# Supplementary material for: Transposable elements generate regulatory novelty in a tissue-specific fashion
Source: BMC Genomics. 2018 Jun 18;19:468. doi: 10.1186/s12864-018-4850-3 (PMC6006921; doi:10.1186/s12864-018-4850-3)
Supplement: Supplementary file 2 — It contains two folders “TE_PIPELINE_SUMMARY_STATISTICS_ACTIVE” “TE_PIPELINE_SUMMARY_STATISTICS_REPRESSED”. In each of the two folders are included multiple spreadsheets (txt format) with the summary statistics of the TE analysis pipeline for ACTIVE and REPRESSED regions respectively. (ZIP 3922 kb) [file 12864_2018_4850_MOESM2_ESM.zip › Supplemental_File_S1/TE_PIPELINE_SUMMARY_STATISTICS_REPRESSED/E098_15_coreMarks_dense_no_header_REPRESSED.bed.shuffle-rm.nonTE-no_low.boot-1000.stats.tab.txt]

#Script TE-analysis_Shuffle_bed.pl, v4.3
#Aggregated results + stats
#Features in input file (counts):
	50512
#With 1000 bootstraps for exp (expected); sd = standard deviation; nb = number; len = length; avg = average
#Two tests are made (permutation and binomial) to assess how significant the difference between observed and random, so two pvalues are given
#For the two tailed permutation test:
#if rank is < 500 and pvalue is not "ns", there are significantly fewer observed values than expected 
#if rank is > 500 and pvalue is not "ns", there are significantly higher observed values than expected 
#The binomial test is done with binom.test from R, two sided

#Level_(tot_means_all)	#	#	#COUNTS	#	#	#	#	#	#	#	#	#	#	#	#	#
#Rclass	Rfam	Rname	obs_hits	%_obs_(%of_features)	obs_tot_hits	nb_of_trials(nb_of_TE_in_genome)	exp_avg_hits	exp_sd	%_exp_(%of_features)	exp_tot_hits(avg)	obs_rank_in_exp	2-tailed_permutation-test_pvalue(obs.vs.exp)	significance	binomal_test_proba	binomial_test_95%_confidence_interval	binomial_test_pval	significance

age	cat.2	tot	45759	90.590354767184	45759	4687922	41909.782	36.1526969048437	82.9699516946468	41909.782	1001	0.002	**	0.009761041	0.009672240;0.009850448	2.2e-16	***
age	cat.2	Ancient	27519	54.4801235350016	45759	2716717	33514.871	73.6363406863057	66.3503147766867	41909.782	1	0.002	**	0.01012951	0.01001077;0.01024929	2.2e-16	***
age	cat.2	LineageSpe	36412	72.08584098828	45759	1971205	30380.512	84.6776248849491	60.1451377890402	41909.782	1001	0.002	**	0.01847195	0.01828443;0.01866088	2.2e-16	***
age	cat.1	01_Human	767	1.51845106113399	45759	10400	506.46	23.899279812906	1.00265283496991	41909.782	1001	0.002	**	0.07375	0.06879864;0.07894157	2.2e-16	***
age	cat.1	06_Boreotheria/Eutheria?	89	0.176195755464048	45759	2965	103.603	10.2954060816651	0.205105717453278	41909.782	81	0.162	ns	0.03001686	0.02417384;0.03680986	0.1611	ns
age	cat.1	04_Primates/Glires	127	0.251425403864428	45759	9067	276.81	16.7868907097086	0.548008394044979	41909.782	1	0.002	**	0.01400684	0.01168989;0.01664327	2.2e-16	***
age	cat.1	07_Eutheria+Metatheria	3394	6.71919543870763	45759	189643	5118.788	62.3897390244224	10.133805828318	41909.782	1	0.002	**	0.01789679	0.01730484;0.01850353	2.2e-16	***
age	cat.1	07_Eutheria	22022	43.5975609756098	45759	1469955	25099.988	88.8073792350985	49.6911387393095	41909.782	1	0.002	**	0.01498141	0.01478565;0.01517909	2.2e-16	***
age	cat.1	10_Amniota/Theria	28	0.0554323725055432	45759	2529	69.249	8.08915529789318	0.137094155844156	41909.782	1	0.002	**	0.01107157	0.007369236;0.015962019	2.306e-08	***
age	cat.1	07_Eutheria/03_Primates	0	0	45759	21	1.43148148148148	0.670702584596791	0.00283394338272387	41909.782	1	0.002	**	0	0.0000000;0.1610976	0.3961	ns
age	cat.1	02_Hominidae	467	0.924532784288882	45759	10036	477.581	21.8407980499674	0.945480281913209	41909.782	326	0.652	ns	0.04653248	0.04249382;0.05083683	0.6391	ns
age	cat.1	07_Metatheria	0	0	45759	59	2.27647058823529	1.21049076078144	0.00450679163017757	41909.782	1	0.002	**	0	0.0000000;0.0606089	0.1752	ns
age	cat.1	02_Haplorrhini	128	0.253405131453912	45759	4342	155.116	12.4219502836249	0.307087424770352	41909.782	18	0.036	*	0.0294795	0.02465182;0.03495305	0.02713	*
age	cat.1	15_Euteleostomi	3	0.00593918276845106	45759	73	2.25798816568047	1.23041942714037	0.0044702014683253	41909.782	718	0.568	ns	0.04109589	0.00855649;0.11543608	0.4948	ns
age	cat.1	05_Boreotheria	4258	8.42968007602154	45759	118653	3644.709	53.241007916116	7.2155309629395	41909.782	1001	0.002	**	0.03588616	0.03483493;0.03696014	2.2e-16	***
age	cat.1	07_Eutheria + Transfert Opossum?	23	0.0455337345581248	45759	890	31.271	5.33329194803763	0.0619080614507444	41909.782	79	0.158	ns	0.0258427	0.01645100;0.03852551	0.1448	ns
age	cat.1	16_Vertebrata	198	0.39198606271777	45759	8857	242.04	15.7246196667412	0.479173265758632	41909.782	4	0.008	**	0.0223552	0.01937783;0.02565220	0.003701	**
age	cat.1	16_Metazoa	35	0.069290465631929	45759	491	14.879	3.70622383229819	0.0294563668039278	41909.782	1001	0.002	**	0.0712831	0.05015040;0.09774571	4.316e-06	***
age	cat.1	07_Eutheria/Primates?	14	0.0277161862527716	45759	424	14.437	3.72987170596294	0.028581327209376	41909.782	508	0.988	ns	0.03301887	0.01816701;0.05477992	1	ns
age	cat.1	03_Euarchontoglires/Primates?	438	0.867120684193855	45759	13041	465.664	21.5875224406398	0.921887868229332	41909.782	97	0.194	ns	0.03358638	0.03056038;0.03682277	0.2025	ns
age	cat.1	tot	45759	90.590354767184	45759	4687922	41909.782	36.1526969048437	82.9699516946468	41909.782	1001	0.002	**	0.009761041	0.009672240;0.009850448	2.2e-16	***
age	cat.1	09_Theria	112	0.221729490022173	45759	9723	310.92	16.7351625527112	0.615536902122268	41909.782	1	0.002	**	0.01151908	0.009493966;0.013844186	2.2e-16	***
age	cat.1	10_Theria/Mammalia	1471	2.9121792841305	45759	104874	2848.63	50.005896549204	5.63951140323092	41909.782	1	0.002	**	0.01402636	0.01332331;0.01475646	2.2e-16	***
age	cat.1	03_Primates	26396	52.2568894520114	45759	1475760	25383.365	89.6434589065188	50.2521480044346	41909.782	1001	0.002	**	0.01788638	0.01767315;0.01810150	1.859e-10	***
age	cat.1	13_Amniota/Euteleostemi?	3	0.00593918276845106	45759	191	5.66399197592778	2.34701325022307	0.0112131611813585	41909.782	195	0.39	ns	0.01570681	0.003250908;0.045213487	0.3882	ns
age	cat.1	08_Eutheria/Theria	47	0.0930471967057333	45759	2459	76.82	8.78195437944895	0.152082673424137	41909.782	1	0.002	**	0.01911346	0.01407681;0.02533654	0.0003108	***
age	cat.1	14_Tetrapoda	189	0.374168514412417	45759	8931	256.889	15.2207210522153	0.508570240734875	41909.782	1	0.002	**	0.02116224	0.01827833;0.02436411	7.891e-06	***
age	cat.1	12_Amniota	686	1.35809312638581	45759	36530	1050.548	30.990774822907	2.07979885967691	41909.782	1	0.002	**	0.01877909	0.01741174;0.02022367	2.2e-16	***
age	cat.1	03_Primates/Indep	456	0.902755780804561	45759	25104	884.987	28.7125973092691	1.7520331802344	41909.782	1	0.002	**	0.01816444	0.01654849;0.01989325	2.2e-16	***
age	cat.1	11_Mammalia	8008	15.8536585365854	45759	619071	13134.26	81.3392800464725	26.002256889452	41909.782	1	0.002	**	0.01293551	0.01265551;0.01322009	2.2e-16	***
age	cat.1	08_Eutheria/Theria?	4987	9.87290148875515	45759	259031	6925.637	68.761976705447	13.710874643649	41909.782	1	0.002	**	0.01925252	0.01872681;0.01978903	2.2e-16	***
age	cat.1	02_Hominoidea	4046	8.009977827051	45759	64786	2690.598	49.8624975774846	5.32665109280963	41909.782	1001	0.002	**	0.06245176	0.06060040;0.06434244	2.2e-16	***
age	cat.1	02_Simiiformes	9764	19.3300601837187	45759	154323	4642.442	59.8242390304764	9.19077050997783	41909.782	1001	0.002	**	0.06326989	0.06206025;0.06449598	2.2e-16	***
age	cat.1	04_Euarchontoglires	2330	4.61276528349699	45759	55401	1828.548	40.1013193275709	3.62002692429522	41909.782	1001	0.002	**	0.042057	0.04040062;0.04376158	2.2e-16	***
age	cat.1	02_Catarrhini	2397	4.7454070319924	45759	30292	1272.387	34.5404440225263	2.51897964840038	41909.782	1001	0.002	**	0.0791298	0.0761139;0.0822267	2.2e-16	***
DNA?	tot	tot	76	0.15045929680076	45759	4312	124.887	10.6649881843804	0.247242239467849	41909.782	1	0.002	**	0.01762523	0.01391117;0.02201155	2.707e-06	***
DNA?	PiggyBac?	tot	10	0.0197972758948369	45759	294	8.621	2.88473234125468	0.0170672315489389	41909.782	762	0.48	ns	0.03401361	0.01642910;0.06166111	0.6015	ns
DNA?	PiggyBac?	EUTREP4	10	0.0197972758948369	45759	294	8.621	2.88473234125468	0.0170672315489389	41909.782	762	0.48	ns	0.03401361	0.01642910;0.06166111	0.6015	ns
DNA?	hAT-Tip100?	tot	12	0.0237567310738042	45759	520	15.532	3.8910302126964	0.0307491289198606	41909.782	230	0.46	ns	0.02307692	0.01197972;0.03996352	0.439	ns
DNA?	hAT-Tip100?	Eutr16	12	0.0237567310738042	45759	520	15.532	3.8910302126964	0.0307491289198606	41909.782	230	0.46	ns	0.02307692	0.01197972;0.03996352	0.439	ns
DNA?	DNA?	Eulor12	1	0.00197972758948369	45759	60	2.08270676691729	1.17829670646278	0.00412319204727054	41909.782	310	0.62	ns	0.01666667	0.0004218745;0.0893990501	0.7252	ns
DNA?	DNA?	Eulor2C	0	0	45759	38	1.57990867579909	0.77896780761833	0.00312778879434409	41909.782	1	0.002	**	0	0.00000000;0.09251276	0.4082	ns
DNA?	DNA?	UCON83	0	0	45759	50	1.89427860696517	1.03969394001632	0.00375015562037768	41909.782	1	0.002	**	0	0.00000000;0.07112174	0.2656	ns
DNA?	DNA?	Eulor6D	3	0.00593918276845106	45759	75	2.47397563676633	1.32816096930357	0.00489779782381679	41909.782	733	0.538	ns	0.04	0.008326166;0.112476822	0.7391	ns
DNA?	DNA?	tot	54	0.106905289832119	45759	3498	100.859	9.35246425214166	0.199673344947735	41909.782	1	0.002	**	0.01543739	0.01161776;0.02009496	3.036e-07	***
DNA?	DNA?	UCON7	0	0	45759	127	3.73855544252289	1.80229790772666	0.00740132135437696	41909.782	1	0.002	**	0	0.00000000;0.02862851	0.05723	ns
DNA?	DNA?	Eulor6C	0	0	45759	21	1.26057906458797	0.535590981673529	0.00249560315289035	41909.782	1	0.002	**	0	0.0000000;0.1610976	0.6345	ns
DNA?	DNA?	MER133B	0	0	45759	40	1.67857142857143	0.865441341860807	0.0033231141680619	41909.782	1	0.002	**	0	0.0000000;0.0880973	0.4152	ns
DNA?	DNA?	Eulor6E	0	0	45759	31	1.46016260162602	0.727288014650185	0.0028907241875713	41909.782	1	0.002	**	0	0.0000000;0.1121887	0.402	ns
DNA?	DNA?	Eulor6A	0	0	45759	30	1.47775947281713	0.791299379329833	0.00292556119895695	41909.782	1	0.002	**	0	0.0000000;0.1157033	0.4019	ns
DNA?	DNA?	Eulor7	0	0	45759	12	1.15436241610738	0.429937466516565	0.00228532312343083	41909.782	1	0.002	**	0	0.0000000;0.2646485	0.6206	ns
DNA?	DNA?	Eulor2A	1	0.00197972758948369	45759	67	2.33947065592635	1.25120041737885	0.0046315146023249	41909.782	257	0.514	ns	0.01492537	0.0003778063;0.0803764506	0.7325	ns
DNA?	DNA?	MER123	2	0.00395945517896737	45759	46	1.8096479791395	0.972338440575797	0.00358261003155588	41909.782	607	0.79	ns	0.04347826	0.005309483;0.148386776	0.7027	ns
DNA?	DNA?	UCON100	0	0	45759	19	1.25576036866359	0.553407665343403	0.00248606344762352	41909.782	1	0.002	**	0	0.0000000;0.1764669	0.6332	ns
DNA?	DNA?	Eulor5A	4	0.00791891035793475	45759	126	3.88102564102564	1.85462377239271	0.00768337353703207	41909.782	647	0.71	ns	0.03174603	0.008716161;0.079288006	0.7972	ns
DNA?	DNA?	UCON21	1	0.00197972758948369	45759	28	1.46319569120287	0.717829852574821	0.00289672887868798	41909.782	360	0.72	ns	0.03571429	0.0009037988;0.1834775975	1	ns
DNA?	DNA?	Eulor2B	0	0	45759	57	2.02189781021898	1.11986048342363	0.00400280687800716	41909.782	1	0.002	**	0	0.00000000;0.06266748	0.2712	ns
DNA?	DNA?	Eulor6B	2	0.00395945517896737	45759	64	2.21191294387171	1.21052158434866	0.0043789850805189	41909.782	573	0.858	ns	0.03125	0.003807181;0.108370522	1	ns
DNA?	DNA?	MER133A	2	0.00395945517896737	45759	54	1.94235588972431	1.06108794038182	0.00384533554348335	41909.782	598	0.808	ns	0.03703704	0.004517256;0.127471772	0.7213	ns
DNA?	DNA?	MER131	16	0.031675641431739	45759	1106	31.507	5.4444092969387	0.0623752771618625	41909.782	4	0.008	**	0.01446655	0.008290889;0.023386699	0.00361	**
DNA?	DNA?	UCON62	0	0	45759	24	1.38740458015267	0.622025418976415	0.00274668312510428	41909.782	1	0.002	**	0	0.0000000;0.1424736	0.3984	ns
DNA?	DNA?	Eulor3	0	0	45759	37	1.63030303030303	0.818779894119022	0.00322755588830977	41909.782	1	0.002	**	0	0.00000000;0.09489059	0.411	ns
DNA?	DNA?	UCON2	4	0.00791891035793475	45759	135	4.16359918200409	2.02790767801244	0.00824279217216521	41909.782	573	0.858	ns	0.02962963	0.008130898;0.074125157	1	ns
DNA?	DNA?	MER124	9	0.0178175483053532	45759	747	21.581	4.54731977291208	0.0427245011086475	41909.782	2	0.004	**	0.01204819	0.005523596;0.022747558	0.003074	**
DNA?	DNA?	Eulor10	0	0	45759	39	1.81940700808625	0.964834136545727	0.00360193025040833	41909.782	1	0.002	**	0	0.0000000;0.0902511	0.2624	ns
DNA?	DNA?	UCON14	1	0.00197972758948369	45759	98	2.95753715498938	1.6011093013591	0.00585511790265558	41909.782	195	0.39	ns	0.01020408	0.0002583116;0.0555449717	0.376	ns
DNA?	DNA?	Eulor5B	2	0.00395945517896737	45759	43	1.81124497991968	0.923614491792232	0.00358577165806082	41909.782	596	0.812	ns	0.04651163	0.005683257;0.158111458	0.7028	ns
DNA?	DNA?	MER134	2	0.00395945517896737	45759	89	2.73333333333333	1.47525942936332	0.00541125541125541	41909.782	464	0.928	ns	0.02247191	0.002733133;0.078828124	1	ns
DNA?	DNA?	UCON58	4	0.00791891035793475	45759	235	6.44188376753507	2.48003649197378	0.0127531750228363	41909.782	223	0.446	ns	0.01702128	0.004656707;0.043005379	0.4254	ns
snRNA	tot	tot	66	0.130662020905923	45759	4380	121.225	11.0012454932341	0.23999247703516	41909.782	1	0.002	**	0.01506849	0.01167263;0.01913141	3.795e-08	***
snRNA	snRNA	U14	0	0	45759	7	1.07482993197279	0.264016276328626	0.00212787047032941	41909.782	1	0.002	**	0	0.0000000;0.4096164	0.6047	ns
snRNA	snRNA	U4	0	0	45759	162	4.5979797979798	2.01310066232144	0.00910274746194924	41909.782	1	0.002	**	0	0.00000000;0.02251356	0.0163	*
snRNA	snRNA	U2	25	0.0494931897370922	45759	1087	29.456	5.37577556850758	0.0583148558758315	41909.782	241	0.482	ns	0.02299908	0.01493779;0.03376492	0.4551	ns
snRNA	snRNA	U5	5	0.00989863794741844	45759	214	5.69447236180905	2.31283697811018	0.0112735040422257	41909.782	490	0.98	ns	0.02336449	0.007628922;0.053679731	1	ns
snRNA	snRNA	U13	0	0	45759	176	4.99396378269618	2.13302894260394	0.00988668788148594	41909.782	1	0.002	**	0	0.00000000;0.02074142	0.01103	*
snRNA	snRNA	U3	8	0.0158378207158695	45759	229	6.58	2.50037034293959	0.0130266075388027	41909.782	793	0.418	ns	0.0349345	0.01520071;0.06767192	0.5489	ns
snRNA	snRNA	tot	66	0.130662020905923	45759	4380	121.225	11.0012454932341	0.23999247703516	41909.782	1	0.002	**	0.01506849	0.01167263;0.01913141	3.795e-08	***
snRNA	snRNA	U6	18	0.0356350966107064	45759	1710	48.209	6.77504392754912	0.0954406873614191	41909.782	1	0.002	**	0.01052632	0.006250159;0.016585273	8.071e-07	***
snRNA	snRNA	U17	0	0	45759	9	1.11336032388664	0.330224799824917	0.00220415015023487	41909.782	1	0.002	**	0	0.0000000;0.3362671	0.6129	ns
snRNA	snRNA	U8	1	0.00197972758948369	45759	29	1.46	0.699492399877468	0.00289040228064618	41909.782	350	0.7	ns	0.03448276	0.0008726469;0.1776442955	1	ns
snRNA	snRNA	U1	4	0.00791891035793475	45759	204	4.93781344032096	2.18109447888052	0.00977552549952677	41909.782	454	0.908	ns	0.01960784	0.005367693;0.049440288	1	ns
snRNA	snRNA	U7	2	0.00395945517896737	45759	245	6.88588588588589	2.63036663761681	0.0136321782663246	41909.782	38	0.076	ns	0.008163265	0.0009901427;0.0291757644	0.05301	ns
snRNA	snRNA	U13_	3	0.00593918276845106	45759	308	9.056	2.91330591448124	0.0179284130503643	41909.782	13	0.026	*	0.00974026	0.002013198;0.028199754	0.04052	*
Retroposon	tot	tot	295	0.584019638897688	45759	5565	223.056	15.0712974892014	0.441590117199873	41909.782	1001	0.002	**	0.05300988	0.04726909;0.05922484	2.731e-06	***
Retroposon	SVA	tot	295	0.584019638897688	45759	5565	223.056	15.0712974892014	0.441590117199873	41909.782	1001	0.002	**	0.05300988	0.04726909;0.05922484	2.731e-06	***
Retroposon	SVA	SVA_B	76	0.15045929680076	45759	801	31.21	5.65560658867693	0.0617872980677859	41909.782	1001	0.002	**	0.0948814	0.07548414;0.11731809	2.941e-12	***
Retroposon	SVA	SVA_D	55	0.108885017421603	45759	1433	68.053	8.43726130793505	0.134726401647133	41909.782	66	0.132	ns	0.03838102	0.02904227;0.04966740	0.1199	ns
Retroposon	SVA	SVA_E	15	0.0296959138422553	45759	686	23.944	4.79101427860717	0.0474025974025974	41909.782	32	0.064	ns	0.02186589	0.01228859;0.03580833	0.06108	ns
Retroposon	SVA	SVA_C	37	0.0732499208108964	45759	486	20.767	4.54966047199243	0.0411130028508077	41909.782	1001	0.002	**	0.07613169	0.05416756;0.10341255	0.0009935	***
Retroposon	SVA	SVA_A	80	0.158378207158695	45759	1186	40.503	6.23079560038795	0.0801849065568578	41909.782	1001	0.002	**	0.06745363	0.05384541;0.08325159	2.155e-08	***
Retroposon	SVA	SVA_F	48	0.095026924295217	45759	973	39.517	6.33496983756378	0.0782328951536269	41909.782	915	0.174	ns	0.04933196	0.03659420;0.06487782	0.167	ns
tot	tot	tot	45759	90.590354767184	45759	4687922	41909.782	36.1526969048437	82.9699516946468	41909.782	1001	0.002	**	0.009761041	0.009672240;0.009850448	2.2e-16	***
rRNA	tot	tot	80	0.158378207158695	45759	1766	51.331	6.93697056073907	0.101621396895787	41909.782	1001	0.002	**	0.04530011	0.03608083;0.05606525	0.0001599	***
rRNA	rRNA	tot	80	0.158378207158695	45759	1766	51.331	6.93697056073907	0.101621396895787	41909.782	1001	0.002	**	0.04530011	0.03608083;0.05606525	0.0001599	***
rRNA	rRNA	SSU-rRNA_Hsa	5	0.00989863794741844	45759	80	2.49174917491749	1.356656017328	0.00493298458765737	41909.782	884	0.236	ns	0.0625	0.02060307;0.13985708	0.1045	ns
rRNA	rRNA	5S	46	0.0910674691162496	45759	1275	36.476	5.90409030099322	0.072212543554007	41909.782	953	0.098	ns	0.03607843	0.02653270;0.04783238	0.1102	ns
rRNA	rRNA	LSU-rRNA_Hsa	30	0.0593918276845106	45759	411	12.615	3.46132283321794	0.0249742635413367	41909.782	1001	0.002	**	0.0729927	0.04978688;0.10256378	1.794e-05	***
tRNA	tot	tot	56	0.110864745011086	45759	1997	50.08	6.96563852924627	0.0991447576813431	41909.782	822	0.36	ns	0.02804206	0.02125066;0.03626189	0.3899	ns
tRNA	tRNA	tRNA-Arg-AGA	0	0	45759	41	1.63187588152327	0.836085516094236	0.00323066970526463	41909.782	1	0.002	**	0	0.00000000;0.08604384	0.412	ns
tRNA	tRNA	tRNA-His-CAY_	1	0.00197972758948369	45759	44	1.65384615384615	0.842912429048081	0.00327416485953071	41909.782	345	0.69	ns	0.02272727	0.0005752392;0.1202415822	1	ns
tRNA	tRNA	tRNA-Thr-ACG_	1	0.00197972758948369	45759	12	1.18991097922849	0.429027476258865	0.00235569959460819	41909.782	279	0.558	ns	0.08333333	0.002107593;0.384796165	1	ns
tRNA	tRNA	tRNA-Arg-CGA_	0	0	45759	2	1	0	0.00197972758948369	41909.782	1	0.002	**	0	0.0000000;0.8418861	0.5	ns
tRNA	tRNA	tRNA-Leu-TTA(m)	0	0	45759	27	1.48553054662379	0.732685017462614	0.00294094580817191	41909.782	1	0.002	**	0	0.0000000;0.1277029	0.4007	ns
tRNA	tRNA	tRNA-Ser-TCG	0	0	45759	7	1.0761421319797	0.284442419304001	0.002130468268886	41909.782	1	0.002	**	0	0.0000000;0.4096164	0.6047	ns
tRNA	tRNA	tRNA-Thr-ACY	0	0	45759	13	1.19148936170213	0.431023209057514	0.00235882436193801	41909.782	1	0.002	**	0	0.0000000;0.2470526	0.6241	ns
tRNA	tRNA	tRNA-Lys-AAA	1	0.00197972758948369	45759	47	1.5337726523888	0.752397335327529	0.00303645203592967	41909.782	360	0.72	ns	0.0212766	0.0005385317;0.1129377171	1	ns
tRNA	tRNA	tRNA-Ser-TCA_	0	0	45759	4	1.02298850574713	0.150735521828017	0.00202523856855228	41909.782	1	0.002	**	0	0.0000000;0.6023646	0.5783	ns
tRNA	tRNA	tRNA-Arg-CGY_	3	0.00593918276845106	45759	40	1.6671686746988	0.903691338264535	0.00330053982162416	41909.782	636	0.732	ns	0.075	0.01574218;0.20386475	0.2322	ns
tRNA	tRNA	tRNA-Cys-TGY	3	0.00593918276845106	45759	136	4.2970498474059	1.96176835429775	0.00850698813629613	41909.782	356	0.712	ns	0.02205882	0.004572368;0.063110926	0.8038	ns
tRNA	tRNA	tRNA-Ala-GCY	1	0.00197972758948369	45759	28	1.41472868217054	0.667189529287793	0.00280077740372692	41909.782	349	0.698	ns	0.03571429	0.0009037988;0.1834775975	1	ns
tRNA	tRNA	tRNA-Glu-GAA	6	0.0118783655369021	45759	95	2.80931744312026	1.42355451289415	0.00556168324976295	41909.782	913	0.178	ns	0.06315789	0.02352839;0.13241274	0.06304	ns
tRNA	tRNA	tRNA-Ile-ATC	0	0	45759	9	1.05833333333333	0.235355384180488	0.00209521169887024	41909.782	1	0.002	**	0	0.0000000;0.3362671	0.611	ns
tRNA	tRNA	tRNA-Thr-ACG	0	0	45759	3	1.04	0.197278784766429	0.00205891669306303	41909.782	1	0.002	**	0	0.0000000;0.7075982	0.5561	ns
tRNA	tRNA	tRNA-Gly-GGY	0	0	45759	37	1.66866566716642	0.866263863812533	0.00330350345891356	41909.782	1	0.002	**	0	0.00000000;0.09489059	0.4138	ns
tRNA	tRNA	tRNA-Met	1	0.00197972758948369	45759	50	1.75847457627119	0.902377147105706	0.0034813006340497	41909.782	348	0.696	ns	0.02	0.000506228;0.106469546	1	ns
tRNA	tRNA	tRNA-Met_	1	0.00197972758948369	45759	48	1.63386396526773	0.820363637303461	0.00323460556950374	41909.782	377	0.754	ns	0.02083333	0.0005273153;0.1106961606	1	ns
tRNA	tRNA	tRNA-Trp-TGG	0	0	45759	13	1.21003134796238	0.478887270536751	0.00239553244370126	41909.782	1	0.002	**	0	0.0000000;0.2470526	0.6253	ns
tRNA	tRNA	tRNA-Thr-ACA	1	0.00197972758948369	45759	25	1.36024844720497	0.609939746337721	0.00269292137948402	41909.782	340	0.68	ns	0.04	0.0010122;0.2035169	1	ns
tRNA	tRNA	tRNA-Lys-AAG	6	0.0118783655369021	45759	73	2.54555680539932	1.39271146088028	0.005039509038247	41909.782	881	0.242	ns	0.08219178	0.03076153;0.17036108	0.04211	*
tRNA	tRNA	tRNA-Leu-TTG	2	0.00395945517896737	45759	26	1.23952095808383	0.52800924596422	0.00245391383846182	41909.782	321	0.642	ns	0.07692308	0.009455391;0.251302917	0.3537	ns
tRNA	tRNA	tRNA-Arg-AGG	1	0.00197972758948369	45759	20	1.34802784222738	0.643023063107479	0.0026687279106497	41909.782	316	0.632	ns	0.05	0.001265089;0.248732763	1	ns
tRNA	tRNA	tRNA-Ile-ATT	4	0.00791891035793475	45759	53	1.87566844919786	1.01885646438245	0.00371331257760109	41909.782	734	0.536	ns	0.0754717	0.02094603;0.18210784	0.1177	ns
tRNA	tRNA	tRNA-Gln-CAG	3	0.00593918276845106	45759	79	2.32272727272727	1.26038144295108	0.00459836726466438	41909.782	744	0.516	ns	0.03797468	0.007900819;0.106990920	0.5059	ns
tRNA	tRNA	tRNA-Glu-GAG_	2	0.00395945517896737	45759	96	2.61026200873362	1.38527128870062	0.00516760771447107	41909.782	481	0.962	ns	0.02083333	0.002533047;0.073236831	1	ns
tRNA	tRNA	tRNA-Arg-CGG	0	0	45759	17	1.06086956521739	0.240137260520229	0.00210023274710443	41909.782	1	0.002	**	0	0.0000000;0.1950643	0.6216	ns
tRNA	tRNA	tRNA-Gln-CAA	1	0.00197972758948369	45759	24	1.38729508196721	0.653220154183891	0.00274646634852552	41909.782	339	0.678	ns	0.04166667	0.001054352;0.211201683	1	ns
tRNA	tRNA	tRNA-Val-GTG	1	0.00197972758948369	45759	38	1.60815047021944	0.796418215627605	0.00318369985393458	41909.782	356	0.712	ns	0.02631579	0.0006660362;0.1380990298	1	ns
tRNA	tRNA	tRNA-Tyr-TAT	0	0	45759	5	1.046875	0.21220162006699	0.00207252732024073	41909.782	1	0.002	**	0	0.0000000;0.5218238	0.5909	ns
tRNA	tRNA	tRNA-Tyr-TAC	0	0	45759	34	1.47111913357401	0.72670315772839	0.0029124151361538	41909.782	1	0.002	**	0	0.0000000;0.1028179	0.4032	ns
tRNA	tRNA	tRNA-Arg-CGA	0	0	45759	8	1.09895833333333	0.299386735015041	0.00217563813219301	41909.782	1	0.002	**	0	0.0000000;0.3694166	0.6094	ns
tRNA	tRNA	tRNA-Ala-GCY_	7	0.0138580931263858	45759	82	1.25	0.505840561470947	0.00247465948685461	41909.782	385	0.77	ns	0.08536585	0.03501266;0.16800795	0.0002679	***
tRNA	tRNA	tRNA-Pro-CCA	0	0	45759	9	1.11153846153846	0.350208898582363	0.00220054335907994	41909.782	1	0.002	**	0	0.0000000;0.3362671	0.6128	ns
tRNA	tRNA	tRNA-Leu-TTA	2	0.00395945517896737	45759	13	1.1	0.313160498897129	0.00217770034843206	41909.782	260	0.52	ns	0.1538462	0.01920667;0.45447106	0.3024	ns
tRNA	tRNA	tRNA-Val-GTY	1	0.00197972758948369	45759	29	1.40647482014388	0.641137348986733	0.00278443700535296	41909.782	374	0.748	ns	0.03448276	0.0008726469;0.1776442955	1	ns
tRNA	tRNA	tRNA-Leu-CTG	0	0	45759	16	1.20833333333333	0.441897761751286	0.00239217083729279	41909.782	1	0.002	**	0	0.0000000;0.2059072	0.6279	ns
tRNA	tRNA	tRNA-Thr-ACY_	0	0	45759	12	1.07725321888412	0.298049999132911	0.002132667918285	41909.782	1	0.002	**	0	0.0000000;0.2646485	0.6172	ns
tRNA	tRNA	tRNA-Met-i	3	0.00593918276845106	45759	40	1.66519174041298	0.812566120544443	0.00329662603027593	41909.782	661	0.682	ns	0.075	0.01574218;0.20386475	0.2317	ns
tRNA	tRNA	tRNA-Asn-AAT	0	0	45759	2	1	0	0.00197972758948369	41909.782	1	0.002	**	0	0.0000000;0.8418861	0.5	ns
tRNA	tRNA	tot	56	0.110864745011086	45759	1997	50.08	6.96563852924627	0.0991447576813431	41909.782	822	0.36	ns	0.02804206	0.02125066;0.03626189	0.3899	ns
tRNA	tRNA	tRNA-Gly-GGA	0	0	45759	107	3.37461300309598	1.67289261777793	0.0066808144660595	41909.782	1	0.002	**	0	0.000000;0.033888	0.05269	ns
tRNA	tRNA	tRNA-Asn-AAC	1	0.00197972758948369	45759	46	1.73103448275862	0.918315570149154	0.00342697672386487	41909.782	369	0.738	ns	0.02173913	0.0005502357;0.1152718256	1	ns
tRNA	tRNA	tRNA-Ile-ATA	2	0.00395945517896737	45759	65	2.1297429620563	1.17690565430907	0.00421631090049157	41909.782	558	0.888	ns	0.03076923	0.003748262;0.106770321	1	ns
tRNA	tRNA	tRNA-Leu-CTA_	0	0	45759	7	1.04918032786885	0.216837624076811	0.00207709124142551	41909.782	1	0.002	**	0	0.0000000;0.4096164	0.604	ns
tRNA	tRNA	tRNA-Ala-GCA	0	0	45759	40	1.11152416356877	0.338203523756196	0.00220051505299488	41909.782	1	0.002	**	0	0.0000000;0.0880973	0.6297	ns
tRNA	tRNA	tRNA-Phe-TTY	2	0.00395945517896737	45759	87	1.76379066478076	0.883875897402486	0.00349182504114025	41909.782	575	0.854	ns	0.02298851	0.002796241;0.080585866	0.697	ns
tRNA	tRNA	tRNA-Ser-TCA(m)	1	0.00197972758948369	45759	31	1.61271676300578	0.805379967570794	0.00319273986974537	41909.782	383	0.766	ns	0.03225806	0.0008163701;0.1670211162	1	ns
tRNA	tRNA	tRNA-Leu-CTY	0	0	45759	30	1.27586206896552	0.549185722583645	0.00252585933830677	41909.782	1	0.002	**	0	0.0000000;0.1157033	0.6382	ns
tRNA	tRNA	tRNA-Leu-CTA	0	0	45759	1	1	0	0.00197972758948369	41909.782	1	0.002	**	0	0.000;0.975	2.2e-16	***
tRNA	tRNA	tRNA-SeC(e)-TGA	0	0	45759	3	1.04918032786885	0.217136093074353	0.00207709124142551	41909.782	1	0.002	**	0	0.0000000;0.7075982	0.5563	ns
tRNA	tRNA	tRNA-Val-GTA	0	0	45759	12	1.12355212355212	0.37378398212853	0.00222432713721912	41909.782	1	0.002	**	0	0.0000000;0.2646485	0.619	ns
tRNA	tRNA	tRNA-Ser-TCY	1	0.00197972758948369	45759	15	1.18207282913165	0.42784167667374	0.00234018219261097	41909.782	299	0.598	ns	0.06666667	0.00168643;0.31948457	1	ns
tRNA	tRNA	tRNA-Gly-GGG	1	0.00197972758948369	45759	47	1.64131994261119	0.842759890039725	0.00324936637355716	41909.782	384	0.768	ns	0.0212766	0.0005385317;0.1129377171	1	ns
tRNA	tRNA	tRNA-Ser-AGY	0	0	45759	14	1.12867647058824	0.356781034740634	0.0022344719484246	41909.782	1	0.002	**	0	0.0000000;0.2316358	0.6216	ns
tRNA	tRNA	tRNA-Glu-GAG	1	0.00197972758948369	45759	18	1.2421875	0.55618187968489	0.00245919286506177	41909.782	311	0.622	ns	0.05555556	0.001405556;0.272943600	1	ns
tRNA	tRNA	tRNA-His-CAY	0	0	45759	1	1	0	0.00197972758948369	41909.782	1	0.002	**	0	0.000;0.975	2.2e-16	***
tRNA	tRNA	tRNA-Pro-CCY	0	0	45759	17	1.29667519181586	0.549091738982541	0.0025670636518369	41909.782	1	0.002	**	0	0.0000000;0.1950643	0.6357	ns
tRNA	tRNA	tRNA-Gln-CAA_	1	0.00197972758948369	45759	34	1.64830508474576	0.823477950573168	0.00326319505215743	41909.782	383	0.766	ns	0.02941176	0.0007443642;0.1532676696	1	ns
tRNA	tRNA	tRNA-Asp-GAY	1	0.00197972758948369	45759	49	1.71529745042493	0.933060842341603	0.00339582168677726	41909.782	370	0.74	ns	0.02040816	0.0005165565;0.1085417640	1	ns
tRNA	tRNA	tRNA-Ser-TCA	0	0	45759	1	1	0	0.00197972758948369	41909.782	1	0.002	**	0	0.000;0.975	2.2e-16	***
tRNA	tRNA	tRNA-Pro-CCG	0	0	45759	4	1.05833333333333	0.235355384180488	0.00209521169887024	41909.782	1	0.002	**	0	0.0000000;0.6023646	0.5791	ns
tRNA	tRNA	tRNA-Ala-GCG	0	0	45759	11	1.13364055299539	0.354367093374031	0.00224429947932252	41909.782	1	0.002	**	0	0.0000000;0.2849142	0.618	ns
LINE	Penelope	tot	33	0.0653310104529617	45759	1097	31.626	5.47065371341049	0.0626108647450111	41909.782	635	0.734	ns	0.03008204	0.02079567;0.04198861	0.7863	ns
LINE	Penelope	Penelope1_Vert	33	0.0653310104529617	45759	1097	31.626	5.47065371341049	0.0626108647450111	41909.782	635	0.734	ns	0.03008204	0.02079567;0.04198861	0.7863	ns
LINE	L1-Tx1	tot	1	0.00197972758948369	45759	189	5.799	2.33367629397162	0.0114804402914159	41909.782	23	0.046	*	0.005291005	0.0001339477;0.0291255192	0.03376	*
LINE	L1-Tx1	MARE6	1	0.00197972758948369	45759	189	5.799	2.33367629397162	0.0114804402914159	41909.782	23	0.046	*	0.005291005	0.0001339477;0.0291255192	0.03376	*
LINE	RTE-X	tot	247	0.488992714602471	45759	15596	471.255	21.5735345363803	0.932956525182135	41909.782	1	0.002	**	0.01583739	0.01393667;0.01792167	2.2e-16	***
LINE	RTE-X	L5	18	0.0356350966107064	45759	737	21.648	4.42670212366855	0.0428571428571429	41909.782	253	0.506	ns	0.02442334	0.01453758;0.03832553	0.5119	ns
LINE	RTE-X	L4_C_Mam	71	0.140560658853342	45759	5015	151.886	12.0697424447534	0.300692904656319	41909.782	1	0.002	**	0.01415753	0.01107326;0.01782468	1.678e-13	***
LINE	RTE-X	L4_A_Mam	113	0.223709217611657	45759	6597	202.578	14.1291737037079	0.401049255622426	41909.782	1	0.002	**	0.017129	0.01413702;0.02055800	4.781e-12	***
LINE	RTE-X	L4_B_Mam	50	0.0989863794741844	45759	3247	98.755	9.86622102516041	0.195507998099462	41909.782	1	0.002	**	0.01539883	0.01145034;0.02025157	6.903e-08	***
LINE	L1	L1M2	797	1.5778428888185	45759	9096	323.539	17.8777541400785	0.640519084573963	41909.782	1001	0.002	**	0.08762093	0.08188819;0.09361934	2.2e-16	***
LINE	L1	L1P	8	0.0158378207158695	45759	161	4.42264914054601	2.08943085911742	0.00875564052214525	41909.782	951	0.102	ns	0.04968944	0.02169354;0.09555834	0.0888	ns
LINE	L1	L1MEg1	25	0.0494931897370922	45759	1013	30.903	5.59239357215369	0.0611795216978144	41909.782	164	0.328	ns	0.02467917	0.01603328;0.03621683	0.315	ns
LINE	L1	L1MB7	419	0.829505859993665	45759	23185	773.728	26.1615451080864	1.53177066835603	41909.782	1	0.002	**	0.01807203	0.01639638;0.01986998	2.2e-16	***
LINE	L1	L1MB1	172	0.340513145391194	45759	6197	216.159	14.1507583882619	0.427935936015204	41909.782	1	0.002	**	0.02775537	0.02380824;0.03215492	0.00182	**
LINE	L1	L1P2	223	0.441479252454862	45759	1631	76.688	8.84538845370269	0.151821349382325	41909.782	1001	0.002	**	0.1367259	0.1204112;0.1543599	2.2e-16	***
LINE	L1	L1MCb	64	0.126702565726956	45759	2145	76.58	8.74895103107477	0.151607538802661	41909.782	85	0.17	ns	0.02983683	0.02305217;0.03794282	0.162	ns
LINE	L1	L1M3b	77	0.152439024390244	45759	564	21.206	4.64016110658833	0.0419821032625911	41909.782	1001	0.002	**	0.1365248	0.1092674;0.1676547	2.2e-16	***
LINE	L1	L1MEh	70	0.138580931263858	45759	3050	94.219	9.6494637753168	0.186527953753564	41909.782	7	0.014	*	0.02295082	0.01793394;0.02890901	0.01023	*
LINE	L1	L1ME2	254	0.502850807728856	45759	12799	431.689	20.2179386695094	0.854626623376623	41909.782	1	0.002	**	0.0198453	0.01749968;0.02241267	2.2e-16	***
LINE	L1	L1PA16	595	1.17793791574279	45759	13973	535.78	23.2107806921771	1.06069844789357	41909.782	996	0.012	*	0.04258212	0.03929405;0.04606234	0.009944	**
LINE	L1	L1MEd	364	0.720620842572062	45759	16918	547.462	22.3639599065707	1.08382562559392	41909.782	1	0.002	**	0.02151555	0.01938216;0.02381554	2.2e-16	***
LINE	L1	L1M4b	194	0.384067152359835	45759	4228	148.23	11.8993569025681	0.293455020589167	41909.782	1001	0.002	**	0.04588458	0.03977518;0.05263080	0.0002294	***
LINE	L1	L1ME3A	329	0.651330376940133	45759	15879	528.134	22.7784745517101	1.04556145074438	41909.782	1	0.002	**	0.02071919	0.01856031;0.02305604	2.2e-16	***
LINE	L1	L1MC4	374	0.740418118466899	45759	23685	764.537	27.4328852692201	1.51357499208109	41909.782	1	0.002	**	0.01579058	0.01424146;0.01746012	2.2e-16	***
LINE	L1	L1M4	572	1.13240418118467	45759	20125	654.331	24.9309243709492	1.29539713335445	41909.782	1	0.002	**	0.02842236	0.02616997;0.03081232	0.000902	***
LINE	L1	L1MEf	308	0.609756097560976	45759	11271	393.382	19.4195570288098	0.778789198606272	41909.782	1	0.002	**	0.02732677	0.02439515;0.03050582	6.19e-06	***
LINE	L1	L1MDa	281	0.556303452644916	45759	6954	234.448	15.6745330707804	0.464143173899271	41909.782	1001	0.002	**	0.0404084	0.03590196;0.04530514	0.002489	**
LINE	L1	L1ME3G	292	0.578080456129237	45759	18628	570.647	23.8981068394656	1.1297256097561	41909.782	1	0.002	**	0.01567533	0.01394061;0.01756351	2.2e-16	***
LINE	L1	L1MEj	65	0.12868229331644	45759	2345	73.453	8.85834416024018	0.145416930630345	41909.782	186	0.372	ns	0.02771855	0.02145628;0.03519456	0.3428	ns
LINE	L1	L1P4e	33	0.0653310104529617	45759	194	6.71771771771772	2.54742519942977	0.0132992511041292	41909.782	1000	0.004	**	0.1701031	0.1200781;0.2305098	5.267e-14	***
LINE	L1	L1ME3E	77	0.152439024390244	45759	4540	144.965	11.5539286940966	0.286991210009503	41909.782	1	0.002	**	0.01696035	0.01340742;0.02115250	4.666e-10	***
LINE	L1	L1MC2	126	0.249445676274945	45759	6382	226.635	14.3233702016646	0.448675562242635	41909.782	1	0.002	**	0.01974303	0.01647245;0.02346220	1.754e-13	***
LINE	L1	L1PA2	182	0.360310421286031	45759	4918	277.392	16.8195491388216	0.549160595502059	41909.782	1	0.002	**	0.03700691	0.03190568;0.04266672	4.765e-10	***
LINE	L1	L1MA2	378	0.748337028824834	45759	7417	283.729	16.7293583388733	0.561706129236617	41909.782	1001	0.002	**	0.050964	0.04606887;0.05621573	4.834e-08	***
LINE	L1	L1M3e	141	0.2791415901172	45759	810	25.232	4.9075717274697	0.0499524865378524	41909.782	1001	0.002	**	0.1740741	0.1485689;0.2019763	2.2e-16	***
LINE	L1	L1MC5	177	0.350411783338613	45759	14431	454.475	21.3484221929896	0.899736696230599	41909.782	1	0.002	**	0.01226526	0.01053367;0.01419743	2.2e-16	***
LINE	L1	L1MEa	10	0.0197972758948369	45759	355	11.306	3.30503968013809	0.0223828001267026	41909.782	423	0.846	ns	0.02816901	0.01358905;0.05119246	0.8793	ns
LINE	L1	L1MCc	119	0.235587583148559	45759	3179	108.691	10.1315431779748	0.215178571428571	41909.782	865	0.274	ns	0.03743316	0.03110610;0.04462836	0.3054	ns
LINE	L1	L1PB1	691	1.36799176433323	45759	13093	535.443	23.3445007810559	1.06003127969591	41909.782	1001	0.002	**	0.05277629	0.04900808;0.05674481	4.575e-11	***
LINE	L1	L1PA8	461	0.91265441875198	45759	8111	315.877	18.1513454692026	0.625350411783339	41909.782	1001	0.002	**	0.0568364	0.05189602;0.06209809	4.9e-15	***
LINE	L1	L1P4	128	0.253405131453912	45759	3775	126.726	11.3260409324354	0.25088295850491	41909.782	569	0.866	ns	0.03390728	0.02836457;0.04018589	0.8922	ns
LINE	L1	L1M7	90	0.178175483053532	45759	3059	100.469	9.58733309924903	0.198901251187837	41909.782	146	0.292	ns	0.02942138	0.02372318;0.03604135	0.3102	ns
LINE	L1	L1PA13	629	1.24524865378524	45759	9060	341.032	18.0071995389409	0.675150459296801	41909.782	1001	0.002	**	0.06942605	0.06427610;0.07485488	2.2e-16	***
LINE	L1	L1PREC2	419	0.829505859993665	45759	7902	306.64	17.1445132428522	0.607063668039278	41909.782	1001	0.002	**	0.05302455	0.0481862;0.0581958	5.069e-10	***
LINE	L1	L1M2a1	27	0.0534526449160596	45759	120	4.95262096774194	2.13584401405045	0.00980484037009411	41909.782	993	0.018	*	0.225	0.1538155;0.3102234	5.152e-13	***
LINE	L1	L1MA9	591	1.17001900538486	45759	16437	560.114	23.7922061413622	1.10887313905607	41909.782	908	0.188	ns	0.03595547	0.03316120;0.03891544	0.1826	ns
LINE	L1	L1MA4	348	0.688945201140323	45759	10000	359.328	18.9610637343462	0.711371555273994	41909.782	291	0.582	ns	0.0348	0.03129396;0.03858023	0.5726	ns
LINE	L1	L1PB3	137	0.271222679759265	45759	3601	136.491	11.9748618495712	0.270214998416218	41909.782	540	0.924	ns	0.03804499	0.03203543;0.04481844	0.9652	ns
LINE	L1	HAL1b	67	0.132641748495407	45759	4340	137.435	11.4903351910552	0.272083861260691	41909.782	1	0.002	**	0.01543779	0.01198357;0.01956449	1.979e-11	***
LINE	L1	L1MC1	255	0.50483053531834	45759	13002	471.133	21.0183034538966	0.932714998416218	41909.782	1	0.002	**	0.01961237	0.01729845;0.02214467	2.2e-16	***
LINE	L1	L1PA4	814	1.61149825783972	45759	11926	584.766	23.5680439726486	1.15767738359202	41909.782	1001	0.002	**	0.06825423	0.06379211;0.07292846	2.2e-16	***
LINE	L1	L1MD3	107	0.211830852074754	45759	5356	174.869	13.607608386708	0.346192983845423	41909.782	1	0.002	**	0.0199776	0.01640028;0.02409045	2.822e-08	***
LINE	L1	L1PBa	294	0.582039911308204	45759	2167	95.882	9.77392478002597	0.189820240734875	41909.782	1001	0.002	**	0.1356714	0.1215228;0.1508131	2.2e-16	***
LINE	L1	L1MA8	361	0.714681659803611	45759	11124	381.117	19.4532706952004	0.754507839721254	41909.782	159	0.318	ns	0.03245236	0.02923737;0.03591498	0.3093	ns
LINE	L1	L1M3c	139	0.275182134938233	45759	1070	36.917	5.80911842338034	0.0730856034209693	41909.782	1001	0.002	**	0.1299065	0.1103342;0.1515391	2.2e-16	***
LINE	L1	L1P4b	29	0.0574121000950269	45759	155	6.05110220440882	2.45774598638181	0.0119795339808537	41909.782	999	0.006	**	0.1870968	0.1290273;0.2575215	2.592e-12	***
LINE	L1	L1MC	238	0.471175166297118	45759	7862	250.417	15.5979616427086	0.495757443775736	41909.782	220	0.44	ns	0.0302722	0.02659628;0.03430153	0.4409	ns
LINE	L1	L1M3de	40	0.0791891035793475	45759	499	16.932	4.07307819295996	0.0335207475451378	41909.782	1001	0.002	**	0.08016032	0.05788315;0.10755736	7.749e-07	***
LINE	L1	L1MA5	207	0.409803611023123	45759	4447	164.601	13.6797271147467	0.325865140956604	41909.782	1001	0.002	**	0.04654823	0.04054366;0.05315694	0.001112	**
LINE	L1	HAL1M8	40	0.0791891035793475	45759	2197	74.931	8.3040469769984	0.148342968007602	41909.782	1	0.002	**	0.01820665	0.01303815;0.02471047	9.716e-06	***
LINE	L1	L1ME4c	148	0.292999683243586	45759	9421	283.018	16.5414417538283	0.560298542920494	41909.782	1	0.002	**	0.01570958	0.01329613;0.01842880	2.2e-16	***
LINE	L1	L1M2a	97	0.192033576179918	45759	489	20.562	4.50004515604083	0.0407071586949636	41909.782	1001	0.002	**	0.198364	0.1639116;0.2365109	2.2e-16	***
LINE	L1	L1MC3	303	0.599857459613557	45759	13130	464.634	22.3186506349771	0.919848748812163	41909.782	1	0.002	**	0.02307692	0.02057674;0.02579144	5.674e-16	***
LINE	L1	L1P4d	34	0.0673107380424454	45759	167	6.43943943943944	2.50931852202466	0.0127483359190676	41909.782	1000	0.004	**	0.2035928	0.1453058;0.2727061	1.833e-15	***
LINE	L1	L1ME3C	48	0.095026924295217	45759	3264	104.66	9.9612060326863	0.207198289515363	41909.782	1	0.002	**	0.01470588	0.01086234;0.01945106	5.711e-10	***
LINE	L1	L1M4a2	67	0.132641748495407	45759	2051	66.201	7.58723699149863	0.13105994615141	41909.782	569	0.866	ns	0.03266699	0.02540429;0.04130208	0.9005	ns
LINE	L1	L1M2c	84	0.16629711751663	45759	450	18.265	4.20766912666377	0.0361597244219195	41909.782	1001	0.002	**	0.1866667	0.1517149;0.2257975	2.2e-16	***
LINE	L1	L1M1	912	1.80551156160912	45759	9983	370.285	19.279145739904	0.733063430471967	41909.782	1001	0.002	**	0.0913553	0.08577329;0.09717700	2.2e-16	***
LINE	L1	L1M6	98	0.194013303769401	45759	5357	169.505	12.5563385043824	0.335573725055432	41909.782	1	0.002	**	0.01829382	0.01487612;0.02224957	2.081e-09	***
LINE	L1	L1PA7	864	1.71048463731391	45759	13116	637.007	25.6783630578222	1.26110033259423	41909.782	1001	0.002	**	0.06587374	0.06168702;0.07025431	2.2e-16	***
LINE	L1	L1P3b	23	0.0455337345581248	45759	83	3.53388946819604	1.75559011493374	0.00699613847837353	41909.782	960	0.084	ns	0.2771084	0.1844561;0.3862481	4.482e-13	***
LINE	L1	L1MA10	126	0.249445676274945	45759	5109	164.717	12.1420072203627	0.326094789356984	41909.782	3	0.006	**	0.02466236	0.02058501;0.02929435	0.001734	**
LINE	L1	L1MA4A	439	0.869100411783339	45759	6240	237.798	14.8217705042576	0.470775261324042	41909.782	1001	0.002	**	0.07035256	0.06412906;0.07698118	2.2e-16	***
LINE	L1	L1MB8	317	0.627573645866329	45759	16563	555.487	23.3800011859592	1.09971293949952	41909.782	1	0.002	**	0.01913904	0.01710701;0.02134232	2.2e-16	***
LINE	L1	L1PB	60	0.118783655369021	45759	1846	64.024	8.06625616308387	0.126750079189104	41909.782	333	0.666	ns	0.03250271	0.02489273;0.04164122	0.6562	ns
LINE	L1	L1MB4	140	0.277161862527716	45759	9160	303.737	17.0249134705196	0.601316518847007	41909.782	1	0.002	**	0.01528384	0.01287202;0.01801065	2.2e-16	***
LINE	L1	L1M4c	182	0.360310421286031	45759	3615	130.851	11.0807753601714	0.25904933481153	41909.782	1001	0.002	**	0.05034578	0.04344574;0.05798388	1.496e-05	***
LINE	L1	L1MEg	297	0.587979094076655	45759	13185	438.49	20.5263057862156	0.868090750712702	41909.782	1	0.002	**	0.0225256	0.02006070;0.02520422	4.141e-13	***
LINE	L1	L1P1	233	0.461276528349699	45759	3259	125.396	11.2631275426518	0.248249920810896	41909.782	1001	0.002	**	0.07149432	0.06288277;0.08088398	2.2e-16	***
LINE	L1	L1ME3	184	0.364269876464998	45759	9162	298.975	16.3972328227736	0.591889056065885	41909.782	1	0.002	**	0.02008295	0.01730925;0.02316738	5.081e-13	***
LINE	L1	X9_LINE	15	0.0296959138422553	45759	653	19.056	4.20006005963064	0.0377256889452011	41909.782	197	0.394	ns	0.0229709	0.01291231;0.03760433	0.415	ns
LINE	L1	L1PA17	202	0.399904973075705	45759	4789	180.697	13.0210113945784	0.357730836236934	41909.782	953	0.098	ns	0.04218	0.03666363;0.04826290	0.1111	ns
LINE	L1	L1PA15-16	226	0.447418435223313	45759	1431	59.28	7.40191788581773	0.117358251504593	41909.782	1001	0.002	**	0.1579315	0.1394047;0.1778743	2.2e-16	***
LINE	L1	L1ME3B	124	0.245486221095977	45759	8120	260.404	15.8935644016498	0.51552898321191	41909.782	1	0.002	**	0.01527094	0.01271718;0.01818062	2.2e-16	***
LINE	L1	L1MD1	184	0.364269876464998	45759	6979	245.803	15.3416934710141	0.486622980677859	41909.782	1	0.002	**	0.02636481	0.02273318;0.03039903	3.186e-05	***
LINE	L1	L1HS	74	0.146499841621793	45759	1571	93.084	9.81444177053729	0.1842809629395	41909.782	27	0.054	ns	0.04710376	0.03716466;0.05877605	0.0421	*
LINE	L1	L1MEb	38	0.0752296484003801	45759	1672	54.538	7.24009495621258	0.107970383275261	41909.782	14	0.028	*	0.02272727	0.01613218;0.03106254	0.02274	*
LINE	L1	L1PA11	312	0.61767500791891	45759	4144	168.026	13.1630767904237	0.332645707950586	41909.782	1001	0.002	**	0.07528958	0.06743691;0.08374702	2.2e-16	***
LINE	L1	L1PA8A	230	0.455337345581248	45759	2429	113.103	10.1201189621371	0.223913129553373	41909.782	1001	0.002	**	0.09468917	0.0833338;0.1070323	2.2e-16	***
LINE	L1	HAL1ME	148	0.292999683243586	45759	7407	223.964	14.8774339871512	0.443387709851124	41909.782	1	0.002	**	0.0199811	0.01691681;0.02343087	5.341e-08	***
LINE	L1	L1MEc	517	1.02351916376307	45759	17812	607.226	23.2761402019902	1.20214206525182	41909.782	1	0.002	**	0.02902538	0.02660906;0.03159704	0.0001448	***
LINE	L1	L1P4c	10	0.0197972758948369	45759	43	2.23475258918297	1.22008464228491	0.00442420135647563	41909.782	870	0.264	ns	0.2325581	0.1175536;0.3863082	5.646e-05	***
LINE	L1	L1MCa	198	0.39198606271777	45759	7243	258.887	15.9074598311069	0.512525736458663	41909.782	1	0.002	**	0.02733674	0.02370364;0.03135663	7.483e-05	***
LINE	L1	L1MB2	191	0.378127969591384	45759	8944	314.638	17.5233565284743	0.622897529299968	41909.782	1	0.002	**	0.0213551	0.01845987;0.02456764	3.004e-14	***
LINE	L1	L1MEi	110	0.217770034843206	45759	5311	166.682	12.7467390086781	0.32998495407032	41909.782	1	0.002	**	0.02071173	0.01705252;0.02490998	2.697e-06	***
LINE	L1	L1MC4a	179	0.35437123851758	45759	9991	335.684	17.7169985052784	0.664562876148242	41909.782	1	0.002	**	0.01791612	0.01540634;0.02071223	2.2e-16	***
LINE	L1	HAL1	384	0.760215394361736	45759	21238	680.62	25.8556011748347	1.34744219195439	41909.782	1	0.002	**	0.0180808	0.01633145;0.01996376	2.2e-16	***
LINE	L1	L1MB5	229	0.453357617991764	45759	9769	332.082	17.6030435761303	0.657431897370922	41909.782	1	0.002	**	0.0234415	0.02053276;0.02663891	1.53e-09	***
LINE	L1	L1PA3	530	1.04925562242635	45759	10703	565.499	23.6363846152003	1.11953397212544	41909.782	70	0.14	ns	0.04951883	0.04548504;0.05379987	0.1304	ns
LINE	L1	L1M6B	15	0.0296959138422553	45759	730	21.513	4.64299347279192	0.0425898796325626	41909.782	89	0.178	ns	0.02054795	0.01154503;0.03366453	0.1875	ns
LINE	L1	L1P3	231	0.457317073170732	45759	3552	130.741	11.1938027595728	0.258831564776687	41909.782	1001	0.002	**	0.06503378	0.05714443;0.07364786	5.946e-16	***
LINE	L1	L1ME3F	74	0.146499841621793	45759	4605	149.637	12.2193511915954	0.29624049730757	41909.782	1	0.002	**	0.01606949	0.01263852;0.02013227	5.539e-12	***
LINE	L1	L1PB4	255	0.50483053531834	45759	7440	261.916	15.3008189015836	0.518522331327209	41909.782	354	0.708	ns	0.03427419	0.03025632;0.03866209	0.7058	ns
LINE	L1	L1MA1	226	0.447418435223313	45759	4314	159.004	13.3081588167218	0.314784605638264	41909.782	1001	0.002	**	0.05238758	0.04592795;0.05946136	3.287e-07	***
LINE	L1	L1PA14	175	0.346452328159645	45759	3056	121.255	10.7864879976442	0.240051868862844	41909.782	1001	0.002	**	0.0572644	0.04929014;0.06609872	2.661e-06	***
LINE	L1	L1M2b	49	0.0970066518847007	45759	220	8.0990990990991	2.82615702256999	0.016034009936449	41909.782	1000	0.004	**	0.2227273	0.1695511;0.2835381	2.2e-16	***
LINE	L1	L1M8	31	0.0613715552739943	45759	1662	55.542	7.24546290672533	0.109958029775103	41909.782	1	0.002	**	0.01865223	0.01270759;0.02637160	0.0003718	***
LINE	L1	L1M3f	55	0.108885017421603	45759	671	26.319	5.11853870146925	0.0521044504276212	41909.782	1001	0.002	**	0.08196721	0.0623437;0.1053568	4.324e-07	***
LINE	L1	L1M3d	33	0.0653310104529617	45759	532	18.339	4.24477291466778	0.0363062242635413	41909.782	1001	0.002	**	0.06203008	0.04307968;0.08601348	0.001754	**
LINE	L1	L1M3a	85	0.168276845106113	45759	636	30.206	5.37237623649223	0.0597996515679442	41909.782	1001	0.002	**	0.1336478	0.1081669;0.1625844	2.2e-16	***
LINE	L1	L1MA3	460	0.910674691162496	45759	8888	358.129	18.8227164260012	0.708997861894203	41909.782	1001	0.002	**	0.05175518	0.04724091;0.05656602	1.21e-07	***
LINE	L1	L1M3	237	0.469195438707634	45759	7225	237.769	14.7500916676543	0.470717849223947	41909.782	493	0.986	ns	0.03280277	0.02881584;0.03717222	1	ns
LINE	L1	L1ME3D	67	0.132641748495407	45759	4186	136.02	11.4266429089286	0.269282546721571	41909.782	1	0.002	**	0.01600573	0.01242519;0.02028269	4.91e-11	***
LINE	L1	L1MDb	47	0.0930471967057333	45759	971	29.539	5.26613816864039	0.0584791732657586	41909.782	999	0.006	**	0.04840371	0.03577876;0.06384962	0.002595	**
LINE	L1	L1MD	205	0.405844155844156	45759	8496	266.188	15.8153337233452	0.526979727589484	41909.782	1	0.002	**	0.024129	0.02097124;0.02761861	8.605e-05	***
LINE	L1	L1M5	947	1.87480202724105	45759	44640	1371.144	35.7553311788285	2.71449160595502	41909.782	1	0.002	**	0.02121416	0.01989744;0.02259365	2.2e-16	***
LINE	L1	L1MA5A	110	0.217770034843206	45759	3431	120.475	10.7031739653681	0.238507681343047	41909.782	174	0.348	ns	0.03206062	0.02642206;0.03851385	0.3536	ns
LINE	L1	L1PB2	106	0.209851124485271	45759	2887	111.508	10.0848222413506	0.220755464048147	41909.782	311	0.622	ns	0.03671631	0.03015626;0.04423545	0.6292	ns
LINE	L1	L1M4a1	76	0.15045929680076	45759	2655	89.533	9.2132401897918	0.177250950269243	41909.782	81	0.162	ns	0.02862524	0.02261826;0.03569911	0.1618	ns
LINE	L1	L1MEg2	19	0.0376148242001901	45759	755	23.858	4.91813216821427	0.0472323408299018	41909.782	186	0.372	ns	0.02516556	0.01521777;0.03902108	0.3498	ns
LINE	L1	L1PA5	800	1.58378207158695	45759	11398	541.792	22.9106008570625	1.07260057016155	41909.782	1001	0.002	**	0.07018775	0.06556423;0.07503223	2.2e-16	***
LINE	L1	L1ME4b	327	0.647370921761166	45759	24590	757.268	26.4218146289821	1.49918435223313	41909.782	1	0.002	**	0.01329809	0.01190379;0.01480910	2.2e-16	***
LINE	L1	L1MC5a	258	0.510769718086791	45759	17929	564.867	22.8292901222856	1.11828278428888	41909.782	1	0.002	**	0.01439009	0.01269809;0.01624217	2.2e-16	***
LINE	L1	L1PA12	137	0.271222679759265	45759	1769	67.524	8.13102315440913	0.133679125752296	41909.782	1001	0.002	**	0.07744488	0.06541519;0.09089720	2.459e-14	***
LINE	L1	L1ME4a	399	0.789911308203991	45759	29291	862.974	28.2838699845212	1.7084534368071	41909.782	1	0.002	**	0.01362193	0.01232581;0.01501580	2.2e-16	***
LINE	L1	L1PA10	577	1.14230281913209	45759	7090	290.277	16.4254091293053	0.574669385492556	41909.782	1001	0.002	**	0.08138223	0.07512041;0.08799075	2.2e-16	***
LINE	L1	L1M	27	0.0534526449160596	45759	748	21.953	4.65558433125912	0.0434609597719354	41909.782	874	0.256	ns	0.03609626	0.02391989;0.05208558	0.277	ns
LINE	L1	L1ME5	79	0.156398479569211	45759	3442	109.55	10.2846134236185	0.216879157427938	41909.782	1	0.002	**	0.02295177	0.01821224;0.02852361	0.002201	**
LINE	L1	L1MA7	257	0.508789990497308	45759	8595	286.819	16.5916099435986	0.567823487488122	41909.782	37	0.074	ns	0.02990111	0.02640241;0.03372308	0.07634	ns
LINE	L1	L1MD2	242	0.479094076655052	45759	10982	363.947	18.8285609037362	0.720515917009819	41909.782	1	0.002	**	0.02203606	0.01937223;0.02495728	6.646e-12	***
LINE	L1	L1MB3	352	0.696864111498258	45759	17260	579.298	22.3029733134087	1.14685223313272	41909.782	1	0.002	**	0.02039397	0.01833747;0.02261422	2.2e-16	***
LINE	L1	tot	22231	44.0113240418118	45759	950736	21096.525	94.5154725404764	41.7653725847323	41909.782	1001	0.002	**	0.02338294	0.02308010;0.02368868	4.756e-15	***
LINE	L1	L1P4a	71	0.140560658853342	45759	601	25.233	4.96622335123728	0.0499544662654419	41909.782	1001	0.002	**	0.1181364	0.0934281;0.1466678	1.083e-14	***
LINE	L1	L1PBb	44	0.0871080139372822	45759	317	13.504	3.64049958621578	0.0267342413683877	41909.782	1001	0.002	**	0.1388013	0.1026977;0.1818219	8.507e-12	***
LINE	L1	L1P5	23	0.0455337345581248	45759	762	22.693	4.65837433569388	0.0449259581881533	41909.782	586	0.832	ns	0.03018373	0.01922810;0.04494759	0.915	ns
LINE	L1	L1ME1	705	1.395707950586	45759	31305	1065.186	31.7061931913417	2.10877811213177	41909.782	1	0.002	**	0.02252036	0.02090526;0.02422488	2.2e-16	***
LINE	L1	L1MA6	201	0.397925245486221	45759	5458	193.872	13.7631769966473	0.383813747228381	41909.782	715	0.574	ns	0.03682668	0.03198761;0.04216867	0.5834	ns
LINE	L1	L1PBa1	91	0.180155210643016	45759	441	21.463	4.76333080105931	0.0424908932530884	41909.782	1001	0.002	**	0.2063492	0.1695235;0.2471671	2.2e-16	***
LINE	L1	L1ME3Cz	223	0.441479252454862	45759	14145	442.198	19.9235977108992	0.875431580614507	41909.782	1	0.002	**	0.01576529	0.01377721;0.01795599	2.2e-16	***
LINE	L1	L1PA15	553	1.09478935698448	45759	8463	331.974	18.3948279060635	0.657218086791257	41909.782	1001	0.002	**	0.06534326	0.06016936;0.07081881	2.2e-16	***
LINE	L1	L1PA6	573	1.13438390877415	45759	6051	323.414	18.4687763454892	0.640271618625277	41909.782	1001	0.002	**	0.09469509	0.08743187;0.10235168	2.2e-16	***
LINE	L1	L1ME2z	110	0.217770034843206	45759	7272	239.208	15.4480217949541	0.473566677225214	41909.782	1	0.002	**	0.01512651	0.01244812;0.01820316	2.2e-16	***
LINE	Jockey	tot	3	0.00593918276845106	45759	221	6.60521042084168	2.52021971821821	0.0130765173044854	41909.782	102	0.204	ns	0.01357466	0.002808218;0.039156222	0.2299	ns
LINE	Jockey	X12_LINE	3	0.00593918276845106	45759	221	6.60521042084168	2.52021971821821	0.0130765173044854	41909.782	102	0.204	ns	0.01357466	0.002808218;0.039156222	0.2299	ns
LINE	tot	tot	27922	55.2779537535635	45759	1569213	27193.442	89.6338265325031	53.8356073804245	41909.782	1001	0.002	**	0.01779363	0.01758736;0.01800169	9.071e-06	***
LINE	L2	X24_LINE	11	0.0217770034843206	45759	550	16.011	3.90847222775794	0.0316974184352233	41909.782	123	0.246	ns	0.02	0.01002518;0.03550325	0.2519	ns
LINE	L2	UCON86	0	0	45759	66	2.21527777777778	1.17819034267999	0.00438564653503678	41909.782	1	0.002	**	0	0.00000000;0.05435885	0.1759	ns
LINE	L2	L2-1_Crp	0	0	45759	41	1.72791023842917	0.898824596266086	0.00342079157116957	41909.782	1	0.002	**	0	0.00000000;0.08604384	0.4197	ns
LINE	L2	tot	8231	16.2951377890402	45759	523574	12051.276	82.8319319643877	23.8582435856826	41909.782	1	0.002	**	0.0157208	0.01538558;0.01606139	2.2e-16	***
LINE	L2	UCON49	4	0.00791891035793475	45759	106	3.23214285714286	1.61085187819102	0.00639876238743834	41909.782	749	0.506	ns	0.03773585	0.01037586;0.09380564	0.5681	ns
LINE	L2	L2-2_Mam	6	0.0118783655369021	45759	520	15.192	3.91106538329803	0.0300760215394362	41909.782	12	0.024	*	0.01153846	0.004245859;0.024944223	0.0126	*
LINE	L2	L2	1187	2.34993664871714	45759	54017	1637.388	37.9437634557404	3.24158219828952	41909.782	1	0.002	**	0.02197456	0.02075476;0.02324610	2.2e-16	***
LINE	L2	L2-3_AMi	0	0	45759	12	1.16346153846154	0.411504421836745	0.00230333690699544	41909.782	1	0.002	**	0	0.0000000;0.2646485	0.6211	ns
LINE	L2	L2d	512	1.01362052581565	45759	27881	788.659	26.0214495144839	1.56132998099462	41909.782	1	0.002	**	0.01836376	0.01682019;0.02000882	2.2e-16	***
LINE	L2	L2d2	831	1.64515362686094	45759	52674	1455.571	36.509778456229	2.88163406715236	41909.782	1	0.002	**	0.01577628	0.01472940;0.01687701	2.2e-16	***
LINE	L2	L2a	3325	6.58259423503326	45759	166340	4744.583	60.1989453730215	9.39298186569528	41909.782	1	0.002	**	0.01998918	0.01932194;0.02067322	2.2e-16	***
LINE	L2	L2-1_AMi	21	0.0415742793791574	45759	951	28.243	5.17984379897519	0.0559134463097878	41909.782	88	0.176	ns	0.02208202	0.01371985;0.03355745	0.1812	ns
LINE	L2	X13_LINE	2	0.00395945517896737	45759	139	4.22413793103448	1.96813847405027	0.00836264240385351	41909.782	194	0.388	ns	0.01438849	0.001747287;0.051008446	0.4514	ns
LINE	L2	X15_LINE	7	0.0138580931263858	45759	244	7.194	2.61135657909509	0.0142421602787456	41909.782	569	0.866	ns	0.02868852	0.01161047;0.05821346	1	ns
LINE	L2	L2b	2014	3.98717136522015	45759	91943	2672.126	46.4656128462455	5.29008156477669	41909.782	1	0.002	**	0.02190488	0.02096842;0.02287166	2.2e-16	***
LINE	L2	L2-3_Crp	30	0.0593918276845106	45759	1730	50.589	6.96251072211421	0.10015243902439	41909.782	3	0.006	**	0.01734104	0.01172973;0.02466349	0.002094	**
LINE	L2	L2c	2233	4.42073170731707	45759	126360	3479.407	54.3272012512682	6.88827803294267	41909.782	1	0.002	**	0.01767173	0.01695240;0.01841332	2.2e-16	***
LINE	Dong-R4	tot	5	0.00989863794741844	45759	551	15.825	4.01677849893538	0.0313291891035793	41909.782	3	0.006	**	0.00907441	0.002952814;0.021048758	0.002994	**
LINE	Dong-R4	Mam_R4	5	0.00989863794741844	45759	551	15.825	4.01677849893538	0.0313291891035793	41909.782	3	0.006	**	0.00907441	0.002952814;0.021048758	0.002994	**
LINE	RTE-BovB	tot	147	0.291019955654102	45759	8868	259.093	16.3995517102236	0.512933560342097	41909.782	1	0.002	**	0.01657645	0.01402244;0.01945475	2.422e-14	***
LINE	RTE-BovB	MamRTE1	147	0.291019955654102	45759	8819	257.594	16.3115060380466	0.509965948685461	41909.782	1	0.002	**	0.01666856	0.01410045;0.01956268	4.321e-14	***
LINE	RTE-BovB	MamRTE2	0	0	45759	49	1.93002544529262	1.06785778740841	0.00382092462245134	41909.782	1	0.002	**	0	0.00000000;0.07251926	0.2663	ns
LINE	CR1	CR1-16_AMi	3	0.00593918276845106	45759	306	9.132	2.97547129534624	0.018078872347165	41909.782	23	0.046	*	0.009803922	0.002026386;0.028382327	0.04096	*
LINE	CR1	X8_LINE	6	0.0118783655369021	45759	223	6.67939698492462	2.50687738903459	0.0132233864921694	41909.782	494	0.988	ns	0.02690583	0.009936611;0.057639804	1	ns
LINE	CR1	X7D_LINE	1	0.00197972758948369	45759	55	1.94451450189155	0.998457546582383	0.00384960900754583	41909.782	315	0.63	ns	0.01818182	0.0004602178;0.0971910157	1	ns
LINE	CR1	CR1-12_AMi	1	0.00197972758948369	45759	133	4.1057985757884	1.928190732034	0.00812836271735113	41909.782	70	0.14	ns	0.007518797	0.0001903413;0.0411791150	0.1996	ns
LINE	CR1	X2_LINE	3	0.00593918276845106	45759	191	5.66399197592778	2.34701325022307	0.0112131611813585	41909.782	195	0.39	ns	0.01570681	0.003250908;0.045213487	0.3882	ns
LINE	CR1	CR1-3_Croc	16	0.031675641431739	45759	1338	37.037	6.01463272418248	0.0733231707317073	41909.782	1	0.002	**	0.01195815	0.006850137;0.019346813	0.0001577	***
LINE	CR1	CR1_Mam	19	0.0376148242001901	45759	1695	48.464	7.1395852595006	0.0959455178967374	41909.782	1	0.002	**	0.01120944	0.006761931;0.017449798	1.825e-06	***
LINE	CR1	X21_LINE	0	0	45759	45	1.83080808080808	1.00399220990896	0.00362450126862544	41909.782	1	0.002	**	0	0.0000000;0.0787051	0.2639	ns
LINE	CR1	CR1-L3B_Croc	1	0.00197972758948369	45759	37	1.574568288854	0.798689971297177	0.00311721628297039	41909.782	376	0.752	ns	0.02702703	0.000684031;0.141603096	1	ns
LINE	CR1	tot	904	1.78967374089325	45759	68381	1906.734	41.632661727573	3.77481390560659	41909.782	1	0.002	**	0.01322005	0.01237737;0.01410439	2.2e-16	***
LINE	CR1	X7B_LINE	8	0.0158378207158695	45759	934	25.56	4.90147165904532	0.050601837187203	41909.782	1	0.002	**	0.00856531	0.003704938;0.016806994	7.913e-05	***
LINE	CR1	CR1-13_AMi	2	0.00395945517896737	45759	102	3.07376185458377	1.55247069663232	0.00608521114702204	41909.782	394	0.788	ns	0.01960784	0.002383485;0.069039212	0.7728	ns
LINE	CR1	X7A_LINE	13	0.0257364586632879	45759	920	25.43	4.89050273663322	0.0503444726005702	41909.782	3	0.006	**	0.01413043	0.007544741;0.024042264	0.008741	**
LINE	CR1	CR1-1_Amn	1	0.00197972758948369	45759	66	2.26327944572748	1.22591114463348	0.00448067676141805	41909.782	285	0.57	ns	0.01515152	0.0003835296;0.0815523211	0.7296	ns
LINE	CR1	X17_LINE	14	0.0277161862527716	45759	966	28.316	5.14204089682147	0.0560579664238201	41909.782	2	0.004	**	0.01449275	0.007945372;0.024196928	0.004036	**
LINE	CR1	X1_LINE	2	0.00395945517896737	45759	85	3.0043057050592	1.58045128634599	0.00594770689154895	41909.782	411	0.822	ns	0.02352941	0.002862332;0.082423744	0.7719	ns
LINE	CR1	CR1-11_Crp	0	0	45759	25	1.39655172413793	0.62407519771727	0.00276479197841687	41909.782	1	0.002	**	0	0.0000000;0.1371852	0.399	ns
LINE	CR1	X6A_LINE	13	0.0257364586632879	45759	1033	29.6	5.29490661258874	0.0585999366487171	41909.782	1	0.002	**	0.0125847	0.006717377;0.021424086	0.001003	**
LINE	CR1	X6B_LINE	24	0.0475134621476085	45759	875	25.049	4.94338305576617	0.0495901963889769	41909.782	472	0.944	ns	0.02742857	0.01765133;0.04053789	0.9193	ns
LINE	CR1	X20_LINE	2	0.00395945517896737	45759	161	4.81873111782477	2.05355995017436	0.00953977494026127	41909.782	122	0.244	ns	0.01242236	0.001507962;0.044151592	0.2487	ns
LINE	CR1	CR1-8_Crp	0	0	45759	7	1.07441860465116	0.280264413917152	0.00212705615428247	41909.782	1	0.002	**	0	0.0000000;0.4096164	0.6047	ns
LINE	CR1	CR1-L3A_Croc	6	0.0118783655369021	45759	323	8.987	3.00430638531706	0.0177918118466899	41909.782	200	0.4	ns	0.01857585	0.006846766;0.039991322	0.3971	ns
LINE	CR1	X5B_LINE	3	0.00593918276845106	45759	73	2.25798816568047	1.23041942714037	0.0044702014683253	41909.782	718	0.568	ns	0.04109589	0.00855649;0.11543608	0.4948	ns
LINE	CR1	X7C_LINE	7	0.0138580931263858	45759	620	16.791	4.0543503495328	0.0332416059550206	41909.782	2	0.004	**	0.01129032	0.004551011;0.023123327	0.01252	*
LINE	CR1	L3	651	1.28880266075388	45759	45293	1298.472	35.5026429108264	2.57062084257206	41909.782	1	0.002	**	0.01437308	0.01329712;0.01551193	2.2e-16	***
LINE	CR1	Plat_L3	43	0.0851282863477986	45759	3315	93.819	9.14044784388527	0.18573606271777	41909.782	1	0.002	**	0.01297134	0.00940290;0.01743293	4.939e-09	***
LINE	CR1	L3b	125	0.247465948685461	45759	9560	270.75	15.887539580247	0.536011244852708	41909.782	1	0.002	**	0.01307531	0.01089518;0.01555910	2.2e-16	***
LTR?	tot	tot	132	0.261324041811847	45759	8420	249.164	14.8085920464573	0.493276845106113	41909.782	1	0.002	**	0.01567696	0.01313287;0.01856371	2.331e-16	***
LTR?	LTR?	MER129	3	0.00593918276845106	45759	122	3.72811534500515	1.78314631320895	0.00738065280528419	41909.782	483	0.966	ns	0.02459016	0.005100077;0.070181690	1	ns
LTR?	LTR?	Eutr18	11	0.0217770034843206	45759	676	18.598	4.28447811906572	0.0368189737092176	41909.782	45	0.09	ns	0.01627219	0.008150285;0.028928569	0.07706	ns
LTR?	LTR?	MamRep605	66	0.130662020905923	45759	3549	106.424	9.96099620748072	0.210690528983212	41909.782	1	0.002	**	0.01859679	0.01441121;0.02359961	2.729e-05	***
LTR?	LTR?	MamRep1151	18	0.0356350966107064	45759	1260	40.666	6.22922525256931	0.0805076021539436	41909.782	1	0.002	**	0.01428571	0.00848801;0.02248393	8.52e-05	***
LTR?	LTR?	MamRep605b	28	0.0554323725055432	45759	2374	67.988	7.75267437468904	0.134597719353817	41909.782	1	0.002	**	0.01179444	0.007851235;0.017001441	4.887e-08	***
LTR?	LTR?	tot	132	0.261324041811847	45759	8420	249.164	14.8085920464573	0.493276845106113	41909.782	1	0.002	**	0.01567696	0.01313287;0.01856371	2.331e-16	***
LTR?	LTR?	UCON51	0	0	45759	42	1.69014084507042	0.885417821824134	0.00334601846109919	41909.782	1	0.002	**	0	0.00000000;0.08408385	0.4166	ns
LTR?	LTR?	Eutr5	7	0.0138580931263858	45759	397	11.761	3.39785585692277	0.0232835761799176	41909.782	107	0.214	ns	0.01763224	0.007117726;0.035990284	0.1827	ns
scRNA	tot	tot	27	0.0534526449160596	45759	1861	53.15	7.36068472899634	0.105222521381058	41909.782	1	0.002	**	0.01450833	0.009582273;0.021039105	9.089e-05	***
scRNA	scRNA	tot	27	0.0534526449160596	45759	1861	53.15	7.36068472899634	0.105222521381058	41909.782	1	0.002	**	0.01450833	0.009582273;0.021039105	9.089e-05	***
scRNA	scRNA	HY4	0	0	45759	162	4.39918946301925	2.09672771022902	0.00870919675130514	41909.782	1	0.002	**	0	0.00000000;0.02251356	0.02514	*
scRNA	scRNA	BC200	15	0.0296959138422553	45759	676	20.277	4.32353604864862	0.0401429363319607	41909.782	129	0.258	ns	0.02218935	0.01247114;0.03633419	0.2604	ns
scRNA	scRNA	HY3	8	0.0158378207158695	45759	545	14.994	3.86741786220742	0.0296840354767184	41909.782	45	0.09	ns	0.0146789	0.006358049;0.028717571	0.06636	ns
scRNA	scRNA	HY1	4	0.00791891035793475	45759	456	12.884	3.50896806153276	0.0255068102629078	41909.782	3	0.006	**	0.00877193	0.00239508;0.02230631	0.006814	**
scRNA	scRNA	HY5	0	0	45759	22	1.37944664031621	0.643545631882794	0.00273092857205457	41909.782	1	0.002	**	0	0.0000000;0.1543725	0.3972	ns
SINE	tot	tot	19095	37.802898321191	45759	1806997	26904.501	84.6195276721837	53.2635829109914	41909.782	1	0.002	**	0.01056726	0.01041868;0.01071741	2.2e-16	***
SINE	Alu	AluYc	175	0.346452328159645	45759	6703	207.076	14.075736227649	0.409954070319924	41909.782	17	0.034	*	0.02610771	0.02242313;0.03021194	0.02379	*
SINE	Alu	AluYd8	2	0.00395945517896737	45759	224	6.889	2.52726454216136	0.0136383433639531	41909.782	31	0.062	ns	0.008928571	0.001083126;0.031879109	0.05269	ns
SINE	Alu	AluY	1988	3.93569844789357	45759	98084	2977.392	51.3552304609346	5.89442508710801	41909.782	1	0.002	**	0.02026834	0.01939557;0.02116964	2.2e-16	***
SINE	Alu	AluYh3	22	0.0435540069686411	45759	649	21.19	4.58005206049854	0.0419504276211593	41909.782	622	0.76	ns	0.03389831	0.02136344;0.05087432	0.8248	ns
SINE	Alu	AluYk11	1	0.00197972758948369	45759	171	5.50952858575727	2.37015400310382	0.0109073657462727	41909.782	21	0.042	*	0.005847953	0.0001480464;0.0321504834	0.04819	*
SINE	Alu	AluYe5	29	0.0574121000950269	45759	1297	41.183	6.15250878620783	0.0815311213177067	41909.782	31	0.062	ns	0.02235929	0.01502429;0.03195476	0.05676	ns
SINE	Alu	Alu	222	0.439499524865379	45759	7748	229.253	13.9955302102445	0.453858489071904	41909.782	316	0.632	ns	0.02865256	0.02505152;0.03261371	0.6629	ns
SINE	Alu	AluSx	2457	4.86419068736142	45759	124945	3700.104	54.4425309218186	7.32519797275895	41909.782	1	0.002	**	0.01966465	0.01890194;0.02044977	2.2e-16	***
SINE	Alu	AluSx3	835	1.65307253721888	45759	38631	1209.587	33.1969346095007	2.3946527557808	41909.782	1	0.002	**	0.02161477	0.02018773;0.02311433	2.2e-16	***
SINE	Alu	AluSc	925	1.83124802027241	45759	37679	1185.726	34.5356574519095	2.34741447576813	41909.782	1	0.002	**	0.02454948	0.02301043;0.02616239	1.535e-15	***
SINE	Alu	AluSg	912	1.80551156160912	45759	42580	1354.399	34.9555387412165	2.68134106746912	41909.782	1	0.002	**	0.02141851	0.02006436;0.02283845	2.2e-16	***
SINE	Alu	AluYh3a3	2	0.00395945517896737	45759	158	5.28585757271815	2.27115900913044	0.0104645580707914	41909.782	102	0.204	ns	0.01265823	0.001536663;0.044976055	0.1835	ns
SINE	Alu	AluYg6	13	0.0257364586632879	45759	811	25.58	5.13419516184962	0.0506414317389927	41909.782	11	0.022	*	0.01602959	0.008561973;0.027255112	0.008651	**
SINE	Alu	AluSx1	2061	4.08021856192588	45759	106483	3260.079	50.4888094420822	6.45406834019639	41909.782	1	0.002	**	0.0193552	0.01853613;0.02020060	2.2e-16	***
SINE	Alu	AluYj4	80	0.158378207158695	45759	2787	88.146	9.20213906455251	0.174505068102629	41909.782	203	0.406	ns	0.0287047	0.02282520;0.03559949	0.4166	ns
SINE	Alu	FLAM_A	233	0.461276528349699	45759	14934	437.985	20.5283264585106	0.867090988280013	41909.782	1	0.002	**	0.01560198	0.01367567;0.01772019	2.2e-16	***
SINE	Alu	AluYk3	148	0.292999683243586	45759	6065	195.731	14.0338015728664	0.387494060817232	41909.782	1	0.002	**	0.02440231	0.02066682;0.02860424	0.0003644	***
SINE	Alu	AluSc5	98	0.194013303769401	45759	4143	134.162	11.5206980032671	0.26560421286031	41909.782	2	0.004	**	0.02365436	0.01924447;0.02875222	0.001143	**
SINE	Alu	AluYa8	11	0.0217770034843206	45759	390	11.914	3.61603092902698	0.0235864745011086	41909.782	485	0.97	ns	0.02820513	0.01416221;0.04990552	1	ns
SINE	Alu	AluYi6	17	0.0336553690212227	45759	454	13.89	3.70264899897487	0.0274984162179284	41909.782	847	0.31	ns	0.03744493	0.02196165;0.05927736	0.4108	ns
SINE	Alu	AluYk2	165	0.326655052264808	45759	6622	214.215	14.4996902041394	0.424087345581248	41909.782	1	0.002	**	0.02491694	0.02129758;0.02896246	0.0004465	***
SINE	Alu	AluSq2	1011	2.00150459296801	45759	51711	1624.611	37.6690142376149	3.21628721887868	41909.782	1	0.002	**	0.01955097	0.01837501;0.02078128	2.2e-16	***
SINE	Alu	AluYb8	66	0.130662020905923	45759	2645	85.27	8.75932793231454	0.168811371555274	41909.782	12	0.024	*	0.02495274	0.01934978;0.03163777	0.03177	*
SINE	Alu	AluJo	893	1.76789673740893	45759	45868	1434.688	33.9875537485388	2.84029141590117	41909.782	1	0.002	**	0.01946891	0.01822406;0.02077509	2.2e-16	***
SINE	Alu	AluSp	1272	2.51821349382325	45759	64572	2002.135	44.1672222187282	3.96368189737092	41909.782	1	0.002	**	0.01969894	0.01864099;0.02080036	2.2e-16	***
SINE	Alu	AluYk4	23	0.0455337345581248	45759	1095	35.475	5.96917129977068	0.0702308362369338	41909.782	19	0.038	*	0.02100457	0.01336056;0.03135126	0.03237	*
SINE	Alu	AluYh9	5	0.00989863794741844	45759	168	4.6797583081571	2.06403611955229	0.00926464663477411	41909.782	678	0.648	ns	0.0297619	0.009732816;0.068084870	0.8125	ns
SINE	Alu	AluYe6	4	0.00791891035793475	45759	193	6.91783567134269	2.48753412098392	0.0136954301380715	41909.782	154	0.308	ns	0.02072539	0.005675156;0.052212409	0.3331	ns
SINE	Alu	AluYc3	10	0.0197972758948369	45759	557	18.305	4.30191602445719	0.0362389135254989	41909.782	27	0.054	ns	0.01795332	0.008642046;0.032768340	0.05554	ns
SINE	Alu	AluYk12	0	0	45759	100	3.43193449334698	1.75021182670197	0.00679429540177974	41909.782	1	0.002	**	0	0.00000000;0.03621669	0.05244	ns
SINE	Alu	AluYf1	54	0.106905289832119	45759	1999	66.5	7.82094413527978	0.131651884700665	41909.782	70	0.14	ns	0.02701351	0.02035707;0.03510112	0.1339	ns
SINE	Alu	AluSq	254	0.502850807728856	45759	12256	400.68	19.0390147876429	0.793237250554324	41909.782	1	0.002	**	0.02072454	0.01827593;0.02340430	1.974e-15	***
SINE	Alu	AluYi6_4d	0	0	45759	46	1.83748361730013	0.971947721546235	0.00363771701239335	41909.782	1	0.002	**	0	0.00000000;0.07706183	0.2642	ns
SINE	Alu	AluSg4	244	0.48305353183402	45759	11821	383.327	19.4551940513472	0.758883037694013	41909.782	1	0.002	**	0.02064123	0.01815444;0.02336782	1.325e-14	***
SINE	Alu	AluSz	2254	4.46230598669623	45759	118033	3555.33	53.7849786085662	7.03858489071904	41909.782	1	0.002	**	0.01909635	0.01832316;0.01989330	2.2e-16	***
SINE	Alu	tot	14607	28.9178808995882	45759	1196725	21481.437	89.3344428183983	42.5273934906557	41909.782	1	0.002	**	0.01220581	0.01200985;0.01240414	2.2e-16	***
SINE	Alu	AluYb9	16	0.031675641431739	45759	378	12.393	3.3823055732726	0.0245347640164713	41909.782	885	0.234	ns	0.04232804	0.02438460;0.06782934	0.3087	ns
SINE	Alu	AluSq10	36	0.0712701932214127	45759	1528	49.321	6.98217084506747	0.0976421444409249	41909.782	26	0.052	ns	0.02356021	0.01655456;0.03246916	0.05924	ns
SINE	Alu	AluYm1	104	0.205891669306303	45759	4667	150.658	11.8508851770439	0.298261799176433	41909.782	1	0.002	**	0.02228412	0.01824315;0.02693702	5.715e-05	***
SINE	Alu	AluYh7	15	0.0296959138422553	45759	462	14.351	3.68855044758837	0.0284110706366804	41909.782	640	0.724	ns	0.03246753	0.01828346;0.05298543	0.7886	ns
SINE	Alu	AluSg7	140	0.277161862527716	45759	5829	188.492	13.4225221214234	0.373162812796959	41909.782	1	0.002	**	0.02401784	0.02024132;0.02828044	0.00021	***
SINE	Alu	AluSq4	32	0.063351282863478	45759	1638	55.01	7.36071192752984	0.108904814697498	41909.782	3	0.006	**	0.01953602	0.01340005;0.02746790	0.0009522	***
SINE	Alu	FAM	76	0.15045929680076	45759	4262	127.082	11.0371687988857	0.251587741526766	41909.782	1	0.002	**	0.017832	0.01407466;0.02226919	1.062e-06	***
SINE	Alu	FRAM	396	0.78397212543554	45759	20221	615.545	24.4252444730358	1.21861141906874	41909.782	1	0.002	**	0.0195836	0.01771834;0.02158872	2.2e-16	***
SINE	Alu	FLAM_C	377	0.74635730123535	45759	24406	729.809	26.2842420545159	1.4448230123535	41909.782	1	0.002	**	0.01544702	0.01393726;0.01707371	2.2e-16	***
SINE	Alu	AluSc8	453	0.89681659803611	45759	20437	653.95	25.3343902893148	1.29464285714286	41909.782	1	0.002	**	0.02216568	0.02019098;0.02427787	2.2e-16	***
SINE	Alu	AluJr	2134	4.22473867595819	45759	114124	3408.477	52.4011579294996	6.74785595502059	41909.782	1	0.002	**	0.01869896	0.01792092;0.01950159	2.2e-16	***
SINE	Alu	AluSx4	270	0.534526449160596	45759	11827	384.935	19.3998228890918	0.762066439657903	41909.782	1	0.002	**	0.02282912	0.02021301;0.02568357	4.009e-10	***
SINE	Alu	AluSz6	907	1.7956129236617	45759	40962	1288.686	35.6915016115502	2.55124722838137	41909.782	1	0.002	**	0.02214247	0.02073924;0.02361400	2.2e-16	***
SINE	Alu	AluJb	2398	4.74738675958188	45759	117273	3436.789	53.4630224900704	6.80390600253405	41909.782	1	0.002	**	0.02044801	0.01964562;0.02127424	2.2e-16	***
SINE	Alu	AluJr4	241	0.477114349065569	45759	12307	384.176	19.2471160300829	0.760563826417485	41909.782	1	0.002	**	0.01958235	0.01720787;0.02218770	2.296e-15	***
SINE	Alu	AluYa5	97	0.192033576179918	45759	3782	121.166	10.8524753038291	0.23987567310738	41909.782	11	0.022	*	0.02564781	0.02084671;0.03119952	0.0265	*
SINE	5S-Deu-L2	tot	50	0.0989863794741844	45759	2614	75.504	8.51119406572452	0.149477351916376	41909.782	2	0.004	**	0.01912777	0.0142295;0.0251406	0.001939	**
SINE	5S-Deu-L2	AmnSINE1	50	0.0989863794741844	45759	2614	75.504	8.51119406572452	0.149477351916376	41909.782	2	0.004	**	0.01912777	0.0142295;0.0251406	0.001939	**
SINE	MIR	tot	7919	15.6774627811213	45759	598863	12809.931	80.7887805704856	25.3601738200824	41909.782	1	0.002	**	0.01322339	0.0129356;0.0135159	2.2e-16	***
SINE	MIR	MIR1_Amn	275	0.544425087108014	45759	11716	346.854	18.339493477766	0.686676433322775	41909.782	1	0.002	**	0.02347217	0.02080697;0.02637761	6.075e-05	***
SINE	MIR	MIR3	1541	3.05076021539436	45759	87870	2353.464	44.526006662054	4.65921761165664	41909.782	1	0.002	**	0.01753727	0.01667964;0.01842696	2.2e-16	***
SINE	MIR	MIRb	3820	7.56255939182769	45759	223887	5749.255	62.9827023538669	11.381958742477	41909.782	1	0.002	**	0.01706218	0.01652977;0.01760714	2.2e-16	***
SINE	MIR	MIR	3179	6.29355400696864	45759	174396	4714.626	59.4213515583499	9.33367516629712	41909.782	1	0.002	**	0.01822863	0.01760592;0.01886742	2.2e-16	***
SINE	MIR	MIRc	1686	3.3378207158695	45759	100994	2723.487	48.9659830749726	5.39176235350016	41909.782	1	0.002	**	0.01669406	0.01591283;0.01750322	2.2e-16	***
SINE	tRNA-RTE	tot	84	0.16629711751663	45759	5836	161.804	12.3321395412826	0.320327842888818	41909.782	1	0.002	**	0.01439342	0.01149656;0.01778943	1.323e-11	***
SINE	tRNA-RTE	MamSINE1	84	0.16629711751663	45759	5836	161.804	12.3321395412826	0.320327842888818	41909.782	1	0.002	**	0.01439342	0.01149656;0.01778943	1.323e-11	***
SINE	tRNA	tot	33	0.0653310104529617	45759	2292	66.855	8.05685347315489	0.132354687994932	41909.782	1	0.002	**	0.01439791	0.009931032;0.020161063	5.271e-06	***
SINE	tRNA	LFSINE_Vert	33	0.0653310104529617	45759	2292	66.855	8.05685347315489	0.132354687994932	41909.782	1	0.002	**	0.01439791	0.009931032;0.020161063	5.271e-06	***
SINE	tRNA-Deu	tot	11	0.0217770034843206	45759	667	19.35	4.23336998399872	0.0383077288565093	41909.782	25	0.05	*	0.01649175	0.008260634;0.029316355	0.06322	ns
SINE	tRNA-Deu	AmnSINE2	11	0.0217770034843206	45759	667	19.35	4.23336998399872	0.0383077288565093	41909.782	25	0.05	*	0.01649175	0.008260634;0.029316355	0.06322	ns
DNA	TcMar	tot	34	0.0673107380424454	45759	1834	51.277	6.99594269660738	0.101514491605955	41909.782	6	0.012	*	0.01853871	0.01287191;0.02581038	0.01293	*
DNA	TcMar	UCON44	8	0.0158378207158695	45759	364	10.327	3.22652777478846	0.020444646816598	41909.782	290	0.58	ns	0.02197802	0.009535189;0.042844619	0.6335	ns
DNA	TcMar	DNA1_Mam	7	0.0138580931263858	45759	169	5.23718592964824	2.26512890901373	0.0103682014761804	41909.782	833	0.338	ns	0.04142012	0.01681272;0.08347673	0.3738	ns
DNA	TcMar	X4a_DNA	2	0.00395945517896737	45759	179	4.96266397578204	2.1954081020276	0.00982472279019251	41909.782	122	0.244	ns	0.01117318	0.00135600;0.03977662	0.2508	ns
DNA	TcMar	X4b_DNA	13	0.0257364586632879	45759	699	19.44	4.33210885910859	0.0384859043395629	41909.782	85	0.17	ns	0.018598	0.009938885;0.031593174	0.1659	ns
DNA	TcMar	X5a_DNA	4	0.00791891035793475	45759	423	11.436	3.42397833340512	0.0226401647133354	41909.782	11	0.022	*	0.009456265	0.002582354;0.024033665	0.02289	*
DNA	TcMar-Mariner	tot	335	0.663208742477035	45759	16390	489.682	21.8506367487615	0.969436965473551	41909.782	1	0.002	**	0.02043929	0.01832797;0.02272311	6.832e-14	***
DNA	TcMar-Mariner	MADE1	162	0.320715869496357	45759	7843	225.243	14.6799677265467	0.445919781438074	41909.782	1	0.002	**	0.02065536	0.01762304;0.02405080	9.184e-06	***
DNA	TcMar-Mariner	HSMAR2	50	0.0989863794741844	45759	1770	66.34	8.19863510699296	0.131335128286348	41909.782	25	0.05	*	0.02824859	0.02103774;0.03707413	0.03886	*
DNA	TcMar-Mariner	MARNA	37	0.0732499208108964	45759	3156	93.083	9.58634492437076	0.18427898321191	41909.782	1	0.002	**	0.0117237	0.008267631;0.016123689	3.499e-11	***
DNA	TcMar-Mariner	HSMAR1	43	0.0851282863477986	45759	716	27.3	5.2373112786457	0.0540465631929047	41909.782	999	0.006	**	0.06005587	0.0438000;0.0800455	0.004367	**
DNA	TcMar-Mariner	MADE2	41	0.0811688311688312	45759	2664	74.515	8.52281722280921	0.147519401330377	41909.782	1	0.002	**	0.01539039	0.01106645;0.02082140	2.792e-05	***
DNA	TcMar-Mariner	UCON40	5	0.00989863794741844	45759	241	7.148	2.50367017883035	0.0141510928096294	41909.782	263	0.526	ns	0.02074689	0.006769961;0.047749520	0.5669	ns
DNA	TcMar-Tc1	tot	7	0.0138580931263858	45759	649	19.32	4.37341133747178	0.0382483370288248	41909.782	4	0.008	**	0.01078582	0.004347151;0.022096009	0.002407	**
DNA	TcMar-Tc1	EutTc1-N2	6	0.0118783655369021	45759	198	5.87751004016064	2.42703703489323	0.0116358687839734	41909.782	637	0.73	ns	0.03030303	0.01120026;0.06478697	0.8345	ns
DNA	TcMar-Tc1	X32_DNA	1	0.00197972758948369	45759	328	9.737	3.02439712636717	0.0192766075388027	41909.782	1	0.002	**	0.00304878	7.718546e-05;1.686881e-02	0.0009568	***
DNA	TcMar-Tc1	X33a_DNA	0	0	45759	67	2.30151338766007	1.28416391518671	0.0045563695511167	41909.782	1	0.002	**	0	0.00000000;0.05356965	0.1766	ns
DNA	TcMar-Tc1	EutTc1-N1	0	0	45759	56	2.13212121212121	1.14304502406395	0.00422101918775976	41909.782	1	0.002	**	0	0.0000000;0.0637501	0.2779	ns
DNA	PIF-Harbinger	tot	2	0.00395945517896737	45759	30	1.5	0.768335794210757	0.00296959138422553	41909.782	499	0.998	ns	0.06666667	0.008178134;0.220735402	0.6611	ns
DNA	PIF-Harbinger	Chompy-7_Croc	1	0.00197972758948369	45759	14	1.27118644067797	0.526805815654775	0.00251660286798774	41909.782	273	0.546	ns	0.07142857	0.001806781;0.338684490	1	ns
DNA	PIF-Harbinger	Chompy-6_Croc	1	0.00197972758948369	45759	16	1.17117117117117	0.429496915158016	0.00231859987957549	41909.782	284	0.568	ns	0.0625	0.001581112;0.302320738	1	ns
DNA	hAT-Blackjack	BLACKJACK	54	0.106905289832119	45759	2129	71.002	8.52294764953045	0.140564618308521	41909.782	20	0.04	*	0.02536402	0.01911035;0.03296617	0.03992	*
DNA	hAT-Blackjack	MER81	99	0.195993031358885	45759	3668	105.931	10.2598978798283	0.209714523281596	41909.782	272	0.544	ns	0.02699019	0.02198919;0.03276270	0.5218	ns
DNA	hAT-Blackjack	MER63D	48	0.095026924295217	45759	1718	51.91	6.96005332898693	0.102767659170098	41909.782	315	0.63	ns	0.02793946	0.02067062;0.03687442	0.672	ns
DNA	hAT-Blackjack	tot	501	0.991843522331327	45759	19734	585.554	23.9991884247165	1.15923740893253	41909.782	1	0.002	**	0.02538766	0.02323780;0.02767884	0.0003072	***
DNA	hAT-Blackjack	MER94B	10	0.0197972758948369	45759	622	17.095	4.18945420389416	0.0338434431422236	41909.782	49	0.098	ns	0.01607717	0.007735855;0.029367229	0.08543	ns
DNA	hAT-Blackjack	MER63C	23	0.0455337345581248	45759	890	31.271	5.33329194803763	0.0619080614507444	41909.782	79	0.158	ns	0.0258427	0.01645100;0.03852551	0.1448	ns
DNA	hAT-Blackjack	MER63A	132	0.261324041811847	45759	3511	104.591	10.3001850863377	0.207061688311688	41909.782	995	0.014	*	0.03759613	0.03154954;0.04442735	0.008423	**
DNA	hAT-Blackjack	MER94	90	0.178175483053532	45759	4792	136.55	11.1094968797386	0.270331802343998	41909.782	1	0.002	**	0.0187813	0.01512875;0.02303557	2.428e-05	***
DNA	hAT-Blackjack	MER63B	62	0.122743110547989	45759	2404	73.913	8.3145994229165	0.146327605321508	41909.782	79	0.158	ns	0.02579035	0.01982917;0.03294139	0.1739	ns
DNA	hAT-Tag1	tot	24	0.0475134621476085	45759	2372	67.725	8.10475552142458	0.134077050997783	41909.782	1	0.002	**	0.01011804	0.006493277;0.015017658	1.085e-09	***
DNA	hAT-Tag1	hAT-5_Mam	10	0.0197972758948369	45759	904	25.256	4.90658114561845	0.05	41909.782	1	0.002	**	0.01106195	0.005317025;0.020248958	0.0008058	***
DNA	hAT-Tag1	hAT-1_Mam	14	0.0277161862527716	45759	1468	42.549	6.35153059828423	0.0842354292049414	41909.782	1	0.002	**	0.009536785	0.005223378;0.015949383	5.019e-07	***
DNA	hAT-Ac	tot	111	0.219749762432689	45759	5533	162.001	12.544734726943	0.320717849223947	41909.782	1	0.002	**	0.02006145	0.01653145;0.02410949	2.283e-05	***
DNA	hAT-Ac	EuthAT-2	12	0.0237567310738042	45759	1150	37.611	6.1728261584774	0.0744595343680709	41909.782	1	0.002	**	0.01043478	0.005403102;0.018156457	1.772e-06	***
DNA	hAT-Ac	UCON37	2	0.00395945517896737	45759	174	4.99798994974874	2.16427830544038	0.00989465859547978	41909.782	118	0.236	ns	0.01149425	0.001395051;0.040902466	0.2513	ns
DNA	hAT-Ac	OldhAT1	97	0.192033576179918	45759	4209	119.678	10.5943643771846	0.236929838454229	41909.782	17	0.034	*	0.02304585	0.01872741;0.02804246	0.03671	*
DNA	tot	tot	7809	15.4596927462781	45759	524553	12043.658	84.294107341691	23.8431620209059	41909.782	1	0.002	**	0.01488696	0.01456097;0.01521832	2.2e-16	***
DNA	hAT-Charlie	MER102b	74	0.146499841621793	45759	3128	98.797	9.63424151708944	0.19559114665822	41909.782	5	0.01	**	0.02365729	0.01862063;0.02960950	0.01046	*
DNA	hAT-Charlie	MER3	171	0.33853341780171	45759	10909	325.863	18.2215327361684	0.645119971491923	41909.782	1	0.002	**	0.01567513	0.01342832;0.01818553	2.2e-16	***
DNA	hAT-Charlie	Charlie17a	20	0.0395945517896737	45759	1214	34.739	5.78241431543221	0.0687737567310738	41909.782	4	0.008	**	0.01647446	0.01009132;0.02532927	0.009475	**
DNA	hAT-Charlie	UCON81	0	0	45759	40	1.56868537666174	0.828537002835061	0.00310556971939686	41909.782	1	0.002	**	0	0.0000000;0.0880973	0.4081	ns
DNA	hAT-Charlie	MER102c	74	0.146499841621793	45759	3112	94.962	9.28939442853241	0.18799889135255	41909.782	10	0.02	*	0.02377892	0.01871660;0.02976126	0.02843	*
DNA	hAT-Charlie	Chap1a_Mam	32	0.063351282863478	45759	1415	41.558	6.28236453129744	0.0822735191637631	41909.782	77	0.154	ns	0.02261484	0.01551874;0.03177644	0.1555	ns
DNA	hAT-Charlie	Charlie2a	30	0.0593918276845106	45759	2080	66.66	7.92358398599921	0.131968641114983	41909.782	1	0.002	**	0.01442308	0.009751785;0.020526265	5.44e-07	***
DNA	hAT-Charlie	Charlie32a	2	0.00395945517896737	45759	259	7.25425425425425	2.53895885029797	0.0143614472882766	41909.782	20	0.04	*	0.007722008	0.0009365429;0.0276146076	0.05532	ns
DNA	hAT-Charlie	Charlie1a	64	0.126702565726956	45759	5747	190.311	13.1997163420852	0.37676393728223	41909.782	1	0.002	**	0.01113624	0.008586535;0.014198768	2.2e-16	***
DNA	hAT-Charlie	Charlie17	3	0.00593918276845106	45759	535	16.614	3.92586505326106	0.032891194171682	41909.782	1	0.002	**	0.005607477	0.001157893;0.016299306	8.727e-05	***
DNA	hAT-Charlie	MER58D	23	0.0455337345581248	45759	1140	34.1	5.44036741384233	0.0675087108013937	41909.782	20	0.04	*	0.02017544	0.01283143;0.03012001	0.05519	ns
DNA	hAT-Charlie	MER106B	8	0.0158378207158695	45759	827	24.843	4.89226790816748	0.0491823725055432	41909.782	1	0.002	**	0.009673519	0.004185328;0.018971307	0.0001402	***
DNA	hAT-Charlie	Charlie10a	4	0.00791891035793475	45759	305	8.94	2.95620350096863	0.0176987646499842	41909.782	65	0.13	ns	0.01311475	0.003584579;0.033236727	0.1224	ns
DNA	hAT-Charlie	Charlie23a	21	0.0415742793791574	45759	1488	42.666	6.83338416446339	0.084467057332911	41909.782	1	0.002	**	0.0141129	0.008756769;0.021492535	0.0003269	***
DNA	hAT-Charlie	hAT-16_Crp	0	0	45759	20	1.23021582733813	0.499757827351303	0.00243549221440079	41909.782	1	0.002	**	0	0.0000000;0.1684335	0.6318	ns
DNA	hAT-Charlie	Charlie24	22	0.0435540069686411	45759	1286	39.416	6.21236971996497	0.078032942667089	41909.782	4	0.008	**	0.01710731	0.01075132;0.02578667	0.003436	**
DNA	hAT-Charlie	MER102a	67	0.132641748495407	45759	3028	95.042	9.89900127418045	0.188157269559709	41909.782	4	0.008	**	0.02212682	0.01718813;0.02801606	0.002484	**
DNA	hAT-Charlie	MER5B	373	0.738438390877415	45759	24966	709.407	26.0171143911319	1.40443261007285	41909.782	1	0.002	**	0.01494032	0.01347214;0.01652293	2.2e-16	***
DNA	hAT-Charlie	MER105	10	0.0197972758948369	45759	714	21.551	4.64079044301033	0.0426651092809629	41909.782	7	0.014	*	0.0140056	0.006736118;0.025605568	0.008269	**
DNA	hAT-Charlie	MER20B	75	0.148479569211277	45759	4146	128.714	10.8971074579886	0.254818656952803	41909.782	1	0.002	**	0.01808973	0.01425462;0.02262348	3.011e-07	***
DNA	hAT-Charlie	Charlie12	0	0	45759	21	1.43148148148148	0.670702584596791	0.00283394338272387	41909.782	1	0.002	**	0	0.0000000;0.1610976	0.3961	ns
DNA	hAT-Charlie	Charlie1b	41	0.0811688311688312	45759	3033	94.318	9.80372322074573	0.186723946784922	41909.782	1	0.002	**	0.01351797	0.009717723;0.018294377	7.142e-10	***
DNA	hAT-Charlie	Charlie17b	18	0.0356350966107064	45759	527	16.739	4.13133718630505	0.0331386601203674	41909.782	681	0.642	ns	0.0341556	0.02036598;0.05344471	0.7089	ns
DNA	hAT-Charlie	MER113	83	0.164317389927146	45759	3734	126.786	11.6147796839677	0.251001742160279	41909.782	1	0.002	**	0.02222817	0.01774256;0.02748151	3.13e-05	***
DNA	hAT-Charlie	MER112	67	0.132641748495407	45759	4468	132.179	11.5110148319973	0.261678413050364	41909.782	1	0.002	**	0.01499552	0.01163972;0.01900515	3.924e-10	***
DNA	hAT-Charlie	Charlie13a	6	0.0118783655369021	45759	548	17.326	4.16017199536644	0.0343007602153944	41909.782	4	0.008	**	0.01094891	0.00402836;0.02367794	0.00307	**
DNA	hAT-Charlie	Charlie25	16	0.031675641431739	45759	1076	36.404	6.20606955321155	0.0720700031675642	41909.782	2	0.004	**	0.01486989	0.008522682;0.024035704	0.0001898	***
DNA	hAT-Charlie	MER113A	36	0.0712701932214127	45759	2067	63.695	7.98634814898253	0.126098748812163	41909.782	1	0.002	**	0.01741655	0.01222739;0.02403097	0.0002094	***
DNA	hAT-Charlie	Charlie18a	35	0.069290465631929	45759	2463	72.35	8.24630229263406	0.143233291099145	41909.782	1	0.002	**	0.01421031	0.009917433;0.019708150	1.189e-06	***
DNA	hAT-Charlie	Charlie29a	8	0.0158378207158695	45759	978	30.94	5.35453742830052	0.0612527716186253	41909.782	1	0.002	**	0.008179959	0.00353795;0.01605386	1.498e-06	***
DNA	hAT-Charlie	Charlie10	21	0.0415742793791574	45759	1131	35.997	6.03650813222598	0.0712642540386443	41909.782	10	0.02	*	0.01856764	0.01152948;0.02824317	0.008459	**
DNA	hAT-Charlie	Charlie14a	4	0.00791891035793475	45759	523	14.718	3.79827630681377	0.0291376306620209	41909.782	2	0.004	**	0.007648184	0.00208769;0.01946580	0.002048	**
DNA	hAT-Charlie	Charlie30b	4	0.00791891035793475	45759	614	17.525	4.07209491011161	0.0346947260057016	41909.782	1	0.002	**	0.006514658	0.001777793;0.016595495	0.000223	***
DNA	hAT-Charlie	Charlie21a	12	0.0237567310738042	45759	742	23.341	4.77446484064073	0.0462088216661387	41909.782	11	0.022	*	0.01617251	0.00838377;0.02807956	0.01493	*
DNA	hAT-Charlie	MER5C1	17	0.0336553690212227	45759	617	18.609	4.4873438975919	0.0368407507127019	41909.782	431	0.862	ns	0.02755267	0.01613059;0.04374884	0.8138	ns
DNA	hAT-Charlie	Charlie6	5	0.00989863794741844	45759	260	9.632	3.01092039775907	0.0190687361419069	41909.782	83	0.166	ns	0.01923077	0.006272945;0.044305110	0.1405	ns
DNA	hAT-Charlie	Charlie9	11	0.0217770034843206	45759	1284	30.736	5.71217409861893	0.0608489071903706	41909.782	1	0.002	**	0.008566978	0.004284139;0.015276880	7.362e-05	***
DNA	hAT-Charlie	Charlie20a	9	0.0178175483053532	45759	869	25.728	5.15660805245139	0.0509344314222363	41909.782	1	0.002	**	0.01035673	0.004746387;0.019568914	0.0002704	***
DNA	hAT-Charlie	MER107	5	0.00989863794741844	45759	337	9.969	3.10446077067768	0.0197359043395629	41909.782	69	0.138	ns	0.0148368	0.004834559;0.034282682	0.1442	ns
DNA	hAT-Charlie	Charlie29b	20	0.0395945517896737	45759	1420	41.828	6.43068968072397	0.0828080456129237	41909.782	1	0.002	**	0.01408451	0.008623841;0.021668918	0.0002126	***
DNA	hAT-Charlie	MER30	78	0.154418751979728	45759	4132	124.991	10.9330897486233	0.247448131137156	41909.782	1	0.002	**	0.01887706	0.01494941;0.02350410	6.527e-06	***
DNA	hAT-Charlie	Charlie7	61	0.120763382958505	45759	3902	123.245	10.217699172337	0.243991526765917	41909.782	1	0.002	**	0.01563301	0.01197856;0.02003649	5.222e-10	***
DNA	hAT-Charlie	MER1A	189	0.374168514412417	45759	3227	114.961	10.5558943678831	0.227591463414634	41909.782	1001	0.002	**	0.05856833	0.05071482;0.06723319	1.103e-10	***
DNA	hAT-Charlie	UCON34	7	0.0138580931263858	45759	339	9.364	3.03854187674562	0.0185381691479252	41909.782	275	0.55	ns	0.02064897	0.008341298;0.042080189	0.6163	ns
DNA	hAT-Charlie	Charlie1	16	0.031675641431739	45759	1930	61.133	7.71224933400041	0.121026686727906	41909.782	1	0.002	**	0.008290155	0.00474575;0.01342787	7.628e-12	***
DNA	hAT-Charlie	Charlie4a	56	0.110864745011086	45759	2852	87.303	9.61215816477159	0.172836157744694	41909.782	1	0.002	**	0.01963534	0.01486557;0.02542317	0.0003958	***
DNA	hAT-Charlie	MER20	436	0.863161229014888	45759	16757	515.378	22.2747228777213	1.02030804561292	41909.782	1	0.002	**	0.02601898	0.02366139;0.02854295	0.0003138	***
DNA	hAT-Charlie	Charlie22a	18	0.0356350966107064	45759	1112	32.502	5.69090347681125	0.0643451061133988	41909.782	6	0.012	*	0.01618705	0.009620955;0.025462258	0.007342	**
DNA	hAT-Charlie	Charlie19a	33	0.0653310104529617	45759	1605	46.511	6.69198488205567	0.0920791099144758	41909.782	27	0.054	ns	0.02056075	0.01419431;0.02875464	0.04418	*
DNA	hAT-Charlie	MER5C	34	0.0673107380424454	45759	1336	40.445	6.38621631005079	0.0800700823566677	41909.782	178	0.356	ns	0.0254491	0.01768717;0.03538225	0.3379	ns
DNA	hAT-Charlie	UCON38	4	0.00791891035793475	45759	207	5.64379414732593	2.33663388512994	0.0111731749828277	41909.782	321	0.642	ns	0.01932367	0.005289538;0.048734606	0.668	ns
DNA	hAT-Charlie	Cheshire	13	0.0257364586632879	45759	1020	32.288	5.5233652390154	0.0639214444092493	41909.782	1	0.002	**	0.0127451	0.006803205;0.021695897	0.0001569	***
DNA	hAT-Charlie	Charlie16a	15	0.0296959138422553	45759	1410	40.248	5.90367253066676	0.0796800760215394	41909.782	1	0.002	**	0.0106383	0.005966057;0.017485639	6.524e-06	***
DNA	hAT-Charlie	Charlie31a	16	0.031675641431739	45759	803	24.007	4.89601081717779	0.0475273202407349	41909.782	53	0.106	ns	0.01992528	0.01143086;0.03215617	0.1185	ns
DNA	hAT-Charlie	Chap1_Mam	13	0.0257364586632879	45759	484	14.291	3.88476645506656	0.0282922869813114	41909.782	443	0.886	ns	0.0268595	0.01437738;0.04549264	0.8928	ns
DNA	hAT-Charlie	Charlie15b	26	0.0514729173265759	45759	1888	57.592	7.67140054920784	0.114016471333545	41909.782	1	0.002	**	0.01377119	0.009014989;0.020113268	3.469e-06	***
DNA	hAT-Charlie	Charlie26a	10	0.0197972758948369	45759	513	15.153	3.90881949824622	0.0299988121634463	41909.782	115	0.23	ns	0.01949318	0.009386346;0.035555764	0.2378	ns
DNA	hAT-Charlie	MER1B	334	0.661229014887551	45759	5366	169.764	12.8211030993704	0.336086474501109	41909.782	1001	0.002	**	0.06224376	0.05592584;0.06904274	2.2e-16	***
DNA	hAT-Charlie	MER103C	163	0.322695597085841	45759	8923	259.603	16.0358516936126	0.513943221412734	41909.782	1	0.002	**	0.0182674	0.01559090;0.02126462	9.593e-11	***
DNA	hAT-Charlie	Charlie7b_Mars	0	0	45759	59	2.27647058823529	1.21049076078144	0.00450679163017757	41909.782	1	0.002	**	0	0.0000000;0.0606089	0.1752	ns
DNA	hAT-Charlie	Charlie15a	44	0.0871080139372822	45759	3213	90.945	9.36117549277902	0.180046325625594	41909.782	1	0.002	**	0.01369437	0.009967507;0.018340866	4.911e-08	***
DNA	hAT-Charlie	MER117	114	0.22568894520114	45759	4370	129.449	11.4130476498022	0.256273756731074	41909.782	83	0.166	ns	0.02608696	0.02156560;0.03125574	0.1805	ns
DNA	hAT-Charlie	MER5A1	295	0.584019638897688	45759	15942	457.279	20.4028781409985	0.905287852391511	41909.782	1	0.002	**	0.01850458	0.01646943;0.02071799	2.821e-16	***
DNA	hAT-Charlie	Charlie8	99	0.195993031358885	45759	4378	139.96	11.6839597275459	0.277082673424137	41909.782	1	0.002	**	0.02261307	0.01841586;0.02746264	0.000256	***
DNA	hAT-Charlie	Charlie3	24	0.0475134621476085	45759	337	13.906	3.79994784222148	0.0275300918593602	41909.782	997	0.01	**	0.07121662	0.04615988;0.10411344	0.01258	*
DNA	hAT-Charlie	Charlie4z	73	0.144520114032309	45759	5940	169.857	12.800093491588	0.336270589166931	41909.782	1	0.002	**	0.01228956	0.009645088;0.015427797	2.2e-16	***
DNA	hAT-Charlie	Charlie5	35	0.069290465631929	45759	2568	81.974	8.90733768668644	0.162286189420336	41909.782	1	0.002	**	0.01362928	0.009511165;0.018904484	5.747e-09	***
DNA	hAT-Charlie	MER30B	9	0.0178175483053532	45759	223	6.62762762762763	2.44979191735832	0.0131208972672387	41909.782	878	0.248	ns	0.04035874	0.01861801;0.07522848	0.3211	ns
DNA	hAT-Charlie	Charlie13b	6	0.0118783655369021	45759	404	11.257	3.35204224125937	0.0222857934748179	41909.782	69	0.138	ns	0.01485149	0.005469224;0.032043696	0.1291	ns
DNA	hAT-Charlie	Charlie10b	1	0.00197972758948369	45759	273	7.944	2.76197257272634	0.0157269559708584	41909.782	3	0.006	**	0.003663004	9.273492e-05;2.023888e-02	0.005885	**
DNA	hAT-Charlie	Charlie2b	58	0.114824200190054	45759	3650	113.262	10.2734073655676	0.224227906240101	41909.782	1	0.002	**	0.01589041	0.01208779;0.02049415	8.884e-09	***
DNA	hAT-Charlie	Charlie7a	28	0.0554323725055432	45759	1424	42.287	6.26912537224555	0.0837167405764967	41909.782	12	0.024	*	0.01966292	0.01310465;0.02829377	0.02333	*
DNA	hAT-Charlie	tot	4288	8.48907190370605	45759	266107	6824.623	70.3908071891262	13.5108944409249	41909.782	1	0.002	**	0.01611382	0.01563881;0.01659940	2.2e-16	***
DNA	hAT-Charlie	MER5A	638	1.26306620209059	45759	34906	989.311	29.7327818630769	1.9585662812797	41909.782	1	0.002	**	0.01827766	0.01689828;0.01973800	2.2e-16	***
DNA	hAT-Charlie	Charlie4	14	0.0277161862527716	45759	917	28.056	5.25018365663797	0.0555432372505543	41909.782	1	0.002	**	0.01526718	0.008371183;0.025483169	0.005136	**
DNA	hAT-Charlie	MER58A	270	0.534526449160596	45759	13479	407.027	18.9179851242452	0.805802581564777	41909.782	1	0.002	**	0.02003116	0.01773287;0.02253980	3.126e-13	***
DNA	hAT-Charlie	MER119	28	0.0554323725055432	45759	1203	40.202	6.16743327756638	0.0795890085524232	41909.782	22	0.044	*	0.02327515	0.01552058;0.03346439	0.05355	ns
DNA	hAT-Charlie	MER58B	130	0.257364586632879	45759	7005	218.603	14.2447289655965	0.432774390243902	41909.782	1	0.002	**	0.01855817	0.01552800;0.02199787	7.279e-11	***
DNA	hAT-Charlie	MER33	151	0.298938866012037	45759	9580	296.578	16.4025290415521	0.587143649033893	41909.782	1	0.002	**	0.015762	0.01336374;0.01846085	2.2e-16	***
DNA	hAT-Charlie	MER106A	7	0.0138580931263858	45759	742	22.398	4.54777728987231	0.0443419385492556	41909.782	1	0.002	**	0.009433962	0.003801116;0.019340460	0.0002325	***
DNA	hAT-Charlie	Charlie11	0	0	45759	104	3.88708036622584	1.86795953693335	0.00769536024355765	41909.782	1	0.002	**	0	0.00000000;0.03484831	0.0352	*
DNA	hAT-Charlie	MER58C	37	0.0732499208108964	45759	2592	76.594	8.69740241732029	0.151635254988914	41909.782	1	0.002	**	0.01427469	0.01007009;0.01962256	5.372e-07	***
DNA	hAT-Charlie	Charlie16	23	0.0455337345581248	45759	1464	45.328	6.84465231149583	0.0897370921761166	41909.782	1	0.002	**	0.01571038	0.00998442;0.02348051	0.0003617	***
DNA	hAT-Charlie	Charlie30a	6	0.0118783655369021	45759	457	12.363	3.37114158640595	0.0244753721887868	41909.782	32	0.064	ns	0.0131291	0.00483298;0.02835629	0.08078	ns
DNA	MULE-MuDR	tot	63	0.124722838137472	45759	1949	63.496	7.76506795078318	0.125704783021856	41909.782	498	0.996	ns	0.03232427	0.02492639;0.04116910	1	ns
DNA	MULE-MuDR	Ricksha_b	5	0.00989863794741844	45759	117	4.27401415571284	2.02383123761393	0.00846138374190854	41909.782	752	0.5	ns	0.04273504	0.01401943;0.09691362	0.6208	ns
DNA	MULE-MuDR	Ricksha	14	0.0277161862527716	45759	410	14.115	3.69830399676019	0.0279438549255622	41909.782	570	0.864	ns	0.03414634	0.01879147;0.05662855	1	ns
DNA	MULE-MuDR	Ricksha_c	39	0.0772093759898638	45759	982	30.157	5.38714881661649	0.0597026449160595	41909.782	963	0.078	ns	0.03971487	0.02839087;0.05389397	0.1146	ns
DNA	MULE-MuDR	Ricksha_0	7	0.0138580931263858	45759	384	13.223	3.65631503561164	0.0261779379157428	41909.782	47	0.094	ns	0.01822917	0.007359701;0.037196871	0.09139	ns
DNA	MULE-MuDR	Ricksha_a	1	0.00197972758948369	45759	56	2.17514792899408	1.20232698280822	0.00430620036623789	41909.782	305	0.61	ns	0.01785714	0.0004520015;0.0955259026	0.7264	ns
DNA	Merlin	tot	2	0.00395945517896737	45759	57	2.08928571428571	1.10492643250571	0.00413621657088556	41909.782	586	0.832	ns	0.03508772	0.004277895;0.121070663	1	ns
DNA	Merlin	Merlin1_HS	2	0.00395945517896737	45759	57	2.08928571428571	1.10492643250571	0.00413621657088556	41909.782	586	0.832	ns	0.03508772	0.004277895;0.121070663	1	ns
DNA	hAT-Tip100?	UCON23	0	0	45759	31	1.48833333333333	0.730812813130201	0.00294649456234822	41909.782	1	0.002	**	0	0.0000000;0.1121887	0.4025	ns
DNA	hAT-Tip100?	tot	45	0.0890877415267659	45759	2411	69.549	8.25649857801531	0.137688074121001	41909.782	1	0.002	**	0.01866445	0.01364574;0.02489553	0.001877	**
DNA	hAT-Tip100?	Eutr15	8	0.0158378207158695	45759	657	19.309	4.45952984140777	0.0382265600253405	41909.782	5	0.01	**	0.01217656	0.005271233;0.023851090	0.005332	**
DNA	hAT-Tip100?	hAT-N1_Mam	1	0.00197972758948369	45759	239	7.15915915915916	2.7518792437966	0.0141731849048922	41909.782	5	0.01	**	0.0041841	0.0001059266;0.0230905715	0.01195	*
DNA	hAT-Tip100?	MamRep1879	36	0.0712701932214127	45759	1484	42.256	6.14118703331677	0.0836553690212227	41909.782	180	0.36	ns	0.02425876	0.01704704;0.03342733	0.3898	ns
DNA	DNA	X24_DNA	10	0.0197972758948369	45759	456	12.691	3.55107436265831	0.0251247228381375	41909.782	280	0.56	ns	0.02192982	0.01056512;0.03995909	0.5675	ns
DNA	DNA	X2a_DNA	3	0.00593918276845106	45759	412	11.89	3.47562655933862	0.023538961038961	41909.782	3	0.006	**	0.007281553	0.001504156;0.021131303	0.004599	**
DNA	DNA	X34_DNA	1	0.00197972758948369	45759	99	3.09245483528162	1.61342652066516	0.00612221815663924	41909.782	166	0.332	ns	0.01010101	0.0002557027;0.0549968232	0.3791	ns
DNA	DNA	Eulor9B	0	0	45759	27	1.39964157706093	0.639625014016411	0.00277090904549598	41909.782	1	0.002	**	0	0.0000000;0.1277029	0.4	ns
DNA	DNA	MER126	2	0.00395945517896737	45759	267	7.799	2.68063141531708	0.0154398954703833	41909.782	7	0.014	*	0.007490637	0.0009084417;0.0267953004	0.02784	*
DNA	DNA	Eulor9A	1	0.00197972758948369	45759	123	3.85418821096174	1.91226848089066	0.00763024273630372	41909.782	94	0.188	ns	0.008130081	0.0002058147;0.0444649998	0.1919	ns
DNA	DNA	Eulor11	1	0.00197972758948369	45759	101	3.16439790575916	1.64488583228547	0.00626464583813581	41909.782	139	0.278	ns	0.00990099	0.00025064;0.05393235	0.382	ns
DNA	DNA	UCON78	2	0.00395945517896737	45759	179	5.29145728643216	2.23279863070685	0.0104756439785242	41909.782	99	0.198	ns	0.01117318	0.00135600;0.03977662	0.1844	ns
DNA	DNA	MER125	1	0.00197972758948369	45759	140	4.26849037487335	1.98928418600159	0.00845044816058234	41909.782	64	0.128	ns	0.007142857	0.0001808251;0.0391537083	0.1365	ns
DNA	DNA	X2b_DNA	4	0.00791891035793475	45759	185	5.38894472361809	2.3326219459691	0.0106686425475493	41909.782	387	0.774	ns	0.02162162	0.005921851;0.054432015	0.8247	ns
DNA	DNA	tot	105	0.207871396895787	45759	6503	190.14	13.1265649241036	0.376425403864428	41909.782	1	0.002	**	0.01614639	0.01322464;0.01951287	1.357e-11	***
DNA	DNA	X30_DNA	15	0.0296959138422553	45759	758	21.742	4.63129408317858	0.0430432372505543	41909.782	86	0.172	ns	0.01978892	0.01111697;0.03242904	0.1569	ns
DNA	DNA	X23_DNA	0	0	45759	59	2.02767749699158	1.09013286333452	0.00401424908336945	41909.782	1	0.002	**	0	0.0000000;0.0606089	0.2718	ns
DNA	DNA	Eutr2	6	0.0118783655369021	45759	230	7.20520520520521	2.59198180400201	0.0142643435326362	41909.782	402	0.804	ns	0.02608696	0.009632324;0.055912665	0.8491	ns
DNA	DNA	UCON99	1	0.00197972758948369	45759	56	2.01643489254109	1.0796074921986	0.00399199178916116	41909.782	314	0.628	ns	0.01785714	0.0004520015;0.0955259026	0.7244	ns
DNA	DNA	MER135	11	0.0217770034843206	45759	818	23.254	4.78773499751254	0.0460365853658537	41909.782	4	0.008	**	0.01344743	0.00673151;0.02393354	0.008041	**
DNA	DNA	UCON8	4	0.00791891035793475	45759	206	6.293	2.47937457805356	0.0124584257206208	41909.782	249	0.498	ns	0.01941748	0.005315335;0.048967585	0.5391	ns
DNA	DNA	MER136	0	0	45759	28	1.50554675118859	0.73649813453663	0.00298057244058558	41909.782	1	0.002	**	0	0.0000000;0.1234361	0.4018	ns
DNA	DNA	MARE8	1	0.00197972758948369	45759	218	6.37074148296593	2.48542908256824	0.0126123326792959	41909.782	12	0.024	*	0.004587156	0.00011613;0.02529161	0.02431	*
DNA	DNA	Eulor1	2	0.00395945517896737	45759	86	2.8716577540107	1.54677219015086	0.00568510008316973	41909.782	436	0.872	ns	0.02325581	0.002828901;0.081494450	1	ns
DNA	DNA	MER130	4	0.00791891035793475	45759	181	5.58793969849246	2.24124841172061	0.0110625983894767	41909.782	344	0.688	ns	0.02209945	0.006053421;0.055614109	0.667	ns
DNA	DNA	Eutr2B	6	0.0118783655369021	45759	433	12.044	3.48370495309236	0.0238438390877415	41909.782	40	0.08	ns	0.01385681	0.005101732;0.029915148	0.07901	ns
DNA	DNA	Eutr11	15	0.0296959138422553	45759	597	18.969	4.34475729079495	0.0375534526449161	41909.782	214	0.428	ns	0.02512563	0.01412928;0.04110269	0.4141	ns
DNA	DNA	X9a_DNA	15	0.0296959138422553	45759	695	20.609	4.51757983078634	0.0408002058916693	41909.782	116	0.232	ns	0.02158273	0.01212881;0.03534790	0.2617	ns
DNA	DNA	Eulor9C	4	0.00791891035793475	45759	107	3.2964509394572	1.62330465640847	0.00652607487222284	41909.782	742	0.52	ns	0.03738318	0.01027800;0.09295471	0.5746	ns
DNA	DNA	UCON97	0	0	45759	42	1.72867132867133	0.929867191627253	0.00342229832252005	41909.782	1	0.002	**	0	0.00000000;0.08408385	0.4199	ns
DNA	hAT	tot	183	0.362290148875515	45759	8917	261.681	15.676191564981	0.518057095343681	41909.782	1	0.002	**	0.0205226	0.01768125;0.02368294	2.544e-07	***
DNA	hAT	MER53	110	0.217770034843206	45759	5855	171.016	12.7465374991885	0.338565093443142	41909.782	1	0.002	**	0.01878736	0.01546559;0.02260004	5.285e-07	***
DNA	hAT	MamRep38	56	0.110864745011086	45759	2128	65.043	7.65792366081008	0.128767421602787	41909.782	128	0.256	ns	0.02631579	0.01993850;0.03403848	0.284	ns
DNA	hAT	UCON73	5	0.00989863794741844	45759	248	6.95591182364729	2.53284544304534	0.0137708105472903	41909.782	298	0.596	ns	0.02016129	0.006577947;0.046419961	0.566	ns
DNA	hAT	MamRep1894	12	0.0237567310738042	45759	686	19.522	4.39941710580741	0.0386482420019005	41909.782	46	0.092	ns	0.01749271	0.009070578;0.030356718	0.08506	ns
DNA	Kolobok	tot	4	0.00791891035793475	45759	232	6.721	2.62527161471934	0.0133057491289199	41909.782	204	0.408	ns	0.01724138	0.004717173;0.043553979	0.4289	ns
DNA	Kolobok	UCON29	4	0.00791891035793475	45759	232	6.721	2.62527161471934	0.0133057491289199	41909.782	204	0.408	ns	0.01724138	0.004717173;0.043553979	0.4289	ns
DNA	TcMar-Pogo	tot	0	0	45759	37	1.6742209631728	0.849756595545688	0.00331450143168515	41909.782	1	0.002	**	0	0.00000000;0.09489059	0.4142	ns
DNA	TcMar-Pogo	MER132	0	0	45759	37	1.6742209631728	0.849756595545688	0.00331450143168515	41909.782	1	0.002	**	0	0.00000000;0.09489059	0.4142	ns
DNA	PiggyBac	tot	35	0.069290465631929	45759	2114	66.128	7.94573789844284	0.130915426037377	41909.782	1	0.002	**	0.01655629	0.01155846;0.02295118	3.414e-05	***
DNA	PiggyBac	MER75B	2	0.00395945517896737	45759	114	3.76639344262295	1.89106880779452	0.0074564330112111	41909.782	271	0.542	ns	0.01754386	0.002131749;0.061938693	0.5944	ns
DNA	PiggyBac	MER85	14	0.0277161862527716	45759	902	27.182	5.12514810938602	0.0538129553373456	41909.782	4	0.008	**	0.01552106	0.00851081;0.02590471	0.008158	**
DNA	PiggyBac	MER75	10	0.0197972758948369	45759	475	15.492	3.93082528069964	0.0306699398162813	41909.782	100	0.2	ns	0.02105263	0.01014062;0.03837495	0.1943	ns
DNA	PiggyBac	Looper	6	0.0118783655369021	45759	531	17.1	4.11180093230532	0.033853341780171	41909.782	2	0.004	**	0.01129944	0.00415767;0.02443093	0.003013	**
DNA	PiggyBac	MER75A	3	0.00593918276845106	45759	92	2.89789473684211	1.51532243974329	0.00573704216194588	41909.782	666	0.672	ns	0.0326087	0.00677585;0.09234988	0.767	ns
DNA	hAT-Tip100	MER115	100	0.197972758948369	45759	2520	78.396	8.79867038822347	0.155202724105163	41909.782	992	0.02	*	0.03968254	0.03240172;0.04805607	0.01583	*
DNA	hAT-Tip100	MamRep488	6	0.0118783655369021	45759	494	14.259	3.69155069673252	0.0282289356984479	41909.782	16	0.032	*	0.01214575	0.004469963;0.026247669	0.02158	*
DNA	hAT-Tip100	MamTip3B	14	0.0277161862527716	45759	824	25.123	4.86451791388772	0.0497366962305987	41909.782	10	0.02	*	0.01699029	0.009319083;0.028342651	0.01963	*
DNA	hAT-Tip100	Arthur1C	16	0.031675641431739	45759	710	20.966	4.44438933899772	0.041506968641115	41909.782	158	0.316	ns	0.02253521	0.01293439;0.03633834	0.3179	ns
DNA	hAT-Tip100	FordPrefect_a	12	0.0237567310738042	45759	281	9.005	2.97721998495892	0.0178274469433006	41909.782	879	0.246	ns	0.04270463	0.02225779;0.07340766	0.3058	ns
DNA	hAT-Tip100	Arthur2	17	0.0336553690212227	45759	989	30.814	5.58377852198514	0.0610033259423503	41909.782	4	0.008	**	0.01718908	0.01004434;0.02737912	0.009977	**
DNA	hAT-Tip100	EuthAT-N1a	1	0.00197972758948369	45759	46	1.68951048951049	0.883296068664306	0.00334477052880601	41909.782	378	0.756	ns	0.02173913	0.0005502357;0.1152718256	1	ns
DNA	hAT-Tip100	Arthur1	42	0.0831485587583149	45759	2337	75.009	8.84642177256873	0.148497386759582	41909.782	1	0.002	**	0.01797176	0.01298238;0.02421565	3.726e-05	***
DNA	hAT-Tip100	MamTip2b	124	0.245486221095977	45759	6730	187.346	13.4327481448407	0.370894044979411	41909.782	1	0.002	**	0.01842496	0.01534768;0.02192891	7.882e-07	***
DNA	hAT-Tip100	MER97a	7	0.0138580931263858	45759	277	9.541	3.0974042217497	0.0188885809312639	41909.782	262	0.524	ns	0.02527076	0.01021919;0.05137200	0.5095	ns
DNA	hAT-Tip100	MamTip1b	9	0.0178175483053532	45759	440	12.824	3.42004688867283	0.0253880266075388	41909.782	170	0.34	ns	0.02045455	0.009394754;0.038472869	0.3227	ns
DNA	hAT-Tip100	Zaphod	56	0.110864745011086	45759	2282	71.538	8.27919688744633	0.141625752296484	41909.782	33	0.066	ns	0.02453988	0.01858916;0.03174992	0.06243	ns
DNA	hAT-Tip100	MER45B	47	0.0930471967057333	45759	1314	42.821	6.49963108216181	0.084773915109281	41909.782	765	0.474	ns	0.03576865	0.02639754;0.04728285	0.4846	ns
DNA	hAT-Tip100	EuthAT-N1	2	0.00395945517896737	45759	78	2.42146017699115	1.28300228974417	0.00479383151922543	41909.782	527	0.95	ns	0.02564103	0.003120472;0.089573327	1	ns
DNA	hAT-Tip100	FordPrefect	44	0.0871080139372822	45759	599	22.365	4.64643566235069	0.0442766075388027	41909.782	1001	0.002	**	0.07345576	0.05387731;0.09735874	3.154e-05	***
DNA	hAT-Tip100	Zaphod3	26	0.0514729173265759	45759	1217	36.734	5.89270463946463	0.0727233132720938	41909.782	34	0.068	ns	0.02136401	0.01400200;0.03114739	0.07782	ns
DNA	hAT-Tip100	MER91B	29	0.0574121000950269	45759	1442	43.349	6.1821855697171	0.0858192112765283	41909.782	17	0.034	*	0.02011096	0.01350898;0.02875578	0.02503	*
DNA	hAT-Tip100	Arthur1A	24	0.0475134621476085	45759	1160	33.863	5.7509394279808	0.0670395153626861	41909.782	49	0.098	ns	0.02068966	0.01330014;0.03062894	0.09655	ns
DNA	hAT-Tip100	MER96B	40	0.0791891035793475	45759	2150	68.557	8.14672450252985	0.135724184352233	41909.782	1	0.002	**	0.01860465	0.01332386;0.02524882	0.0002192	***
DNA	hAT-Tip100	Zaphod5a	2	0.00395945517896737	45759	78	2.52542372881356	1.34982735870373	0.00499965103106897	41909.782	495	0.99	ns	0.02564103	0.003120472;0.089573327	1	ns
DNA	hAT-Tip100	ORSL	27	0.0534526449160596	45759	1214	36.91	6.01947955675024	0.0730717453278429	41909.782	60	0.12	ns	0.02224053	0.01470659;0.03219478	0.1113	ns
DNA	hAT-Tip100	MER97d	1	0.00197972758948369	45759	137	4.73535353535354	2.06042752939908	0.00937471003989851	41909.782	29	0.058	ns	0.00729927	0.0001847844;0.0399968207	0.09671	ns
DNA	hAT-Tip100	Zaphod4a	7	0.0138580931263858	45759	373	11.772	3.42633269776239	0.023305353183402	41909.782	95	0.19	ns	0.01876676	0.00757768;0.03828286	0.1823	ns
DNA	hAT-Tip100	hAT-N1a_Mam	6	0.0118783655369021	45759	461	13.145	3.58815410062749	0.0260235191637631	41909.782	14	0.028	*	0.01301518	0.004790917;0.028112140	0.04817	*
DNA	hAT-Tip100	MER91A	101	0.199952486537852	45759	3627	104.828	9.90618738711056	0.207530883750396	41909.782	364	0.728	ns	0.02784671	0.02273754;0.03373445	0.7661	ns
DNA	hAT-Tip100	Arthur1B	46	0.0910674691162496	45759	2312	72.236	8.57460365427044	0.143007602153944	41909.782	2	0.004	**	0.01989619	0.01460243;0.02645037	0.001204	**
DNA	hAT-Tip100	ORSL-2a	8	0.0158378207158695	45759	367	11.078	3.30648587610001	0.0219314222363003	41909.782	224	0.448	ns	0.02179837	0.009456863;0.042498120	0.4442	ns
DNA	hAT-Tip100	tot	1209	2.39349065568578	45759	53611	1555.172	37.7849986386413	3.07881691479252	41909.782	1	0.002	**	0.02255134	0.02131115;0.02384359	2.2e-16	***
DNA	hAT-Tip100	MER45A	69	0.136601203674374	45759	3468	104.75	10.2022343428087	0.207376464998416	41909.782	1	0.002	**	0.01989619	0.01551258;0.02511318	0.0002325	***
DNA	hAT-Tip100	ORSL-2b	9	0.0178175483053532	45759	709	22.891	4.72074193367996	0.0453179442508711	41909.782	2	0.004	**	0.01269394	0.005820459;0.023959773	0.001351	**
DNA	hAT-Tip100	MER96	37	0.0732499208108964	45759	1274	37.591	5.95156619220018	0.0744199398162813	41909.782	523	0.958	ns	0.02904239	0.02052918;0.03981043	1	ns
DNA	hAT-Tip100	MER45C	64	0.126702565726956	45759	1197	36.929	6.19793299200413	0.0731093601520431	41909.782	1000	0.004	**	0.053467	0.04141622;0.06776648	3.582e-05	***
DNA	hAT-Tip100	MamTip2	117	0.231628127969591	45759	5239	147.09	11.5437063873419	0.291198131137156	41909.782	5	0.01	**	0.02233251	0.01850374;0.02670537	0.01069	*
DNA	hAT-Tip100	MamTip1	17	0.0336553690212227	45759	756	21.919	4.52978564150203	0.0433936490338929	41909.782	161	0.322	ns	0.02248677	0.01315265;0.03575999	0.3293	ns
DNA	hAT-Tip100	hAT-4b_Ther	2	0.00395945517896737	45759	228	6.687374749499	2.67205549409706	0.0132391802927997	41909.782	42	0.084	ns	0.00877193	0.001064092;0.031326235	0.07364	ns
DNA	hAT-Tip100	MamTip3	39	0.0772093759898638	45759	1155	35.101	5.91690872067575	0.0694904181184669	41909.782	794	0.416	ns	0.03376623	0.02411909;0.04587237	0.4922	ns
DNA	hAT-Tip100	MARE4	5	0.00989863794741844	45759	308	8.087	2.89859152569536	0.0160100570161546	41909.782	186	0.372	ns	0.01623377	0.005291533;0.037475544	0.37	ns
DNA	hAT-Tip100	MER97b	4	0.00791891035793475	45759	173	5.14185110663984	2.13610382963013	0.0101794644968321	41909.782	414	0.828	ns	0.02312139	0.006334914;0.058139285	0.8223	ns
DNA	hAT-Tip100	MamRep4096	21	0.0415742793791574	45759	1259	38.763	6.38087349400899	0.0767401805511562	41909.782	2	0.004	**	0.0166799	0.01035401;0.02538449	0.002425	**
DNA	hAT-Tip100	Zaphod5b	2	0.00395945517896737	45759	74	2.47231638418079	1.31325118620482	0.00489451295569526	41909.782	509	0.986	ns	0.02702703	0.003290023;0.094244339	1	ns
DNA	hAT-Tip100	MER91C	37	0.0732499208108964	45759	1637	46.711	6.66362385514691	0.0924750554323725	41909.782	88	0.176	ns	0.02260232	0.01596286;0.03102076	0.1585	ns
DNA	hAT-Tip100	Zaphod2	21	0.0415742793791574	45759	844	26.361	5.17004916885791	0.0521875989863795	41909.782	182	0.364	ns	0.02488152	0.01546653;0.03778354	0.3228	ns
DNA	hAT-Tip100	MER45R	32	0.063351282863478	45759	616	19.294	4.29138438967893	0.0381968641114983	41909.782	999	0.006	**	0.05194805	0.03580021;0.07254671	0.007219	**
DNA	hAT-Tip100	MER97c	3	0.00593918276845106	45759	215	7.07007007007007	2.60165953956598	0.0139968127773006	41909.782	80	0.16	ns	0.01395349	0.002886841;0.040234276	0.1748	ns
DNA	TcMar-Tigger	Tigger18a	24	0.0475134621476085	45759	1259	42.711	6.53515012736411	0.0845561450744378	41909.782	3	0.006	**	0.01906275	0.01225110;0.02823176	0.002305	**
DNA	TcMar-Tigger	Tigger17c	12	0.0237567310738042	45759	342	11.035	3.23917694287719	0.0218462939499525	41909.782	688	0.628	ns	0.03508772	0.01825934;0.06048861	0.7581	ns
DNA	TcMar-Tigger	X12_DNA	15	0.0296959138422553	45759	1374	39.516	5.92746816768161	0.0782309154260374	41909.782	1	0.002	**	0.01091703	0.006122694;0.017942148	1.123e-05	***
DNA	TcMar-Tigger	MER6	37	0.0732499208108964	45759	812	27.022	4.80964121828735	0.0534961989230282	41909.782	987	0.03	*	0.0455665	0.03228277;0.06226315	0.06187	ns
DNA	TcMar-Tigger	Tigger17b	2	0.00395945517896737	45759	90	3.34787234042553	1.67968686692077	0.00662787523840975	41909.782	319	0.638	ns	0.02222222	0.002702636;0.077977685	0.7765	ns
DNA	TcMar-Tigger	Tigger12	11	0.0217770034843206	45759	876	26.423	4.86165678618994	0.0523103420969275	41909.782	1	0.002	**	0.01255708	0.006284661;0.022356784	0.00103	**
DNA	TcMar-Tigger	MER44B	42	0.0831485587583149	45759	2126	69.515	8.31365695057787	0.137620763382959	41909.782	2	0.004	**	0.01975541	0.01427414;0.02661058	0.0003942	***
DNA	TcMar-Tigger	X6b_DNA	14	0.0277161862527716	45759	959	27.025	5.25851947101339	0.0535021381057966	41909.782	7	0.014	*	0.01459854	0.008003531;0.024372669	0.008136	**
DNA	TcMar-Tigger	MER47B	20	0.0395945517896737	45759	618	19.459	4.3507755915754	0.0385235191637631	41909.782	596	0.812	ns	0.03236246	0.01987766;0.04954010	0.8183	ns
DNA	TcMar-Tigger	Tigger3a	111	0.219749762432689	45759	5323	169.419	12.9775134311183	0.335403468482737	41909.782	1	0.002	**	0.0208529	0.0171848;0.0250586	1.498e-06	***
DNA	TcMar-Tigger	Tigger4b	31	0.0613715552739943	45759	2520	78.924	8.60710789442692	0.156248020272411	41909.782	1	0.002	**	0.01230159	0.008373218;0.017416021	9.789e-10	***
DNA	TcMar-Tigger	UCON11	0	0	45759	45	1.788	0.920970637907555	0.00353975292999683	41909.782	1	0.002	**	0	0.0000000;0.0787051	0.2641	ns
DNA	TcMar-Tigger	Tigger22N1	22	0.0435540069686411	45759	1102	32.657	5.76668064016082	0.0646519638897688	41909.782	24	0.048	*	0.0199637	0.0125524;0.0300700	0.06142	ns
DNA	TcMar-Tigger	MER47A	47	0.0930471967057333	45759	2589	81.337	9.17701741573201	0.161025102945835	41909.782	1	0.002	**	0.01815373	0.01336840;0.02406817	3.727e-05	***
DNA	TcMar-Tigger	Tigger17	2	0.00395945517896737	45759	54	2.60111111111111	1.39193565214799	0.00514949142997923	41909.782	484	0.968	ns	0.03703704	0.004517256;0.127471772	1	ns
DNA	TcMar-Tigger	Tigger21a	2	0.00395945517896737	45759	169	5.53653653653654	2.23302243490881	0.0109608341315658	41909.782	82	0.164	ns	0.01183432	0.001436418;0.042093896	0.1879	ns
DNA	TcMar-Tigger	X9b_DNA	6	0.0118783655369021	45759	601	17.384	4.14073540445292	0.0344155844155844	41909.782	3	0.006	**	0.009983361	0.003672282;0.021602164	0.003139	**
DNA	TcMar-Tigger	Tigger3c	44	0.0871080139372822	45759	2327	72.111	8.55229915407669	0.142760136205258	41909.782	1	0.002	**	0.01890847	0.01377169;0.02530135	0.0004028	***
DNA	TcMar-Tigger	Tigger19b	51	0.100966107063668	45759	3538	100.796	9.63053119672696	0.199548622109598	41909.782	1	0.002	**	0.01441492	0.01075119;0.01890987	4.219e-08	***
DNA	TcMar-Tigger	MER44C	33	0.0653310104529617	45759	1091	38.261	6.31480449069928	0.0757463573012354	41909.782	224	0.448	ns	0.03024748	0.02091053;0.04221810	0.4581	ns
DNA	TcMar-Tigger	Tigger3b	91	0.180155210643016	45759	6279	219.501	14.4859187088994	0.434552185619259	41909.782	1	0.002	**	0.01449275	0.01168428;0.01776445	2.2e-16	***
DNA	TcMar-Tigger	UCON39	1	0.00197972758948369	45759	107	3.32567849686848	1.71610732656728	0.00658393747400316	41909.782	143	0.286	ns	0.009345794	0.000236587;0.050972543	0.2681	ns
DNA	TcMar-Tigger	Tigger12A	11	0.0217770034843206	45759	744	21.746	4.66210459119262	0.0430511561609123	41909.782	8	0.016	*	0.01478495	0.007403089;0.026300071	0.01609	*
DNA	TcMar-Tigger	Tigger17a	66	0.130662020905923	45759	2389	84.238	8.97897421635557	0.166768292682927	41909.782	26	0.052	ns	0.02762662	0.02142941;0.03501510	0.04553	*
DNA	TcMar-Tigger	Tigger1a_Mars	2	0.00395945517896737	45759	44	1.59810126582278	0.838757780372075	0.00316380516673817	41909.782	550	0.904	ns	0.04545455	0.005552952;0.154731578	0.6744	ns
DNA	TcMar-Tigger	MER44A	45	0.0890877415267659	45759	2334	71.712	8.6090168527638	0.141970224897054	41909.782	1	0.002	**	0.01928021	0.01409701;0.02571414	0.0007668	***
DNA	TcMar-Tigger	Tigger4a	33	0.0653310104529617	45759	3497	107.509	9.92120705102706	0.212838533417802	41909.782	1	0.002	**	0.00943666	0.006504414;0.013227269	2.2e-16	***
DNA	TcMar-Tigger	Tigger1a_Art	7	0.0138580931263858	45759	302	9.09109109109109	2.93221870326179	0.0179978838515424	41909.782	308	0.616	ns	0.02317881	0.009368708;0.047172001	0.6128	ns
DNA	TcMar-Tigger	Tigger10	14	0.0277161862527716	45759	1450	43.593	6.40299534197467	0.0863022648083624	41909.782	1	0.002	**	0.009655172	0.00528834;0.01614672	2.867e-07	***
DNA	TcMar-Tigger	Tigger6a	11	0.0217770034843206	45759	674	24.822	5.02887717145742	0.0491407982261641	41909.782	1	0.002	**	0.01632047	0.008174551;0.029013854	0.002813	**
DNA	TcMar-Tigger	MER2	127	0.251425403864428	45759	9067	276.81	16.7868907097086	0.548008394044979	41909.782	1	0.002	**	0.01400684	0.01168989;0.01664327	2.2e-16	***
DNA	TcMar-Tigger	Tigger7	64	0.126702565726956	45759	2944	92.089	9.36005820973826	0.182311133987963	41909.782	2	0.004	**	0.02173913	0.01678105;0.02767654	0.002105	**
DNA	TcMar-Tigger	Tigger8	14	0.0277161862527716	45759	938	28.776	5.37370456023596	0.0569686411149826	41909.782	5	0.01	**	0.01492537	0.008183229;0.024915552	0.003168	**
DNA	TcMar-Tigger	Tigger11a	3	0.00593918276845106	45759	421	13.524	3.62609605120611	0.0267738359201774	41909.782	3	0.006	**	0.007125891	0.001471948;0.020682662	0.001248	**
DNA	TcMar-Tigger	MER47C	18	0.0356350966107064	45759	762	21.553	4.62607734388344	0.0426690687361419	41909.782	244	0.488	ns	0.02362205	0.01405862;0.03707683	0.5118	ns
DNA	TcMar-Tigger	Tigger2	50	0.0989863794741844	45759	2729	101.542	9.66590221684793	0.201025498891353	41909.782	1	0.002	**	0.01832173	0.01362855;0.02408429	1.253e-08	***
DNA	TcMar-Tigger	X1_DNA	8	0.0158378207158695	45759	676	22.056	4.56571020868711	0.0436648717136522	41909.782	1	0.002	**	0.01183432	0.005122685;0.023184583	0.001035	**
DNA	TcMar-Tigger	Tigger4	21	0.0415742793791574	45759	1445	51.495	7.24986451842622	0.101946072220462	41909.782	1	0.002	**	0.01453287	0.009017987;0.022129635	1.686e-06	***
DNA	TcMar-Tigger	X6a_DNA	14	0.0277161862527716	45759	979	26.904	5.43325908680088	0.0532625910674691	41909.782	8	0.016	*	0.01430031	0.007839576;0.023877186	0.008133	**
DNA	TcMar-Tigger	Tigger3	19	0.0376148242001901	45759	1147	39.176	6.24676284535006	0.0775578080456129	41909.782	2	0.004	**	0.01656495	0.01000189;0.02574780	0.0004426	***
DNA	TcMar-Tigger	Tigger19a	43	0.0851282863477986	45759	3579	99.499	10.0599802287183	0.196980915426037	41909.782	1	0.002	**	0.01201453	0.008708246;0.016149708	1.625e-10	***
DNA	TcMar-Tigger	Tigger16a	36	0.0712701932214127	45759	1789	51.537	6.948446726565	0.102029220779221	41909.782	13	0.026	*	0.02012297	0.01413271;0.02775068	0.02806	*
DNA	TcMar-Tigger	X10b_DNA	2	0.00395945517896737	45759	298	8.02902902902903	2.72562216577045	0.0158952902855342	41909.782	15	0.03	*	0.006711409	0.0008138187;0.0240323178	0.02898	*
DNA	TcMar-Tigger	X11_DNA	2	0.00395945517896737	45759	268	7.678	2.76802781380137	0.0152003484320557	41909.782	22	0.044	*	0.007462687	0.0009050472;0.0266962925	0.04031	*
DNA	TcMar-Tigger	MamRep434	31	0.0613715552739943	45759	2112	60.043	7.96081186346754	0.118868783655369	41909.782	1	0.002	**	0.01467803	0.009994221;0.020770069	4.537e-05	***
DNA	TcMar-Tigger	Tigger5	12	0.0237567310738042	45759	537	16.976	4.11465118258576	0.0336078555590751	41909.782	130	0.26	ns	0.02234637	0.01159875;0.03870902	0.2658	ns
DNA	TcMar-Tigger	MER6A	51	0.100966107063668	45759	1009	33.391	5.77039135730121	0.0661050839404498	41909.782	999	0.006	**	0.05054509	0.03786237;0.06592501	0.003511	**
DNA	TcMar-Tigger	Tigger2b_Pri	48	0.095026924295217	45759	2104	67.295	8.02535864503147	0.133225768134305	41909.782	13	0.026	*	0.02281369	0.01686778;0.03013487	0.01549	*
DNA	TcMar-Tigger	Tigger20a	20	0.0395945517896737	45759	1356	40.614	6.16579443551445	0.0804046563192905	41909.782	1	0.002	**	0.01474926	0.009031893;0.022687511	0.0004298	***
DNA	TcMar-Tigger	Tigger6b	2	0.00395945517896737	45759	174	5.65330661322645	2.25328114444783	0.011192007074015	41909.782	76	0.152	ns	0.01149425	0.001395051;0.040902466	0.135	ns
DNA	TcMar-Tigger	Tigger3d	15	0.0296959138422553	45759	636	18.267	4.23835754445925	0.0361636838770985	41909.782	256	0.512	ns	0.02358491	0.01325899;0.03860172	0.5514	ns
DNA	TcMar-Tigger	UCON33	4	0.00791891035793475	45759	133	4.04902962206333	1.87755186350315	0.00801597565343548	41909.782	617	0.77	ns	0.03007519	0.008254061;0.075213520	1	ns
DNA	TcMar-Tigger	MERX	5	0.00989863794741844	45759	436	12.773	3.53694514814423	0.0252870605004751	41909.782	17	0.034	*	0.01146789	0.003733789;0.026558088	0.02218	*
DNA	TcMar-Tigger	MER6C	6	0.0118783655369021	45759	160	4.77676767676768	2.1091705145434	0.00945669875825087	41909.782	787	0.43	ns	0.0375	0.01388408;0.07983211	0.4851	ns
DNA	TcMar-Tigger	Tigger9b	19	0.0376148242001901	45759	754	24.432	4.95276749968196	0.0483687044662654	41909.782	162	0.324	ns	0.02519894	0.01523805;0.03907247	0.3034	ns
DNA	TcMar-Tigger	Tigger6	7	0.0138580931263858	45759	230	6.97492477432297	2.53892846499455	0.0138084510103005	41909.782	591	0.822	ns	0.03043478	0.01232218;0.06169925	1	ns
DNA	TcMar-Tigger	Tigger2a	61	0.120763382958505	45759	3318	107.879	10.1324738354474	0.213571032625911	41909.782	1	0.002	**	0.01838457	0.01409118;0.02355381	8.996e-07	***
DNA	TcMar-Tigger	Tigger17d	7	0.0138580931263858	45759	331	10.982	3.21714563332562	0.0217413683877099	41909.782	143	0.286	ns	0.02114804	0.008543883;0.043085764	0.281	ns
DNA	TcMar-Tigger	Tigger16b	16	0.031675641431739	45759	1329	37.537	6.17776624645153	0.0743130345264492	41909.782	2	0.004	**	0.01203913	0.006896629;0.019477336	0.0001234	***
DNA	TcMar-Tigger	MER46C	50	0.0989863794741844	45759	2812	87.922	9.27005123232067	0.174061609122585	41909.782	1	0.002	**	0.01778094	0.01322542;0.02337544	1.347e-05	***
DNA	TcMar-Tigger	Tigger5b	41	0.0811688311688312	45759	2766	79.318	8.72289888540301	0.157028032942667	41909.782	1	0.002	**	0.01482285	0.01065758;0.02005563	2.667e-06	***
DNA	TcMar-Tigger	tot	1921	3.80305669939816	45759	125710	3700.068	56.4100830833768	7.32512670256573	41909.782	1	0.002	**	0.0152812	0.01461032;0.01597458	2.2e-16	***
DNA	TcMar-Tigger	MamRep137	47	0.0930471967057333	45759	2459	76.82	8.78195437944895	0.152082673424137	41909.782	1	0.002	**	0.01911346	0.01407681;0.02533654	0.0003108	***
DNA	TcMar-Tigger	Tigger9a	13	0.0257364586632879	45759	1026	31.118	5.74378508190088	0.0616051631295534	41909.782	1	0.002	**	0.01267057	0.006763321;0.021569594	0.00035	***
DNA	TcMar-Tigger	Tigger15a	58	0.114824200190054	45759	4828	141.206	11.039811657879	0.279549414000633	41909.782	1	0.002	**	0.01201326	0.00913446;0.01550257	1.72e-15	***
DNA	TcMar-Tigger	MER8	29	0.0574121000950269	45759	1941	58.172	7.57177309140652	0.115164713335445	41909.782	1	0.002	**	0.01494075	0.01002829;0.02138740	2.561e-05	***
DNA	TcMar-Tigger	X26_DNA	17	0.0336553690212227	45759	957	28.817	5.19215460762384	0.0570498099461514	41909.782	13	0.026	*	0.01776385	0.01038128;0.02828970	0.02277	*
DNA	TcMar-Tigger	Tigger13a	42	0.0831485587583149	45759	3113	97.949	9.6934184559092	0.193912337662338	41909.782	1	0.002	**	0.01349181	0.009740545;0.018193665	2.016e-10	***
DNA	TcMar-Tigger	Tigger23a	4	0.00791891035793475	45759	583	16.409	3.94452510174271	0.0324853500158378	41909.782	1	0.002	**	0.006861063	0.00187248;0.01747320	0.0005943	***
DNA	TcMar-Tigger	MER2B	29	0.0574121000950269	45759	1710	51.021	6.93127705416553	0.101007681343047	41909.782	1	0.002	**	0.01695906	0.01138641;0.02426582	0.001029	**
DNA	TcMar-Tigger	MARE10	0	0	45759	79	2.67508232711306	1.44413340257179	0.00529593428712596	41909.782	1	0.002	**	0	0.00000000;0.04562125	0.1174	ns
DNA	TcMar-Tigger	Tigger12c	9	0.0178175483053532	45759	859	24.896	4.73028112901967	0.0492872980677859	41909.782	1	0.002	**	0.0104773	0.004801767;0.019795648	0.0004751	***
DNA	TcMar-Tigger	MER127	3	0.00593918276845106	45759	211	6.43373493975904	2.3914896234606	0.0127370425636661	41909.782	116	0.232	ns	0.01421801	0.002941748;0.040986570	0.2264	ns
DNA	TcMar-Tigger	Tigger14a	14	0.0277161862527716	45759	1293	36.66	5.83235942105906	0.072576813430472	41909.782	1	0.002	**	0.01082753	0.005931802;0.018100090	2.488e-05	***
DNA	TcMar-Tigger	UCON55	5	0.00989863794741844	45759	404	11.31	3.20627200658026	0.0223907190370605	41909.782	23	0.046	*	0.01237624	0.004030411;0.028644295	0.06743	ns
DNA	TcMar-Tigger	MER6B	11	0.0217770034843206	45759	676	20.115	4.36036555666927	0.0398222204624644	41909.782	24	0.048	*	0.01627219	0.008150285;0.028928569	0.04042	*
DNA	TcMar-Tigger	MER44D	23	0.0455337345581248	45759	638	21.159	4.68931857615887	0.0418890560658853	41909.782	703	0.598	ns	0.03605016	0.02298739;0.05360369	0.6576	ns
DNA	TcMar-Tigger	Tigger1	210	0.415742793791574	45759	12059	468.082	21.0210170819387	0.926674849540703	41909.782	1	0.002	**	0.01741438	0.01515526;0.01991052	2.2e-16	***
DNA	hAT?	MER121B	0	0	45759	68	2.28384798099762	1.23232344985691	0.00452139685816761	41909.782	1	0.002	**	0	0.00000000;0.05280304	0.1764	ns
DNA	hAT?	UCON69	1	0.00197972758948369	45759	28	1.4582651391162	0.712517772050383	0.00288696772869061	41909.782	396	0.792	ns	0.03571429	0.0009037988;0.1834775975	1	ns
DNA	hAT?	MER99	6	0.0118783655369021	45759	295	9.564	2.97670367432917	0.018934114665822	41909.782	156	0.312	ns	0.02033898	0.007499748;0.043741484	0.3213	ns
DNA	hAT?	MER121	18	0.0356350966107064	45759	927	28.528	5.332884365487	0.0564776686727906	41909.782	23	0.046	*	0.01941748	0.01154762;0.03051491	0.0452	*
DNA	hAT?	tot	33	0.0653310104529617	45759	2048	62.117	7.8547442993396	0.122974738675958	41909.782	1	0.002	**	0.01611328	0.01111693;0.02255519	6.022e-05	***
DNA	hAT?	UCON105	8	0.0158378207158695	45759	638	18.593	4.27570258935682	0.0368090750712702	41909.782	4	0.008	**	0.01253918	0.005428652;0.024557052	0.00911	**
DNA	hAT?	UCON89	0	0	45759	48	1.85676392572944	0.976843783244922	0.00367588677092462	41909.782	1	0.002	**	0	0.00000000;0.07397279	0.2647	ns
DNA	hAT?	UCON80	0	0	45759	44	1.74386920980926	0.91362836863106	0.00345238598711052	41909.782	1	0.002	**	0	0.00000000;0.08041994	0.4217	ns
DNA	TcMar-Tc2	Kanga1a	25	0.0494931897370922	45759	843	26.183	5.25748534492986	0.0518352074754514	41909.782	454	0.908	ns	0.02965599	0.01928180;0.04346825	0.9208	ns
DNA	TcMar-Tc2	Kanga11a	15	0.0296959138422553	45759	883	26.709	5.04953629720758	0.0528765441875198	41909.782	9	0.018	*	0.01698754	0.009538172;0.027863789	0.01801	*
DNA	TcMar-Tc2	MER104	37	0.0732499208108964	45759	2206	65.595	7.84145799347695	0.129860231232182	41909.782	1	0.002	**	0.01677244	0.01183613;0.02304510	0.0001587	***
DNA	TcMar-Tc2	Kanga1c	18	0.0356350966107064	45759	826	24.826	4.85729526766876	0.049148717136522	41909.782	98	0.196	ns	0.02179177	0.01296510;0.03422238	0.1848	ns
DNA	TcMar-Tc2	tot	142	0.281121317706684	45759	8147	248.239	16.0350554100072	0.491445597085841	41909.782	1	0.002	**	0.01742973	0.01470030;0.02051168	1.642e-13	***
DNA	TcMar-Tc2	Kanga1d	8	0.0158378207158695	45759	664	20.799	4.54105937202105	0.0411763541336712	41909.782	2	0.004	**	0.01204819	0.005215513;0.023601123	0.002392	**
DNA	TcMar-Tc2	Kanga2_a	27	0.0534526449160596	45759	1534	48.282	7.12286537927057	0.0955852074754514	41909.782	3	0.006	**	0.01760104	0.01163043;0.02550591	0.000971	***
DNA	TcMar-Tc2	Kanga1	14	0.0277161862527716	45759	812	24.802	5.03270544778095	0.0491012036743744	41909.782	16	0.032	*	0.01724138	0.009457262;0.028759046	0.02441	*
DNA	TcMar-Tc2	Kanga1b	7	0.0138580931263858	45759	379	12.265	3.38115471506514	0.0242813588850174	41909.782	71	0.142	ns	0.01846966	0.007457207;0.037682765	0.1456	ns
DNA	TcMar?	X22_DNA	0	0	45759	24	1.37407407407407	0.645286947773374	0.0027202923544387	41909.782	1	0.002	**	0	0.0000000;0.1424736	0.3986	ns
DNA	TcMar?	tot	3	0.00593918276845106	45759	168	5.32896064581231	2.24615470056132	0.0105498904137874	41909.782	219	0.438	ns	0.01785714	0.003697821;0.051297070	0.5029	ns
DNA	TcMar?	Eulor8	3	0.00593918276845106	45759	144	4.60812182741117	2.07646877818305	0.00912282591742787	41909.782	307	0.614	ns	0.02083333	0.004317114;0.059675206	0.6346	ns
RNA	tot	tot	27	0.0534526449160596	45759	730	21.638	4.65689195093064	0.042837345581248	41909.782	901	0.202	ns	0.0369863	0.02451308;0.05335891	0.2297	ns
RNA	RNA	tot	27	0.0534526449160596	45759	730	21.638	4.65689195093064	0.042837345581248	41909.782	901	0.202	ns	0.0369863	0.02451308;0.05335891	0.2297	ns
RNA	RNA	7SK	27	0.0534526449160596	45759	730	21.638	4.65689195093064	0.042837345581248	41909.782	901	0.202	ns	0.0369863	0.02451308;0.05335891	0.2297	ns
srpRNA	tot	tot	33	0.0653310104529617	45759	1383	42.514	6.33434510647533	0.0841661387393095	41909.782	71	0.142	ns	0.02386117	0.01648054;0.03334789	0.16	ns
srpRNA	srpRNA	tot	33	0.0653310104529617	45759	1383	42.514	6.33434510647533	0.0841661387393095	41909.782	71	0.142	ns	0.02386117	0.01648054;0.03334789	0.16	ns
srpRNA	srpRNA	7SLRNA	33	0.0653310104529617	45759	1383	42.514	6.33434510647533	0.0841661387393095	41909.782	71	0.142	ns	0.02386117	0.01648054;0.03334789	0.16	ns
SINE?	tot	tot	0	0	45759	5	1.04761904761905	0.21380899352994	0.00207400033184005	41909.782	1	0.002	**	0	0.0000000;0.5218238	0.591	ns
SINE?	tRNA	tot	0	0	45759	5	1.04761904761905	0.21380899352994	0.00207400033184005	41909.782	1	0.002	**	0	0.0000000;0.5218238	0.591	ns
SINE?	tRNA	CRP1	0	0	45759	5	1.04761904761905	0.21380899352994	0.00207400033184005	41909.782	1	0.002	**	0	0.0000000;0.5218238	0.591	ns
RC?	tot	tot	0	0	45759	435	12.58	3.7128675421277	0.0249049730757048	41909.782	1	0.002	**	0	0.000000000;0.008444327	4.938e-06	***
RC?	Helitron?	tot	0	0	45759	435	12.58	3.7128675421277	0.0249049730757048	41909.782	1	0.002	**	0	0.000000000;0.008444327	4.938e-06	***
RC?	Helitron?	Helitron2Na_Mam	0	0	45759	435	12.58	3.7128675421277	0.0249049730757048	41909.782	1	0.002	**	0	0.000000000;0.008444327	4.938e-06	***
Satellite	tot	tot	753	1.49073487488122	45759	6330	367.249	19.3533860746008	0.727052977510295	41909.782	1001	0.002	**	0.1189573	0.1110801;0.1271875	2.2e-16	***
Satellite	telo	tot	50	0.0989863794741844	45759	367	13.557	3.67508602038881	0.0268391669306303	41909.782	1001	0.002	**	0.1362398	0.1028389;0.1756427	3.475e-15	***
Satellite	telo	REP522	34	0.0673107380424454	45759	243	9.181	2.9764237094369	0.0181758789990497	41909.782	1001	0.002	**	0.1399177	0.09888231;0.18999689	6.837e-11	***
Satellite	telo	TAR1	17	0.0336553690212227	45759	124	4.42871587462083	2.01618563714806	0.00876765100297123	41909.782	990	0.024	*	0.1370968	0.08193778;0.21040886	2.252e-06	***
Satellite	acro	tot	21	0.0415742793791574	45759	61	2.67444326617179	1.4479849395099	0.00529466912054916	41909.782	944	0.116	ns	0.3442623	0.2272576;0.4769485	6.671e-14	***
Satellite	acro	ACRO1	21	0.0415742793791574	45759	61	2.67444326617179	1.4479849395099	0.00529466912054916	41909.782	944	0.116	ns	0.3442623	0.2272576;0.4769485	6.671e-14	***
Satellite	centr	tot	498	0.985904339562876	45759	1815	187.426	15.0433648771419	0.37105242318657	41909.782	1001	0.002	**	0.2743802	0.2539551;0.2955370	2.2e-16	***
Satellite	centr	GSATX	13	0.0257364586632879	45759	56	2.62445414847162	1.42069490695941	0.00519570428506417	41909.782	917	0.17	ns	0.2321429	0.1297920;0.3641843	1.483e-06	***
Satellite	centr	HSAT4	22	0.0435540069686411	45759	100	7.302	2.80047114583218	0.0144559708584099	41909.782	1001	0.002	**	0.22	0.1433036;0.3139197	2.658e-06	***
Satellite	centr	SST1	47	0.0930471967057333	45759	609	18.788	4.14804318471519	0.0371951219512195	41909.782	1001	0.002	**	0.0771757	0.05725423;0.10130764	2.172e-08	***
Satellite	centr	ALR_Alpha	413	0.817627494456763	45759	844	145.807	13.8196502753772	0.288658140639848	41909.782	1001	0.002	**	0.4893365	0.4551071;0.5236406	2.2e-16	***
Satellite	centr	GSAT	20	0.0395945517896737	45759	39	5.74144869215292	2.6517493729692	0.0113665043794602	41909.782	995	0.014	*	0.5128205	0.3478022;0.6758192	9.033e-08	***
Satellite	centr	GSATII	15	0.0296959138422553	45759	167	7.817	2.77438429353404	0.015475530566994	41909.782	996	0.012	*	0.08982036	0.05114602;0.14381638	0.01535	*
Satellite	Satellite	CER	17	0.0336553690212227	45759	72	6.52169525731584	3.54327981828623	0.0129111800311131	41909.782	986	0.032	*	0.2361111	0.1439661;0.3509000	0.0001933	***
Satellite	Satellite	HSAT5	12	0.0237567310738042	45759	260	8.573	2.84125742299844	0.0169722046246437	41909.782	911	0.182	ns	0.04615385	0.02407258;0.07923303	0.222	ns
Satellite	Satellite	LSAU	1	0.00197972758948369	45759	129	1.99151515151515	1.08214806049396	0.00394265749032933	41909.782	347	0.694	ns	0.007751938	0.0001962428;0.0424334251	0.7272	ns
Satellite	Satellite	SATR1	28	0.0554323725055432	45759	670	33.774	5.93195685352752	0.0668633196072221	41909.782	180	0.36	ns	0.04179104	0.02794648;0.05983558	0.3762	ns
Satellite	Satellite	(CATTC)n	2	0.00395945517896737	45759	2	1.41875	0.712379341375652	0.00280873851757998	41909.782	295	0.59	ns	1	0.1581139;1.0000000	1	ns
Satellite	Satellite	HSATI	7	0.0138580931263858	45759	45	1.82763337893297	0.932136892281821	0.00361821622373489	41909.782	732	0.54	ns	0.1555556	0.06490921;0.29455160	0.002126	**
Satellite	Satellite	(GAATG)n	18	0.0356350966107064	45759	18	2.33875	1.44624097359055	0.00463008789990497	41909.782	801	0.402	ns	1	0.814698;1.000000	2.2e-16	***
Satellite	Satellite	D20S16	9	0.0178175483053532	45759	269	8.582	2.94821436940532	0.016990022172949	41909.782	642	0.72	ns	0.03345725	0.01541077;0.06256003	0.8612	ns
Satellite	Satellite	tot	192	0.380107697180868	45759	4087	167.05	12.5191145145425	0.33071349382325	41909.782	982	0.04	*	0.04697822	0.04069479;0.05391894	0.05276	ns
Satellite	Satellite	SAR	3	0.00593918276845106	45759	1	1.07936507936508	0.299417423759529	0.0021368488267443	41909.782	127	0.254	ns	na	na	na	na
Satellite	Satellite	HSAT6	4	0.00791891035793475	45759	17	1.35420743639922	0.598836214492518	0.00268096182372351	41909.782	512	0.98	ns	0.2352941	0.06810774;0.49899327	0.04136	*
Satellite	Satellite	BSR_Beta	83	0.164317389927146	45759	1870	59.68	7.43511135632015	0.118150142540386	41909.782	1001	0.002	**	0.04438503	0.03550483;0.05472713	0.003681	**
Satellite	Satellite	SATR2	15	0.0296959138422553	45759	418	20.047	4.56372858730869	0.0396875989863795	41909.782	158	0.316	ns	0.03588517	0.02022120;0.05849708	0.3017	ns
Satellite	Satellite	MSR1	6	0.0118783655369021	45759	316	25.679	4.64300727078006	0.0508374247703516	41909.782	1	0.002	**	0.01898734	0.006999114;0.040867263	4.071e-06	***
LTR	ERVL	LTR108b_Mam	2	0.00395945517896737	45759	53	2.08150851581509	1.11327879824931	0.00412081983650437	41909.782	580	0.844	ns	0.03773585	0.004603109;0.129758382	1	ns
LTR	ERVL	LTR16D2	14	0.0277161862527716	45759	282	8.959	2.85823170657812	0.0177363794741844	41909.782	974	0.056	ns	0.04964539	0.02740396;0.08189438	0.089	ns
LTR	ERVL	MER21B	102	0.201932214127336	45759	2786	95.914	9.58156617732249	0.189883592017738	41909.782	771	0.462	ns	0.03661163	0.02994906;0.04426886	0.5326	ns
LTR	ERVL	LTR16B2	73	0.144520114032309	45759	1617	49.887	6.8696013292201	0.0987626702565727	41909.782	1000	0.004	**	0.04514533	0.03555088;0.05643136	0.001523	**
LTR	ERVL	MLT2A1	142	0.281121317706684	45759	3738	112.873	10.3285793093993	0.223457792207792	41909.782	998	0.008	**	0.03798823	0.03208982;0.04462227	0.00735	**
LTR	ERVL	LTR86A2	7	0.0138580931263858	45759	308	9.512	3.0507643572002	0.0188311688311688	41909.782	258	0.516	ns	0.02272727	0.009185244;0.046264212	0.5101	ns
LTR	ERVL	LTR86C	10	0.0197972758948369	45759	285	9.035	2.99077242860765	0.0178868387709851	41909.782	708	0.588	ns	0.03508772	0.01695182;0.06357932	0.7333	ns
LTR	ERVL	LTR80A	7	0.0138580931263858	45759	393	13.415	3.69248011631878	0.0265580456129237	41909.782	46	0.092	ns	0.0178117	0.007190468;0.036353121	0.0928	ns
LTR	ERVL	LTR108d_Mam	3	0.00593918276845106	45759	66	2.45314222712238	1.33585242632362	0.00485655334796164	41909.782	728	0.548	ns	0.04545455	0.009473739;0.127142506	0.7376	ns
LTR	ERVL	MER54B	39	0.0772093759898638	45759	438	16.504	3.82970634000189	0.0326734241368388	41909.782	1001	0.002	**	0.0890411	0.06408309;0.11971133	9.918e-07	***
LTR	ERVL	LTR41C	39	0.0772093759898638	45759	759	24.598	4.88551576235965	0.0486973392461197	41909.782	996	0.012	*	0.0513834	0.03679028;0.06957635	0.005398	**
LTR	ERVL	LTR16D	56	0.110864745011086	45759	1115	35.503	5.80048589659837	0.0702862686094393	41909.782	1001	0.002	**	0.05022422	0.03815859;0.06472774	0.00111	**
LTR	ERVL	LTR86B1	6	0.0118783655369021	45759	295	9.377	3.03711953915138	0.0185639056065885	41909.782	170	0.34	ns	0.02033898	0.007499748;0.043741484	0.3201	ns
LTR	ERVL	MER54A	61	0.120763382958505	45759	682	24.567	4.74911202911293	0.0486359676908457	41909.782	1001	0.002	**	0.08944282	0.06910655;0.11341096	1.763e-10	***
LTR	ERVL	LTR16E1	110	0.217770034843206	45759	2475	80.142	8.60464269309749	0.158659328476402	41909.782	1000	0.004	**	0.04444444	0.03666709;0.05332129	0.001179	**
LTR	ERVL	LTR86A1	9	0.0178175483053532	45759	531	16.665	4.20314661193748	0.0329921602787456	41909.782	37	0.074	ns	0.01694915	0.007778777;0.031930118	0.06045	ns
LTR	ERVL	LTR82A	21	0.0415742793791574	45759	1041	33.413	5.72286485793455	0.0661486379474184	41909.782	8	0.016	*	0.02017291	0.01252966;0.03067183	0.02746	*
LTR	ERVL	LTR40c	29	0.0574121000950269	45759	603	20.753	4.52000236962563	0.041085286664555	41909.782	966	0.072	ns	0.04809287	0.03244170;0.06834166	0.0728	ns
LTR	ERVL	LTR86B2	10	0.0197972758948369	45759	273	8.634	2.93370936710686	0.0170929680076022	41909.782	746	0.512	ns	0.03663004	0.01770282;0.06633057	0.6016	ns
LTR	ERVL	LTR105_Mam	25	0.0494931897370922	45759	667	20.792	4.61801494822852	0.0411624960405448	41909.782	848	0.308	ns	0.03748126	0.02440009;0.05483448	0.3167	ns
LTR	ERVL	LTR33A	105	0.207871396895787	45759	2044	64.818	7.9128686005449	0.128321982895154	41909.782	1001	0.002	**	0.05136986	0.04220478;0.06184697	2.64e-06	***
LTR	ERVL	LTR69	8	0.0158378207158695	45759	141	4.88888888888889	2.13492736200301	0.00967866821525358	41909.782	928	0.148	ns	0.05673759	0.02481064;0.10873409	0.1602	ns
LTR	ERVL	MLT2D	116	0.229648400380108	45759	4453	137.858	11.5211359063494	0.272921286031042	41909.782	26	0.052	ns	0.02604985	0.02157216;0.03116279	0.06263	ns
LTR	ERVL	LTR108c_Mam	2	0.00395945517896737	45759	43	1.91304347826087	1.01970782170245	0.00378730495379488	41909.782	594	0.816	ns	0.04651163	0.005683257;0.158111458	0.7171	ns
LTR	ERVL	MLT2B3	180	0.356350966107064	45759	3276	106.451	10.1117677409465	0.210743981628128	41909.782	1001	0.002	**	0.05494505	0.04738954;0.06330680	3.053e-11	***
LTR	ERVL	MER74B	37	0.0732499208108964	45759	931	31.72	5.79855354577529	0.0627969591384226	41909.782	853	0.298	ns	0.03974221	0.02813381;0.05436566	0.3204	ns
LTR	ERVL	LTR40A1	11	0.0217770034843206	45759	563	18.715	4.3091000618857	0.0370506018371872	41909.782	39	0.078	ns	0.01953819	0.009792755;0.034689827	0.07651	ns
LTR	ERVL	MLT2C2	33	0.0653310104529617	45759	1336	41.717	6.35620266450908	0.082588295850491	41909.782	91	0.182	ns	0.0247006	0.01706236;0.03451514	0.1814	ns
LTR	ERVL	MER74A	99	0.195993031358885	45759	1568	54.105	7.27384931682557	0.107113161229015	41909.782	1001	0.002	**	0.06313776	0.05160814;0.07633439	2.209e-08	***
LTR	ERVL	MER70C	29	0.0574121000950269	45759	275	9.208	2.97213215883304	0.0182293316439658	41909.782	1001	0.002	**	0.1054545	0.07177019;0.14793090	7.145e-08	***
LTR	ERVL	MER77B	57	0.11284447260057	45759	1256	44.148	6.38630416445074	0.0874010136205258	41909.782	979	0.046	*	0.04538217	0.03455027;0.05840085	0.05493	ns
LTR	ERVL	LTR42	25	0.0494931897370922	45759	309	10.018	3.16633884821283	0.0198329109914476	41909.782	1001	0.002	**	0.08090615	0.05304125;0.11711731	3.336e-05	***
LTR	ERVL	MER68	37	0.0732499208108964	45759	1492	51.931	7.11173788998272	0.102809233449477	41909.782	23	0.046	*	0.02479893	0.01751946;0.03402124	0.03383	*
LTR	ERVL	LTR84a	10	0.0197972758948369	45759	671	20.577	4.34660372750541	0.0407368546088058	41909.782	11	0.022	*	0.01490313	0.007169156;0.027236156	0.01344	*
LTR	ERVL	MLT2C1	76	0.15045929680076	45759	2635	81.971	9.12114874094014	0.162280250237567	41909.782	292	0.584	ns	0.0288425	0.02279043;0.03596908	0.5372	ns
LTR	ERVL	LTR40b	39	0.0772093759898638	45759	1140	36.918	6.01227273361941	0.0730875831485588	41909.782	674	0.656	ns	0.03421053	0.02443790;0.04647211	0.6761	ns
LTR	ERVL	LTR47B	2	0.00395945517896737	45759	46	1.81917808219178	0.926763700140197	0.00360147703949909	41909.782	586	0.832	ns	0.04347826	0.005309483;0.148386776	0.704	ns
LTR	ERVL	LTR79	109	0.215790307253722	45759	4053	123.919	10.9318774666086	0.245325863161229	41909.782	98	0.196	ns	0.02689366	0.02213332;0.03235134	0.1856	ns
LTR	ERVL	MER68B	17	0.0336553690212227	45759	450	14.666	3.73823734110322	0.0290346848273678	41909.782	782	0.44	ns	0.03777778	0.02215822;0.05979820	0.5056	ns
LTR	ERVL	LTR47B4	4	0.00791891035793475	45759	105	3.50980392156863	1.79593114006651	0.00694845565720745	41909.782	719	0.566	ns	0.03809524	0.01047559;0.09467228	0.7817	ns
LTR	ERVL	LTR16C	333	0.659249287298068	45759	6620	215.892	14.615948890235	0.427407348748812	41909.782	1001	0.002	**	0.05030211	0.04516060;0.05584419	4.725e-14	***
LTR	ERVL	MER76	35	0.069290465631929	45759	715	24.226	4.74441075724199	0.0479608805828318	41909.782	988	0.028	*	0.04895105	0.03432965;0.06742441	0.02986	*
LTR	ERVL	LTR57	16	0.031675641431739	45759	268	8.084	2.75836048270572	0.0160041178333861	41909.782	998	0.008	**	0.05970149	0.03450610;0.09514266	0.01057	*
LTR	ERVL	MLT2A2	253	0.500871080139373	45759	3866	129.151	11.5292290341602	0.255683797909408	41909.782	1001	0.002	**	0.06544232	0.05784819;0.07370106	2.2e-16	***
LTR	ERVL	LTR47A2	7	0.0138580931263858	45759	275	7.919	2.76841165708843	0.0156774627811213	41909.782	457	0.914	ns	0.02545455	0.01029395;0.05174054	1	ns
LTR	ERVL	LTR33B	44	0.0871080139372822	45759	1608	48.822	7.17466318316004	0.0966542603737726	41909.782	290	0.58	ns	0.02736318	0.01995097;0.03656109	0.5604	ns
LTR	ERVL	LTR41B	75	0.148479569211277	45759	848	27.792	4.99616830157849	0.0550205891669306	41909.782	1001	0.002	**	0.0884434	0.07020043;0.10960359	2.69e-14	***
LTR	ERVL	MLT2E	21	0.0415742793791574	45759	403	12.448	3.51335162482204	0.0246436490338929	41909.782	991	0.022	*	0.05210918	0.03254216;0.07855382	0.02019	*
LTR	ERVL	LTR33A_	79	0.156398479569211	45759	1666	52.189	7.15391203870004	0.103320003167564	41909.782	1001	0.002	**	0.04741897	0.03771891;0.05875039	0.0004106	***
LTR	ERVL	LTR52	53	0.104925562242635	45759	1073	35.143	5.86147659791523	0.0695735666772252	41909.782	998	0.008	**	0.04939422	0.03721533;0.06411393	0.004424	**
LTR	ERVL	LTR102_Mam	20	0.0395945517896737	45759	518	17.116	4.14991153710125	0.0338850174216028	41909.782	812	0.38	ns	0.03861004	0.02374071;0.05900202	0.4595	ns
LTR	ERVL	LTR40a	76	0.15045929680076	45759	1974	66.643	8.32483356313228	0.131934985745961	41909.782	881	0.242	ns	0.03850051	0.03045168;0.04795424	0.2364	ns
LTR	ERVL	LTR18B	44	0.0871080139372822	45759	367	11.827	3.36070905693507	0.0234142382008236	41909.782	1001	0.002	**	0.119891	0.08847937;0.15759072	1.374e-13	***
LTR	ERVL	LTR41	74	0.146499841621793	45759	1129	36.165	5.92848394801926	0.0715968482736775	41909.782	1001	0.002	**	0.06554473	0.05181367;0.08158934	1.472e-08	***
LTR	ERVL	LTR75B	11	0.0217770034843206	45759	205	5.50701402805611	2.37747936398661	0.0109023876070164	41909.782	988	0.028	*	0.05365854	0.02708719;0.09398008	0.02749	*
LTR	ERVL	LTR108a_Mam	1	0.00197972758948369	45759	86	3.25469728601253	1.6316660915418	0.00644341401253668	41909.782	133	0.266	ns	0.01162791	0.0002943498;0.0630905163	0.3853	ns
LTR	ERVL	LTR47B2	13	0.0257364586632879	45759	174	6.04618473895582	2.47274093683742	0.0119697987388261	41909.782	992	0.02	*	0.07471264	0.0403795;0.1243723	0.01029	*
LTR	ERVL	LTR16D1	7	0.0138580931263858	45759	207	6.48697394789579	2.44689446828822	0.0128424412969112	41909.782	689	0.626	ns	0.03381643	0.01370205;0.06843079	0.8401	ns
LTR	ERVL	LTR16B1	66	0.130662020905923	45759	1199	39.334	6.05054155039473	0.0778706050047513	41909.782	1001	0.002	**	0.05504587	0.04282484;0.06950263	6.397e-05	***
LTR	ERVL	LTR53	47	0.0930471967057333	45759	494	18.117	4.26608843210153	0.035866724738676	41909.782	1001	0.002	**	0.0951417	0.07074547;0.12450754	4.674e-09	***
LTR	ERVL	LTR66	16	0.031675641431739	45759	379	13.348	3.58158117648109	0.0264254038644283	41909.782	811	0.382	ns	0.04221636	0.02431976;0.06765276	0.4046	ns
LTR	ERVL	MER77	61	0.120763382958505	45759	1299	48.514	6.9041633433365	0.0960445042762116	41909.782	965	0.074	ns	0.0469592	0.03610744;0.05991523	0.07836	ns
LTR	ERVL	LTR16A1	142	0.281121317706684	45759	2692	88.381	9.12453265083182	0.174970304086158	41909.782	1001	0.002	**	0.05274889	0.04460943;0.06187724	7.473e-08	***
LTR	ERVL	MLT2B5	16	0.031675641431739	45759	369	11.328	3.34209299475428	0.0224263541336712	41909.782	934	0.136	ns	0.04336043	0.02498419;0.06946097	0.1709	ns
LTR	ERVL	MER70B	44	0.0871080139372822	45759	477	16.275	3.95284707521047	0.032220066518847	41909.782	1001	0.002	**	0.09224319	0.06782466;0.12185245	4.397e-09	***
LTR	ERVL	LTR75	11	0.0217770034843206	45759	291	8.592	2.87363772834952	0.0170098194488438	41909.782	848	0.308	ns	0.03780069	0.01901840;0.06662806	0.3834	ns
LTR	ERVL	LTR50	110	0.217770034843206	45759	2565	81.517	9.12057541473648	0.161381453911942	41909.782	1001	0.002	**	0.04288499	0.03537575;0.05145877	0.002309	**
LTR	ERVL	LTR82B	20	0.0395945517896737	45759	1154	37.247	5.84244170917648	0.0737389135254989	41909.782	2	0.004	**	0.01733102	0.01061756;0.02663997	0.002597	**
LTR	ERVL	MLT2B4	138	0.273202407348749	45759	4467	140.56	11.3656314201006	0.278270509977827	41909.782	437	0.874	ns	0.03089322	0.02601587;0.03639582	0.8639	ns
LTR	ERVL	MER88	14	0.0277161862527716	45759	112	4.15166835187058	1.8841040104747	0.00821917237858445	41909.782	990	0.024	*	0.125	0.07005446;0.20082852	7.273e-05	***
LTR	ERVL	ERV3-16A3_LTR	54	0.106905289832119	45759	1093	34.345	5.91988344648947	0.0679937440608172	41909.782	1001	0.002	**	0.04940531	0.03732948;0.06397445	0.00168	**
LTR	ERVL	LTR33	381	0.754276211593285	45759	9255	290.995	16.6892632104148	0.576090829901805	41909.782	1001	0.002	**	0.04116694	0.03721026;0.04541559	2.884e-07	***
LTR	ERVL	LTR16E2	98	0.194013303769401	45759	2318	74.459	8.36769605909162	0.147408536585366	41909.782	996	0.012	*	0.04227783	0.03445406;0.05128321	0.00789	**
LTR	ERVL	MLT2B2	58	0.114824200190054	45759	2172	71.071	8.25785390710873	0.140701219512195	41909.782	56	0.112	ns	0.0267035	0.02033812;0.03438502	0.1311	ns
LTR	ERVL	LTR33C	42	0.0831485587583149	45759	919	30.602	5.43977822959606	0.0605836236933798	41909.782	983	0.038	*	0.04570185	0.03313326;0.06127630	0.04247	*
LTR	ERVL	MER73	19	0.0376148242001901	45759	279	9.471	3.10109267449002	0.01875	41909.782	996	0.012	*	0.06810036	0.04149574;0.10430632	0.004227	**
LTR	ERVL	MER70A	57	0.11284447260057	45759	533	18.69	4.23672631283281	0.0370011086474501	41909.782	1001	0.002	**	0.1069418	0.08200825;0.13633009	1.987e-13	***
LTR	ERVL	LTR108e_Mam	3	0.00593918276845106	45759	168	5.85871743486974	2.32536041539825	0.0115986645448007	41909.782	150	0.3	ns	0.01785714	0.003697821;0.051297070	0.2942	ns
LTR	ERVL	MLT2B1	154	0.304878048780488	45759	4436	143.294	11.3906677289486	0.283683085207475	41909.782	832	0.34	ns	0.03471596	0.02952454;0.04053099	0.3503	ns
LTR	ERVL	MLT2F	100	0.197972758948369	45759	1911	62.6	7.90711847151178	0.123930947101679	41909.782	1001	0.002	**	0.05232862	0.04277645;0.06328219	8.238e-06	***
LTR	ERVL	LTR62	20	0.0395945517896737	45759	313	11.585	3.37285504449142	0.0229351441241685	41909.782	998	0.008	**	0.06389776	0.03946381;0.09696216	0.02284	*
LTR	ERVL	MER68C	10	0.0197972758948369	45759	163	4.87963891675025	2.09454173755777	0.00966035579020876	41909.782	989	0.026	*	0.06134969	0.02980865;0.10992874	0.0327	*
LTR	ERVL	LTR53B	21	0.0415742793791574	45759	187	7.111	2.63963002078826	0.0140778428888185	41909.782	1001	0.002	**	0.1122995	0.07087411;0.16652873	1.074e-05	***
LTR	ERVL	MER21C	180	0.356350966107064	45759	5505	194.251	14.1123051326194	0.384564063984796	41909.782	149	0.298	ns	0.03269755	0.02815789;0.03774092	0.3238	ns
LTR	ERVL	LTR47A	31	0.0613715552739943	45759	679	22.288	4.72412673129897	0.0441241685144124	41909.782	966	0.072	ns	0.04565538	0.03122816;0.06418085	0.06636	ns
LTR	ERVL	LTR32	60	0.118783655369021	45759	1216	39.607	6.05021951305543	0.0784110706366804	41909.782	1000	0.004	**	0.04934211	0.03786124;0.06305975	0.002027	**
LTR	ERVL	LTR16	123	0.243506493506494	45759	3017	96.906	9.49849384825749	0.191847481786506	41909.782	998	0.008	**	0.04076898	0.03399548;0.04845022	0.009707	**
LTR	ERVL	LTR84b	19	0.0376148242001901	45759	1278	38.271	5.87571979276438	0.0757661545771302	41909.782	1	0.002	**	0.01486698	0.008973998;0.023119636	0.0007259	***
LTR	ERVL	MER74C	9	0.0178175483053532	45759	234	8.377	2.91674105439244	0.0165841780171048	41909.782	652	0.7	ns	0.03846154	0.01773536;0.07175398	0.7256	ns
LTR	ERVL	tot	5060	10.0174216027875	45759	133596	3967.043	57.5482141160605	7.85366447576814	41909.782	1001	0.002	**	0.03787539	0.03685805;0.03891284	2.2e-16	***
LTR	ERVL	LTR16B	34	0.0673107380424454	45759	694	22.699	4.70622434097096	0.0449378365536902	41909.782	993	0.018	*	0.04899135	0.03416312;0.06779052	0.02406	*
LTR	ERVL	LTR16A2	70	0.138580931263858	45759	1825	58.41	7.56869772055836	0.115635888501742	41909.782	933	0.138	ns	0.03835616	0.03002024;0.04821440	0.1258	ns
LTR	ERVL	LTR101_Mam	35	0.069290465631929	45759	1151	37.931	6.32837161419012	0.0750930471967057	41909.782	369	0.738	ns	0.03040834	0.02127001;0.04203855	0.7407	ns
LTR	ERVL	LTR18C	9	0.0178175483053532	45759	77	2.79804560260586	1.43800755957554	0.00553936807611234	41909.782	921	0.162	ns	0.1168831	0.05486248;0.21031897	0.001913	**
LTR	ERVL	LTR83	13	0.0257364586632879	45759	726	23.359	4.92954555911794	0.0462444567627495	41909.782	20	0.04	*	0.01790634	0.00956795;0.03042574	0.02663	*
LTR	ERVL	MER21A	56	0.110864745011086	45759	1975	67.537	7.86259826338923	0.13370486221096	41909.782	75	0.15	ns	0.02835443	0.02148815;0.03666409	0.1726	ns
LTR	ERVL	LTR80B	5	0.00989863794741844	45759	507	16.276	3.93055635670998	0.0322220462464365	41909.782	2	0.004	**	0.009861933	0.003209678;0.022863439	0.002198	**
LTR	ERVL	LTR67B	135	0.267263224580298	45759	3708	113.607	10.532496593139	0.224910912258473	41909.782	974	0.056	ns	0.03640777	0.03061218;0.04294798	0.04519	*
LTR	ERVL	LTR16A	187	0.370209059233449	45759	4245	134.028	11.382652624972	0.26533892936332	41909.782	1001	0.002	**	0.04405183	0.03807660;0.05066415	1.078e-05	***
LTR	ERVL	LTR18A	42	0.0831485587583149	45759	198	6.776	2.51239649262137	0.0134146341463415	41909.782	1001	0.002	**	0.2121212	0.1573615;0.2757132	2.2e-16	***
LTR	ERVL	LTR47B3	3	0.00593918276845106	45759	120	4.11349693251534	1.89769073707039	0.00814360336655713	41909.782	392	0.784	ns	0.025	0.005185575;0.071323194	0.8016	ns
LTR	ERV1?	tot	38	0.0752296484003801	45759	1544	46.492	6.80163202460984	0.0920414950902756	41909.782	118	0.236	ns	0.0246114	0.01747400;0.03362575	0.2329	ns
LTR	ERV1?	LTR103_Mam	21	0.0415742793791574	45759	748	22.61	4.9600909772405	0.0447616407982262	41909.782	429	0.858	ns	0.02807487	0.01746097;0.04259643	0.8308	ns
LTR	ERV1?	EUTREP15	4	0.00791891035793475	45759	196	6.21543086172345	2.42989620177151	0.0123048599574823	41909.782	250	0.5	ns	0.02040816	0.005587863;0.051426016	0.5372	ns
LTR	ERV1?	LTR103b_Mam	13	0.0257364586632879	45759	600	17.704	4.07369353032098	0.0350490972442192	41909.782	149	0.298	ns	0.02166667	0.01158583;0.03676569	0.3323	ns
LTR	ERVL-MaLR	THE1A	243	0.481073804244536	45759	4236	134.794	11.436448590203	0.266855400696864	41909.782	1001	0.002	**	0.05736544	0.05055191;0.06479703	2.2e-16	***
LTR	ERVL-MaLR	MLT1M	56	0.110864745011086	45759	2320	68.185	8.11742986835536	0.134987725688945	41909.782	89	0.178	ns	0.02413793	0.01828384;0.03123177	0.1402	ns
LTR	ERVL-MaLR	MLT1C2	681	1.34819448843839	45759	15985	524.069	21.514486099187	1.03751385809313	41909.782	1001	0.002	**	0.04260244	0.03952386;0.04584883	2.521e-11	***
LTR	ERVL-MaLR	MLT1J2	333	0.659249287298068	45759	6900	215.108	14.5260229017216	0.425855242318657	41909.782	1001	0.002	**	0.04826087	0.04332338;0.05358440	3.348e-14	***
LTR	ERVL-MaLR	MLT1O	128	0.253405131453912	45759	5061	151.278	11.9672859049967	0.299489230281913	41909.782	24	0.048	*	0.02529144	0.02114251;0.02999940	0.05742	ns
LTR	ERVL-MaLR	MSTB	684	1.35413367120684	45759	8566	275.224	15.9989308952127	0.544868546088058	41909.782	1001	0.002	**	0.07985057	0.07419563;0.08579320	2.2e-16	***
LTR	ERVL-MaLR	MSTD	273	0.540465631929047	45759	7647	237.727	15.0109226498173	0.470634700665188	41909.782	989	0.026	*	0.03570027	0.03165412;0.04010509	0.02293	*
LTR	ERVL-MaLR	THE1B	1823	3.60904339562876	45759	22429	718.811	26.3882856703618	1.42304996832436	41909.782	1001	0.002	**	0.0812787	0.07773462;0.08493173	2.2e-16	***
LTR	ERVL-MaLR	MLT1E3	82	0.162337662337662	45759	2044	62.159	7.56392305169294	0.123057887234717	41909.782	997	0.01	**	0.04011742	0.03203138;0.04955371	0.01414	*
LTR	ERVL-MaLR	MLT1G1	294	0.582039911308204	45759	3600	117.224	10.6023692745647	0.232071586949636	41909.782	1001	0.002	**	0.08166667	0.07292439;0.09109506	2.2e-16	***
LTR	ERVL-MaLR	MLT1H2	286	0.566202090592335	45759	4721	147.147	11.5906744728137	0.291310975609756	41909.782	1001	0.002	**	0.06058039	0.05394296;0.06776746	2.2e-16	***
LTR	ERVL-MaLR	MLT1F1	173	0.342492872980678	45759	3265	101.791	9.686544696028	0.201518451061134	41909.782	1001	0.002	**	0.05298622	0.04555280;0.06123251	6.015e-11	***
LTR	ERVL-MaLR	MLT1F2	334	0.661229014887551	45759	6038	197.129	13.5666655230168	0.39026171998733	41909.782	1001	0.002	**	0.05531633	0.04968355;0.06138338	2.2e-16	***
LTR	ERVL-MaLR	MLT1A1	285	0.564222363002851	45759	6780	213.647	13.9811252359337	0.422962860310421	41909.782	1001	0.002	**	0.0420354	0.03738302;0.04708663	2.178e-06	***
LTR	ERVL-MaLR	MLT1E1	38	0.0752296484003801	45759	1045	33.557	5.93447293101661	0.0664337187203041	41909.782	805	0.394	ns	0.03636364	0.02585915;0.04957239	0.4289	ns
LTR	ERVL-MaLR	MLT1K	586	1.16012036743744	45759	17616	572.485	23.1400353551207	1.13336434906557	41909.782	726	0.552	ns	0.03326521	0.03066596;0.03601999	0.5662	ns
LTR	ERVL-MaLR	MLT1G	199	0.393965790307254	45759	2834	93.601	9.67850569419023	0.185304482103263	41909.782	1001	0.002	**	0.07021877	0.06108265;0.08025390	2.2e-16	***
LTR	ERVL-MaLR	MLT1A0	830	1.64317389927146	45759	20690	648.348	24.6651021336475	1.28355242318657	41909.782	1001	0.002	**	0.040116	0.03748278;0.04287940	3.156e-12	***
LTR	ERVL-MaLR	MLT1J	609	1.20565410199557	45759	15262	478.337	21.8930293869015	0.946976955970858	41909.782	1001	0.002	**	0.03990303	0.03685295;0.04313002	5.305e-09	***
LTR	ERVL-MaLR	MSTB2	95	0.18807412100095	45759	1582	49.547	6.91444868377809	0.0980895628761482	41909.782	1001	0.002	**	0.06005057	0.04885285;0.07291329	4.939e-09	***
LTR	ERVL-MaLR	MLT1A	387	0.766154577130187	45759	9077	291.005	17.1755050281782	0.5761106271777	41909.782	1001	0.002	**	0.04263523	0.03857132;0.04699586	4.722e-08	***
LTR	ERVL-MaLR	MLT1E2	152	0.30091859360152	45759	4004	131.614	11.5747561088335	0.260559866962306	41909.782	971	0.062	ns	0.03796204	0.03225722;0.04435305	0.07603	ns
LTR	ERVL-MaLR	tot	12967	25.671127652835	45759	323803	8546.028	74.4221060294981	16.9188074121001	41909.782	1001	0.002	**	0.04004595	0.03937320;0.04072695	2.2e-16	***
LTR	ERVL-MaLR	MSTA1	24	0.0475134621476085	45759	544	17.489	4.18681363430574	0.0346234558124802	41909.782	950	0.104	ns	0.04411765	0.02846833;0.06493467	0.1136	ns
LTR	ERVL-MaLR	MLT1E	43	0.0851282863477986	45759	918	30.37	5.43457768687087	0.0601243268926196	41909.782	991	0.022	*	0.04684096	0.03410324;0.06257867	0.02613	*
LTR	ERVL-MaLR	MSTA	1403	2.77755780804561	45759	19752	621.799	25.9789049519509	1.23099263541337	41909.782	1001	0.002	**	0.07103078	0.06748647;0.07470198	2.2e-16	***
LTR	ERVL-MaLR	MSTC	95	0.18807412100095	45759	3205	101.805	9.82086678579974	0.201546167247387	41909.782	246	0.492	ns	0.02964119	0.02404622;0.03611475	0.5453	ns
LTR	ERVL-MaLR	MSTB1	260	0.514729173265759	45759	4555	144.873	12.1481046854004	0.28680907507127	41909.782	1001	0.002	**	0.05708013	0.05051883;0.06421618	2.2e-16	***
LTR	ERVL-MaLR	THE1D	792	1.56794425087108	45759	12601	403.99	19.5635025143922	0.799790148875515	41909.782	1001	0.002	**	0.06285215	0.05867632;0.06723126	2.2e-16	***
LTR	ERVL-MaLR	MLT1F	280	0.554323725055432	45759	4306	143.077	12.0297874788704	0.283253484320558	41909.782	1001	0.002	**	0.06502555	0.05784179;0.07280596	2.2e-16	***
LTR	ERVL-MaLR	MLT1H	667	1.32047830218562	45759	10078	324.703	17.8630871038821	0.642823487488122	41909.782	1001	0.002	**	0.06618377	0.06140641;0.07121362	2.2e-16	***
LTR	ERVL-MaLR	MLT1L	350	0.692904656319291	45759	12035	371.755	18.9459738447229	0.735973630028508	41909.782	136	0.272	ns	0.02908184	0.02615253;0.03224177	0.2684	ns
LTR	ERVL-MaLR	MLT1B	648	1.28286347798543	45759	17694	558.819	22.8216797819106	1.10630939182768	41909.782	1000	0.004	**	0.03662258	0.03390309;0.03949571	0.0001827	***
LTR	ERVL-MaLR	MLT1E1A	167	0.330614507443776	45759	3367	109.116	9.97276290703831	0.216019955654102	41909.782	1001	0.002	**	0.04959905	0.04251093;0.05748173	1.689e-07	***
LTR	ERVL-MaLR	MLT1H1	232	0.459296800760215	45759	3631	116.046	10.4669690666134	0.229739467849224	41909.782	1001	0.002	**	0.06389424	0.05615539;0.07234387	2.2e-16	***
LTR	ERVL-MaLR	THE1C	633	1.25316756414317	45759	9865	315.172	17.368998189248	0.623954703832753	41909.782	1001	0.002	**	0.06416624	0.05940916;0.06918257	2.2e-16	***
LTR	ERVL-MaLR	MLT1J1	192	0.380107697180868	45759	4928	150.602	11.82215544473	0.298150934431422	41909.782	1001	0.002	**	0.03896104	0.03373175;0.04474507	0.0009187	***
LTR	ERVL-MaLR	MLT1C	256	0.506810262907824	45759	6450	213.408	13.93792673972	0.422489705416535	41909.782	1000	0.004	**	0.03968992	0.03505713;0.04474457	0.003836	**
LTR	ERVL-MaLR	MLT1N2	221	0.437519797275895	45759	5722	172.113	13.1289222558289	0.340736854608806	41909.782	1001	0.002	**	0.03862286	0.03377922;0.04394385	0.0002695	***
LTR	ERVL-MaLR	MLT1D	782	1.54814697497624	45759	18645	606.408	25.0754524249178	1.20052264808362	41909.782	1001	0.002	**	0.04194154	0.03910907;0.04491796	3.777e-12	***
LTR	ERVL-MaLR	MLT1G3	188	0.372188786822933	45759	2737	90.405	9.28704604404566	0.178977272727273	41909.782	1001	0.002	**	0.06868834	0.05949547;0.07881601	2.2e-16	***
LTR	ERVL-MaLR	MLT1I	452	0.894836870446627	45759	11068	340.99	18.1538828756678	0.675067310738042	41909.782	1001	0.002	**	0.04083845	0.03722735;0.04469355	5.225e-09	***
LTR	Gypsy?	tot	198	0.39198606271777	45759	7780	230.653	15.1239321713741	0.456630107697181	41909.782	13	0.026	*	0.02544987	0.02206481;0.02919646	0.02972	*
LTR	Gypsy?	LTR88c	30	0.0593918276845106	45759	1040	30.345	5.55399152158354	0.0600748337028825	41909.782	523	0.958	ns	0.02884615	0.01954520;0.04092503	1	ns
LTR	Gypsy?	LTR85c	23	0.0455337345581248	45759	1154	35.098	5.86317088040016	0.0694844789356984	41909.782	17	0.034	*	0.01993068	0.01267526;0.02975643	0.03902	*
LTR	Gypsy?	LTR88b	56	0.110864745011086	45759	1636	47.956	6.87337670343386	0.0949398162812797	41909.782	892	0.22	ns	0.03422983	0.02595836;0.04422201	0.2403	ns
LTR	Gypsy?	LTR88a	30	0.0593918276845106	45759	903	26.446	4.85619878780377	0.0523558758314856	41909.782	796	0.412	ns	0.03322259	0.02252517;0.04708939	0.4884	ns
LTR	Gypsy?	LTR85b	20	0.0395945517896737	45759	1177	35.366	6.03841920592691	0.0700150459296801	41909.782	8	0.016	*	0.01699235	0.01040947;0.02612181	0.006156	**
LTR	Gypsy?	LTR85a	44	0.0871080139372822	45759	1870	56.506	7.4382317314864	0.111866487171365	41909.782	51	0.102	ns	0.02352941	0.01714734;0.03145950	0.1043	ns
LTR	tot	tot	25109	49.7089800443459	45759	741743	16791.138	90.914126153939	33.2418791574279	41909.782	1001	0.002	**	0.03385135	0.03344094;0.03426540	2.2e-16	***
LTR	ERV1--int	HERV4_I-int	13	0.0257364586632879	45759	348	14.122	3.77854381917075	0.0279577130186886	41909.782	444	0.888	ns	0.03735632	0.02003796;0.06303335	0.8919	ns
LTR	ERV1--int	PRIMA4-int	11	0.0217770034843206	45759	419	14.056	3.87916381607066	0.0278270509977827	41909.782	266	0.532	ns	0.02625298	0.01317665;0.04648757	0.497	ns
LTR	ERV1--int	LTR39-int	8	0.0158378207158695	45759	180	5.14543630892678	2.24322087516695	0.0101865622207135	41909.782	915	0.174	ns	0.04444444	0.01938047;0.08569258	0.18	ns
LTR	ERV1--int	HERVFH19-int	4	0.00791891035793475	45759	110	4.21252566735113	2.00999741448253	0.00833965328506321	41909.782	576	0.852	ns	0.03636364	0.009995204;0.090492050	1	ns
LTR	ERV1--int	MER92-int	9	0.0178175483053532	45759	956	30.564	5.46404243758774	0.0605083940449794	41909.782	1	0.002	**	0.009414226	0.004313563;0.017795616	7.945e-06	***
LTR	ERV1--int	HERV3-int	12	0.0237567310738042	45759	303	14.755	3.70549668812505	0.0292108805828318	41909.782	288	0.576	ns	0.03960396	0.02062860;0.06815773	0.592	ns
LTR	ERV1--int	MER89-int	12	0.0237567310738042	45759	696	23.666	4.86539989272373	0.0468522331327209	41909.782	7	0.014	*	0.01724138	0.00893980;0.02992338	0.01163	*
LTR	ERV1--int	MER31-int	17	0.0336553690212227	45759	1145	38.171	6.15106450905813	0.0755681818181818	41909.782	1	0.002	**	0.01484716	0.008672177;0.023665614	0.0001896	***
LTR	ERV1--int	MER34-int	6	0.0118783655369021	45759	401	14.019	3.61215817575681	0.0277538010769718	41909.782	10	0.02	*	0.01496259	0.005510285;0.032281306	0.02813	*
LTR	ERV1--int	LTR19-int	13	0.0257364586632879	45759	231	8.57	2.84801882213078	0.0169662654418752	41909.782	956	0.092	ns	0.05627706	0.03030200;0.09431295	0.1178	ns
LTR	ERV1--int	HERVIP10B3-int	31	0.0613715552739943	45759	239	10.851	3.31327281955121	0.0214820240734875	41909.782	1001	0.002	**	0.1297071	0.08985909;0.17903141	1.826e-07	***
LTR	ERV1--int	MER66-int	35	0.069290465631929	45759	776	27.581	5.15247387057781	0.0546028666455496	41909.782	937	0.13	ns	0.04510309	0.03161387;0.06217195	0.1459	ns
LTR	ERV1--int	HUERS-P2-int	55	0.108885017421603	45759	257	10.268	3.19098078313838	0.0203278428888185	41909.782	1001	0.002	**	0.2140078	0.1654796;0.2692630	2.2e-16	***
LTR	ERV1--int	HERV-Fc2-int	3	0.00593918276845106	45759	3	1.14285714285714	0.369217002783897	0.00226254581655278	41909.782	155	0.31	ns	1	0.2924018;1.0000000	0.05529	ns
LTR	ERV1--int	HERV30-int	4	0.00791891035793475	45759	69	3.77459016393443	1.84874450428352	0.00747266028653474	41909.782	670	0.664	ns	0.05797101	0.01601916;0.14182891	0.7907	ns
LTR	ERV1--int	MER83B-int	15	0.0296959138422553	45759	267	8.363	2.88713812737918	0.0165564618308521	41909.782	990	0.024	*	0.05617978	0.03178078;0.09096801	0.0319	*
LTR	ERV1--int	MER61-int	181	0.358330693696547	45759	1204	46.958	7.04754594904523	0.092964048146975	41909.782	1001	0.002	**	0.1503322	0.1306024;0.1717865	2.2e-16	***
LTR	ERV1--int	MER34B-int	11	0.0217770034843206	45759	593	19.317	4.33119732525204	0.0382423978460564	41909.782	32	0.064	ns	0.01854975	0.009295433;0.032947793	0.06256	ns
LTR	ERV1--int	LTR23-int	2	0.00395945517896737	45759	173	4.71701913393756	2.05358713906627	0.00933841291957864	41909.782	130	0.26	ns	0.01156069	0.001403133;0.041135327	0.3422	ns
LTR	ERV1--int	LTR46-int	2	0.00395945517896737	45759	80	3.21135646687697	1.66275527526728	0.0063576109971432	41909.782	366	0.732	ns	0.025	0.003042086;0.087407156	0.7733	ns
LTR	ERV1--int	HERVIP10FH-int	34	0.0673107380424454	45759	400	17.694	3.99679100508625	0.0350292999683244	41909.782	1001	0.002	**	0.085	0.05958242;0.11675384	0.0003437	***
LTR	ERV1--int	PRIMAX-int	0	0	45759	72	2.59619686800895	1.39476989370446	0.00513976256732845	41909.782	1	0.002	**	0	0.00000000;0.04994408	0.1166	ns
LTR	ERV1--int	MER65-int	23	0.0455337345581248	45759	1038	40.362	6.2619620062859	0.0799057649667406	41909.782	3	0.006	**	0.022158	0.01409689;0.03306323	0.003715	**
LTR	ERV1--int	HERVH-int	150	0.296959138422553	45759	5787	247.369	14.9923850874573	0.48972323408299	41909.782	1	0.002	**	0.02592017	0.02198028;0.03034726	1.504e-11	***
LTR	ERV1--int	HUERS-P3b-int	44	0.0871080139372822	45759	519	20.523	4.56665362440872	0.0406299493189737	41909.782	1001	0.002	**	0.08477842	0.06227457;0.11214052	4.123e-06	***
LTR	ERV1--int	MER50-int	35	0.069290465631929	45759	544	20.181	4.40722845591906	0.0399528824833703	41909.782	1001	0.002	**	0.06433824	0.0452195;0.0883460	0.001973	**
LTR	ERV1--int	HUERS-P1-int	38	0.0752296484003801	45759	498	19.05	4.37202637396147	0.0377138105796642	41909.782	1001	0.002	**	0.07630522	0.05456133;0.10323247	8.673e-05	***
LTR	ERV1--int	HERVH48-int	17	0.0336553690212227	45759	120	6.911	2.71596308065029	0.0136818973709218	41909.782	1001	0.002	**	0.1416667	0.08474473;0.21710690	0.0005388	***
LTR	ERV1--int	MER57A-int	67	0.132641748495407	45759	1903	74.931	8.57471659967632	0.148342968007602	41909.782	194	0.388	ns	0.03520757	0.02738748;0.04449872	0.3767	ns
LTR	ERV1--int	HERV9-int	43	0.0851282863477986	45759	355	20.697	4.8469251782634	0.0409744219195439	41909.782	1001	0.002	**	0.1211268	0.08906309;0.15967292	6.817e-06	***
LTR	ERV1--int	PABL_A-int	17	0.0336553690212227	45759	449	17.171	4.09151555044088	0.0339939024390244	41909.782	544	0.916	ns	0.03786192	0.02220791;0.05992984	1	ns
LTR	ERV1--int	HERVFH21-int	9	0.0178175483053532	45759	131	5.93393393393393	2.38642613525701	0.0117475727231825	41909.782	925	0.154	ns	0.06870229	0.03189427;0.12641227	0.202	ns
LTR	ERV1--int	MER4-int	55	0.108885017421603	45759	3018	98.989	9.40102431962912	0.195971254355401	41909.782	1	0.002	**	0.01822399	0.01375756;0.02365566	1.423e-06	***
LTR	ERV1--int	PABL_B-int	11	0.0217770034843206	45759	246	9.479	2.96552750001637	0.0187658378207159	41909.782	762	0.48	ns	0.04471545	0.02253008;0.07859832	0.6166	ns
LTR	ERV1--int	HERVS71-int	13	0.0257364586632879	45759	174	10.845	3.23658005469515	0.0214701457079506	41909.782	801	0.402	ns	0.07471264	0.0403795;0.1243723	0.4355	ns
LTR	ERV1--int	HERV35I-int	18	0.0356350966107064	45759	615	21.79	4.60381310384068	0.0431382641748495	41909.782	240	0.48	ns	0.02926829	0.01743655;0.04586313	0.5115	ns
LTR	ERV1--int	HERVIP10F-int	44	0.0871080139372822	45759	302	16.122	4.00514134047193	0.031917168197656	41909.782	1001	0.002	**	0.1456954	0.1079001;0.1906125	1.954e-09	***
LTR	ERV1--int	LTR37-int	24	0.0475134621476085	45759	1383	46.327	6.54422630246675	0.0917148400380108	41909.782	3	0.006	**	0.01735358	0.0111496;0.0257113	0.0004138	***
LTR	ERV1--int	MER4B-int	29	0.0574121000950269	45759	1527	47.769	6.50507147961919	0.0945696072220462	41909.782	2	0.004	**	0.01899149	0.01275487;0.02716178	0.004059	**
LTR	ERV1--int	ERV24_Prim-int	7	0.0138580931263858	45759	416	14.572	3.92431092246986	0.0288485904339563	41909.782	26	0.052	ns	0.01682692	0.00679138;0.03436124	0.04401	*
LTR	ERV1--int	LOR1-int	59	0.116803927779538	45759	1390	50.832	6.82013858292413	0.100633512828635	41909.782	903	0.198	ns	0.04244604	0.03246619;0.05441330	0.2521	ns
LTR	ERV1--int	HERVE-int	27	0.0534526449160596	45759	268	16.471	4.21698256362792	0.0326080931263858	41909.782	993	0.018	*	0.1007463	0.06744808;0.14319024	0.01077	*
LTR	ERV1--int	MER51-int	22	0.0435540069686411	45759	608	19.833	4.44847163640501	0.03926393728223	41909.782	742	0.52	ns	0.03618421	0.02281279;0.05427265	0.5684	ns
LTR	ERV1--int	HERV-Fc1-int	5	0.00989863794741844	45759	6	1.28412256267409	0.586199526081155	0.0025422128656044	41909.782	360	0.72	ns	0.8333333	0.3587654;0.9957893	0.002214	**
LTR	ERV1--int	MER84-int	5	0.00989863794741844	45759	140	4.91440080563948	2.18077285161063	0.00972917486070533	41909.782	628	0.748	ns	0.03571429	0.01169624;0.08137570	0.8196	ns
LTR	ERV1--int	HERV17-int	35	0.069290465631929	45759	899	38.806	6.25935647998606	0.076825308837504	41909.782	303	0.606	ns	0.03893215	0.02726480;0.05373156	0.6219	ns
LTR	ERV1--int	MER101-int	30	0.0593918276845106	45759	1219	43.141	6.74274303111009	0.0854074279379157	41909.782	26	0.052	ns	0.02461034	0.01666468;0.03494751	0.04331	*
LTR	ERV1--int	MER110-int	7	0.0138580931263858	45759	393	14.382	3.82448724703099	0.0284724421919544	41909.782	28	0.056	ns	0.0178117	0.007190468;0.036353121	0.04346	*
LTR	ERV1--int	HERV9NC-int	41	0.0811688311688312	45759	257	16.469	4.21578128130622	0.0326041336712068	41909.782	1001	0.002	**	0.1595331	0.1169813;0.2101377	1.141e-07	***
LTR	ERV1--int	HERVI-int	17	0.0336553690212227	45759	76	4.67307692307692	2.15447129275863	0.00925141931239492	41909.782	989	0.026	*	0.2236842	0.1360364;0.3338045	2.942e-06	***
LTR	ERV1--int	HERVE_a-int	27	0.0534526449160596	45759	189	9.735	3.29994919122472	0.0192726480836237	41909.782	1001	0.002	**	0.1428571	0.09630192;0.20100352	1.741e-06	***
LTR	ERV1--int	MER57-int	48	0.095026924295217	45759	1272	44.388	6.59947035821883	0.0878761482420019	41909.782	750	0.504	ns	0.03773585	0.02795206;0.04972310	0.5415	ns
LTR	ERV1--int	LTR43-int	1	0.00197972758948369	45759	147	2.81561822125813	1.51240082009469	0.00557415707407771	41909.782	213	0.426	ns	0.006802721	0.0001722152;0.0373181816	0.5366	ns
LTR	ERV1--int	MER83A-int	1	0.00197972758948369	45759	102	3.59403905447071	1.76110393342268	0.00711521827381753	41909.782	100	0.2	ns	0.009803922	0.000248183;0.053415410	0.2733	ns
LTR	ERV1--int	tot	1706	3.37741526765917	45759	42759	1579.447	37.3313383073768	3.12687480202724	41909.782	1000	0.004	**	0.03989803	0.03806253;0.04179634	0.001348	**
LTR	ERV1--int	LTR38-int	4	0.00791891035793475	45759	116	3.76151484135107	1.75713794805025	0.00744677470967508	41909.782	657	0.69	ns	0.03448276	0.009473865;0.085938310	0.7916	ns
LTR	ERV1--int	LTR49-int	71	0.140560658853342	45759	2182	76.716	8.48736586812301	0.151876781754831	41909.782	266	0.532	ns	0.03253896	0.02549883;0.04086805	0.5608	ns
LTR	ERV1--int	HUERS-P3-int	64	0.126702565726956	45759	715	27.658	5.09696135114001	0.0547553056699398	41909.782	1001	0.002	**	0.08951049	0.06961543;0.11286617	1.199e-09	***
LTR	ERV1--int	HERVP71A-int	8	0.0158378207158695	45759	250	8.986	3.02207493900084	0.0177898321191004	41909.782	437	0.874	ns	0.032	0.01391461;0.06207670	0.8658	ns
LTR	ERV1--int	HERV9N-int	36	0.0712701932214127	45759	237	11.694	3.57563269214683	0.0231509344314222	41909.782	1001	0.002	**	0.1518987	0.1087114;0.2040384	2.421e-09	***
LTR	ERV1--int	MER52-int	121	0.239547038327526	45759	489	20.528	4.51193678740887	0.0406398479569211	41909.782	1001	0.002	**	0.2474438	0.2097996;0.2881728	2.2e-16	***
LTR	ERV1--int	Harlequin-int	53	0.104925562242635	45759	570	27.976	5.23859397805049	0.0553848590433956	41909.782	1001	0.002	**	0.09298246	0.07042635;0.11985816	1.525e-05	***
LTR	ERV1--int	HERV1_I-int	2	0.00395945517896737	45759	49	2.71881838074398	1.46620802159761	0.00538251975915423	41909.782	461	0.922	ns	0.04081633	0.004981842;0.139787187	1	ns
LTR	ERV1--int	MER41-int	77	0.152439024390244	45759	1715	63.465	7.81984174551665	0.125643411466582	41909.782	959	0.086	ns	0.04489796	0.03559247;0.05579774	0.08416	ns
LTR	ERV1--int	PRIMA41-int	22	0.0435540069686411	45759	460	19.209	4.39757406505651	0.0380285872663921	41909.782	781	0.442	ns	0.04782609	0.0302116;0.0715164	0.4839	ns
LTR	ERV1--int	HERV15-int	6	0.0118783655369021	45759	95	4.58787878787879	2.09188681345283	0.00908275021357061	41909.782	815	0.374	ns	0.06315789	0.02352839;0.13241274	0.4675	ns
LTR	ERV1--int	LTR25-int	63	0.124722838137472	45759	592	20.47	4.63255443147305	0.0405250237567311	41909.782	1001	0.002	**	0.1064189	0.08274866;0.13409779	7.653e-15	***
LTR	ERV1--int	ERV24B_Prim-int	1	0.00197972758948369	45759	376	13.968	3.80466180513478	0.0276528349699081	41909.782	1	0.002	**	0.002659574	6.733233e-05;1.472843e-02	2.593e-05	***
LTR	ERVK--int	HERVK3-int	28	0.0554323725055432	45759	336	15.824	3.83402187314101	0.0313272093759899	41909.782	1000	0.004	**	0.08333333	0.0560878;0.1181878	0.004112	**
LTR	ERVK--int	HERVK9-int	97	0.192033576179918	45759	680	34.038	5.7761509606242	0.0673859676908457	41909.782	1001	0.002	**	0.1426471	0.1172239;0.1712166	2.2e-16	***
LTR	ERVK--int	HERVK14C-int	13	0.0257364586632879	45759	82	3.98976458546571	1.86586508247478	0.00789864702539142	41909.782	978	0.048	*	0.1585366	0.0872049;0.2558333	0.0001622	***
LTR	ERVK--int	HERVK11-int	28	0.0554323725055432	45759	286	13.79	3.78579347458789	0.02730044345898	41909.782	1001	0.002	**	0.0979021	0.06604541;0.13838290	0.0004373	***
LTR	ERVK--int	HERVK22-int	55	0.108885017421603	45759	421	18.049	4.26036967289807	0.0357321032625911	41909.782	1001	0.002	**	0.1306413	0.09995466;0.16663114	3.825e-13	***
LTR	ERVK--int	tot	267	0.528587266392144	45759	2628	123.767	10.7554819227867	0.245024944567627	41909.782	1001	0.002	**	0.1015982	0.09030567;0.11378673	2.2e-16	***
LTR	ERVK--int	HERVK-int	15	0.0296959138422553	45759	251	15.496	3.97564960601281	0.0306778587266392	41909.782	511	0.982	ns	0.05976096	0.03383007;0.09665187	1	ns
LTR	ERVK--int	HERVK11D-int	3	0.00593918276845106	45759	43	2.77644492911669	1.45424060318539	0.00549660462685438	41909.782	671	0.662	ns	0.06976744	0.0146255;0.1906072	0.7561	ns
LTR	ERVK--int	HERVK14-int	32	0.063351282863478	45759	407	14.962	3.79538679991394	0.0296206841938549	41909.782	1001	0.002	**	0.07862408	0.05439833;0.10918237	9.25e-05	***
LTR	ERVK--int	HERVKC4-int	6	0.0118783655369021	45759	55	2.66157205240175	1.38733039085216	0.00526918762353846	41909.782	911	0.182	ns	0.1090909	0.0411015;0.2224709	0.0492	*
LTR	ERVK--int	HERVK13-int	1	0.00197972758948369	45759	67	3.42542016806723	1.71794047824284	0.00678139881229654	41909.782	111	0.222	ns	0.01492537	0.0003778063;0.0803764506	0.2643	ns
LTR	LTR	EUTREP8	4	0.00791891035793475	45759	275	7.934	2.8255313885405	0.0157071586949636	41909.782	107	0.214	ns	0.01454545	0.003976994;0.036821320	0.2042	ns
LTR	LTR	LTR106_Mam	15	0.0296959138422553	45759	639	19.868	4.53752853050702	0.0393332277478619	41909.782	176	0.352	ns	0.02347418	0.01319647;0.03842188	0.3053	ns
LTR	LTR	LTR107_Mam	8	0.0158378207158695	45759	426	13.009	3.43055209662931	0.0257542762115933	41909.782	90	0.18	ns	0.01877934	0.008141593;0.036666227	0.2025	ns
LTR	LTR	LTR91A	56	0.110864745011086	45759	2403	74.523	8.51880514162879	0.147535239151093	41909.782	17	0.034	*	0.0233042	0.01765062;0.03015681	0.02921	*
LTR	LTR	tot	155	0.306857776369971	45759	7931	241.281	15.4227721535689	0.477670652518214	41909.782	1	0.002	**	0.01954356	0.01661157;0.02283567	2.449e-09	***
LTR	LTR	LTR91	25	0.0494931897370922	45759	1566	47.955	6.52974828095331	0.0949378365536902	41909.782	1	0.002	**	0.01596424	0.01035717;0.02347668	0.0003113	***
LTR	LTR	LTR90A	4	0.00791891035793475	45759	406	11.785	3.36542732815628	0.0233310896420653	41909.782	9	0.018	*	0.009852217	0.002690738;0.025032252	0.01683	*
LTR	LTR	MamRep1527	31	0.0613715552739943	45759	1268	40.282	6.30493681397587	0.0797473867595819	41909.782	74	0.148	ns	0.02444795	0.01667025;0.03452357	0.1492	ns
LTR	LTR	EUTREP16	8	0.0158378207158695	45759	411	11.291	3.22904718852879	0.0223531042128603	41909.782	199	0.398	ns	0.01946472	0.008440028;0.037991702	0.4474	ns
LTR	LTR	LTR90B	5	0.00989863794741844	45759	537	15.687	3.82749012809709	0.0310559866962306	41909.782	2	0.004	**	0.009310987	0.003029968;0.021594102	0.002939	**
LTR	ERVL-MaLR--int	MLT1J-int	40	0.0791891035793475	45759	1434	47.944	7.02853215573951	0.0949160595502059	41909.782	139	0.278	ns	0.027894	0.02000102;0.03779145	0.2702	ns
LTR	ERVL-MaLR--int	MLT-int	24	0.0475134621476085	45759	409	12.29	3.37361546138283	0.0243308520747545	41909.782	1001	0.002	**	0.05867971	0.03795533;0.08605521	0.002038	**
LTR	ERVL-MaLR--int	MLT1K-int	7	0.0138580931263858	45759	202	5.8894472361809	2.37140900733303	0.0116595011802758	41909.782	769	0.466	ns	0.03465347	0.01404394;0.07009320	0.533	ns
LTR	ERVL-MaLR--int	MST-int	28	0.0554323725055432	45759	227	7.177	2.56520004117637	0.0142085049097244	41909.782	1001	0.002	**	0.123348	0.08355132;0.17331785	1.149e-09	***
LTR	ERVL-MaLR--int	MSTB1-int	26	0.0514729173265759	45759	231	7.27627627627628	2.61829308234924	0.0144050448928498	41909.782	1000	0.004	**	0.1125541	0.07485519;0.16055673	2.761e-08	***
LTR	ERVL-MaLR--int	MLT1H-int	37	0.0732499208108964	45759	807	27.295	5.45396376232194	0.0540366645549572	41909.782	967	0.07	ns	0.04584882	0.03248405;0.06264550	0.06376	ns
LTR	ERVL-MaLR--int	THE1B-int	1395	2.76171998732974	45759	4215	189.868	13.8184487380286	0.375886917960089	41909.782	1001	0.002	**	0.3309609	0.3167577;0.3453986	2.2e-16	***
LTR	ERVL-MaLR--int	MLT1G3-int	9	0.0178175483053532	45759	237	8.36	2.89599495627785	0.0165505226480836	41909.782	680	0.644	ns	0.03797468	0.01750898;0.07086139	0.7252	ns
LTR	ERVL-MaLR--int	MSTA1-int	3	0.00593918276845106	45759	28	1.4991452991453	0.765534969014163	0.00296789930936272	41909.782	574	0.856	ns	0.1071429	0.02266509;0.28226440	0.1874	ns
LTR	ERVL-MaLR--int	MLT1I-int	24	0.0475134621476085	45759	801	27.333	5.30756830208348	0.0541118942033576	41909.782	311	0.622	ns	0.02996255	0.01928994;0.04425528	0.6257	ns
LTR	ERVL-MaLR--int	THE1A-int	284	0.562242635413367	45759	1461	65.939	8.40058622054728	0.130541257522965	41909.782	1001	0.002	**	0.1943874	0.1743837;0.2156275	2.2e-16	***
LTR	ERVL-MaLR--int	MLT1C2-int	13	0.0257364586632879	45759	436	14.727	3.86981219782645	0.0291554482103263	41909.782	394	0.788	ns	0.02981651	0.01596959;0.05044748	0.7903	ns
LTR	ERVL-MaLR--int	MLT1E-int	1	0.00197972758948369	45759	13	1.18895348837209	0.441036492066965	0.0023538040235431	41909.782	287	0.574	ns	0.07692308	0.001945628;0.360297435	1	ns
LTR	ERVL-MaLR--int	MLT1-int	5	0.00989863794741844	45759	245	7.57	2.63553524849243	0.0149865378523915	41909.782	210	0.42	ns	0.02040816	0.006658888;0.046980597	0.4586	ns
LTR	ERVL-MaLR--int	MLT1E1-int	1	0.00197972758948369	45759	45	1.82868525896414	0.958514751996916	0.00362029865965344	41909.782	351	0.702	ns	0.02222222	0.0005624597;0.1177043314	1	ns
LTR	ERVL-MaLR--int	MLT1J2-int	18	0.0356350966107064	45759	582	19.506	4.34590046490378	0.0386165663604688	41909.782	429	0.858	ns	0.03092784	0.01843069;0.04844001	0.8182	ns
LTR	ERVL-MaLR--int	MLT1E2-int	5	0.00989863794741844	45759	128	4.29226069246436	1.93448272837047	0.00849750691412805	41909.782	730	0.544	ns	0.0390625	0.01280318;0.08880443	0.6224	ns
LTR	ERVL-MaLR--int	MLT1A0-int	68	0.134621476084891	45759	925	33.314	5.85026748359677	0.0659526449160595	41909.782	1001	0.002	**	0.07351351	0.05753511;0.09226808	7.209e-08	***
LTR	ERVL-MaLR--int	MLT1H1-int	24	0.0475134621476085	45759	425	14.153	3.95616509289517	0.0280190845739626	41909.782	992	0.02	*	0.05647059	0.03651317;0.08286118	0.01383	*
LTR	ERVL-MaLR--int	THE1-int	32	0.063351282863478	45759	200	6.519	2.38313203963153	0.0129058441558442	41909.782	1001	0.002	**	0.16	0.1120875;0.2182990	1.44e-13	***
LTR	ERVL-MaLR--int	MSTC-int	24	0.0475134621476085	45759	204	7.23423423423423	2.68171071032222	0.0143218131023009	41909.782	1000	0.004	**	0.1176471	0.07685172;0.16997738	3.388e-07	***
LTR	ERVL-MaLR--int	MSTD-int	57	0.11284447260057	45759	729	27.278	5.08316383314119	0.054003009185936	41909.782	1001	0.002	**	0.0781893	0.05975504;0.10011898	3.938e-07	***
LTR	ERVL-MaLR--int	MLT1O-int	0	0	45759	13	1.12043795620438	0.358188091078806	0.00221816193420253	41909.782	1	0.002	**	0	0.0000000;0.2470526	0.6201	ns
LTR	ERVL-MaLR--int	MLT1H2-int	19	0.0376148242001901	45759	343	12.274	3.29389947839544	0.0242991764333228	41909.782	983	0.038	*	0.05539359	0.03367636;0.08515460	0.05763	ns
LTR	ERVL-MaLR--int	MLT1F1-int	7	0.0138580931263858	45759	157	5.83783783783784	2.31785993517467	0.0115573286304994	41909.782	766	0.472	ns	0.04458599	0.01811115;0.08970454	0.5283	ns
LTR	ERVL-MaLR--int	MLT1A-int	12	0.0237567310738042	45759	443	15.226	3.90796573631298	0.0301433322774786	41909.782	243	0.486	ns	0.02708804	0.01407343;0.04683896	0.5127	ns
LTR	ERVL-MaLR--int	MLT1M-int	0	0	45759	1	1.0952380952381	0.370202568775516	0.00216827307419642	41909.782	1	0.002	**	na	na	na	na
LTR	ERVL-MaLR--int	MLT1G-int	7	0.0138580931263858	45759	180	6.46946946946947	2.64704221420556	0.0128077871980311	41909.782	683	0.638	ns	0.03888889	0.01577596;0.07848185	0.8396	ns
LTR	ERVL-MaLR--int	MLT1F2-int	8	0.0158378207158695	45759	305	10.445	3.16938795669133	0.0206782546721571	41909.782	282	0.564	ns	0.02622951	0.01139058;0.05102646	0.5302	ns
LTR	ERVL-MaLR--int	MLT1G1-int	18	0.0356350966107064	45759	297	10.322	3.20008696078038	0.0204347481786506	41909.782	990	0.024	*	0.06060606	0.03631096;0.09409447	0.02446	*
LTR	ERVL-MaLR--int	tot	4458	8.82562559391828	45759	27209	1027.798	32.3545980660557	2.03476005701615	41909.782	1001	0.002	**	0.1638428	0.1594626;0.1682950	2.2e-16	***
LTR	ERVL-MaLR--int	MLT1J1-int	11	0.0217770034843206	45759	477	15.854	3.9590855457237	0.0313866012036744	41909.782	134	0.268	ns	0.0230608	0.01156678;0.04088689	0.2502	ns
LTR	ERVL-MaLR--int	THE1D-int	650	1.2868229331644	45759	2538	101.431	9.88123868135357	0.20080574912892	41909.782	1001	0.002	**	0.2561072	0.2392182;0.2735606	2.2e-16	***
LTR	ERVL-MaLR--int	MLT1F-int	25	0.0494931897370922	45759	518	17.771	4.06682899789235	0.0351817389927146	41909.782	962	0.08	ns	0.04826255	0.03147303;0.07042317	0.08953	ns
LTR	ERVL-MaLR--int	MLT1N2-int	0	0	45759	73	2.50784753363229	1.35708849705873	0.00496485495255046	41909.782	1	0.002	**	0	0.00000000;0.04927706	0.1843	ns
LTR	ERVL-MaLR--int	MLT1D-int	25	0.0494931897370922	45759	587	20.306	4.33903113507972	0.0402003484320557	41909.782	894	0.216	ns	0.04258944	0.02774817;0.06223070	0.3073	ns
LTR	ERVL-MaLR--int	MSTB-int	191	0.378127969591384	45759	869	35.496	6.19373444267239	0.070272410516313	41909.782	1001	0.002	**	0.2197929	0.1926728;0.2488274	2.2e-16	***
LTR	ERVL-MaLR--int	MLT1E3-int	1	0.00197972758948369	45759	72	2.4222972972973	1.28763021080092	0.00479548878939123	41909.782	247	0.494	ns	0.01388889	0.0003515744;0.0749713109	0.5222	ns
LTR	ERVL-MaLR--int	MLT1E1A-int	2	0.00395945517896737	45759	86	3.05185185185185	1.61181392554204	0.00604183531012799	41909.782	391	0.782	ns	0.02325581	0.002828901;0.081494450	0.7721	ns
LTR	ERVL-MaLR--int	MSTA-int	849	1.68078872347165	45759	3150	128.734	11.0459611287229	0.254858251504593	41909.782	1001	0.002	**	0.2695238	0.2540897;0.2853869	2.2e-16	***
LTR	ERVL-MaLR--int	THE1C-int	549	1.08687044662654	45759	1795	76.879	8.73697279918471	0.152199477351916	41909.782	1001	0.002	**	0.3058496	0.2845871;0.3277484	2.2e-16	***
LTR	ERVL-MaLR--int	MLT1B-int	17	0.0336553690212227	45759	553	17.972	4.31158970749836	0.0355796642382008	41909.782	471	0.942	ns	0.03074141	0.01800790;0.04876473	0.9048	ns
LTR	ERVL-MaLR--int	MLT1C-int	9	0.0178175483053532	45759	117	3.96216768916155	1.88936586776931	0.00784401268839395	41909.782	974	0.056	ns	0.07692308	0.03577698;0.14100439	0.01831	*
LTR	ERVL-MaLR--int	MLT1A1-int	53	0.104925562242635	45759	454	17.49	4.09568976787485	0.0346254355400697	41909.782	1001	0.002	**	0.1167401	0.0886803;0.1499063	1.496e-12	***
LTR	ERVL-MaLR--int	MLT1L-int	3	0.00593918276845106	45759	109	3.47862356621481	1.75519264896376	0.00688672704746359	41909.782	521	0.962	ns	0.02752294	0.005712257;0.078330128	1	ns
LTR	ERVL-MaLR--int	MSTB2-int	12	0.0237567310738042	45759	88	3.42989690721649	1.71129103814187	0.00679026153630127	41909.782	971	0.062	ns	0.1363636	0.0724939;0.2260876	0.0001601	***
LTR	ERVL--int	HERVL-int	359	0.710722204624644	45759	2324	117.645	10.4187103100395	0.232905052264808	41909.782	1001	0.002	**	0.154475	0.1400090;0.1698178	2.2e-16	***
LTR	ERVL--int	LTR57-int	15	0.0296959138422553	45759	366	10.963	3.22832046938544	0.0217037535635097	41909.782	916	0.172	ns	0.04098361	0.02311668;0.06669608	0.217	ns
LTR	ERVL--int	MER76-int	8	0.0158378207158695	45759	155	5.14343029087262	2.14450110945155	0.0101825908514266	41909.782	918	0.168	ns	0.0516129	0.02254320;0.09916334	0.1791	ns
LTR	ERVL--int	tot	1154	2.28460563826417	45759	29730	1053.959	31.5192446258121	2.08655171048464	41909.782	1001	0.002	**	0.03881601	0.03664873;0.04107399	0.001901	**
LTR	ERVL--int	MER21-int	20	0.0395945517896737	45759	1093	31.923	5.57172460869301	0.0631988438390877	41909.782	14	0.028	*	0.01829826	0.01121198;0.02811928	0.03061	*
LTR	ERVL--int	ERVL-B4-int	108	0.213810579664238	45759	3898	144.804	12.4475911937421	0.286672473867596	41909.782	2	0.004	**	0.02770652	0.02278232;0.03335463	0.001469	**
LTR	ERVL--int	MER70-int	15	0.0296959138422553	45759	258	9.57857857857858	3.10819938040634	0.0189629762800495	41909.782	970	0.064	ns	0.05813953	0.03290187;0.09408014	0.09554	ns
LTR	ERVL--int	MER68-int	7	0.0138580931263858	45759	410	11.255	3.23766234457169	0.0222818340196389	41909.782	127	0.254	ns	0.01707317	0.006891156;0.034859510	0.2278	ns
LTR	ERVL--int	LTR52-int	5	0.00989863794741844	45759	170	6.20340681362725	2.47063159501138	0.012281055617729	41909.782	397	0.794	ns	0.02941176	0.009617498;0.067299692	0.837	ns
LTR	ERVL--int	HERVL40-int	35	0.069290465631929	45759	1333	46.717	6.61942049787802	0.0924869337979094	41909.782	36	0.072	ns	0.02625656	0.01835528;0.03632866	0.08626	ns
LTR	ERVL--int	ERVL47-int	9	0.0178175483053532	45759	212	6.875	2.53531118460886	0.0136106271777003	41909.782	855	0.294	ns	0.04245283	0.01959311;0.07905646	0.4325	ns
LTR	ERVL--int	ERVL-int	37	0.0732499208108964	45759	820	28.65	5.39486835841288	0.0567191954387076	41909.782	947	0.11	ns	0.04512195	0.03196585;0.06166099	0.1267	ns
LTR	ERVL--int	HERVL74-int	14	0.0277161862527716	45759	371	13.577	3.67853266977508	0.02687876148242	41909.782	626	0.752	ns	0.03773585	0.02078140;0.06250434	0.8895	ns
LTR	ERVL--int	ERV3-16A3_I-int	209	0.413763066202091	45759	6505	229.646	15.3231681934084	0.454636522014571	41909.782	96	0.192	ns	0.03212913	0.02797781;0.03670651	0.1789	ns
LTR	ERVL--int	HERVL32-int	11	0.0217770034843206	45759	114	4.66397578203834	2.08144858634431	0.00923340153238507	41909.782	992	0.02	*	0.09649123	0.04915913;0.16609232	0.007212	**
LTR	ERVL--int	ERVL-E-int	222	0.439499524865379	45759	8861	303.146	16.8523792589262	0.600146499841622	41909.782	1	0.002	**	0.02505361	0.02189997;0.02852452	8.814e-07	***
LTR	ERVL--int	LTR53-int	14	0.0277161862527716	45759	325	12.725	3.54710543358341	0.0251920335761799	41909.782	696	0.612	ns	0.04307692	0.02374757;0.07122017	0.6672	ns
LTR	ERVL--int	HERVL18-int	59	0.116803927779538	45759	504	19.902	4.55644128209252	0.0394005384859043	41909.782	1001	0.002	**	0.1170635	0.09031899;0.14839468	2.129e-13	***
LTR	ERVL--int	HERV16-int	64	0.126702565726956	45759	1904	63.663	7.7646455631098	0.1260353975293	41909.782	555	0.894	ns	0.03361345	0.02598071;0.04272279	0.9491	ns
LTR	ERVL--int	HERVL66-int	2	0.00395945517896737	45759	107	5.79279279279279	2.38400399710751	0.0114681517120542	41909.782	58	0.116	ns	0.01869159	0.002271708;0.065891897	0.1315	ns
LTR	ERVL?	tot	101	0.199952486537852	45759	3926	121.376	10.6536437017635	0.240291415901172	41909.782	29	0.058	ns	0.02572593	0.02100191;0.03117247	0.0649	ns
LTR	ERVL?	LTR89B	17	0.0336553690212227	45759	732	22.925	4.73685684951666	0.0453852549889135	41909.782	125	0.25	ns	0.02322404	0.01358571;0.03692419	0.2424	ns
LTR	ERVL?	Eutr10	21	0.0415742793791574	45759	999	30.695	5.3233742413354	0.0607677383592018	41909.782	40	0.08	ns	0.02102102	0.01305830;0.03195411	0.08083	ns
LTR	ERVL?	LTR89	30	0.0593918276845106	45759	1093	32.816	5.70672504250123	0.0649667405764967	41909.782	352	0.704	ns	0.02744739	0.01859358;0.03895234	0.7224	ns
LTR	ERVL?	LTR55	22	0.0435540069686411	45759	406	13.292	3.53853885908539	0.0263145391194172	41909.782	992	0.02	*	0.05418719	0.03426669;0.08089336	0.02403	*
LTR	ERVL?	LTR87	11	0.0217770034843206	45759	696	21.933	4.48136068550544	0.0434213652201457	41909.782	6	0.012	*	0.0158046	0.007915315;0.028102501	0.01622	*
LTR	ERVK	MER9a1	48	0.095026924295217	45759	341	11.9	3.42545379967877	0.0235587583148559	41909.782	1001	0.002	**	0.1407625	0.1056448;0.1822644	4.065e-16	***
LTR	ERVK	MER11C	92	0.182134938232499	45759	869	36.516	6.03657056483101	0.0722917326575863	41909.782	1001	0.002	**	0.1058688	0.08620134;0.12825349	1.627e-15	***
LTR	ERVK	LTR22	2	0.00395945517896737	45759	104	3.07521186440678	1.60184807030058	0.00608808177147367	41909.782	406	0.812	ns	0.01923077	0.00233748;0.06774489	0.7729	ns
LTR	ERVK	LTR14A	18	0.0356350966107064	45759	133	3.55025906735751	1.82331956261656	0.00702854582546229	41909.782	966	0.072	ns	0.1353383	0.08222475;0.20543600	2.004e-08	***
LTR	ERVK	MER11A	148	0.292999683243586	45759	968	40.093	6.28218248834088	0.0793732182451695	41909.782	1001	0.002	**	0.1528926	0.1307879;0.1771316	2.2e-16	***
LTR	ERVK	LTR3B_	19	0.0376148242001901	45759	264	8.733	2.82872987623646	0.017288961038961	41909.782	1000	0.004	**	0.0719697	0.04388401;0.11010978	0.00157	**
LTR	ERVK	LTR5A	7	0.0138580931263858	45759	267	11.793	3.44296456633016	0.0233469274627811	41909.782	99	0.198	ns	0.02621723	0.01060425;0.05326911	0.1795	ns
LTR	ERVK	LTR13	41	0.0811688311688312	45759	466	22.514	4.63457476833456	0.0445715869496357	41909.782	1001	0.002	**	0.08798283	0.06387739;0.11746529	0.0003044	***
LTR	ERVK	LTR13A	8	0.0158378207158695	45759	189	8.511	2.96962921889209	0.0168494615140957	41909.782	517	0.97	ns	0.04232804	0.01844871;0.08169694	1	ns
LTR	ERVK	LTR22C0	31	0.0613715552739943	45759	113	3.78688524590164	1.85020362875107	0.00749700119952019	41909.782	977	0.05	*	0.2743363	0.1946131;0.3662567	2.2e-16	***
LTR	ERVK	LTR22E	28	0.0554323725055432	45759	122	4.16885743174924	1.91541816052101	0.00825320207425808	41909.782	990	0.024	*	0.2295082	0.1582472;0.3143412	1.121e-15	***
LTR	ERVK	LTR3B	8	0.0158378207158695	45759	90	3.31694560669456	1.60853921606024	0.00656664873038993	41909.782	952	0.1	ns	0.08888889	0.03916069;0.16765322	0.01816	*
LTR	ERVK	LTR5_Hs	32	0.063351282863478	45759	653	27.812	5.31741769385582	0.0550601837187203	41909.782	817	0.37	ns	0.04900459	0.03375714;0.06847846	0.3838	ns
LTR	ERVK	LTR22C2	16	0.031675641431739	45759	70	2.74522292993631	1.40549003377926	0.00543479357367815	41909.782	943	0.118	ns	0.2285714	0.136657;0.344475	1.027e-08	***
LTR	ERVK	LTR22B2	0	0	45759	40	1.74501992031873	0.921841808599159	0.00345466408045361	41909.782	1	0.002	**	0	0.0000000;0.0880973	0.4211	ns
LTR	ERVK	LTR14	7	0.0138580931263858	45759	97	3.60412371134021	1.70955654970836	0.00713518314725255	41909.782	947	0.11	ns	0.07216495	0.02950517;0.14304846	0.09526	ns
LTR	ERVK	LTR22A	28	0.0554323725055432	45759	170	6.14428857715431	2.39843279758751	0.0121640176139419	41909.782	999	0.006	**	0.1647059	0.1123235;0.2291723	2.442e-11	***
LTR	ERVK	LTR5	0	0	45759	27	1.49912739965096	0.725713494705933	0.00296786387323994	41909.782	1	0.002	**	0	0.0000000;0.1277029	0.4011	ns
LTR	ERVK	MER9a2	49	0.0970066518847007	45759	310	10.717	3.18418750233871	0.0212167405764967	41909.782	1001	0.002	**	0.1580645	0.1192824;0.2035283	2.2e-16	***
LTR	ERVK	LTR5B	40	0.0791891035793475	45759	442	21.421	4.59007928339237	0.0424077446943301	41909.782	1001	0.002	**	0.09049774	0.06544031;0.12119244	0.0002093	***
LTR	ERVK	LTR22B	20	0.0395945517896737	45759	142	4.21356275303644	1.95800341288068	0.00834170643220707	41909.782	989	0.026	*	0.1408451	0.08820368;0.20911074	9.663e-09	***
LTR	ERVK	LTR3A	14	0.0277161862527716	45759	163	6.42542542542543	2.42031196630158	0.0127205919888847	41909.782	996	0.012	*	0.08588957	0.04775358;0.13990914	0.006843	**
LTR	ERVK	LTR3	18	0.0356350966107064	45759	92	4.0407747196738	1.87256481624367	0.00799963319542644	41909.782	982	0.04	*	0.1956522	0.1202760;0.2914737	9.505e-08	***
LTR	ERVK	MER11D	41	0.0811688311688312	45759	260	10.933	3.27004651407352	0.0216443617358251	41909.782	1001	0.002	**	0.1576923	0.1156013;0.2077863	4.394e-13	***
LTR	ERVK	tot	983	1.94607222046246	45759	8264	321.983	17.3521124594906	0.637438628444726	41909.782	1001	0.002	**	0.1189497	0.1120447;0.1261245	2.2e-16	***
LTR	ERVK	LTR13_	3	0.00593918276845106	45759	44	1.91828793774319	0.994695110944775	0.00379768755492396	41909.782	709	0.586	ns	0.06818182	0.01428767;0.18656201	0.4413	ns
LTR	ERVK	LTR22C	7	0.0138580931263858	45759	16	1.18617021276596	0.4411139991926	0.0023482938960365	41909.782	377	0.754	ns	0.4375	0.1975341;0.7012231	7.721e-05	***
LTR	ERVK	LTR14B	76	0.15045929680076	45759	363	13.288	3.52668307244832	0.0263066202090592	41909.782	1001	0.002	**	0.2093664	0.1686542;0.2548923	2.2e-16	***
LTR	ERVK	MER11B	66	0.130662020905923	45759	544	22.753	4.87562947348982	0.0450447418435223	41909.782	1001	0.002	**	0.1213235	0.09508636;0.15175437	2.159e-14	***
LTR	ERVK	MER9B	4	0.00791891035793475	45759	39	1.77834394904459	0.91572977974255	0.00352063657951494	41909.782	775	0.454	ns	0.1025641	0.02866011;0.24220973	0.1007	ns
LTR	ERVK	MER9a3	104	0.205891669306303	45759	575	18.908	4.33131576963586	0.0374326892619576	41909.782	1001	0.002	**	0.1808696	0.1502453;0.2148141	2.2e-16	***
LTR	ERVK	LTR14C	17	0.0336553690212227	45759	137	4.40996948118006	1.99024666083422	0.00873053825067323	41909.782	984	0.036	*	0.1240876	0.07397535;0.19122913	2.272e-06	***
LTR	ERVK	LTR22B1	27	0.0534526449160596	45759	154	5.04828973843058	2.10587871653058	0.00999423847487841	41909.782	995	0.014	*	0.1753247	0.1188338;0.2447404	1.347e-12	***
LTR	ERV1	LTR64	8	0.0158378207158695	45759	372	12.11	3.4154890668198	0.0239745011086474	41909.782	126	0.252	ns	0.02150538	0.009329141;0.041932908	0.3038	ns
LTR	ERV1	LTR9C	16	0.031675641431739	45759	153	5.61368209255533	2.26973917776623	0.0111135613172223	41909.782	995	0.014	*	0.1045752	0.06096587;0.16426490	0.0001758	***
LTR	ERV1	MER61F	14	0.0277161862527716	45759	159	5.0281124497992	2.17644143916075	0.00995429293989388	41909.782	997	0.01	**	0.08805031	0.04897622;0.14332042	0.000574	***
LTR	ERV1	LTR43B	10	0.0197972758948369	45759	242	7.85485485485485	2.73988464898314	0.015550472867546	41909.782	841	0.322	ns	0.04132231	0.01999071;0.07467841	0.4636	ns
LTR	ERV1	MER4E	22	0.0435540069686411	45759	729	23.508	4.63869092023315	0.0465394361735825	41909.782	443	0.886	ns	0.03017833	0.01900722;0.04533527	0.8342	ns
LTR	ERV1	LTR77	23	0.0455337345581248	45759	103	3.99392097264438	1.85475747194947	0.00790687553976159	41909.782	988	0.028	*	0.223301	0.1471282;0.3159827	8.987e-12	***
LTR	ERV1	LTR21C	2	0.00395945517896737	45759	22	1.49829351535836	0.742481739987109	0.00296621300949945	41909.782	532	0.94	ns	0.09090909	0.01120559;0.29161274	0.6593	ns
LTR	ERV1	LTR10F	39	0.0772093759898638	45759	449	15.092	3.70151823408142	0.0298780487804878	41909.782	1001	0.002	**	0.08685969	0.06249422;0.11682713	1.056e-07	***
LTR	ERV1	LTR2752	133	0.26330376940133	45759	230	9.813	3.13749499997608	0.0194270668356034	41909.782	1001	0.002	**	0.5782609	0.5116008;0.6428771	2.2e-16	***
LTR	ERV1	MER95	3	0.00593918276845106	45759	139	4.34040404040404	1.97616838726535	0.00859281762829435	41909.782	363	0.726	ns	0.02158273	0.004473187;0.061777162	0.8045	ns
LTR	ERV1	LTR68	3	0.00593918276845106	45759	352	11.657	3.31486641349834	0.0230776845106113	41909.782	2	0.004	**	0.008522727	0.001761052;0.024703711	0.006429	**
LTR	ERV1	LTR9B	47	0.0930471967057333	45759	685	22.472	4.65563002083401	0.0444884383908774	41909.782	1001	0.002	**	0.06861314	0.05084651;0.09019909	4.382e-06	***
LTR	ERV1	HERV-Fc1_LTR3	4	0.00791891035793475	45759	5	1.10457516339869	0.327739440249223	0.00218675792563884	41909.782	154	0.308	ns	0.8	0.2835821;0.9949492	0.009804	**
LTR	ERV1	MER57E3	22	0.0435540069686411	45759	243	15.288	3.77349907848078	0.0302660753880266	41909.782	973	0.058	ns	0.09053498	0.05760945;0.13386151	0.08447	ns
LTR	ERV1	LTR6B	8	0.0158378207158695	45759	154	6.0802407221665	2.38249572628573	0.0120372203083752	41909.782	839	0.326	ns	0.05194805	0.02269132;0.09979077	0.4034	ns
LTR	ERV1	LTR60B	18	0.0356350966107064	45759	247	8.52852852852853	2.87043825372954	0.0168841632256266	41909.782	997	0.01	**	0.07287449	0.04375952;0.11272930	0.004259	**
LTR	ERV1	LTR12F	78	0.154418751979728	45759	637	19.566	4.40193378198958	0.0387353500158378	41909.782	1001	0.002	**	0.122449	0.09800584;0.15045268	2.2e-16	***
LTR	ERV1	MER90a	37	0.0732499208108964	45759	1252	40.822	6.37251323458218	0.0808164396579031	41909.782	306	0.612	ns	0.02955272	0.02089138;0.04050601	0.6325	ns
LTR	ERV1	LTR109A2	0	0	45759	26	1.69420289855072	0.884044022633403	0.0033540602204441	41909.782	1	0.002	**	0	0.0000000;0.1322746	0.4118	ns
LTR	ERV1	MER51B	25	0.0494931897370922	45759	713	22.794	4.59354597937853	0.0451259106746912	41909.782	723	0.558	ns	0.03506311	0.02281708;0.05132675	0.5945	ns
LTR	ERV1	LTR58	7	0.0138580931263858	45759	76	2.64596949891068	1.48710930910098	0.00523829881792579	41909.782	914	0.176	ns	0.09210526	0.03783805;0.18060789	0.01671	*
LTR	ERV1	LTR78B	122	0.24152676591701	45759	3270	99.492	9.67106330583486	0.196967057332911	41909.782	986	0.032	*	0.03730887	0.03107712;0.04438453	0.02495	*
LTR	ERV1	LTR12C	761	1.50657269559709	45759	2731	129.46	11.374963287404	0.256295533734558	41909.782	1001	0.002	**	0.2786525	0.2618992;0.2958815	2.2e-16	***
LTR	ERV1	LTR12	117	0.231628127969591	45759	778	27.529	4.99761294370974	0.0544999208108964	41909.782	1001	0.002	**	0.1503856	0.1259887;0.1774657	2.2e-16	***
LTR	ERV1	MER41B	87	0.172236300285081	45759	2851	95.601	9.26248306841059	0.18926393728223	41909.782	198	0.396	ns	0.03051561	0.02451239;0.03750611	0.405	ns
LTR	ERV1	LTR6A	25	0.0494931897370922	45759	287	9.892	3.1416884323889	0.0195834653151726	41909.782	1001	0.002	**	0.08710801	0.05716541;0.12590232	2.64e-05	***
LTR	ERV1	MER101B	12	0.0237567310738042	45759	261	8.523	2.81769594002093	0.0168732182451695	41909.782	925	0.154	ns	0.04597701	0.02397948;0.07893475	0.2199	ns
LTR	ERV1	MER50B	47	0.0930471967057333	45759	692	22.89	4.67565629209009	0.0453159645232816	41909.782	1001	0.002	**	0.06791908	0.05032773;0.08929720	5.52e-06	***
LTR	ERV1	HERV1_LTRb	1	0.00197972758948369	45759	10	1.08421052631579	0.296831874624967	0.002146441491756	41909.782	176	0.352	ns	0.1	0.002528579;0.445016117	1	ns
LTR	ERV1	LTR25	28	0.0554323725055432	45759	284	6.629	2.51150685180564	0.0131236141906874	41909.782	1001	0.002	**	0.09859155	0.06651781;0.13933513	2.481e-10	***
LTR	ERV1	LTR10B2	28	0.0554323725055432	45759	101	3.97950819672131	1.87714736220147	0.00787834216962566	41909.782	977	0.05	*	0.2772277	0.1927687;0.3751823	2.2e-16	***
LTR	ERV1	LTR24B	5	0.00989863794741844	45759	454	14.863	3.76914279875908	0.029424691162496	41909.782	2	0.004	**	0.01101322	0.003585364;0.025512878	0.005222	**
LTR	ERV1	MER31B	54	0.106905289832119	45759	1486	48.713	6.77528859426191	0.0964384700665188	41909.782	799	0.406	ns	0.03633917	0.02741472;0.04715081	0.4228	ns
LTR	ERV1	LTR49	29	0.0574121000950269	45759	1462	45.961	6.69539448481621	0.0909902597402597	41909.782	6	0.012	*	0.01983584	0.01332363;0.02836412	0.008594	**
LTR	ERV1	LTR45C	14	0.0277161862527716	45759	424	14.437	3.72987170596294	0.028581327209376	41909.782	508	0.988	ns	0.03301887	0.01816701;0.05477992	1	ns
LTR	ERV1	LTR35	4	0.00791891035793475	45759	105	3.80796731358529	1.85184864661598	0.00753873795055688	41909.782	659	0.686	ns	0.03809524	0.01047559;0.09467228	0.7934	ns
LTR	ERV1	MER4B	26	0.0514729173265759	45759	1738	56.672	7.36781519181234	0.11219512195122	41909.782	1	0.002	**	0.01495972	0.009794847;0.021843091	7.212e-06	***
LTR	ERV1	MER34A1	24	0.0475134621476085	45759	775	24.39	5.00149126910314	0.0482855559075071	41909.782	515	0.974	ns	0.03096774	0.01994032;0.04572862	1	ns
LTR	ERV1	MER89	67	0.132641748495407	45759	1388	45.018	6.49028503224629	0.0891233766233766	41909.782	1001	0.002	**	0.04827089	0.03760205;0.06089991	0.001798	**
LTR	ERV1	MER92D	2	0.00395945517896737	45759	231	6.953	2.50860201787453	0.0137650459296801	41909.782	27	0.054	ns	0.008658009	0.00105025;0.03092400	0.05284	ns
LTR	ERV1	LTR1A1	108	0.213810579664238	45759	359	13.728	3.63500058173713	0.0271777003484321	41909.782	1001	0.002	**	0.3008357	0.2538169;0.3511753	2.2e-16	***
LTR	ERV1	MER49	26	0.0514729173265759	45759	1335	45.44	6.77216820983222	0.0899588216661387	41909.782	3	0.006	**	0.01947566	0.01276061;0.02840686	0.002421	**
LTR	ERV1	LTR72	7	0.0138580931263858	45759	153	5.54086781029263	2.29890067133178	0.0109694088737184	41909.782	811	0.382	ns	0.04575163	0.01858971;0.09199214	0.511	ns
LTR	ERV1	MER34D	9	0.0178175483053532	45759	249	8.282	2.70920944480412	0.0163961038961039	41909.782	689	0.626	ns	0.03614458	0.01665845;0.06750250	0.7232	ns
LTR	ERV1	LTR26	104	0.205891669306303	45759	596	20.958	4.62099443730347	0.0414911308203991	41909.782	1001	0.002	**	0.1744966	0.1448624;0.2073979	2.2e-16	***
LTR	ERV1	LTR27C	57	0.11284447260057	45759	120	4.53191489361702	1.94439556636766	0.00897195694808565	41909.782	988	0.028	*	0.475	0.3831103;0.5681526	2.2e-16	***
LTR	ERV1	LTR29	22	0.0435540069686411	45759	708	21.495	4.55287861728201	0.0425542445359519	41909.782	598	0.808	ns	0.03107345	0.01957392;0.04666909	0.9125	ns
LTR	ERV1	LTR23	25	0.0494931897370922	45759	856	26.949	5.09277285330255	0.0533516788089959	41909.782	406	0.812	ns	0.02920561	0.01898761;0.04281274	0.8444	ns
LTR	ERV1	MER61E	52	0.102945834653152	45759	318	9.91	3.04420222179263	0.0196191004117833	41909.782	1001	0.002	**	0.163522	0.1246024;0.2088440	2.2e-16	***
LTR	ERV1	PABL_A	10	0.0197972758948369	45759	524	18.222	4.07053869718558	0.0360745961355717	41909.782	31	0.062	ns	0.01908397	0.009188505;0.034815378	0.05489	ns
LTR	ERV1	MER65D	10	0.0197972758948369	45759	470	14.876	3.84830266915603	0.0294504276211593	41909.782	109	0.218	ns	0.0212766	0.01024899;0.03877952	0.2351	ns
LTR	ERV1	MER57E1	10	0.0197972758948369	45759	501	15.711	3.93560261814731	0.0311035001583782	41909.782	85	0.17	ns	0.01996008	0.009612124;0.036400223	0.1586	ns
LTR	ERV1	LTR8	189	0.374168514412417	45759	3403	115.631	10.5704575858178	0.228917880899588	41909.782	1001	0.002	**	0.05553923	0.04808196;0.06377115	1.782e-10	***
LTR	ERV1	LTR8A	97	0.192033576179918	45759	1442	49.317	6.85591091792434	0.097634225530567	41909.782	1001	0.002	**	0.06726768	0.05488476;0.08144674	7.08e-10	***
LTR	ERV1	MER57B2	42	0.0831485587583149	45759	1104	35.158	5.82451379610015	0.0696032625910675	41909.782	893	0.218	ns	0.03804348	0.02755342;0.05107807	0.2301	ns
LTR	ERV1	LTR39	39	0.0772093759898638	45759	1272	40.266	6.30198055844026	0.0797157111181501	41909.782	478	0.956	ns	0.03066038	0.02189147;0.04167705	0.9361	ns
LTR	ERV1	MER4E1	33	0.0653310104529617	45759	1050	35.141	5.88028032466963	0.0695696072220462	41909.782	402	0.804	ns	0.03142857	0.02173071;0.04385601	0.7968	ns
LTR	ERV1	LTR44	6	0.0118783655369021	45759	218	7.07	2.62830896357486	0.0139966740576497	41909.782	443	0.886	ns	0.02752294	0.01016600;0.05894026	0.8486	ns
LTR	ERV1	LTR1B	80	0.158378207158695	45759	321	12.638	3.48095864282715	0.0250197972758948	41909.782	1001	0.002	**	0.2492212	0.202851;0.300286	2.2e-16	***
LTR	ERV1	LTR46	19	0.0376148242001901	45759	255	8.226	2.89054999598335	0.0162852391510928	41909.782	998	0.008	**	0.0745098	0.04545368;0.11391235	0.0009466	***
LTR	ERV1	LTR1B1	36	0.0712701932214127	45759	168	6.33366834170854	2.33278231960393	0.0125389379587198	41909.782	996	0.012	*	0.2142857	0.1548243;0.2841086	2.2e-16	***
LTR	ERV1	MER4D1	33	0.0653310104529617	45759	1536	52.977	7.17788220807455	0.104880028508077	41909.782	4	0.008	**	0.02148438	0.01483389;0.03004069	0.004025	**
LTR	ERV1	HERV1_LTRa	1	0.00197972758948369	45759	27	1.58867362146051	0.808973847448342	0.00314514099909033	41909.782	388	0.776	ns	0.03703704	0.0009372571;0.1897056174	1	ns
LTR	ERV1	LTR38B	10	0.0197972758948369	45759	226	7.657	2.6744164790667	0.0151587741526766	41909.782	862	0.28	ns	0.04424779	0.02141950;0.07986591	0.3559	ns
LTR	ERV1	LTR28B	82	0.162337662337662	45759	261	9.923	3.14467167760961	0.0196448368704466	41909.782	1001	0.002	**	0.3141762	0.2583450;0.3742871	2.2e-16	***
LTR	ERV1	LTR1A2	151	0.298938866012037	45759	837	29.441	5.56700193196576	0.0582851599619892	41909.782	1001	0.002	**	0.1804062	0.1549208;0.2081643	2.2e-16	***
LTR	ERV1	MER72	34	0.0673107380424454	45759	774	27.29	5.26075807993255	0.0540267659170098	41909.782	914	0.176	ns	0.04392765	0.03060991;0.06084615	0.2037	ns
LTR	ERV1	MER51E	11	0.0217770034843206	45759	233	8.67	2.89196532888336	0.0171642382008236	41909.782	841	0.322	ns	0.0472103	0.02379963;0.08290068	0.3852	ns
LTR	ERV1	LTR26C	14	0.0277161862527716	45759	312	10.845	3.18765370392333	0.0214701457079506	41909.782	877	0.25	ns	0.04487179	0.02474575;0.07414184	0.35	ns
LTR	ERV1	MER92B	33	0.0653310104529617	45759	804	31.123	5.24035612647961	0.0616150617675008	41909.782	691	0.622	ns	0.04104478	0.02841888;0.05716170	0.7141	ns
LTR	ERV1	LTR10A	78	0.154418751979728	45759	311	11.308	3.38031989056696	0.0223867595818815	41909.782	1001	0.002	**	0.2508039	0.2035974;0.3028273	2.2e-16	***
LTR	ERV1	MER65A	40	0.0791891035793475	45759	1394	46.055	6.66501293302551	0.0911763541336712	41909.782	198	0.396	ns	0.0286944	0.02057712;0.03887016	0.4095	ns
LTR	ERV1	MER51C	13	0.0257364586632879	45759	180	6.629	2.49149885943514	0.0131236141906874	41909.782	997	0.01	**	0.07222222	0.03901367;0.12033578	0.0257	*
LTR	ERV1	HERV-Fc1_LTR1	1	0.00197972758948369	45759	17	1.25822784810127	0.517855690787886	0.00249094838474277	41909.782	308	0.616	ns	0.05882353	0.001488174;0.286889397	1	ns
LTR	ERV1	MER39	70	0.138580931263858	45759	3348	104.705	10.0682344204108	0.207287377256889	41909.782	3	0.006	**	0.020908	0.01633419;0.02634302	0.0003401	***
LTR	ERV1	LTR71B	6	0.0118783655369021	45759	233	7.88	2.6912530246788	0.0156002534051315	41909.782	314	0.628	ns	0.02575107	0.009507546;0.055203741	0.7146	ns
LTR	ERV1	MER34B	12	0.0237567310738042	45759	667	21.47	4.6095930783908	0.0425047513462148	41909.782	15	0.03	*	0.017991	0.00932990;0.03121561	0.03636	*
LTR	ERV1	LTR19B	19	0.0376148242001901	45759	283	9.307	2.89605561723841	0.0184253246753247	41909.782	999	0.006	**	0.06713781	0.04090215;0.10286057	0.003752	**
LTR	ERV1	MER67C	41	0.0811688311688312	45759	1648	59.258	7.46774418437075	0.117314697497624	41909.782	8	0.016	*	0.02487864	0.01791114;0.03360051	0.01417	*
LTR	ERV1	LTR51	10	0.0197972758948369	45759	414	13.919	3.64001218249179	0.0275558283180234	41909.782	181	0.362	ns	0.02415459	0.01164246;0.04397154	0.3399	ns
LTR	ERV1	LTR48B	11	0.0217770034843206	45759	1013	32.924	5.9318977917199	0.0651805511561609	41909.782	1	0.002	**	0.01085884	0.005432807;0.019346223	1.704e-05	***
LTR	ERV1	MER41C	27	0.0534526449160596	45759	837	27.052	5.25955881790088	0.0535555907507127	41909.782	551	0.902	ns	0.03225806	0.02136372;0.04658843	1	ns
LTR	ERV1	LTR27E	106	0.209851124485271	45759	222	8.9	3.04224510111451	0.0176195755464048	41909.782	1001	0.002	**	0.4774775	0.4102104;0.5453540	2.2e-16	***
LTR	ERV1	LTR1	45	0.0890877415267659	45759	244	8.369	2.66607331987456	0.016568340196389	41909.782	1001	0.002	**	0.1844262	0.1378178;0.2388815	2.2e-16	***
LTR	ERV1	LTR31	17	0.0336553690212227	45759	241	8.487	2.84744428197268	0.0168019480519481	41909.782	1000	0.004	**	0.07053942	0.04162608;0.11053972	0.007335	**
LTR	ERV1	LTR4	14	0.0277161862527716	45759	102	3.28991596638655	1.61940882921131	0.00651313740573835	41909.782	953	0.098	ns	0.1372549	0.07711808;0.21955654	5.422e-06	***
LTR	ERV1	MER87	6	0.0118783655369021	45759	165	5.5608040201005	2.25512413538141	0.0110088771383048	41909.782	675	0.654	ns	0.03636364	0.01345970;0.07746523	0.8271	ns
LTR	ERV1	MER61A	107	0.211830852074754	45759	811	24.537	4.91821307181987	0.0485765758631612	41909.782	1001	0.002	**	0.1319359	0.1093995;0.1571854	2.2e-16	***
LTR	ERV1	MER34C_	15	0.0296959138422553	45759	651	20.626	4.46296337000899	0.0408338612606905	41909.782	123	0.246	ns	0.02304147	0.01295215;0.03771899	0.2613	ns
LTR	ERV1	LTR12_	81	0.160357934748179	45759	545	19.035	4.2402540908246	0.037684114665822	41909.782	1001	0.002	**	0.1486239	0.1198141;0.1813047	2.2e-16	***
LTR	ERV1	LTR10C	29	0.0574121000950269	45759	519	19.782	4.32494869116169	0.0391629711751663	41909.782	981	0.042	*	0.05587669	0.03773714;0.07926515	0.03892	*
LTR	ERV1	MER66B	95	0.18807412100095	45759	1430	50.586	6.84174052514514	0.100146499841622	41909.782	1001	0.002	**	0.06643357	0.05407785;0.08060457	1.069e-08	***
LTR	ERV1	LTR70	10	0.0197972758948369	45759	151	9.839	2.96780843163552	0.01947853975293	41909.782	593	0.818	ns	0.06622517	0.03221185;0.11841710	0.8694	ns
LTR	ERV1	MER83B	6	0.0118783655369021	45759	147	4.68649193548387	2.06589210356877	0.00927797738257022	41909.782	816	0.372	ns	0.04081633	0.01512389;0.08672097	0.4776	ns
LTR	ERV1	HERV1_LTRd	1	0.00197972758948369	45759	16	1.29177057356608	0.558710217583248	0.00255735384377194	41909.782	303	0.606	ns	0.0625	0.001581112;0.302320738	1	ns
LTR	ERV1	LTR12E	38	0.0752296484003801	45759	112	4.61460446247465	2.16092424664457	0.0091356597689156	41909.782	987	0.03	*	0.3392857	0.2525004;0.4348055	2.2e-16	***
LTR	ERV1	MER57F	15	0.0296959138422553	45759	413	13.401	3.6239939752064	0.0265303294266709	41909.782	720	0.564	ns	0.03631961	0.02046771;0.05919682	0.5798	ns
LTR	ERV1	MER90	21	0.0415742793791574	45759	701	22.5	4.56583473713699	0.044543870763383	41909.782	425	0.85	ns	0.0299572	0.01863763;0.04542953	0.8306	ns
LTR	ERV1	LTR61	7	0.0138580931263858	45759	184	5.97688442211055	2.39476044884508	0.0118326029896075	41909.782	751	0.502	ns	0.03804348	0.01542997;0.07681052	0.6737	ns
LTR	ERV1	MER72B	7	0.0138580931263858	45759	188	6.29	2.43799996797454	0.0124524865378524	41909.782	712	0.58	ns	0.03723404	0.01509883;0.07520887	0.6844	ns
LTR	ERV1	MER50	189	0.374168514412417	45759	2531	87.019	9.19125226060726	0.172273915109281	41909.782	1001	0.002	**	0.07467404	0.06473235;0.08561255	2.2e-16	***
LTR	ERV1	LTR56	27	0.0534526449160596	45759	976	32.37	5.49174464621757	0.0640837820715869	41909.782	181	0.362	ns	0.02766393	0.01830813;0.03999568	0.3719	ns
LTR	ERV1	MER61B	33	0.0653310104529617	45759	429	12.936	3.51001769571383	0.025609756097561	41909.782	1001	0.002	**	0.07692308	0.05353951;0.10633445	1.342e-06	***
LTR	ERV1	LTR1D	97	0.192033576179918	45759	296	11.876	3.38586592884126	0.0235112448527083	41909.782	1001	0.002	**	0.3277027	0.2745062;0.3843901	2.2e-16	***
LTR	ERV1	MER57C2	11	0.0217770034843206	45759	454	14.218	3.64743468478598	0.0281477668672791	41909.782	247	0.494	ns	0.02422907	0.01215571;0.04293830	0.4986	ns
LTR	ERV1	LTR26E	3	0.00593918276845106	45759	118	4.04374364191251	1.92558056508291	0.00800551085269344	41909.782	431	0.862	ns	0.02542373	0.005273988;0.072502432	0.8013	ns
LTR	ERV1	MER4A	33	0.0653310104529617	45759	834	28.597	5.41885181149613	0.056614269876465	41909.782	822	0.36	ns	0.03956835	0.02739080;0.05512225	0.391	ns
LTR	ERV1	MER52D	213	0.421681976560025	45759	657	25.23	4.95960660715119	0.0499485270826734	41909.782	1001	0.002	**	0.3242009	0.2885068;0.3614836	2.2e-16	***
LTR	ERV1	HERV-Fc1_LTR2	3	0.00593918276845106	45759	3	1.01408450704225	0.118678165819385	0.00200761107665951	41909.782	72	0.144	ns	1	0.2924018;1.0000000	0.03862	*
LTR	ERV1	LTR10D	5	0.00989863794741844	45759	181	6.35406218655968	2.47030883720013	0.0125793122160272	41909.782	391	0.782	ns	0.02762431	0.009029107;0.063285546	0.8383	ns
LTR	ERV1	LTR35B	5	0.00989863794741844	45759	206	6.3983983983984	2.43583744234472	0.0126670858378175	41909.782	377	0.754	ns	0.02427184	0.007926925;0.055730463	0.8391	ns
LTR	ERV1	MER65C	24	0.0475134621476085	45759	680	22.415	4.54614588882083	0.0443755939182768	41909.782	687	0.63	ns	0.03529412	0.02274203;0.05206147	0.6681	ns
LTR	ERV1	LTR1F	51	0.100966107063668	45759	132	4.93963782696177	2.21511294227789	0.00977913728809346	41909.782	995	0.014	*	0.3863636	0.3029379;0.4750076	2.2e-16	***
LTR	ERV1	LTR7B	40	0.0791891035793475	45759	845	28.563	5.20298972727239	0.0565469591384226	41909.782	994	0.016	*	0.04733728	0.03403053;0.06390490	0.03562	*
LTR	ERV1	MER52A	678	1.34225530566994	45759	1420	63.587	7.73577877613323	0.125884938232499	41909.782	1001	0.002	**	0.4774648	0.4512026;0.5038204	2.2e-16	***
LTR	ERV1	LTR27B	40	0.0791891035793475	45759	150	5.25553319919517	2.14318624913792	0.0104045240718941	41909.782	995	0.014	*	0.2666667	0.1978421;0.3449492	2.2e-16	***
LTR	ERV1	MER4D	23	0.0455337345581248	45759	1315	45.794	6.76323186836776	0.090659645232816	41909.782	1	0.002	**	0.01749049	0.01111896;0.02612932	0.0002814	***
LTR	ERV1	MER4D0	8	0.0158378207158695	45759	444	14.555	3.71628655862082	0.0288149350649351	41909.782	30	0.06	ns	0.01801802	0.007810196;0.035192828	0.08284	ns
LTR	ERV1	MER101	11	0.0217770034843206	45759	364	11.275	3.29730909185767	0.0223214285714286	41909.782	564	0.876	ns	0.03021978	0.01518018;0.05342728	1	ns
LTR	ERV1	LTR1F1	59	0.116803927779538	45759	221	8.074	2.77492778720893	0.0159843205574913	41909.782	1001	0.002	**	0.2669683	0.2098673;0.3304377	2.2e-16	***
LTR	ERV1	LTR10G	26	0.0514729173265759	45759	116	4.02947154471545	1.91108170708446	0.00797725598811262	41909.782	985	0.034	*	0.2241379	0.1519408;0.3109144	3.068e-14	***
LTR	ERV1	MER51D	6	0.0118783655369021	45759	151	5.06633165829146	2.14645421679137	0.0100299565613942	41909.782	747	0.51	ns	0.0397351	0.01471945;0.08447802	0.6469	ns
LTR	ERV1	MER61D	52	0.102945834653152	45759	267	9.106	2.86513053332182	0.0180273994298385	41909.782	1001	0.002	**	0.1947566	0.1490087;0.2474220	2.2e-16	***
LTR	ERV1	MER57C1	1	0.00197972758948369	45759	187	6.39879759519038	2.52117980317033	0.0126678761387203	41909.782	13	0.026	*	0.005347594	0.0001353802;0.0294332214	0.02409	*
LTR	ERV1	MER67D	20	0.0395945517896737	45759	1042	35.291	5.94690547130898	0.0698665663604688	41909.782	4	0.008	**	0.01919386	0.01176255;0.02948832	0.006053	**
LTR	ERV1	MER41A	66	0.130662020905923	45759	2558	89.602	9.21316875339197	0.177387551472917	41909.782	7	0.014	*	0.02580141	0.02000971;0.03270997	0.009752	**
LTR	ERV1	MER4A1_	9	0.0178175483053532	45759	400	13.577	3.76114573198343	0.02687876148242	41909.782	134	0.268	ns	0.0225	0.01033885;0.04228103	0.2669	ns
LTR	ERV1	LTR9	62	0.122743110547989	45759	810	27.843	5.08234012844292	0.0551215552739943	41909.782	1001	0.002	**	0.07654321	0.05918586;0.09705368	1.025e-08	***
LTR	ERV1	MER66C	27	0.0534526449160596	45759	589	18.122	4.10535868956295	0.0358766233766234	41909.782	982	0.04	*	0.04584041	0.03042315;0.06599712	0.04151	*
LTR	ERV1	MER57B1	20	0.0395945517896737	45759	1010	31.821	5.43364366548667	0.0629969116249604	41909.782	13	0.026	*	0.01980198	0.01213649;0.03041753	0.03035	*
LTR	ERV1	LTR37A	33	0.0653310104529617	45759	1963	60.537	7.82533493640156	0.119846769084574	41909.782	1	0.002	**	0.016811	0.01159945;0.02352851	0.0001423	***
LTR	ERV1	MER66D	12	0.0237567310738042	45759	246	8.12512512512513	2.72069176621185	0.0160855343782173	41909.782	940	0.124	ns	0.04878049	0.02545632;0.08365877	0.1542	ns
LTR	ERV1	PRIMA4_LTR	13	0.0257364586632879	45759	334	10.503	3.12758257649143	0.0207930788723472	41909.782	833	0.338	ns	0.03892216	0.02088440;0.06563847	0.4298	ns
LTR	ERV1	PrimLTR79	10	0.0197972758948369	45759	141	4.48133198789102	1.98565681110581	0.00887181657406363	41909.782	987	0.03	*	0.07092199	0.03453191;0.12656004	0.01504	*
LTR	ERV1	MER83C	7	0.0138580931263858	45759	151	4.7648839556004	2.10919534699198	0.00943317222759028	41909.782	894	0.216	ns	0.04635762	0.01883861;0.09318024	0.3432	ns
LTR	ERV1	MER110A	16	0.031675641431739	45759	635	19.511	4.2078004449575	0.0386264649984162	41909.782	253	0.506	ns	0.02519685	0.01446922;0.04059625	0.4902	ns
LTR	ERV1	LTR9D	52	0.102945834653152	45759	724	26.755	5.34111435025525	0.052967611656636	41909.782	1001	0.002	**	0.0718232	0.05410293;0.09312268	7.403e-06	***
LTR	ERV1	LTR06	2	0.00395945517896737	45759	98	3.19226750261233	1.52133460303531	0.00631982004793382	41909.782	350	0.7	ns	0.02040816	0.00248115;0.07178206	0.7738	ns
LTR	ERV1	LTR19C	5	0.00989863794741844	45759	129	4.4989837398374	2.03279295204901	0.0089067622343946	41909.782	693	0.618	ns	0.03875969	0.01270299;0.08813398	0.8074	ns
LTR	ERV1	LTR59	7	0.0138580931263858	45759	114	4.18191056910569	1.90208912509556	0.00827904373041196	41909.782	935	0.134	ns	0.06140351	0.02504132;0.12242692	0.202	ns
LTR	ERV1	HERV-Fc2_LTR	0	0	45759	4	1.01470588235294	0.121267812518167	0.00200884123050551	41909.782	1	0.002	**	0	0.0000000;0.6023646	0.5782	ns
LTR	ERV1	LTR10B1	57	0.11284447260057	45759	171	5.894	2.47120838272916	0.0116685144124169	41909.782	1001	0.002	**	0.3333333	0.2632147;0.4093453	2.2e-16	***
LTR	ERV1	MER34A	37	0.0732499208108964	45759	1464	45.939	6.47852222734863	0.0909467057332911	41909.782	99	0.198	ns	0.02527322	0.01785568;0.03466877	0.202	ns
LTR	ERV1	MER31A	36	0.0712701932214127	45759	1349	44.273	6.45167382119517	0.0876484795692113	41909.782	116	0.232	ns	0.02668643	0.01875929;0.03675520	0.2217	ns
LTR	ERV1	LTR78	114	0.22568894520114	45759	4812	152.613	12.1101563527019	0.302132166613874	41909.782	1	0.002	**	0.02369077	0.01958076;0.02839171	0.001138	**
LTR	ERV1	MER41G	6	0.0118783655369021	45759	114	3.91836734693878	1.91106380050395	0.00775729994246669	41909.782	879	0.246	ns	0.05263158	0.0195572;0.1110402	0.2931	ns
LTR	ERV1	LTR1C1	23	0.0455337345581248	45759	70	2.82976445396146	1.45821858615041	0.00560216276124774	41909.782	935	0.134	ns	0.3285714	0.2209494;0.4512191	2.518e-15	***
LTR	ERV1	MER87B	15	0.0296959138422553	45759	202	7.01003009027081	2.57768842367254	0.01387794997282	41909.782	996	0.012	*	0.07425743	0.04215507;0.11951896	0.005743	**
LTR	ERV1	MER41E	15	0.0296959138422553	45759	360	12.424	3.55089183626211	0.0245961355717453	41909.782	800	0.404	ns	0.04166667	0.02350503;0.06779242	0.4675	ns
LTR	ERV1	LTR19A	34	0.0673107380424454	45759	447	14.612	3.84242374292845	0.0289277795375356	41909.782	1001	0.002	**	0.07606264	0.05324818;0.10466994	7.041e-06	***
LTR	ERV1	MER4CL34	19	0.0376148242001901	45759	896	29.616	5.53273487121466	0.0586316122901489	41909.782	29	0.058	ns	0.02120536	0.01281413;0.03291740	0.04897	*
LTR	ERV1	LTR7Y	3	0.00593918276845106	45759	257	8.435	2.9264892515332	0.0166990022172949	41909.782	35	0.07	ns	0.01167315	0.002413784;0.033733000	0.05337	ns
LTR	ERV1	HERV1_LTRc	2	0.00395945517896737	45759	34	1.74431818181818	0.919194149454599	0.00345327482938348	41909.782	571	0.862	ns	0.05882353	0.007204917;0.196773209	0.6932	ns
LTR	ERV1	LTR12B	13	0.0257364586632879	45759	171	6.92492492492492	3.4605375318566	0.0137094649289771	41909.782	965	0.074	ns	0.07602339	0.04109892;0.12649377	0.02951	*
LTR	ERV1	LOR1a	117	0.231628127969591	45759	808	27.773	4.98099199771303	0.0549829743427304	41909.782	1001	0.002	**	0.144802	0.1212503;0.1709785	2.2e-16	***
LTR	ERV1	LTR54	15	0.0296959138422553	45759	1113	35.976	5.94817659495789	0.0712226797592651	41909.782	1	0.002	**	0.01347709	0.007562116;0.022131122	0.0001205	***
LTR	ERV1	MER51A	58	0.114824200190054	45759	941	32.215	5.50063923849146	0.063776924295217	41909.782	1001	0.002	**	0.06163656	0.04713230;0.07895416	3.046e-05	***
LTR	ERV1	LTR12D	120	0.237567310738042	45759	490	18.958	4.39904394017468	0.0375316756414317	41909.782	1001	0.002	**	0.244898	0.2074393;0.2854666	2.2e-16	***
LTR	ERV1	LTR48	18	0.0356350966107064	45759	975	31.689	5.52909123182553	0.0627355875831486	41909.782	7	0.014	*	0.01846154	0.01097726;0.02902074	0.01111	*
LTR	ERV1	LTR43	24	0.0475134621476085	45759	424	13.895	3.72798509558084	0.0275083148558758	41909.782	995	0.014	*	0.05660377	0.03660008;0.08305384	0.009298	**
LTR	ERV1	MER92A	6	0.0118783655369021	45759	151	4.73165829145729	2.11713160697833	0.00936739446360724	41909.782	797	0.41	ns	0.0397351	0.01471945;0.08447802	0.4812	ns
LTR	ERV1	LTR17	87	0.172236300285081	45759	843	30.486	5.44255688306751	0.0603539752929997	41909.782	1001	0.002	**	0.1032028	0.0834891;0.1257390	2.2e-16	***
LTR	ERV1	LTR2C	24	0.0475134621476085	45759	291	9.1001001001001	2.93516957446272	0.0180157192352314	41909.782	1000	0.004	**	0.08247423	0.05355676;0.12023002	1.976e-05	***
LTR	ERV1	MER50C	7	0.0138580931263858	45759	85	2.73884657236126	1.42622617709906	0.00542217012266642	41909.782	915	0.174	ns	0.08235294	0.03375254;0.16234390	0.02002	*
LTR	ERV1	MER57D	13	0.0257364586632879	45759	452	14.586	3.85453777533201	0.0288763066202091	41909.782	412	0.824	ns	0.02876106	0.01540106;0.04868016	0.7901	ns
LTR	ERV1	LTR45	5	0.00989863794741844	45759	174	5.98893360160966	2.45418816443296	0.0118564570826925	41909.782	446	0.892	ns	0.02873563	0.00939487;0.06578243	0.8365	ns
LTR	ERV1	MER92C	2	0.00395945517896737	45759	128	4.13535353535354	1.89775627889824	0.0081868734862083	41909.782	213	0.426	ns	0.015625	0.001897893;0.055302590	0.4482	ns
LTR	ERV1	LTR73	8	0.0158378207158695	45759	217	7.11	2.69279615848492	0.014075863161229	41909.782	725	0.554	ns	0.03686636	0.01604832;0.07134650	0.7005	ns
LTR	ERV1	LTR24	9	0.0178175483053532	45759	308	12.055	3.50231940879772	0.0238656160912258	41909.782	231	0.462	ns	0.02922078	0.01344687;0.05474357	0.4618	ns
LTR	ERV1	LTR24C	8	0.0158378207158695	45759	382	13.704	3.52147480252022	0.0271301868862844	41909.782	57	0.114	ns	0.02094241	0.009083774;0.040846415	0.1296	ns
LTR	ERV1	MER84	6	0.0118783655369021	45759	358	10.576	3.12761986277201	0.0209375989863795	41909.782	93	0.186	ns	0.01675978	0.006174747;0.036120303	0.2081	ns
LTR	ERV1	LTR15	11	0.0217770034843206	45759	264	8.92184368737475	2.93901637616965	0.0176628200969567	41909.782	813	0.378	ns	0.04166667	0.02098048;0.07332882	0.4919	ns
LTR	ERV1	MER4C	17	0.0336553690212227	45759	668	20.896	4.25949848307607	0.0413683877098511	41909.782	212	0.424	ns	0.0254491	0.01489336;0.04043454	0.4374	ns
LTR	ERV1	LTR28	50	0.0989863794741844	45759	139	5.56495468277946	2.27407824799073	0.0110170943197249	41909.782	994	0.016	*	0.3597122	0.2801252;0.4454166	2.2e-16	***
LTR	ERV1	LTR27	70	0.138580931263858	45759	315	11.367	3.29107006035152	0.0225035635096611	41909.782	1001	0.002	**	0.2222222	0.1775274;0.2722263	2.2e-16	***
LTR	ERV1	LTR1B0	17	0.0336553690212227	45759	92	3.45267489711934	1.73437501401972	0.00683535575134491	41909.782	973	0.058	ns	0.1847826	0.1114877;0.2792872	5.538e-08	***
LTR	ERV1	LTR9A1	27	0.0534526449160596	45759	479	17.698	4.19504402770631	0.0350372188786823	41909.782	986	0.032	*	0.05636743	0.03747140;0.08095484	0.029	*
LTR	ERV1	LTR72B	2	0.00395945517896737	45759	163	5.67835671342685	2.2647604563804	0.0112415994485011	41909.782	61	0.122	ns	0.01226994	0.001489416;0.043618538	0.1346	ns
LTR	ERV1	LTR21A	5	0.00989863794741844	45759	94	3.16981132075472	1.67460213314739	0.00627536292515584	41909.782	868	0.268	ns	0.05319149	0.01749441;0.11977880	0.2513	ns
LTR	ERV1	LTR37B	34	0.0673107380424454	45759	2032	62.895	7.94122396347302	0.124514966740577	41909.782	1	0.002	**	0.01673228	0.01161471;0.02330381	8.648e-05	***
LTR	ERV1	MER39B	26	0.0514729173265759	45759	1186	38.813	6.10731776890071	0.0768391669306304	41909.782	17	0.034	*	0.02192243	0.01436924;0.03195734	0.03369	*
LTR	ERV1	EUTREP7	4	0.00791891035793475	45759	275	8.42	2.84880952605044	0.0166693063034526	41909.782	85	0.17	ns	0.01454545	0.003976994;0.036821320	0.1578	ns
LTR	ERV1	MER34	29	0.0574121000950269	45759	1330	43.459	6.51142977522738	0.0860369813113716	41909.782	16	0.032	*	0.02180451	0.01465029;0.03116570	0.02491	*
LTR	ERV1	MER41D	21	0.0415742793791574	45759	472	16.475	3.94194291104195	0.0326160120367437	41909.782	891	0.222	ns	0.04449153	0.02774866;0.06720809	0.2571	ns
LTR	ERV1	LTR45B	22	0.0435540069686411	45759	444	15.784	3.86863158110337	0.0312480202724105	41909.782	955	0.094	ns	0.04954955	0.03130941;0.07406011	0.1219	ns
LTR	ERV1	LTR1F2	40	0.0791891035793475	45759	135	4.92857142857143	2.19995618637791	0.00975722883388389	41909.782	995	0.014	*	0.2962963	0.2208465;0.3809211	2.2e-16	***
LTR	ERV1	LTR1E	106	0.209851124485271	45759	296	11.138	3.30966915414668	0.0220502058916693	41909.782	1001	0.002	**	0.3581081	0.3034654;0.4156233	2.2e-16	***
LTR	ERV1	LTR26B	4	0.00791891035793475	45759	138	4.5253036437247	2.1081131955123	0.00895886847427284	41909.782	519	0.966	ns	0.02898551	0.007952895;0.072550397	1	ns
LTR	ERV1	LTR71A	12	0.0237567310738042	45759	166	5.75025075225677	2.27674035054663	0.0113839300606921	41909.782	995	0.014	*	0.07228916	0.03790884;0.12286948	0.01627	*
LTR	ERV1	LTR38C	5	0.00989863794741844	45759	127	4.64307381193124	2.08789771251051	0.00919202132548947	41909.782	684	0.636	ns	0.03937008	0.01290496;0.08948515	0.8109	ns
LTR	ERV1	LTR2B	21	0.0415742793791574	45759	326	11.286	3.12409410293032	0.0223432055749129	41909.782	1000	0.004	**	0.06441718	0.04031401;0.09678522	0.008848	**
LTR	ERV1	MER66A	28	0.0554323725055432	45759	331	11.375	3.27124992565167	0.0225194013303769	41909.782	1001	0.002	**	0.08459215	0.05694634;0.11993829	1.47e-05	***
LTR	ERV1	MER48	19	0.0376148242001901	45759	193	6.84084084084084	2.62134251230688	0.0135430013478794	41909.782	1000	0.004	**	0.0984456	0.06031742;0.14946273	6.606e-05	***
LTR	ERV1	LTR21B	6	0.0118783655369021	45759	36	1.57716049382716	0.80391427960131	0.00312234814267335	41909.782	649	0.706	ns	0.1666667	0.06372013;0.32811593	0.004433	**
LTR	ERV1	LTR36	15	0.0296959138422553	45759	484	15.938	4.10646064379278	0.031552898321191	41909.782	457	0.914	ns	0.03099174	0.01744749;0.05060152	1	ns
LTR	ERV1	LTR1D1	76	0.15045929680076	45759	311	11.553	3.32388917372997	0.022871792841305	41909.782	1001	0.002	**	0.244373	0.1976439;0.2960451	2.2e-16	***
LTR	ERV1	MER110	17	0.0336553690212227	45759	784	24.959	4.92824579405356	0.0494120209059234	41909.782	59	0.118	ns	0.02168367	0.01268106;0.03449124	0.1256	ns
LTR	ERV1	LTR26D	5	0.00989863794741844	45759	196	7.10710710710711	2.65020503225043	0.0140701360213555	41909.782	303	0.606	ns	0.0255102	0.008333848;0.058525224	0.5652	ns
LTR	ERV1	PABL_B	18	0.0356350966107064	45759	377	11.757	3.38103273902848	0.0232756572695597	41909.782	972	0.06	ns	0.04774536	0.02853896;0.07441050	0.07341	ns
LTR	ERV1	MER67B	13	0.0257364586632879	45759	482	15.941	3.7335584177107	0.0315588375039595	41909.782	268	0.536	ns	0.02697095	0.01443736;0.04567958	0.5252	ns
LTR	ERV1	LOR1b	100	0.197972758948369	45759	1101	36.141	6.03021413239053	0.0715493348115299	41909.782	1001	0.002	**	0.09082652	0.07450975;0.10936678	2.2e-16	***
LTR	ERV1	LTR34	10	0.0197972758948369	45759	264	10.9	3.15086145806634	0.0215790307253722	41909.782	452	0.904	ns	0.03787879	0.01831124;0.06855547	1	ns
LTR	ERV1	LTR27D	60	0.118783655369021	45759	273	9.347	3.00326665659422	0.018504513778904	41909.782	1001	0.002	**	0.2197802	0.1721089;0.2736474	2.2e-16	***
LTR	ERV1	MER83	14	0.0277161862527716	45759	466	15.914	3.72296447262991	0.0315053848590434	41909.782	378	0.756	ns	0.03004292	0.01652007;0.04989354	0.7978	ns
LTR	ERV1	MER34C2	11	0.0217770034843206	45759	590	19.68	4.43410208060902	0.038961038961039	41909.782	31	0.062	ns	0.01864407	0.00934288;0.03311408	0.04996	*
LTR	ERV1	MER57E2	1	0.00197972758948369	45759	76	2.69138495092694	1.37494022939258	0.00532820904127125	41909.782	203	0.406	ns	0.01315789	0.0003330736;0.0711436913	0.5274	ns
LTR	ERV1	LTR10E	37	0.0732499208108964	45759	288	10.031	3.1397287935261	0.0198586474501109	41909.782	1001	0.002	**	0.1284722	0.09209379;0.17271056	1.3e-11	***
LTR	ERV1	LTR65	7	0.0138580931263858	45759	462	14.993	3.76631598994775	0.0296820557491289	41909.782	21	0.042	*	0.01515152	0.006112829;0.030967608	0.03441	*
LTR	ERV1	LTR75_1	3	0.00593918276845106	45759	129	4.865055387714	2.12367544628716	0.00963148437542366	41909.782	258	0.516	ns	0.02325581	0.004821827;0.066458823	0.6391	ns
LTR	ERV1	LTR2	71	0.140560658853342	45759	854	29.222	5.3650255823714	0.0578515996198923	41909.782	1001	0.002	**	0.08313817	0.06550034;0.10371286	1.985e-11	***
LTR	ERV1	tot	7547	14.9410041178334	45759	134544	4150.403	58.4039691683246	8.21666732657586	41909.782	1001	0.002	**	0.05609317	0.05486951;0.05733601	2.2e-16	***
LTR	ERV1	MER61C	50	0.0989863794741844	45759	312	9.781	3.11684997293001	0.0193637155527399	41909.782	1001	0.002	**	0.1602564	0.1213457;0.2057609	2.2e-16	***
LTR	ERV1	LTR38	7	0.0138580931263858	45759	237	7.92592592592593	2.72972917360697	0.0156911742277596	41909.782	467	0.934	ns	0.02953586	0.01195574;0.05990570	1	ns
LTR	ERV1	LTR1C	10	0.0197972758948369	45759	65	2.68612334801762	1.37610140479507	0.00531779250082678	41909.782	909	0.186	ns	0.1538462	0.07632158;0.26478351	0.0003231	***
LTR	ERV1	LTR60	2	0.00395945517896737	45759	42	2.05947955390335	1.11004045117351	0.00407720849284001	41909.782	569	0.866	ns	0.04761905	0.005819825;0.161641960	1	ns
LTR	ERV1	HERV1_LTRe	5	0.00989863794741844	45759	31	1.58990536277603	0.821680351976528	0.00314757951135577	41909.782	635	0.734	ns	0.1612903	0.05452433;0.33727158	0.01976	*
LTR	ERV1	LTR7	72	0.142540386442825	45759	2350	77.967	8.6080200399981	0.154353420969275	41909.782	269	0.538	ns	0.0306383	0.02404814;0.03842984	0.5265	ns
LTR	ERV1	MER67A	11	0.0217770034843206	45759	476	15.392	3.71970054872327	0.0304719670573329	41909.782	144	0.288	ns	0.02310924	0.0115912;0.0409720	0.2999	ns
LTR	ERV1	MER34C	8	0.0158378207158695	45759	198	5.86158475426279	2.30742182489468	0.011604341056111	41909.782	865	0.274	ns	0.04040404	0.01760243;0.07805720	0.3948	ns
LTR	ERV1	LTR28C	97	0.192033576179918	45759	227	8.83	2.92123837329884	0.017480994615141	41909.782	1001	0.002	**	0.4273128	0.3620852;0.4944641	2.2e-16	***
LTR	ERV1	MER57A1	33	0.0653310104529617	45759	1058	34.869	5.81546719177905	0.0690311213177067	41909.782	416	0.832	ns	0.03119093	0.02156566;0.04352651	0.863	ns
LTR	ERV1	LTR7C	59	0.116803927779538	45759	320	11.299	3.33327312257931	0.0223689420335762	41909.782	1001	0.002	**	0.184375	0.1434193;0.2312853	2.2e-16	***
LTR	ERV1	MER65B	7	0.0138580931263858	45759	198	6.72272272272272	2.60302625525855	0.0133091596506231	41909.782	632	0.74	ns	0.03535354	0.01432999;0.07148242	0.8435	ns
LTR	ERV1	LTR38A1	6	0.0118783655369021	45759	167	5.40361445783132	2.31441777476162	0.0106976846251016	41909.782	700	0.604	ns	0.03592814	0.01329713;0.07655730	0.6638	ns
LTR	ERV1	LTR30	6	0.0118783655369021	45759	145	4.7218875502008	2.08752284046257	0.00934805105757207	41909.782	809	0.386	ns	0.04137931	0.01533456;0.08788769	0.4802	ns
LTR	ERV1	LTR35A	6	0.0118783655369021	45759	93	3.24921135646688	1.666997587381	0.00643255336646119	41909.782	914	0.176	ns	0.06451613	0.02404229;0.13515042	0.144	ns
LTR	ERV1	LTR1C3	6	0.0118783655369021	45759	66	2.38305084745763	1.32122670388837	0.00471779150985435	41909.782	879	0.246	ns	0.09090909	0.03409713;0.18744265	0.03184	*
LTR	ERV1	MER52C	103	0.20391194171682	45759	381	15.305	3.87956518517553	0.0302997307570478	41909.782	1001	0.002	**	0.2703412	0.2263681;0.3179237	2.2e-16	***
LTR	ERV1	LTR76	37	0.0732499208108964	45759	188	6.34634634634635	2.48243613058807	0.0125640369542809	41909.782	1000	0.004	**	0.1968085	0.1425190;0.2609192	2.2e-16	***
LTR	ERV1	LTR8B	164	0.324675324675325	45759	1611	59.627	7.49493462580194	0.118045216978144	41909.782	1001	0.002	**	0.1018001	0.08745963;0.11760953	2.2e-16	***
LTR	ERV1	LTR10B	29	0.0574121000950269	45759	79	3.21420996818664	1.6397172308223	0.00636326015241257	41909.782	944	0.116	ns	0.3670886	0.2613878;0.4830751	2.2e-16	***
LTR	ERV1	MER4A1	79	0.156398479569211	45759	2254	71.987	8.31155297840981	0.142514649984162	41909.782	819	0.366	ns	0.0350488	0.02784469;0.04349165	0.4012	ns
LTR	ERV1	LTR54B	12	0.0237567310738042	45759	861	28.908	5.17903063887041	0.0572299651567944	41909.782	1	0.002	**	0.01393728	0.00722178;0.02421896	0.0005946	***
LTR	Gypsy	MamGypsy2-I	27	0.0534526449160596	45759	2287	72.268	8.43939567738111	0.143070953436807	41909.782	1	0.002	**	0.01180586	0.007794155;0.017130730	1.144e-09	***
LTR	Gypsy	MamGypLTR3a	58	0.114824200190054	45759	1326	40.637	6.27523781299239	0.0804501900538486	41909.782	998	0.008	**	0.04374057	0.03337876;0.05618051	0.008328	**
LTR	Gypsy	X1_LR	0	0	45759	15	1.22193211488251	0.458016924614091	0.00241909272030905	41909.782	1	0.002	**	0	0.0000000;0.2180194	0.6281	ns
LTR	Gypsy	MamGypLTR1d	27	0.0534526449160596	45759	751	22.917	4.69533355121413	0.0453694171681977	41909.782	847	0.31	ns	0.03595206	0.02382381;0.05187924	0.3944	ns
LTR	Gypsy	tot	498	0.985904339562876	45759	18029	541.728	23.2939181466455	1.07247386759582	41909.782	31	0.062	ns	0.02762216	0.02527861;0.03011970	0.05769	ns
LTR	Gypsy	MamGypLTR2b	31	0.0613715552739943	45759	890	26.659	4.97488376431736	0.0527775578080456	41909.782	834	0.336	ns	0.03483146	0.02378661;0.04907808	0.3756	ns
LTR	Gypsy	LTR81AB	5	0.00989863794741844	45759	266	7.976	2.76497180258119	0.0157903072537219	41909.782	186	0.372	ns	0.01879699	0.006130811;0.043318330	0.3679	ns
LTR	Gypsy	LTR104_Mam	45	0.0890877415267659	45759	1971	59.115	7.20844898273802	0.117031596452328	41909.782	25	0.05	*	0.02283105	0.01670071;0.03043149	0.06415	ns
LTR	Gypsy	LTR81	13	0.0257364586632879	45759	325	9.48448448448448	3.15490353928514	0.0187766956059639	41909.782	897	0.21	ns	0.04	0.02146737;0.06742998	0.2452	ns
LTR	Gypsy	MamGypsy2-LTR	23	0.0455337345581248	45759	904	25.928	5.1083178161613	0.051330376940133	41909.782	328	0.656	ns	0.02544248	0.01619517;0.03793271	0.6894	ns
LTR	Gypsy	MamGypLTR1b	30	0.0593918276845106	45759	1214	36.239	5.96048709472694	0.0717433481152993	41909.782	165	0.33	ns	0.0247117	0.01673356;0.03509067	0.3525	ns
LTR	Gypsy	MamGypLTR3	20	0.0395945517896737	45759	675	19.93	4.23474120024271	0.0394559708584099	41909.782	566	0.872	ns	0.02962963	0.01819051;0.04539088	0.9096	ns
LTR	Gypsy	LTR81C	36	0.0712701932214127	45759	728	22.34	4.70090400864541	0.0442271143490656	41909.782	999	0.006	**	0.04945055	0.03487148;0.06780604	0.00674	**
LTR	Gypsy	MamGypLTR4	27	0.0534526449160596	45759	712	22.31	4.60337822594354	0.0441677225213811	41909.782	871	0.262	ns	0.03792135	0.02513645;0.05469606	0.3311	ns
LTR	Gypsy	MamGyp-int	15	0.0296959138422553	45759	684	20.266	4.17332728894591	0.0401211593284764	41909.782	124	0.248	ns	0.02192982	0.01232467;0.03591228	0.3081	ns
LTR	Gypsy	LTR81B	45	0.0890877415267659	45759	1157	36.147	5.93013975868677	0.0715612131770668	41909.782	935	0.134	ns	0.03889369	0.02850821;0.05169894	0.1497	ns
LTR	Gypsy	MamGypLTR1c	47	0.0930471967057333	45759	1139	34.249	5.87771609951915	0.0678036902122268	41909.782	982	0.04	*	0.04126427	0.03047423;0.05449732	0.03656	*
LTR	Gypsy	LTR81A	29	0.0574121000950269	45759	854	25.716	4.71355084427457	0.0509106746911625	41909.782	782	0.44	ns	0.03395785	0.02285774;0.04840681	0.4829	ns
LTR	Gypsy	MamGypLTR2c	30	0.0593918276845106	45759	1037	32.068	5.63659002830143	0.0634859043395629	41909.782	395	0.79	ns	0.0289296	0.01960198;0.04104268	0.7879	ns
LTR	Gypsy	MamGypLTR1a	18	0.0356350966107064	45759	1094	33.517	5.77555781445118	0.0663545296167248	41909.782	6	0.012	*	0.01645338	0.009779714;0.025879185	0.004773	**
RC	tot	tot	32	0.063351282863478	45759	1796	55.976	7.44639999414973	0.110817231548939	41909.782	2	0.004	**	0.01781737	0.01221818;0.02506039	0.000651	***
RC	Helitron	tot	32	0.063351282863478	45759	1796	55.976	7.44639999414973	0.110817231548939	41909.782	2	0.004	**	0.01781737	0.01221818;0.02506039	0.000651	***
RC	Helitron	Helitron1Na_Mam	6	0.0118783655369021	45759	326	10.271	3.20684312725815	0.0203337820715869	41909.782	104	0.208	ns	0.01840491	0.006783486;0.039627308	0.205	ns
RC	Helitron	Helitron1Nb_Mam	5	0.00989863794741844	45759	359	11.081	3.21228232846332	0.0219373614190687	41909.782	31	0.062	ns	0.01392758	0.004537301;0.032201376	0.06563	ns
RC	Helitron	Helitron3Na_Mam	21	0.0415742793791574	45759	1111	34.659	5.84199005886247	0.0686153785239151	41909.782	13	0.026	*	0.01890189	0.01173769;0.02874904	0.01544	*
Unknown	tot	tot	136	0.269242952169781	45759	6436	188.814	13.2184011941736	0.373800285080773	41909.782	1	0.002	**	0.02113114	0.01775807;0.02494728	5.518e-05	***
Unknown	Unknown	UCON84	1	0.00197972758948369	45759	103	3.46569646569647	1.6957337615254	0.0068611349099154	41909.782	109	0.218	ns	0.009708738	0.0002457738;0.0529082867	0.2695	ns
Unknown	Unknown	EUTREP6	0	0	45759	14	1.20795107033639	0.475985665148401	0.0023914140606913	41909.782	1	0.002	**	0	0.0000000;0.2316358	0.6262	ns
Unknown	Unknown	UCON57	0	0	45759	22	1.27688787185355	0.527884316945806	0.00252789014858558	41909.782	1	0.002	**	0	0.0000000;0.1543725	0.6362	ns
Unknown	Unknown	UCON15	1	0.00197972758948369	45759	48	1.8455497382199	0.993936313830083	0.00365368573451832	41909.782	362	0.724	ns	0.02083333	0.0005273153;0.1106961606	1	ns
Unknown	Unknown	UCON4	2	0.00395945517896737	45759	138	4.10425101214575	1.87401095717932	0.00812529896291128	41909.782	202	0.404	ns	0.01449275	0.001759984;0.051371076	0.448	ns
Unknown	Unknown	UCON61	0	0	45759	16	1.22873900293255	0.491571183796408	0.00243256850438025	41909.782	1	0.002	**	0	0.0000000;0.2059072	0.6294	ns
Unknown	Unknown	MARE11	1	0.00197972758948369	45759	13	1.13584905660377	0.354139128852397	0.00224867171484751	41909.782	231	0.462	ns	0.07692308	0.001945628;0.360297435	1	ns
Unknown	Unknown	UCON5	4	0.00791891035793475	45759	118	3.69958847736626	1.76248812849343	0.00732417737837792	41909.782	677	0.65	ns	0.03389831	0.009311965;0.084520515	0.789	ns
Unknown	Unknown	UCON24	2	0.00395945517896737	45759	23	1.34573304157549	0.613042061303943	0.0026641848304868	41909.782	432	0.864	ns	0.08695652	0.01070997;0.28037934	0.3929	ns
Unknown	Unknown	UCON93	2	0.00395945517896737	45759	27	1.4188679245283	0.67217352038168	0.00280897197602214	41909.782	490	0.98	ns	0.07407407	0.009100073;0.242898347	0.6513	ns
Unknown	Unknown	MARE9	0	0	45759	23	1.39055793991416	0.663840981955709	0.00275292591842367	41909.782	1	0.002	**	0	0.0000000;0.1481851	0.3977	ns
Unknown	Unknown	UCON80_AMi	5	0.00989863794741844	45759	220	6.08542713567839	2.44491396973057	0.0120474879942952	41909.782	441	0.882	ns	0.02272727	0.007419721;0.052238049	0.8372	ns
Unknown	Unknown	UCON25	0	0	45759	49	1.93274111675127	1.07260876103134	0.003826300912162	41909.782	1	0.002	**	0	0.00000000;0.07251926	0.2663	ns
Unknown	Unknown	UCON92	1	0.00197972758948369	45759	19	1.35892116182573	0.636562100427707	0.00269029371599962	41909.782	347	0.694	ns	0.05263158	0.001331629;0.260280654	1	ns
Unknown	Unknown	UCON28c	2	0.00395945517896737	45759	65	2.39007891770011	1.25390257364512	0.00473170517441422	41909.782	542	0.92	ns	0.03076923	0.003748262;0.106770321	1	ns
Unknown	Unknown	UCON71_Crp	10	0.0197972758948369	45759	276	8.026	2.84700358788489	0.0158892936331961	41909.782	830	0.344	ns	0.03623188	0.01750890;0.06562068	0.4696	ns
Unknown	Unknown	UCON63	0	0	45759	14	1.17049180327869	0.441045506623586	0.00231725491621533	41909.782	1	0.002	**	0	0.0000000;0.2316358	0.6238	ns
Unknown	Unknown	UCON31	2	0.00395945517896737	45759	115	3.5920245398773	1.78536579011554	0.00711123008369754	41909.782	287	0.574	ns	0.0173913	0.002113151;0.061412333	0.5904	ns
Unknown	Unknown	UCON59	0	0	45759	43	1.67094017094017	0.847070288375286	0.00330800635678684	41909.782	1	0.002	**	0	0.00000000;0.08221112	0.4153	ns
Unknown	Unknown	EUTREP2	20	0.0395945517896737	45759	819	24.052	4.89441020463664	0.0476164079822616	41909.782	245	0.49	ns	0.02442002	0.01497873;0.03746371	0.4684	ns
Unknown	Unknown	UCON87	0	0	45759	6	1.06944444444444	0.255095697873984	0.00211720867208672	41909.782	1	0.002	**	0	0.0000000;0.4592581	0.5992	ns
Unknown	Unknown	Eulor4	0	0	45759	31	1.60269865067466	0.790061333412622	0.00317290673636891	41909.782	1	0.002	**	0	0.0000000;0.1121887	0.4074	ns
Unknown	Unknown	UCON35	4	0.00791891035793475	45759	170	4.92477432296891	2.12022155256248	0.00974971159916239	41909.782	461	0.922	ns	0.02352941	0.006447343;0.059146357	1	ns
Unknown	Unknown	UCON20	2	0.00395945517896737	45759	46	1.8173455978975	0.999744071268499	0.00359784921978441	41909.782	612	0.78	ns	0.04347826	0.005309483;0.148386776	0.7037	ns
Unknown	Unknown	UCON71	0	0	45759	17	1.25765306122449	0.532755806060208	0.00248981046330474	41909.782	1	0.002	**	0	0.0000000;0.1950643	0.6323	ns
Unknown	Unknown	UCON94	0	0	45759	29	1.40794223826715	0.650226075793084	0.00278734209349689	41909.782	1	0.002	**	0	0.0000000;0.1194449	0.4009	ns
Unknown	Unknown	UCON66	0	0	45759	64	2.21928817451206	1.23693910250132	0.0043935860280964	41909.782	1	0.002	**	0	0.00000000;0.05600909	0.1756	ns
Unknown	Unknown	UCON68	0	0	45759	12	1.16206896551724	0.3874446433088	0.00230057999191725	41909.782	1	0.002	**	0	0.0000000;0.2646485	0.621	ns
Unknown	Unknown	UCON22	0	0	45759	37	1.53689167974882	0.779436021642046	0.00304262686044667	41909.782	1	0.002	**	0	0.00000000;0.09489059	0.406	ns
Unknown	Unknown	UCON96	0	0	45759	17	1.28759894459103	0.553133725326996	0.00254909515479694	41909.782	1	0.002	**	0	0.0000000;0.1950643	0.6348	ns
Unknown	Unknown	UCON67	0	0	45759	20	1.29087048832272	0.551884090320138	0.00255557192018276	41909.782	1	0.002	**	0	0.0000000;0.1684335	0.6366	ns
Unknown	Unknown	UCON48	4	0.00791891035793475	45759	195	5.88877755511022	2.42947759668527	0.011658175394184	41909.782	308	0.616	ns	0.02051282	0.005616661;0.051685502	0.6717	ns
Unknown	Unknown	UCON64	0	0	45759	15	1.21404682274247	0.47874627706153	0.00240348198990829	41909.782	1	0.002	**	0	0.0000000;0.2180194	0.6275	ns
Unknown	Unknown	UCON47	1	0.00197972758948369	45759	155	4.52028397565923	2.14217838756464	0.00894893089891358	41909.782	55	0.11	ns	0.006451613	0.0001633274;0.0354204348	0.1428	ns
Unknown	Unknown	UCON1	6	0.0118783655369021	45759	241	7.02	2.56908547934866	0.0138976876781755	41909.782	443	0.886	ns	0.02489627	0.009190083;0.053398276	0.8488	ns
Unknown	Unknown	UCON28b	1	0.00197972758948369	45759	75	2.54298150163221	1.36882988000635	0.00503441063832794	41909.782	241	0.482	ns	0.01333333	0.0003375138;0.0720634972	0.5232	ns
Unknown	Unknown	UCON60	0	0	45759	38	1.66422287390029	0.841391615361797	0.00329470793851024	41909.782	1	0.002	**	0	0.00000000;0.09251276	0.4137	ns
Unknown	Unknown	UCON103	0	0	45759	14	1.24585635359116	0.529251770306215	0.00246645619573796	41909.782	1	0.002	**	0	0.0000000;0.2316358	0.6291	ns
Unknown	Unknown	UCON85	1	0.00197972758948369	45759	28	1.4280442804428	0.717736386942298	0.002827138660997	41909.782	370	0.74	ns	0.03571429	0.0009037988;0.1834775975	1	ns
Unknown	Unknown	UCON56	0	0	45759	15	1.22660098522167	0.50467618113152	0.00242833581173122	41909.782	1	0.002	**	0	0.0000000;0.2180194	0.6285	ns
Unknown	Unknown	UCON16	0	0	45759	37	1.61280487804878	0.811795144903654	0.00319291431352704	41909.782	1	0.002	**	0	0.00000000;0.09489059	0.4099	ns
Unknown	Unknown	tot	136	0.269242952169781	45759	6436	188.814	13.2184011941736	0.373800285080773	41909.782	1	0.002	**	0.02113114	0.01775807;0.02494728	5.518e-05	***
Unknown	Unknown	UCON6	1	0.00197972758948369	45759	97	2.84030010718114	1.47918487440605	0.00562302048459997	41909.782	186	0.372	ns	0.01030928	0.0002609743;0.0561041541	0.5363	ns
Unknown	Unknown	UCON65	3	0.00593918276845106	45759	33	1.52173913043478	0.742715429130566	0.00301262894051865	41909.782	632	0.74	ns	0.09090909	0.01915494;0.24331635	0.1937	ns
Unknown	Unknown	UCON18	1	0.00197972758948369	45759	34	1.70286576168929	0.879838418161938	0.00337121032960344	41909.782	345	0.69	ns	0.02941176	0.0007443642;0.1532676696	1	ns
Unknown	Unknown	UCON101	5	0.00989863794741844	45759	210	6.14214214214214	2.40111359765286	0.0121597682573292	41909.782	417	0.834	ns	0.02380952	0.007775069;0.054685881	0.8373	ns
Unknown	Unknown	UCON12A	0	0	45759	24	1.428	0.655496262919479	0.0028270509977827	41909.782	1	0.002	**	0	0.0000000;0.1424736	0.3983	ns
Unknown	Unknown	UCON76	1	0.00197972758948369	45759	140	4.17408906882591	1.98220469197648	0.00826355929051693	41909.782	72	0.144	ns	0.007142857	0.0001808251;0.0391537083	0.1359	ns
Unknown	Unknown	UCON9	0	0	45759	49	1.93928128872367	1.06607090529707	0.00383924867105573	41909.782	1	0.002	**	0	0.00000000;0.07251926	0.2665	ns
Unknown	Unknown	UCON12	0	0	45759	59	2.23606168446026	1.20668354751317	0.00442679300851335	41909.782	1	0.002	**	0	0.0000000;0.0606089	0.175	ns
Unknown	Unknown	UCON26	4	0.00791891035793475	45759	206	6.50952858575727	2.448907525963	0.0128870933357564	41909.782	203	0.406	ns	0.01941748	0.005315335;0.048967585	0.4248	ns
Unknown	Unknown	EUTREP14	11	0.0217770034843206	45759	382	10.95	3.2701978830331	0.0216780171048464	41909.782	590	0.824	ns	0.02879581	0.01446059;0.05093867	0.8786	ns
Unknown	Unknown	UCON27	2	0.00395945517896737	45759	102	3.39834024896266	1.67661744240629	0.00672778794932423	41909.782	317	0.634	ns	0.01960784	0.002383485;0.069039212	0.7782	ns
Unknown	Unknown	MamRep564	10	0.0197972758948369	45759	788	22.815	4.79016917454078	0.0451674849540703	41909.782	5	0.01	**	0.01269036	0.006101837;0.023213845	0.003893	**
Unknown	Unknown	UCON17	1	0.00197972758948369	45759	33	1.62125748502994	0.836909198817485	0.00320964817277071	41909.782	373	0.746	ns	0.03030303	0.0007669121;0.1575939723	1	ns
Unknown	Unknown	UCON19	0	0	45759	30	1.58517350157729	0.798795134269171	0.00313821171519102	41909.782	1	0.002	**	0	0.0000000;0.1157033	0.406	ns
Unknown	Unknown	UCON75	2	0.00395945517896737	45759	22	1.39102564102564	0.663264116638583	0.00275385183921769	41909.782	439	0.878	ns	0.09090909	0.01120559;0.29161274	0.6471	ns
Unknown	Unknown	UCON70	2	0.00395945517896737	45759	59	2.03117505995204	1.07195474387619	0.00402117330525823	41909.782	607	0.79	ns	0.03389831	0.004131933;0.117148464	1	ns
Unknown	Unknown	UCON88	0	0	45759	33	1.54220779220779	0.733520963508648	0.00305315131495049	41909.782	1	0.002	**	0	0.0000000;0.1057628	0.405	ns
Unknown	Unknown	UCON41	18	0.0356350966107064	45759	579	16.838	3.99646440341057	0.0333346531517263	41909.782	681	0.642	ns	0.03108808	0.01852672;0.04868870	0.7107	ns
Unknown	Unknown	UCON28a	4	0.00791891035793475	45759	129	4.09368635437882	1.93507799993909	0.00810438381845664	41909.782	613	0.778	ns	0.03100775	0.008511931;0.077488990	1	ns
