# Supplementary material for: Transposable elements generate regulatory novelty in a tissue-specific fashion
Source: BMC Genomics. 2018 Jun 18;19:468. doi: 10.1186/s12864-018-4850-3 (PMC6006921; doi:10.1186/s12864-018-4850-3)
Supplement: Supplementary file 2 — It contains two folders “TE_PIPELINE_SUMMARY_STATISTICS_ACTIVE” “TE_PIPELINE_SUMMARY_STATISTICS_REPRESSED”. In each of the two folders are included multiple spreadsheets (txt format) with the summary statistics of the TE analysis pipeline for ACTIVE and REPRESSED regions respectively. (ZIP 3922 kb) [file 12864_2018_4850_MOESM2_ESM.zip › Supplemental_File_S1/TE_PIPELINE_SUMMARY_STATISTICS_REPRESSED/E104_15_coreMarks_dense_no_header_REPRESSED.bed.shuffle-rm.nonTE-no_low.boot-1000.stats.tab.txt]

#Script TE-analysis_Shuffle_bed.pl, v4.3
#Aggregated results + stats
#Features in input file (counts):
	49266
#With 1000 bootstraps for exp (expected); sd = standard deviation; nb = number; len = length; avg = average
#Two tests are made (permutation and binomial) to assess how significant the difference between observed and random, so two pvalues are given
#For the two tailed permutation test:
#if rank is < 500 and pvalue is not "ns", there are significantly fewer observed values than expected 
#if rank is > 500 and pvalue is not "ns", there are significantly higher observed values than expected 
#The binomial test is done with binom.test from R, two sided

#Level_(tot_means_all)	#	#	#COUNTS	#	#	#	#	#	#	#	#	#	#	#	#	#
#Rclass	Rfam	Rname	obs_hits	%_obs_(%of_features)	obs_tot_hits	nb_of_trials(nb_of_TE_in_genome)	exp_avg_hits	exp_sd	%_exp_(%of_features)	exp_tot_hits(avg)	obs_rank_in_exp	2-tailed_permutation-test_pvalue(obs.vs.exp)	significance	binomal_test_proba	binomial_test_95%_confidence_interval	binomial_test_pval	significance

age	cat.2	tot	45574	92.5059879024073	45574	4687922	43715.219	27.6501278219209	88.7330390127065	43715.219	1001	0.002	**	0.009721578	0.009632956;0.009810807	2.2e-16	***
age	cat.2	Ancient	35337	71.7269516502253	45574	2716717	38192.962	63.3484299693337	77.5239759671985	43715.219	1	0.002	**	0.01300724	0.01287285;0.01314268	2.2e-16	***
age	cat.2	LineageSpe	36807	74.7107538667641	45574	1971205	35766.824	74.129185616464	72.5994072991515	43715.219	1001	0.002	**	0.01867233	0.01848382;0.01886227	3.281e-08	***
age	cat.1	01_Human	999	2.02776762879065	45574	10400	1013.631	33.0769545745058	2.05746559493363	43715.219	342	0.684	ns	0.09605769	0.09046001;0.10188270	0.6435	ns
age	cat.1	06_Boreotheria/Eutheria?	195	0.395810498112288	45574	2965	275.129	15.5796368405712	0.558456136077619	43715.219	1	0.002	**	0.06576728	0.05710853;0.07529441	1.199e-07	***
age	cat.1	04_Primates/Glires	517	1.04940526935412	45574	9067	809.351	26.3732316250085	1.64281857670604	43715.219	1	0.002	**	0.05701996	0.05233488;0.06199212	2.2e-16	***
age	cat.1	07_Eutheria+Metatheria	9251	18.7776559899322	45574	189643	11012.377	76.3024438267474	22.3528944911298	43715.219	1	0.002	**	0.04878113	0.04781590;0.04976018	2.2e-16	***
age	cat.1	07_Eutheria	30473	61.8540169691065	45574	1469955	31849.548	78.5624321909127	64.6481305565705	43715.219	1	0.002	**	0.02073057	0.02050084;0.02096218	4.187e-15	***
age	cat.1	10_Amniota/Theria	216	0.438436244062843	45574	2529	218.522	13.8141357437353	0.443555393171761	43715.219	447	0.894	ns	0.08540925	0.07480355;0.09698597	0.8875	ns
age	cat.1	07_Eutheria/03_Primates	1	0.00202979742621686	45574	21	2.04952830188679	1.11865147528844	0.00416012727212843	43715.219	326	0.652	ns	0.04761905	0.001204883;0.238159910	0.7157	ns
age	cat.1	02_Hominidae	570	1.15698453294361	45574	10036	1038.613	30.9826589587814	2.10817399423538	43715.219	1	0.002	**	0.05679554	0.05234663;0.06150375	2.2e-16	***
age	cat.1	07_Metatheria	4	0.00811918970486745	45574	59	6.14914914914915	2.35581759264941	0.0124815271163666	43715.219	247	0.494	ns	0.06779661	0.01877996;0.16458517	0.5204	ns
age	cat.1	15_Euteleostomi	5	0.0101489871310843	45574	73	6.6996996996997	2.43963389404719	0.0135990332068763	43715.219	337	0.674	ns	0.06849315	0.0226122;0.1526470	0.6836	ns
age	cat.1	02_Haplorrhini	298	0.604879633012625	45574	4342	404.642	18.513416286104	0.821341290139244	43715.219	1	0.002	**	0.06863197	0.06128879;0.07656162	7.581e-09	***
age	cat.1	07_Eutheria + Transfert Opossum?	79	0.160353996671132	45574	890	87.283	9.27496285361487	0.177166808752486	43715.219	185	0.37	ns	0.08876404	0.07090382;0.10939922	0.3976	ns
age	cat.1	05_Boreotheria	7614	15.4548776032152	45574	118653	8021.22	71.4116182369453	16.2814517111192	43715.219	1	0.002	**	0.06417031	0.06278240;0.06557957	2.125e-06	***
age	cat.1	16_Metazoa	52	0.105549466163277	45574	491	41.939	5.82178427736481	0.085127674258109	43715.219	969	0.066	ns	0.1059063	0.08011261;0.13655703	0.1062	ns
age	cat.1	16_Vertebrata	669	1.35793447813908	45574	8857	745.997	24.5817667032753	1.5142227905655	43715.219	2	0.004	**	0.07553348	0.07011406;0.08123402	0.003018	**
age	cat.1	07_Eutheria/Primates?	39	0.0791620996224577	45574	424	39.257	5.83875346645515	0.0796837575609954	43715.219	533	0.938	ns	0.09198113	0.06622606;0.12359467	1	ns
age	cat.1	03_Euarchontoglires/Primates?	895	1.81666869646409	45574	13041	1152.319	31.6251385512916	2.33897414038079	43715.219	1	0.002	**	0.06862971	0.06434879;0.07310431	2.2e-16	***
age	cat.1	09_Theria	480	0.974302764584094	45574	9723	877.428	27.7612590403156	1.78100109609061	43715.219	1	0.002	**	0.04936748	0.04514559;0.05386184	2.2e-16	***
age	cat.1	tot	45574	92.5059879024073	45574	4687922	43715.219	27.6501278219209	88.7330390127065	43715.219	1001	0.002	**	0.009721578	0.009632956;0.009810807	2.2e-16	***
age	cat.1	10_Theria/Mammalia	5814	11.8012422360248	45574	104874	7039.873	63.7575399062331	14.2895160962936	43715.219	1	0.002	**	0.05543795	0.05406055;0.05684001	2.2e-16	***
age	cat.1	03_Primates	29783	60.4534567450168	45574	1475760	32053.061	80.1941792487795	65.0612207201721	43715.219	1	0.002	**	0.02018147	0.01995519;0.02040962	2.2e-16	***
age	cat.1	08_Eutheria/Theria	187	0.379572118702553	45574	2459	235.581	13.738055654756	0.478181707465595	43715.219	2	0.004	**	0.07604717	0.06587662;0.08724055	0.0006868	***
age	cat.1	13_Amniota/Euteleostemi?	16	0.0324767588194698	45574	191	17.372	3.99243729513132	0.0352616408882394	43715.219	412	0.824	ns	0.08376963	0.04864006;0.13247252	0.8996	ns
age	cat.1	14_Tetrapoda	823	1.67052328177648	45574	8931	778.862	26.6963602697381	1.58093208297812	43715.219	953	0.098	ns	0.09215093	0.08623003;0.09833940	0.09888	ns
age	cat.1	12_Amniota	2799	5.681402995981	45574	36530	2962.425	46.2327789003089	6.01312264036049	43715.219	2	0.004	**	0.07662195	0.07391435;0.07939710	0.001669	**
age	cat.1	03_Primates/Indep	1344	2.72804774083546	45574	25104	2230.79	42.9649145685626	4.52805180043032	43715.219	1	0.002	**	0.05353728	0.05078462;0.05639387	2.2e-16	***
age	cat.1	08_Eutheria/Theria?	11244	22.8230422603824	45574	259031	13736.892	77.232876764065	27.883108025819	43715.219	1	0.002	**	0.04340793	0.04262638;0.04419972	2.2e-16	***
age	cat.1	11_Mammalia	17677	35.8807291032355	45574	619071	21556.626	83.1086106559674	43.7555839727195	43715.219	1	0.002	**	0.02855408	0.02814060;0.02897197	2.2e-16	***
age	cat.1	02_Simiiformes	11215	22.7641781350221	45574	154323	9682.775	74.0311622763549	19.654071773637	43715.219	1001	0.002	**	0.07267225	0.07138186;0.07397873	2.2e-16	***
age	cat.1	02_Hominoidea	4290	8.70783095847034	45574	64786	5491.87	66.1014409865662	11.1473835911176	43715.219	1	0.002	**	0.06621801	0.06431497;0.06816001	2.2e-16	***
age	cat.1	04_Euarchontoglires	3973	8.0643851743596	45574	55401	4354.031	55.8504011293232	8.83780091746844	43715.219	1	0.002	**	0.07171351	0.06957848;0.07389353	1.149e-09	***
age	cat.1	02_Catarrhini	2303	4.67462347257744	45574	30292	2728.987	46.9299824659487	5.53929078877928	43715.219	1	0.002	**	0.07602667	0.07306626;0.07906870	2.2e-16	***
DNA?	tot	tot	403	0.818008362765396	45574	4312	385.609	18.4863155567263	0.782708155726058	43715.219	833	0.338	ns	0.09346011	0.0849338;0.1025416	0.3503	ns
DNA?	PiggyBac?	tot	29	0.058864125360289	45574	294	26.42	4.93943296320519	0.0536272480006495	43715.219	731	0.542	ns	0.09863946	0.0670601;0.1385857	0.6094	ns
DNA?	PiggyBac?	EUTREP4	29	0.058864125360289	45574	294	26.42	4.93943296320519	0.0536272480006495	43715.219	731	0.542	ns	0.09863946	0.0670601;0.1385857	0.6094	ns
DNA?	hAT-Tip100?	tot	48	0.0974302764584094	45574	520	48.864	6.57348573549184	0.0991840214346608	43715.219	490	0.98	ns	0.09230769	0.06884511;0.12052247	1	ns
DNA?	hAT-Tip100?	Eutr16	48	0.0974302764584094	45574	520	48.864	6.57348573549184	0.0991840214346608	43715.219	490	0.98	ns	0.09230769	0.06884511;0.12052247	1	ns
DNA?	DNA?	Eulor12	8	0.0162383794097349	45574	60	5.46840521564694	2.20082468211772	0.011099754832231	43715.219	907	0.19	ns	0.1333333	0.05936442;0.24592222	0.2577	ns
DNA?	DNA?	Eulor2C	3	0.00608939227865059	45574	38	3.29424083769634	1.56156614008531	0.00668664157369451	43715.219	566	0.872	ns	0.07894737	0.01658648;0.21377329	1	ns
DNA?	DNA?	UCON83	3	0.00608939227865059	45574	50	4.75935288169869	2.00372274628301	0.0096605222297298	43715.219	292	0.584	ns	0.06	0.01254859;0.16548195	0.6265	ns
DNA?	DNA?	Eulor6D	7	0.014208581983518	45574	75	7.20820820820821	2.64171345771605	0.0146312024686563	43715.219	581	0.842	ns	0.09333333	0.03835391;0.18289353	1	ns
DNA?	DNA?	tot	328	0.665773555799131	45574	3498	312.285	16.8625063119075	0.633875289246133	43715.219	829	0.346	ns	0.09376787	0.08430726;0.10391352	0.3429	ns
DNA?	DNA?	UCON7	12	0.0243575691146024	45574	127	11.733	3.17392261795791	0.0238156132018025	43715.219	602	0.8	ns	0.09448819	0.04978214;0.15923534	0.8783	ns
DNA?	DNA?	Eulor6C	1	0.00202979742621686	45574	21	2.25667828106852	1.16951296754687	0.00458059976671239	43715.219	271	0.542	ns	0.04761905	0.001204883;0.238159910	0.7203	ns
DNA?	DNA?	MER133B	4	0.00811918970486745	45574	40	3.57464212678937	1.66825104230996	0.00725579938860343	43715.219	720	0.564	ns	0.1	0.02792542;0.23663740	0.7792	ns
DNA?	DNA?	Eulor6E	4	0.00811918970486745	45574	31	2.76645435244161	1.37172756468958	0.00561534192433243	43715.219	837	0.33	ns	0.1290323	0.03630166;0.29833583	0.3531	ns
DNA?	DNA?	Eulor2A	8	0.0162383794097349	45574	67	6.21321321321321	2.35938954469855	0.0126115641887168	43715.219	843	0.318	ns	0.119403	0.05298481;0.22178514	0.4011	ns
DNA?	DNA?	Eulor7	1	0.00202979742621686	45574	12	1.60091047040971	0.802768247848296	0.00324952395244126	43715.219	371	0.742	ns	0.08333333	0.002107593;0.384796165	1	ns
DNA?	DNA?	Eulor6A	2	0.00405959485243373	45574	30	2.55788313120176	1.35103228279424	0.00519198459627687	43715.219	499	0.998	ns	0.06666667	0.008178134;0.220735402	1	ns
DNA?	DNA?	MER123	1	0.00202979742621686	45574	46	4.18421052631579	1.88860865149749	0.0084930997570653	43715.219	67	0.134	ns	0.02173913	0.0005502357;0.1152718256	0.1235	ns
DNA?	DNA?	UCON100	1	0.00202979742621686	45574	19	2.0589651022864	1.0620001077689	0.00417928206529128	43715.219	302	0.604	ns	0.05263158	0.001331629;0.260280654	0.7143	ns
DNA?	DNA?	UCON21	5	0.0101489871310843	45574	28	2.64781216648879	1.38512319137294	0.00537452232064465	43715.219	904	0.196	ns	0.1785714	0.06064291;0.36893335	0.1813	ns
DNA?	DNA?	Eulor5A	12	0.0243575691146024	45574	126	11.357	3.1767345880074	0.0230524093695449	43715.219	656	0.692	ns	0.0952381	0.05018522;0.16045261	0.757	ns
DNA?	DNA?	Eulor2B	7	0.014208581983518	45574	57	5.2218875502008	2.19546422590801	0.0105993739093915	43715.219	848	0.308	ns	0.122807	0.05082894;0.23679500	0.3611	ns
DNA?	DNA?	Eulor6B	6	0.0121787845573012	45574	64	5.80980980980981	2.28040882138469	0.0117927369987614	43715.219	649	0.706	ns	0.09375	0.03518733;0.19296910	0.8287	ns
DNA?	DNA?	MER133A	4	0.00811918970486745	45574	54	4.94058408862034	2.13115675021347	0.0100283848670896	43715.219	442	0.884	ns	0.07407407	0.02055097;0.17893343	0.8159	ns
DNA?	DNA?	MER131	104	0.211098932326554	45574	1106	101.011	9.63855698643635	0.205031867819592	43715.219	634	0.736	ns	0.09403255	0.07747692;0.11278300	0.7541	ns
DNA?	DNA?	Eulor3	4	0.00811918970486745	45574	37	3.45114345114345	1.65059310193072	0.00700512209463616	43715.219	714	0.576	ns	0.1081081	0.03025197;0.25417594	0.7741	ns
DNA?	DNA?	UCON62	2	0.00405959485243373	45574	24	2.56988082340195	1.3133069513527	0.00521633748102535	43715.219	490	0.98	ns	0.08333333	0.01025634;0.26997280	1	ns
DNA?	DNA?	UCON2	12	0.0243575691146024	45574	135	12.559	3.36538925606606	0.0254922258758576	43715.219	511	0.982	ns	0.08888889	0.04677665;0.15012321	1	ns
DNA?	DNA?	MER124	74	0.150205009540048	45574	747	65.885	8.19481115889378	0.133733203426298	43715.219	841	0.322	ns	0.09906292	0.07858746;0.12276539	0.3015	ns
DNA?	DNA?	UCON14	9	0.0182681768359518	45574	98	8.782	2.88804723244215	0.0178256809970365	43715.219	621	0.762	ns	0.09183673	0.04285837;0.16718665	0.86	ns
DNA?	DNA?	Eulor10	6	0.0121787845573012	45574	39	3.75153374233129	1.77455652752519	0.00761485353454977	43715.219	911	0.182	ns	0.1538462	0.05862426;0.30527992	0.2676	ns
DNA?	DNA?	Eulor5B	3	0.00608939227865059	45574	43	4.31910569105691	1.91683679245776	0.00876690961526592	43715.219	352	0.704	ns	0.06976744	0.0146255;0.1906072	0.7976	ns
DNA?	DNA?	MER134	11	0.0223277716883855	45574	89	7.929	2.64820164866121	0.0160942637924735	43715.219	912	0.18	ns	0.1235955	0.06334346;0.21039404	0.2607	ns
DNA?	DNA?	UCON58	25	0.0507449356554216	45574	235	20.45	4.29743737219846	0.0415093573661349	43715.219	879	0.246	ns	0.106383	0.07003821;0.15302864	0.2963	ns
Retroposon	tot	tot	320	0.649535176389396	45574	5565	551.629	22.6222263299642	1.11969512442658	43715.219	1	0.002	**	0.05750225	0.05152930;0.06394425	2.2e-16	***
Retroposon	SVA	tot	320	0.649535176389396	45574	5565	551.629	22.6222263299642	1.11969512442658	43715.219	1	0.002	**	0.05750225	0.05152930;0.06394425	2.2e-16	***
Retroposon	SVA	SVA_D	83	0.168473186376	45574	1433	156.984	12.3773560562401	0.318645719157228	43715.219	1	0.002	**	0.05792045	0.04639401;0.07129796	1.384e-11	***
Retroposon	SVA	SVA_B	46	0.0933706816059757	45574	801	78.063	8.45911269505186	0.158452076482767	43715.219	1	0.002	**	0.05742821	0.04234782;0.07586127	6.121e-05	***
Retroposon	SVA	SVA_E	42	0.0852514919011083	45574	686	65.482	7.64173226906513	0.132915195063533	43715.219	2	0.004	**	0.06122449	0.04447783;0.08185982	0.001753	**
Retroposon	SVA	SVA_C	27	0.0548045305078553	45574	486	49.248	6.8952186361304	0.0999634636463281	43715.219	2	0.004	**	0.05555556	0.03692698;0.07980390	0.000394	***
Retroposon	SVA	SVA_A	75	0.152234806966265	45574	1186	111.973	10.1749594987303	0.227282507205781	43715.219	1	0.002	**	0.06323777	0.05006190;0.07862718	0.0001279	***
Retroposon	SVA	SVA_F	51	0.10351966873706	45574	973	98.448	9.36669797906557	0.199829497016198	43715.219	1	0.002	**	0.05241521	0.03927215;0.06834358	5.086e-08	***
snRNA	tot	tot	308	0.625177607274794	45574	4380	382.383	18.1748903060689	0.776160029229083	43715.219	1	0.002	**	0.07031963	0.06292185;0.07829635	4.67e-05	***
snRNA	snRNA	U14	0	0	45574	7	1.31759656652361	0.550651048011677	0.00267445411952179	43715.219	1	0.002	**	0	0.0000000;0.4096164	0.3607	ns
snRNA	snRNA	U4	9	0.0182681768359518	45574	162	14.961	3.78256352052239	0.0303677992936305	43715.219	53	0.106	ns	0.05555556	0.02571516;0.10283997	0.1334	ns
snRNA	snRNA	U2	90	0.182681768359518	45574	1087	94.572	9.33905959045309	0.191962002192181	43715.219	329	0.658	ns	0.08279669	0.06710162;0.10079180	0.6668	ns
snRNA	snRNA	U5	17	0.0345065562456867	45574	214	18.473	3.91747592431881	0.0374964478545041	43715.219	420	0.84	ns	0.07943925	0.0469563;0.1241441	0.8082	ns
snRNA	snRNA	U13	9	0.0182681768359518	45574	176	16.567	3.93255336594126	0.0336276539601348	43715.219	34	0.068	ns	0.05113636	0.02364633;0.09485085	0.05197	ns
snRNA	snRNA	U3	17	0.0345065562456867	45574	229	20.75	4.3340840190615	0.0421182965939999	43715.219	227	0.454	ns	0.07423581	0.0438377;0.1161994	0.4886	ns
snRNA	snRNA	tot	308	0.625177607274794	45574	4380	382.383	18.1748903060689	0.776160029229083	43715.219	1	0.002	**	0.07031963	0.06292185;0.07829635	4.67e-05	***
snRNA	snRNA	U6	110	0.223277716883855	45574	1710	150.655	11.6034742907293	0.305799131246702	43715.219	1	0.002	**	0.06432749	0.05316279;0.07701419	0.0003345	***
snRNA	snRNA	U17	0	0	45574	9	1.45393634840871	0.699931983250214	0.00295119625788315	43715.219	1	0.002	**	0	0.0000000;0.3362671	0.3712	ns
snRNA	snRNA	U8	5	0.0101489871310843	45574	29	2.93596584845251	1.53873003431094	0.00595941592264951	43715.219	877	0.25	ns	0.1724138	0.05845608;0.35774755	0.2096	ns
snRNA	snRNA	U1	25	0.0507449356554216	45574	204	15.895	3.66679975188453	0.032263630089717	43715.219	994	0.016	*	0.122549	0.08090022;0.17557240	0.02517	*
snRNA	snRNA	U7	17	0.0345065562456867	45574	245	22.754	4.45031339225557	0.0461860106361385	43715.219	114	0.228	ns	0.06938776	0.04093765;0.10877365	0.2268	ns
snRNA	snRNA	U13_	14	0.0284171639670361	45574	308	28.021	5.00995595376433	0.0568769536800227	43715.219	3	0.006	**	0.04545455	0.02506999;0.07508964	0.003838	**
tot	tot	tot	45574	92.5059879024073	45574	4687922	43715.219	27.6501278219209	88.7330390127065	43715.219	1001	0.002	**	0.009721578	0.009632956;0.009810807	2.2e-16	***
rRNA	tot	tot	144	0.292290829375228	45574	1766	155.777	11.3547435550611	0.316195753663784	43715.219	161	0.322	ns	0.0815402	0.06919704;0.09529370	0.3558	ns
rRNA	rRNA	tot	144	0.292290829375228	45574	1766	155.777	11.3547435550611	0.316195753663784	43715.219	161	0.322	ns	0.0815402	0.06919704;0.09529370	0.3558	ns
rRNA	rRNA	SSU-rRNA_Hsa	9	0.0182681768359518	45574	80	6.40020060180542	2.41300857882555	0.0129911107088163	43715.219	906	0.192	ns	0.1125	0.05275151;0.20284659	0.2976	ns
rRNA	rRNA	LSU-rRNA_Hsa	43	0.0872812893273251	45574	411	35.573	5.2621631826998	0.0722059838428125	43715.219	931	0.142	ns	0.1046229	0.07675643;0.13833304	0.1883	ns
rRNA	rRNA	5S	92	0.186741363211951	45574	1275	114.193	9.7572001083279	0.231788657491982	43715.219	20	0.04	*	0.07215686	0.05856180;0.08776208	0.03076	*
tRNA	tot	tot	205	0.416108472374457	45574	1997	157.03	11.6791910466224	0.318739089838834	43715.219	1001	0.002	**	0.102654	0.08968281;0.11680451	0.0001273	***
tRNA	tRNA	tRNA-Arg-AGA	4	0.00811918970486745	45574	41	3.96157735085945	1.78515582376275	0.00804119951053354	43715.219	646	0.712	ns	0.09756098	0.02722747;0.23131455	1	ns
tRNA	tRNA	tRNA-His-CAY_	8	0.0162383794097349	45574	44	4.16632860040568	1.93936566884535	0.00845680306987716	43715.219	965	0.074	ns	0.1818182	0.08191884;0.32713685	0.06486	ns
tRNA	tRNA	tRNA-Thr-ACG_	4	0.00811918970486745	45574	12	1.59971305595409	0.763122689601021	0.00324709344366112	43715.219	698	0.608	ns	0.3333333	0.09924609;0.65112449	0.06454	ns
tRNA	tRNA	tRNA-Arg-CGA_	0	0	45574	2	1.03409090909091	0.181980447072984	0.00209899506574698	43715.219	1	0.002	**	0	0.0000000;0.8418861	0.2332	ns
tRNA	tRNA	tRNA-Leu-TTA(m)	1	0.00202979742621686	45574	27	2.27976878612717	1.19329529043819	0.00462746881445047	43715.219	266	0.532	ns	0.03703704	0.0009372571;0.1897056174	0.7242	ns
tRNA	tRNA	tRNA-Thr-ACY	0	0	45574	13	1.70691994572592	0.871261195640124	0.00346470171259269	43715.219	1	0.002	**	0	0.0000000;0.2470526	0.3989	ns
tRNA	tRNA	tRNA-Lys-AAA	7	0.014208581983518	45574	47	3.09948186528497	1.55749084734283	0.00629132031276128	43715.219	959	0.086	ns	0.1489362	0.06204412;0.28305753	0.03338	*
tRNA	tRNA	tRNA-Ser-TCG	2	0.00405959485243373	45574	7	1.3296943231441	0.567570270001895	0.00269901011477308	43715.219	438	0.876	ns	0.2857143	0.03669257;0.70957914	0.6243	ns
tRNA	tRNA	tRNA-Ser-TCA_	2	0.00405959485243373	45574	4	1.10820895522388	0.311225319696001	0.00224943968502391	43715.219	269	0.538	ns	0.5	0.06758599;0.93241401	0.3081	ns
tRNA	tRNA	tRNA-Arg-CGY_	6	0.0121787845573012	45574	40	3.84740590030519	1.73941690403261	0.00780945459405105	43715.219	909	0.186	ns	0.15	0.05710226;0.29835267	0.2745	ns
tRNA	tRNA	tRNA-Cys-TGY	9	0.0182681768359518	45574	136	11.813	3.27700622058759	0.0239779969958998	43715.219	261	0.522	ns	0.06617647	0.03070424;0.12190603	0.5405	ns
tRNA	tRNA	tRNA-Glu-GAA	13	0.0263873665408192	45574	95	8.229	2.7430062127314	0.0167032030203386	43715.219	967	0.07	ns	0.1368421	0.07492247;0.22263125	0.0971	ns
tRNA	tRNA	tRNA-Ala-GCY	5	0.0101489871310843	45574	28	2.78679653679654	1.5008119571104	0.00565663243777968	43715.219	876	0.252	ns	0.1785714	0.06064291;0.36893335	0.1932	ns
tRNA	tRNA	tRNA-Thr-ACG	0	0	45574	3	1.09507042253521	0.305619330597978	0.00222277112518819	43715.219	1	0.002	**	0	0.0000000;0.7075982	0.5585	ns
tRNA	tRNA	tRNA-Met	6	0.0121787845573012	45574	50	4.06788247213779	1.83510170014222	0.00825697737209798	43715.219	882	0.24	ns	0.12	0.04533532;0.24310132	0.297	ns
tRNA	tRNA	tRNA-Ile-ATC	1	0.00202979742621686	45574	9	1.15217391304348	0.398217371668809	0.00233867964324986	43715.219	239	0.478	ns	0.1111111	0.002809137;0.482496515	1	ns
tRNA	tRNA	tRNA-Gly-GGY	2	0.00405959485243373	45574	37	3.55144032921811	1.68852307615917	0.00720870443960968	43715.219	281	0.562	ns	0.05405405	0.00661457;0.18194912	0.577	ns
tRNA	tRNA	tRNA-Met_	3	0.00608939227865059	45574	48	3.53948717948718	1.74922386531731	0.00718444196705066	43715.219	523	0.958	ns	0.0625	0.01307924;0.17195993	1	ns
tRNA	tRNA	tRNA-Trp-TGG	0	0	45574	13	1.76117318435754	0.916179826704526	0.0035748247967311	43715.219	1	0.002	**	0	0.0000000;0.2470526	0.2385	ns
tRNA	tRNA	tRNA-Thr-ACA	4	0.00811918970486745	45574	25	2.48539325842697	1.29388546979761	0.0050448448390918	43715.219	829	0.346	ns	0.16	0.04537945;0.36082845	0.3061	ns
tRNA	tRNA	tRNA-Lys-AAG	8	0.0162383794097349	45574	73	6.74374374374374	2.42531703573906	0.0136884336941171	43715.219	780	0.444	ns	0.109589	0.04851642;0.20456432	0.5455	ns
tRNA	tRNA	tRNA-Leu-TTG	3	0.00608939227865059	45574	26	1.90965346534653	0.98966449634648	0.00387620968892651	43715.219	746	0.512	ns	0.1153846	0.02445808;0.30154040	0.4354	ns
tRNA	tRNA	tRNA-Gln-CAG	8	0.0162383794097349	45574	79	6.242	2.31620396355778	0.0126699955344457	43715.219	835	0.334	ns	0.1012658	0.04474342;0.18981894	0.4059	ns
tRNA	tRNA	tRNA-Arg-AGG	2	0.00405959485243373	45574	20	2.13748531139835	1.06766056434915	0.00433866218365273	43715.219	591	0.822	ns	0.1	0.01234853;0.31698271	1	ns
tRNA	tRNA	tRNA-Ile-ATT	7	0.014208581983518	45574	53	4.92562814070352	2.0978326658184	0.00999802732250136	43715.219	889	0.226	ns	0.1320755	0.0547901;0.2533682	0.338	ns
tRNA	tRNA	tRNA-Glu-GAG_	10	0.0202979742621686	45574	96	7.56456456456456	2.49319426054755	0.0153545336836044	43715.219	887	0.23	ns	0.1041667	0.0510942;0.1832332	0.3413	ns
tRNA	tRNA	tRNA-Arg-CGG	2	0.00405959485243373	45574	17	1.20472440944882	0.453151235539562	0.00244534650559984	43715.219	374	0.748	ns	0.1176471	0.01457932;0.36440916	0.3417	ns
tRNA	tRNA	tRNA-Gln-CAA	1	0.00202979742621686	45574	24	2.38079470198675	1.18816717940025	0.00483253095844346	43715.219	246	0.492	ns	0.04166667	0.001054352;0.211201683	0.507	ns
tRNA	tRNA	tRNA-Val-GTG	14	0.0284171639670361	45574	38	3.81421319796954	1.72293266458546	0.00774208013228097	43715.219	986	0.032	*	0.3684211	0.2181250;0.5400572	9.751e-06	***
tRNA	tRNA	tRNA-Tyr-TAT	0	0	45574	5	1.1957671957672	0.435534451743804	0.00242716517632281	43715.219	1	0.002	**	0	0.0000000;0.5218238	0.5993	ns
tRNA	tRNA	tRNA-Arg-CGA	0	0	45574	8	1.3099173553719	0.552637936453784	0.00265886687649068	43715.219	1	0.002	**	0	0.0000000;0.3694166	0.3686	ns
tRNA	tRNA	tRNA-Tyr-TAC	3	0.00608939227865059	45574	34	2.81290322580645	1.44785397083831	0.00570962372793905	43715.219	670	0.664	ns	0.08823529	0.0185795;0.2367753	0.7578	ns
tRNA	tRNA	tRNA-Ala-GCY_	7	0.014208581983518	45574	82	1.97613365155131	1.02392098582959	0.00401115099977939	43715.219	839	0.326	ns	0.08536585	0.03501266;0.16800795	0.003711	**
tRNA	tRNA	tRNA-Pro-CCA	2	0.00405959485243373	45574	9	1.4750378214826	0.6950453702811	0.00299402797361792	43715.219	597	0.81	ns	0.2222222	0.02814497;0.60009357	0.6477	ns
tRNA	tRNA	tRNA-Leu-TTA	6	0.0121787845573012	45574	13	1.55368098159509	0.746853271384159	0.00315365765760381	43715.219	653	0.698	ns	0.4615385	0.1922324;0.7486545	0.002361	**
tRNA	tRNA	tRNA-Val-GTY	4	0.00811918970486745	45574	29	2.93227513227513	1.48925018403985	0.00595192451645178	43715.219	810	0.384	ns	0.137931	0.03889483;0.31664061	0.5302	ns
tRNA	tRNA	tRNA-Leu-CTG	0	0	45574	16	1.9713216957606	1.02182207272975	0.00400138370430033	43715.219	1	0.002	**	0	0.0000000;0.2059072	0.2471	ns
tRNA	tRNA	tRNA-Thr-ACY_	4	0.00811918970486745	45574	12	1.48424543946932	0.73203889898432	0.00301271757290894	43715.219	603	0.798	ns	0.3333333	0.09924609;0.65112449	0.05108	ns
tRNA	tRNA	tRNA-Met-i	7	0.014208581983518	45574	40	3.60205128205128	1.6984096611961	0.00731143442140885	43715.219	953	0.098	ns	0.175	0.07338273;0.32779013	0.08702	ns
tRNA	tRNA	tRNA-Asn-AAT	0	0	45574	2	1	0	0.00202979742621686	43715.219	1	0.002	**	0	0.0000000;0.8418861	0.5	ns
tRNA	tRNA	tot	205	0.416108472374457	45574	1997	157.03	11.6791910466224	0.318739089838834	43715.219	1001	0.002	**	0.102654	0.08968281;0.11680451	0.0001273	***
tRNA	tRNA	tRNA-Gly-GGA	6	0.0121787845573012	45574	107	9.906	3.02957791488226	0.0201071733041043	43715.219	125	0.25	ns	0.05607477	0.02085394;0.11806157	0.242	ns
tRNA	tRNA	tRNA-Asn-AAC	10	0.0202979742621686	45574	46	4.45005045408678	2.02690925020409	0.00903270095824053	43715.219	989	0.026	*	0.2173913	0.1094817;0.3636244	0.01127	*
tRNA	tRNA	tRNA-Ile-ATA	8	0.0162383794097349	45574	65	5.38276553106212	2.22725516360962	0.0109259236208787	43715.219	910	0.184	ns	0.1230769	0.0546631;0.2281859	0.2542	ns
tRNA	tRNA	tRNA-Leu-CTA_	0	0	45574	7	1.29938900203666	0.52487086205845	0.00263749645198851	43715.219	1	0.002	**	0	0.0000000;0.4096164	0.3618	ns
tRNA	tRNA	tRNA-Ser-TCA(m)	3	0.00608939227865059	45574	31	2.87956989247312	1.46744794614925	0.00584494355635351	43715.219	646	0.712	ns	0.09677419	0.02041986;0.25753906	0.7626	ns
tRNA	tRNA	tRNA-Phe-TTY	10	0.0202979742621686	45574	87	4.1238670694864	1.84690356343645	0.00837061476370398	43715.219	993	0.018	*	0.1149425	0.05651668;0.20124123	0.008172	**
tRNA	tRNA	tRNA-Ala-GCA	5	0.0101489871310843	45574	40	1.50154320987654	0.720636907879858	0.00304782854276081	43715.219	649	0.706	ns	0.125	0.04185963;0.26803292	0.01644	*
tRNA	tRNA	tRNA-Leu-CTY	4	0.00811918970486745	45574	30	2.42295081967213	1.22309917401753	0.00491809933762053	43715.219	855	0.294	ns	0.1333333	0.0375535;0.3072184	0.3007	ns
tRNA	tRNA	tRNA-Leu-CTA	0	0	45574	1	1.00813008130081	0.0901669634667431	0.00204629984431619	43715.219	1	0.002	**	na	na	na	na
tRNA	tRNA	tRNA-SeC(e)-TGA	0	0	45574	3	1.1056338028169	0.319180631178904	0.00224421264729611	43715.219	1	0.002	**	0	0.0000000;0.7075982	0.3018	ns
tRNA	tRNA	tRNA-Ser-TCY	5	0.0101489871310843	45574	15	1.78714859437751	0.906601220380981	0.00362754961713456	43715.219	747	0.51	ns	0.3333333	0.1182411;0.6161963	0.02576	*
tRNA	tRNA	tRNA-Val-GTA	2	0.00405959485243373	45574	12	1.58734939759036	0.785361677006234	0.0032219977217358	43715.219	585	0.834	ns	0.1666667	0.02086253;0.48413775	0.6667	ns
tRNA	tRNA	tRNA-Gly-GGG	5	0.0101489871310843	45574	47	3.99595141700405	1.81404623265583	0.00811097190152245	43715.219	795	0.414	ns	0.106383	0.0354563;0.2310476	0.596	ns
tRNA	tRNA	tRNA-Glu-GAG	1	0.00202979742621686	45574	18	1.75921052631579	0.918938155562926	0.0035708409984894	43715.219	372	0.744	ns	0.05555556	0.001405556;0.272943600	1	ns
tRNA	tRNA	tRNA-Ser-AGY	3	0.00608939227865059	45574	14	1.68758915834522	0.862373821559337	0.00342546413012061	43715.219	671	0.662	ns	0.2142857	0.04657929;0.50797568	0.2336	ns
tRNA	tRNA	tRNA-His-CAY	0	0	45574	1	1.01333333333333	0.115470053837925	0.00205686139189975	43715.219	1	0.002	**	na	na	na	na
tRNA	tRNA	tRNA-Gln-CAA_	2	0.00405959485243373	45574	34	2.84648187633262	1.44330544903067	0.00577778158635291	43715.219	437	0.874	ns	0.05882353	0.007204917;0.196773209	1	ns
tRNA	tRNA	tRNA-Pro-CCY	1	0.00202979742621686	45574	17	1.92848335388409	1.00851439116738	0.003914430548216	43715.219	337	0.674	ns	0.05882353	0.001488174;0.286889397	0.7125	ns
tRNA	tRNA	tRNA-Asp-GAY	1	0.00202979742621686	45574	49	3.92252803261978	1.82110981257815	0.00796193730487512	43715.219	77	0.154	ns	0.02040816	0.0005165565;0.1085417640	0.1822	ns
tRNA	tRNA	tRNA-Ser-TCA	0	0	45574	1	1.01052631578947	0.102597835208515	0.00205116371491388	43715.219	1	0.002	**	na	na	na	na
tRNA	tRNA	tRNA-Pro-CCG	0	0	45574	4	1.18292682926829	0.3950163169467	0.00240110183345166	43715.219	1	0.002	**	0	0.0000000;0.6023646	0.3265	ns
tRNA	tRNA	tRNA-Ala-GCG	3	0.00608939227865059	45574	11	1.40449438202247	0.660645561651428	0.00285083908176526	43715.219	532	0.94	ns	0.2727273	0.06021773;0.60974256	0.1569	ns
LINE	Penelope	tot	91	0.184711565785735	45574	1097	97.698	9.35490835392365	0.198307148946535	43715.219	253	0.506	ns	0.08295351	0.06731241;0.10087244	0.5246	ns
LINE	Penelope	Penelope1_Vert	91	0.184711565785735	45574	1097	97.698	9.35490835392365	0.198307148946535	43715.219	253	0.506	ns	0.08295351	0.06731241;0.10087244	0.5246	ns
LINE	L1-Tx1	tot	18	0.0365363536719035	45574	189	16.815	3.94465908987524	0.0341310437218366	43715.219	666	0.672	ns	0.0952381	0.05742552;0.14633863	0.7022	ns
LINE	L1-Tx1	MARE6	18	0.0365363536719035	45574	189	16.815	3.94465908987524	0.0341310437218366	43715.219	666	0.672	ns	0.0952381	0.05742552;0.14633863	0.7022	ns
LINE	RTE-X	tot	1003	2.03588681849551	45574	15596	1348.21	32.1670113099836	2.73659318799984	43715.219	1	0.002	**	0.06431136	0.06051093;0.06827527	2.2e-16	***
LINE	RTE-X	L5	52	0.105549466163277	45574	737	68.245	7.98503198088372	0.13852352535217	43715.219	24	0.048	*	0.07055631	0.05314040;0.09149871	0.04166	*
LINE	RTE-X	L4_C_Mam	352	0.714488694028336	45574	5015	449.233	19.1362197391728	0.91185198717168	43715.219	1	0.002	**	0.07018943	0.06327107;0.07761297	7.44e-07	***
LINE	RTE-X	L4_B_Mam	210	0.426257459505541	45574	3247	290.468	16.2694090141489	0.58959119879836	43715.219	1	0.002	**	0.06467508	0.05645650;0.07368795	2.708e-07	***
LINE	RTE-X	L4_A_Mam	446	0.905289652092721	45574	6597	589.164	22.5248412307939	1.19588357081963	43715.219	1	0.002	**	0.06760649	0.06166431;0.07393424	1.577e-10	***
LINE	L1	L1M2	857	1.73953639426785	45574	9096	806.555	26.8216773781465	1.63714326310234	43715.219	972	0.06	ns	0.09421724	0.08828948;0.10040631	0.06511	ns
LINE	L1	L1P	13	0.0263873665408192	45574	161	12.506	3.4530983026679	0.0253846466122681	43715.219	637	0.73	ns	0.08074534	0.04369389;0.13411900	0.8824	ns
LINE	L1	L1MEg1	59	0.119758048146795	45574	1013	91.4	8.9641707009827	0.185523484756221	43715.219	1	0.002	**	0.05824284	0.04462925;0.07448921	0.0002284	***
LINE	L1	L1MB7	1035	2.10084033613445	45574	23185	1989.339	40.8380928647363	4.03795518207283	43715.219	1	0.002	**	0.04464093	0.04201835;0.04737841	2.2e-16	***
LINE	L1	L1MB1	373	0.75711443997889	45574	6197	553.377	22.1838453383086	1.12324321032761	43715.219	1	0.002	**	0.06019041	0.05439623;0.06640270	2.2e-16	***
LINE	L1	L1P2	149	0.302439816506313	45574	1631	164.672	12.6206853101445	0.334250801769983	43715.219	114	0.228	ns	0.091355	0.07781103;0.10638963	0.2174	ns
LINE	L1	L1MCb	119	0.241545893719807	45574	2145	198.422	13.0860674444678	0.402756464904803	43715.219	1	0.002	**	0.05547786	0.04617052;0.06602172	3.297e-10	***
LINE	L1	L1M3b	72	0.146145414687614	45574	564	53.243	7.21498489305466	0.108072504364064	43715.219	996	0.012	*	0.1276596	0.1012421;0.1580483	0.009347	**
LINE	L1	L1MEh	214	0.434376649210409	45574	3050	268.552	15.8411564678289	0.545106158405391	43715.219	2	0.004	**	0.07016393	0.06135088;0.07981176	0.0003852	***
LINE	L1	L1ME2	648	1.31530873218853	45574	12799	1173.876	31.417410422848	2.38273048349775	43715.219	1	0.002	**	0.05062896	0.04689424;0.05456965	2.2e-16	***
LINE	L1	L1PA16	1042	2.11504891811797	45574	13973	1268.559	34.333268010667	2.57491779320424	43715.219	1	0.002	**	0.07457239	0.07026977;0.07905314	7.375e-12	***
LINE	L1	L1MEd	883	1.79231112734949	45574	16918	1492.376	36.4207508859317	3.02922096374782	43715.219	1	0.002	**	0.05219293	0.04888909;0.05565176	2.2e-16	***
LINE	L1	L1M4b	246	0.499330166849348	45574	4228	379.76	18.1811152835285	0.770835870580116	43715.219	1	0.002	**	0.05818354	0.05131645;0.06566864	2.839e-14	***
LINE	L1	L1ME3A	862	1.74968538139894	45574	15879	1431.917	35.4676199238554	2.90650144115617	43715.219	1	0.002	**	0.05428553	0.05081177;0.05792368	2.2e-16	***
LINE	L1	L1MC4	1090	2.21247919457638	45574	23685	2053.969	40.9728301659992	4.16914098972923	43715.219	1	0.002	**	0.04602069	0.04338699;0.04876650	2.2e-16	***
LINE	L1	L1M4	1097	2.2266877765599	45574	20125	1698.667	37.0003667297791	3.44794990459952	43715.219	1	0.002	**	0.05450932	0.05141252;0.05773559	2.2e-16	***
LINE	L1	L1MEf	585	1.18743149433687	45574	11271	1039.021	29.8368697721091	2.10900215158527	43715.219	1	0.002	**	0.05190311	0.04787960;0.05616002	2.2e-16	***
LINE	L1	L1MDa	422	0.856574513863516	45574	6954	608.771	23.0455561151528	1.23568180895547	43715.219	1	0.002	**	0.0606845	0.05518627;0.06655451	2.2e-16	***
LINE	L1	L1ME3G	1155	2.34441602728048	45574	18628	1630.187	36.5819117497605	3.30894937685219	43715.219	1	0.002	**	0.06200344	0.05858200;0.06556236	2.2e-16	***
LINE	L1	L1MEj	145	0.294320626801445	45574	2345	209.007	13.6823301070087	0.424241870661308	43715.219	1	0.002	**	0.06183369	0.05242450;0.07235479	1.365e-06	***
LINE	L1	L1P4e	23	0.0466853408029879	45574	194	16.34	3.97570197653272	0.0331668899443835	43715.219	955	0.094	ns	0.1185567	0.07665892;0.17256749	0.09185	ns
LINE	L1	L1ME3E	244	0.495270571996915	45574	4540	401.151	19.4103828391395	0.814255267324321	43715.219	1	0.002	**	0.05374449	0.04736338;0.06070697	2.2e-16	***
LINE	L1	L1MC2	340	0.690131124913734	45574	6382	593.165	24.0549873709678	1.20400479032193	43715.219	1	0.002	**	0.05327484	0.04789181;0.05907054	2.2e-16	***
LINE	L1	L1PA2	270	0.548045305078553	45574	4918	548.57	22.9470622883991	1.11348597409978	43715.219	1	0.002	**	0.05490037	0.04869829;0.06163718	2.2e-16	***
LINE	L1	L1MA2	452	0.917468436650022	45574	7417	646.793	23.7476757410721	1.31285876669508	43715.219	1	0.002	**	0.06094108	0.05560286;0.06662749	2.2e-16	***
LINE	L1	L1M3e	107	0.217188324605204	45574	810	65.308	7.95867303490201	0.132562010311371	43715.219	1001	0.002	**	0.1320988	0.1095362;0.1573766	5.739e-07	***
LINE	L1	L1MC5	761	1.54467584135103	45574	14431	1267.555	33.0915098329318	2.57287987658832	43715.219	1	0.002	**	0.0527337	0.04914300;0.05650604	2.2e-16	***
LINE	L1	L1MEa	24	0.0487151382292047	45574	355	31.685	5.47153659520913	0.0643141314496813	43715.219	97	0.194	ns	0.06760563	0.04379320;0.09892405	0.163	ns
LINE	L1	L1PB1	901	1.82884748102139	45574	13093	1225.128	33.4061609226141	2.48676166118621	43715.219	1	0.002	**	0.0688154	0.06453741;0.07328621	2.2e-16	***
LINE	L1	L1MCc	205	0.416108472374457	45574	3179	296.846	16.2955770020527	0.602537246782771	43715.219	1	0.002	**	0.06448569	0.05619417;0.07358904	4.531e-09	***
LINE	L1	L1PA8	672	1.36402387041773	45574	8111	757.647	26.4480980959481	1.53786993058093	43715.219	1	0.002	**	0.08285045	0.07694048;0.08906212	0.0009621	***
LINE	L1	L1P4	265	0.537896317947469	45574	3775	332.714	16.8280535828535	0.675342020866318	43715.219	1	0.002	**	0.07019868	0.06225158;0.07881866	7.328e-05	***
LINE	L1	L1M7	186	0.377542321276337	45574	3059	284.642	16.4153982985885	0.57776559899322	43715.219	1	0.002	**	0.06080418	0.05259561;0.06986450	1.047e-10	***
LINE	L1	L1PREC2	593	1.2036698737466	45574	7902	729.155	25.8298307225416	1.48003694231316	43715.219	1	0.002	**	0.07504429	0.06932958;0.08107472	5.75e-08	***
LINE	L1	L1PA13	674	1.36808346527017	45574	9060	807.949	26.8056886489406	1.63997280071449	43715.219	1	0.002	**	0.07439294	0.06907189;0.07998953	4.357e-07	***
LINE	L1	L1M2a1	16	0.0324767588194698	45574	120	10.839	3.21891914164374	0.0220009743027646	43715.219	949	0.106	ns	0.1333333	0.07817281;0.20747836	0.1094	ns
LINE	L1	L1MA9	1068	2.16782365119961	45574	16437	1435.729	33.9721307053983	2.91423902894491	43715.219	1	0.002	**	0.06497536	0.06125407;0.06885147	2.2e-16	***
LINE	L1	L1MA4	737	1.49596070312183	45574	10000	894.36	27.647473352601	1.81536962611131	43715.219	1	0.002	**	0.0737	0.06865367;0.07899624	1.646e-08	***
LINE	L1	L1PB3	249	0.505419559127999	45574	3601	329.164	16.8874002821124	0.668136240003248	43715.219	1	0.002	**	0.06914746	0.06107460;0.07792788	1.779e-06	***
LINE	L1	HAL1b	284	0.576462469045589	45574	4340	400.902	19.0450284617563	0.813749847765193	43715.219	1	0.002	**	0.06543779	0.05825964;0.07320729	1.486e-10	***
LINE	L1	L1MC1	758	1.53858644907238	45574	13002	1214.379	32.1492291032294	2.46494336865181	43715.219	1	0.002	**	0.05829872	0.05433205;0.06246450	2.2e-16	***
LINE	L1	L1PA4	912	1.85117525270978	45574	11926	1212.976	34.1334809024588	2.46209556286283	43715.219	1	0.002	**	0.07647157	0.07176392;0.08138716	2.2e-16	***
LINE	L1	L1MD3	370	0.75102504770024	45574	5356	496.193	21.0394964628769	1.00717127430682	43715.219	1	0.002	**	0.0690814	0.06243280;0.07620404	7.301e-10	***
LINE	L1	L1PBa	231	0.468883205456096	45574	2167	208.29	14.2073131783511	0.422786505906711	43715.219	946	0.112	ns	0.106599	0.09391357;0.12035907	0.1009	ns
LINE	L1	L1MA8	788	1.59948037185889	45574	11124	977.15	27.7263096759783	1.98341655502781	43715.219	1	0.002	**	0.07083783	0.06613811;0.07576362	7.049e-11	***
LINE	L1	L1M3c	148	0.300410019080096	45574	1070	93.227	9.33812998794039	0.18923192465392	43715.219	1001	0.002	**	0.1383178	0.1181817;0.1604657	3.588e-08	***
LINE	L1	L1P4b	12	0.0243575691146024	45574	155	13.722	3.52521533287587	0.0278528802825478	43715.219	379	0.758	ns	0.07741935	0.04064276;0.13133063	0.7768	ns
LINE	L1	L1MC	539	1.09406081273089	45574	7862	697.933	24.1029762573933	1.41666260707181	43715.219	1	0.002	**	0.06855762	0.06306892;0.07436869	7.487e-11	***
LINE	L1	L1M3de	58	0.117728250720578	45574	499	41.906	6.46072015373712	0.0850606909430439	43715.219	995	0.014	*	0.1162325	0.08945334;0.14765576	0.01216	*
LINE	L1	L1MA5	317	0.643445784110746	45574	4447	408.128	19.4560055548962	0.828417163967036	43715.219	1	0.002	**	0.07128401	0.06389277;0.07924404	1.161e-06	***
LINE	L1	HAL1M8	128	0.259814070555759	45574	2197	207.089	13.22633792911	0.420348719197824	43715.219	1	0.002	**	0.05826127	0.04883372;0.06888730	9.494e-10	***
LINE	L1	L1ME4c	640	1.29907035277879	45574	9421	837.365	26.5981058392178	1.69968132180408	43715.219	1	0.002	**	0.06793334	0.06293327;0.07320250	1.418e-13	***
LINE	L1	L1M2a	81	0.164413591523566	45574	489	49.684	6.7855867976313	0.100848455324159	43715.219	1001	0.002	**	0.1656442	0.1337767;0.2016174	1.238e-05	***
LINE	L1	L1MC3	732	1.48581171599074	45574	13130	1209.14	32.3295468511329	2.45430925993586	43715.219	1	0.002	**	0.05575019	0.05188644;0.05981228	2.2e-16	***
LINE	L1	L1P4d	21	0.0426257459505541	45574	167	14.915	3.71396938174892	0.0302744286120245	43715.219	960	0.084	ns	0.1257485	0.07955357;0.18577751	0.1029	ns
LINE	L1	L1ME3C	160	0.324767588194698	45574	3264	300.738	15.7166908212375	0.610437218365607	43715.219	1	0.002	**	0.04901961	0.04186642;0.05699391	2.2e-16	***
LINE	L1	L1M4a2	106	0.215158527178988	45574	2051	180.237	12.6022080067997	0.365844598709049	43715.219	1	0.002	**	0.05168211	0.04250411;0.06216656	6.252e-10	***
LINE	L1	L1M2c	85	0.172532781228433	45574	450	45.383	6.25103082590275	0.0921182965939999	43715.219	1001	0.002	**	0.1888889	0.1537589;0.2281676	1.759e-08	***
LINE	L1	L1M1	826	1.67661267405513	45574	9983	846.452	27.5737557834984	1.71812609101612	43715.219	247	0.494	ns	0.08274066	0.07740878;0.08831741	0.4724	ns
LINE	L1	L1PA7	905	1.83696667072626	45574	13116	1326.794	34.4745421732916	2.69312304631998	43715.219	1	0.002	**	0.0689997	0.06472000;0.07347179	2.2e-16	***
LINE	L1	L1M6	359	0.728697276011854	45574	5357	487.712	20.1396788123014	0.989956562335079	43715.219	1	0.002	**	0.06701512	0.06046315;0.07404342	2.147e-10	***
LINE	L1	L1P3b	13	0.0263873665408192	45574	83	7.835	2.59123319859279	0.0159034628344091	43715.219	981	0.042	*	0.1566265	0.08611875;0.25293310	0.05968	ns
LINE	L1	L1MA10	370	0.75102504770024	45574	5109	454.852	20.6098243772445	0.923257418909593	43715.219	1	0.002	**	0.07242122	0.06546215;0.07987339	2.11e-05	***
LINE	L1	L1MB8	812	1.64819551008809	45574	16563	1462.809	34.1835491725776	2.96920594324686	43715.219	1	0.002	**	0.04902494	0.04578588;0.05242350	2.2e-16	***
LINE	L1	L1MA4A	471	0.956034587748143	45574	6240	584.808	22.6956433755078	1.18704177323103	43715.219	1	0.002	**	0.07548077	0.06904584;0.08231577	4.088e-07	***
LINE	L1	L1PB	121	0.24560548857224	45574	1846	165.949	12.2792173275897	0.336842853083262	43715.219	1	0.002	**	0.06554713	0.05468405;0.07781420	0.000152	***
LINE	L1	L1MB4	548	1.11232898956684	45574	9160	819.131	26.7135443633459	1.66266999553445	43715.219	1	0.002	**	0.05982533	0.05505457;0.06487833	2.2e-16	***
LINE	L1	L1M4c	248	0.503389761701782	45574	3615	322.793	17.7851753846698	0.65520440060082	43715.219	1	0.002	**	0.06860304	0.06057606;0.07733577	6.93e-06	***
LINE	L1	L1MEg	716	1.45333495717127	45574	13185	1199.645	32.8056578380344	2.43503633337393	43715.219	1	0.002	**	0.05430413	0.05049681;0.05830964	2.2e-16	***
LINE	L1	L1P1	265	0.537896317947469	45574	3259	300.08	16.2121075876159	0.609101611659156	43715.219	17	0.034	*	0.08131329	0.07215514;0.09123075	0.0339	*
LINE	L1	L1ME3	500	1.01489871310843	45574	9162	840.871	26.8338296449354	1.7067977915804	43715.219	1	0.002	**	0.05457324	0.05000978;0.05942242	2.2e-16	***
LINE	L1	X9_LINE	53	0.107579263589494	45574	653	58.24	7.38152334460082	0.11821540210287	43715.219	262	0.524	ns	0.08116386	0.06138616;0.10482174	0.5363	ns
LINE	L1	L1PA17	388	0.787561401372143	45574	4789	441.901	20.6487668050799	0.896969512442658	43715.219	4	0.008	**	0.081019	0.0734437;0.0891096	0.006499	**
LINE	L1	L1PA15-16	160	0.324767588194698	45574	1431	129.826	10.5839380073649	0.263520480656031	43715.219	998	0.008	**	0.1118099	0.0959426;0.1292899	0.006589	**
LINE	L1	L1ME3B	396	0.803799780781878	45574	8120	731.944	25.4592033464332	1.48569804733488	43715.219	1	0.002	**	0.04876847	0.04418486;0.05367928	2.2e-16	***
LINE	L1	L1MD1	365	0.740876060569155	45574	6979	642.399	23.7744615927264	1.30393983680429	43715.219	1	0.002	**	0.05229976	0.04719287;0.05778461	2.2e-16	***
LINE	L1	L1HS	86	0.17456257865465	45574	1571	178.82	13.3621909935515	0.3629683757561	43715.219	1	0.002	**	0.0547422	0.04401669;0.06716732	8.88e-16	***
LINE	L1	L1MEb	126	0.255754475703325	45574	1672	159.723	11.9413930455315	0.324205334307636	43715.219	3	0.006	**	0.07535885	0.06316123;0.08907077	0.004623	**
LINE	L1	L1PA11	370	0.75102504770024	45574	4144	394.574	19.9680055399944	0.800905289652093	43715.219	129	0.258	ns	0.08928571	0.08077485;0.09838058	0.2039	ns
LINE	L1	HAL1ME	460	0.933706816059757	45574	7407	654.938	23.9800583652167	1.32939146673162	43715.219	1	0.002	**	0.06210342	0.05671290;0.06784162	2.2e-16	***
LINE	L1	L1PA8A	175	0.355214549587951	45574	2429	247.116	15.8510504320628	0.501595420777006	43715.219	1	0.002	**	0.07204611	0.06207853;0.08305971	4.589e-07	***
LINE	L1	L1MEc	978	1.98514188284009	45574	17812	1595.395	35.3168551155855	3.23832866479925	43715.219	1	0.002	**	0.0549068	0.05160627;0.05835358	2.2e-16	***
LINE	L1	L1P4c	7	0.014208581983518	45574	43	4.30452261306533	1.9707952332369	0.00873730892109229	43715.219	935	0.134	ns	0.1627907	0.06805209;0.30701087	0.1958	ns
LINE	L1	L1MCa	338	0.6860715300613	45574	7243	666.472	24.4283023961543	1.35280315024561	43715.219	1	0.002	**	0.04666575	0.04192257;0.05177793	2.2e-16	***
LINE	L1	L1MB2	504	1.0230179028133	45574	8944	810.541	26.5897599525519	1.64523403564324	43715.219	1	0.002	**	0.05635063	0.05166086;0.06133190	2.2e-16	***
LINE	L1	L1MEi	350	0.710429099175902	45574	5311	477.334	20.8558723483678	0.9688913246458	43715.219	1	0.002	**	0.06590096	0.05937408;0.07290963	2.249e-10	***
LINE	L1	L1MC4a	544	1.10420979986197	45574	9991	910.855	26.3220596805384	1.84885113465676	43715.219	1	0.002	**	0.054449	0.05008018;0.05907977	2.2e-16	***
LINE	L1	HAL1	1147	2.32817764787074	45574	21238	1859.999	38.7555285087172	3.77542118296594	43715.219	1	0.002	**	0.05400697	0.05100473;0.05713200	2.2e-16	***
LINE	L1	L1MB5	544	1.10420979986197	45574	9769	864.158	27.1998689127148	1.75406568424471	43715.219	1	0.002	**	0.05568635	0.05122087;0.06041899	2.2e-16	***
LINE	L1	L1PA3	665	1.34981528843421	45574	10703	1136.191	33.0435833014127	2.30623756749076	43715.219	1	0.002	**	0.06213211	0.05763176;0.06687244	2.2e-16	***
LINE	L1	L1M6B	73	0.148175212113831	45574	730	66.156	7.56034541689881	0.134283278528803	43715.219	841	0.322	ns	0.1	0.07920473;0.12409048	0.3668	ns
LINE	L1	L1P3	253	0.513538748832866	45574	3552	316.901	17.4360320662189	0.64324483416555	43715.219	1	0.002	**	0.07122748	0.06298386;0.08018485	0.0001144	***
LINE	L1	L1PB4	573	1.16307392522226	45574	7440	661.847	24.557170961771	1.34341533714935	43715.219	1	0.002	**	0.07701613	0.07105725;0.08330886	0.0002458	***
LINE	L1	L1ME3F	244	0.495270571996915	45574	4605	427.208	19.2093658337733	0.867145698859254	43715.219	1	0.002	**	0.05298588	0.04669270;0.05985319	2.2e-16	***
LINE	L1	L1MA1	248	0.503389761701782	45574	4314	361.012	17.4898756928616	0.732781228433402	43715.219	1	0.002	**	0.05748725	0.05072686;0.06485424	6.678e-11	***
LINE	L1	L1PA14	243	0.493240774570698	45574	3056	286.708	16.8698941706618	0.581959160475785	43715.219	7	0.014	*	0.07951571	0.07016617;0.08967918	0.006307	**
LINE	L1	L1M2b	32	0.0649535176389396	45574	220	20.093	4.45558112968479	0.0407847196849754	43715.219	997	0.01	**	0.1454545	0.1016663;0.1990907	0.009409	**
LINE	L1	L1M8	95	0.192830755490602	45574	1662	153.834	12.0534530210114	0.312251857264645	43715.219	1	0.002	**	0.05716005	0.04648880;0.06942656	1.402e-07	***
LINE	L1	L1M3f	91	0.184711565785735	45574	671	63.941	7.41596355947867	0.129787277229732	43715.219	1001	0.002	**	0.1356185	0.1106162;0.1638751	0.0007618	***
LINE	L1	L1M3d	50	0.101489871310843	45574	532	46.877	6.62357477067654	0.0951508139487679	43715.219	709	0.586	ns	0.09398496	0.07056295;0.12202904	0.6459	ns
LINE	L1	L1M3a	89	0.180651970933301	45574	636	60.809	7.35109226969418	0.123429951690821	43715.219	1000	0.004	**	0.1399371	0.1139113;0.1693569	0.0003309	***
LINE	L1	L1MA3	553	1.12247797669793	45574	8888	827.771	26.7117966276902	1.68020744529696	43715.219	1	0.002	**	0.06221872	0.05728483;0.06744190	2.2e-16	***
LINE	L1	L1M3	506	1.02707749766573	45574	7225	629.561	23.9322592337629	1.27788129744652	43715.219	1	0.002	**	0.0700346	0.06425516;0.07616380	1.15e-07	***
LINE	L1	L1ME3D	215	0.436406446636626	45574	4186	382.329	18.9312215704679	0.776050420168067	43715.219	1	0.002	**	0.05136168	0.04487054;0.05848756	2.2e-16	***
LINE	L1	L1MDb	44	0.089311086753542	45574	971	75.844	8.43046479956691	0.153947955993992	43715.219	1	0.002	**	0.04531411	0.03311527;0.06035734	5.77e-05	***
LINE	L1	L1MD	556	1.12856736897658	45574	8496	732.708	25.3073744035054	1.48724881256851	43715.219	1	0.002	**	0.06544256	0.06027479;0.07091073	1.43e-12	***
LINE	L1	L1M5	2697	5.47436365850688	45574	44640	3589.265	50.5950851134539	7.28548085901027	43715.219	1	0.002	**	0.06041667	0.05822391;0.06266681	2.2e-16	***
LINE	L1	L1MA5A	245	0.497300369423132	45574	3431	323.732	17.6174501716494	0.657110380384038	43715.219	1	0.002	**	0.07140775	0.06301376;0.08054060	2.168e-06	***
LINE	L1	L1PB2	210	0.426257459505541	45574	2887	269.81	15.9775211212873	0.547659643567572	43715.219	1	0.002	**	0.07273987	0.06352994;0.08282660	8.312e-05	***
LINE	L1	L1M4a1	176	0.357244347014168	45574	2655	246.08	14.8722151269669	0.499492550643446	43715.219	1	0.002	**	0.06629002	0.0571207;0.0764291	1.166e-06	***
LINE	L1	L1MEg2	47	0.0954004790321926	45574	755	68.544	7.64476987923813	0.139130434782609	43715.219	2	0.004	**	0.06225166	0.04609510;0.08192465	0.005227	**
LINE	L1	L1PA5	870	1.76592376080867	45574	11398	1155.947	32.0030996840836	2.3463382454431	43715.219	1	0.002	**	0.07632918	0.07151940;0.08135666	2.2e-16	***
LINE	L1	L1ME4b	1345	2.73007753826168	45574	24590	2130.45	41.9086606304214	4.32438192668372	43715.219	1	0.002	**	0.05469703	0.05188738;0.05761250	2.2e-16	***
LINE	L1	L1PA12	149	0.302439816506313	45574	1769	164.776	13.0245715270585	0.33446190070231	43715.219	117	0.234	ns	0.08422838	0.07170140;0.09815364	0.2048	ns
LINE	L1	L1MC5a	916	1.85929444241465	45574	17929	1549.28	36.114205457629	3.14472455648926	43715.219	1	0.002	**	0.05109041	0.04791261;0.05441479	2.2e-16	***
LINE	L1	L1ME4a	1836	3.72670807453416	45574	29291	2452.561	43.6533606368959	4.97820200543986	43715.219	1	0.002	**	0.06268137	0.05993194;0.06551792	2.2e-16	***
LINE	L1	L1PA10	660	1.33966630130313	45574	7090	670.669	25.0039724371476	1.36132221004344	43715.219	332	0.664	ns	0.09308886	0.08642341;0.10009103	0.6849	ns
LINE	L1	L1M	73	0.148175212113831	45574	748	66.808	7.7435843831587	0.135606706450696	43715.219	814	0.376	ns	0.09759358	0.0772788;0.1211436	0.4051	ns
LINE	L1	L1ME5	299	0.606909430438842	45574	3442	310.375	16.7753326878124	0.629998376162059	43715.219	262	0.524	ns	0.0868681	0.07766784;0.09677696	0.5128	ns
LINE	L1	L1MA7	616	1.25035521454959	45574	8595	742.544	25.4466027908166	1.50721390005277	43715.219	1	0.002	**	0.07166958	0.06630419;0.07732744	6.541e-07	***
LINE	L1	L1MD2	608	1.23411683513985	45574	10982	949.503	29.4286261153156	1.92729874558519	43715.219	1	0.002	**	0.05536332	0.05115902;0.05980525	2.2e-16	***
LINE	L1	L1MB3	1056	2.14346608208501	45574	17260	1549.728	34.7160945848352	3.14563390573621	43715.219	1	0.002	**	0.06118192	0.05765168;0.06486090	2.2e-16	***
LINE	L1	tot	26055	52.8863719400804	45574	950736	28165.519	90.0678291780859	57.1702979742622	43715.219	1	0.002	**	0.02740508	0.02707783;0.02773522	2.2e-16	***
LINE	L1	L1P4a	36	0.0730727073438071	45574	601	53.942	7.31095657804679	0.10949133276499	43715.219	7	0.014	*	0.05990017	0.04230230;0.08196577	0.009965	**
LINE	L1	L1PBb	35	0.0710429099175902	45574	317	28.141	5.24486678835865	0.0571205293711688	43715.219	919	0.166	ns	0.1104101	0.07811978;0.15019885	0.1675	ns
LINE	L1	L1P5	54	0.109609061015711	45574	762	64.518	7.67662729371472	0.13095847034466	43715.219	104	0.208	ns	0.07086614	0.05368187;0.09145617	0.1927	ns
LINE	L1	L1ME1	1545	3.13603702350505	45574	31305	2723.72	44.8649580905238	5.5285998457354	43715.219	1	0.002	**	0.04935314	0.04697964;0.05181069	2.2e-16	***
LINE	L1	L1MA6	361	0.732756870864288	45574	5458	502.985	21.0843858418102	1.02095765842569	43715.219	1	0.002	**	0.06614144	0.05968979;0.07306154	3.988e-12	***
LINE	L1	L1PBa1	51	0.10351966873706	45574	441	45.387	6.48824539674082	0.0921264157837048	43715.219	839	0.326	ns	0.1156463	0.08732913;0.14923929	0.3881	ns
LINE	L1	L1ME3Cz	816	1.65631469979296	45574	14145	1245.69	32.3909103155665	2.52849835586408	43715.219	1	0.002	**	0.05768823	0.05390191;0.06165774	2.2e-16	***
LINE	L1	L1PA15	584	1.18540169691065	45574	8463	771.573	26.0715246081888	1.56613688953842	43715.219	1	0.002	**	0.06900626	0.06369616;0.07461537	1.929e-13	***
LINE	L1	L1PA6	549	1.11435878699306	45574	6051	656.801	24.5138395060285	1.33317297933666	43715.219	1	0.002	**	0.09072881	0.08360783;0.09824711	5.406e-06	***
LINE	L1	L1ME2z	371	0.753054845126456	45574	7272	664.872	23.4372549783655	1.34955547436366	43715.219	1	0.002	**	0.0510176	0.04607250;0.05632643	2.2e-16	***
LINE	Jockey	tot	22	0.044655543376771	45574	221	19.757	4.43978182602058	0.0401027077497666	43715.219	740	0.524	ns	0.09954751	0.0634435;0.1468331	0.5561	ns
LINE	Jockey	X12_LINE	22	0.044655543376771	45574	221	19.757	4.43978182602058	0.0401027077497666	43715.219	740	0.524	ns	0.09954751	0.0634435;0.1468331	0.5561	ns
LINE	tot	tot	32577	66.1247107538668	45574	1569213	33329.692	82.1625694816309	67.6525230382008	43715.219	1	0.002	**	0.02076009	0.02053757;0.02098438	2.913e-05	***
LINE	L2	X24_LINE	56	0.113668655868144	45574	550	48.148	6.55920110372591	0.0977306864774896	43715.219	896	0.212	ns	0.1018182	0.0778321;0.1301790	0.2277	ns
LINE	L2	UCON86	9	0.0182681768359518	45574	66	6.16816816816817	2.41566110721632	0.0125201318722205	43715.219	914	0.176	ns	0.1363636	0.06429818;0.24314133	0.2077	ns
LINE	L2	L2-1_Crp	2	0.00405959485243373	45574	41	3.64410256410256	1.74018325811124	0.00739679000548566	43715.219	273	0.546	ns	0.04878049	0.005963118;0.165333353	0.5804	ns
LINE	L2	UCON49	11	0.0223277716883855	45574	106	9.805	3.00799318865968	0.0199021637640563	43715.219	721	0.562	ns	0.1037736	0.05295325;0.17809654	0.6166	ns
LINE	L2	tot	16706	33.9097958023789	45574	523574	20159.865	83.715763773044	40.9204420898794	43715.219	1	0.002	**	0.03190762	0.03143319;0.03238724	2.2e-16	***
LINE	L2	L2-2_Mam	55	0.111638858441928	45574	520	47.364	6.45377061531902	0.0961393252953355	43715.219	900	0.204	ns	0.1057692	0.0806787;0.1354425	0.2523	ns
LINE	L2	L2	3442	6.98656274103844	45574	54017	4186.297	54.3287253798707	8.49733487597938	43715.219	1	0.002	**	0.06372068	0.06167510;0.06581329	2.2e-16	***
LINE	L2	L2d	2006	4.07177363699103	45574	27881	2275.761	41.4798801765321	4.61933382048471	43715.219	1	0.002	**	0.07194864	0.06894229;0.07504454	2.032e-09	***
LINE	L2	L2d2	3477	7.05760565095604	45574	52674	4015.859	50.2051758156336	8.15138026224983	43715.219	1	0.002	**	0.0660098	0.06390382;0.06816374	2.2e-16	***
LINE	L2	L2-3_AMi	1	0.00202979742621686	45574	12	1.53395061728395	0.743080482472009	0.00311360901490673	43715.219	388	0.776	ns	0.08333333	0.002107593;0.384796165	1	ns
LINE	L2	L2a	8310	16.8676166118621	45574	166340	10294.39	73.0722618744996	20.8955263264726	43715.219	1	0.002	**	0.04995792	0.04891582;0.05101574	2.2e-16	***
LINE	L2	L2-1_AMi	93	0.188771160638168	45574	951	86.263	8.72272416833853	0.175096415377745	43715.219	796	0.412	ns	0.0977918	0.07965646;0.11846042	0.4295	ns
LINE	L2	X13_LINE	9	0.0182681768359518	45574	139	12.305	3.28340612105109	0.0249766573295985	43715.219	204	0.408	ns	0.0647482	0.03003192;0.11935315	0.373	ns
LINE	L2	L2b	5448	11.0583363780295	45574	91943	6613.502	62.891615906664	13.4240693378801	43715.219	1	0.002	**	0.0592541	0.05773648;0.06079960	2.2e-16	***
LINE	L2	X15_LINE	23	0.0466853408029879	45574	244	23.366	4.62746771544197	0.0474282466609832	43715.219	529	0.946	ns	0.0942623	0.06069594;0.13807977	1	ns
LINE	L2	L2-3_Crp	163	0.330856980473349	45574	1730	155.008	11.7040557466598	0.314634839443024	43715.219	767	0.47	ns	0.09421965	0.08086179;0.10897146	0.5005	ns
LINE	L2	L2c	6791	13.7843543214387	45574	126360	8236.697	67.5243417422763	16.7188263711282	43715.219	1	0.002	**	0.05374327	0.05250617;0.05500090	2.2e-16	***
LINE	Dong-R4	tot	51	0.10351966873706	45574	551	48.644	6.44257485565909	0.0987374660008931	43715.219	666	0.672	ns	0.09255898	0.06969306;0.11990152	0.7072	ns
LINE	Dong-R4	Mam_R4	51	0.10351966873706	45574	551	48.644	6.44257485565909	0.0987374660008931	43715.219	666	0.672	ns	0.09255898	0.06969306;0.11990152	0.7072	ns
LINE	RTE-BovB	tot	638	1.29501075792636	45574	8868	767.323	24.0546731072841	1.557510250477	43715.219	1	0.002	**	0.07194407	0.06665099;0.07752038	6.071e-07	***
LINE	RTE-BovB	MamRTE1	633	1.28486177079527	45574	8819	762.871	23.9314243636285	1.54847359233548	43715.219	1	0.002	**	0.07177685	0.06647516;0.07736346	5.1e-07	***
LINE	RTE-BovB	MamRTE2	7	0.014208581983518	45574	49	4.78549848942598	2.05893782763645	0.00971359251700155	43715.219	898	0.208	ns	0.1428571	0.05942151;0.27242151	0.3287	ns
LINE	CR1	CR1-16_AMi	43	0.0872812893273251	45574	306	28.201	4.92024468983076	0.0572423172167418	43715.219	1001	0.002	**	0.1405229	0.1035994;0.1845812	0.005445	**
LINE	CR1	X8_LINE	25	0.0507449356554216	45574	223	20.565	4.45731338842611	0.0417427840701498	43715.219	862	0.28	ns	0.1121076	0.07387771;0.16103342	0.2971	ns
LINE	CR1	X7D_LINE	5	0.0101489871310843	45574	55	5.09447236180905	2.06023957847485	0.0103407468879329	43715.219	598	0.808	ns	0.09090909	0.03018087;0.19953962	1	ns
LINE	CR1	CR1-12_AMi	15	0.030446961393253	45574	133	12.096	3.28596737378533	0.0245524296675192	43715.219	847	0.31	ns	0.112782	0.06451473;0.17918756	0.3648	ns
LINE	CR1	X2_LINE	16	0.0324767588194698	45574	191	17.372	3.99243729513132	0.0352616408882394	43715.219	412	0.824	ns	0.08376963	0.04864006;0.13247252	0.8996	ns
LINE	CR1	CR1_Mam	130	0.263873665408192	45574	1695	145.562	11.4253531540471	0.295461372954979	43715.219	95	0.19	ns	0.07669617	0.06447427;0.09040648	0.1932	ns
LINE	CR1	CR1-3_Croc	128	0.259814070555759	45574	1338	117.004	10.4961971282057	0.237494418057078	43715.219	863	0.278	ns	0.09566517	0.08043273;0.11269921	0.2869	ns
LINE	CR1	X21_LINE	4	0.00811918970486745	45574	45	4.15991902834008	1.80754155629485	0.00844379293699525	43715.219	592	0.82	ns	0.08888889	0.02475296;0.21221174	1	ns
LINE	CR1	tot	4018	8.15572605853936	45574	68381	5033.708	57.2934313274504	10.2174075427272	43715.219	1	0.002	**	0.05875901	0.05700779;0.06054779	2.2e-16	***
LINE	CR1	CR1-L3B_Croc	6	0.0121787845573012	45574	37	3.56981519507187	1.64618359183345	0.00724600169502673	43715.219	931	0.142	ns	0.1621622	0.06192572;0.32013708	0.165	ns
LINE	CR1	X7B_LINE	86	0.17456257865465	45574	934	80.802	8.56891021205278	0.164011691633175	43715.219	765	0.474	ns	0.09207709	0.07430872;0.11246472	0.5223	ns
LINE	CR1	CR1-13_AMi	12	0.0243575691146024	45574	102	9.052	2.87916404284049	0.018373726302115	43715.219	885	0.234	ns	0.1176471	0.06229089;0.19648973	0.2946	ns
LINE	CR1	X7A_LINE	82	0.166443388949783	45574	920	81.364	8.32519145802743	0.165152437786709	43715.219	553	0.898	ns	0.08913043	0.0715144;0.1094269	0.9076	ns
LINE	CR1	CR1-1_Amn	7	0.014208581983518	45574	66	6.28657314629258	2.39441846792891	0.0127604699920687	43715.219	712	0.58	ns	0.1060606	0.04371845;0.20639348	0.6766	ns
LINE	CR1	X17_LINE	99	0.20094994519547	45574	966	87.75	8.93483806967599	0.17811472415053	43715.219	902	0.2	ns	0.1024845	0.08407627;0.12335519	0.2177	ns
LINE	CR1	X1_LINE	11	0.0223277716883855	45574	85	7.932	2.71122236762806	0.0161003531847522	43715.219	902	0.2	ns	0.1294118	0.06640994;0.21976636	0.2598	ns
LINE	CR1	X6A_LINE	100	0.202979742621686	45574	1033	89.503	8.76737462743881	0.181672959038688	43715.219	894	0.216	ns	0.09680542	0.07945874;0.11648740	0.2453	ns
LINE	CR1	CR1-11_Crp	1	0.00202979742621686	45574	25	2.42139737991266	1.28094083052869	0.00491494616959498	43715.219	259	0.518	ns	0.04	0.0010122;0.2035169	0.5075	ns
LINE	CR1	X6B_LINE	75	0.152234806966265	45574	875	77.486	8.42477185333709	0.15728088336784	43715.219	409	0.818	ns	0.08571429	0.06801472;0.10625980	0.812	ns
LINE	CR1	X20_LINE	17	0.0345065562456867	45574	161	15.308	3.76501146230812	0.0310721390005277	43715.219	732	0.54	ns	0.1055901	0.06272433;0.16367232	0.5922	ns
LINE	CR1	CR1-L3A_Croc	34	0.0690131124913734	45574	323	28.121	4.98590194631004	0.0570799334226444	43715.219	901	0.202	ns	0.1052632	0.07400652;0.14398146	0.2365	ns
LINE	CR1	CR1-8_Crp	1	0.00202979742621686	45574	7	1.33333333333333	0.607757656775603	0.00270639656828915	43715.219	379	0.758	ns	0.1428571	0.003610297;0.578723197	1	ns
LINE	CR1	X5B_LINE	5	0.0101489871310843	45574	73	6.6996996996997	2.43963389404719	0.0135990332068763	43715.219	337	0.674	ns	0.06849315	0.0226122;0.1526470	0.6836	ns
LINE	CR1	X7C_LINE	47	0.0954004790321926	45574	620	52.526	6.78832861648619	0.106617139609467	43715.219	238	0.476	ns	0.07580645	0.05622861;0.09953349	0.4708	ns
LINE	CR1	L3	2806	5.69561157796452	45574	45293	3572.962	49.7478985426461	7.25238907157066	43715.219	1	0.002	**	0.06195218	0.05974917;0.06421154	2.2e-16	***
LINE	CR1	Plat_L3	279	0.566313481914505	45574	3315	291.112	16.392137083314	0.590898388340844	43715.219	238	0.476	ns	0.0841629	0.07493107;0.09413577	0.4803	ns
LINE	CR1	L3b	765	1.5527950310559	45574	9560	828.889	26.8571775692642	1.68247675881947	43715.219	11	0.022	*	0.08002092	0.07465830;0.08564103	0.02	*
LTR?	tot	tot	592	1.20164007632038	45574	8420	738.901	25.4950033181836	1.49981934802907	43715.219	1	0.002	**	0.07030879	0.06493789;0.07597927	5.861e-09	***
LTR?	LTR?	MER129	13	0.0263873665408192	45574	122	11.113	3.07891388491311	0.022557138797548	43715.219	800	0.404	ns	0.1065574	0.05797029;0.17532231	0.5282	ns
LTR?	LTR?	Eutr18	69	0.140056022408964	45574	676	57.102	7.01818002411243	0.115905492631835	43715.219	957	0.09	ns	0.102071	0.08028777;0.12739775	0.1111	ns
LTR?	LTR?	MamRep605	238	0.483091787439614	45574	3549	318.043	17.3234307298598	0.64556286282629	43715.219	1	0.002	**	0.06706114	0.05905035;0.07579367	1.201e-06	***
LTR?	LTR?	MamRep1151	91	0.184711565785735	45574	1260	117.081	10.3596216514292	0.237650712458897	43715.219	5	0.01	**	0.07222222	0.05854415;0.08793442	0.01008	*
LTR?	LTR?	MamRep605b	158	0.320707993342264	45574	2374	210.186	14.0753514883117	0.426635001826818	43715.219	1	0.002	**	0.06655434	0.05685718;0.07733682	0.0001084	***
LTR?	LTR?	tot	592	1.20164007632038	45574	8420	738.901	25.4950033181836	1.49981934802907	43715.219	1	0.002	**	0.07030879	0.06493789;0.07597927	5.861e-09	***
LTR?	LTR?	UCON51	2	0.00405959485243373	45574	42	3.83026584867076	1.74876009032402	0.00777466376135825	43715.219	227	0.454	ns	0.04761905	0.005819825;0.161641960	0.5865	ns
LTR?	LTR?	Eutr5	37	0.0751025047700239	45574	397	37.147	5.80060669568607	0.0754008849916778	43715.219	528	0.948	ns	0.09319899	0.06647102;0.12617236	1	ns
scRNA	tot	tot	98	0.198920147769253	45574	1861	165.755	12.5764518900261	0.336449072382576	43715.219	1	0.002	**	0.05265986	0.04295556;0.06380260	4.091e-09	***
scRNA	scRNA	tot	98	0.198920147769253	45574	1861	165.755	12.5764518900261	0.336449072382576	43715.219	1	0.002	**	0.05265986	0.04295556;0.06380260	4.091e-09	***
scRNA	scRNA	HY3	31	0.0629237202127228	45574	545	46.813	6.35613337111734	0.09502090691349	43715.219	10	0.02	*	0.05688073	0.03897119;0.07976903	0.01419	*
scRNA	scRNA	BC200	43	0.0872812893273251	45574	676	62.238	7.95642260445361	0.126330532212885	43715.219	7	0.014	*	0.06360947	0.04641334;0.08472824	0.009323	**
scRNA	scRNA	HY4	8	0.0162383794097349	45574	162	14.395	3.63210230681449	0.0292189339503917	43715.219	43	0.086	ns	0.04938272	0.02155812;0.09498283	0.09536	ns
scRNA	scRNA	HY1	16	0.0324767588194698	45574	456	41.049	5.99070008325301	0.083321154548776	43715.219	1	0.002	**	0.03508772	0.02018617;0.05635594	8.065e-06	***
scRNA	scRNA	HY5	0	0	45574	22	2.32737430167598	1.18107718702472	0.00472409836738517	43715.219	1	0.002	**	0	0.0000000;0.1543725	0.1611	ns
DNA	TcMar-Mariner	tot	1295	2.62858766695084	45574	16390	1406.558	33.5182951850495	2.85502780822474	43715.219	1	0.002	**	0.07901159	0.07492624;0.08324707	0.001704	**
DNA	TcMar-Mariner	MADE1	672	1.36402387041773	45574	7843	677.379	23.8118954593154	1.37494215077335	43715.219	410	0.82	ns	0.0856815	0.07957815;0.09209474	0.8564	ns
DNA	TcMar-Mariner	HSMAR2	98	0.198920147769253	45574	1770	172.511	12.6028056284984	0.350162383794097	43715.219	1	0.002	**	0.05536723	0.04517522;0.06706249	1.569e-10	***
DNA	TcMar-Mariner	MARNA	240	0.487151382292047	45574	3156	285.358	15.9993066666595	0.579218933950392	43715.219	3	0.006	**	0.07604563	0.06703553;0.08585047	0.004288	**
DNA	TcMar-Mariner	HSMAR1	52	0.105549466163277	45574	716	70.129	8.0089013916705	0.142347663703162	43715.219	12	0.024	*	0.0726257	0.05471278;0.09415101	0.02335	*
DNA	TcMar-Mariner	MADE2	262	0.531806925668818	45574	2664	232.943	14.0572172337329	0.472827101855235	43715.219	985	0.034	*	0.09834835	0.0872987;0.1102893	0.05049	ns
DNA	TcMar-Mariner	UCON40	23	0.0466853408029879	45574	241	22.008	4.26569245634658	0.0446717817561807	43715.219	660	0.684	ns	0.09543568	0.0614638;0.1397559	0.8227	ns
DNA	TcMar	tot	138	0.280112044817927	45574	1834	158.606	12.28102551042	0.321938050582552	43715.219	48	0.096	ns	0.07524537	0.06358705;0.08828287	0.08852	ns
DNA	TcMar	UCON44	29	0.058864125360289	45574	364	32.296	5.52384801536908	0.0655543376770998	43715.219	314	0.628	ns	0.07967033	0.05400394;0.11241649	0.6444	ns
DNA	TcMar	DNA1_Mam	10	0.0202979742621686	45574	169	15.269	3.68377648741196	0.0309929769009053	43715.219	94	0.188	ns	0.0591716	0.0287367;0.1061248	0.1797	ns
DNA	TcMar	X4a_DNA	11	0.0223277716883855	45574	179	14.991	3.67755944118427	0.030428693216417	43715.219	166	0.332	ns	0.06145251	0.03107299;0.10729370	0.3443	ns
DNA	TcMar	X4b_DNA	52	0.105549466163277	45574	699	59.989	7.46167243689748	0.121765517801323	43715.219	163	0.326	ns	0.07439199	0.05605551;0.09641341	0.3109	ns
DNA	TcMar	X5a_DNA	37	0.0751025047700239	45574	423	36.83	5.77619809775121	0.0747574392075671	43715.219	565	0.874	ns	0.08747045	0.06233468;0.11855064	0.9314	ns
DNA	TcMar-Tc1	tot	50	0.101489871310843	45574	649	58.658	7.19408026024111	0.119063857427029	43715.219	123	0.246	ns	0.0770416	0.05771972;0.10031068	0.2728	ns
DNA	TcMar-Tc1	EutTc1-N2	12	0.0243575691146024	45574	198	17.318	4.00086026785276	0.0351520318272236	43715.219	118	0.236	ns	0.06060606	0.03170495;0.10347288	0.2084	ns
DNA	TcMar-Tc1	X32_DNA	28	0.0568343279340722	45574	328	30.016	5.28504263707264	0.0609263995453254	43715.219	393	0.786	ns	0.08536585	0.05747421;0.12101368	0.7741	ns
DNA	TcMar-Tc1	X33a_DNA	5	0.0101489871310843	45574	67	5.93493493493493	2.26871437174712	0.0120467156556955	43715.219	444	0.888	ns	0.07462687	0.02467471;0.16562617	0.8317	ns
DNA	TcMar-Tc1	EutTc1-N1	6	0.0121787845573012	45574	56	5.49196787148594	2.15269744143102	0.0111475822504079	43715.219	719	0.566	ns	0.1071429	0.04034795;0.21875647	0.8207	ns
DNA	PIF-Harbinger	tot	1	0.00202979742621686	45574	30	2.47006651884701	1.30000076667307	0.0050137346625401	43715.219	243	0.486	ns	0.03333333	0.0008435709;0.1721694556	0.5113	ns
DNA	PIF-Harbinger	Chompy-7_Croc	1	0.00202979742621686	45574	14	1.64098837209302	0.822114403853413	0.00333087397412622	43715.219	370	0.74	ns	0.07142857	0.001806781;0.338684490	1	ns
DNA	PIF-Harbinger	Chompy-6_Croc	0	0	45574	16	1.61054172767204	0.837539423995062	0.00326907345364356	43715.219	1	0.002	**	0	0.0000000;0.2059072	0.3967	ns
DNA	hAT-Blackjack	BLACKJACK	117	0.237486298867373	45574	2129	196.44	13.6661319751846	0.398733406406041	43715.219	1	0.002	**	0.05495538	0.04565855;0.06549980	2.159e-10	***
DNA	hAT-Blackjack	MER81	407	0.826127552470263	45574	3668	332.51	17.9395576235237	0.674927942191369	43715.219	1001	0.002	**	0.1109597	0.1009720;0.1215718	3.015e-05	***
DNA	hAT-Blackjack	MER63D	141	0.286201437096578	45574	1718	157.242	11.5914536533516	0.319169406893192	43715.219	88	0.176	ns	0.08207218	0.06952465;0.09606800	0.1807	ns
DNA	hAT-Blackjack	tot	1666	3.38164251207729	45574	19734	1695.75	37.9638611676257	3.44202898550725	43715.219	226	0.452	ns	0.08442282	0.08057993;0.08838866	0.4614	ns
DNA	hAT-Blackjack	MER63C	79	0.160353996671132	45574	890	87.283	9.27496285361487	0.177166808752486	43715.219	185	0.37	ns	0.08876404	0.07090382;0.10939922	0.3976	ns
DNA	hAT-Blackjack	MER94B	53	0.107579263589494	45574	622	54.118	7.05023274663907	0.109848577112004	43715.219	460	0.92	ns	0.085209	0.06447735;0.10997483	0.9433	ns
DNA	hAT-Blackjack	MER63A	390	0.791620996224577	45574	3511	316.905	17.0007352782166	0.643252953355255	43715.219	1001	0.002	**	0.1110795	0.1008701;0.1219413	2.848e-05	***
DNA	hAT-Blackjack	MER94	423	0.858604311289733	45574	4792	424.982	19.0342843306487	0.862627369788495	43715.219	475	0.95	ns	0.08827212	0.08038825;0.09666171	0.9393	ns
DNA	hAT-Blackjack	MER63B	209	0.424227662079324	45574	2404	221.317	14.2367551147091	0.449228676978038	43715.219	206	0.412	ns	0.08693844	0.07597635;0.09891864	0.3974	ns
DNA	hAT-Tag1	tot	124	0.251694880850891	45574	2372	206.262	13.1596554868481	0.418670076726343	43715.219	1	0.002	**	0.05227656	0.04366602;0.06201268	1.59e-10	***
DNA	hAT-Tag1	hAT-5_Mam	48	0.0974302764584094	45574	904	76.558	8.29369769291247	0.155397231356311	43715.219	1	0.002	**	0.05309735	0.03940582;0.06978598	0.0004053	***
DNA	hAT-Tag1	hAT-1_Mam	77	0.156294401818698	45574	1468	130.564	10.7465060085309	0.265018471156579	43715.219	1	0.002	**	0.05245232	0.04161306;0.06512320	1.974e-07	***
DNA	hAT-Ac	tot	461	0.935736613485974	45574	5533	486.458	20.9971692643822	0.987411196362603	43715.219	115	0.23	ns	0.08331827	0.07616714;0.09091235	0.2352	ns
DNA	hAT-Ac	EuthAT-2	47	0.0954004790321926	45574	1150	105.496	9.7270035775977	0.214135509276174	43715.219	1	0.002	**	0.04086957	0.03018125;0.05397962	4.562e-11	***
DNA	hAT-Ac	UCON37	20	0.0405959485243373	45574	174	15.846	3.70567349020607	0.0321641700158324	43715.219	890	0.224	ns	0.1149425	0.07164108;0.17192642	0.2897	ns
DNA	hAT-Ac	OldhAT1	396	0.803799780781878	45574	4209	368.638	18.2789243413029	0.748260463605732	43715.219	939	0.126	ns	0.09408411	0.08542944;0.10330673	0.1409	ns
DNA	tot	tot	16739	33.9767791174441	45574	524553	20135.188	80.1668346473613	40.8703527787927	43715.219	1	0.002	**	0.03191098	0.03143697;0.03239017	2.2e-16	***
DNA	hAT-Charlie	MER102b	273	0.554134697357204	45574	3128	302.264	15.8384709224458	0.613534689238014	43715.219	39	0.078	ns	0.08727621	0.07761496;0.09771712	0.07918	ns
DNA	hAT-Charlie	MER3	775	1.57309300531807	45574	10909	959.37	28.5986885186189	1.94732675678967	43715.219	1	0.002	**	0.07104226	0.06629067;0.07602429	1.446e-10	***
DNA	hAT-Charlie	Charlie17a	98	0.198920147769253	45574	1214	109.565	9.99047469265523	0.222394755003451	43715.219	128	0.256	ns	0.08072488	0.06601960;0.09749703	0.2703	ns
DNA	hAT-Charlie	Chap1a_Mam	108	0.219218122031421	45574	1415	129.982	10.6545387133932	0.26383712905452	43715.219	16	0.032	*	0.07632509	0.06302829;0.09141111	0.04279	*
DNA	hAT-Charlie	MER102c	294	0.596760443307758	45574	3112	297.392	16.847141067913	0.603645516177485	43715.219	436	0.872	ns	0.09447301	0.0844209;0.1052946	0.8788	ns
DNA	hAT-Charlie	Charlie2a	129	0.261843867981975	45574	2080	191.015	12.9047785067512	0.387721755368814	43715.219	1	0.002	**	0.06201923	0.05203690;0.07325658	9.128e-07	***
DNA	hAT-Charlie	Charlie32a	28	0.0568343279340722	45574	259	22.54	4.60495446292421	0.0457516339869281	43715.219	904	0.196	ns	0.1081081	0.07304923;0.15244660	0.2249	ns
DNA	hAT-Charlie	UCON81	3	0.00608939227865059	45574	40	3.58469387755102	1.72643048359074	0.00727620240642841	43715.219	521	0.962	ns	0.075	0.01574218;0.20386475	1	ns
DNA	hAT-Charlie	Charlie1a	248	0.503389761701782	45574	5747	530.66	21.3432878426904	1.07713230219624	43715.219	1	0.002	**	0.04315295	0.03804556;0.04873039	2.2e-16	***
DNA	hAT-Charlie	Charlie17	24	0.0487151382292047	45574	535	49.765	6.56954594579671	0.101012868915682	43715.219	1	0.002	**	0.04485981	0.02895074;0.06601486	3.807e-05	***
DNA	hAT-Charlie	MER106B	70	0.14208581983518	45574	827	76.285	8.26922941725257	0.154843096658953	43715.219	247	0.494	ns	0.08464329	0.06657596;0.10573317	0.5083	ns
DNA	hAT-Charlie	MER58D	90	0.182681768359518	45574	1140	104.14	10.0477538463757	0.211383103966224	43715.219	87	0.174	ns	0.07894737	0.06395817;0.09614990	0.1503	ns
DNA	hAT-Charlie	Charlie10a	19	0.0385661510981204	45574	305	27.88	5.02402635749862	0.0565907522429262	43715.219	39	0.078	ns	0.06229508	0.03791886;0.09557432	0.09015	ns
DNA	hAT-Charlie	Charlie23a	155	0.314618601063614	45574	1488	133.025	10.8891206232619	0.270013802622498	43715.219	972	0.06	ns	0.1041667	0.0891024;0.1208129	0.05057	ns
DNA	hAT-Charlie	hAT-16_Crp	6	0.0121787845573012	45574	20	2.07287933094385	1.13267813686738	0.00420752513080795	43715.219	834	0.336	ns	0.3	0.1189316;0.5427892	0.01332	*
DNA	hAT-Charlie	Charlie24	94	0.190800958064385	45574	1286	116.55	10.4925494325065	0.236572890025575	43715.219	20	0.04	*	0.07309487	0.05946883;0.08870882	0.02869	*
DNA	hAT-Charlie	MER102a	255	0.5175983436853	45574	3028	293.255	16.6669061544355	0.595248244225226	43715.219	11	0.022	*	0.084214	0.07456276;0.09467715	0.01797	*
DNA	hAT-Charlie	MER5B	1939	3.9357772094345	45574	24966	2080.422	38.1967918929183	4.22283522104494	43715.219	1	0.002	**	0.07766563	0.07437494;0.08105501	0.001146	**
DNA	hAT-Charlie	MER20B	253	0.513538748832866	45574	4146	373.82	18.8121635517422	0.758778873868388	43715.219	1	0.002	**	0.06102267	0.05392717;0.06874419	6.166e-12	***
DNA	hAT-Charlie	MER105	41	0.0832216944748914	45574	714	66.504	7.72253984266974	0.134989648033126	43715.219	1	0.002	**	0.05742297	0.04151919;0.07709744	0.0006185	***
DNA	hAT-Charlie	Charlie1b	206	0.418138269800674	45574	3033	279.236	16.0822555303335	0.566792514107092	43715.219	1	0.002	**	0.06791955	0.05922048;0.07746280	2.04e-06	***
DNA	hAT-Charlie	Charlie17b	42	0.0852514919011083	45574	527	48.66	6.45663132663527	0.0987699427597126	43715.219	180	0.36	ns	0.07969639	0.05803963;0.10620121	0.3661	ns
DNA	hAT-Charlie	Charlie12	1	0.00202979742621686	45574	21	2.04952830188679	1.11865147528844	0.00416012727212843	43715.219	326	0.652	ns	0.04761905	0.001204883;0.238159910	0.7157	ns
DNA	hAT-Charlie	MER113	313	0.635326594405878	45574	3734	377.397	17.8216442002976	0.766039459261966	43715.219	1	0.002	**	0.08382432	0.07513013;0.09317621	0.0003733	***
DNA	hAT-Charlie	MER112	350	0.710429099175902	45574	4468	401.571	18.8647511999983	0.815107782243332	43715.219	6	0.012	*	0.07833483	0.07062176;0.08660423	0.006511	**
DNA	hAT-Charlie	Charlie13a	20	0.0405959485243373	45574	548	50.202	6.68579807471747	0.101899890390939	43715.219	1	0.002	**	0.03649635	0.02243282;0.05580455	8.242e-07	***
DNA	hAT-Charlie	Charlie25	37	0.0751025047700239	45574	1076	104.45	9.65156218716184	0.212012341168351	43715.219	1	0.002	**	0.03438662	0.02432465;0.04708787	5.58e-15	***
DNA	hAT-Charlie	MER113A	165	0.334916575325783	45574	2067	199.63	13.3866464173183	0.405208460195672	43715.219	6	0.012	*	0.07982583	0.06850239;0.09235706	0.009119	**
DNA	hAT-Charlie	Charlie18a	189	0.383631713554987	45574	2463	226.079	13.6255794524642	0.458894572321682	43715.219	5	0.01	**	0.07673569	0.06652897;0.08796179	0.008843	**
DNA	hAT-Charlie	Charlie29a	72	0.146145414687614	45574	978	91.121	9.21027622757256	0.184957171274307	43715.219	19	0.038	*	0.07361963	0.05804545;0.09181621	0.03637	*
DNA	hAT-Charlie	Charlie10	90	0.182681768359518	45574	1131	106.213	9.75360260435927	0.215590874030772	43715.219	66	0.132	ns	0.0795756	0.06447103;0.09690778	0.1028	ns
DNA	hAT-Charlie	Charlie30b	45	0.0913408841797589	45574	614	52.625	6.86261396775824	0.106818089554662	43715.219	163	0.326	ns	0.0732899	0.05395738;0.09684093	0.3123	ns
DNA	hAT-Charlie	Charlie14a	41	0.0832216944748914	45574	523	45.159	6.19064156958251	0.0916636219705273	43715.219	280	0.56	ns	0.07839388	0.05684175;0.10484891	0.5855	ns
DNA	hAT-Charlie	Charlie21a	41	0.0832216944748914	45574	742	68.932	8.1513078594677	0.139917996183981	43715.219	1	0.002	**	0.05525606	0.03994089;0.07421748	0.0002305	***
DNA	hAT-Charlie	MER5C1	43	0.0872812893273251	45574	617	56.121	7.16112006886078	0.113914261356717	43715.219	38	0.076	ns	0.06969206	0.05089225;0.09272949	0.0685	ns
DNA	hAT-Charlie	Charlie6	8	0.0162383794097349	45574	260	25.45	4.7971358655465	0.0516583444972192	43715.219	1	0.002	**	0.03076923	0.01337572;0.05972513	5.893e-05	***
DNA	hAT-Charlie	Charlie9	76	0.154264604392482	45574	1284	92.337	9.2437480427518	0.187425404944587	43715.219	38	0.076	ns	0.05919003	0.04691503;0.07352808	0.0836	ns
DNA	hAT-Charlie	Charlie20a	52	0.105549466163277	45574	869	76.89	8.37854999985678	0.156071124101815	43715.219	2	0.004	**	0.0598389	0.04500983;0.07773356	0.002262	**
DNA	hAT-Charlie	MER107	18	0.0365363536719035	45574	337	31.004	5.4702749389686	0.0629318394024277	43715.219	6	0.012	*	0.05341246	0.03195919;0.08310314	0.01378	*
DNA	hAT-Charlie	Charlie29b	86	0.17456257865465	45574	1420	128.385	10.9665418450868	0.260595542564852	43715.219	1	0.002	**	0.06056338	0.04872494;0.07425760	4.467e-05	***
DNA	hAT-Charlie	MER30	279	0.566313481914505	45574	4132	374.286	18.7858753619073	0.759724759469005	43715.219	1	0.002	**	0.06752178	0.06005782;0.07560400	8.961e-08	***
DNA	hAT-Charlie	Charlie7	244	0.495270571996915	45574	3902	354.697	18.0242632322396	0.719963057686843	43715.219	1	0.002	**	0.06253203	0.05513693;0.07059026	9.655e-11	***
DNA	hAT-Charlie	MER1A	305	0.619088214996143	45574	3227	303.724	15.695163655157	0.616498193480291	43715.219	534	0.936	ns	0.09451503	0.08463752;0.10513425	0.9279	ns
DNA	hAT-Charlie	UCON34	34	0.0690131124913734	45574	339	29.165	5.16686282684875	0.0591990419356148	43715.219	850	0.304	ns	0.100295	0.07046183;0.13732756	0.3329	ns
DNA	hAT-Charlie	Charlie1	103	0.209069134900337	45574	1930	177.572	12.8067493466854	0.360435188568181	43715.219	1	0.002	**	0.05336788	0.0437664;0.0643531	3.288e-10	***
DNA	hAT-Charlie	MER20	1424	2.89043153493281	45574	16757	1447.338	34.8930549147145	2.93780294726586	43715.219	274	0.548	ns	0.08497941	0.08079983;0.08930369	0.5361	ns
DNA	hAT-Charlie	Charlie22a	85	0.172532781228433	45574	1112	101.732	9.60178995658469	0.206495351763894	43715.219	37	0.074	ns	0.07643885	0.06151005;0.09365233	0.08591	ns
DNA	hAT-Charlie	Charlie4a	202	0.410019080095806	45574	2852	258.205	14.8375580244233	0.524103844436325	43715.219	1	0.002	**	0.07082749	0.06168127;0.08086563	0.0001726	***
DNA	hAT-Charlie	MER5C	102	0.20703933747412	45574	1336	121.518	10.5668033639949	0.246656923639021	43715.219	41	0.082	ns	0.07634731	0.06267793;0.09191323	0.06351	ns
DNA	hAT-Charlie	Charlie19a	138	0.280112044817927	45574	1605	146.439	11.6680084599481	0.297241505297771	43715.219	257	0.514	ns	0.08598131	0.0727219;0.1007769	0.4881	ns
DNA	hAT-Charlie	UCON38	23	0.0466853408029879	45574	207	17.822	4.10038158335649	0.0361750497300369	43715.219	913	0.178	ns	0.1111111	0.07175214;0.16204630	0.2134	ns
DNA	hAT-Charlie	Cheshire	55	0.111638858441928	45574	1020	91.444	9.27582367797626	0.185612795842975	43715.219	1	0.002	**	0.05392157	0.04087598;0.06961112	2.893e-05	***
DNA	hAT-Charlie	Charlie16a	117	0.237486298867373	45574	1410	128.322	10.7796343405756	0.260467665327	43715.219	162	0.324	ns	0.08297872	0.06910645;0.09861636	0.3086	ns
DNA	hAT-Charlie	Charlie31a	67	0.13599642755653	45574	803	73.702	7.99206287944916	0.149600129907035	43715.219	229	0.458	ns	0.08343711	0.06524556;0.10475303	0.463	ns
DNA	hAT-Charlie	Chap1_Mam	43	0.0872812893273251	45574	484	44.586	6.29604989213429	0.0905005480453051	43715.219	449	0.898	ns	0.08884298	0.06504194;0.11780495	0.8751	ns
DNA	hAT-Charlie	Charlie26a	33	0.0669833150651565	45574	513	46.696	6.40832666541356	0.0947834206146227	43715.219	13	0.026	*	0.06432749	0.04469020;0.08915662	0.03774	*
DNA	hAT-Charlie	Charlie15b	131	0.265903462834409	45574	1888	175.278	12.9057070040069	0.355778833272439	43715.219	1	0.002	**	0.06938559	0.05833463;0.08179570	0.0003029	***
DNA	hAT-Charlie	MER1B	474	0.962123980026793	45574	5366	490.619	20.3495440475442	0.995857183453091	43715.219	222	0.444	ns	0.08833395	0.08087334;0.09624572	0.4485	ns
DNA	hAT-Charlie	MER103C	808	1.64007632038323	45574	8923	793.732	26.4176469063403	1.61111517070596	43715.219	694	0.616	ns	0.0905525	0.08467654;0.09669735	0.5897	ns
DNA	hAT-Charlie	Charlie7b_Mars	4	0.00811918970486745	45574	59	6.14914914914915	2.35581759264941	0.0124815271163666	43715.219	247	0.494	ns	0.06779661	0.01877996;0.16458517	0.5204	ns
DNA	hAT-Charlie	Charlie15a	283	0.574432671619372	45574	3213	290.229	15.7983590017175	0.589106077213494	43715.219	330	0.66	ns	0.08807968	0.07850274;0.09841390	0.6891	ns
DNA	hAT-Charlie	MER5A1	1367	2.77473308163845	45574	15942	1362.788	33.3296552925757	2.76618357487923	43715.219	557	0.89	ns	0.08574834	0.08144651;0.09020200	0.8986	ns
DNA	hAT-Charlie	MER117	427	0.866723500994601	45574	4370	407.829	18.5852945140014	0.827810254536597	43715.219	851	0.302	ns	0.09771167	0.08906483;0.10690034	0.323	ns
DNA	hAT-Charlie	Charlie8	311	0.631266999553445	45574	4378	421.783	19.1198189970114	0.856134047822028	43715.219	1	0.002	**	0.071037	0.06360150;0.07905069	3.665e-09	***
DNA	hAT-Charlie	Charlie3	29	0.058864125360289	45574	337	35.589	5.76205521322734	0.072238460601632	43715.219	143	0.286	ns	0.08605341	0.05838853;0.12124825	0.2868	ns
DNA	hAT-Charlie	Charlie5	128	0.259814070555759	45574	2568	236.997	14.4406205726251	0.481055900621118	43715.219	1	0.002	**	0.04984424	0.04175009;0.05898323	1.072e-15	***
DNA	hAT-Charlie	Charlie4z	500	1.01489871310843	45574	5940	525.868	21.1902241989461	1.06740551292981	43715.219	114	0.228	ns	0.08417508	0.07723562;0.09152604	0.2441	ns
DNA	hAT-Charlie	MER30B	16	0.0324767588194698	45574	223	18.711	4.19488689669651	0.0379795396419437	43715.219	295	0.59	ns	0.07174888	0.0415644;0.1139021	0.6283	ns
DNA	hAT-Charlie	Charlie13b	36	0.0730727073438071	45574	404	36.37	5.78295275292325	0.0738237323915073	43715.219	510	0.984	ns	0.08910891	0.06319141;0.12122939	1	ns
DNA	hAT-Charlie	Charlie10b	16	0.0324767588194698	45574	273	23.861	4.63477725032823	0.0484329963869606	43715.219	43	0.086	ns	0.05860806	0.03386710;0.09343271	0.1068	ns
DNA	hAT-Charlie	Charlie2b	193	0.391750903259855	45574	3650	325.5	16.5899736957967	0.660699062233589	43715.219	1	0.002	**	0.05287671	0.04584027;0.06063953	2.2e-16	***
DNA	hAT-Charlie	Charlie7a	126	0.255754475703325	45574	1424	131.348	10.8440993397557	0.266609832338733	43715.219	331	0.662	ns	0.08848315	0.07424231;0.10444716	0.6801	ns
DNA	hAT-Charlie	tot	11317	22.9712174724962	45574	266107	13719.561	77.5927890974409	27.8479296066253	43715.219	1	0.002	**	0.04252801	0.04176442;0.04330157	2.2e-16	***
DNA	hAT-Charlie	MER5A	2662	5.40332074858929	45574	34906	2825.828	46.0397662469747	5.73585840133155	43715.219	1	0.002	**	0.07626196	0.07349861;0.07909606	0.001246	**
DNA	hAT-Charlie	Charlie4	59	0.119758048146795	45574	917	83.644	8.57384247433872	0.169780375918483	43715.219	3	0.006	**	0.06434024	0.04933599;0.08221271	0.004053	**
DNA	hAT-Charlie	MER58A	1017	2.06430398246255	45574	13479	1177.97	30.5255779783268	2.39104047416068	43715.219	1	0.002	**	0.0754507	0.07104684;0.08003888	5.632e-07	***
DNA	hAT-Charlie	MER119	78	0.158324199244915	45574	1203	114.992	10.5190582556894	0.23341046563553	43715.219	1	0.002	**	0.06483791	0.05158561;0.08026298	0.000156	***
DNA	hAT-Charlie	MER33	650	1.31936832704096	45574	9580	856.393	27.9722182887949	1.73830430723014	43715.219	1	0.002	**	0.06784969	0.06289351;0.07307052	1.692e-14	***
DNA	hAT-Charlie	MER58B	523	1.06158405391142	45574	7005	628	23.7484312742545	1.27471278366419	43715.219	1	0.002	**	0.07466096	0.06861238;0.08106631	7.538e-06	***
DNA	hAT-Charlie	MER106A	61	0.123817642999229	45574	742	68.741	7.79709649252294	0.139530304875573	43715.219	173	0.346	ns	0.08221024	0.06346566;0.10435185	0.375	ns
DNA	hAT-Charlie	MER58C	167	0.338976170178216	45574	2592	234.712	14.5680913398182	0.476417813502212	43715.219	1	0.002	**	0.06442901	0.05528072;0.07457553	1.581e-06	***
DNA	hAT-Charlie	Charlie11	6	0.0121787845573012	45574	104	10.937	3.21673411683005	0.0221998944505338	43715.219	77	0.154	ns	0.05769231	0.02146388;0.12134989	0.1477	ns
DNA	hAT-Charlie	Charlie16	104	0.211098932326554	45574	1464	138.163	11.0578798920818	0.280442901798401	43715.219	3	0.006	**	0.07103825	0.05840899;0.08541939	0.001736	**
DNA	hAT-Charlie	Charlie30a	43	0.0872812893273251	45574	457	40.143	6.3490835450372	0.0814821580806235	43715.219	713	0.578	ns	0.0940919	0.06893296;0.12464672	0.6199	ns
DNA	MULE-MuDR	tot	120	0.243575691146024	45574	1949	177.442	12.7977505218073	0.360171314902773	43715.219	1	0.002	**	0.06157004	0.05130820;0.07317398	2.198e-06	***
DNA	MULE-MuDR	Ricksha_b	8	0.0162383794097349	45574	117	11.217	3.1073407548202	0.0227682377298746	43715.219	185	0.37	ns	0.06837607	0.02998023;0.13028627	0.4301	ns
DNA	MULE-MuDR	Ricksha	23	0.0466853408029879	45574	410	38.7	5.98128546181971	0.0785531603945926	43715.219	5	0.01	**	0.05609756	0.03588967;0.08298744	0.006643	**
DNA	MULE-MuDR	Ricksha_c	82	0.166443388949783	45574	982	87.383	9.42577085209247	0.177369788495108	43715.219	321	0.642	ns	0.08350305	0.06696113;0.10259051	0.5755	ns
DNA	MULE-MuDR	Ricksha_0	24	0.0487151382292047	45574	384	35.74	5.75078007503951	0.0725449600129907	43715.219	28	0.056	ns	0.0625	0.04045180;0.09157026	0.04268	*
DNA	MULE-MuDR	Ricksha_a	1	0.00202979742621686	45574	56	5.21364092276831	2.13300099776729	0.010582634926254	43715.219	22	0.044	*	0.01785714	0.0004520015;0.0955259026	0.06096	ns
DNA	Merlin	tot	3	0.00608939227865059	45574	57	5.18209255533199	2.18251802789335	0.0105185981312304	43715.219	227	0.454	ns	0.05263158	0.01098826;0.14619906	0.4857	ns
DNA	Merlin	Merlin1_HS	3	0.00608939227865059	45574	57	5.18209255533199	2.18251802789335	0.0105185981312304	43715.219	227	0.454	ns	0.05263158	0.01098826;0.14619906	0.4857	ns
DNA	hAT-Tip100?	tot	216	0.438436244062843	45574	2411	216.237	14.0153937605143	0.438917306052856	43715.219	510	0.984	ns	0.08958938	0.07848601;0.10170105	1	ns
DNA	hAT-Tip100?	Eutr15	42	0.0852514919011083	45574	657	59.947	7.1022977714	0.121680266309422	43715.219	8	0.016	*	0.06392694	0.04645771;0.08543138	0.01449	*
DNA	hAT-Tip100?	hAT-N1_Mam	23	0.0466853408029879	45574	239	22.184	4.41810634363453	0.0450290261031949	43715.219	618	0.768	ns	0.09623431	0.0619866;0.1408961	0.8235	ns
DNA	hAT-Tip100?	UCON23	2	0.00405959485243373	45574	31	2.70600858369099	1.3832845731998	0.00549264925849671	43715.219	464	0.928	ns	0.06451613	0.007910983;0.214216157	1	ns
DNA	hAT-Tip100?	MamRep1879	153	0.31055900621118	45574	1484	132.584	11.3423804200703	0.269118661957537	43715.219	974	0.056	ns	0.1030997	0.08808849;0.11970178	0.06852	ns
DNA	DNA	X24_DNA	67	0.13599642755653	45574	456	40.044	5.95865501347154	0.0812812081354281	43715.219	1001	0.002	**	0.1469298	0.1157178;0.1828055	4.297e-05	***
DNA	DNA	X2a_DNA	54	0.109609061015711	45574	412	38.142	6.03110356487188	0.0774205334307636	43715.219	998	0.008	**	0.131068	0.1000181;0.1675324	0.01045	*
DNA	DNA	X34_DNA	9	0.0182681768359518	45574	99	9.315	2.95169230908092	0.0189075630252101	43715.219	558	0.888	ns	0.09090909	0.04241647;0.16556898	1	ns
DNA	DNA	Eulor9B	5	0.0101489871310843	45574	27	2.67331118493909	1.41680866189874	0.00542628016266612	43715.219	868	0.268	ns	0.1851852	0.06300001;0.38082988	0.1826	ns
DNA	DNA	Eulor9A	16	0.0324767588194698	45574	123	10.922	3.13044976252864	0.0221694474891406	43715.219	953	0.098	ns	0.1300813	0.07621694;0.20263435	0.112	ns
DNA	DNA	MER126	21	0.0426257459505541	45574	267	24.144	4.75056121230238	0.04900742905858	43715.219	315	0.63	ns	0.07865169	0.04934438;0.11771564	0.5932	ns
DNA	DNA	MER125	26	0.0527747330816385	45574	140	12.962	3.41323984012349	0.026310234238623	43715.219	1001	0.002	**	0.1857143	0.1250476;0.2601520	0.0006157	***
DNA	DNA	UCON78	18	0.0365363536719035	45574	179	16.668	3.88701490669703	0.0338326635001827	43715.219	669	0.666	ns	0.1005587	0.06069389;0.15426619	0.6994	ns
DNA	DNA	Eulor11	8	0.0162383794097349	45574	101	8.819	2.85173129368308	0.0179007835018065	43715.219	491	0.982	ns	0.07920792	0.03481691;0.15011620	1	ns
DNA	DNA	X2b_DNA	16	0.0324767588194698	45574	185	16.254	3.81208814378892	0.0329923273657289	43715.219	532	0.94	ns	0.08648649	0.05024387;0.13664922	1	ns
DNA	DNA	tot	588	1.19352088661552	45574	6503	572.766	22.3720305683626	1.16259895262453	43715.219	759	0.486	ns	0.09041981	0.08355756;0.09765186	0.4977	ns
DNA	DNA	X30_DNA	72	0.146145414687614	45574	758	66.405	7.86440231828356	0.134788698087931	43715.219	772	0.46	ns	0.09498681	0.07506363;0.11812400	0.4794	ns
DNA	DNA	X23_DNA	9	0.0182681768359518	45574	59	5.61823647294589	2.31465352894761	0.0114038819326633	43715.219	939	0.126	ns	0.1525424	0.07220243;0.26991959	0.1765	ns
DNA	DNA	Eutr2	17	0.0345065562456867	45574	230	22.059	4.54094033644345	0.0447753014249178	43715.219	154	0.308	ns	0.07391304	0.04364446;0.11570572	0.3126	ns
DNA	DNA	UCON99	4	0.00811918970486745	45574	56	4.91313131313131	1.98694660671256	0.00997266129405942	43715.219	447	0.894	ns	0.07142857	0.01980393;0.17290470	0.8163	ns
DNA	DNA	MER135	71	0.144115617261397	45574	818	71.421	7.97404190761149	0.144970161977835	43715.219	503	0.998	ns	0.08679707	0.06840992;0.10822342	1	ns
DNA	DNA	UCON8	19	0.0385661510981204	45574	206	19.328	4.20119817029214	0.0392319246539195	43715.219	538	0.928	ns	0.09223301	0.0564468;0.1402846	1	ns
DNA	DNA	MARE8	22	0.044655543376771	45574	218	19.439	4.19689086025511	0.0394572321682296	43715.219	771	0.462	ns	0.1009174	0.06433192;0.14879916	0.5512	ns
DNA	DNA	Eulor1	6	0.0121787845573012	45574	86	7.95895895895896	2.64789350188257	0.0161550744102605	43715.219	302	0.604	ns	0.06976744	0.0260324;0.1456920	0.5784	ns
DNA	DNA	MER136	3	0.00608939227865059	45574	28	2.91341077085533	1.44778743607375	0.00591363368419464	43715.219	652	0.7	ns	0.1071429	0.02266509;0.28226440	1	ns
DNA	DNA	MER130	14	0.0284171639670361	45574	181	16.594	3.80863094427245	0.0336824584906426	43715.219	284	0.568	ns	0.07734807	0.04293097;0.12637204	0.6061	ns
DNA	DNA	Eutr2B	20	0.0405959485243373	45574	433	36.438	5.95967060110487	0.0739617586164901	43715.219	3	0.006	**	0.04618938	0.02843858;0.07043651	0.003105	**
DNA	DNA	Eutr11	45	0.0913408841797589	45574	597	56.78	7.17656624738483	0.115251897860594	43715.219	57	0.114	ns	0.07537688	0.05550887;0.09956225	0.1083	ns
DNA	DNA	X9a_DNA	60	0.121787845573012	45574	695	61.654	7.70672937618011	0.125145130515975	43715.219	459	0.918	ns	0.08633094	0.06652463;0.10972932	0.8938	ns
DNA	DNA	Eulor9C	11	0.0223277716883855	45574	107	10.202	2.98498008470846	0.0207079933422644	43715.219	665	0.674	ns	0.1028037	0.05244725;0.17650214	0.742	ns
DNA	DNA	UCON97	5	0.0101489871310843	45574	42	3.96555217831814	1.82523131270843	0.00804926760507883	43715.219	785	0.434	ns	0.1190476	0.03980553;0.25631668	0.5927	ns
DNA	hAT	tot	805	1.63398692810458	45574	8917	780.298	26.0481420009509	1.58384687208217	43715.219	838	0.328	ns	0.090277	0.08440734;0.09641590	0.3585	ns
DNA	hAT	MER53	499	1.01286891568221	45574	5855	517.001	21.5041723493007	1.04940729915154	43715.219	215	0.43	ns	0.0852263	0.07819688;0.09267215	0.4202	ns
DNA	hAT	MamRep38	222	0.450615028620144	45574	2128	192.969	13.4770051817408	0.391687979539642	43715.219	987	0.03	*	0.1043233	0.09165241;0.11809536	0.03133	*
DNA	hAT	UCON73	24	0.0487151382292047	45574	248	21.718	4.47554538648715	0.0440831405025778	43715.219	735	0.534	ns	0.09677419	0.06299357;0.14056660	0.5745	ns
DNA	hAT	MamRep1894	82	0.166443388949783	45574	686	60.716	7.42741613958115	0.123241180530183	43715.219	999	0.006	**	0.1195335	0.0962070;0.1461891	0.005758	**
DNA	Kolobok	tot	22	0.044655543376771	45574	232	22.022	4.65523223772855	0.0447001989201478	43715.219	568	0.868	ns	0.09482759	0.06038584;0.14004785	1	ns
DNA	Kolobok	UCON29	22	0.044655543376771	45574	232	22.022	4.65523223772855	0.0447001989201478	43715.219	568	0.868	ns	0.09482759	0.06038584;0.14004785	1	ns
DNA	TcMar-Pogo	tot	4	0.00811918970486745	45574	37	3.3477366255144	1.65153394994562	0.00679522718612106	43715.219	757	0.49	ns	0.1081081	0.03025197;0.25417594	0.5738	ns
DNA	TcMar-Pogo	MER132	4	0.00811918970486745	45574	37	3.3477366255144	1.65153394994562	0.00679522718612106	43715.219	757	0.49	ns	0.1081081	0.03025197;0.25417594	0.5738	ns
DNA	hAT-Tip100	MER115	190	0.385661510981204	45574	2520	234.382	14.5081550364808	0.475747980351561	43715.219	4	0.008	**	0.07539683	0.06538778;0.08640527	0.002009	**
DNA	hAT-Tip100	MamTip3B	66	0.133966630130313	45574	824	76.128	8.27212451816607	0.154524418463037	43715.219	128	0.256	ns	0.08009709	0.06248606;0.10077811	0.2526	ns
DNA	hAT-Tip100	MamRep488	54	0.109609061015711	45574	494	44.825	6.24975474994295	0.0909856696301709	43715.219	940	0.124	ns	0.1093117	0.08319192;0.14021383	0.158	ns
DNA	hAT-Tip100	Arthur1C	52	0.105549466163277	45574	710	65.194	7.98311305782989	0.132330613404782	43715.219	59	0.118	ns	0.07323944	0.05517928;0.09493728	0.0909	ns
DNA	hAT-Tip100	FordPrefect_a	22	0.044655543376771	45574	281	26.452	4.99325831783503	0.0536922015182885	43715.219	221	0.442	ns	0.07829181	0.04971379;0.11613677	0.414	ns
DNA	hAT-Tip100	Arthur2	69	0.140056022408964	45574	989	90.098	9.31488932640444	0.182880688507287	43715.219	10	0.02	*	0.06976744	0.05468535;0.08746816	0.0201	*
DNA	hAT-Tip100	EuthAT-N1a	7	0.014208581983518	45574	46	3.82507583417594	1.78067053947503	0.00776412908329464	43715.219	959	0.086	ns	0.1521739	0.0634443;0.2886910	0.1027	ns
DNA	hAT-Tip100	Arthur1	130	0.263873665408192	45574	2337	212.168	14.0117131038322	0.43065806032558	43715.219	1	0.002	**	0.05562687	0.04668239;0.06570451	3.28e-10	***
DNA	hAT-Tip100	MamTip2b	651	1.32139812446718	45574	6730	573.214	23.619146218017	1.16350830187147	43715.219	999	0.006	**	0.09673105	0.08977052;0.10404318	0.0008325	***
DNA	hAT-Tip100	MER97a	19	0.0385661510981204	45574	277	26.969	4.88588895810281	0.0547416067876426	43715.219	53	0.106	ns	0.06859206	0.04179904;0.10504453	0.1273	ns
DNA	hAT-Tip100	MamTip1b	33	0.0669833150651565	45574	440	41.273	6.13727440621137	0.0837758291722486	43715.219	105	0.21	ns	0.075	0.05218626;0.10371773	0.1909	ns
DNA	hAT-Tip100	Zaphod	106	0.215158527178988	45574	2282	210.662	14.1395786246862	0.427601185401697	43715.219	1	0.002	**	0.04645048	0.03818390;0.05590495	2.2e-16	***
DNA	hAT-Tip100	MER45B	87	0.176592376080867	45574	1314	123.766	10.0963944644205	0.251219908253156	43715.219	1	0.002	**	0.06621005	0.05336801;0.08103144	0.0003246	***
DNA	hAT-Tip100	EuthAT-N1	11	0.0223277716883855	45574	78	7.124	2.62936067087373	0.0144602768643689	43715.219	945	0.114	ns	0.1410256	0.07255754;0.23833899	0.1635	ns
DNA	hAT-Tip100	FordPrefect	60	0.121787845573012	45574	599	56.575	7.21543050950097	0.114835789388219	43715.219	728	0.548	ns	0.1001669	0.07731057;0.12705164	0.6246	ns
DNA	hAT-Tip100	Zaphod3	87	0.176592376080867	45574	1217	109.223	9.42040418533171	0.221700564283684	43715.219	10	0.02	*	0.07148726	0.05765131;0.08743436	0.02402	*
DNA	hAT-Tip100	MER91B	129	0.261843867981975	45574	1442	130.911	10.5412616511116	0.265722810863476	43715.219	477	0.954	ns	0.08945908	0.07522942;0.10538584	0.8907	ns
DNA	hAT-Tip100	Arthur1A	102	0.20703933747412	45574	1160	106.79	9.42033134463128	0.216762067145699	43715.219	335	0.67	ns	0.08793103	0.07226429;0.10572245	0.6844	ns
DNA	hAT-Tip100	MER96B	172	0.349125157309301	45574	2150	198.764	12.9231308633516	0.403450655624569	43715.219	25	0.05	*	0.08	0.06887850;0.09228159	0.04836	*
DNA	hAT-Tip100	Zaphod5a	10	0.0202979742621686	45574	78	7.023	2.54419809447769	0.014255267324321	43715.219	903	0.198	ns	0.1282051	0.06322773;0.22316215	0.2333	ns
DNA	hAT-Tip100	ORSL	99	0.20094994519547	45574	1214	111.051	10.0958568395815	0.225411033978809	43715.219	114	0.228	ns	0.0815486	0.06677029;0.09838941	0.252	ns
DNA	hAT-Tip100	MER97d	11	0.0223277716883855	45574	137	12.288	3.38652100606574	0.0249421507733528	43715.219	433	0.866	ns	0.08029197	0.04076301;0.13912256	0.8807	ns
DNA	hAT-Tip100	Zaphod4a	25	0.0507449356554216	45574	373	34.782	5.55421689577616	0.0706004140786749	43715.219	47	0.094	ns	0.06702413	0.04384076;0.09735325	0.09003	ns
DNA	hAT-Tip100	hAT-N1a_Mam	43	0.0872812893273251	45574	461	42.331	5.92778015597556	0.0859233548491861	43715.219	581	0.842	ns	0.09327549	0.06832738;0.12358344	0.872	ns
DNA	hAT-Tip100	MER91A	320	0.649535176389396	45574	3627	324.08	16.8371936821755	0.657816749888361	43715.219	425	0.85	ns	0.08822719	0.07919359;0.09793061	0.8386	ns
DNA	hAT-Tip100	Arthur1B	177	0.359274144440385	45574	2312	213.553	13.9475347185345	0.43346932976089	43715.219	6	0.012	*	0.07655709	0.06604463;0.08815681	0.007842	**
DNA	hAT-Tip100	ORSL-2a	35	0.0710429099175902	45574	367	35.822	5.61728313954974	0.0727114034019405	43715.219	480	0.96	ns	0.09536785	0.06732862;0.13013519	1	ns
DNA	hAT-Tip100	tot	3690	7.48995250274023	45574	53611	4162.213	53.0501078693055	8.44844923476637	43715.219	1	0.002	**	0.06882916	0.06670022;0.07100492	9.271e-15	***
DNA	hAT-Tip100	MER45A	312	0.633296796979661	45574	3468	321.131	16.9545656475268	0.651830877278448	43715.219	303	0.606	ns	0.0899654	0.08064685;0.09998169	0.6185	ns
DNA	hAT-Tip100	MER96	160	0.324767588194698	45574	1274	117.09	10.5608442575123	0.237668980635733	43715.219	1001	0.002	**	0.1255887	0.1078794;0.1450453	6.737e-05	***
DNA	hAT-Tip100	ORSL-2b	63	0.127877237851662	45574	709	68.301	7.914988695257	0.138637194008038	43715.219	263	0.526	ns	0.08885755	0.06895504;0.11225652	0.5665	ns
DNA	hAT-Tip100	MER45C	69	0.140056022408964	45574	1197	107.829	9.9061541927678	0.218871026671538	43715.219	1	0.002	**	0.05764411	0.04512393;0.07238886	4.119e-05	***
DNA	hAT-Tip100	MamTip2	547	1.11029919214062	45574	5239	456.082	20.0317884510732	0.92575406974384	43715.219	1001	0.002	**	0.1044092	0.09625552;0.11300657	1.422e-05	***
DNA	hAT-Tip100	MamTip1	75	0.152234806966265	45574	756	68.109	7.98090307006756	0.138247472902204	43715.219	825	0.354	ns	0.09920635	0.07883288;0.12276654	0.3738	ns
DNA	hAT-Tip100	hAT-4b_Ther	13	0.0263873665408192	45574	228	20.122	4.34073242183368	0.0408435838103357	43715.219	55	0.11	ns	0.05701754	0.03070530;0.09552828	0.1021	ns
DNA	hAT-Tip100	MamTip3	114	0.231396906588722	45574	1155	108.096	9.93607113045742	0.219412982584338	43715.219	741	0.522	ns	0.0987013	0.08210647;0.11737091	0.5443	ns
DNA	hAT-Tip100	MARE4	35	0.0710429099175902	45574	308	26.453	4.88504397673703	0.0536942313157147	43715.219	966	0.072	ns	0.1136364	0.08044063;0.15448546	0.08393	ns
DNA	hAT-Tip100	MER97b	9	0.0182681768359518	45574	173	15.355	3.81569581263163	0.0311675394795599	43715.219	57	0.114	ns	0.05202312	0.02406114;0.09645659	0.1069	ns
DNA	hAT-Tip100	MamRep4096	112	0.227337311736289	45574	1259	122.569	10.340994883239	0.248790240733975	43715.219	172	0.344	ns	0.08895949	0.07381118;0.10605782	0.3416	ns
DNA	hAT-Tip100	Zaphod5b	13	0.0263873665408192	45574	74	6.934	2.4975752004458	0.0140746153533877	43715.219	993	0.018	*	0.1756757	0.09699277;0.28165670	0.02535	*
DNA	hAT-Tip100	MER91C	181	0.367393334145252	45574	1637	147.026	11.6048264095589	0.298432996386961	43715.219	998	0.008	**	0.1105681	0.09577994;0.12676843	0.00429	**
DNA	hAT-Tip100	Zaphod2	61	0.123817642999229	45574	844	75.13	8.20197368761765	0.152498680631673	43715.219	44	0.088	ns	0.07227488	0.05573232;0.09187500	0.0905	ns
DNA	hAT-Tip100	MER45R	49	0.0994600738846263	45574	616	56.506	7.07233921570381	0.11469573336581	43715.219	157	0.314	ns	0.07954545	0.05942517;0.10380143	0.3283	ns
DNA	hAT-Tip100	MER97c	19	0.0385661510981204	45574	215	21.283	4.33147465335683	0.0432001786221735	43715.219	373	0.746	ns	0.08837209	0.05404586;0.13456334	0.7314	ns
DNA	PiggyBac	tot	142	0.288231234522795	45574	2114	199.192	13.2930749581067	0.40431940892299	43715.219	1	0.002	**	0.06717124	0.05687017;0.07869107	1.076e-05	***
DNA	PiggyBac	MER75B	7	0.014208581983518	45574	114	10.986	3.19060871684135	0.0222993545244185	43715.219	137	0.274	ns	0.06140351	0.02504132;0.12242692	0.265	ns
DNA	PiggyBac	MER85	84	0.170502983802217	45574	902	82.813	8.65985127031775	0.168093614257297	43715.219	577	0.85	ns	0.09312639	0.07496067;0.11399836	0.8627	ns
DNA	PiggyBac	MER75	37	0.0751025047700239	45574	475	44.514	6.41630524312653	0.0903544026306175	43715.219	131	0.262	ns	0.07789474	0.05543571;0.10577088	0.2699	ns
DNA	PiggyBac	MER75A	10	0.0202979742621686	45574	92	8.756	2.85317447847212	0.0177729062639549	43715.219	744	0.516	ns	0.1086957	0.05336994;0.19082333	0.5951	ns
DNA	PiggyBac	Looper	8	0.0162383794097349	45574	531	53.087	6.82686143385356	0.107755855965575	43715.219	1	0.002	**	0.01506591	0.006526246;0.029469160	4.041e-15	***
DNA	TcMar-Tigger	Tigger18a	90	0.182681768359518	45574	1259	123.886	10.534323707575	0.251463483944302	43715.219	1	0.002	**	0.07148531	0.05787123;0.08713898	0.001072	**
DNA	TcMar-Tigger	Tigger17c	26	0.0527747330816385	45574	342	31.323	5.25092784593763	0.0635793447813908	43715.219	184	0.368	ns	0.07602339	0.05025972;0.10940907	0.3494	ns
DNA	TcMar-Tigger	X12_DNA	123	0.249665083424674	45574	1374	121.938	10.4464963162433	0.247509438558032	43715.219	569	0.866	ns	0.08951965	0.07495054;0.10587075	0.9244	ns
DNA	TcMar-Tigger	MER6	44	0.089311086753542	45574	812	73.697	8.37707385465631	0.149589980919904	43715.219	2	0.004	**	0.05418719	0.03964501;0.07206412	0.0001436	***
DNA	TcMar-Tigger	Tigger17b	5	0.0101489871310843	45574	90	8.484	2.7823525092061	0.0172208013640239	43715.219	132	0.264	ns	0.05555556	0.01828255;0.12490267	0.2772	ns
DNA	TcMar-Tigger	Tigger12	56	0.113668655868144	45574	876	79.833	8.02742490158273	0.162044817927171	43715.219	2	0.004	**	0.06392694	0.04864745;0.08221479	0.003981	**
DNA	TcMar-Tigger	MER44B	129	0.261843867981975	45574	2126	196.763	13.3865615835819	0.399389030974709	43715.219	1	0.002	**	0.06067733	0.05090542;0.07168085	9.949e-08	***
DNA	TcMar-Tigger	X6b_DNA	110	0.223277716883855	45574	959	83.258	8.97039039863394	0.168996874111964	43715.219	1001	0.002	**	0.1147028	0.09522051;0.13658573	0.00337	**
DNA	TcMar-Tigger	MER47B	46	0.0933706816059757	45574	618	55.819	7.25705890177997	0.113301262533999	43715.219	96	0.192	ns	0.07443366	0.05500716;0.09803815	0.1823	ns
DNA	TcMar-Tigger	Tigger3a	410	0.832216944748914	45574	5323	489.862	21.0511307559975	0.994320626801445	43715.219	1	0.002	**	0.07702423	0.07000095;0.08451531	0.0001214	***
DNA	TcMar-Tigger	Tigger4b	166	0.336946372751999	45574	2520	231.69	14.1043551016285	0.470283765680185	43715.219	1	0.002	**	0.06587302	0.05649845;0.07627100	2.643e-06	***
DNA	TcMar-Tigger	UCON11	9	0.0182681768359518	45574	45	4.38336713995943	1.9783311484915	0.00889734733885323	43715.219	978	0.048	*	0.2	0.09575727;0.34595830	0.03751	*
DNA	TcMar-Tigger	Tigger22N1	73	0.148175212113831	45574	1102	100.019	9.51436609355358	0.203018308772785	43715.219	3	0.006	**	0.06624319	0.05228005;0.08257333	0.00387	**
DNA	TcMar-Tigger	MER47A	195	0.395810498112288	45574	2589	237.257	14.4320211416916	0.481583647951934	43715.219	3	0.006	**	0.07531866	0.06544472;0.08616525	0.003389	**
DNA	TcMar-Tigger	Tigger17	3	0.00608939227865059	45574	54	5.54609218436874	2.20862260264667	0.0112574436413931	43715.219	168	0.336	ns	0.05555556	0.01160677;0.15388503	0.3675	ns
DNA	TcMar-Tigger	Tigger21a	9	0.0182681768359518	45574	169	15.934	3.90933842573484	0.0323427921893395	43715.219	44	0.088	ns	0.05325444	0.02463739;0.09868407	0.085	ns
DNA	TcMar-Tigger	X9b_DNA	34	0.0690131124913734	45574	601	51.081	6.83777699213671	0.103684082328584	43715.219	8	0.016	*	0.05657238	0.03949249;0.07816009	0.01036	*
DNA	TcMar-Tigger	Tigger3c	148	0.300410019080096	45574	2327	212.109	13.6125832016345	0.430538302277433	43715.219	1	0.002	**	0.0636012	0.05402532;0.07429279	1.588e-06	***
DNA	TcMar-Tigger	Tigger19b	238	0.483091787439614	45574	3538	308.092	16.3681230277467	0.625364348638006	43715.219	1	0.002	**	0.06726964	0.05923471;0.07602821	1.724e-05	***
DNA	TcMar-Tigger	MER44C	81	0.164413591523566	45574	1091	107.845	10.4169807760449	0.218903503430358	43715.219	6	0.012	*	0.07424381	0.05939437;0.09143585	0.006077	**
DNA	TcMar-Tigger	Tigger3b	265	0.537896317947469	45574	6279	586.623	22.6540521116439	1.19072585555962	43715.219	1	0.002	**	0.04220417	0.03736531;0.04747387	2.2e-16	***
DNA	TcMar-Tigger	UCON39	7	0.014208581983518	45574	107	9.317	2.85388431013869	0.0189116226200625	43715.219	255	0.51	ns	0.06542056	0.0267049;0.1301535	0.6048	ns
DNA	TcMar-Tigger	Tigger12A	54	0.109609061015711	45574	744	65.325	7.53060987471034	0.132596516867617	43715.219	72	0.144	ns	0.07258065	0.05499194;0.09364355	0.1539	ns
DNA	TcMar-Tigger	Tigger17a	185	0.37551252385012	45574	2389	229.107	13.8721298648401	0.465040798928267	43715.219	1	0.002	**	0.07743826	0.06703408;0.08889192	0.001759	**
DNA	TcMar-Tigger	Tigger1a_Mars	3	0.00608939227865059	45574	44	3.30944963655244	1.63568063878211	0.00671751235446848	43715.219	583	0.838	ns	0.06818182	0.01428767;0.18656201	1	ns
DNA	TcMar-Tigger	MER44A	144	0.292290829375228	45574	2334	214.907	14.1707855167652	0.436217675475987	43715.219	1	0.002	**	0.06169666	0.05227644;0.07223448	1.089e-07	***
DNA	TcMar-Tigger	Tigger1a_Art	13	0.0263873665408192	45574	302	26.973	5.06714386483616	0.0547497259773475	43715.219	2	0.004	**	0.04304636	0.02311639;0.07248577	0.003225	**
DNA	TcMar-Tigger	Tigger4a	170	0.345065562456867	45574	3497	320.035	16.5637596315913	0.649606219299314	43715.219	1	0.002	**	0.0486131	0.04172234;0.05627037	2.2e-16	***
DNA	TcMar-Tigger	Tigger10	80	0.162383794097349	45574	1450	130.906	10.8551830476966	0.265712661876345	43715.219	1	0.002	**	0.05517241	0.04398740;0.06819932	8.64e-07	***
DNA	TcMar-Tigger	Tigger6a	30	0.0608939227865059	45574	674	64.295	7.55374304792227	0.130505825518613	43715.219	1	0.002	**	0.04451039	0.03022929;0.06293409	1.041e-06	***
DNA	TcMar-Tigger	MER2	517	1.04940526935412	45574	9067	809.351	26.3732316250085	1.64281857670604	43715.219	1	0.002	**	0.05701996	0.05233488;0.06199212	2.2e-16	***
DNA	TcMar-Tigger	Tigger7	157	0.318678195916048	45574	2944	265.699	15.1875297550346	0.539315146348395	43715.219	1	0.002	**	0.0533288	0.04549003;0.06206948	8.743e-14	***
DNA	TcMar-Tigger	Tigger8	49	0.0994600738846263	45574	938	87.44	8.68630254204007	0.177485486948403	43715.219	1	0.002	**	0.05223881	0.03889300;0.06847739	4.861e-06	***
DNA	TcMar-Tigger	Tigger11a	18	0.0365363536719035	45574	421	40.422	6.13021170070785	0.082048471562538	43715.219	1	0.002	**	0.04275534	0.02553324;0.06673188	6.336e-05	***
DNA	TcMar-Tigger	MER47C	41	0.0832216944748914	45574	762	65.465	7.51753206100834	0.132880688507287	43715.219	1	0.002	**	0.05380577	0.03888507;0.07228865	0.0009539	***
DNA	TcMar-Tigger	Tigger2	175	0.355214549587951	45574	2729	264.385	15.6558577178282	0.536647992530345	43715.219	1	0.002	**	0.06412605	0.05522311;0.07397722	1.299e-09	***
DNA	TcMar-Tigger	X1_DNA	44	0.089311086753542	45574	676	65.426	7.57785906097151	0.132801526407665	43715.219	5	0.01	**	0.06508876	0.04768831;0.08639655	0.004138	**
DNA	TcMar-Tigger	Tigger4	75	0.152234806966265	45574	1445	134.97	11.488301923308	0.27396175861649	43715.219	1	0.002	**	0.05190311	0.04104076;0.06462939	6.173e-09	***
DNA	TcMar-Tigger	Tigger3	57	0.115698453294361	45574	1147	106.561	9.72681293589476	0.216297243535095	43715.219	1	0.002	**	0.04969486	0.03785246;0.06390910	6.039e-08	***
DNA	TcMar-Tigger	X6a_DNA	117	0.237486298867373	45574	979	86.288	8.96903001999098	0.175147160313401	43715.219	1001	0.002	**	0.1195097	0.09984738;0.14149227	0.0008623	***
DNA	TcMar-Tigger	Tigger19a	260	0.527747330816385	45574	3579	312.924	17.0631584232046	0.635172329801486	43715.219	3	0.006	**	0.07264599	0.06435455;0.08164326	0.001534	**
DNA	TcMar-Tigger	Tigger16a	111	0.225307514310072	45574	1789	157.795	11.8999404865564	0.32029188486989	43715.219	1	0.002	**	0.06204584	0.05131346;0.07424042	5.111e-05	***
DNA	TcMar-Tigger	X10b_DNA	31	0.0629237202127228	45574	298	24.849	4.56190859290385	0.0504384362440628	43715.219	926	0.152	ns	0.1040268	0.07178258;0.14440138	0.2074	ns
DNA	TcMar-Tigger	X11_DNA	36	0.0730727073438071	45574	268	23.69	4.6788665071566	0.0480859010270775	43715.219	994	0.016	*	0.1343284	0.09588657;0.18108788	0.01272	*
DNA	TcMar-Tigger	MamRep434	193	0.391750903259855	45574	2112	184.109	13.1947421429985	0.373703974343361	43715.219	770	0.464	ns	0.09138258	0.07943016;0.10448247	0.4875	ns
DNA	TcMar-Tigger	Tigger5	34	0.0690131124913734	45574	537	49.62	6.79954659031276	0.100718548288881	43715.219	9	0.018	*	0.06331471	0.04424216;0.08735514	0.02052	*
DNA	TcMar-Tigger	Tigger2b_Pri	137	0.27808224739171	45574	2104	195.206	12.8429944524829	0.396228636382089	43715.219	1	0.002	**	0.06511407	0.05494574;0.07651334	5.254e-06	***
DNA	TcMar-Tigger	MER6A	71	0.144115617261397	45574	1009	95.964	9.25658621676422	0.194787480209475	43715.219	8	0.016	*	0.0703667	0.05536261;0.08793263	0.006163	**
DNA	TcMar-Tigger	Tigger20a	81	0.164413591523566	45574	1356	120.15	10.8398802116538	0.243880160759956	43715.219	1	0.002	**	0.05973451	0.04771744;0.07370056	0.0001044	***
DNA	TcMar-Tigger	Tigger6b	15	0.030446961393253	45574	174	15.521	3.73517208579611	0.0315044858523119	43715.219	520	0.964	ns	0.0862069	0.04905348;0.13819819	1	ns
DNA	TcMar-Tigger	Tigger3d	38	0.0771323021962408	45574	636	55.801	6.94389059653279	0.113264726180327	43715.219	5	0.01	**	0.05974843	0.04262478;0.08109011	0.01143	*
DNA	TcMar-Tigger	UCON33	12	0.0243575691146024	45574	133	12.336	3.2707494251015	0.0250395810498112	43715.219	535	0.934	ns	0.09022556	0.04749347;0.15230219	1	ns
DNA	TcMar-Tigger	MERX	42	0.0852514919011083	45574	436	38.783	6.04056283796464	0.0787216335809686	43715.219	738	0.528	ns	0.09633028	0.07031053;0.12797731	0.5563	ns
DNA	TcMar-Tigger	MER6C	10	0.0202979742621686	45574	160	13.937	3.50475595645607	0.0282892867291844	43715.219	156	0.312	ns	0.0625	0.03037518;0.11193474	0.3263	ns
DNA	TcMar-Tigger	Tigger9b	49	0.0994600738846263	45574	754	70.391	7.89978009349156	0.142879470628831	43715.219	6	0.012	*	0.06498674	0.04846067;0.08500881	0.005846	**
DNA	TcMar-Tigger	Tigger6	15	0.030446961393253	45574	230	19.494	4.19542197705614	0.0395688710266715	43715.219	178	0.356	ns	0.06521739	0.0369580;0.1052855	0.3431	ns
DNA	TcMar-Tigger	Tigger2a	227	0.460764015751228	45574	3318	304.175	16.5686721222884	0.617413632119514	43715.219	1	0.002	**	0.06841471	0.06005730;0.07754208	1.667e-06	***
DNA	TcMar-Tigger	Tigger17d	25	0.0507449356554216	45574	331	30.678	5.399951432696	0.0622701254414809	43715.219	173	0.346	ns	0.0755287	0.04947224;0.10947774	0.3423	ns
DNA	TcMar-Tigger	Tigger16b	88	0.178622173507084	45574	1329	116.426	9.91548490195214	0.236321195144725	43715.219	1	0.002	**	0.0662152	0.05344181;0.08094522	0.004857	**
DNA	TcMar-Tigger	Tigger5b	131	0.265903462834409	45574	2766	239.487	14.9179212819808	0.486110096212398	43715.219	1	0.002	**	0.04736081	0.0397470;0.0559497	2.474e-15	***
DNA	TcMar-Tigger	MER46C	181	0.367393334145252	45574	2812	255.896	15.5476980583916	0.51941704217919	43715.219	1	0.002	**	0.064367	0.05557600;0.07407735	3.011e-07	***
DNA	TcMar-Tigger	tot	5899	11.9737750172533	45574	125710	8371.586	68.5455987143092	16.9926237161531	43715.219	1	0.002	**	0.04692546	0.04576290;0.04810898	2.2e-16	***
DNA	TcMar-Tigger	MamRep137	187	0.379572118702553	45574	2459	235.581	13.738055654756	0.478181707465595	43715.219	2	0.004	**	0.07604717	0.06587662;0.08724055	0.0006868	***
DNA	TcMar-Tigger	Tigger9a	60	0.121787845573012	45574	1026	91.608	8.93925311456421	0.185945682620874	43715.219	1	0.002	**	0.05847953	0.04491916;0.07463709	0.0003581	***
DNA	TcMar-Tigger	Tigger15a	315	0.639386189258312	45574	4828	432.267	19.864095582062	0.877414444038485	43715.219	1	0.002	**	0.06524441	0.05843937;0.07258074	7.341e-10	***
DNA	TcMar-Tigger	MER8	138	0.280112044817927	45574	1941	174.576	12.5171443589544	0.354353915479235	43715.219	3	0.006	**	0.07109737	0.06006193;0.08344868	0.003295	**
DNA	TcMar-Tigger	X26_DNA	51	0.10351966873706	45574	957	86.315	8.71962194173616	0.175201964843909	43715.219	1	0.002	**	0.05329154	0.03993299;0.06947640	2.759e-05	***
DNA	TcMar-Tigger	Tigger13a	205	0.416108472374457	45574	3113	287.895	16.6251728223009	0.584368530020704	43715.219	1	0.002	**	0.06585288	0.05739075;0.07514146	9.779e-08	***
DNA	TcMar-Tigger	Tigger23a	51	0.10351966873706	45574	583	50.775	6.71084274964111	0.103062964316161	43715.219	557	0.89	ns	0.08747856	0.06582614;0.11341470	0.9415	ns
DNA	TcMar-Tigger	MER2B	110	0.223277716883855	45574	1710	152.282	12.0712132857551	0.309101611659156	43715.219	2	0.004	**	0.06432749	0.05316279;0.07701419	0.0002158	***
DNA	TcMar-Tigger	Tigger12c	55	0.111638858441928	45574	859	76.926	8.35945000609517	0.156144196809158	43715.219	7	0.014	*	0.06402794	0.04859524;0.08252891	0.007138	**
DNA	TcMar-Tigger	MARE10	4	0.00811918970486745	45574	79	6.71371371371371	2.4759610029033	0.013627478816453	43715.219	190	0.38	ns	0.05063291	0.01396612;0.12459480	0.4156	ns
DNA	TcMar-Tigger	MER127	23	0.0466853408029879	45574	211	19.051	4.25140841057095	0.0386696707668575	43715.219	861	0.282	ns	0.1090047	0.07036635;0.15906207	0.3358	ns
DNA	TcMar-Tigger	Tigger14a	127	0.257784273129542	45574	1293	114.188	10.1257684739079	0.231778508504851	43715.219	907	0.19	ns	0.09822119	0.08254021;0.11575491	0.2028	ns
DNA	TcMar-Tigger	UCON55	32	0.0649535176389396	45574	404	34.804	5.66212359840754	0.0706450696220517	43715.219	351	0.702	ns	0.07920792	0.05480705;0.10997946	0.7225	ns
DNA	TcMar-Tigger	MER6B	45	0.0913408841797589	45574	676	60.742	7.83970005146223	0.123293955263265	43715.219	21	0.042	*	0.06656805	0.04896605;0.08806219	0.0367	*
DNA	TcMar-Tigger	MER44D	54	0.109609061015711	45574	638	59.29	7.14107099074747	0.120346689400398	43715.219	262	0.524	ns	0.0846395	0.06422175;0.10899421	0.5391	ns
DNA	TcMar-Tigger	Tigger1	539	1.09406081273089	45574	12059	1147.363	31.7591541901682	2.32891446433646	43715.219	1	0.002	**	0.04469691	0.04107765;0.04853793	2.2e-16	***
DNA	hAT?	MER121B	4	0.00811918970486745	45574	68	6.17234468937876	2.36328416606543	0.0125286093642243	43715.219	244	0.488	ns	0.05882353	0.01625816;0.14381783	0.5239	ns
DNA	hAT?	UCON69	4	0.00811918970486745	45574	28	2.86631016042781	1.44428607989248	0.00581802898637561	43715.219	819	0.366	ns	0.1428571	0.04033563;0.32665267	0.5248	ns
DNA	hAT?	tot	205	0.416108472374457	45574	2048	191.422	12.7600444644498	0.388547882921284	43715.219	865	0.274	ns	0.1000977	0.08743443;0.11391824	0.3053	ns
DNA	hAT?	MER121	104	0.211098932326554	45574	927	89.229	8.71622231999227	0.181116794543905	43715.219	951	0.102	ns	0.1121899	0.0925918;0.1342896	0.1061	ns
DNA	hAT?	MER99	21	0.0426257459505541	45574	295	28.067	5.04479543301422	0.0569703243616287	43715.219	104	0.208	ns	0.07118644	0.04460277;0.10675946	0.1959	ns
DNA	hAT?	UCON89	4	0.00811918970486745	45574	48	4.47106598984772	1.92581557549096	0.00907535823863865	43715.219	530	0.944	ns	0.08333333	0.0231735;0.1998280	1	ns
DNA	hAT?	UCON105	67	0.13599642755653	45574	638	57.967	7.14079140585285	0.117661267405513	43715.219	897	0.21	ns	0.1050157	0.08231619;0.13144388	0.2147	ns
DNA	hAT?	UCON80	3	0.00608939227865059	45574	44	3.92158859470468	1.85755814025741	0.00796003043621298	43715.219	446	0.892	ns	0.06818182	0.01428767;0.18656201	0.7953	ns
DNA	TcMar-Tc2	Kanga1a	61	0.123817642999229	45574	843	79.912	8.10271003491486	0.162205171923842	43715.219	10	0.02	*	0.07236062	0.05579897;0.09198282	0.02533	*
DNA	TcMar-Tc2	Kanga11a	70	0.14208581983518	45574	883	81.841	8.82607606009707	0.166120651159014	43715.219	102	0.204	ns	0.0792752	0.06231755;0.09910028	0.1819	ns
DNA	TcMar-Tc2	MER104	178	0.361303941866602	45574	2206	201.45	13.0151024926004	0.408902691511387	43715.219	43	0.086	ns	0.08068903	0.06965978;0.09284661	0.08898	ns
DNA	TcMar-Tc2	Kanga1c	63	0.127877237851662	45574	826	76.254	8.3495628148544	0.154780172938741	43715.219	69	0.138	ns	0.07627119	0.05910361;0.09653187	0.118	ns
DNA	TcMar-Tc2	tot	553	1.12247797669793	45574	8147	736.935	24.560333568276	1.49582876628912	43715.219	1	0.002	**	0.06787775	0.06250972;0.07355730	1.727e-13	***
DNA	TcMar-Tc2	Kanga2_a	89	0.180651970933301	45574	1534	143.464	11.4320337383772	0.291202857954776	43715.219	1	0.002	**	0.05801825	0.04684918;0.07091415	4.276e-07	***
DNA	TcMar-Tc2	Kanga1d	54	0.109609061015711	45574	664	61.343	7.37181759776343	0.124513863516421	43715.219	172	0.344	ns	0.0813253	0.06168235;0.10478128	0.3485	ns
DNA	TcMar-Tc2	Kanga1	64	0.129907035277879	45574	812	74.784	8.23718369318028	0.151796370722202	43715.219	109	0.218	ns	0.07881773	0.06122565;0.09953643	0.2026	ns
DNA	TcMar-Tc2	Kanga1b	36	0.0730727073438071	45574	379	35.796	5.63579152791745	0.0726586286688588	43715.219	561	0.882	ns	0.09498681	0.06741655;0.12907419	0.9301	ns
DNA	TcMar?	tot	20	0.0405959485243373	45574	168	15.217	3.56182503747694	0.030887427434742	43715.219	930	0.144	ns	0.1190476	0.0742552;0.1778581	0.2239	ns
DNA	TcMar?	X22_DNA	5	0.0101489871310843	45574	24	2.45157780195865	1.27895450740523	0.00497620631258607	43715.219	902	0.2	ns	0.2083333	0.07131862;0.42151284	0.09137	ns
DNA	TcMar?	Eulor8	15	0.030446961393253	45574	144	12.966	3.28932571565414	0.0263183534283279	43715.219	778	0.448	ns	0.1041667	0.0594841;0.1659829	0.5587	ns
SINE	tot	tot	27944	56.720659278204	45574	1806997	33526.789	74.9740994917217	68.0525900215158	43715.219	1	0.002	**	0.01546433	0.01528492;0.01564529	2.2e-16	***
SINE	Alu	AluYc	459	0.93167701863354	45574	6703	600.549	22.3607155654867	1.21899281451711	43715.219	1	0.002	**	0.0684768	0.06254475;0.07478749	3.565e-10	***
SINE	Alu	AluYd8	20	0.0405959485243373	45574	224	20.884	4.30454098285443	0.042390289449113	43715.219	484	0.968	ns	0.08928571	0.05539276;0.13452549	1	ns
SINE	Alu	AluY	4937	10.0211098932327	45574	98084	6948.627	62.7367178514047	14.104305200341	43715.219	1	0.002	**	0.05033441	0.04897437;0.05172111	2.2e-16	***
SINE	Alu	AluYh3	50	0.101489871310843	45574	649	62.18	7.17112439056979	0.126212803962165	43715.219	55	0.11	ns	0.0770416	0.05771972;0.10031068	0.1094	ns
SINE	Alu	AluYk11	11	0.0223277716883855	45574	171	16.121	3.93647746784544	0.0327223643080421	43715.219	116	0.232	ns	0.06432749	0.03254661;0.11218314	0.2368	ns
SINE	Alu	AluYe5	90	0.182681768359518	45574	1297	119.701	10.4450322018507	0.242968781715585	43715.219	1	0.002	**	0.0693909	0.05616439;0.08460693	0.003941	**
SINE	Alu	AluSx	5930	12.036698737466	45574	124945	8279.208	69.9485492025069	16.8051150895141	43715.219	1	0.002	**	0.04746088	0.04628844;0.04865439	2.2e-16	***
SINE	Alu	AluSx3	2289	4.6462063086104	45574	38631	3170.217	47.0943073500904	6.43489830714895	43715.219	1	0.002	**	0.05925293	0.05691883;0.06165355	2.2e-16	***
SINE	Alu	Alu	527	1.06970324361629	45574	7748	676.265	24.3127514873345	1.37268095644055	43715.219	1	0.002	**	0.06801755	0.06251014;0.07385254	5.477e-10	***
SINE	Alu	AluSc	2478	5.02983802216539	45574	37679	3122.378	49.8408188458338	6.33779482807616	43715.219	1	0.002	**	0.06576608	0.06328354;0.06831579	2.2e-16	***
SINE	Alu	AluSg	2426	4.92428855600211	45574	42580	3477.496	49.379756422489	7.05861243047944	43715.219	1	0.002	**	0.05697511	0.05479197;0.05921889	2.2e-16	***
SINE	Alu	AluYh3a3	8	0.0162383794097349	45574	158	15.212	3.70847796391037	0.0308772784476109	43715.219	30	0.06	ns	0.05063291	0.02211021;0.09732749	0.05744	ns
SINE	Alu	AluYg6	63	0.127877237851662	45574	811	74.326	8.42928091694521	0.150866723500995	43715.219	105	0.21	ns	0.07768187	0.06020635;0.09829723	0.1805	ns
SINE	Alu	AluSx1	5203	10.5610360086063	45574	106483	7381.29	68.7706572842175	14.9825234441603	43715.219	1	0.002	**	0.04886226	0.04757502;0.05017414	2.2e-16	***
SINE	Alu	AluYj4	195	0.395810498112288	45574	2787	258.392	15.0960997687558	0.524483416555028	43715.219	1	0.002	**	0.06996771	0.06077320;0.08007713	2.124e-05	***
SINE	Alu	FLAM_A	997	2.02370803393821	45574	14934	1300.061	32.0304109593715	2.63886047172492	43715.219	1	0.002	**	0.06676041	0.06280834;0.07088225	2.2e-16	***
SINE	Alu	AluYk3	404	0.820038160191613	45574	6065	553.996	21.5421923222788	1.12449965493444	43715.219	1	0.002	**	0.06661171	0.06046351;0.07318060	3.307e-12	***
SINE	Alu	AluSc5	302	0.612998822717493	45574	4143	383.919	18.2521664626581	0.779277798075752	43715.219	1	0.002	**	0.07289404	0.06516074;0.08123585	6.63e-06	***
SINE	Alu	AluYa8	35	0.0710429099175902	45574	390	34.905	5.72999195530045	0.0708500791620996	43715.219	554	0.896	ns	0.08974359	0.06330625;0.12260070	0.9295	ns
SINE	Alu	AluYi6	30	0.0608939227865059	45574	454	42.063	6.1649848368052	0.0853793691389599	43715.219	25	0.05	*	0.0660793	0.04502402;0.09299098	0.05174	ns
SINE	Alu	AluYk2	436	0.884991677830553	45574	6622	605.951	22.9331316554789	1.22995778021353	43715.219	1	0.002	**	0.06584114	0.05998456;0.07208346	4.12e-14	***
SINE	Alu	AluSq2	3027	6.14419680915845	45574	51711	4118.137	52.9753775033423	8.35898388340844	43715.219	1	0.002	**	0.05853687	0.05652866;0.06059480	2.2e-16	***
SINE	Alu	AluJo	2605	5.28762229529493	45574	45868	3662.682	50.2909142097462	7.43450249665083	43715.219	1	0.002	**	0.05679341	0.05469251;0.05895061	2.2e-16	***
SINE	Alu	AluYb8	182	0.369423131571469	45574	2645	243.219	14.7746177049807	0.493685300207039	43715.219	1	0.002	**	0.06880907	0.05945483;0.07913072	2.183e-05	***
SINE	Alu	AluSp	3282	6.66179515284375	45574	64572	4941.242	57.6502470678746	10.0297202939147	43715.219	1	0.002	**	0.05082698	0.04914533;0.05254915	2.2e-16	***
SINE	Alu	AluYk4	56	0.113668655868144	45574	1095	102.685	9.74488264361032	0.208429748711079	43715.219	1	0.002	**	0.05114155	0.03885971;0.06590075	2.491e-07	***
SINE	Alu	AluYh9	15	0.030446961393253	45574	168	13.525	3.41130649634594	0.0274530101895831	43715.219	725	0.554	ns	0.08928571	0.05083622;0.14298601	0.6694	ns
SINE	Alu	AluYe6	20	0.0405959485243373	45574	193	18.989	4.11944763880412	0.038543823326432	43715.219	650	0.704	ns	0.1036269	0.06445601;0.15550088	0.8086	ns
SINE	Alu	AluYc3	30	0.0608939227865059	45574	557	52.731	6.81520990770542	0.107033248081841	43715.219	1	0.002	**	0.05385996	0.03663048;0.07599845	0.0006301	***
SINE	Alu	AluYk12	5	0.0101489871310843	45574	100	9.722	3.00861558989642	0.0197336905776803	43715.219	75	0.15	ns	0.05	0.01643188;0.11283491	0.1281	ns
SINE	Alu	AluSq	755	1.53249705679373	45574	12256	1100.742	30.4714283213627	2.2342832785288	43715.219	1	0.002	**	0.06160248	0.05740956;0.06600506	2.2e-16	***
SINE	Alu	AluYf1	154	0.312588803637397	45574	1999	187.813	13.2387044039171	0.381222344010068	43715.219	6	0.012	*	0.07703852	0.06572614;0.08960912	0.009091	**
SINE	Alu	tot	22671	46.0175374497625	45574	1196725	29034.419	81.419349970075	58.933988957902	43715.219	1	0.002	**	0.0189442	0.01870070;0.01919004	2.2e-16	***
SINE	Alu	AluSz	5852	11.8783745382211	45574	118033	7998.912	69.3835451121686	16.2361709901352	43715.219	1	0.002	**	0.04957935	0.04834781;0.05083308	2.2e-16	***
SINE	Alu	AluSg4	725	1.47160313400723	45574	11821	1057.835	29.6854678589037	2.14719076036212	43715.219	1	0.002	**	0.06133153	0.05707234;0.06580827	2.2e-16	***
SINE	Alu	AluYi6_4d	4	0.00811918970486745	45574	46	4.09857723577236	1.87271407161599	0.00831928152432176	43715.219	610	0.784	ns	0.08695652	0.02420307;0.20791732	1	ns
SINE	Alu	AluYb9	32	0.0649535176389396	45574	378	35.305	5.8068661681405	0.0716619981325864	43715.219	324	0.648	ns	0.08465608	0.05862456;0.11740776	0.6581	ns
SINE	Alu	AluSq10	104	0.211098932326554	45574	1528	141.065	11.224739184933	0.286333373929282	43715.219	2	0.004	**	0.06806283	0.05594754;0.08186824	0.0007706	***
SINE	Alu	AluYh7	37	0.0751025047700239	45574	462	43.04	6.05516845885109	0.0873624812243738	43715.219	188	0.376	ns	0.08008658	0.05701319;0.10870047	0.3783	ns
SINE	Alu	AluYm1	331	0.671862948077782	45574	4667	424.38	19.03154748831	0.861405431737913	43715.219	1	0.002	**	0.07092351	0.06372198;0.07866725	9.945e-07	***
SINE	Alu	AluSg7	377	0.765233629683758	45574	5829	534.611	22.0175941795068	1.08515203182722	43715.219	1	0.002	**	0.06467662	0.05849594;0.07129722	7.447e-14	***
SINE	Alu	AluSq4	106	0.215158527178988	45574	1638	150.565	12.1023237950916	0.305616449478342	43715.219	1	0.002	**	0.06471306	0.05328255;0.07773196	8.08e-05	***
SINE	Alu	FAM	326	0.661713960946698	45574	4262	389.667	19.0010829205115	0.790945073681647	43715.219	2	0.004	**	0.07648991	0.06868564;0.08488032	0.0006032	***
SINE	Alu	FLAM_C	1363	2.76661389193359	45574	24406	2055.813	40.9671617193495	4.17288393618317	43715.219	1	0.002	**	0.05584692	0.05299861;0.05880156	2.2e-16	***
SINE	Alu	FRAM	1399	2.83968659927739	45574	20221	1731.465	36.2489829341978	3.51452320058458	43715.219	1	0.002	**	0.0691855	0.06572517;0.07277030	2.2e-16	***
SINE	Alu	AluSc8	1340	2.7199285511306	45574	20437	1771.459	37.5947827056719	3.5957029188487	43715.219	1	0.002	**	0.06556735	0.06221129;0.06904763	2.2e-16	***
SINE	Alu	AluJr	5884	11.94332805586	45574	114124	7714.101	65.9086849645306	15.6580623553769	43715.219	1	0.002	**	0.05155795	0.05028202;0.05285674	2.2e-16	***
SINE	Alu	AluSx4	771	1.5649738156132	45574	11827	1066.56	30.3081009134683	2.16490074290586	43715.219	1	0.002	**	0.06518982	0.06080598;0.06978912	2.2e-16	***
SINE	Alu	AluSz6	2456	4.98518247878862	45574	40962	3372.482	49.2371604986922	6.8454552835627	43715.219	1	0.002	**	0.05995801	0.05767797;0.06230067	2.2e-16	***
SINE	Alu	AluJb	5908	11.9920431940892	45574	117273	7904.539	66.0032037245307	16.0446129176308	43715.219	1	0.002	**	0.05037818	0.04913321;0.05164543	2.2e-16	***
SINE	Alu	AluJr4	835	1.69488085089108	45574	12307	1102.427	30.7738151469508	2.23770348719198	43715.219	1	0.002	**	0.06784757	0.06346648;0.07243435	2.2e-16	***
SINE	Alu	AluYa5	291	0.590671051029107	45574	3782	345.609	17.5061298859452	0.701516258677384	43715.219	3	0.006	**	0.07694342	0.06864711;0.08590024	0.001731	**
SINE	5S-Deu-L2	tot	268	0.543985710226119	45574	2614	235.066	14.8187462100962	0.477136361791093	43715.219	988	0.028	*	0.1025249	0.09115517;0.11479330	0.02623	*
SINE	5S-Deu-L2	AmnSINE1	268	0.543985710226119	45574	2614	235.066	14.8187462100962	0.477136361791093	43715.219	988	0.028	*	0.1025249	0.09115517;0.11479330	0.02623	*
SINE	MIR	tot	17410	35.3387731904356	45574	598863	21220.747	83.3964505177465	43.0738176429992	43715.219	1	0.002	**	0.02907176	0.02864769;0.02950039	2.2e-16	***
SINE	MIR	MIR1_Amn	974	1.97702269313523	45574	11716	1046.907	29.9027176611679	2.12500913408842	43715.219	7	0.014	*	0.08313418	0.07819632;0.08828029	0.01805	*
SINE	MIR	MIR3	5650	11.4683554581253	45574	87870	6187.176	59.7666217304699	12.5587139203508	43715.219	1	0.002	**	0.06429953	0.06268644;0.06594147	7.278e-13	***
SINE	MIR	MIRb	10515	21.3433199366703	45574	223887	12278.185	74.5506980623359	24.9222283116145	43715.219	1	0.002	**	0.04696566	0.04609294;0.04785012	2.2e-16	***
SINE	MIR	MIR	9389	19.0577680347501	45574	174396	10451.94	75.0497225901659	21.2153209109731	43715.219	1	0.002	**	0.05383724	0.05278254;0.05490681	2.2e-16	***
SINE	MIR	MIRc	6297	12.7816343928876	45574	100994	6904.837	63.2310097309192	14.015420371047	43715.219	1	0.002	**	0.06235024	0.06086666;0.06385901	1.65e-14	***
SINE	tRNA-RTE	tot	516	1.0473754719279	45574	5836	497.339	21.1196619082579	1.00949742215727	43715.219	816	0.372	ns	0.08841672	0.08125437;0.09599355	0.3857	ns
SINE	tRNA-RTE	MamSINE1	516	1.0473754719279	45574	5836	497.339	21.1196619082579	1.00949742215727	43715.219	816	0.372	ns	0.08841672	0.08125437;0.09599355	0.3857	ns
SINE	tRNA	tot	235	0.477002395160963	45574	2292	206.632	13.5364623078488	0.419421101774043	43715.219	984	0.036	*	0.1025305	0.09040764;0.11567980	0.04106	*
SINE	tRNA	LFSINE_Vert	235	0.477002395160963	45574	2292	206.632	13.5364623078488	0.419421101774043	43715.219	984	0.036	*	0.1025305	0.09040764;0.11567980	0.04106	*
SINE	tRNA-Deu	tot	68	0.138026224982747	45574	667	58.807	7.57252230726949	0.119366297243535	43715.219	894	0.216	ns	0.101949	0.08003953;0.12745186	0.2185	ns
SINE	tRNA-Deu	AmnSINE2	68	0.138026224982747	45574	667	58.807	7.57252230726949	0.119366297243535	43715.219	894	0.216	ns	0.101949	0.08003953;0.12745186	0.2185	ns
RNA	tot	tot	83	0.168473186376	45574	730	66.008	7.64122531563651	0.133982868509723	43715.219	978	0.048	*	0.1136986	0.09158424;0.13898865	0.03293	*
RNA	RNA	tot	83	0.168473186376	45574	730	66.008	7.64122531563651	0.133982868509723	43715.219	978	0.048	*	0.1136986	0.09158424;0.13898865	0.03293	*
RNA	RNA	7SK	83	0.168473186376	45574	730	66.008	7.64122531563651	0.133982868509723	43715.219	978	0.048	*	0.1136986	0.09158424;0.13898865	0.03293	*
srpRNA	tot	tot	90	0.182681768359518	45574	1383	129.076	10.5946434801021	0.261998132586368	43715.219	1	0.002	**	0.06507592	0.05265008;0.07938624	0.0001769	***
srpRNA	srpRNA	tot	90	0.182681768359518	45574	1383	129.076	10.5946434801021	0.261998132586368	43715.219	1	0.002	**	0.06507592	0.05265008;0.07938624	0.0001769	***
srpRNA	srpRNA	7SLRNA	90	0.182681768359518	45574	1383	129.076	10.5946434801021	0.261998132586368	43715.219	1	0.002	**	0.06507592	0.05265008;0.07938624	0.0001769	***
SINE?	tot	tot	0	0	45574	5	1.25959367945824	0.487738169833878	0.00255672000864336	43715.219	1	0.002	**	0	0.0000000;0.5218238	0.3398	ns
SINE?	tRNA	tot	0	0	45574	5	1.25959367945824	0.487738169833878	0.00255672000864336	43715.219	1	0.002	**	0	0.0000000;0.5218238	0.3398	ns
SINE?	tRNA	CRP1	0	0	45574	5	1.25959367945824	0.487738169833878	0.00255672000864336	43715.219	1	0.002	**	0	0.0000000;0.5218238	0.3398	ns
RC?	tot	tot	47	0.0954004790321926	45574	435	38.48	5.80700622707788	0.0781066049608249	43715.219	939	0.126	ns	0.108046	0.08047517;0.14108021	0.151	ns
RC?	Helitron?	tot	47	0.0954004790321926	45574	435	38.48	5.80700622707788	0.0781066049608249	43715.219	939	0.126	ns	0.108046	0.08047517;0.14108021	0.151	ns
RC?	Helitron?	Helitron2Na_Mam	47	0.0954004790321926	45574	435	38.48	5.80700622707788	0.0781066049608249	43715.219	939	0.126	ns	0.108046	0.08047517;0.14108021	0.151	ns
Satellite	tot	tot	723	1.46754353915479	45574	6330	606.877	25.589425348954	1.23183737263021	43715.219	1001	0.002	**	0.114218	0.1064824;0.1223110	1.381e-06	***
Satellite	acro	tot	11	0.0223277716883855	45574	61	4.43895055499495	1.98225881475246	0.00901017041163268	43715.219	991	0.022	*	0.1803279	0.09360977;0.29978638	0.004225	**
Satellite	acro	ACRO1	11	0.0223277716883855	45574	61	4.43895055499495	1.98225881475246	0.00901017041163268	43715.219	991	0.022	*	0.1803279	0.09360977;0.29978638	0.004225	**
Satellite	telo	tot	24	0.0487151382292047	45574	367	34.96	5.67155768431977	0.0709617180205415	43715.219	31	0.062	ns	0.0653951	0.04234581;0.09574251	0.05034	ns
Satellite	telo	REP522	10	0.0202979742621686	45574	243	24.69	4.793420164859	0.0501156984532944	43715.219	2	0.004	**	0.04115226	0.01990772;0.07437647	0.0008922	***
Satellite	telo	TAR1	14	0.0284171639670361	45574	124	10.31	3.07918518140456	0.0209272114642959	43715.219	904	0.196	ns	0.1129032	0.0631179;0.1821733	0.2514	ns
Satellite	centr	tot	499	1.01286891568221	45574	1815	267.642	18.9779345029431	0.543259042747534	43715.219	1001	0.002	**	0.2749311	0.2544924;0.2960998	2.2e-16	***
Satellite	centr	GSATX	4	0.00811918970486745	45574	56	4.06128702757916	1.99957121639435	0.00824358995570812	43715.219	625	0.754	ns	0.07142857	0.01980393;0.17290470	1	ns
Satellite	centr	HSAT4	14	0.0284171639670361	45574	100	10.25	3.25116441756951	0.0208054236187229	43715.219	904	0.196	ns	0.14	0.0787054;0.2237280	0.245	ns
Satellite	centr	SST1	23	0.0466853408029879	45574	609	35.474	5.73499905965242	0.072005033897617	43715.219	17	0.034	*	0.03776683	0.02408885;0.05613178	0.03009	*
Satellite	centr	ALR_Alpha	442	0.897170462387854	45574	844	195.217	17.2406830535264	0.396250964153777	43715.219	1001	0.002	**	0.5236967	0.4893770;0.5578503	2.2e-16	***
Satellite	centr	GSAT	8	0.0162383794097349	45574	39	8.04004004004004	3.08015797398247	0.0163196525799538	43715.219	583	0.838	ns	0.2051282	0.09296393;0.36464424	1	ns
Satellite	centr	GSATII	20	0.0405959485243373	45574	167	15.909	3.94972395482511	0.0322920472536841	43715.219	882	0.24	ns	0.1197605	0.07470955;0.17888665	0.2899	ns
Satellite	Satellite	CER	24	0.0487151382292047	45574	72	8.92384769539078	4.0120446072597	0.0181136030840555	43715.219	998	0.008	**	0.3333333	0.2265634;0.4542961	3.263e-06	***
Satellite	Satellite	HSAT5	3	0.00608939227865059	45574	260	22.123	4.52751249245868	0.0449052084601957	43715.219	1	0.002	**	0.01153846	0.002385858;0.033348096	5.42e-07	***
Satellite	Satellite	LSAU	5	0.0101489871310843	45574	129	3.74186991869919	1.74359311407688	0.00759523793021391	43715.219	828	0.348	ns	0.03875969	0.01270299;0.08813398	0.429	ns
Satellite	Satellite	SATR1	42	0.0852514919011083	45574	670	73.539	8.44605320932889	0.149269272926562	43715.219	1	0.002	**	0.06268657	0.04554881;0.08379254	4.162e-05	***
Satellite	Satellite	HSATI	6	0.0121787845573012	45574	45	4.30131445904954	1.86275238520484	0.00873079701832815	43715.219	871	0.262	ns	0.1333333	0.05054238;0.26792495	0.4403	ns
Satellite	Satellite	(CATTC)n	4	0.00811918970486745	45574	2	1.25	0.654142661598253	0.00253724678277108	43715.219	267	0.534	ns	na	na	na	na
Satellite	Satellite	(GAATG)n	19	0.0385661510981204	45574	18	3.12982832618026	1.85143448102307	0.00635291748098132	43715.219	933	0.138	ns	na	na	na	na
Satellite	Satellite	D20S16	10	0.0202979742621686	45574	269	29.932	5.06290519455075	0.0607558965615232	43715.219	1	0.002	**	0.03717472	0.01796816;0.06730133	2.395e-05	***
Satellite	Satellite	tot	193	0.391750903259855	45574	4087	309.712	17.044047510951	0.628652620468477	43715.219	1	0.002	**	0.0472229	0.04092326;0.05417944	2.426e-13	***
Satellite	Satellite	SAR	2	0.00405959485243373	45574	1	1.08843537414966	0.349660697922437	0.00220930332105237	43715.219	145	0.29	ns	na	na	na	na
Satellite	Satellite	HSAT6	1	0.00202979742621686	45574	17	2.08585247883918	1.12472997781927	0.00423385799301583	43715.219	318	0.636	ns	0.05882353	0.001488174;0.286889397	0.7126	ns
Satellite	Satellite	BSR_Beta	64	0.129907035277879	45574	1870	84.12	8.88732719013903	0.170746559493363	43715.219	12	0.024	*	0.0342246	0.02645486;0.04349583	0.0254	*
Satellite	Satellite	SATR2	31	0.0629237202127228	45574	418	44.163	6.44841166590759	0.0896419437340153	43715.219	25	0.05	*	0.07416268	0.05094342;0.10361833	0.03809	*
Satellite	Satellite	MSR1	10	0.0202979742621686	45574	316	40.171	5.9445013328366	0.0815389924085576	43715.219	1	0.002	**	0.03164557	0.01527754;0.05742588	5.186e-09	***
LTR	ERVL	LTR108b_Mam	2	0.00405959485243373	45574	53	5.03024193548387	2.1650122969976	0.0102103721338933	43715.219	118	0.236	ns	0.03773585	0.004603109;0.129758382	0.2359	ns
LTR	ERVL	LTR16D2	27	0.0548045305078553	45574	282	26.856	4.91990543298034	0.0545122396784801	43715.219	560	0.884	ns	0.09574468	0.06404794;0.13624296	0.9194	ns
LTR	ERVL	MER21B	202	0.410019080095806	45574	2786	259.92	15.9657917594621	0.527584947022287	43715.219	2	0.004	**	0.07250538	0.06314956;0.08277070	0.0001049	***
LTR	ERVL	LTR16B2	192	0.389721105833638	45574	1617	141.726	11.4966559093111	0.287675070028011	43715.219	1001	0.002	**	0.1187384	0.1033654;0.1355101	2.326e-05	***
LTR	ERVL	MLT2A1	213	0.432346851784192	45574	3738	321.069	17.0382669758853	0.651705029838022	43715.219	1	0.002	**	0.05698234	0.04976619;0.06490049	3.096e-11	***
LTR	ERVL	LTR86A2	20	0.0405959485243373	45574	308	28.535	5.06818127748618	0.0579202695570982	43715.219	47	0.094	ns	0.06493506	0.04011179;0.09850768	0.09519	ns
LTR	ERVL	LTR86C	23	0.0466853408029879	45574	285	26.245	4.89826172922273	0.0532720334510616	43715.219	297	0.594	ns	0.08070175	0.0518446;0.1186322	0.6079	ns
LTR	ERVL	LTR80A	28	0.0568343279340722	45574	393	37.236	5.84897550982345	0.0755815369626111	43715.219	72	0.144	ns	0.07124682	0.04786208;0.10132728	0.1208	ns
LTR	ERVL	LTR108d_Mam	5	0.0101489871310843	45574	66	6.449	2.43666500289563	0.0130901636016726	43715.219	394	0.788	ns	0.07575758	0.02505561;0.16800659	0.6809	ns
LTR	ERVL	MER54B	40	0.0811918970486745	45574	438	41.376	6.03249658226302	0.0839848983071489	43715.219	447	0.894	ns	0.0913242	0.06604544;0.12228020	0.9348	ns
LTR	ERVL	LTR41C	80	0.162383794097349	45574	759	69.611	8.00960878150942	0.141296228636382	43715.219	913	0.178	ns	0.1054018	0.08446486;0.12946053	0.1868	ns
LTR	ERVL	LTR16D	117	0.237486298867373	45574	1115	102.541	9.14428438626757	0.208137457881703	43715.219	950	0.104	ns	0.1049327	0.08755673;0.12442386	0.133	ns
LTR	ERVL	LTR86B1	26	0.0527747330816385	45574	295	26.905	4.87316352308464	0.0546116997523647	43715.219	473	0.946	ns	0.08813559	0.05838155;0.12647114	1	ns
LTR	ERVL	MER54A	66	0.133966630130313	45574	682	63.929	7.70359035153766	0.129762919660618	43715.219	632	0.74	ns	0.09677419	0.07563655;0.12147372	0.7926	ns
LTR	ERVL	LTR16E1	254	0.515568546259083	45574	2475	231.503	14.5379965725799	0.469904193561483	43715.219	944	0.116	ns	0.1026263	0.09094395;0.11525805	0.1204	ns
LTR	ERVL	LTR86A1	34	0.0690131124913734	45574	531	49.825	6.60530128041143	0.101134656761255	43715.219	11	0.022	*	0.06403013	0.04474669;0.08832930	0.01703	*
LTR	ERVL	LTR82A	71	0.144115617261397	45574	1041	97.713	9.32886159499961	0.198337595907928	43715.219	2	0.004	**	0.06820365	0.05364841;0.08525448	0.004037	**
LTR	ERVL	LTR40c	74	0.150205009540048	45574	603	56.522	7.0920951639	0.11472821012463	43715.219	997	0.01	**	0.1227197	0.0976021;0.1515993	0.01739	*
LTR	ERVL	LTR86B2	23	0.0466853408029879	45574	273	26.134	5.08683790973525	0.0530467259367515	43715.219	311	0.622	ns	0.08424908	0.05415603;0.12373312	0.6067	ns
LTR	ERVL	LTR105_Mam	54	0.109609061015711	45574	667	58.244	7.20307908802538	0.118223521292575	43715.219	305	0.61	ns	0.08095952	0.06140221;0.10431603	0.6309	ns
LTR	ERVL	LTR33A	213	0.432346851784192	45574	2044	187.382	12.3746194772691	0.380347501319368	43715.219	984	0.036	*	0.1042074	0.09129232;0.11826981	0.05065	ns
LTR	ERVL	LTR69	10	0.0202979742621686	45574	141	12.478	3.39839154087121	0.025327812284334	43715.219	298	0.596	ns	0.07092199	0.03453191;0.12656004	0.5539	ns
LTR	ERVL	MLT2D	318	0.645475581536963	45574	4453	396.113	18.6843071676296	0.80402914789104	43715.219	1	0.002	**	0.07141253	0.06401978;0.07937311	2.504e-05	***
LTR	ERVL	LTR108c_Mam	1	0.00202979742621686	45574	43	4.00307062436029	1.82283747581753	0.00812542245029084	43715.219	70	0.14	ns	0.02325581	0.0005886129;0.1228904827	0.1817	ns
LTR	ERVL	MER74B	92	0.186741363211951	45574	931	88.302	8.93703903240143	0.179235172329801	43715.219	681	0.642	ns	0.09881847	0.08040574;0.11981276	0.6547	ns
LTR	ERVL	MLT2B3	289	0.586611456176674	45574	3276	297.776	16.8244728561369	0.604424958389153	43715.219	326	0.652	ns	0.08821734	0.07872377;0.09845323	0.6267	ns
LTR	ERVL	MER70C	28	0.0568343279340722	45574	275	25.509	4.95605503212803	0.051778102545366	43715.219	739	0.526	ns	0.1018182	0.06873004;0.14378737	0.6026	ns
LTR	ERVL	LTR40A1	39	0.0791620996224577	45574	563	51.865	6.83897262361435	0.105275443510738	43715.219	32	0.064	ns	0.06927176	0.04971935;0.09348282	0.06793	ns
LTR	ERVL	MLT2C2	103	0.209069134900337	45574	1336	119.438	10.4499453279602	0.24243494499249	43715.219	61	0.122	ns	0.07709581	0.06336099;0.09272356	0.1247	ns
LTR	ERVL	MER74A	179	0.363333739292819	45574	1568	148.031	11.1283367525825	0.300472942800309	43715.219	1000	0.004	**	0.1141582	0.09883283;0.13094441	0.009484	**
LTR	ERVL	MER77B	139	0.282141842244144	45574	1256	119.814	10.4612064715711	0.243198148824747	43715.219	971	0.062	ns	0.1106688	0.09384768;0.12933601	0.0679	ns
LTR	ERVL	MER68	112	0.227337311736289	45574	1492	139.46	10.9543780470823	0.283075549060204	43715.219	10	0.02	*	0.07506702	0.06220844;0.08962662	0.01435	*
LTR	ERVL	LTR42	27	0.0548045305078553	45574	309	27.594	4.8189611314459	0.0560102301790281	43715.219	499	0.998	ns	0.08737864	0.05837308;0.12458436	1	ns
LTR	ERVL	LTR84a	54	0.109609061015711	45574	671	62.491	7.61313856953088	0.126844070961718	43715.219	139	0.278	ns	0.0804769	0.06103262;0.10370208	0.2876	ns
LTR	ERVL	MLT2C1	234	0.474972597734746	45574	2635	234.963	14.3464089740412	0.476927292656193	43715.219	497	0.994	ns	0.08880455	0.0782149;0.1003178	0.9727	ns
LTR	ERVL	LTR40b	100	0.202979742621686	45574	1140	103.344	9.56321698588498	0.209767385214956	43715.219	386	0.772	ns	0.0877193	0.0719400;0.1056623	0.7964	ns
LTR	ERVL	LTR47B	3	0.00608939227865059	45574	46	3.6974358974359	1.71349984368712	0.00750504586821722	43715.219	484	0.968	ns	0.06521739	0.01365677;0.17896439	1	ns
LTR	ERVL	LTR79	402	0.815978565339179	45574	4053	363.334	17.9256735933067	0.737494418057078	43715.219	985	0.034	*	0.09918579	0.09015137;0.10880256	0.0366	*
LTR	ERVL	LTR47B4	16	0.0324767588194698	45574	105	9.846	3.02943253126083	0.0199853854585312	43715.219	986	0.032	*	0.152381	0.08968134;0.23563138	0.04473	*
LTR	ERVL	MER68B	26	0.0527747330816385	45574	450	39.728	6.13103625870909	0.0806397921487436	43715.219	13	0.026	*	0.05777778	0.03808579;0.08351444	0.01986	*
LTR	ERVL	LTR16C	702	1.42491779320424	45574	6620	607.937	23.2987523885478	1.233988957902	43715.219	1001	0.002	**	0.1060423	0.09872467;0.11370895	8.949e-05	***
LTR	ERVL	MER76	55	0.111638858441928	45574	715	63.701	7.5288965515063	0.12930012584744	43715.219	138	0.276	ns	0.07692308	0.05847188;0.09895132	0.2931	ns
LTR	ERVL	LTR57	28	0.0568343279340722	45574	268	24.433	4.69718794328848	0.0495940405147566	43715.219	795	0.414	ns	0.1044776	0.07055514;0.14745177	0.4566	ns
LTR	ERVL	MLT2A2	330	0.669833150651565	45574	3866	340.447	17.4334481992553	0.691038444363252	43715.219	298	0.596	ns	0.08535954	0.0767383;0.0946134	0.5704	ns
LTR	ERVL	LTR47A2	20	0.0405959485243373	45574	275	23.736	4.77798421231518	0.0481792717086835	43715.219	254	0.508	ns	0.07272727	0.0449871;0.1100884	0.5185	ns
LTR	ERVL	LTR33B	151	0.306499411358746	45574	1608	143.097	10.7796935389088	0.290457922299355	43715.219	791	0.422	ns	0.09390547	0.08008854;0.10922472	0.4834	ns
LTR	ERVL	LTR41B	73	0.148175212113831	45574	848	77.163	8.36507055591317	0.156625258799172	43715.219	323	0.646	ns	0.08608491	0.06808207;0.10702305	0.6759	ns
LTR	ERVL	MLT2E	41	0.0832216944748914	45574	403	36.11	5.63130638587633	0.0732959850606909	43715.219	835	0.334	ns	0.101737	0.07400189;0.13548144	0.383	ns
LTR	ERVL	LTR52	134	0.27199285511306	45574	1073	98.199	9.61518854993758	0.19932407745707	43715.219	1000	0.004	**	0.1248835	0.1056870;0.1461633	0.0003059	***
LTR	ERVL	LTR33A_	186	0.377542321276337	45574	1666	154.148	11.5167152752306	0.312889213656477	43715.219	998	0.008	**	0.1116447	0.09691627;0.12775634	0.008696	**
LTR	ERVL	LTR102_Mam	39	0.0791620996224577	45574	518	46.706	6.52212404835282	0.0948037185888848	43715.219	128	0.256	ns	0.07528958	0.05408327;0.10148821	0.2821	ns
LTR	ERVL	LTR40a	186	0.377542321276337	45574	1974	182.12	13.2603709389081	0.369666707262615	43715.219	632	0.74	ns	0.09422492	0.08169412;0.10797542	0.7557	ns
LTR	ERVL	LTR18B	50	0.101489871310843	45574	367	34.219	5.539108296533	0.0694576381277149	43715.219	998	0.008	**	0.1362398	0.1028389;0.1756427	0.006862	**
LTR	ERVL	LTR41	119	0.241545893719807	45574	1129	102.703	9.65308100934479	0.208466285064751	43715.219	957	0.09	ns	0.105403	0.08809458;0.12479736	0.09745	ns
LTR	ERVL	LTR75B	15	0.030446961393253	45574	205	14.713	3.68323189565865	0.0298644095319287	43715.219	589	0.826	ns	0.07317073	0.04152935;0.11781263	0.8923	ns
LTR	ERVL	LTR108a_Mam	9	0.0182681768359518	45574	86	7.21321321321321	2.44817743046693	0.0146413616149337	43715.219	829	0.346	ns	0.1046512	0.04898234;0.18938554	0.4372	ns
LTR	ERVL	LTR47B2	17	0.0345065562456867	45574	174	16.372	3.91215042156112	0.0332318434620225	43715.219	627	0.75	ns	0.09770115	0.05795074;0.15181804	0.796	ns
LTR	ERVL	LTR16D1	19	0.0385661510981204	45574	207	19.892	4.32655232893988	0.0403767304023058	43715.219	490	0.98	ns	0.09178744	0.05616955;0.13962500	1	ns
LTR	ERVL	LTR53	45	0.0913408841797589	45574	494	46.175	6.23644676624985	0.0937258961555637	43715.219	476	0.952	ns	0.09109312	0.06722016;0.11998999	0.9384	ns
LTR	ERVL	LTR16B1	132	0.267933260260626	45574	1199	110.998	9.93048894116552	0.225303454715219	43715.219	987	0.03	*	0.1100917	0.09293087;0.12919069	0.04088	*
LTR	ERVL	LTR66	37	0.0751025047700239	45574	379	32.139	5.65629495983657	0.0652356594811838	43715.219	835	0.334	ns	0.09762533	0.06967181;0.13204938	0.3565	ns
LTR	ERVL	LTR16A1	293	0.594730645881541	45574	2692	255.177	15.6322115209921	0.517957617829741	43715.219	998	0.008	**	0.108841	0.09732055;0.12121958	0.01485	*
LTR	ERVL	MER77	90	0.182681768359518	45574	1299	126.012	10.917831975949	0.255778833272439	43715.219	2	0.004	**	0.06928406	0.05607734;0.08447773	0.0005108	***
LTR	ERVL	MLT2B5	32	0.0649535176389396	45574	369	31.98	5.55089293829492	0.0649129216904153	43715.219	552	0.9	ns	0.08672087	0.0600730;0.1202183	1	ns
LTR	ERVL	MER70B	59	0.119758048146795	45574	477	42.21	6.35281498693755	0.0856777493606138	43715.219	996	0.012	*	0.1236897	0.09550669;0.15663521	0.009636	**
LTR	ERVL	LTR75	31	0.0629237202127228	45574	291	24.514	4.69167516094368	0.0497584541062802	43715.219	931	0.142	ns	0.1065292	0.07353755;0.14779378	0.1698	ns
LTR	ERVL	LTR50	253	0.513538748832866	45574	2565	237.96	14.0733243570401	0.483010595542565	43715.219	853	0.298	ns	0.09863548	0.08736453;0.11083180	0.3072	ns
LTR	ERVL	LTR82B	72	0.146145414687614	45574	1154	105.637	9.55670244182383	0.214421710713271	43715.219	1	0.002	**	0.06239168	0.04913433;0.07792998	0.000414	***
LTR	ERVL	MLT2B4	349	0.708399301749685	45574	4467	404.636	18.4250640972287	0.821329111354687	43715.219	2	0.004	**	0.0781285	0.07042422;0.08638952	0.003492	**
LTR	ERVL	LTR33	888	1.80246011448057	45574	9255	841.307	26.3732876468085	1.70768278325823	43715.219	966	0.072	ns	0.09594814	0.09002164;0.10213032	0.09266	ns
LTR	ERVL	MER88	12	0.0243575691146024	45574	112	11.621	3.22610706064861	0.0235882758900662	43715.219	622	0.76	ns	0.1071429	0.0566016;0.1796788	0.8766	ns
LTR	ERVL	ERV3-16A3_LTR	106	0.215158527178988	45574	1093	100.28	9.42488347028378	0.203548085901027	43715.219	751	0.502	ns	0.09698079	0.08008276;0.11608301	0.5297	ns
LTR	ERVL	LTR16E2	259	0.525717533390168	45574	2318	217.966	13.6913950457321	0.442426825802785	43715.219	1000	0.004	**	0.1117343	0.09919031;0.12526860	0.004387	**
LTR	ERVL	LTR33C	105	0.213128729752771	45574	919	87.755	8.94846635184209	0.178124873137661	43715.219	982	0.04	*	0.1142546	0.0944054;0.1366136	0.05622	ns
LTR	ERVL	MLT2B2	186	0.377542321276337	45574	2172	198.873	13.4548096568812	0.403671903544026	43715.219	194	0.388	ns	0.08563536	0.07420223;0.09820040	0.3524	ns
LTR	ERVL	MER73	20	0.0405959485243373	45574	279	24.556	4.82702435918488	0.0498437055981813	43715.219	193	0.386	ns	0.07168459	0.04433394;0.10854177	0.3974	ns
LTR	ERVL	MER70A	78	0.158324199244915	45574	533	53.095	7.28581210696913	0.107772094344984	43715.219	1001	0.002	**	0.1463415	0.1174271;0.1792421	0.000641	***
LTR	ERVL	LTR108e_Mam	16	0.0324767588194698	45574	168	15.899	3.79462754406782	0.0322717492794219	43715.219	573	0.858	ns	0.0952381	0.05542177;0.15005199	0.8957	ns
LTR	ERVL	MLT2B1	375	0.761174034831324	45574	4436	399.826	18.9661128710508	0.811565785734584	43715.219	101	0.202	ns	0.08453562	0.07651204;0.09311099	0.1989	ns
LTR	ERVL	MLT2F	181	0.367393334145252	45574	1911	175.731	12.5697508979946	0.356698331506516	43715.219	680	0.644	ns	0.09471481	0.08195411;0.10873430	0.6633	ns
LTR	ERVL	LTR62	24	0.0487151382292047	45574	313	29.138	5.1725923589349	0.059144237405107	43715.219	190	0.38	ns	0.07667732	0.04974435;0.11194278	0.3805	ns
LTR	ERVL	MER68C	13	0.0263873665408192	45574	163	14.231	3.61229673306163	0.0288860471724922	43715.219	432	0.864	ns	0.0797546	0.0431490;0.1325213	0.8894	ns
LTR	ERVL	LTR53B	30	0.0608939227865059	45574	187	17.621	4.05632996843363	0.0357670604473674	43715.219	999	0.006	**	0.1604278	0.1109337;0.2210317	0.003721	**
LTR	ERVL	MER21C	442	0.897170462387854	45574	5505	514.717	20.672887540914	1.04477124183007	43715.219	1	0.002	**	0.08029064	0.07324532;0.08778454	0.0006632	***
LTR	ERVL	LTR47A	86	0.17456257865465	45574	679	64.347	7.82686724372216	0.130611374984777	43715.219	1000	0.004	**	0.1266568	0.1025710;0.1540406	0.005879	**
LTR	ERVL	LTR32	111	0.225307514310072	45574	1216	112.71	10.2682684683123	0.228778467908903	43715.219	461	0.922	ns	0.09128289	0.07568747;0.10888617	0.9212	ns
LTR	ERVL	LTR84b	87	0.176592376080867	45574	1278	113.865	9.6429124625686	0.231122883936183	43715.219	4	0.008	**	0.06807512	0.0548813;0.0832953	0.007925	**
LTR	ERVL	LTR16	336	0.682011935208866	45574	3017	280.299	15.5435259899484	0.568950188771161	43715.219	1001	0.002	**	0.1113689	0.1003586;0.1231390	0.0006272	***
LTR	ERVL	MER74C	27	0.0548045305078553	45574	234	22.098	4.36525502708048	0.0448544635245402	43715.219	889	0.226	ns	0.1153846	0.07743184;0.16342498	0.2636	ns
LTR	ERVL	tot	8943	18.1524783826574	45574	133596	8760.434	70.6407939208342	17.7819063857427	43715.219	997	0.01	**	0.06694063	0.06560615;0.06829394	0.04426	*
LTR	ERVL	LTR16B	74	0.150205009540048	45574	694	64.383	7.70387309479205	0.13068444769212	43715.219	900	0.204	ns	0.1066282	0.08465746;0.13200698	0.2134	ns
LTR	ERVL	LTR16A2	220	0.44655543376771	45574	1825	169.638	12.087723899439	0.344330775788576	43715.219	1001	0.002	**	0.1205479	0.1059545;0.1363729	8.994e-05	***
LTR	ERVL	LTR101_Mam	97	0.196890350343036	45574	1151	111.282	9.88211172432958	0.225879917184265	43715.219	90	0.18	ns	0.08427454	0.0688701;0.1018409	0.1625	ns
LTR	ERVL	LTR18C	6	0.0121787845573012	45574	77	6.551	2.41727992633088	0.0132972029391467	43715.219	510	0.984	ns	0.07792208	0.02913305;0.16192636	1	ns
LTR	ERVL	LTR83	53	0.107579263589494	45574	726	66.556	7.98703052809094	0.13509519749929	43715.219	48	0.096	ns	0.07300275	0.05515909;0.09440456	0.08251	ns
LTR	ERVL	MER21A	116	0.235456501441156	45574	1975	186.56	12.9579438302652	0.378679007835018	43715.219	1	0.002	**	0.05873418	0.04877288;0.07002911	8.931e-09	***
LTR	ERVL	LTR80B	31	0.0629237202127228	45574	507	47.089	6.67919835689063	0.0955811310031259	43715.219	8	0.016	*	0.06114398	0.04191876;0.08566923	0.01148	*
LTR	ERVL	LTR67B	338	0.6860715300613	45574	3708	335.316	17.3919125636781	0.680623553769334	43715.219	569	0.866	ns	0.09115426	0.08208011;0.10087864	0.8636	ns
LTR	ERVL	LTR16A	420	0.852514919011083	45574	4245	384.837	18.342815756854	0.781141152113019	43715.219	982	0.04	*	0.09893993	0.09011841;0.10831760	0.06133	ns
LTR	ERVL	LTR18A	17	0.0345065562456867	45574	198	19.136	4.18222369021493	0.0388422035480859	43715.219	364	0.728	ns	0.08585859	0.0508122;0.1339089	0.718	ns
LTR	ERVL	LTR47B3	14	0.0284171639670361	45574	120	11.194	3.19759106024966	0.0227215523890716	43715.219	850	0.304	ns	0.1166667	0.06527215;0.18799509	0.3473	ns
LTR	ERV1?	tot	168	0.341005967604433	45574	1544	145.854	11.6241044301832	0.296054073803434	43715.219	972	0.06	ns	0.1088083	0.09370711;0.12541476	0.05557	ns
LTR	ERV1?	LTR103_Mam	81	0.164413591523566	45574	748	71.59	8.14003440779953	0.145313197742865	43715.219	889	0.226	ns	0.1082888	0.08693122;0.13279014	0.2377	ns
LTR	ERV1?	EUTREP15	17	0.0345065562456867	45574	196	18.333	4.043322824047	0.0372122762148338	43715.219	437	0.874	ns	0.08673469	0.05133918;0.13523848	0.9021	ns
LTR	ERV1?	LTR103b_Mam	72	0.146145414687614	45574	600	56.426	6.88170632051978	0.114533349571713	43715.219	989	0.026	*	0.12	0.09508782;0.14872194	0.0355	*
LTR	ERVL-MaLR	THE1A	352	0.714488694028336	45574	4236	378.101	17.7840679281224	0.767468436650022	43715.219	71	0.142	ns	0.08309726	0.07495648;0.09181820	0.1693	ns
LTR	ERVL-MaLR	MLT1M	224	0.454674623472577	45574	2320	212.392	13.8544679537788	0.431112734949052	43715.219	809	0.386	ns	0.09655172	0.08483323;0.10929992	0.4076	ns
LTR	ERVL-MaLR	MLT1C2	1426	2.89449112978525	45574	15985	1403.591	34.5982189679723	2.84900539926115	43715.219	746	0.512	ns	0.08920863	0.08483359;0.09373382	0.5295	ns
LTR	ERVL-MaLR	MLT1J2	763	1.54873543620347	45574	6900	623.911	23.0720479888197	1.26641294198839	43715.219	1001	0.002	**	0.1105797	0.1032732;0.1182171	1.412e-08	***
LTR	ERVL-MaLR	MLT1O	495	1.00474972597735	45574	5061	464.733	20.4840256372205	0.943313847278042	43715.219	938	0.128	ns	0.09780676	0.08975768;0.10632303	0.1441	ns
LTR	ERVL-MaLR	MSTB	857	1.73953639426785	45574	8566	759.182	25.4270999804031	1.54098566963017	43715.219	1001	0.002	**	0.1000467	0.0937708;0.1065961	0.0002612	***
LTR	ERVL-MaLR	MSTD	647	1.31327893476231	45574	7647	674.172	23.4511913210049	1.36843259042748	43715.219	137	0.274	ns	0.08460834	0.07846463;0.09107079	0.2851	ns
LTR	ERVL-MaLR	THE1B	2065	4.19153168513782	45574	22429	1905.348	38.638631443671	3.86747046644745	43715.219	1001	0.002	**	0.0920683	0.08831528;0.09592743	0.0001541	***
LTR	ERVL-MaLR	MLT1E3	192	0.389721105833638	45574	2044	172.975	12.596310652014	0.351104209799862	43715.219	932	0.14	ns	0.09393346	0.08163078;0.10741449	0.131	ns
LTR	ERVL-MaLR	MLT1G1	399	0.809889173060529	45574	3600	332.409	17.4661038524275	0.674722932651321	43715.219	1001	0.002	**	0.1108333	0.1007588;0.1215446	0.0001808	***
LTR	ERVL-MaLR	MLT1H2	534	1.08391182559981	45574	4721	430.652	19.9891586231753	0.874136321195145	43715.219	1001	0.002	**	0.1131116	0.1042122;0.1224926	4.182e-07	***
LTR	ERVL-MaLR	MLT1F1	335	0.679982137782649	45574	3265	295.273	16.8007957471585	0.599344375431332	43715.219	989	0.026	*	0.1026034	0.09240132;0.11352329	0.01727	*
LTR	ERVL-MaLR	MLT1F2	707	1.43506678033532	45574	6038	550.745	22.2836382921536	1.11790078350181	43715.219	1001	0.002	**	0.1170918	0.1090853;0.1254701	1.877e-11	***
LTR	ERVL-MaLR	MLT1A1	619	1.25644460682824	45574	6780	603.357	23.257051434811	1.22469248568993	43715.219	762	0.48	ns	0.09129794	0.08454497;0.09840471	0.5085	ns
LTR	ERVL-MaLR	MLT1E1	82	0.166443388949783	45574	1045	94.996	9.3854179486089	0.192822636300897	43715.219	91	0.182	ns	0.0784689	0.06289232;0.09646643	0.1783	ns
LTR	ERVL-MaLR	MLT1K	1512	3.0690537084399	45574	17616	1628.182	36.273801353934	3.30487963301263	43715.219	2	0.004	**	0.08583106	0.08173482;0.09006462	0.002336	**
LTR	ERVL-MaLR	MLT1G	312	0.633296796979661	45574	2834	268.415	15.9126989850556	0.544828076158	43715.219	997	0.01	**	0.1100917	0.09879848;0.12219705	0.006366	**
LTR	ERVL-MaLR	MLT1A0	1915	3.88706207120529	45574	20690	1770.934	39.173999620236	3.59463727519993	43715.219	1001	0.002	**	0.09255679	0.08864112;0.09658737	0.0003977	***
LTR	ERVL-MaLR	MSTB2	166	0.336946372751999	45574	1582	140.748	11.2558958413443	0.285689928145171	43715.219	989	0.026	*	0.1049305	0.09025657;0.12108825	0.03033	*
LTR	ERVL-MaLR	MLT1J	1470	2.98380221653879	45574	15262	1356.445	34.3562414464435	2.75330856980473	43715.219	1001	0.002	**	0.09631765	0.09168153;0.10110828	0.001372	**
LTR	ERVL-MaLR	MLT1A	856	1.73750659684164	45574	9077	822.33	27.3450699917344	1.66916331750091	43715.219	887	0.23	ns	0.09430429	0.08836789;0.10050249	0.2205	ns
LTR	ERVL-MaLR	MLT1E2	348	0.706369504323468	45574	4004	361.837	17.9727975688943	0.734455811310031	43715.219	236	0.472	ns	0.08691309	0.07836633;0.09606808	0.4569	ns
LTR	ERVL-MaLR	tot	17863	36.2582714245118	45574	323803	15696.484	80.5747605397375	31.8606828238542	43715.219	1001	0.002	**	0.05516626	0.05438234;0.05595815	2.2e-16	***
LTR	ERVL-MaLR	MSTA1	53	0.107579263589494	45574	544	50.016	6.78142549407805	0.101522348069663	43715.219	702	0.6	ns	0.09742647	0.07383255;0.12549697	0.6559	ns
LTR	ERVL-MaLR	MLT1E	79	0.160353996671132	45574	918	84.915	8.54147128612698	0.172360248447205	43715.219	264	0.528	ns	0.08605664	0.06872204;0.10609926	0.5312	ns
LTR	ERVL-MaLR	MSTA	1921	3.8992408557626	45574	19752	1669.412	35.2072408150057	3.38856818089555	43715.219	1001	0.002	**	0.09725597	0.09315794;0.10147299	3.066e-10	***
LTR	ERVL-MaLR	MSTC	278	0.564283684488288	45574	3205	290.793	16.2410567058589	0.59025088296188	43715.219	226	0.452	ns	0.08673947	0.07721986;0.09702085	0.4604	ns
LTR	ERVL-MaLR	MSTB1	403	0.818008362765396	45574	4555	402.134	18.0989396268294	0.816250558194292	43715.219	549	0.906	ns	0.0884742	0.08038320;0.09709718	0.9583	ns
LTR	ERVL-MaLR	THE1D	1224	2.48447204968944	45574	12601	1102.316	29.2786164526499	2.23747817967767	43715.219	1001	0.002	**	0.09713515	0.09201829;0.10243893	0.0001541	***
LTR	ERVL-MaLR	MLT1F	475	0.96415377745301	45574	4306	407.278	19.2830638787656	0.826691836154752	43715.219	1001	0.002	**	0.1103112	0.1011047;0.1200500	0.000532	***
LTR	ERVL-MaLR	MLT1H	1105	2.24292615596963	45574	10078	913.93	28.1748988449812	1.85509276174238	43715.219	1001	0.002	**	0.1096448	0.1036085;0.1159076	1.193e-10	***
LTR	ERVL-MaLR	MLT1L	1041	2.11301912069175	45574	12035	1087.112	30.8952418985832	2.20661713960947	43715.219	74	0.148	ns	0.08649771	0.08153455;0.09166191	0.1479	ns
LTR	ERVL-MaLR	MLT1E1A	339	0.688101327487517	45574	3367	302.79	16.9362550977699	0.614602362684204	43715.219	982	0.04	*	0.1006831	0.09072072;0.11134489	0.03239	*
LTR	ERVL-MaLR	MLT1B	1465	2.9736532294077	45574	17694	1519.986	35.5952641067155	3.08526367068567	43715.219	69	0.138	ns	0.08279643	0.07877653;0.08695406	0.1437	ns
LTR	ERVL-MaLR	MLT1H1	405	0.82206795761783	45574	3631	331.477	16.8790513173393	0.672831161450087	43715.219	1001	0.002	**	0.1115395	0.1014783;0.1222307	3.738e-05	***
LTR	ERVL-MaLR	THE1C	970	1.96890350343036	45574	9865	869.18	27.3099145262564	1.76425932691917	43715.219	1001	0.002	**	0.09832742	0.09252022;0.10437297	0.000408	***
LTR	ERVL-MaLR	MLT1J1	496	1.00677952340356	45574	4928	442.153	19.0240770211463	0.897481021394065	43715.219	997	0.01	**	0.1006494	0.09238621;0.10938891	0.008223	**
LTR	ERVL-MaLR	MLT1C	576	1.16916331750091	45574	6450	591.839	23.4761199351002	1.20131327893476	43715.219	247	0.494	ns	0.08930233	0.08245201;0.09652655	0.5176	ns
LTR	ERVL-MaLR	MLT1N2	582	1.18134210205821	45574	5722	525.03	21.5013815697831	1.06570454268664	43715.219	995	0.014	*	0.1017127	0.0939979;0.1098362	0.01031	*
LTR	ERVL-MaLR	MLT1D	1765	3.58259245727276	45574	18645	1625.615	36.4143760317513	3.29966914301953	43715.219	1001	0.002	**	0.09466345	0.09049801;0.09895578	0.0003399	***
LTR	ERVL-MaLR	MLT1G3	330	0.669833150651565	45574	2737	259.581	15.1991596298431	0.5268968456948	43715.219	1001	0.002	**	0.12057	0.1085987;0.1333591	8.91e-06	***
LTR	ERVL-MaLR	MLT1I	1155	2.34441602728048	45574	11068	989.976	27.5515609814129	2.00945073681647	43715.219	1001	0.002	**	0.1043549	0.09871875;0.11020011	8.073e-08	***
LTR	Gypsy?	tot	748	1.51828847481021	45574	7780	689.186	25.6570007149255	1.3989079689847	43715.219	985	0.034	*	0.09614396	0.08968145;0.10291078	0.02063	*
LTR	Gypsy?	LTR88c	101	0.205009540047903	45574	1040	92.662	9.5267263272603	0.188085089108107	43715.219	819	0.366	ns	0.09711538	0.07979823;0.11674998	0.3549	ns
LTR	Gypsy?	LTR85c	111	0.225307514310072	45574	1154	105.677	9.59941768128774	0.21450290261032	43715.219	726	0.552	ns	0.09618718	0.07978859;0.11467613	0.5745	ns
LTR	Gypsy?	LTR88b	152	0.308529208784963	45574	1636	145.281	11.7640312576698	0.294890999878212	43715.219	732	0.54	ns	0.09290954	0.07927661;0.10802255	0.543	ns
LTR	Gypsy?	LTR88a	96	0.194860552916819	45574	903	81.421	8.50470981804135	0.165268136240003	43715.219	955	0.094	ns	0.1063123	0.08696461;0.12827020	0.09198	ns
LTR	Gypsy?	LTR85b	123	0.249665083424674	45574	1177	105.515	9.88673467442727	0.214174075427272	43715.219	960	0.084	ns	0.104503	0.08760677;0.12340365	0.08251	ns
LTR	Gypsy?	LTR85a	203	0.412048877522023	45574	1870	174.13	13.0566295641553	0.353448625827142	43715.219	986	0.032	*	0.1085561	0.0948116;0.1235416	0.02329	*
LTR	tot	tot	28170	57.1793934965291	45574	741743	24458.341	85.024595858498	49.6454776113344	43715.219	1001	0.002	**	0.03797811	0.03754425;0.03841559	2.2e-16	***
LTR	ERV1--int	HERV4_I-int	23	0.0466853408029879	45574	348	34.782	5.560341122035	0.0706004140786749	43715.219	22	0.044	*	0.06609195	0.04235454;0.09752227	0.03911	*
LTR	ERV1--int	PRIMA4-int	33	0.0669833150651565	45574	419	38.351	6.08118243270005	0.0778447610928429	43715.219	211	0.422	ns	0.07875895	0.05483213;0.10883050	0.3976	ns
LTR	ERV1--int	LTR39-int	9	0.0182681768359518	45574	180	15.061	3.8146862034551	0.0305707790362522	43715.219	65	0.13	ns	0.05	0.02311501;0.09279117	0.107	ns
LTR	ERV1--int	HERVFH19-int	4	0.00811918970486745	45574	110	9.259	2.96660070109203	0.0187938943693419	43715.219	46	0.092	ns	0.03636364	0.009995204;0.090492050	0.08332	ns
LTR	ERV1--int	MER92-int	33	0.0669833150651565	45574	956	79.939	8.71833059067436	0.16225997645435	43715.219	1	0.002	**	0.03451883	0.02387799;0.04813771	1.291e-09	***
LTR	ERV1--int	HERV3-int	31	0.0629237202127228	45574	303	27.129	5.08214395577173	0.0550663743758373	43715.219	810	0.384	ns	0.1023102	0.07057947;0.14207198	0.4207	ns
LTR	ERV1--int	MER89-int	52	0.105549466163277	45574	696	66.566	7.65050156356916	0.135115495473552	43715.219	31	0.062	ns	0.07471264	0.05629933;0.09682398	0.06149	ns
LTR	ERV1--int	MER31-int	47	0.0954004790321926	45574	1145	104.478	9.7603678609354	0.212069175496285	43715.219	1	0.002	**	0.04104803	0.03031372;0.05421371	1.018e-10	***
LTR	ERV1--int	MER34-int	25	0.0507449356554216	45574	401	36.17	5.92386632126286	0.073417772906264	43715.219	32	0.064	ns	0.06234414	0.04074855;0.09065918	0.05456	ns
LTR	ERV1--int	LTR19-int	17	0.0345065562456867	45574	231	18.079	4.21004554411036	0.0366967076685747	43715.219	456	0.912	ns	0.07359307	0.04345291;0.11521622	0.9025	ns
LTR	ERV1--int	HERVIP10B3-int	35	0.0710429099175902	45574	239	24.807	4.95341168158748	0.0503531847521617	43715.219	984	0.036	*	0.1464435	0.1041708;0.1977385	0.04286	*
LTR	ERV1--int	MER66-int	40	0.0811918970486745	45574	776	70.089	7.85982543418462	0.142266471806114	43715.219	1	0.002	**	0.05154639	0.03707736;0.06953308	7.391e-05	***
LTR	ERV1--int	HUERS-P2-int	36	0.0730727073438071	45574	257	23.509	4.66987438018699	0.0477185076929322	43715.219	995	0.014	*	0.1400778	0.1000756;0.1886170	0.0122	*
LTR	ERV1--int	HERV-Fc2-int	0	0	45574	3	1.14285714285714	0.371490768170058	0.00231976848710499	43715.219	1	0.002	**	0	0.0000000;0.7075982	0.2925	ns
LTR	ERV1--int	HERV30-int	4	0.00811918970486745	45574	69	6.24424424424424	2.50058197723132	0.0126745508956364	43715.219	264	0.528	ns	0.05797101	0.01601916;0.14182891	0.5256	ns
LTR	ERV1--int	MER34B-int	18	0.0365363536719035	45574	593	52.426	6.84451396166093	0.106414159866845	43715.219	1	0.002	**	0.03035413	0.01808695;0.04754947	2.662e-08	***
LTR	ERV1--int	MER83B-int	15	0.030446961393253	45574	267	21.809	4.53023642231198	0.0442678520683636	43715.219	76	0.152	ns	0.05617978	0.03178078;0.09096801	0.1456	ns
LTR	ERV1--int	MER61-int	118	0.23951609629359	45574	1204	104.933	10.0018272104425	0.212992733325214	43715.219	915	0.174	ns	0.09800664	0.08179474;0.11621135	0.1839	ns
LTR	ERV1--int	LTR23-int	10	0.0202979742621686	45574	173	12.79	3.42427008654774	0.0259611090813137	43715.219	266	0.532	ns	0.05780347	0.0280639;0.1037318	0.5593	ns
LTR	ERV1--int	LTR46-int	1	0.00202979742621686	45574	80	6.56256256256256	2.51604865642995	0.0133206725988766	43715.219	11	0.022	*	0.0125	0.0003164225;0.0676877845	0.01398	*
LTR	ERV1--int	HERVIP10FH-int	38	0.0771323021962408	45574	400	39.795	6.09591134574109	0.0807757885763001	43715.219	433	0.866	ns	0.095	0.06810672;0.12806065	0.8672	ns
LTR	ERV1--int	PRIMAX-int	3	0.00608939227865059	45574	72	6.33	2.45828052572182	0.0128486177079527	43715.219	118	0.236	ns	0.04166667	0.008676497;0.116974820	0.2114	ns
LTR	ERV1--int	MER65-int	59	0.119758048146795	45574	1038	99.008	9.56270784774801	0.200966183574879	43715.219	1	0.002	**	0.05684008	0.04354736;0.07271033	8.364e-06	***
LTR	ERV1--int	HERVH-int	101	0.205009540047903	45574	5787	570.895	22.9089675846773	1.15880120164008	43715.219	1	0.002	**	0.01745291	0.01423759;0.02116695	2.2e-16	***
LTR	ERV1--int	HUERS-P3b-int	52	0.105549466163277	45574	519	47.193	6.5561218516539	0.0957922299354524	43715.219	785	0.434	ns	0.1001927	0.07573677;0.12931026	0.4453	ns
LTR	ERV1--int	MER50-int	45	0.0913408841797589	45574	544	44.51	6.64108455028274	0.0903462834409126	43715.219	574	0.856	ns	0.08272059	0.0609751;0.1091219	0.9376	ns
LTR	ERV1--int	HUERS-P1-int	43	0.0872812893273251	45574	498	45.506	6.72288339636804	0.0923679616774246	43715.219	404	0.808	ns	0.08634538	0.06319243;0.11454475	0.7559	ns
LTR	ERV1--int	HERVH48-int	10	0.0202979742621686	45574	120	13.09	3.54237892502318	0.0265700483091787	43715.219	228	0.456	ns	0.08333333	0.04068613;0.14791543	0.4632	ns
LTR	ERV1--int	MER57A-int	97	0.196890350343036	45574	1903	185.6	12.8792031536844	0.37673040230585	43715.219	1	0.002	**	0.05097215	0.04152641;0.06183010	1.18e-13	***
LTR	ERV1--int	PABL_A-int	19	0.0385661510981204	45574	449	40.149	6.0730289543753	0.0814943368651809	43715.219	1	0.002	**	0.04231626	0.02566632;0.06529518	0.0001805	***
LTR	ERV1--int	HERV9-int	57	0.115698453294361	45574	355	38.678	6.35253261862314	0.0785085048512158	43715.219	995	0.014	*	0.1605634	0.1239348;0.2029677	0.002803	**
LTR	ERV1--int	HERVFH21-int	8	0.0162383794097349	45574	131	13.364	3.61587867309988	0.0271262128039622	43715.219	77	0.154	ns	0.0610687	0.02673116;0.11678423	0.1473	ns
LTR	ERV1--int	MER4-int	95	0.192830755490602	45574	3018	245.619	15.0610316271387	0.49855681402996	43715.219	1	0.002	**	0.0314778	0.02554047;0.03834453	2.2e-16	***
LTR	ERV1--int	PABL_B-int	8	0.0162383794097349	45574	246	23.466	4.57949951586588	0.0476312264036049	43715.219	1	0.002	**	0.03252033	0.01414253;0.06306999	0.0002871	***
LTR	ERV1--int	HERVS71-int	9	0.0182681768359518	45574	174	18.219	4.29295567976989	0.036980879308245	43715.219	16	0.032	*	0.05172414	0.02392126;0.09591534	0.01836	*
LTR	ERV1--int	HERV35I-int	36	0.0730727073438071	45574	615	53.769	6.98143104093848	0.109140177810255	43715.219	4	0.008	**	0.05853659	0.04133139;0.08012141	0.009978	**
LTR	ERV1--int	HERVIP10F-int	48	0.0974302764584094	45574	302	34.729	5.83709093904066	0.0704928348150855	43715.219	981	0.042	*	0.1589404	0.1195750;0.2051495	0.02356	*
LTR	ERV1--int	LTR37-int	50	0.101489871310843	45574	1383	128.63	10.4809804384395	0.261092842934275	43715.219	1	0.002	**	0.03615329	0.02695044;0.04738794	4.109e-16	***
LTR	ERV1--int	MER4B-int	72	0.146145414687614	45574	1527	122.577	10.1957846694124	0.248806479113384	43715.219	1	0.002	**	0.04715128	0.03707291;0.05901347	4.228e-07	***
LTR	ERV1--int	ERV24_Prim-int	26	0.0527747330816385	45574	416	38.274	5.88995888063878	0.0776884666910242	43715.219	16	0.032	*	0.0625	0.04122965;0.09023849	0.04112	*
LTR	ERV1--int	LOR1-int	83	0.168473186376	45574	1390	128.193	10.6354531574289	0.260205821459018	43715.219	1	0.002	**	0.05971223	0.04783770;0.07348737	1.241e-05	***
LTR	ERV1--int	MER51-int	27	0.0548045305078553	45574	608	48.321	6.98618392012165	0.0980818414322251	43715.219	1	0.002	**	0.04440789	0.02946584;0.06395593	0.0007175	***
LTR	ERV1--int	HERVE-int	17	0.0345065562456867	45574	268	29.588	5.62938237695272	0.0600576462469046	43715.219	17	0.034	*	0.06343284	0.03738278;0.09962132	0.01114	*
LTR	ERV1--int	HERV-Fc1-int	2	0.00405959485243373	45574	6	1.38333333333333	0.723428810756318	0.00280788643959999	43715.219	392	0.784	ns	0.3333333	0.04327187;0.77722190	0.6269	ns
LTR	ERV1--int	MER84-int	10	0.0202979742621686	45574	140	12.186	3.41863877750943	0.0247351114358787	43715.219	326	0.652	ns	0.07142857	0.03478243;0.12743630	0.652	ns
LTR	ERV1--int	HERV17-int	44	0.089311086753542	45574	899	88.722	9.10580208612242	0.180087687248813	43715.219	1	0.002	**	0.04894327	0.03578416;0.06514996	6.588e-08	***
LTR	ERV1--int	MER101-int	54	0.109609061015711	45574	1219	116.01	9.9989939433865	0.235476799415418	43715.219	1	0.002	**	0.04429861	0.03345077;0.05740742	3.29e-11	***
LTR	ERV1--int	MER110-int	17	0.0345065562456867	45574	393	38.413	5.91484711690983	0.0779706085332684	43715.219	1	0.002	**	0.043257	0.02539755;0.06835683	8.389e-05	***
LTR	ERV1--int	HERV9NC-int	34	0.0690131124913734	45574	257	29.34	5.52330579516533	0.0595542564852028	43715.219	830	0.344	ns	0.1322957	0.09338821;0.17993611	0.3764	ns
LTR	ERV1--int	HERVI-int	18	0.0365363536719035	45574	76	8.665	3.02918321515073	0.0175881946981691	43715.219	999	0.006	**	0.2368421	0.1468151;0.3482394	0.002996	**
LTR	ERV1--int	HERVE_a-int	16	0.0324767588194698	45574	189	17.858	4.37869946548161	0.0362481224373808	43715.219	387	0.774	ns	0.08465608	0.04916316;0.13383612	0.803	ns
LTR	ERV1--int	MER57-int	64	0.129907035277879	45574	1272	110.775	10.081270108821	0.224850809889173	43715.219	1	0.002	**	0.05031447	0.03896068;0.06379932	7.702e-07	***
LTR	ERV1--int	LTR43-int	2	0.00405959485243373	45574	147	6.10120240480962	2.44760103152921	0.0123842049381107	43715.219	62	0.124	ns	0.01360544	0.00165195;0.04828184	0.09739	ns
LTR	ERV1--int	MER83A-int	4	0.00811918970486745	45574	102	9.095	2.91315318194246	0.0184610075914424	43715.219	47	0.094	ns	0.03921569	0.01078665;0.09737096	0.08166	ns
LTR	ERV1--int	tot	1906	3.86879389436934	45574	42759	3484.243	52.7960355743911	7.07230747371412	43715.219	1	0.002	**	0.04457541	0.04263865;0.04657431	2.2e-16	***
LTR	ERV1--int	LTR38-int	14	0.0284171639670361	45574	116	10.348	3.12548630850698	0.0210043437664921	43715.219	899	0.206	ns	0.1206897	0.06757875;0.19420047	0.251	ns
LTR	ERV1--int	LTR49-int	104	0.211098932326554	45574	2182	194.906	13.4819481873699	0.395619697154224	43715.219	1	0.002	**	0.04766269	0.03910720;0.05745757	1.459e-13	***
LTR	ERV1--int	HUERS-P3-int	78	0.158324199244915	45574	715	60.266	7.52927180635245	0.122327771688386	43715.219	992	0.02	*	0.1090909	0.08719169;0.13427438	0.02179	*
LTR	ERV1--int	HERV9N-int	41	0.0832216944748914	45574	237	25.686	4.81337434369825	0.0521373766898064	43715.219	1000	0.004	**	0.1729958	0.1270972;0.2272809	0.003176	**
LTR	ERV1--int	HERVP71A-int	15	0.030446961393253	45574	250	20.401	4.45151828200391	0.0414098972922502	43715.219	132	0.264	ns	0.06	0.03396696;0.09703078	0.2476	ns
LTR	ERV1--int	MER52-int	79	0.160353996671132	45574	489	47.506	6.68795130758984	0.0964275565298583	43715.219	1001	0.002	**	0.1615542	0.1300402;0.1972257	8.078e-06	***
LTR	ERV1--int	Harlequin-int	29	0.058864125360289	45574	570	58.447	7.77467919831014	0.118635570170097	43715.219	1	0.002	**	0.05087719	0.03433446;0.07225349	1.223e-05	***
LTR	ERV1--int	HERV15-int	3	0.00608939227865059	45574	95	7.24224224224224	2.79122899382501	0.0147002846633423	43715.219	77	0.154	ns	0.03157895	0.006560292;0.089522498	0.1201	ns
LTR	ERV1--int	MER41-int	88	0.178622173507084	45574	1715	154.004	11.792584494039	0.312596922827102	43715.219	1	0.002	**	0.05131195	0.04135403;0.06283817	2.278e-09	***
LTR	ERV1--int	PRIMA41-int	37	0.0751025047700239	45574	460	43.328	6.46732110245365	0.0879470628831243	43715.219	188	0.376	ns	0.08043478	0.05726388;0.10916564	0.3387	ns
LTR	ERV1--int	HERV1_I-int	5	0.0101489871310843	45574	49	4.33604060913706	2.11454759772975	0.0088012840683982	43715.219	746	0.512	ns	0.1020408	0.0339717;0.2222767	0.6192	ns
LTR	ERV1--int	LTR25-int	59	0.119758048146795	45574	592	41.74	6.49958803653314	0.0847237445702919	43715.219	996	0.012	*	0.09966216	0.07673528;0.12667143	0.007884	**
LTR	ERV1--int	ERV24B_Prim-int	18	0.0365363536719035	45574	376	34.431	5.90237893370775	0.0698879551820728	43715.219	3	0.006	**	0.04787234	0.02861552;0.07460560	0.002229	**
LTR	ERVK--int	HERVK3-int	26	0.0527747330816385	45574	336	33.382	5.7851139611544	0.0677586976819713	43715.219	117	0.234	ns	0.07738095	0.05116842;0.11132651	0.2013	ns
LTR	ERVK--int	HERVK9-int	88	0.178622173507084	45574	680	69.865	8.27667072428753	0.141811797182641	43715.219	986	0.032	*	0.1294118	0.1051008;0.1569903	0.02679	*
LTR	ERVK--int	HERVK14C-int	13	0.0263873665408192	45574	82	6.889	2.60297031378663	0.013983274469208	43715.219	989	0.026	*	0.1585366	0.0872049;0.2558333	0.02541	*
LTR	ERVK--int	HERVK11-int	34	0.0690131124913734	45574	286	28.211	5.40719120400941	0.0572626151910039	43715.219	879	0.246	ns	0.1188811	0.08375016;0.16214700	0.2351	ns
LTR	ERVK--int	HERVK22-int	38	0.0771323021962408	45574	421	34.88	5.78420755653331	0.0707993342264442	43715.219	739	0.526	ns	0.09026128	0.06466641;0.12178472	0.5952	ns
LTR	ERVK--int	tot	260	0.527747330816385	45574	2628	254.953	15.5751525314	0.517502943206268	43715.219	646	0.712	ns	0.09893455	0.08778051;0.11099087	0.7417	ns
LTR	ERVK--int	HERVK14-int	40	0.0811918970486745	45574	407	36.679	5.83969700079217	0.0744509397962083	43715.219	769	0.466	ns	0.0982801	0.07114407;0.13142143	0.5446	ns
LTR	ERVK--int	HERVK11D-int	3	0.00608939227865059	45574	43	4.74371859296482	2.19924265389482	0.00962878779069708	43715.219	316	0.632	ns	0.06976744	0.0146255;0.1906072	0.6234	ns
LTR	ERVK--int	HERVK-int	23	0.0466853408029879	45574	251	29.865	5.53962656344834	0.0606199001339666	43715.219	126	0.252	ns	0.09163347	0.05897677;0.13432071	0.2048	ns
LTR	ERVK--int	HERVKC4-int	7	0.014208581983518	45574	55	5.24722502522704	2.16455138441599	0.0106508038509866	43715.219	840	0.324	ns	0.1272727	0.05273518;0.24480272	0.3627	ns
LTR	ERVK--int	HERVK13-int	2	0.00405959485243373	45574	67	7.571	2.83672452064102	0.0153675963138879	43715.219	15	0.03	*	0.02985075	0.003635731;0.103707508	0.03115	*
LTR	ERVL-MaLR--int	MLT1J-int	96	0.194860552916819	45574	1434	135.128	11.2928802856111	0.274282466609832	43715.219	1	0.002	**	0.06694561	0.05455927;0.08113974	0.0002467	***
LTR	ERVL-MaLR--int	MLT-int	22	0.044655543376771	45574	409	33.373	5.55235983161212	0.0677404295051354	43715.219	27	0.054	ns	0.05378973	0.03401306;0.08030839	0.03763	*
LTR	ERVL-MaLR--int	MLT1K-int	22	0.044655543376771	45574	202	17.954	4.11932674752232	0.0364429829902976	43715.219	871	0.262	ns	0.1089109	0.06952452;0.16024119	0.3212	ns
LTR	ERVL-MaLR--int	MST-int	28	0.0568343279340722	45574	227	19.084	4.22051617183927	0.0387366540819226	43715.219	982	0.04	*	0.123348	0.08355132;0.17331785	0.04099	*
LTR	ERVL-MaLR--int	MSTB1-int	24	0.0487151382292047	45574	231	17.904	4.17974332396791	0.0363414931189867	43715.219	943	0.118	ns	0.1038961	0.06771076;0.15063823	0.1387	ns
LTR	ERVL-MaLR--int	MLT1H-int	64	0.129907035277879	45574	807	75.678	8.35764118433942	0.15361100962124	43715.219	83	0.166	ns	0.07930607	0.06160836;0.10014612	0.1651	ns
LTR	ERVL-MaLR--int	THE1B-int	859	1.74359598912029	45574	4215	425.166	20.2985338011018	0.863000852514919	43715.219	1001	0.002	**	0.203796	0.1917251;0.2162787	2.2e-16	***
LTR	ERVL-MaLR--int	MLT1G3-int	16	0.0324767588194698	45574	237	23.541	4.6848977862134	0.0477834612105712	43715.219	60	0.12	ns	0.06751055	0.03907751;0.10731935	0.1269	ns
LTR	ERVL-MaLR--int	MSTA1-int	5	0.0101489871310843	45574	28	2.62095032397408	1.3548525655164	0.00531999822184485	43715.219	899	0.206	ns	0.1785714	0.06064291;0.36893335	0.1794	ns
LTR	ERVL-MaLR--int	MLT1I-int	60	0.121787845573012	45574	801	76.235	8.57106984210479	0.154741606787643	43715.219	29	0.058	ns	0.07490637	0.05764511;0.09537048	0.05372	ns
LTR	ERVL-MaLR--int	MLT1C2-int	23	0.0466853408029879	45574	436	39.979	6.13026419815159	0.081149271302724	43715.219	2	0.004	**	0.05275229	0.03373066;0.07810545	0.00354	**
LTR	ERVL-MaLR--int	THE1A-int	193	0.391750903259855	45574	1461	149.197	12.275376811971	0.302839686599277	43715.219	1001	0.002	**	0.1321013	0.1151495;0.1505469	0.000277	***
LTR	ERVL-MaLR--int	MLT1E-int	1	0.00202979742621686	45574	13	1.61295180722892	0.819749266799951	0.00327396542692509	43715.219	369	0.738	ns	0.07692308	0.001945628;0.360297435	1	ns
LTR	ERVL-MaLR--int	MLT1-int	23	0.0466853408029879	45574	245	21.45	4.49195699864521	0.0435391547923517	43715.219	697	0.61	ns	0.09387755	0.06044423;0.13752994	0.7339	ns
LTR	ERVL-MaLR--int	MLT1E1-int	5	0.0101489871310843	45574	45	3.9251012145749	1.82974895711886	0.00796716034298482	43715.219	801	0.402	ns	0.1111111	0.03707666;0.24053581	0.5917	ns
LTR	ERVL-MaLR--int	MLT1J2-int	35	0.0710429099175902	45574	582	55.34	7.11976762900946	0.112328989566841	43715.219	5	0.01	**	0.06013746	0.04224172;0.08264733	0.002929	**
LTR	ERVL-MaLR--int	MLT1E2-int	11	0.0223277716883855	45574	128	11.892	3.2225332768989	0.0241383509925709	43715.219	477	0.954	ns	0.0859375	0.04368231;0.14856349	1	ns
LTR	ERVL-MaLR--int	MLT1A0-int	86	0.17456257865465	45574	925	87.955	8.70567422798278	0.178530832622904	43715.219	443	0.886	ns	0.09297297	0.0750384;0.1135465	0.8666	ns
LTR	ERVL-MaLR--int	MLT1H1-int	36	0.0730727073438071	45574	425	38.51	5.7348747840549	0.0781674988836114	43715.219	389	0.778	ns	0.08470588	0.06003119;0.11534055	0.7356	ns
LTR	ERVL-MaLR--int	THE1-int	23	0.0466853408029879	45574	200	18.075	4.04224129842774	0.0366885884788698	43715.219	906	0.192	ns	0.115	0.07431337;0.16754694	0.2174	ns
LTR	ERVL-MaLR--int	MSTC-int	25	0.0507449356554216	45574	204	18.52	4.2072914447779	0.0375918483335363	43715.219	939	0.126	ns	0.122549	0.08090022;0.17557240	0.1135	ns
LTR	ERVL-MaLR--int	MSTD-int	81	0.164413591523566	45574	729	67.263	7.76286629365038	0.136530264279625	43715.219	960	0.084	ns	0.1111111	0.08922287;0.13620190	0.08372	ns
LTR	ERVL-MaLR--int	MLT1H2-int	31	0.0629237202127228	45574	343	34.286	5.14866125441483	0.0695936345552714	43715.219	281	0.562	ns	0.09037901	0.06223518;0.12583149	0.6522	ns
LTR	ERVL-MaLR--int	MLT1O-int	3	0.00608939227865059	45574	13	1.67166416791604	0.828449157865213	0.00339313962553494	43715.219	639	0.726	ns	0.2307692	0.05038107;0.53813154	0.2287	ns
LTR	ERVL-MaLR--int	MLT1F1-int	13	0.0263873665408192	45574	157	15.868	3.8386600932241	0.0322088255592092	43715.219	275	0.55	ns	0.08280255	0.04482604;0.13743259	0.5098	ns
LTR	ERVL-MaLR--int	MLT1A-int	36	0.0730727073438071	45574	443	42.249	6.18265511121429	0.0857569114602363	43715.219	164	0.328	ns	0.08126411	0.05756372;0.11072993	0.3729	ns
LTR	ERVL-MaLR--int	MLT1M-int	0	0	45574	1	1.02409638554217	0.219528519979381	0.00207870820757149	43715.219	1	0.002	**	na	na	na	na
LTR	ERVL-MaLR--int	MLT1G-int	12	0.0243575691146024	45574	180	17.162	3.87618121103501	0.0348353834287338	43715.219	112	0.224	ns	0.06666667	0.0349194;0.1135570	0.2514	ns
LTR	ERVL-MaLR--int	MLT1G1-int	25	0.0507449356554216	45574	297	29.146	5.34502135199227	0.0591604757845167	43715.219	250	0.5	ns	0.08417508	0.05521398;0.12175124	0.4942	ns
LTR	ERVL-MaLR--int	MLT1F2-int	26	0.0527747330816385	45574	305	30.217	5.18659925305704	0.061334388827995	43715.219	240	0.48	ns	0.0852459	0.05644092;0.12240982	0.5016	ns
LTR	ERVL-MaLR--int	tot	3636	7.38034344172452	45574	27209	2403.746	43.0480966202064	4.87911744407908	43715.219	1001	0.002	**	0.1336323	0.1296102;0.1377327	2.2e-16	***
LTR	ERVL-MaLR--int	MLT1J1-int	30	0.0608939227865059	45574	477	45.084	6.33301279416448	0.0915113871635611	43715.219	9	0.018	*	0.06289308	0.04283236;0.08856910	0.01849	*
LTR	ERVL-MaLR--int	MLT1F-int	53	0.107579263589494	45574	518	50.448	6.98857182378032	0.102399220557788	43715.219	670	0.664	ns	0.1023166	0.07758508;0.13169223	0.7107	ns
LTR	ERVL-MaLR--int	THE1D-int	431	0.874842690699468	45574	2538	240.788	14.6180964815787	0.488750862663906	43715.219	1001	0.002	**	0.1698188	0.1554014;0.1850022	2.2e-16	***
LTR	ERVL-MaLR--int	MLT1D-int	51	0.10351966873706	45574	587	56.235	7.07048561039245	0.114145658263305	43715.219	251	0.502	ns	0.08688245	0.06537275;0.11265285	0.5276	ns
LTR	ERVL-MaLR--int	MLT1N2-int	6	0.0121787845573012	45574	73	6.86286286286286	2.38066110709312	0.0139302213755183	43715.219	455	0.91	ns	0.08219178	0.03076153;0.17036108	1	ns
LTR	ERVL-MaLR--int	MSTB-int	177	0.359274144440385	45574	869	85.44	9.08619606650434	0.173425892095969	43715.219	1001	0.002	**	0.2036824	0.1773717;0.2320192	2.2e-16	***
LTR	ERVL-MaLR--int	MLT1E3-int	5	0.0101489871310843	45574	72	6.05823293172691	2.36443975748882	0.0122969856122415	43715.219	431	0.862	ns	0.06944444	0.02293166;0.15466731	0.8323	ns
LTR	ERVL-MaLR--int	MLT1E1A-int	5	0.0101489871310843	45574	86	7.468	2.6218027862236	0.0151585271789875	43715.219	238	0.476	ns	0.05813953	0.01914506;0.13048398	0.4444	ns
LTR	ERVL-MaLR--int	MSTA-int	674	1.36808346527017	45574	3150	299.537	16.4229822305617	0.607999431656721	43715.219	1001	0.002	**	0.2139683	0.1997588;0.2287108	2.2e-16	***
LTR	ERVL-MaLR--int	THE1C-int	393	0.797710388503227	45574	1795	172.38	12.9877743390576	0.349896480331263	43715.219	1001	0.002	**	0.2189415	0.2000043;0.2388017	2.2e-16	***
LTR	ERVL-MaLR--int	MLT1B-int	40	0.0811918970486745	45574	553	51.199	6.51151278880713	0.103923598424877	43715.219	45	0.09	ns	0.07233273	0.05217525;0.09719661	0.1064	ns
LTR	ERVL-MaLR--int	MLT1C-int	11	0.0223277716883855	45574	117	10.976	3.25330724156327	0.0222790565501563	43715.219	582	0.84	ns	0.09401709	0.04787289;0.16199703	1	ns
LTR	ERVL-MaLR--int	MLT1A1-int	40	0.0811918970486745	45574	454	42.641	6.45707463274298	0.0865525920513133	43715.219	402	0.804	ns	0.08810573	0.06368969;0.11804221	0.7475	ns
LTR	ERVL-MaLR--int	MSTB2-int	11	0.0223277716883855	45574	88	8.046	2.73996193247122	0.0163317500913409	43715.219	891	0.222	ns	0.125	0.0640832;0.2126616	0.2656	ns
LTR	ERVL-MaLR--int	MLT1L-int	10	0.0202979742621686	45574	109	9.714	2.98414294381304	0.0197174521982706	43715.219	623	0.758	ns	0.09174312	0.04487571;0.16225185	0.8664	ns
LTR	LTR	EUTREP8	31	0.0629237202127228	45574	275	25.724	4.90692387366076	0.0522145089920026	43715.219	887	0.23	ns	0.1127273	0.07789037;0.15617971	0.2558	ns
LTR	LTR	LTR106_Mam	50	0.101489871310843	45574	639	59.119	7.37476957105956	0.119999594040515	43715.219	121	0.242	ns	0.07824726	0.0586318;0.1018602	0.2453	ns
LTR	LTR	LTR107_Mam	31	0.0629237202127228	45574	426	38.903	6.17395405787156	0.0789652092721146	43715.219	122	0.244	ns	0.07276995	0.04997626;0.10170308	0.2067	ns
LTR	LTR	LTR91A	214	0.434376649210409	45574	2403	217.248	13.9314242122111	0.440969431250761	43715.219	440	0.88	ns	0.08905535	0.07796541;0.10115836	0.8588	ns
LTR	LTR	tot	635	1.28892136564771	45574	7931	706.352	25.0102700827002	1.43375147160313	43715.219	4	0.008	**	0.08006557	0.07418474;0.08625710	0.004529	**
LTR	LTR	LTR91	125	0.253724678277108	45574	1566	142.362	10.5600412153775	0.288966021191085	43715.219	61	0.122	ns	0.0798212	0.06687661;0.09436581	0.1349	ns
LTR	LTR	LTR90A	27	0.0548045305078553	45574	406	35.909	5.83238679579259	0.0728879957780214	43715.219	76	0.152	ns	0.06650246	0.04427952;0.09528519	0.1366	ns
LTR	LTR	MamRep1527	106	0.215158527178988	45574	1268	122.246	10.323762108072	0.248134616165307	43715.219	60	0.12	ns	0.08359621	0.06894682;0.10020859	0.1278	ns
LTR	LTR	LTR90B	38	0.0771323021962408	45574	537	47.256	6.56807457354158	0.0959201071733041	43715.219	78	0.156	ns	0.0707635	0.05055986;0.09583722	0.1704	ns
LTR	LTR	EUTREP16	31	0.0629237202127228	45574	411	34.048	5.49380358930657	0.0691105427678318	43715.219	333	0.666	ns	0.07542579	0.05182093;0.10535432	0.6546	ns
LTR	ERVL--int	HERVL-int	297	0.602849835586408	45574	2324	241.149	15.391936548424	0.48948361953477	43715.219	1001	0.002	**	0.1277969	0.1144836;0.1420561	0.0002353	***
LTR	ERVL--int	LTR57-int	32	0.0649535176389396	45574	366	30.022	5.02302167492304	0.0609385783298827	43715.219	707	0.59	ns	0.08743169	0.06057185;0.12118534	0.7027	ns
LTR	ERVL--int	MER76-int	8	0.0162383794097349	45574	155	12.499	3.42136006650932	0.0253704380302846	43715.219	116	0.232	ns	0.0516129	0.02254320;0.09916334	0.236	ns
LTR	ERVL--int	tot	1734	3.51966873706004	45574	29730	2541.401	44.0534778185322	5.15852920878496	43715.219	1	0.002	**	0.05832492	0.05568740;0.06104916	2.2e-16	***
LTR	ERVL--int	MER21-int	44	0.089311086753542	45574	1093	84.488	8.94471150255075	0.17149352494621	43715.219	1	0.002	**	0.04025618	0.02939986;0.05366761	7.467e-07	***
LTR	ERVL--int	ERVL-B4-int	221	0.448585231193927	45574	3898	357.162	17.9048691796489	0.724966508342467	43715.219	1	0.002	**	0.05669574	0.04964219;0.06442263	8.407e-16	***
LTR	ERVL--int	MER70-int	19	0.0385661510981204	45574	258	25.511	4.9812339527161	0.0517821621402184	43715.219	117	0.234	ns	0.07364341	0.04491813;0.11261599	0.2097	ns
LTR	ERVL--int	MER68-int	15	0.030446961393253	45574	410	27.325	4.99001756262194	0.0554642146713758	43715.219	12	0.024	*	0.03658537	0.02061852;0.05962475	0.01283	*
LTR	ERVL--int	LTR52-int	17	0.0345065562456867	45574	170	14.941	3.61449631118688	0.0303272033451062	43715.219	757	0.49	ns	0.1	0.05934026;0.15527868	0.5865	ns
LTR	ERVL--int	HERVL40-int	61	0.123817642999229	45574	1333	121.444	10.0060474206844	0.246506718629481	43715.219	1	0.002	**	0.04576144	0.03518174;0.05839716	4.801e-10	***
LTR	ERVL--int	ERVL47-int	17	0.0345065562456867	45574	212	16.671	3.88327681717887	0.0338387528924613	43715.219	606	0.792	ns	0.08018868	0.04740597;0.12528612	0.8983	ns
LTR	ERVL--int	ERVL-int	54	0.109609061015711	45574	820	74.75	8.47297417034251	0.151727357609711	43715.219	8	0.016	*	0.06585366	0.04985493;0.08505427	0.0107	*
LTR	ERVL--int	HERVL74-int	14	0.0284171639670361	45574	371	35.117	5.56797210062275	0.0712803962164576	43715.219	1	0.002	**	0.03773585	0.02078140;0.06250434	4.003e-05	***
LTR	ERVL--int	ERV3-16A3_I-int	380	0.771323021962408	45574	6505	598.602	23.1350129635759	1.21504079892827	43715.219	1	0.002	**	0.0584166	0.05283943;0.06439361	2.2e-16	***
LTR	ERVL--int	HERVL32-int	11	0.0223277716883855	45574	114	11.333	3.20911349275924	0.0230036942313157	43715.219	538	0.928	ns	0.09649123	0.04915913;0.16609232	1	ns
LTR	ERVL--int	ERVL-E-int	507	1.02910729509195	45574	8861	817.144	26.327103531919	1.65863678804855	43715.219	1	0.002	**	0.05721702	0.05247094;0.06225676	2.2e-16	***
LTR	ERVL--int	LTR53-int	24	0.0487151382292047	45574	325	28.219	5.11323617527923	0.0572788535704137	43715.219	226	0.452	ns	0.07384615	0.04788512;0.10788632	0.4897	ns
LTR	ERVL--int	HERVL18-int	25	0.0507449356554216	45574	504	51.73	6.97665921295958	0.105001420858198	43715.219	1	0.002	**	0.04960317	0.03235426;0.07235581	2.55e-05	***
LTR	ERVL--int	HERVL66-int	11	0.0223277716883855	45574	107	11.165	2.96218661625994	0.0226626882637113	43715.219	558	0.888	ns	0.1028037	0.05244725;0.17650214	1	ns
LTR	ERVL--int	HERV16-int	138	0.280112044817927	45574	1904	177.084	12.3020439067776	0.359444647424187	43715.219	2	0.004	**	0.07247899	0.06123582;0.08505929	0.001587	**
LTR	ERVL?	tot	358	0.726667478585637	45574	3926	356.329	18.0269167837633	0.723275687086429	43715.219	549	0.906	ns	0.09118696	0.0823615;0.1006262	0.9115	ns
LTR	ERVL?	LTR89B	75	0.152234806966265	45574	732	69.768	7.94678094119425	0.141614906832298	43715.219	782	0.44	ns	0.102459	0.08144565;0.12673689	0.489	ns
LTR	ERVL?	Eutr10	83	0.168473186376	45574	999	93.157	8.98571611470639	0.189089838834084	43715.219	141	0.282	ns	0.08308308	0.0667162;0.1019542	0.301	ns
LTR	ERVL?	LTR89	134	0.27199285511306	45574	1093	99.743	9.67111583435342	0.202458084683149	43715.219	1001	0.002	**	0.1225984	0.1037334;0.1435208	0.0005183	***
LTR	ERVL?	LTR55	41	0.0832216944748914	45574	406	35.127	5.58444778443286	0.0713006941907198	43715.219	883	0.238	ns	0.1009852	0.07344751;0.13449920	0.2895	ns
LTR	ERVL?	LTR87	30	0.0608939227865059	45574	696	62.354	7.70506664812525	0.126565988714326	43715.219	1	0.002	**	0.04310345	0.02926760;0.06096346	4.002e-06	***
LTR	ERV1	LTR64	24	0.0487151382292047	45574	372	35.097	5.59346742887432	0.0712398002679333	43715.219	28	0.056	ns	0.06451613	0.04177058;0.09447644	0.05055	ns
LTR	ERV1	LTR9C	21	0.0426257459505541	45574	153	13.976	3.39572598349086	0.0283684488288069	43715.219	975	0.054	ns	0.1372549	0.08701372;0.20212657	0.06586	ns
LTR	ERV1	MER61F	22	0.044655543376771	45574	159	12.3383383383383	3.35203130495233	0.025044327402952	43715.219	998	0.008	**	0.1383648	0.08878787;0.20196099	0.007255	**
LTR	ERV1	LTR43B	24	0.0487151382292047	45574	242	21.476	4.4048639964052	0.0435919295254334	43715.219	772	0.46	ns	0.09917355	0.06458149;0.14396394	0.571	ns
LTR	ERV1	MER4E	49	0.0994600738846263	45574	729	61.713	7.53574272506821	0.125264888564121	43715.219	52	0.104	ns	0.06721536	0.05013648;0.08789158	0.09602	ns
LTR	ERV1	LTR77	28	0.0568343279340722	45574	103	10.052	3.07908700376861	0.0204035237283319	43715.219	1001	0.002	**	0.2718447	0.1888431;0.3684001	4.126e-07	***
LTR	ERV1	LTR21C	2	0.00405959485243373	45574	22	2.30023094688222	1.2230635059822	0.0046690028556859	43715.219	548	0.908	ns	0.09090909	0.01120559;0.29161274	1	ns
LTR	ERV1	LTR10F	54	0.109609061015711	45574	449	40.864	6.14192373993908	0.0829456420249259	43715.219	986	0.032	*	0.1202673	0.09165322;0.15399522	0.03964	*
LTR	ERV1	LTR2752	68	0.138026224982747	45574	230	23.734	4.63602596376862	0.048175212113831	43715.219	1001	0.002	**	0.2956522	0.2374841;0.3591751	6.401e-16	***
LTR	ERV1	LTR68	22	0.044655543376771	45574	352	31.665	5.50136710645999	0.064273535501157	43715.219	37	0.074	ns	0.0625	0.03957930;0.09309934	0.07626	ns
LTR	ERV1	MER95	10	0.0202979742621686	45574	139	12.676	3.30089683569783	0.025729712174725	43715.219	275	0.55	ns	0.07194245	0.03503662;0.12832476	0.5544	ns
LTR	ERV1	LTR9B	72	0.146145414687614	45574	685	60.408	7.35755867592435	0.122616002922908	43715.219	944	0.116	ns	0.1051095	0.08315388;0.13053279	0.121	ns
LTR	ERV1	HERV-Fc1_LTR3	2	0.00405959485243373	45574	5	1.22335025380711	0.468730019529993	0.00248315319653941	43715.219	386	0.772	ns	0.4	0.05274495;0.85336720	0.6018	ns
LTR	ERV1	MER57E3	11	0.0223277716883855	45574	243	26.6	4.8910041833883	0.0539926115373686	43715.219	1	0.002	**	0.04526749	0.02281088;0.07955107	0.0006237	***
LTR	ERV1	LTR6B	7	0.014208581983518	45574	154	14.608	3.7264221744486	0.0296512808021759	43715.219	18	0.036	*	0.04545455	0.01846772;0.09140938	0.03771	*
LTR	ERV1	LTR60B	31	0.0629237202127228	45574	247	22.152	4.7236859769897	0.044964072585556	43715.219	967	0.07	ns	0.1255061	0.08689182;0.17339425	0.05736	ns
LTR	ERV1	LTR12F	72	0.146145414687614	45574	637	57.381	6.94002903473776	0.11647180611375	43715.219	981	0.042	*	0.1130298	0.08949665;0.14021724	0.05218	ns
LTR	ERV1	MER90a	107	0.217188324605204	45574	1252	111.081	10.1555686485088	0.225471927901595	43715.219	372	0.744	ns	0.08546326	0.07056574;0.10233968	0.7279	ns
LTR	ERV1	LTR109A2	2	0.00405959485243373	45574	26	3.12899896800826	1.55773036613979	0.00635123405189838	43715.219	388	0.776	ns	0.07692308	0.009455391;0.251302917	0.7626	ns
LTR	ERV1	MER51B	55	0.111638858441928	45574	713	63.685	7.60970976336698	0.129267649088621	43715.219	148	0.296	ns	0.07713885	0.05863741;0.09922554	0.293	ns
LTR	ERV1	LTR58	6	0.0121787845573012	45574	76	7.211	2.50973659529795	0.0146368692404498	43715.219	405	0.81	ns	0.07894737	0.02952378;0.16395590	0.8442	ns
LTR	ERV1	LTR78B	278	0.564283684488288	45574	3270	298.617	16.3373565860644	0.606132018024601	43715.219	112	0.224	ns	0.08501529	0.07567735;0.09510296	0.2246	ns
LTR	ERV1	LTR12C	244	0.495270571996915	45574	2731	282.387	15.826424318421	0.573188405797102	43715.219	9	0.018	*	0.08934456	0.07890802;0.10067063	0.01549	*
LTR	ERV1	MER41B	224	0.454674623472577	45574	2851	260.88	15.3627345747303	0.529533552551455	43715.219	7	0.014	*	0.07856892	0.06895342;0.08905960	0.01619	*
LTR	ERV1	LTR12	108	0.219218122031421	45574	778	71.889	8.22181715177839	0.145920107173304	43715.219	1001	0.002	**	0.1388175	0.1152848;0.1651252	2.383e-05	***
LTR	ERV1	LTR6A	33	0.0669833150651565	45574	287	23.395	4.57076217570624	0.0474871107863435	43715.219	985	0.034	*	0.1149826	0.08048432;0.15767618	0.05094	ns
LTR	ERV1	MER101B	17	0.0345065562456867	45574	261	23.324	4.51213734092652	0.0473429951690821	43715.219	97	0.194	ns	0.0651341	0.03839756;0.10223956	0.1927	ns
LTR	ERV1	MER50B	45	0.0913408841797589	45574	692	59.707	7.21423566264619	0.12119311492713	43715.219	17	0.034	*	0.0650289	0.04782439;0.08604911	0.04922	*
LTR	ERV1	HERV1_LTRb	0	0	45574	10	1.20348837209302	0.457384546930811	0.00244283760015634	43715.219	1	0.002	**	0	0.0000000;0.3084971	0.6205	ns
LTR	ERV1	LTR25	23	0.0466853408029879	45574	284	14.473	3.71012614826449	0.0293772581496367	43715.219	984	0.036	*	0.08098592	0.05202965;0.11904113	0.02953	*
LTR	ERV1	LTR10B2	34	0.0690131124913734	45574	101	9.645	2.96542893503938	0.0195773961758616	43715.219	1001	0.002	**	0.3366337	0.2456212;0.4375095	2.742e-11	***
LTR	ERV1	LTR24B	31	0.0629237202127228	45574	454	41.216	6.18883233297248	0.0836601307189543	43715.219	59	0.118	ns	0.06828194	0.04686241;0.09552322	0.102	ns
LTR	ERV1	MER31B	123	0.249665083424674	45574	1486	134.611	10.7935248727735	0.273233061340478	43715.219	152	0.304	ns	0.08277254	0.06926206;0.09795774	0.3199	ns
LTR	ERV1	LTR49	114	0.231396906588722	45574	1462	125.806	10.5736543430437	0.255360695002639	43715.219	142	0.284	ns	0.07797538	0.06474780;0.09292656	0.2836	ns
LTR	ERV1	LTR45C	39	0.0791620996224577	45574	424	39.257	5.83875346645515	0.0796837575609954	43715.219	533	0.938	ns	0.09198113	0.06622606;0.12359467	1	ns
LTR	ERV1	LTR35	3	0.00608939227865059	45574	105	10.089	2.96848292750537	0.0204786262331019	43715.219	4	0.008	**	0.02857143	0.005931322;0.081231933	0.01256	*
LTR	ERV1	MER4B	133	0.269963057686843	45574	1738	150.909	11.6970740162034	0.306314699792961	43715.219	65	0.13	ns	0.07652474	0.06446238;0.09003882	0.1358	ns
LTR	ERV1	MER34A1	69	0.140056022408964	45574	775	72.279	7.80525983430923	0.146711728169529	43715.219	352	0.704	ns	0.08903226	0.06993165;0.11132496	0.7573	ns
LTR	ERV1	MER89	122	0.247635285998457	45574	1388	126.915	11.3273157933856	0.257611740348313	43715.219	343	0.686	ns	0.08789625	0.07352494;0.10403875	0.6753	ns
LTR	ERV1	MER92D	17	0.0345065562456867	45574	231	19.407	4.23098714867491	0.0393922786505907	43715.219	348	0.696	ns	0.07359307	0.04345291;0.11521622	0.6364	ns
LTR	ERV1	MER49	111	0.225307514310072	45574	1335	121.837	10.2353893034996	0.247304429017984	43715.219	143	0.286	ns	0.08314607	0.06889121;0.09926614	0.3185	ns
LTR	ERV1	LTR1A1	54	0.109609061015711	45574	359	33.52	5.66000314802347	0.0680388097267893	43715.219	1000	0.004	**	0.1504178	0.1150624;0.1916612	0.0005178	***
LTR	ERV1	LTR72	12	0.0243575691146024	45574	153	14.786	3.60266334580172	0.0300125847440425	43715.219	277	0.554	ns	0.07843137	0.04118278;0.13299569	0.5829	ns
LTR	ERV1	MER34D	24	0.0487151382292047	45574	249	24.602	4.69634449882584	0.0499370762797873	43715.219	513	0.978	ns	0.09638554	0.06273648;0.14001589	1	ns
LTR	ERV1	LTR26	113	0.229367109162506	45574	596	55.898	7.15896967774321	0.11346161653067	43715.219	1001	0.002	**	0.1895973	0.1588913;0.2234154	8.088e-13	***
LTR	ERV1	LTR27C	40	0.0811918970486745	45574	120	11.784	3.39276507510539	0.0239191328705395	43715.219	1001	0.002	**	0.3333333	0.2499351;0.4251783	1.799e-12	***
LTR	ERV1	LTR29	49	0.0994600738846263	45574	708	60.355	7.25283245212369	0.122508423659319	43715.219	59	0.118	ns	0.06920904	0.05163641;0.09046860	0.1384	ns
LTR	ERV1	LTR23	48	0.0974302764584094	45574	856	77.775	8.15750696720022	0.157867494824017	43715.219	1	0.002	**	0.05607477	0.04163095;0.07366261	0.0002163	***
LTR	ERV1	MER61E	54	0.109609061015711	45574	318	26.62	4.97497239694356	0.0540332074858929	43715.219	1001	0.002	**	0.1698113	0.1302172;0.2156838	7.263e-07	***
LTR	ERV1	PABL_A	23	0.0466853408029879	45574	524	46.415	6.54443310032309	0.0942130475378557	43715.219	1	0.002	**	0.04389313	0.02802474;0.06513555	0.0001124	***
LTR	ERV1	MER65D	30	0.0608939227865059	45574	470	43.035	6.27129206018218	0.0873523322372427	43715.219	18	0.036	*	0.06382979	0.04347645;0.08986973	0.03721	*
LTR	ERV1	MER57E1	39	0.0791620996224577	45574	501	46.263	6.22033146412018	0.0939045183290708	43715.219	137	0.274	ns	0.07784431	0.0559381;0.1048811	0.2806	ns
LTR	ERV1	LTR8	286	0.580522063898023	45574	3403	302.986	16.3430382395349	0.615000202979743	43715.219	160	0.32	ns	0.08404349	0.07493502;0.09387388	0.3206	ns
LTR	ERV1	LTR8A	142	0.288231234522795	45574	1442	129.545	10.6815762446874	0.262950107579264	43715.219	897	0.21	ns	0.09847434	0.08357897;0.11502748	0.2496	ns
LTR	ERV1	MER57B2	108	0.219218122031421	45574	1104	100.988	9.33075125158307	0.204985182478789	43715.219	786	0.432	ns	0.09782609	0.08093917;0.11689007	0.4647	ns
LTR	ERV1	LTR39	82	0.166443388949783	45574	1272	113.172	9.94893951119401	0.229716234319815	43715.219	1	0.002	**	0.06446541	0.05159616;0.07938960	0.0016	**
LTR	ERV1	MER4E1	54	0.109609061015711	45574	1050	96.233	9.44552428025724	0.195333495717127	43715.219	1	0.002	**	0.05142857	0.03886752;0.06657337	1.36e-06	***
LTR	ERV1	LTR44	15	0.030446961393253	45574	218	20.249	4.27074211797414	0.0411013680834653	43715.219	137	0.274	ns	0.06880734	0.03901962;0.11094839	0.2445	ns
LTR	ERV1	LTR1B	69	0.140056022408964	45574	321	31.299	5.42503732982825	0.0635306296431616	43715.219	1001	0.002	**	0.2149533	0.1712708;0.2639832	3.64e-10	***
LTR	ERV1	LTR46	20	0.0405959485243373	45574	255	21.479	4.53013036027453	0.043598018917712	43715.219	432	0.864	ns	0.07843137	0.04856463;0.11853299	0.822	ns
LTR	ERV1	LTR1B1	23	0.0466853408029879	45574	168	16.289	3.94677793346117	0.0330633702756465	43715.219	956	0.092	ns	0.1369048	0.08880652;0.19831136	0.08885	ns
LTR	ERV1	MER4D1	80	0.162383794097349	45574	1536	141.334	11.8507757081503	0.286879389436934	43715.219	1	0.002	**	0.05208333	0.04151170;0.06440579	6.455e-09	***
LTR	ERV1	HERV1_LTRa	4	0.00811918970486745	45574	27	2.89251844046365	1.44630946060325	0.00587122648573792	43715.219	826	0.352	ns	0.1481481	0.0418874;0.3373109	0.5259	ns
LTR	ERV1	LTR28B	55	0.111638858441928	45574	261	25.515	4.95503050720451	0.0517902813299233	43715.219	1001	0.002	**	0.210728	0.1628739;0.2652819	5.075e-08	***
LTR	ERV1	LTR38B	18	0.0365363536719035	45574	226	21.573	4.50654856625111	0.0437888198757764	43715.219	253	0.506	ns	0.07964602	0.04788534;0.12295499	0.4967	ns
LTR	ERV1	LTR1A2	73	0.148175212113831	45574	837	76.743	8.20952783948915	0.155772743880161	43715.219	346	0.692	ns	0.08721625	0.06898512;0.10841314	0.7192	ns
LTR	ERV1	MER72	74	0.150205009540048	45574	774	74.207	8.36696821776904	0.150625177607275	43715.219	516	0.972	ns	0.09560724	0.07581814;0.11853759	1	ns
LTR	ERV1	MER51E	21	0.0426257459505541	45574	233	23.267	4.73794883458645	0.0472272967157878	43715.219	362	0.724	ns	0.09012876	0.05665876;0.13447038	0.7426	ns
LTR	ERV1	MER92B	52	0.105549466163277	45574	804	73.28	7.89924034309616	0.148743555393172	43715.219	5	0.01	**	0.06467662	0.04867722;0.08395297	0.008282	**
LTR	ERV1	LTR26C	21	0.0426257459505541	45574	312	30.47	5.2635353902871	0.0618479275768278	43715.219	38	0.076	ns	0.06730769	0.04214409;0.10104887	0.07023	ns
LTR	ERV1	MER51C	24	0.0487151382292047	45574	180	17.399	4.0014760790002	0.0353164454187472	43715.219	964	0.076	ns	0.1333333	0.08733315;0.19186535	0.1005	ns
LTR	ERV1	MER65A	129	0.261843867981975	45574	1394	131.772	10.7166628603714	0.267470466447449	43715.219	415	0.83	ns	0.09253945	0.07783967;0.10898162	0.8547	ns
LTR	ERV1	LTR10A	71	0.144115617261397	45574	311	29.96	5.15081847194511	0.0608127308894572	43715.219	1001	0.002	**	0.2282958	0.1828241;0.2790265	6.575e-12	***
LTR	ERV1	HERV-Fc1_LTR1	2	0.00405959485243373	45574	17	1.75635876840696	0.920176938232121	0.00356505250762587	43715.219	603	0.798	ns	0.1176471	0.01457932;0.36440916	0.6932	ns
LTR	ERV1	MER39	225	0.456704420898794	45574	3348	299.214	15.9990053494638	0.607343807088053	43715.219	1	0.002	**	0.0672043	0.05895488;0.07621899	3.471e-06	***
LTR	ERV1	LTR71B	18	0.0365363536719035	45574	233	20.349	4.3474244213211	0.041304347826087	43715.219	339	0.678	ns	0.07725322	0.04642624;0.11934648	0.7271	ns
LTR	ERV1	MER34B	55	0.111638858441928	45574	667	59.128	7.02473935195912	0.120017862217351	43715.219	305	0.61	ns	0.08245877	0.06272127;0.10598050	0.6334	ns
LTR	ERV1	LTR19B	34	0.0690131124913734	45574	283	23.62	4.6107330066768	0.0479438152072423	43715.219	988	0.028	*	0.1201413	0.0846539;0.1638226	0.0311	*
LTR	ERV1	MER67C	99	0.20094994519547	45574	1648	153.735	11.8180557386332	0.31205090731945	43715.219	1	0.002	**	0.06007282	0.04908910;0.07265375	1.048e-06	***
LTR	ERV1	LTR51	27	0.0548045305078553	45574	414	38.35	5.94515305478714	0.0778427312954167	43715.219	27	0.054	ns	0.06521739	0.04341506;0.09347200	0.06145	ns
LTR	ERV1	LTR48B	78	0.158324199244915	45574	1013	91.882	9.42161572358175	0.186501847115658	43715.219	74	0.148	ns	0.07699901	0.06133743;0.09516884	0.1394	ns
LTR	ERV1	MER41C	65	0.131936832704096	45574	837	72.452	8.14211213322379	0.147062883124264	43715.219	181	0.362	ns	0.0776583	0.06044354;0.09791378	0.3896	ns
LTR	ERV1	LTR27E	56	0.113668655868144	45574	222	21.831	4.54170299183754	0.0443125076117403	43715.219	1001	0.002	**	0.2522523	0.1965281;0.3147217	3.441e-11	***
LTR	ERV1	LTR1	30	0.0608939227865059	45574	244	21.624	4.47019089151756	0.0438923395445135	43715.219	968	0.068	ns	0.1229508	0.0845133;0.1708477	0.07022	ns
LTR	ERV1	MER87	24	0.0487151382292047	45574	165	15.044	3.6618947927915	0.0305362724800065	43715.219	995	0.014	*	0.1454545	0.0954725;0.2086519	0.02085	*
LTR	ERV1	LTR4	29	0.058864125360289	45574	102	7.653	2.74811628995993	0.0155340397028377	43715.219	1001	0.002	**	0.2843137	0.1993797;0.3821774	2.452e-10	***
LTR	ERV1	LTR31	26	0.0527747330816385	45574	241	23.385	4.62321848382155	0.0474668128120814	43715.219	754	0.496	ns	0.1078838	0.07169398;0.15406988	0.5855	ns
LTR	ERV1	MER34C_	55	0.111638858441928	45574	651	57.877	7.21497934348581	0.117478585637153	43715.219	385	0.77	ns	0.08448541	0.06427842;0.10855079	0.7828	ns
LTR	ERV1	MER61A	111	0.225307514310072	45574	811	69.304	7.77933815321727	0.140673080826534	43715.219	1001	0.002	**	0.1368681	0.1139504;0.1624611	1.124e-06	***
LTR	ERV1	LTR12_	64	0.129907035277879	45574	545	52.632	6.92708889509587	0.106832298136646	43715.219	947	0.11	ns	0.1174312	0.09162089;0.14747279	0.11	ns
LTR	ERV1	LTR10C	46	0.0933706816059757	45574	519	48.798	6.61444985973489	0.0990500548045305	43715.219	381	0.762	ns	0.08863198	0.06561998;0.11645256	0.7633	ns
LTR	ERV1	MER66B	143	0.290261031949011	45574	1430	134.527	11.0905487362561	0.273062558356676	43715.219	782	0.44	ns	0.1	0.08493533;0.11672986	0.4412	ns
LTR	ERV1	LTR70	13	0.0263873665408192	45574	151	17.194	4.0331911225022	0.0349003369463727	43715.219	187	0.374	ns	0.08609272	0.04663875;0.14272146	0.3683	ns
LTR	ERV1	MER83B	16	0.0324767588194698	45574	147	13.244	3.51066785509379	0.0268826371128161	43715.219	827	0.35	ns	0.1088435	0.06350719;0.17073246	0.3888	ns
LTR	ERV1	HERV1_LTRd	1	0.00202979742621686	45574	16	1.73029045643154	0.902755583782276	0.00351213911507233	43715.219	362	0.724	ns	0.0625	0.001581112;0.302320738	1	ns
LTR	ERV1	LTR61	7	0.014208581983518	45574	184	13.881	3.53713872365084	0.0281756180733163	43715.219	31	0.062	ns	0.03804348	0.01542997;0.07681052	0.06729	ns
LTR	ERV1	MER57F	35	0.0710429099175902	45574	413	38.196	5.96281302231918	0.0775301424917793	43715.219	322	0.644	ns	0.08474576	0.05973751;0.11589051	0.6708	ns
LTR	ERV1	MER90	52	0.105549466163277	45574	701	62.811	7.54414960039852	0.127493606138107	43715.219	84	0.168	ns	0.07417974	0.05589413;0.09614162	0.1648	ns
LTR	ERV1	MER72B	13	0.0263873665408192	45574	188	16.271	3.87408925653083	0.0330268339219746	43715.219	243	0.486	ns	0.06914894	0.03733012;0.11534415	0.5152	ns
LTR	ERV1	LTR12E	14	0.0284171639670361	45574	112	12.076	3.30350376678113	0.0245118337189948	43715.219	764	0.476	ns	0.125	0.07005446;0.20082852	0.5414	ns
LTR	ERV1	MER50	214	0.434376649210409	45574	2531	230.774	14.7958724596369	0.46842447123777	43715.219	128	0.256	ns	0.08455156	0.07400064;0.09607483	0.2546	ns
LTR	ERV1	LTR56	70	0.14208581983518	45574	976	91.954	9.09552706623496	0.186647992530345	43715.219	13	0.026	*	0.07172131	0.05633369;0.08974971	0.01576	*
LTR	ERV1	MER61B	45	0.0913408841797589	45574	429	35.879	5.85787279425507	0.0728271018552348	43715.219	952	0.1	ns	0.1048951	0.07754568;0.13783393	0.116	ns
LTR	ERV1	LTR1D	61	0.123817642999229	45574	296	28.891	5.14369289291036	0.0586428774408314	43715.219	1001	0.002	**	0.2060811	0.1614596;0.2566943	2.106e-08	***
LTR	ERV1	MER57C2	30	0.0608939227865059	45574	454	39.908	6.0302487427883	0.0810051556854626	43715.219	56	0.112	ns	0.0660793	0.04502402;0.09299098	0.1146	ns
LTR	ERV1	LTR26E	10	0.0202979742621686	45574	118	11.545	3.27730311623989	0.0234340112856737	43715.219	381	0.762	ns	0.08474576	0.04138866;0.15033079	0.757	ns
LTR	ERV1	MER4A	73	0.148175212113831	45574	834	73.106	8.081340982292	0.14839037064101	43715.219	522	0.96	ns	0.08752998	0.06923558;0.10879854	1	ns
LTR	ERV1	MER52D	82	0.166443388949783	45574	657	60.593	7.79063829509785	0.122991515446758	43715.219	998	0.008	**	0.1248097	0.1005084;0.1525389	0.005579	**
LTR	ERV1	HERV-Fc1_LTR2	1	0.00202979742621686	45574	3	1.10546875	0.320247108939821	0.00224387762351317	43715.219	231	0.462	ns	0.3333333	0.008403759;0.905700676	1	ns
LTR	ERV1	LTR10D	12	0.0243575691146024	45574	181	16.24	3.88477689082545	0.0329639102017619	43715.219	162	0.324	ns	0.06629834	0.03472381;0.11294556	0.3607	ns
LTR	ERV1	LTR35B	16	0.0324767588194698	45574	206	17.841	4.11833457597603	0.0362136158811351	43715.219	405	0.81	ns	0.0776699	0.04504549;0.12306774	0.8038	ns
LTR	ERV1	MER65C	42	0.0852514919011083	45574	680	64.246	7.35428919539949	0.130406365444729	43715.219	1	0.002	**	0.06176471	0.04487349;0.08257405	0.002518	**
LTR	ERV1	LTR7B	46	0.0933706816059757	45574	845	76.186	8.05905406064213	0.154642146713758	43715.219	1	0.002	**	0.05443787	0.04012748;0.07194789	0.0001461	***
LTR	ERV1	LTR1F	43	0.0872812893273251	45574	132	12.844	3.45884773120004	0.0260707181423294	43715.219	1001	0.002	**	0.3257576	0.2467865;0.4127465	4.876e-13	***
LTR	ERV1	MER52A	246	0.499330166849348	45574	1420	141.505	11.9298909172422	0.287226484796817	43715.219	1001	0.002	**	0.1732394	0.1538949;0.1939459	2.2e-16	***
LTR	ERV1	LTR27B	31	0.0629237202127228	45574	150	13.671	3.59049448553408	0.0277493606138107	43715.219	1001	0.002	**	0.2066667	0.1449488;0.2803343	1.333e-05	***
LTR	ERV1	MER4D	112	0.227337311736289	45574	1315	123.514	10.5840363673707	0.25070839930175	43715.219	145	0.29	ns	0.0851711	0.07064432;0.10158204	0.2983	ns
LTR	ERV1	MER4D0	29	0.058864125360289	45574	444	39.895	6.14994282874214	0.0809787683189218	43715.219	50	0.1	ns	0.06531532	0.04417550;0.09245915	0.08063	ns
LTR	ERV1	MER101	33	0.0669833150651565	45574	364	32.819	5.55149151652581	0.0666159217310113	43715.219	554	0.896	ns	0.09065934	0.06322837;0.12496249	0.9272	ns
LTR	ERV1	LTR10G	26	0.0527747330816385	45574	116	10.303	3.15232106996227	0.0209130028823123	43715.219	1001	0.002	**	0.2241379	0.1519408;0.3109144	8.81e-06	***
LTR	ERV1	LTR1F1	65	0.131936832704096	45574	221	20.643	4.45144542439488	0.0419011082693947	43715.219	1001	0.002	**	0.2941176	0.2349133;0.3589408	2.2e-16	***
LTR	ERV1	MER61D	46	0.0933706816059757	45574	267	24.43	4.72052787126434	0.049587951122478	43715.219	1001	0.002	**	0.1722846	0.1289811;0.2230320	2.852e-05	***
LTR	ERV1	MER51D	12	0.0243575691146024	45574	151	13.543	3.53562606219205	0.027489546543255	43715.219	413	0.826	ns	0.0794702	0.04173734;0.13470346	0.7761	ns
LTR	ERV1	MER57C1	13	0.0263873665408192	45574	187	18.222	4.28568350243961	0.0369869687005237	43715.219	124	0.248	ns	0.06951872	0.03753257;0.11594535	0.2188	ns
LTR	ERV1	MER67D	72	0.146145414687614	45574	1042	97.829	9.2811582735615	0.19857305240937	43715.219	2	0.004	**	0.06909789	0.05445415;0.08622904	0.005659	**
LTR	ERV1	MER41A	175	0.355214549587951	45574	2558	238.588	14.381901650863	0.484285308326229	43715.219	1	0.002	**	0.06841282	0.05893266;0.07889467	8.164e-06	***
LTR	ERV1	MER4A1_	31	0.0629237202127228	45574	400	35.677	5.86268215427393	0.072417082775139	43715.219	246	0.492	ns	0.0775	0.05326266;0.10820293	0.4823	ns
LTR	ERV1	LTR9	107	0.217188324605204	45574	810	73.835	8.23161797792722	0.149870092964722	43715.219	1001	0.002	**	0.1320988	0.1095362;0.1573766	0.0001153	***
LTR	ERV1	MER66C	48	0.0974302764584094	45574	589	52.784	7.06308935461185	0.107140827345431	43715.219	268	0.536	ns	0.08149406	0.06069652;0.10659860	0.5635	ns
LTR	ERV1	MER57B1	84	0.170502983802217	45574	1010	88.794	9.21794632955381	0.1802338326635	43715.219	336	0.672	ns	0.08316832	0.06687835;0.10193425	0.6565	ns
LTR	ERV1	LTR37A	142	0.288231234522795	45574	1963	176.264	12.5998833748992	0.357780213534689	43715.219	1	0.002	**	0.07233826	0.06126958;0.08470380	0.006401	**
LTR	ERV1	MER66D	23	0.0466853408029879	45574	246	22.861	4.51753108313457	0.0464031989607437	43715.219	580	0.844	ns	0.09349593	0.0601946;0.1369845	0.9128	ns
LTR	ERV1	PRIMA4_LTR	31	0.0629237202127228	45574	334	28.051	5.03087554096787	0.0569378476028092	43715.219	767	0.47	ns	0.09281437	0.06393587;0.12915355	0.5533	ns
LTR	ERV1	PrimLTR79	12	0.0243575691146024	45574	141	11.932	3.37146003131325	0.0242195428896196	43715.219	581	0.842	ns	0.08510638	0.04475044;0.14394458	1	ns
LTR	ERV1	MER83C	19	0.0385661510981204	45574	151	13.494	3.52709574641864	0.0273900864693704	43715.219	953	0.098	ns	0.1258278	0.07748574;0.18950455	0.1166	ns
LTR	ERV1	MER110A	59	0.119758048146795	45574	635	57.549	7.17447364425238	0.116812812081354	43715.219	624	0.756	ns	0.09291339	0.07148243;0.11821446	0.8356	ns
LTR	ERV1	LTR9D	71	0.144115617261397	45574	724	68.768	7.97218487817064	0.139585109406081	43715.219	624	0.756	ns	0.0980663	0.07738604;0.12208674	0.7514	ns
LTR	ERV1	LTR06	15	0.030446961393253	45574	98	9.055	2.87754326731246	0.0183798156943937	43715.219	983	0.038	*	0.1530612	0.08827426;0.23985646	0.05205	ns
LTR	ERV1	LTR19C	16	0.0324767588194698	45574	129	10.574	3.34061127395626	0.0214630779848171	43715.219	958	0.088	ns	0.124031	0.0725850;0.1935933	0.105	ns
LTR	ERV1	LTR59	14	0.0284171639670361	45574	114	10.808	3.2396962252087	0.0219380505825519	43715.219	871	0.262	ns	0.122807	0.06879433;0.19745901	0.3344	ns
LTR	ERV1	HERV-Fc2_LTR	0	0	45574	4	1.02873563218391	0.167544694047156	0.00208812493846447	43715.219	1	0.002	**	0	0.0000000;0.6023646	0.5784	ns
LTR	ERV1	MER34A	123	0.249665083424674	45574	1464	133.348	11.2043935326476	0.270669427191166	43715.219	191	0.382	ns	0.08401639	0.07031025;0.09941735	0.3639	ns
LTR	ERV1	MER31A	111	0.225307514310072	45574	1349	123.355	10.8707473592273	0.250385661510981	43715.219	135	0.27	ns	0.08228317	0.06817106;0.09824495	0.257	ns
LTR	ERV1	LTR78	398	0.807859375634312	45574	4812	441.471	19.9253149831358	0.896096699549385	43715.219	13	0.026	*	0.08270989	0.07507846;0.09085198	0.02979	*
LTR	ERV1	LTR10B1	53	0.107579263589494	45574	171	16.121	3.86306643513702	0.0327223643080421	43715.219	1001	0.002	**	0.3099415	0.2415587;0.3850512	2.964e-15	***
LTR	ERV1	MER41G	15	0.030446961393253	45574	114	10.739	3.1200342327631	0.0217979945601429	43715.219	937	0.13	ns	0.1315789	0.07555277;0.20771880	0.1962	ns
LTR	ERV1	MER41E	37	0.0751025047700239	45574	360	34.023	5.32586479699173	0.0690597978321764	43715.219	736	0.532	ns	0.1027778	0.07340286;0.13887714	0.5884	ns
LTR	ERV1	LTR1C1	21	0.0426257459505541	45574	70	6.93787575150301	2.49737039167457	0.0140824823438132	43715.219	999	0.006	**	0.3	0.1962270;0.4213339	2.529e-06	***
LTR	ERV1	MER87B	18	0.0365363536719035	45574	202	18.715	4.05662806173196	0.0379876588316486	43715.219	489	0.978	ns	0.08910891	0.0536686;0.1371736	1	ns
LTR	ERV1	MER4CL34	62	0.125847440425446	45574	896	80.714	8.59150848326516	0.163833069459668	43715.219	14	0.028	*	0.06919643	0.05346059;0.08783222	0.03059	*
LTR	ERV1	LTR19A	52	0.105549466163277	45574	447	37.624	5.96676011133565	0.0763690983639833	43715.219	990	0.024	*	0.1163311	0.08811302;0.14974301	0.02094	*
LTR	ERV1	LTR7Y	9	0.0182681768359518	45574	257	23.128	4.67369869155676	0.0469451548735436	43715.219	2	0.004	**	0.03501946	0.01613589;0.06543469	0.0009656	***
LTR	ERV1	HERV1_LTRc	3	0.00608939227865059	45574	34	2.99574468085106	1.52577534148271	0.00608075484279435	43715.219	628	0.748	ns	0.08823529	0.0185795;0.2367753	1	ns
LTR	ERV1	LOR1a	126	0.255754475703325	45574	808	77.004	8.06306374754639	0.156302521008403	43715.219	1001	0.002	**	0.1559406	0.1315980;0.1828233	5.528e-08	***
LTR	ERV1	LTR12B	26	0.0527747330816385	45574	171	16.044	4.45981546187216	0.0325660699062234	43715.219	979	0.046	*	0.1520468	0.1017897;0.2147939	0.01254	*
LTR	ERV1	LTR54	72	0.146145414687614	45574	1113	105.386	9.681256671049	0.21391223155929	43715.219	1	0.002	**	0.06469003	0.05095668;0.08077594	0.0004008	***
LTR	ERV1	MER51A	89	0.180651970933301	45574	941	85.766	8.816176550465	0.174087606056916	43715.219	672	0.66	ns	0.09458023	0.07664381;0.11509908	0.6919	ns
LTR	ERV1	LTR12D	55	0.111638858441928	45574	490	45.057	6.40521488927403	0.0914565826330532	43715.219	943	0.118	ns	0.1122449	0.08568575;0.14358746	0.1182	ns
LTR	ERV1	LTR48	62	0.125847440425446	45574	975	88.863	9.10368651196361	0.180373888685909	43715.219	5	0.01	**	0.06358974	0.04909786;0.08078132	0.002166	**
LTR	ERV1	LTR43	36	0.0730727073438071	45574	424	35.412	5.39864810868437	0.0718791864571916	43715.219	592	0.82	ns	0.08490566	0.06017449;0.11560797	0.861	ns
LTR	ERV1	MER92A	15	0.030446961393253	45574	151	13.455	3.53078481947589	0.0273109243697479	43715.219	722	0.56	ns	0.09933775	0.05667212;0.15854655	0.667	ns
LTR	ERV1	LTR17	91	0.184711565785735	45574	843	77.349	8.45758415445745	0.157002801120448	43715.219	951	0.102	ns	0.1079478	0.08780679;0.13087555	0.107	ns
LTR	ERV1	LTR2C	18	0.0365363536719035	45574	291	24.541	4.64649426007489	0.049813258636788	43715.219	86	0.172	ns	0.06185567	0.03706809;0.09599891	0.2043	ns
LTR	ERV1	MER50C	3	0.00608939227865059	45574	85	7.262	2.63937915471088	0.0147403889091869	43715.219	66	0.132	ns	0.03529412	0.007338487;0.099696371	0.1184	ns
LTR	ERV1	MER57D	39	0.0791620996224577	45574	452	42.096	6.22394742277934	0.0854463524540251	43715.219	350	0.7	ns	0.08628319	0.06207448;0.11606448	0.6857	ns
LTR	ERV1	LTR73	11	0.0223277716883855	45574	217	20.145	4.1777300569123	0.0408902691511387	43715.219	17	0.034	*	0.05069124	0.02557322;0.08888893	0.03415	*
LTR	ERV1	MER92C	13	0.0263873665408192	45574	128	11.598	3.24019982329716	0.0235415905492632	43715.219	730	0.544	ns	0.1015625	0.0551955;0.1674123	0.6432	ns
LTR	ERV1	LTR45	6	0.0121787845573012	45574	174	16.368	3.92581048803786	0.0332237242723176	43715.219	3	0.006	**	0.03448276	0.01275779;0.07354050	0.004011	**
LTR	ERV1	LTR24	20	0.0405959485243373	45574	308	30.34	5.23295172763745	0.0615840539114196	43715.219	25	0.05	*	0.06493506	0.04011179;0.09850768	0.05492	ns
LTR	ERV1	LTR24C	28	0.0568343279340722	45574	382	36.991	5.81728113122955	0.075084236593188	43715.219	76	0.152	ns	0.07329843	0.04925611;0.10419602	0.1405	ns
LTR	ERV1	MER84	22	0.044655543376771	45574	358	31.175	5.19030965495455	0.0632789347623107	43715.219	44	0.088	ns	0.06145251	0.03890903;0.09156428	0.09118	ns
LTR	ERV1	LTR15	18	0.0365363536719035	45574	264	22.19	4.51733398215212	0.0450412048877522	43715.219	219	0.438	ns	0.06818182	0.04090643;0.10561795	0.4364	ns
LTR	ERV1	MER4C	34	0.0690131124913734	45574	668	58.655	7.30255450526063	0.11905776803475	43715.219	2	0.004	**	0.0508982	0.03550251;0.07040183	0.0004608	***
LTR	ERV1	LTR27	69	0.140056022408964	45574	315	29.976	5.30882356154427	0.0608452076482767	43715.219	1001	0.002	**	0.2190476	0.1746178;0.2688485	6e-11	***
LTR	ERV1	LTR1B0	16	0.0324767588194698	45574	92	8.708	2.8504141560238	0.0176754759874964	43715.219	994	0.016	*	0.173913	0.1028015;0.2670046	0.01832	*
LTR	ERV1	LTR28	28	0.0568343279340722	45574	139	13.975	3.52942372517551	0.0283664190313807	43715.219	1001	0.002	**	0.2014388	0.1382247;0.2778058	0.0003325	***
LTR	ERV1	LTR9A1	61	0.123817642999229	45574	479	44.027	6.43736830628097	0.0893658912840499	43715.219	996	0.012	*	0.1273486	0.09882929;0.16056159	0.01107	*
LTR	ERV1	LTR72B	23	0.0466853408029879	45574	163	15.45	3.82362656650988	0.0313603702350505	43715.219	983	0.038	*	0.1411043	0.0915982;0.2041669	0.05924	ns
LTR	ERV1	LTR21A	8	0.0162383794097349	45574	94	7.935	2.76304350479854	0.0161064425770308	43715.219	594	0.816	ns	0.08510638	0.03746113;0.16082210	1	ns
LTR	ERV1	LTR37B	120	0.243575691146024	45574	2032	185.786	12.6702304137983	0.377107944627126	43715.219	1	0.002	**	0.05905512	0.04920204;0.07020286	1.003e-07	***
LTR	ERV1	MER39B	71	0.144115617261397	45574	1186	105.32	9.66773319165694	0.21377826492916	43715.219	1	0.002	**	0.05986509	0.04704768;0.07491529	0.0002808	***
LTR	ERV1	EUTREP7	21	0.0426257459505541	45574	275	25.448	4.54664359368183	0.0516542849023668	43715.219	198	0.396	ns	0.07636364	0.04788978;0.11436250	0.4054	ns
LTR	ERV1	MER34	93	0.188771160638168	45574	1330	120.895	10.4679297166418	0.245392359842488	43715.219	3	0.006	**	0.06992481	0.05680599;0.08498037	0.007476	**
LTR	ERV1	LTR45B	42	0.0852514919011083	45574	444	42.508	6.21438287801407	0.0862826289936264	43715.219	492	0.984	ns	0.09459459	0.06902748;0.12571144	1	ns
LTR	ERV1	MER41D	43	0.0872812893273251	45574	472	42.401	6.28854074843638	0.0860654406690212	43715.219	577	0.85	ns	0.09110169	0.06671564;0.12075074	0.8724	ns
LTR	ERV1	LTR1F2	29	0.058864125360289	45574	135	12.883	3.37412147020461	0.0261498802419519	43715.219	1001	0.002	**	0.2148148	0.1488333;0.2937210	2.729e-05	***
LTR	ERV1	LTR1E	81	0.164413591523566	45574	296	28.45	5.39802173380571	0.0577477367758698	43715.219	1001	0.002	**	0.2736486	0.2236630;0.3282297	2.2e-16	***
LTR	ERV1	LTR26B	12	0.0243575691146024	45574	138	13.614	3.42852136623921	0.0276336621605164	43715.219	396	0.792	ns	0.08695652	0.04574111;0.14696907	0.7751	ns
LTR	ERV1	LTR71A	23	0.0466853408029879	45574	166	15.822	3.77684796895248	0.0321154548776032	43715.219	977	0.05	*	0.1385542	0.0899025;0.2006129	0.0637	ns
LTR	ERV1	LTR38C	11	0.0223277716883855	45574	127	11.919	3.36775604531872	0.0241931555230788	43715.219	481	0.962	ns	0.08661417	0.0440327;0.1496921	0.8799	ns
LTR	ERV1	LTR2B	25	0.0507449356554216	45574	326	29.525	5.15518680078141	0.0599297690090529	43715.219	222	0.444	ns	0.07668712	0.05024054;0.11112522	0.4399	ns
LTR	ERV1	MER66A	49	0.0994600738846263	45574	331	31.519	5.44879145575679	0.0639771850769293	43715.219	1001	0.002	**	0.1480363	0.1115675;0.1909464	0.001918	**
LTR	ERV1	MER48	18	0.0365363536719035	45574	193	18.089	3.94824868361502	0.0367170056428368	43715.219	544	0.916	ns	0.09326425	0.05621468;0.14339093	1	ns
LTR	ERV1	LTR21B	4	0.00811918970486745	45574	36	3.03252885624344	1.45376633622925	0.00615541926733131	43715.219	798	0.408	ns	0.1111111	0.03111614;0.26061092	0.5417	ns
LTR	ERV1	LTR36	51	0.10351966873706	45574	484	43.053	6.13349906748266	0.0873888685909146	43715.219	925	0.154	ns	0.1053719	0.07946775;0.13621187	0.2014	ns
LTR	ERV1	MER110	60	0.121787845573012	45574	784	74.727	8.18348583675932	0.151680672268908	43715.219	41	0.082	ns	0.07653061	0.05890607;0.09741494	0.07753	ns
LTR	ERV1	LTR1D1	56	0.113668655868144	45574	311	29.185	5.27717951406086	0.0592396378841392	43715.219	1001	0.002	**	0.1800643	0.1389799;0.2273651	2.222e-06	***
LTR	ERV1	LTR26D	15	0.030446961393253	45574	196	18.251	4.09863365010802	0.037045832825884	43715.219	254	0.508	ns	0.07653061	0.04346485;0.12308422	0.5377	ns
LTR	ERV1	PABL_B	28	0.0568343279340722	45574	377	31.165	5.43390304498547	0.0632586367880486	43715.219	340	0.68	ns	0.07427056	0.04991697;0.10555437	0.6397	ns
LTR	ERV1	MER67B	40	0.0811918970486745	45574	482	43.199	6.39251619186555	0.0876852190151423	43715.219	354	0.708	ns	0.08298755	0.05994783;0.11129189	0.6899	ns
LTR	ERV1	LOR1b	116	0.235456501441156	45574	1101	97.351	9.41766911138267	0.197602809239638	43715.219	981	0.042	*	0.1053588	0.08784326;0.12501424	0.04954	*
LTR	ERV1	LTR34	22	0.044655543376771	45574	264	27.173	5.09146285403262	0.0551556854625908	43715.219	182	0.364	ns	0.08333333	0.05296097;0.12344990	0.361	ns
LTR	ERV1	MER83	50	0.101489871310843	45574	466	42.108	6.18130605491626	0.0854707100231397	43715.219	909	0.186	ns	0.1072961	0.08069217;0.13900354	0.1963	ns
LTR	ERV1	LTR27D	54	0.109609061015711	45574	273	24.763	4.73531986820893	0.0502638736654082	43715.219	1001	0.002	**	0.1978022	0.1522294;0.2500686	6.273e-08	***
LTR	ERV1	MER34C2	39	0.0791620996224577	45574	590	53.99	7.28429550203456	0.109588763041448	43715.219	18	0.036	*	0.06610169	0.04742347;0.08925825	0.03193	*
LTR	ERV1	MER57E2	7	0.014208581983518	45574	76	7.21221221221221	2.54006197575815	0.0146393297856782	43715.219	566	0.872	ns	0.09210526	0.03783805;0.18060789	1	ns
LTR	ERV1	LTR10E	60	0.121787845573012	45574	288	26.026	4.88315156115076	0.0528275078147201	43715.219	1001	0.002	**	0.2083333	0.1629103;0.2598691	9.327e-10	***
LTR	ERV1	LTR65	37	0.0751025047700239	45574	462	42.149	6.00756938286109	0.0855539317176146	43715.219	211	0.422	ns	0.08008658	0.05701319;0.10870047	0.4667	ns
LTR	ERV1	LTR75_1	8	0.0162383794097349	45574	129	13.338	3.40519475967989	0.0270734380708805	43715.219	76	0.152	ns	0.0620155	0.02715151;0.11853932	0.1469	ns
LTR	ERV1	LTR2	81	0.164413591523566	45574	854	77.031	8.28617521536322	0.156357325538911	43715.219	711	0.582	ns	0.09484778	0.07603625;0.11650729	0.6326	ns
LTR	ERV1	tot	8703	17.6653270003654	45574	134544	8808.943	71.9861636619062	17.8803698290911	43715.219	67	0.134	ns	0.06468516	0.06337653;0.06601259	0.2449	ns
LTR	ERV1	MER61C	37	0.0751025047700239	45574	312	26.946	4.93065871820343	0.0546949214468396	43715.219	984	0.036	*	0.1185897	0.08488812;0.15974032	0.05444	ns
LTR	ERV1	LTR38	21	0.0426257459505541	45574	237	21.776	4.43864005361164	0.0442008687532984	43715.219	487	0.974	ns	0.08860759	0.05568759;0.13225595	1	ns
LTR	ERV1	LTR1C	10	0.0202979742621686	45574	65	6.89489489489489	2.50649736126093	0.0139952399116935	43715.219	915	0.174	ns	0.1538462	0.07632158;0.26478351	0.223	ns
LTR	ERV1	LTR60	9	0.0182681768359518	45574	42	3.87169042769857	1.78218417171353	0.00785874726525103	43715.219	979	0.046	*	0.2142857	0.1029596;0.3681156	0.01293	*
LTR	ERV1	HERV1_LTRe	6	0.0121787845573012	45574	31	2.91464699683878	1.44596280931855	0.00591614297251406	43715.219	933	0.138	ns	0.1935484	0.0745199;0.3747322	0.06572	ns
LTR	ERV1	LTR7	113	0.229367109162506	45574	2350	207.719	14.1385266890485	0.421627491576341	43715.219	1	0.002	**	0.04808511	0.03979051;0.05752798	1.232e-13	***
LTR	ERV1	MER67A	28	0.0568343279340722	45574	476	44.336	6.42077334363473	0.0899930986887509	43715.219	5	0.01	**	0.05882353	0.03944000;0.08389692	0.009002	**
LTR	ERV1	MER34C	16	0.0324767588194698	45574	198	17.037	3.93765617292015	0.0345816587504567	43715.219	466	0.932	ns	0.08080808	0.04689375;0.12791104	0.8993	ns
LTR	ERV1	LTR28C	61	0.123817642999229	45574	227	22.114	4.51590493670952	0.0448869402833597	43715.219	1001	0.002	**	0.2687225	0.2122177;0.3313773	1.64e-13	***
LTR	ERV1	MER57A1	100	0.202979742621686	45574	1058	95.854	9.82136157277305	0.194564202492591	43715.219	688	0.628	ns	0.09451796	0.07756464;0.11376430	0.6301	ns
LTR	ERV1	LTR7C	32	0.0649535176389396	45574	320	29.676	4.98637021167581	0.0602362684204116	43715.219	729	0.546	ns	0.1	0.06941023;0.13823292	0.6298	ns
LTR	ERV1	LTR38A1	17	0.0345065562456867	45574	167	14.983	3.51469259880065	0.0304124548370073	43715.219	773	0.458	ns	0.1017964	0.06042695;0.15797936	0.5868	ns
LTR	ERV1	MER65B	14	0.0284171639670361	45574	198	19.313	4.16994237603104	0.0392014776925263	43715.219	126	0.252	ns	0.07070707	0.03919297;0.11578943	0.2313	ns
LTR	ERV1	LTR30	9	0.0182681768359518	45574	145	11.09	3.18182715181451	0.022510453456745	43715.219	315	0.63	ns	0.06206897	0.02877193;0.11455502	0.639	ns
LTR	ERV1	LTR35A	11	0.0223277716883855	45574	93	9.301	2.93001433170283	0.018879145861243	43715.219	788	0.428	ns	0.1182796	0.06054784;0.20178643	0.4921	ns
LTR	ERV1	LTR1C3	10	0.0202979742621686	45574	66	6.08108108108108	2.33909708708254	0.0123433627269944	43715.219	954	0.096	ns	0.1515152	0.07512463;0.26104107	0.13	ns
LTR	ERV1	MER52C	51	0.10351966873706	45574	381	37.205	6.051578025325	0.0755186132423984	43715.219	988	0.028	*	0.1338583	0.1013157;0.1722180	0.02429	*
LTR	ERV1	LTR76	46	0.0933706816059757	45574	188	16.694	4.01253840660304	0.0338854382332643	43715.219	1001	0.002	**	0.2446809	0.1850485;0.3125497	1.999e-10	***
LTR	ERV1	LTR8B	242	0.491210977144481	45574	1611	153.984	11.6866728508298	0.312556326878578	43715.219	1001	0.002	**	0.1502173	0.1331096;0.1686099	3.697e-12	***
LTR	ERV1	LTR10B	26	0.0527747330816385	45574	79	7.284	2.59693821414528	0.0147850444525636	43715.219	1001	0.002	**	0.3291139	0.2274809;0.4439939	4.645e-09	***
LTR	ERV1	MER4A1	178	0.361303941866602	45574	2254	189.342	12.9992313625082	0.384325904274753	43715.219	205	0.41	ns	0.07897072	0.06816802;0.09088223	0.4037	ns
LTR	ERV1	LTR54B	61	0.123817642999229	45574	861	79.556	8.54059750871131	0.161482564040109	43715.219	12	0.024	*	0.07084785	0.05462303;0.09007986	0.02923	*
LTR	ERVK	MER9a1	40	0.0811918970486745	45574	341	30.552	5.48282384883532	0.0620143709657776	43715.219	963	0.078	ns	0.1173021	0.08513852;0.15629278	0.08681	ns
LTR	ERVK	MER11C	104	0.211098932326554	45574	869	83.704	9.09313307221825	0.169902163764056	43715.219	990	0.024	*	0.1196778	0.09884023;0.14313261	0.02471	*
LTR	ERVK	LTR22	8	0.0162383794097349	45574	104	6.56756756756757	2.52347479465671	0.013330831745154	43715.219	789	0.426	ns	0.07692308	0.03379462;0.14595163	0.5421	ns
LTR	ERVK	LTR14A	32	0.0649535176389396	45574	133	10.416	3.10105797439528	0.0211423699914749	43715.219	1001	0.002	**	0.2406015	0.1707608;0.3223498	8.564e-09	***
LTR	ERVK	MER11A	166	0.336946372751999	45574	968	91.097	9.05259855182702	0.184908456136078	43715.219	1001	0.002	**	0.1714876	0.1482537;0.1967389	5.796e-14	***
LTR	ERVK	LTR3B_	30	0.0608939227865059	45574	264	23.189	4.65219538733295	0.0470689725165429	43715.219	940	0.124	ns	0.1136364	0.0779968;0.1582360	0.156	ns
LTR	ERVK	LTR5A	22	0.044655543376771	45574	267	27.227	4.8659169894428	0.0552652945236065	43715.219	162	0.324	ns	0.082397	0.05235746;0.12209320	0.3617	ns
LTR	ERVK	LTR13	48	0.0974302764584094	45574	466	48.644	6.67036413981708	0.0987374660008931	43715.219	487	0.974	ns	0.1030043	0.07692815;0.13424394	1	ns
LTR	ERVK	LTR13A	13	0.0263873665408192	45574	189	20.085	4.50778161572796	0.0407684813055657	43715.219	69	0.138	ns	0.06878307	0.03712983;0.11474914	0.09874	ns
LTR	ERVK	LTR22C0	16	0.0324767588194698	45574	113	9.108	2.91836475664932	0.0184873949579832	43715.219	993	0.018	*	0.1415929	0.08315213;0.21973229	0.02379	*
LTR	ERVK	LTR22E	25	0.0507449356554216	45574	122	11.056	3.16937042784666	0.0224414403442536	43715.219	1001	0.002	**	0.204918	0.1372196;0.2874608	9.745e-05	***
LTR	ERVK	LTR3B	11	0.0223277716883855	45574	90	7.582	2.592295507074	0.0153899240855763	43715.219	929	0.146	ns	0.1222222	0.06262061;0.20817420	0.1843	ns
LTR	ERVK	LTR5_Hs	63	0.127877237851662	45574	653	64.904	7.80446626577972	0.131741972151179	43715.219	428	0.856	ns	0.09647779	0.07493343;0.12174810	0.8447	ns
LTR	ERVK	LTR22C2	5	0.0101489871310843	45574	70	6.68837675350701	2.45114452834532	0.0135760499198372	43715.219	336	0.672	ns	0.07142857	0.02359846;0.15887242	0.6829	ns
LTR	ERVK	LTR22B2	3	0.00608939227865059	45574	40	3.46130030959752	1.68574442246192	0.00702573845978469	43715.219	522	0.96	ns	0.075	0.01574218;0.20386475	1	ns
LTR	ERVK	LTR14	14	0.0284171639670361	45574	97	8.04	2.75463028154197	0.0163195713067836	43715.219	985	0.034	*	0.1443299	0.08121294;0.23029009	0.03993	*
LTR	ERVK	LTR22A	21	0.0426257459505541	45574	170	15.331	3.66372240513141	0.0311188243413307	43715.219	953	0.098	ns	0.1235294	0.07811849;0.18261180	0.1391	ns
LTR	ERVK	LTR5	3	0.00608939227865059	45574	27	2.54399141630901	1.31552587449158	0.00516378722914183	43715.219	731	0.542	ns	0.1111111	0.02352745;0.29158692	0.7375	ns
LTR	ERVK	MER9a2	40	0.0811918970486745	45574	310	28.888	5.04191202589622	0.0586367880485528	43715.219	989	0.026	*	0.1290323	0.09380655;0.17153707	0.03933	*
LTR	ERVK	LTR5B	47	0.0954004790321926	45574	442	48.233	6.47662393980518	0.097903219258718	43715.219	450	0.9	ns	0.1063348	0.07918307;0.13888703	0.9392	ns
LTR	ERVK	LTR22B	19	0.0385661510981204	45574	142	10.372	3.12912246602899	0.0210530589047213	43715.219	997	0.01	**	0.1338028	0.0825198;0.2010402	0.009295	**
LTR	ERVK	LTR3A	25	0.0507449356554216	45574	163	15.964	3.81119787327151	0.032403686112126	43715.219	996	0.012	*	0.1533742	0.1017820;0.2180307	0.02407	*
LTR	ERVK	MER11D	24	0.0487151382292047	45574	260	25.056	4.71562308726016	0.0508586043112897	43715.219	450	0.9	ns	0.09230769	0.06004109;0.13423091	0.9164	ns
LTR	ERVK	LTR3	29	0.058864125360289	45574	92	8.703	2.68961428926622	0.0176653270003654	43715.219	1001	0.002	**	0.3152174	0.2222886;0.4204256	3.456e-09	***
LTR	ERVK	tot	1070	2.17188324605204	45574	8264	753.178	24.7515444963533	1.52879876588316	43715.219	1001	0.002	**	0.1294773	0.1223100;0.1369069	2.2e-16	***
LTR	ERVK	LTR13_	4	0.00811918970486745	45574	44	3.42164948453608	1.63063593134176	0.0069452553171276	43715.219	732	0.54	ns	0.09090909	0.02532842;0.21668659	0.7746	ns
LTR	ERVK	LTR22C	1	0.00202979742621686	45574	16	1.55588673621461	0.738750707646155	0.00315813489265336	43715.219	384	0.768	ns	0.0625	0.001581112;0.302320738	1	ns
LTR	ERVK	LTR14B	65	0.131936832704096	45574	363	34.882	5.95445476358093	0.0708033938212966	43715.219	1001	0.002	**	0.1790634	0.1410019;0.2224534	1.086e-06	***
LTR	ERVK	MER11B	101	0.205009540047903	45574	544	52.926	6.89028301305542	0.107429058579954	43715.219	1001	0.002	**	0.1856618	0.1538492;0.2209327	2.923e-10	***
LTR	ERVK	MER9B	5	0.0101489871310843	45574	39	3.23204994797086	1.62443992322562	0.00656040666579561	43715.219	870	0.264	ns	0.1282051	0.04296834;0.27429941	0.2532	ns
LTR	ERVK	MER9a3	93	0.188771160638168	45574	575	47.922	6.41412948552312	0.0972719522591645	43715.219	1001	0.002	**	0.1617391	0.1325749;0.1944281	9.096e-10	***
LTR	ERVK	LTR14C	20	0.0405959485243373	45574	137	9.926	3.00924900591154	0.0201477692526286	43715.219	1001	0.002	**	0.1459854	0.09150992;0.21642090	0.002536	**
LTR	ERVK	LTR22B1	25	0.0507449356554216	45574	154	13.004	3.41901647753761	0.0263954857305241	43715.219	1001	0.002	**	0.1623377	0.107897;0.230246	0.001931	**
LTR	Gypsy	MamGypsy2-I	117	0.237486298867373	45574	2287	205.405	13.4536975206438	0.416930540332075	43715.219	1	0.002	**	0.05115872	0.04249052;0.06099822	3.923e-12	***
LTR	Gypsy	MamGypLTR3a	135	0.274022652539277	45574	1326	121.91	10.4172174028585	0.247452604230098	43715.219	897	0.21	ns	0.10181	0.086053;0.119356	0.2164	ns
LTR	Gypsy	X1_LR	2	0.00405959485243373	45574	15	1.86983729662078	0.965873245502039	0.00379539093212515	43715.219	622	0.76	ns	0.1333333	0.01657591;0.40460270	0.7101	ns
LTR	Gypsy	MamGypLTR1d	83	0.168473186376	45574	751	70.291	7.81379385282043	0.14267649088621	43715.219	942	0.12	ns	0.1105193	0.0889944;0.1351564	0.117	ns
LTR	Gypsy	tot	1413	2.86810376324443	45574	18029	1553.471	34.7657851747781	3.15323143750254	43715.219	1	0.002	**	0.07837373	0.07449117;0.08239292	0.0001638	***
LTR	Gypsy	MamGypLTR2b	113	0.229367109162506	45574	890	81.583	8.38065309784066	0.16559696342305	43715.219	1001	0.002	**	0.1269663	0.1057947;0.1506415	0.0004759	***
LTR	Gypsy	LTR81AB	21	0.0426257459505541	45574	266	24.397	4.75583946417549	0.0495209678074128	43715.219	283	0.566	ns	0.07894737	0.04953245;0.11814865	0.5249	ns
LTR	Gypsy	LTR104_Mam	168	0.341005967604433	45574	1971	178.628	12.6365857453388	0.362578654650266	43715.219	203	0.406	ns	0.08523592	0.07327890;0.09844301	0.4326	ns
LTR	Gypsy	LTR81	39	0.0791620996224577	45574	325	27.802	4.98534348361772	0.0564324280436812	43715.219	987	0.03	*	0.12	0.08673951;0.16037695	0.03639	*
LTR	Gypsy	MamGypsy2-LTR	74	0.150205009540048	45574	904	79.97	8.65401594590581	0.162322900174563	43715.219	282	0.564	ns	0.08185841	0.06482065;0.10167708	0.5196	ns
LTR	Gypsy	MamGypLTR1b	114	0.231396906588722	45574	1214	111.829	9.98205391692514	0.226990216376406	43715.219	607	0.79	ns	0.09390445	0.07808321;0.11172318	0.8041	ns
LTR	Gypsy	MamGypLTR3	62	0.125847440425446	45574	675	62.363	7.40026992717123	0.126584256891162	43715.219	514	0.976	ns	0.09185185	0.07114707;0.11620354	1	ns
LTR	Gypsy	LTR81C	67	0.13599642755653	45574	728	66.327	8.23759242308872	0.134630373888686	43715.219	566	0.872	ns	0.09203297	0.07203567;0.11540540	0.8976	ns
LTR	Gypsy	MamGypLTR4	85	0.172532781228433	45574	712	66.761	7.74815545229398	0.135511305971664	43715.219	991	0.022	*	0.119382	0.09648056;0.14549032	0.02415	*
LTR	Gypsy	MamGyp-int	49	0.0994600738846263	45574	684	57.178	7.28844547468373	0.116059757236228	43715.219	144	0.288	ns	0.07163743	0.05346442;0.09360517	0.2996	ns
LTR	Gypsy	LTR81B	95	0.192830755490602	45574	1157	107.671	9.90519418647974	0.218550318678196	43715.219	106	0.212	ns	0.0821089	0.06693642;0.09944398	0.2243	ns
LTR	Gypsy	MamGypLTR1c	128	0.259814070555759	45574	1139	105.954	10.0305780738947	0.215065156497382	43715.219	992	0.02	*	0.1123793	0.09461788;0.13216975	0.02812	*
LTR	Gypsy	LTR81A	72	0.146145414687614	45574	854	78.498	8.2606436936981	0.159335038363171	43715.219	253	0.506	ns	0.08430913	0.06654933;0.10499682	0.4773	ns
LTR	Gypsy	MamGypLTR2c	93	0.188771160638168	45574	1037	96.332	9.29603099135282	0.195534445662323	43715.219	389	0.778	ns	0.08968177	0.07299354;0.10873998	0.789	ns
LTR	Gypsy	MamGypLTR1a	88	0.178622173507084	45574	1094	99.915	9.99398092126729	0.202807209840458	43715.219	125	0.25	ns	0.08043876	0.06501141;0.09816517	0.2273	ns
Unknown	tot	tot	677	1.37417285754882	45574	6436	573.743	22.4394402666261	1.16458206470994	43715.219	1001	0.002	**	0.1051896	0.09779665;0.11294234	1.086e-05	***
Unknown	Unknown	UCON84	13	0.0263873665408192	45574	103	9.974	2.98768309066578	0.020245199529087	43715.219	884	0.236	ns	0.1262136	0.06894772;0.20615534	0.3152	ns
Unknown	Unknown	EUTREP6	0	0	45574	14	1.62589928057554	0.847724376246814	0.00330024617500008	43715.219	1	0.002	**	0	0.0000000;0.2316358	0.3943	ns
Unknown	Unknown	UCON4	13	0.0263873665408192	45574	138	12.845	3.39212049925728	0.0260727479397556	43715.219	600	0.804	ns	0.0942029	0.05111774;0.15570218	0.884	ns
Unknown	Unknown	UCON15	6	0.0121787845573012	45574	48	4.52024291497976	2.00318771840221	0.00917517743470092	43715.219	830	0.344	ns	0.125	0.04728376;0.25246051	0.4539	ns
Unknown	Unknown	UCON57	3	0.00608939227865059	45574	22	2.0644418872267	1.03085534163931	0.00419039882926703	43715.219	784	0.436	ns	0.1363636	0.02905585;0.34912210	0.4559	ns
Unknown	Unknown	MARE11	3	0.00608939227865059	45574	13	1.63702623906706	0.842848432164688	0.00332283164670778	43715.219	667	0.67	ns	0.2307692	0.05038107;0.53813154	0.2192	ns
Unknown	Unknown	UCON61	1	0.00202979742621686	45574	16	1.76932989690722	0.911369088184678	0.00359138127087082	43715.219	378	0.756	ns	0.0625	0.001581112;0.302320738	1	ns
Unknown	Unknown	UCON5	18	0.0365363536719035	45574	118	11.044	3.179020316099	0.022417082775139	43715.219	984	0.036	*	0.1525424	0.09298423;0.23032809	0.03801	*
Unknown	Unknown	UCON24	0	0	45574	23	2.38882554161916	1.24251663637782	0.00484883193605967	43715.219	1	0.002	**	0	0.0000000;0.1481851	0.1635	ns
Unknown	Unknown	UCON93	3	0.00608939227865059	45574	27	2.54994511525796	1.3006665650611	0.00517587203194487	43715.219	718	0.568	ns	0.1111111	0.02352745;0.29158692	0.7379	ns
Unknown	Unknown	MARE9	0	0	45574	23	2.51942286348502	1.30932981155713	0.00511391804385381	43715.219	1	0.002	**	0	0.0000000;0.1481851	0.1689	ns
Unknown	Unknown	UCON80_AMi	18	0.0365363536719035	45574	220	20.31	4.28979047300709	0.0412251857264645	43715.219	344	0.688	ns	0.08181818	0.04921104;0.12622616	0.7262	ns
Unknown	Unknown	UCON25	5	0.0101489871310843	45574	49	4.56696878147029	2.04086195421482	0.00927002147824116	43715.219	694	0.616	ns	0.1020408	0.0339717;0.2222767	0.8042	ns
Unknown	Unknown	UCON92	1	0.00202979742621686	45574	19	2.17070357554787	1.11090327499562	0.0044060885307268	43715.219	292	0.584	ns	0.05263158	0.001331629;0.260280654	0.7162	ns
Unknown	Unknown	UCON28c	11	0.0223277716883855	45574	65	6.54554554554555	2.43094563308596	0.0132861315015336	43715.219	977	0.05	*	0.1692308	0.08762605;0.28265616	0.09371	ns
Unknown	Unknown	UCON71_Crp	31	0.0629237202127228	45574	276	24.872	4.77036396644662	0.0504851215848658	43715.219	926	0.152	ns	0.1123188	0.07760327;0.15562783	0.206	ns
Unknown	Unknown	UCON63	1	0.00202979742621686	45574	14	1.67785234899329	0.911902008918063	0.0034057003795585	43715.219	412	0.824	ns	0.07142857	0.001806781;0.338684490	1	ns
Unknown	Unknown	UCON31	15	0.030446961393253	45574	115	11.071	3.22868136913251	0.0224718873056469	43715.219	918	0.168	ns	0.1304348	0.07487843;0.20599306	0.206	ns
Unknown	Unknown	EUTREP2	79	0.160353996671132	45574	819	73.475	8.15167619725079	0.149139365891284	43715.219	779	0.446	ns	0.0964591	0.07711173;0.11876560	0.5009	ns
Unknown	Unknown	UCON59	8	0.0162383794097349	45574	43	4.13981762917933	1.87237447472552	0.0084029911687154	43715.219	972	0.06	ns	0.1860465	0.0839124;0.3340145	0.06334	ns
Unknown	Unknown	UCON87	0	0	45574	6	1.2454954954955	0.475686485023318	0.00252810355112145	43715.219	1	0.002	**	0	0.0000000;0.4592581	0.356	ns
Unknown	Unknown	UCON35	16	0.0324767588194698	45574	170	14.723	3.67447585007343	0.0298847075061909	43715.219	702	0.6	ns	0.09411765	0.05475785;0.14834044	0.6825	ns
Unknown	Unknown	Eulor4	3	0.00608939227865059	45574	31	3.27376033057851	1.56435657432063	0.00664507029305913	43715.219	583	0.838	ns	0.09677419	0.02041986;0.25753906	1	ns
Unknown	Unknown	UCON20	9	0.0182681768359518	45574	46	4.61895161290323	1.98632146602075	0.0093755360956912	43715.219	982	0.04	*	0.1956522	0.09357573;0.33914760	0.04489	*
Unknown	Unknown	UCON71	3	0.00608939227865059	45574	17	1.92307692307692	1.01224401886764	0.00390345658887858	43715.219	753	0.498	ns	0.1764706	0.03798507;0.43431787	0.4308	ns
Unknown	Unknown	UCON94	1	0.00202979742621686	45574	29	2.53503893214683	1.31618597329556	0.00514561549983118	43715.219	223	0.446	ns	0.03448276	0.0008726469;0.1776442955	0.5113	ns
Unknown	Unknown	UCON66	4	0.00811918970486745	45574	64	5.55220883534137	2.2354577826594	0.0112698592037944	43715.219	334	0.668	ns	0.0625	0.01729003;0.15236347	0.6574	ns
Unknown	Unknown	UCON68	0	0	45574	12	1.56686930091185	0.777888637113438	0.0031804272742091	43715.219	1	0.002	**	0	0.0000000;0.2646485	0.3861	ns
Unknown	Unknown	UCON22	2	0.00405959485243373	45574	37	3.48258196721311	1.61775529620604	0.00706893591363844	43715.219	288	0.576	ns	0.05405405	0.00661457;0.18194912	0.5766	ns
Unknown	Unknown	UCON96	1	0.00202979742621686	45574	17	1.92725030826141	1.03441267894146	0.00391192771538466	43715.219	357	0.714	ns	0.05882353	0.001488174;0.286889397	0.7125	ns
Unknown	Unknown	UCON48	23	0.0466853408029879	45574	195	18.245	4.08848268807521	0.0370336540413267	43715.219	901	0.202	ns	0.1179487	0.07625777;0.17170997	0.2665	ns
Unknown	Unknown	UCON67	2	0.00405959485243373	45574	20	2.25836216839677	1.15942113168575	0.0045840177168773	43715.219	560	0.884	ns	0.1	0.01234853;0.31698271	1	ns
Unknown	Unknown	UCON64	0	0	45574	15	1.65346534653465	0.844997787265143	0.00335619970473481	43715.219	1	0.002	**	0	0.0000000;0.2180194	0.3982	ns
Unknown	Unknown	UCON1	26	0.0527747330816385	45574	241	21.486	4.34910550788536	0.0436122274996955	43715.219	873	0.258	ns	0.1078838	0.07169398;0.15406988	0.308	ns
Unknown	Unknown	UCON47	14	0.0284171639670361	45574	155	13.79	3.53983480270343	0.0279909065075305	43715.219	598	0.808	ns	0.09032258	0.05026315;0.14690201	0.888	ns
Unknown	Unknown	UCON28b	11	0.0223277716883855	45574	75	6.91191191191191	2.53912239431558	0.0140297810090365	43715.219	955	0.094	ns	0.1466667	0.07555541;0.24729171	0.1086	ns
Unknown	Unknown	UCON60	9	0.0182681768359518	45574	38	3.57700205338809	1.71736935411523	0.00726058956153958	43715.219	973	0.058	ns	0.2368421	0.1144417;0.4024124	0.007555	**
Unknown	Unknown	UCON85	5	0.0101489871310843	45574	28	2.55781584582441	1.31947972156129	0.0051918480205911	43715.219	913	0.178	ns	0.1785714	0.06064291;0.36893335	0.1753	ns
Unknown	Unknown	UCON103	2	0.00405959485243373	45574	14	1.76903225806452	0.935695221775599	0.00359077712431396	43715.219	625	0.754	ns	0.1428571	0.01779452;0.42812916	0.6945	ns
Unknown	Unknown	UCON16	0	0	45574	37	3.61963190184049	1.74015819098926	0.00734711951820828	43715.219	1	0.002	**	0	0.00000000;0.09489059	0.04658	*
Unknown	Unknown	UCON56	3	0.00608939227865059	45574	15	1.77777777777778	0.95270963305777	0.00360852875771887	43715.219	701	0.602	ns	0.2	0.04331201;0.48089113	0.4099	ns
Unknown	Unknown	UCON6	6	0.0121787845573012	45574	97	8.228	2.81281494733086	0.0167011732229124	43715.219	282	0.564	ns	0.06185567	0.0230360;0.1297837	0.5824	ns
Unknown	Unknown	tot	677	1.37417285754882	45574	6436	573.743	22.4394402666261	1.16458206470994	43715.219	1001	0.002	**	0.1051896	0.09779665;0.11294234	1.086e-05	***
Unknown	Unknown	UCON65	6	0.0121787845573012	45574	33	2.96402116402116	1.46382100979053	0.00601636252998247	43715.219	929	0.146	ns	0.1818182	0.06978788;0.35460056	0.1156	ns
Unknown	Unknown	UCON101	34	0.0690131124913734	45574	210	18.297	4.11141030483394	0.03713920350749	43715.219	1001	0.002	**	0.1619048	0.1148051;0.2188282	0.0005019	***
Unknown	Unknown	UCON18	8	0.0162383794097349	45574	34	3.4517453798768	1.62053625450423	0.00700634388802987	43715.219	970	0.064	ns	0.2352941	0.1074618;0.4117078	0.01834	*
Unknown	Unknown	UCON12A	3	0.00608939227865059	45574	24	2.47946725860155	1.2973777588677	0.00503281625989842	43715.219	708	0.588	ns	0.125	0.02655931;0.32361136	0.7325	ns
Unknown	Unknown	UCON76	8	0.0162383794097349	45574	140	12.336	3.31452712918299	0.0250395810498112	43715.219	119	0.238	ns	0.05714286	0.02499018;0.10948885	0.2331	ns
Unknown	Unknown	UCON9	4	0.00811918970486745	45574	49	4.39354187689203	1.93701808422072	0.00891799999369145	43715.219	546	0.912	ns	0.08163265	0.02269088;0.19601418	1	ns
Unknown	Unknown	UCON12	7	0.014208581983518	45574	59	5.25628140703518	2.16326757494558	0.0106691864714716	43715.219	839	0.326	ns	0.1186441	0.04905579;0.22929255	0.3647	ns
Unknown	Unknown	UCON26	20	0.0405959485243373	45574	206	19.493	4.17892503096363	0.0395668412292453	43715.219	597	0.81	ns	0.09708738	0.06031727;0.14595801	0.905	ns
Unknown	Unknown	EUTREP14	43	0.0872812893273251	45574	382	34.567	5.32896884105256	0.0701640076320383	43715.219	944	0.116	ns	0.1125654	0.08267202;0.14861962	0.1298	ns
Unknown	Unknown	UCON27	11	0.0223277716883855	45574	102	9.244	2.80326993390261	0.0187634474079487	43715.219	807	0.39	ns	0.1078431	0.05507887;0.18477236	0.4914	ns
Unknown	Unknown	MamRep564	91	0.184711565785735	45574	788	72.809	8.12542562217768	0.147787520805424	43715.219	990	0.024	*	0.1154822	0.09400485;0.13988364	0.03102	*
Unknown	Unknown	UCON17	3	0.00608939227865059	45574	33	3.13284518828452	1.57670498128146	0.0063590410999158	43715.219	608	0.788	ns	0.09090909	0.01915494;0.24331635	1	ns
Unknown	Unknown	UCON19	3	0.00608939227865059	45574	30	3.01569037656904	1.49300801271208	0.0061212405646268	43715.219	636	0.732	ns	0.1	0.02111714;0.26528845	1	ns
Unknown	Unknown	UCON75	0	0	45574	22	2.22701475595914	1.17386165787433	0.00452038881979283	43715.219	1	0.002	**	0	0.0000000;0.1543725	0.1604	ns
Unknown	Unknown	UCON70	10	0.0202979742621686	45574	59	5.5811623246493	2.2539224367213	0.0113286289218717	43715.219	969	0.066	ns	0.1694915	0.08439015;0.28968846	0.06935	ns
Unknown	Unknown	UCON41	72	0.146145414687614	45574	579	51.912	6.87149717845197	0.10537084398977	43715.219	998	0.008	**	0.1243523	0.09858351;0.15402391	0.005535	**
Unknown	Unknown	UCON88	3	0.00608939227865059	45574	33	3.38304392236977	1.6396663238257	0.00686689384640475	43715.219	558	0.888	ns	0.09090909	0.01915494;0.24331635	1	ns
Unknown	Unknown	UCON28a	18	0.0365363536719035	45574	129	12.017	3.24611279043847	0.024392075670848	43715.219	976	0.052	ns	0.1395349	0.08484251;0.21153354	0.09277	ns
RC	tot	tot	132	0.267933260260626	45574	1796	168.016	12.4908672943781	0.341038444363253	43715.219	4	0.008	**	0.07349666	0.06185425;0.08655408	0.003067	**
RC	Helitron	tot	132	0.267933260260626	45574	1796	168.016	12.4908672943781	0.341038444363253	43715.219	4	0.008	**	0.07349666	0.06185425;0.08655408	0.003067	**
RC	Helitron	Helitron1Na_Mam	30	0.0608939227865059	45574	326	29.743	5.28136761112534	0.0603722648479682	43715.219	575	0.854	ns	0.09202454	0.0629515;0.1287622	0.9234	ns
RC	Helitron	Helitron1Nb_Mam	30	0.0608939227865059	45574	359	33.31	5.28392087562066	0.0676125522672837	43715.219	319	0.638	ns	0.08356546	0.05709056;0.11714582	0.6487	ns
RC	Helitron	Helitron3Na_Mam	82	0.166443388949783	45574	1111	105.538	9.99712451150322	0.214220760768075	43715.219	9	0.018	*	0.07380738	0.05912844;0.09078862	0.01604	*
