# Supplementary material for: Transposable elements generate regulatory novelty in a tissue-specific fashion
Source: BMC Genomics. 2018 Jun 18;19:468. doi: 10.1186/s12864-018-4850-3 (PMC6006921; doi:10.1186/s12864-018-4850-3)
Supplement: Supplementary file 2 — It contains two folders “TE_PIPELINE_SUMMARY_STATISTICS_ACTIVE” “TE_PIPELINE_SUMMARY_STATISTICS_REPRESSED”. In each of the two folders are included multiple spreadsheets (txt format) with the summary statistics of the TE analysis pipeline for ACTIVE and REPRESSED regions respectively. (ZIP 3922 kb) [file 12864_2018_4850_MOESM2_ESM.zip › Supplemental_File_S1/TE_PIPELINE_SUMMARY_STATISTICS_REPRESSED/E106_15_coreMarks_dense_no_header_REPRESSED.bed.shuffle-rm.nonTE-no_low.boot-1000.stats.tab.txt]

#Script TE-analysis_Shuffle_bed.pl, v4.3
#Aggregated results + stats
#Features in input file (counts):
	77405
#With 1000 bootstraps for exp (expected); sd = standard deviation; nb = number; len = length; avg = average
#Two tests are made (permutation and binomial) to assess how significant the difference between observed and random, so two pvalues are given
#For the two tailed permutation test:
#if rank is < 500 and pvalue is not "ns", there are significantly fewer observed values than expected 
#if rank is > 500 and pvalue is not "ns", there are significantly higher observed values than expected 
#The binomial test is done with binom.test from R, two sided

#Level_(tot_means_all)	#	#	#COUNTS	#	#	#	#	#	#	#	#	#	#	#	#	#
#Rclass	Rfam	Rname	obs_hits	%_obs_(%of_features)	obs_tot_hits	nb_of_trials(nb_of_TE_in_genome)	exp_avg_hits	exp_sd	%_exp_(%of_features)	exp_tot_hits(avg)	obs_rank_in_exp	2-tailed_permutation-test_pvalue(obs.vs.exp)	significance	binomal_test_proba	binomial_test_95%_confidence_interval	binomial_test_pval	significance

age	cat.2	tot	69080	89.2448808216523	69080	4687922	66979.076	34.4076751919117	86.5306840643369	66979.076	1001	0.002	**	0.01473574	0.01462686;0.01484522	4.085e-16	***
age	cat.2	Ancient	54022	69.7913571474711	69080	2716717	58738.268	73.0209438054195	75.8843330534203	66979.076	1	0.002	**	0.01988503	0.01971935;0.02005173	2.2e-16	***
age	cat.2	LineageSpe	56386	72.8454234222595	69080	1971205	55411.934	87.0408970643212	71.5870215102384	66979.076	1001	0.002	**	0.02860484	0.02837258;0.02883849	2.835e-05	***
age	cat.1	01_Human	1714	2.21432723984239	69080	10400	1975.211	41.899069333471	2.55178735223823	66979.076	1	0.002	**	0.1648077	0.1577238;0.1720798	3.397e-11	***
age	cat.1	06_Boreotheria/Eutheria?	290	0.374652800206705	69080	2965	537.37	20.3057485314731	0.694231638783024	66979.076	1	0.002	**	0.09780776	0.0873476;0.1090690	2.2e-16	***
age	cat.1	04_Primates/Glires	985	1.27252761449519	69080	9067	1602.68	34.7325200345144	2.07051224081132	66979.076	1	0.002	**	0.1086357	0.1023019;0.1152222	2.2e-16	***
age	cat.1	07_Eutheria+Metatheria	15924	20.5723144499709	69080	189643	19109.357	89.474931205977	24.6874969317228	66979.076	1	0.002	**	0.0839683	0.08272380;0.08522553	2.2e-16	***
age	cat.1	07_Eutheria	45053	58.204250371423	69080	1469955	49565.464	92.7919665329551	64.0339306246367	66979.076	1	0.002	**	0.03064924	0.03037118;0.03092915	2.2e-16	***
age	cat.1	10_Amniota/Theria	389	0.502551514760028	69080	2529	435.937	19.1456414514266	0.563189716426587	66979.076	10	0.02	*	0.1538157	0.1399643;0.1684738	0.01332	*
age	cat.1	07_Eutheria/03_Primates	3	0.00387571862282798	69080	21	3.5969387755102	1.63459497481549	0.00464690753247233	66979.076	495	0.99	ns	0.1428571	0.03048897;0.36342399	1	ns
age	cat.1	02_Hominidae	1279	1.65234803953233	69080	10036	1976.916	40.7075920689501	2.5539900523222	66979.076	1	0.002	**	0.1274412	0.1209761;0.1341234	2.2e-16	***
age	cat.1	07_Metatheria	4	0.00516762483043731	69080	59	11.857	3.15602780588375	0.0153181319036238	66979.076	8	0.016	*	0.06779661	0.01877996;0.16458517	0.00848	**
age	cat.1	02_Haplorrhini	527	0.680834571410116	69080	4342	816.34	24.9021789913758	1.0546347135198	66979.076	1	0.002	**	0.1213726	0.1118013;0.1314565	2.2e-16	***
age	cat.1	15_Euteleostomi	14	0.0180866869065306	69080	73	13.213	3.22149173660418	0.017069956721142	66979.076	654	0.696	ns	0.1917808	0.1090062;0.3007886	0.7624	ns
age	cat.1	07_Eutheria + Transfert Opossum?	133	0.171823525612041	69080	890	174.874	11.9110871879102	0.225920806149474	66979.076	1	0.002	**	0.1494382	0.1266448;0.1745794	0.0003286	***
age	cat.1	05_Boreotheria	12228	15.7974291066469	69080	118653	14309.463	84.2004890327447	18.486484077256	66979.076	1	0.002	**	0.1030568	0.1013324;0.1048007	2.2e-16	***
age	cat.1	16_Metazoa	89	0.11497965247723	69080	491	88.228	8.37018972760332	0.113982300884956	66979.076	557	0.89	ns	0.1812627	0.148175;0.218243	0.9065	ns
age	cat.1	16_Vertebrata	1323	1.70919191266714	69080	8857	1512.548	34.7767324100054	1.95407015050707	66979.076	1	0.002	**	0.1493734	0.1420096;0.1569686	5.836e-08	***
age	cat.1	07_Eutheria/Primates?	91	0.117563464892449	69080	424	81.27	7.98014929577027	0.10499321749241	66979.076	901	0.202	ns	0.2146226	0.1764729;0.2568078	0.2409	ns
age	cat.1	03_Euarchontoglires/Primates?	1327	1.71435953749758	69080	13041	2223.779	42.019088076287	2.87291389445126	66979.076	1	0.002	**	0.101756	0.09661811;0.10707237	2.2e-16	***
age	cat.1	tot	69080	89.2448808216523	69080	4687922	66979.076	34.4076751919117	86.5306840643369	66979.076	1001	0.002	**	0.01473574	0.01462686;0.01484522	4.085e-16	***
age	cat.1	09_Theria	828	1.06969833990052	69080	9723	1736.254	34.464957816851	2.24307732058653	66979.076	1	0.002	**	0.0851589	0.07968435;0.09088341	2.2e-16	***
age	cat.1	10_Theria/Mammalia	10223	13.2071571603902	69080	104874	12680.824	76.6743371538221	16.3824352432013	66979.076	1	0.002	**	0.09747888	0.09569012;0.09928993	2.2e-16	***
age	cat.1	03_Primates	47643	61.5502874491312	69080	1475760	50041.705	95.4035733964762	64.6491893288547	66979.076	1	0.002	**	0.0322837	0.03199911;0.03257013	2.2e-16	***
age	cat.1	08_Eutheria/Theria	340	0.439248110587171	69080	2459	465.448	18.7478739802352	0.601315160519346	66979.076	1	0.002	**	0.1382676	0.124858;0.152545	2.376e-11	***
age	cat.1	13_Amniota/Euteleostemi?	28	0.0361733738130612	69080	191	34.464	5.37732457822842	0.0445242555390479	66979.076	143	0.286	ns	0.1465969	0.09967561;0.20485778	0.2586	ns
age	cat.1	14_Tetrapoda	1326	1.71306763128997	69080	8931	1532.374	33.4351616421101	1.97968348297914	66979.076	1	0.002	**	0.1484716	0.1411569;0.1560164	4.031e-09	***
age	cat.1	12_Amniota	5384	6.95562302176862	69080	36530	5695.95	60.9931115754858	7.35863316323235	66979.076	1	0.002	**	0.1473857	0.1437650;0.1510626	6.135e-06	***
age	cat.1	03_Primates/Indep	2349	3.03468768167431	69080	25104	4252.243	52.9023497550875	5.49349912796331	66979.076	1	0.002	**	0.09357075	0.08999544;0.09724045	2.2e-16	***
age	cat.1	08_Eutheria/Theria?	19534	25.2360958594406	69080	259031	23209.651	95.6559944188981	29.984692203346	66979.076	1	0.002	**	0.07541182	0.07439778;0.07643538	2.2e-16	***
age	cat.1	11_Mammalia	29613	38.257218525935	69080	619071	34625.141	92.5221241782875	44.7324345972482	66979.076	1	0.002	**	0.04783458	0.04730426;0.04836913	2.2e-16	***
age	cat.1	02_Simiiformes	18253	23.5811640074931	69080	154323	16942	90.0757216770181	21.8874749693172	66979.076	1001	0.002	**	0.1182779	0.1166706;0.1198995	2.2e-16	***
age	cat.1	02_Hominoidea	7943	10.2616110070409	69080	64786	9872.318	83.6351823081634	12.7541089076933	66979.076	1	0.002	**	0.1226036	0.1200873;0.1251538	2.2e-16	***
age	cat.1	04_Euarchontoglires	5998	7.74885343324075	69080	55401	8049.732	71.9212544582118	10.3994987403914	66979.076	1	0.002	**	0.1082652	0.1056894;0.1108821	2.2e-16	***
age	cat.1	02_Catarrhini	4041	5.22059298494929	69080	30292	5117.094	59.521979386022	6.61080550352044	66979.076	1	0.002	**	0.1334016	0.1295914;0.1372821	2.2e-16	***
DNA?	tot	tot	750	0.968929655706996	69080	4312	762.176	25.154239399349	0.984659905690847	66979.076	328	0.656	ns	0.1739332	0.1627272;0.1855827	0.6462	ns
DNA?	PiggyBac?	tot	62	0.0800981848717783	69080	294	54.313	6.51317529723041	0.0701673018538854	66979.076	895	0.214	ns	0.2108844	0.1656766;0.2620245	0.2593	ns
DNA?	PiggyBac?	EUTREP4	62	0.0800981848717783	69080	294	54.313	6.51317529723041	0.0701673018538854	66979.076	895	0.214	ns	0.2108844	0.1656766;0.2620245	0.2593	ns
DNA?	hAT-Tip100?	tot	107	0.138233964214198	69080	520	98.43	8.8578531011505	0.127162328014986	66979.076	835	0.334	ns	0.2057692	0.1718166;0.2431061	0.3413	ns
DNA?	hAT-Tip100?	Eutr16	107	0.138233964214198	69080	520	98.43	8.8578531011505	0.127162328014986	66979.076	835	0.334	ns	0.2057692	0.1718166;0.2431061	0.3413	ns
DNA?	DNA?	Eulor12	16	0.0206704993217492	69080	60	10.649	2.94014343926337	0.0137575092048317	66979.076	975	0.054	ns	0.2666667	0.1607465;0.3966103	0.08865	ns
DNA?	DNA?	Eulor2C	4	0.00516762483043731	69080	38	6.463	2.35162946935974	0.00834958981977908	66979.076	215	0.43	ns	0.1052632	0.02943452;0.24804938	0.3883	ns
DNA?	DNA?	UCON83	4	0.00516762483043731	69080	50	8.551	2.65715250963498	0.0110470899812674	66979.076	56	0.112	ns	0.08	0.02222796;0.19234278	0.09258	ns
DNA?	DNA?	Eulor6D	15	0.0193785931141399	69080	75	14.281	3.36383030998211	0.0184497125508688	66979.076	649	0.706	ns	0.2	0.1164821;0.3083261	0.7705	ns
DNA?	DNA?	tot	590	0.762224662489503	69080	3498	615.126	22.6287026181834	0.794685097861895	66979.076	137	0.274	ns	0.1686678	0.1563965;0.1814955	0.2765	ns
DNA?	DNA?	UCON7	26	0.0335895613978425	69080	127	23.728	4.43143923050443	0.0306543504941541	66979.076	737	0.53	ns	0.2047244	0.1383053;0.2854015	0.5707	ns
DNA?	DNA?	Eulor6C	4	0.00516762483043731	69080	21	3.96852791878173	1.75594934294879	0.00512696585334504	66979.076	626	0.752	ns	0.1904762	0.05446357;0.41906604	1	ns
DNA?	DNA?	MER133B	5	0.00645953103804664	69080	40	7.01	2.38234665310815	0.00905626251534139	66979.076	278	0.556	ns	0.125	0.04185963;0.26803292	0.5334	ns
DNA?	DNA?	Eulor6E	4	0.00516762483043731	69080	31	5.49498997995992	2.10636779927373	0.00709901166586128	66979.076	333	0.666	ns	0.1290323	0.03630166;0.29833583	0.6399	ns
DNA?	DNA?	Eulor2A	15	0.0193785931141399	69080	67	12.115	3.0817644738481	0.015651443705187	66979.076	864	0.276	ns	0.2238806	0.1310593;0.3422328	0.3428	ns
DNA?	DNA?	Eulor7	3	0.00387571862282798	69080	12	2.13003452243959	1.08206264191073	0.00275180482196187	66979.076	770	0.464	ns	0.25	0.05486064;0.57185846	0.4571	ns
DNA?	DNA?	Eulor6A	4	0.00516762483043731	69080	30	4.68706118355065	2.00660633038179	0.00605524343847381	66979.076	499	0.998	ns	0.1333333	0.0375535;0.3072184	1	ns
DNA?	DNA?	MER123	6	0.00775143724565597	69080	46	8.72	2.61733651838094	0.0112654221303533	66979.076	195	0.39	ns	0.1304348	0.04940735;0.26256502	0.45	ns
DNA?	DNA?	UCON100	2	0.00258381241521866	69080	19	3.2160751565762	1.50174835154828	0.00415486745891893	66979.076	335	0.67	ns	0.1052632	0.01301216;0.33137666	0.7582	ns
DNA?	DNA?	UCON21	8	0.0103352496608746	69080	28	5.07715430861723	2.10864845651806	0.00655920716829305	66979.076	936	0.132	ns	0.2857143	0.1322365;0.4866683	0.1466	ns
DNA?	DNA?	Eulor5A	17	0.0219624055293586	69080	126	21.837	4.21167059124633	0.0282113558555649	66979.076	155	0.31	ns	0.1349206	0.08060295;0.20721210	0.2902	ns
DNA?	DNA?	Eulor6B	12	0.0155028744913119	69080	64	11.191	2.94060642830117	0.014457722369356	66979.076	674	0.656	ns	0.1875	0.1008152;0.3046229	0.7433	ns
DNA?	DNA?	Eulor2B	10	0.0129190620760933	69080	57	9.921	2.756511809762	0.0128170014856921	66979.076	594	0.816	ns	0.1754386	0.08747323;0.29905766	1	ns
DNA?	DNA?	MER133A	10	0.0129190620760933	69080	54	9.631	2.83423214854957	0.0124423486854854	66979.076	643	0.718	ns	0.1851852	0.09254549;0.31429652	0.8594	ns
DNA?	DNA?	MER131	176	0.227375492539242	69080	1106	199.479	12.570982005738	0.257708158387701	66979.076	35	0.07	ns	0.159132	0.1380508;0.1820439	0.06614	ns
DNA?	DNA?	Eulor3	4	0.00516762483043731	69080	37	6.626	2.32411822537614	0.00856017053161941	66979.076	172	0.344	ns	0.1081081	0.03025197;0.25417594	0.3888	ns
DNA?	DNA?	UCON62	5	0.00645953103804664	69080	24	4.26969696969697	1.77129993140856	0.00551604801976225	66979.076	752	0.5	ns	0.2083333	0.07131862;0.42151284	0.6021	ns
DNA?	DNA?	UCON2	22	0.0284219365674052	69080	135	24.738	4.47810332723682	0.0319591757638395	66979.076	323	0.646	ns	0.162963	0.1050363;0.2362678	0.656	ns
DNA?	DNA?	MER124	146	0.188618306310962	69080	747	129.973	10.165904613787	0.167912925521607	66979.076	951	0.102	ns	0.1954485	0.1675904;0.2257345	0.1226	ns
DNA?	DNA?	UCON14	19	0.0245462179445772	69080	98	18.048	3.73492244171758	0.0233163232349331	66979.076	656	0.692	ns	0.1938776	0.1209518;0.2860883	0.7945	ns
DNA?	DNA?	Eulor10	8	0.0103352496608746	69080	39	7.363	2.36998899741072	0.00951230540662748	66979.076	692	0.62	ns	0.2051282	0.09296393;0.36464424	0.8374	ns
DNA?	DNA?	Eulor5B	8	0.0103352496608746	69080	43	7.706	2.59196494619088	0.00995542923583748	66979.076	632	0.74	ns	0.1860465	0.0839124;0.3340145	0.8437	ns
DNA?	DNA?	MER134	17	0.0219624055293586	69080	89	16.409	3.6178457412952	0.0211988889606615	66979.076	629	0.746	ns	0.1910112	0.1153908;0.2881177	0.8912	ns
DNA?	DNA?	UCON58	48	0.0620114979652477	69080	235	41.918	6.07899911418238	0.0541541244105678	66979.076	865	0.274	ns	0.2042553	0.1546105;0.2615263	0.3063	ns
Retroposon	tot	tot	891	1.15108843097991	69080	5565	1105.59	29.3955778987248	1.4283185840708	66979.076	1	0.002	**	0.1601078	0.1505635;0.1700100	1.551e-13	***
Retroposon	SVA	tot	891	1.15108843097991	69080	5565	1105.59	29.3955778987248	1.4283185840708	66979.076	1	0.002	**	0.1601078	0.1505635;0.1700100	1.551e-13	***
Retroposon	SVA	SVA_D	212	0.273884116013177	69080	1433	310.12	16.0389166356973	0.400645953103805	66979.076	1	0.002	**	0.1479414	0.1299461;0.1673928	6.453e-11	***
Retroposon	SVA	SVA_B	152	0.196369743556618	69080	801	157.893	10.9842708089889	0.20398294683806	66979.076	313	0.626	ns	0.1897628	0.1631661;0.2186648	0.6253	ns
Retroposon	SVA	SVA_E	102	0.131774433176151	69080	686	135.102	10.4100896233398	0.174539112460435	66979.076	2	0.004	**	0.148688	0.122893;0.177547	0.001273	**
Retroposon	SVA	SVA_C	82	0.105936309023965	69080	486	99.317	9.68422920501652	0.128308248821136	66979.076	44	0.088	ns	0.1687243	0.1365000;0.2050409	0.05559	ns
Retroposon	SVA	SVA_A	225	0.290678896712099	69080	1186	229.557	13.1109361850193	0.296566113300174	66979.076	398	0.796	ns	0.1897133	0.1677691;0.2132076	0.7688	ns
Retroposon	SVA	SVA_F	145	0.187326400103352	69080	973	201.607	12.9173297708314	0.260457334797494	66979.076	1	0.002	**	0.1490236	0.1272227;0.1729722	4.24e-06	***
snRNA	tot	tot	618	0.798398036302564	69080	4380	776.444	24.8391998633178	1.00309282346102	66979.076	1	0.002	**	0.1410959	0.1309140;0.1517589	1.225e-10	***
snRNA	snRNA	U14	0	0	69080	7	1.775	0.879113787466755	0.00229313351850656	66979.076	1	0.002	**	0	0.0000000;0.4096164	0.203	ns
snRNA	snRNA	U4	20	0.0258381241521866	69080	162	29.926	4.77024939382411	0.0386615851689167	66979.076	22	0.044	*	0.1234568	0.07706743;0.18421295	0.043	*
snRNA	snRNA	U2	147	0.189910212518571	69080	1087	190.716	12.7605711539953	0.246387184290421	66979.076	2	0.004	**	0.1352346	0.1154539;0.1570127	0.00038	***
snRNA	snRNA	U5	32	0.0413409986434985	69080	214	37.36	5.43174961719555	0.0482656159162845	66979.076	189	0.378	ns	0.1495327	0.1045832;0.2044893	0.3684	ns
snRNA	snRNA	U13	28	0.0361733738130612	69080	176	34.686	5.43460568385039	0.0448110587171371	66979.076	128	0.256	ns	0.1590909	0.1083934;0.2216570	0.2191	ns
snRNA	snRNA	U3	49	0.063303404172857	69080	229	42.512	5.53411984713762	0.0549215166978877	66979.076	894	0.216	ns	0.2139738	0.1626918;0.2728219	0.2694	ns
snRNA	snRNA	tot	618	0.798398036302564	69080	4380	776.444	24.8391998633178	1.00309282346102	66979.076	1	0.002	**	0.1410959	0.1309140;0.1517589	1.225e-10	***
snRNA	snRNA	U6	222	0.286803178089271	69080	1710	308.646	15.9985823946573	0.398741683353789	66979.076	1	0.002	**	0.1298246	0.1142471;0.1466842	1.7e-08	***
snRNA	snRNA	U17	0	0	69080	9	2.09080459770115	1.07263612593787	0.00270112343866824	66979.076	1	0.002	**	0	0.0000000;0.3362671	0.129	ns
snRNA	snRNA	U8	9	0.0116271558684839	69080	29	5.76128385155466	2.12538339481842	0.00744303837162285	66979.076	950	0.104	ns	0.3103448	0.1528459;0.5083234	0.1587	ns
snRNA	snRNA	U1	38	0.0490924358891545	69080	204	33.23	4.9861770889091	0.042930043278858	66979.076	855	0.294	ns	0.1862745	0.1353199;0.2465901	0.3445	ns
snRNA	snRNA	U7	38	0.0490924358891545	69080	245	46.361	5.99120802289268	0.059894063690976	66979.076	101	0.202	ns	0.155102	0.1121569;0.2066177	0.1918	ns
snRNA	snRNA	U13_	50	0.0645953103804664	69080	308	58.256	7.15889053650868	0.075261288030489	66979.076	133	0.266	ns	0.1623377	0.1229551;0.2083586	0.2449	ns
tot	tot	tot	69080	89.2448808216523	69080	4687922	66979.076	34.4076751919117	86.5306840643369	66979.076	1001	0.002	**	0.01473574	0.01462686;0.01484522	4.085e-16	***
rRNA	tot	tot	307	0.396615205736064	69080	1766	320.908	15.4429278318595	0.414583037271494	66979.076	196	0.392	ns	0.1738392	0.1564342;0.1923349	0.4048	ns
rRNA	rRNA	tot	307	0.396615205736064	69080	1766	320.908	15.4429278318595	0.414583037271494	66979.076	196	0.392	ns	0.1738392	0.1564342;0.1923349	0.4048	ns
rRNA	rRNA	SSU-rRNA_Hsa	10	0.0129190620760933	69080	80	12.679	3.2937528455863	0.0163800788062787	66979.076	248	0.496	ns	0.125	0.0616021;0.2178891	0.5393	ns
rRNA	rRNA	5S	219	0.282927459466443	69080	1275	233.89	13.1208252810582	0.302163942897746	66979.076	136	0.272	ns	0.1717647	0.1514447;0.1936102	0.2941	ns
rRNA	rRNA	LSU-rRNA_Hsa	79	0.102060590401137	69080	411	75.59	7.91445124683566	0.0976551902331891	66979.076	688	0.628	ns	0.1922141	0.1552362;0.2336912	0.656	ns
tRNA	tot	tot	368	0.475421484400233	69080	1997	326.823	15.9254919011091	0.422224662489503	66979.076	997	0.01	**	0.1842764	0.1674946;0.2019905	0.01426	*
tRNA	tRNA	tRNA-Arg-AGA	6	0.00775143724565597	69080	41	8.114	2.58644421816782	0.0104825269685421	66979.076	256	0.512	ns	0.1463415	0.05565736;0.29173049	0.5559	ns
tRNA	tRNA	tRNA-His-CAY_	21	0.0271300303597959	69080	44	9.244	2.84790705160379	0.0119423809831406	66979.076	1001	0.002	**	0.4772727	0.3246142;0.6331025	0.0001028	***
tRNA	tRNA	tRNA-Thr-ACG_	6	0.00775143724565597	69080	12	2.62751322751323	1.26343821326321	0.00339450064919996	66979.076	942	0.12	ns	0.5	0.2109446;0.7890554	0.02977	*
tRNA	tRNA	tRNA-Arg-CGA_	0	0	69080	2	1.12938005390836	0.336073340662094	0.00145905310239436	66979.076	1	0.002	**	0	0.0000000;0.8418861	0.1895	ns
tRNA	tRNA	tRNA-Leu-TTA(m)	3	0.00387571862282798	69080	27	4.82139253279516	1.91996066834313	0.00622878694243932	66979.076	258	0.516	ns	0.1111111	0.02352745;0.29158692	0.4588	ns
tRNA	tRNA	tRNA-Thr-ACY	0	0	69080	13	3.00926879505664	1.4419762287117	0.00388769303669872	66979.076	1	0.002	**	0	0.0000000;0.2470526	0.0486	*
tRNA	tRNA	tRNA-Lys-AAA	12	0.0155028744913119	69080	47	6.509	2.22820193965537	0.00840901750532911	66979.076	995	0.014	*	0.2553191	0.1394491;0.4034952	0.03156	*
tRNA	tRNA	tRNA-Ser-TCG	3	0.00387571862282798	69080	7	1.71823899371069	0.840479003547693	0.00221980362213125	66979.076	768	0.468	ns	0.4285714	0.09898828;0.81594843	0.3735	ns
tRNA	tRNA	tRNA-Ser-TCA_	2	0.00258381241521866	69080	4	1.23298969072165	0.44691820056099	0.0015929070353616	66979.076	481	0.962	ns	0.5	0.06758599;0.93241401	0.5919	ns
tRNA	tRNA	tRNA-Arg-CGY_	10	0.0129190620760933	69080	40	6.932	2.4485447456339	0.00895549383114786	66979.076	915	0.174	ns	0.25	0.1269148;0.4119620	0.2089	ns
tRNA	tRNA	tRNA-Cys-TGY	30	0.0387571862282798	69080	136	24.712	4.48097479742245	0.0319255862024417	66979.076	900	0.204	ns	0.2205882	0.1540507;0.2996866	0.2652	ns
tRNA	tRNA	tRNA-Glu-GAA	18	0.0232543117369679	69080	95	17.408	3.62003323750495	0.0224895032620632	66979.076	622	0.76	ns	0.1894737	0.1163348;0.2828187	0.8944	ns
tRNA	tRNA	tRNA-Ala-GCY	9	0.0116271558684839	69080	28	5.00702106318957	1.95659497806531	0.00646860159316526	66979.076	982	0.04	*	0.3214286	0.1587760;0.5235164	0.07814	ns
tRNA	tRNA	tRNA-Thr-ACG	0	0	69080	3	1.30054644808743	0.511563076405596	0.00168018402956841	66979.076	1	0.002	**	0	0.0000000;0.7075982	0.2633	ns
tRNA	tRNA	tRNA-Gly-GGY	8	0.0103352496608746	69080	37	7.477	2.45713420645037	0.00965958271429494	66979.076	685	0.634	ns	0.2162162	0.09826564;0.38213649	0.8378	ns
tRNA	tRNA	tRNA-Met	13	0.0167947806989213	69080	50	7.885	2.52787760090657	0.0101866804469995	66979.076	988	0.028	*	0.26	0.1463006;0.4034477	0.053	ns
tRNA	tRNA	tRNA-Ile-ATC	1	0.00129190620760933	69080	9	1.31954887218045	0.54145770281223	0.00170473337921381	66979.076	382	0.764	ns	0.1111111	0.002809137;0.482496515	1	ns
tRNA	tRNA	tRNA-Met_	4	0.00516762483043731	69080	48	6.74774774774775	2.29716921563105	0.00871745720269717	66979.076	161	0.322	ns	0.08333333	0.0231735;0.1998280	0.305	ns
tRNA	tRNA	tRNA-Trp-TGG	3	0.00387571862282798	69080	13	2.9152719665272	1.36375560495293	0.00376625795042594	66979.076	663	0.678	ns	0.2307692	0.05038107;0.53813154	1	ns
tRNA	tRNA	tRNA-Thr-ACA	5	0.00645953103804664	69080	25	4.24924318869828	1.82503270550231	0.00548962365312097	66979.076	751	0.502	ns	0.2	0.06831146;0.40703743	0.6014	ns
tRNA	tRNA	tRNA-Lys-AAG	17	0.0219624055293586	69080	73	14.123	3.34500524066257	0.0182455913700665	66979.076	849	0.306	ns	0.2328767	0.1418980;0.3464655	0.376	ns
tRNA	tRNA	tRNA-Leu-TTG	3	0.00387571862282798	69080	26	2.90010405827263	1.40475753749912	0.00374666243559542	66979.076	664	0.676	ns	0.1153846	0.02445808;0.30154040	1	ns
tRNA	tRNA	tRNA-Gln-CAG	15	0.0193785931141399	69080	79	13.151	3.21629344798381	0.0169898585362703	66979.076	773	0.458	ns	0.1898734	0.1103475;0.2937585	0.5469	ns
tRNA	tRNA	tRNA-Ile-ATT	16	0.0206704993217492	69080	53	10.246	2.87536984608097	0.0132368710031652	66979.076	977	0.05	*	0.3018868	0.183402;0.443434	0.05463	ns
tRNA	tRNA	tRNA-Arg-AGG	4	0.00516762483043731	69080	20	3.76541961577351	1.70601975122159	0.00486456897587173	66979.076	665	0.674	ns	0.2	0.057334;0.436614	0.7806	ns
tRNA	tRNA	tRNA-Glu-GAG_	24	0.0310057489826239	69080	96	15.504	3.52823361364188	0.020029713842775	66979.076	995	0.014	*	0.25	0.1672117;0.3487714	0.02545	*
tRNA	tRNA	tRNA-Arg-CGG	1	0.00129190620760933	69080	17	1.46	0.619980615035689	0.00188618306310962	66979.076	394	0.788	ns	0.05882353	0.001488174;0.286889397	1	ns
tRNA	tRNA	tRNA-Gln-CAA	4	0.00516762483043731	69080	24	4.65427135678392	1.93117736701498	0.00601288205772743	66979.076	484	0.968	ns	0.1666667	0.04735363;0.37384171	1	ns
tRNA	tRNA	tRNA-Val-GTG	21	0.0271300303597959	69080	38	7.486	2.44413129307281	0.00967120987016343	66979.076	1001	0.002	**	0.5526316	0.3829908;0.7137585	1.295e-06	***
tRNA	tRNA	tRNA-Tyr-TAT	0	0	69080	5	1.43300653594771	0.645078647527315	0.00185131003933559	66979.076	1	0.002	**	0	0.0000000;0.5218238	0.3306	ns
tRNA	tRNA	tRNA-Tyr-TAC	6	0.00775143724565597	69080	34	5.51102204408818	2.08143601515169	0.00711972358902936	66979.076	686	0.632	ns	0.1764706	0.06764065;0.34531513	0.8155	ns
tRNA	tRNA	tRNA-Arg-CGA	2	0.00258381241521866	69080	8	1.70731707317073	0.835636460392268	0.00220569352518666	66979.076	656	0.692	ns	0.25	0.03185403;0.65085579	0.6819	ns
tRNA	tRNA	tRNA-Ala-GCY_	12	0.0155028744913119	69080	82	3.48045267489712	1.56118884458884	0.00449641841599008	66979.076	973	0.058	ns	0.1463415	0.07796815;0.24167957	0.0001773	***
tRNA	tRNA	tRNA-Pro-CCA	2	0.00258381241521866	69080	9	2.14920273348519	1.03719561039509	0.00277656835280046	66979.076	586	0.832	ns	0.2222222	0.02814497;0.60009357	1	ns
tRNA	tRNA	tRNA-Leu-TTA	6	0.00775143724565597	69080	13	2.44323144104803	1.17721911593507	0.00315642586531624	66979.076	914	0.176	ns	0.4615385	0.1922324;0.7486545	0.02249	*
tRNA	tRNA	tRNA-Val-GTY	7	0.00904334345326529	69080	29	5.0933734939759	2.04480375022762	0.00658016083454028	66979.076	875	0.254	ns	0.2413793	0.1029836;0.4354003	0.332	ns
tRNA	tRNA	tRNA-Met-i	10	0.0129190620760933	69080	40	7.177	2.34375002168836	0.00927201085201214	66979.076	923	0.158	ns	0.25	0.1269148;0.4119620	0.2996	ns
tRNA	tRNA	tRNA-Leu-CTG	3	0.00387571862282798	69080	16	3.36004056795132	1.48876864541501	0.00434085726755548	66979.076	566	0.872	ns	0.1875	0.04047373;0.45645655	1	ns
tRNA	tRNA	tRNA-Thr-ACY_	4	0.00516762483043731	69080	12	2.01845444059977	1.04721379426057	0.00260765382158745	66979.076	848	0.308	ns	0.3333333	0.09924609;0.65112449	0.1285	ns
tRNA	tRNA	tRNA-Asn-AAT	1	0.00129190620760933	69080	2	1	0	0.00129190620760933	66979.076	213	0.426	ns	0.5	0.01257912;0.98742088	1	ns
tRNA	tRNA	tot	368	0.475421484400233	69080	1997	326.823	15.9254919011091	0.422224662489503	66979.076	997	0.01	**	0.1842764	0.1674946;0.2019905	0.01426	*
tRNA	tRNA	tRNA-Gly-GGA	17	0.0219624055293586	69080	107	20.615	3.97826615519898	0.0266326464698663	66979.076	231	0.462	ns	0.1588785	0.09536355;0.24214953	0.4616	ns
tRNA	tRNA	tRNA-Asn-AAC	12	0.0155028744913119	69080	46	10.25	2.79737829499789	0.0132420386279956	66979.076	795	0.414	ns	0.2608696	0.1426685;0.4113188	0.5944	ns
tRNA	tRNA	tRNA-Ile-ATA	12	0.0155028744913119	69080	65	11.421	3.09505061967302	0.0147548607971061	66979.076	659	0.686	ns	0.1846154	0.09919966;0.30028362	0.8703	ns
tRNA	tRNA	tRNA-Leu-CTA_	1	0.00129190620760933	69080	7	1.63456464379947	0.81900671736023	0.00211170421006327	66979.076	409	0.818	ns	0.1428571	0.003610297;0.578723197	1	ns
tRNA	tRNA	tRNA-Phe-TTY	15	0.0193785931141399	69080	87	8.532	2.6506606727384	0.0110225437633228	66979.076	994	0.016	*	0.1724138	0.09983452;0.26837791	0.02857	*
tRNA	tRNA	tRNA-Ser-TCA(m)	8	0.0103352496608746	69080	31	5.70870870870871	2.11214501096134	0.00737511621821421	66979.076	903	0.198	ns	0.2580645	0.1185640;0.4461339	0.3503	ns
tRNA	tRNA	tRNA-Ala-GCA	8	0.0103352496608746	69080	40	2.22321428571429	1.09715586750732	0.00287218433656002	66979.076	897	0.21	ns	0.2	0.09052241;0.35647802	0.00141	**
tRNA	tRNA	tRNA-Leu-CTY	9	0.0116271558684839	69080	30	3.70061099796334	1.64232364208858	0.00478084232021619	66979.076	981	0.042	*	0.3	0.1473452;0.4939590	0.008295	**
tRNA	tRNA	tRNA-Leu-CTA	0	0	69080	1	1	0	0.00129190620760933	66979.076	1	0.002	**	0	0.000;0.975	2.2e-16	***
tRNA	tRNA	tRNA-SeC(e)-TGA	0	0	69080	3	1.31854199683043	0.520947029322991	0.00170343259069883	66979.076	1	0.002	**	0	0.0000000;0.7075982	0.261	ns
tRNA	tRNA	tRNA-Ser-TCY	7	0.00904334345326529	69080	15	2.97983014861996	1.45445074295453	0.00384966106662355	66979.076	941	0.122	ns	0.4666667	0.2126667;0.7341387	0.01742	*
tRNA	tRNA	tRNA-Val-GTA	3	0.00387571862282798	69080	12	2.45376344086021	1.20481266178918	0.00317003222125213	66979.076	746	0.512	ns	0.25	0.05486064;0.57185846	0.7199	ns
tRNA	tRNA	tRNA-Gly-GGG	14	0.0180866869065306	69080	47	9.03	2.70821609817873	0.0116659130547122	66979.076	977	0.05	*	0.2978723	0.1733885;0.4489357	0.09242	ns
tRNA	tRNA	tRNA-Glu-GAG	4	0.00516762483043731	69080	18	2.83669141039236	1.40171659895274	0.00366473924215795	66979.076	831	0.342	ns	0.2222222	0.06409205;0.47637277	0.5117	ns
tRNA	tRNA	tRNA-Ser-AGY	6	0.00775143724565597	69080	14	2.74763406940063	1.3390617990755	0.00354968551049755	66979.076	946	0.112	ns	0.4285714	0.1766111;0.7113906	0.04034	*
tRNA	tRNA	tRNA-His-CAY	0	0	69080	1	1.00724637681159	0.0851256530758751	0.0013012678467949	66979.076	1	0.002	**	na	na	na	na
tRNA	tRNA	tRNA-Gln-CAA_	8	0.0103352496608746	69080	34	6.367	2.1806113973072	0.00822556682384859	66979.076	837	0.33	ns	0.2352941	0.1074618;0.4117078	0.5077	ns
tRNA	tRNA	tRNA-Pro-CCY	3	0.00387571862282798	69080	17	3.35728952772074	1.54003218167986	0.00433730318160421	66979.076	563	0.878	ns	0.1764706	0.03798507;0.43431787	1	ns
tRNA	tRNA	tRNA-Asp-GAY	8	0.0103352496608746	69080	49	8.195	2.56233107551318	0.0105871713713584	66979.076	580	0.844	ns	0.1632653	0.07322276;0.29657136	1	ns
tRNA	tRNA	tRNA-Ser-TCA	0	0	69080	1	1	0	0.00129190620760933	66979.076	1	0.002	**	0	0.000;0.975	2.2e-16	***
tRNA	tRNA	tRNA-Pro-CCG	1	0.00129190620760933	69080	4	1.36928104575163	0.614263738571586	0.00176898268296833	66979.076	427	0.854	ns	0.25	0.006309463;0.805879550	1	ns
tRNA	tRNA	tRNA-Ala-GCG	2	0.00258381241521866	69080	11	1.81852791878173	0.916493991011449	0.00234936750698498	66979.076	635	0.734	ns	0.1818182	0.0228312;0.5177559	0.7015	ns
LINE	Penelope	tot	148	0.19120211872618	69080	1097	195.514	12.6616002195663	0.25258575027453	66979.076	1	0.002	**	0.1349134	0.1152415;0.1565660	0.0001268	***
LINE	Penelope	Penelope1_Vert	148	0.19120211872618	69080	1097	195.514	12.6616002195663	0.25258575027453	66979.076	1	0.002	**	0.1349134	0.1152415;0.1565660	0.0001268	***
LINE	L1-Tx1	tot	26	0.0335895613978425	69080	189	34.224	5.27158549334198	0.0442141980492216	66979.076	72	0.144	ns	0.1375661	0.09187106;0.19503544	0.1307	ns
LINE	L1-Tx1	MARE6	26	0.0335895613978425	69080	189	34.224	5.27158549334198	0.0442141980492216	66979.076	72	0.144	ns	0.1375661	0.09187106;0.19503544	0.1307	ns
LINE	RTE-X	tot	1739	2.24662489503262	69080	15596	2627.992	41.5911018819622	3.39511917834765	66979.076	1	0.002	**	0.1115029	0.1066038;0.1165475	2.2e-16	***
LINE	RTE-X	L5	101	0.130482526968542	69080	737	139.036	10.517667294858	0.17962147148117	66979.076	1	0.002	**	0.1370421	0.1130284;0.1640024	0.0002347	***
LINE	RTE-X	L4_C_Mam	615	0.794522317679736	69080	5015	886.334	25.9765514498215	1.14506039661521	66979.076	1	0.002	**	0.1226321	0.1136757;0.1320303	2.2e-16	***
LINE	RTE-X	L4_A_Mam	750	0.968929655706996	69080	6597	1159.67	29.277572923251	1.49818487177831	66979.076	1	0.002	**	0.113688	0.1061243;0.1215951	2.2e-16	***
LINE	RTE-X	L4_B_Mam	397	0.512886764420903	69080	3247	581.677	21.1691947368294	0.751472127123571	66979.076	1	0.002	**	0.1222667	0.1111888;0.1340298	2.2e-16	***
LINE	L1	L1M2	1224	1.58129319811382	69080	9096	1573.96	34.3882967731023	2.03340869452878	66979.076	1	0.002	**	0.1345646	0.1276145;0.1417497	2.2e-16	***
LINE	L1	L1P	26	0.0335895613978425	69080	161	24.304	4.51508249868924	0.0313984884697371	66979.076	698	0.608	ns	0.1614907	0.1082856;0.2275992	0.661	ns
LINE	L1	L1MEg1	84	0.108520121439184	69080	1013	180.543	12.0215918109737	0.233244622440411	66979.076	1	0.002	**	0.08292201	0.06667865;0.10163547	2.2e-16	***
LINE	L1	L1MB7	2053	2.65228344422195	69080	23185	3925.289	51.9640427674824	5.07110522576061	66979.076	1	0.002	**	0.08854863	0.08492200;0.09227879	2.2e-16	***
LINE	L1	L1P2	243	0.313933208449067	69080	1631	309.484	15.8189121617759	0.399824300755765	66979.076	1	0.002	**	0.1489884	0.1320445;0.1672059	1.717e-05	***
LINE	L1	L1MB1	595	0.76868419352755	69080	6197	1083.805	29.3183652603883	1.40017440733803	66979.076	1	0.002	**	0.0960142	0.08878982;0.10362133	2.2e-16	***
LINE	L1	L1MCb	198	0.255797429106647	69080	2145	387.941	17.7726583939034	0.50118338608617	66979.076	1	0.002	**	0.09230769	0.08038832;0.10535400	2.2e-16	***
LINE	L1	L1M3b	88	0.113687746269621	69080	564	101.658	9.01944490455961	0.131332601253149	66979.076	69	0.138	ns	0.1560284	0.1270599;0.1886540	0.1393	ns
LINE	L1	L1MEh	303	0.391447580905626	69080	3050	532.092	20.406027098432	0.687412957819262	66979.076	1	0.002	**	0.09934426	0.08895268;0.11051133	2.2e-16	***
LINE	L1	L1ME2	1115	1.4404754214844	69080	12799	2300.214	40.4324249209095	2.97166074542988	66979.076	1	0.002	**	0.08711618	0.08228581;0.09213524	2.2e-16	***
LINE	L1	L1PA16	1775	2.29313351850656	69080	13973	2407.259	42.752048566784	3.10995284542342	66979.076	1	0.002	**	0.1270307	0.1215515;0.1326657	2.2e-16	***
LINE	L1	L1MEd	1360	1.75699244234869	69080	16918	2915.774	46.5965251940546	3.76690653058588	66979.076	1	0.002	**	0.08038775	0.07633354;0.08458689	2.2e-16	***
LINE	L1	L1M4b	353	0.456042891286093	69080	4228	746.544	25.0389499183375	0.964464827853498	66979.076	1	0.002	**	0.08349101	0.07532454;0.09223819	2.2e-16	***
LINE	L1	L1ME3A	1502	1.94044312382921	69080	15879	2805.768	46.2174883808308	3.62478909631161	66979.076	1	0.002	**	0.09459034	0.09008162;0.09924819	2.2e-16	***
LINE	L1	L1M4	1914	2.47270848136425	69080	20125	3358.627	49.6794718261066	4.33903107034429	66979.076	1	0.002	**	0.09510559	0.09108639;0.09924219	2.2e-16	***
LINE	L1	L1MC4	1997	2.57993669659583	69080	23685	4010.488	50.2542669566212	5.18117434274272	66979.076	1	0.002	**	0.08431497	0.08080637;0.08792595	2.2e-16	***
LINE	L1	L1MEf	901	1.164007493056	69080	11271	2025.779	37.6083307997782	2.61711646534462	66979.076	1	0.002	**	0.07993967	0.07499753;0.08510004	2.2e-16	***
LINE	L1	L1MDa	645	0.833279503908016	69080	6954	1208.722	32.5254765164574	1.56155545507396	66979.076	1	0.002	**	0.09275237	0.08603427;0.09981412	2.2e-16	***
LINE	L1	L1ME3G	2097	2.70912731735676	69080	18628	3171.559	47.3586883725084	4.09735675989923	66979.076	1	0.002	**	0.1125725	0.1080675;0.1171988	2.2e-16	***
LINE	L1	L1MEj	217	0.280343647051224	69080	2345	418.207	18.2841040102997	0.540284219365674	66979.076	1	0.002	**	0.09253731	0.08110991;0.10499391	2.2e-16	***
LINE	L1	L1P4e	35	0.0452167172663265	69080	194	31.372	5.13673067251945	0.0405296815451198	66979.076	816	0.372	ns	0.1804124	0.1289982;0.2418708	0.4944	ns
LINE	L1	L1ME3E	384	0.496091983721982	69080	4540	808.583	25.3439031016224	1.04461339706737	66979.076	1	0.002	**	0.0845815	0.07664643;0.09305556	2.2e-16	***
LINE	L1	L1MC2	637	0.822944254247142	69080	6382	1180.813	30.3196192309585	1.52549964472579	66979.076	1	0.002	**	0.09981197	0.09256365;0.10742829	2.2e-16	***
LINE	L1	L1PA2	482	0.622698792067696	69080	4918	1007.997	30.9671108266973	1.30223758155158	66979.076	1	0.002	**	0.09800732	0.08983639;0.10665889	2.2e-16	***
LINE	L1	L1MA2	815	1.0529035592016	69080	7417	1247.129	31.2012480019129	1.61117369678961	66979.076	1	0.002	**	0.1098827	0.1028522;0.1172214	2.2e-16	***
LINE	L1	L1M3e	144	0.186034493895743	69080	810	127.516	9.5258850762796	0.164738711969511	66979.076	963	0.078	ns	0.1777778	0.1520424;0.2058823	0.1115	ns
LINE	L1	L1MC5	1372	1.77249531684	69080	14431	2502.989	42.7605348696943	3.23362702667786	66979.076	1	0.002	**	0.09507311	0.09033485;0.09997533	2.2e-16	***
LINE	L1	L1MEa	40	0.0516762483043731	69080	355	61.989	7.18069923067674	0.0800839739034946	66979.076	3	0.006	**	0.1126761	0.08172818;0.15026139	0.001599	**
LINE	L1	L1PB1	1630	2.1058071184032	69080	13093	2301.917	41.9644984496435	2.97386086170144	66979.076	1	0.002	**	0.124494	0.1188847;0.1302708	2.2e-16	***
LINE	L1	L1MCc	307	0.396615205736064	69080	3179	577.622	21.9149579370206	0.746233447451715	66979.076	1	0.002	**	0.09657125	0.08652093;0.10737063	2.2e-16	***
LINE	L1	L1PA8	1219	1.57483366707577	69080	8111	1453.986	34.0339553110436	1.87841353917706	66979.076	1	0.002	**	0.1502897	0.1425778;0.1582538	3.974e-12	***
LINE	L1	L1P4	430	0.555519669272011	69080	3775	654.908	22.9610266483175	0.846079710613009	66979.076	1	0.002	**	0.1139073	0.1039421;0.1244745	2.2e-16	***
LINE	L1	L1M7	301	0.388863768490408	69080	3059	561.3	20.3519581908524	0.725146954331115	66979.076	1	0.002	**	0.09839817	0.08806749;0.10950392	2.2e-16	***
LINE	L1	L1PA13	1257	1.62392610296492	69080	9060	1526.791	34.7313919759716	1.97247077062205	66979.076	1	0.002	**	0.1387417	0.1316856;0.1460310	9.009e-15	***
LINE	L1	L1PREC2	1110	1.43401589044635	69080	7902	1401.686	33.4922249654025	1.81084684451909	66979.076	1	0.002	**	0.1404708	0.1328798;0.1483279	2.2e-16	***
LINE	L1	L1M2a1	29	0.0374652800206705	69080	120	22.365	4.47859719475114	0.0288934823331826	66979.076	935	0.134	ns	0.2416667	0.1682086;0.3282923	0.1272	ns
LINE	L1	L1MA9	1643	2.12260189910213	69080	16437	2757.302	43.1415575749183	3.56217557005361	66979.076	1	0.002	**	0.09995741	0.09541268;0.10464425	2.2e-16	***
LINE	L1	L1MA4	1045	1.35004198695175	69080	10000	1730.389	37.1650227756949	2.2355002906789	66979.076	1	0.002	**	0.1045	0.09857012;0.11066131	2.2e-16	***
LINE	L1	L1PB3	447	0.577482074801369	69080	3601	639.903	23.5042983950392	0.826694657967832	66979.076	1	0.002	**	0.1241322	0.1135321;0.1353465	2.2e-16	***
LINE	L1	HAL1b	497	0.642077385181836	69080	4340	793.006	25.1189355850308	1.02448937407144	66979.076	1	0.002	**	0.1145161	0.1051888;0.1243657	2.2e-16	***
LINE	L1	L1MC1	1268	1.63813707124863	69080	13002	2334.391	40.9788651183313	3.01581422388735	66979.076	1	0.002	**	0.09752346	0.09247614;0.10275173	2.2e-16	***
LINE	L1	L1PA4	1530	1.97661649764227	69080	11926	2236.163	43.6026790991634	2.8889128609263	66979.076	1	0.002	**	0.1282911	0.1223386;0.1344257	2.2e-16	***
LINE	L1	L1MD3	644	0.831987597700407	69080	5356	1004.134	27.8199207761631	1.29724694787158	66979.076	1	0.002	**	0.120239	0.1116440;0.1292501	2.2e-16	***
LINE	L1	L1PBa	342	0.44183192300239	69080	2167	402.828	17.9955065017424	0.52041599379885	66979.076	3	0.006	**	0.1578219	0.1427119;0.1738634	0.0006787	***
LINE	L1	L1MA8	1069	1.38104773593437	69080	11124	1895.601	38.9389013332045	2.44893869905045	66979.076	1	0.002	**	0.09609853	0.09068288;0.10172660	2.2e-16	***
LINE	L1	L1M3c	193	0.2493378980686	69080	1070	182.014	12.193050253094	0.235145016471804	66979.076	833	0.338	ns	0.1803738	0.1577723;0.2047481	0.3708	ns
LINE	L1	L1P4b	23	0.0297138427750145	69080	155	26.622	4.82290124057878	0.0343931270589755	66979.076	259	0.518	ns	0.1483871	0.09644964;0.21428885	0.5226	ns
LINE	L1	L1MC	930	1.20147277307667	69080	7862	1395.556	31.8499495020523	1.80292745946644	66979.076	1	0.002	**	0.1182905	0.1112307;0.1256347	2.2e-16	***
LINE	L1	L1M3de	67	0.0865577159098249	69080	499	81.057	8.22273460378993	0.104718041470189	66979.076	54	0.108	ns	0.1342685	0.1055934;0.1673582	0.08942	ns
LINE	L1	L1MA5	454	0.586525418254635	69080	4447	804.749	25.3362966300706	1.0396602286674	66979.076	1	0.002	**	0.1020913	0.09334365;0.11136535	2.2e-16	***
LINE	L1	HAL1M8	197	0.254505522899038	69080	2197	416.214	18.1912375919047	0.537709450293909	66979.076	1	0.002	**	0.08966773	0.07804669;0.10239621	2.2e-16	***
LINE	L1	L1ME4c	1312	1.69498094438344	69080	9421	1682.192	35.547500063447	2.17323428719075	66979.076	1	0.002	**	0.1392633	0.1323314;0.1464192	2.2e-16	***
LINE	L1	L1M2a	117	0.151153026290291	69080	489	96.867	9.31031648189217	0.125143078612493	66979.076	988	0.028	*	0.2392638	0.2021015;0.2796122	0.02672	*
LINE	L1	L1MC3	1165	1.50507073186487	69080	13130	2338.706	42.0420872590919	3.02138879917318	66979.076	1	0.002	**	0.0887281	0.08391782;0.09372156	2.2e-16	***
LINE	L1	L1P4d	30	0.0387571862282798	69080	167	29.376	5.15006282943685	0.0379510367547316	66979.076	591	0.822	ns	0.1796407	0.1246069;0.2464081	0.919	ns
LINE	L1	L1ME3C	301	0.388863768490408	69080	3264	598.807	22.346389241041	0.773602480459919	66979.076	1	0.002	**	0.09221814	0.08250768;0.10266614	2.2e-16	***
LINE	L1	L1M4a2	191	0.246754085653382	69080	2051	362.89	16.2438838879057	0.468819843679349	66979.076	1	0.002	**	0.0931253	0.08089298;0.10653435	2.2e-16	***
LINE	L1	L1M2c	113	0.145985401459854	69080	450	89.189	8.77349720768481	0.115223822750468	66979.076	999	0.006	**	0.2511111	0.2116825;0.2938465	0.006424	**
LINE	L1	L1M6	525	0.678250758994897	69080	5357	969.95	27.9824322837833	1.25308442607067	66979.076	1	0.002	**	0.09800261	0.0901681;0.1062781	2.2e-16	***
LINE	L1	L1M1	1126	1.4546863897681	69080	9983	1624.244	36.5119924078321	2.0983709062722	66979.076	1	0.002	**	0.1127917	0.1066499;0.1191605	2.2e-16	***
LINE	L1	L1PA7	1674	2.16265099153801	69080	13116	2424.606	45.6342332821233	3.13236354240682	66979.076	1	0.002	**	0.1276304	0.1219648;0.1334617	2.2e-16	***
LINE	L1	L1P3b	25	0.0322976551902332	69080	83	15.871	3.65591640012798	0.0205038434209676	66979.076	991	0.022	*	0.3012048	0.2053124;0.4117773	0.01667	*
LINE	L1	L1MA10	596	0.769976099735159	69080	5109	899.162	26.6309023685072	1.16163296944642	66979.076	1	0.002	**	0.1166569	0.1079775;0.1257769	2.2e-16	***
LINE	L1	L1MB8	1502	1.94044312382921	69080	16563	2879.493	44.744318130965	3.72003488146761	66979.076	1	0.002	**	0.09068405	0.08635279;0.09515966	2.2e-16	***
LINE	L1	L1MA4A	718	0.927588657063497	69080	6240	1113.861	30.2360695014894	1.43900394031393	66979.076	1	0.002	**	0.1150641	0.1072479;0.1232421	2.2e-16	***
LINE	L1	L1PB	222	0.286803178089271	69080	1846	323.809	16.5821436034816	0.418330857179769	66979.076	1	0.002	**	0.12026	0.1057636;0.1359748	7.822e-11	***
LINE	L1	L1MB4	1017	1.31386861313869	69080	9160	1646.705	35.1525771271279	2.12738841160132	66979.076	1	0.002	**	0.1110262	0.1046624;0.1176385	2.2e-16	***
LINE	L1	L1M4c	370	0.478005296815451	69080	3615	644.672	22.9249202390754	0.832855758671921	66979.076	1	0.002	**	0.1023513	0.09265664;0.11269421	2.2e-16	***
LINE	L1	L1MEg	1120	1.44693495252245	69080	13185	2333.824	40.1996148368742	3.01508171306763	66979.076	1	0.002	**	0.08494501	0.08024024;0.08983390	2.2e-16	***
LINE	L1	L1P1	435	0.561979200310057	69080	3259	575.8	21.9527201485812	0.743879594341451	66979.076	1	0.002	**	0.1334765	0.1219798;0.1456353	2.543e-11	***
LINE	L1	L1ME3	1017	1.31386861313869	69080	9162	1691.703	35.9932814189997	2.18552160713132	66979.076	1	0.002	**	0.111002	0.1046395;0.1176129	2.2e-16	***
LINE	L1	X9_LINE	102	0.131774433176151	69080	653	116.373	9.23683875523385	0.15034300109812	66979.076	64	0.128	ns	0.1562021	0.1291962;0.1863581	0.1521	ns
LINE	L1	L1PA17	649	0.838447128738454	69080	4789	866.375	26.076548110541	1.11927524061753	66979.076	1	0.002	**	0.1355189	0.1259449;0.1455396	2.2e-16	***
LINE	L1	L1PA15-16	233	0.301014146372973	69080	1431	251.648	14.8933511308875	0.325105613332472	66979.076	109	0.218	ns	0.1628232	0.1440519;0.1829897	0.1991	ns
LINE	L1	L1ME3B	688	0.888831470835217	69080	8120	1453.743	32.3259325761364	1.87809960596861	66979.076	1	0.002	**	0.08472906	0.07876027;0.09099782	2.2e-16	***
LINE	L1	L1MD1	605	0.781603255603643	69080	6979	1267.863	31.3355093327864	1.63796008009818	66979.076	1	0.002	**	0.08668864	0.08018918;0.09353575	2.2e-16	***
LINE	L1	L1HS	171	0.220915961501195	69080	1571	327.788	17.5633575243325	0.423471351979846	66979.076	1	0.002	**	0.1088479	0.09387061;0.12530408	2.2e-16	***
LINE	L1	L1MEb	180	0.232543117369679	69080	1672	314.969	16.3802427134445	0.406910406304502	66979.076	1	0.002	**	0.1076555	0.09319857;0.12350542	2.2e-16	***
LINE	L1	L1PA11	694	0.896582908080873	69080	4144	749.917	25.5783181886801	0.968822427491764	66979.076	10	0.02	*	0.167471	0.1562192;0.1791937	0.02384	*
LINE	L1	HAL1ME	785	1.01414637297332	69080	7407	1301.008	32.6406088384599	1.6807803113494	66979.076	1	0.002	**	0.1059808	0.09905945;0.11321399	2.2e-16	***
LINE	L1	L1PA8A	366	0.472837671985014	69080	2429	459.46	20.2614640864604	0.593579226148182	66979.076	1	0.002	**	0.1506793	0.1366746;0.1655318	7.294e-07	***
LINE	L1	L1MEc	1557	2.01149796524772	69080	17812	3099.942	47.2204659910129	4.00483431302887	66979.076	1	0.002	**	0.08741298	0.08330472;0.09165651	2.2e-16	***
LINE	L1	L1P4c	8	0.0103352496608746	69080	43	9.768	2.69619091413152	0.0126193398359279	66979.076	311	0.622	ns	0.1860465	0.0839124;0.3340145	0.59	ns
LINE	L1	L1MCa	569	0.735094632129707	69080	7243	1301.233	32.5072519975533	1.68107099024611	66979.076	1	0.002	**	0.07855861	0.07246401;0.08499490	2.2e-16	***
LINE	L1	L1MB2	949	1.22601899102125	69080	8944	1644.155	35.0790181235523	2.12409405077191	66979.076	1	0.002	**	0.1061047	0.09979526;0.11267188	2.2e-16	***
LINE	L1	L1MEi	511	0.660164072088366	69080	5311	943.093	27.2598505214253	1.2183877010529	66979.076	1	0.002	**	0.0962154	0.08841397;0.10446369	2.2e-16	***
LINE	L1	L1MC4a	912	1.17821846133971	69080	9991	1813.488	37.4560651004989	2.34285640462502	66979.076	1	0.002	**	0.09128215	0.08570441;0.09709944	2.2e-16	***
LINE	L1	HAL1	1878	2.42619985789032	69080	21238	3606.684	49.2851008436136	4.65949744848524	66979.076	1	0.002	**	0.08842641	0.08464101;0.09232489	2.2e-16	***
LINE	L1	L1MB5	1159	1.49731929461921	69080	9769	1764.013	35.2358396436838	2.27893934500355	66979.076	1	0.002	**	0.1186406	0.1122915;0.1252181	2.2e-16	***
LINE	L1	L1PA3	1214	1.56837413603772	69080	10703	2078.811	42.82993909268	2.68562883534655	66979.076	1	0.002	**	0.1134261	0.1074775;0.1195860	2.2e-16	***
LINE	L1	L1M6B	108	0.139525870421807	69080	730	136.301	10.7958765253197	0.176088108003359	66979.076	5	0.01	**	0.1479452	0.1229691;0.1758042	0.00673	**
LINE	L1	L1P3	480	0.620114979652477	69080	3552	607.278	23.4563619710499	0.784546217944577	66979.076	1	0.002	**	0.1351351	0.1240554;0.1468191	5.788e-09	***
LINE	L1	L1PB4	838	1.08261740197662	69080	7440	1282.298	32.233277527738	1.65660874620503	66979.076	1	0.002	**	0.1126344	0.1055363;0.1200376	2.2e-16	***
LINE	L1	L1ME3F	408	0.527097732704606	69080	4605	853.93	25.9636131770832	1.10319746786383	66979.076	1	0.002	**	0.08859935	0.08054621;0.09717847	2.2e-16	***
LINE	L1	L1MA1	435	0.561979200310057	69080	4314	696.082	23.1894162286381	0.899272656805116	66979.076	1	0.002	**	0.1008345	0.09200578;0.11020773	2.2e-16	***
LINE	L1	L1PA14	475	0.613655448614431	69080	3056	541.967	20.9506764053537	0.700170531619404	66979.076	2	0.004	**	0.1554319	0.1427570;0.1687702	0.001384	**
LINE	L1	L1M2b	36	0.0465086234739358	69080	220	38.752	5.6135557366083	0.0500639493572767	66979.076	354	0.708	ns	0.1636364	0.1173178;0.2192730	0.7232	ns
LINE	L1	L1M8	134	0.17311543181965	69080	1662	302.326	15.9904164241403	0.390576836121698	66979.076	1	0.002	**	0.08062575	0.06798523;0.09476956	2.2e-16	***
LINE	L1	L1M3f	100	0.129190620760933	69080	671	121.657	9.68148139914972	0.157169433499128	66979.076	13	0.026	*	0.1490313	0.1229326;0.1782603	0.03106	*
LINE	L1	L1M3d	86	0.111103933854402	69080	532	93.201	9.34547681699211	0.120406950455397	66979.076	252	0.504	ns	0.1616541	0.1313838;0.1957397	0.4583	ns
LINE	L1	L1M3a	105	0.135650151798979	69080	636	134.119	10.0331202774861	0.173269168658355	66979.076	2	0.004	**	0.1650943	0.1370636;0.1962745	0.004103	**
LINE	L1	L1MA3	855	1.10457980750598	69080	8888	1584.938	35.9612202986129	2.04759124087591	66979.076	1	0.002	**	0.09619712	0.0901439;0.1025165	2.2e-16	***
LINE	L1	L1M3	817	1.05548737161682	69080	7225	1259.741	30.1381523525784	1.62746721787998	66979.076	1	0.002	**	0.1130796	0.1058652;0.1206078	2.2e-16	***
LINE	L1	L1ME3D	376	0.485756734061107	69080	4186	770.56	24.9142754484476	0.995491247335443	66979.076	1	0.002	**	0.08982322	0.08133051;0.09889325	2.2e-16	***
LINE	L1	L1MDb	90	0.116271558684839	69080	971	153.36	11.5139468025074	0.198126735998966	66979.076	1	0.002	**	0.09268795	0.07519008;0.11269968	3.199e-09	***
LINE	L1	L1MD	933	1.2053484916995	69080	8496	1468.083	34.1617496058989	1.89662554098572	66979.076	1	0.002	**	0.1098164	0.1032438;0.1166579	2.2e-16	***
LINE	L1	L1M5	4439	5.7347716555778	69080	44640	6812.777	63.6478146939493	8.80146889735805	66979.076	1	0.002	**	0.09943996	0.09667885;0.10225329	2.2e-16	***
LINE	L1	L1MA5A	413	0.533557263742652	69080	3431	638.951	22.0335670529553	0.825464763258187	66979.076	1	0.002	**	0.1203731	0.1096662;0.1317315	2.2e-16	***
LINE	L1	L1PB2	409	0.528389638912215	69080	2887	524.657	20.089971576833	0.677807635165687	66979.076	1	0.002	**	0.1416696	0.1291443;0.1549258	1.021e-08	***
LINE	L1	L1M4a1	246	0.317808927071895	69080	2655	485.583	19.9830536563718	0.62732769200956	66979.076	1	0.002	**	0.09265537	0.08189171;0.10432658	2.2e-16	***
LINE	L1	L1MEg2	64	0.082681997286997	69080	755	136.26	10.8143122457856	0.176035139848847	66979.076	1	0.002	**	0.08476821	0.06589199;0.10695958	1.344e-13	***
LINE	L1	L1PA5	1496	1.93269168658355	69080	11398	2143.602	43.2643432794189	2.76933273044377	66979.076	1	0.002	**	0.1312511	0.1251028;0.1375884	2.2e-16	***
LINE	L1	L1ME4b	2674	3.45455719914734	69080	24590	4120.623	52.548398693064	5.32345843291777	66979.076	1	0.002	**	0.1087434	0.1048784;0.1127012	2.2e-16	***
LINE	L1	L1PA12	262	0.338479426393644	69080	1769	319.33	16.0662137177128	0.412544409275887	66979.076	1	0.002	**	0.1481063	0.1318651;0.1655238	0.0003322	***
LINE	L1	L1MC5a	1627	2.10193139978038	69080	17929	3045.605	46.8657804413452	3.93463600542601	66979.076	1	0.002	**	0.09074683	0.08658093;0.09504602	2.2e-16	***
LINE	L1	L1ME4a	3444	4.44932497900652	69080	29291	4718.96	56.0015765543844	6.09645371746011	66979.076	1	0.002	**	0.1175788	0.1139110;0.1213226	2.2e-16	***
LINE	L1	L1PA10	1257	1.62392610296492	69080	7090	1290.763	32.9624840744195	1.66754473225244	66979.076	167	0.334	ns	0.177292	0.1684657;0.1863844	0.3026	ns
LINE	L1	L1M	107	0.138233964214198	69080	748	136.169	10.4326064949407	0.175917576383955	66979.076	3	0.006	**	0.1430481	0.1187358;0.1702134	0.005141	**
LINE	L1	L1ME5	528	0.682126477617725	69080	3442	623.582	21.746912521188	0.80560945675344	66979.076	1	0.002	**	0.1533992	0.1415131;0.1658772	1.744e-05	***
LINE	L1	L1MA7	854	1.10328790129837	69080	8595	1455.39	34.4146228552089	1.88022737549254	66979.076	1	0.002	**	0.09936009	0.09311429;0.10587896	2.2e-16	***
LINE	L1	L1MD2	1018	1.3151605193463	69080	10982	1885.97	37.9815968819335	2.43649635036496	66979.076	1	0.002	**	0.09269714	0.08733615;0.09827518	2.2e-16	***
LINE	L1	L1MB3	2236	2.88870228021446	69080	17260	3084.012	45.1767949150756	3.98425424714166	66979.076	1	0.002	**	0.1295481	0.1245721;0.1346493	2.2e-16	***
LINE	L1	tot	40380	52.1671726632647	69080	950736	44298.908	102.872008759362	57.2300342355145	66979.076	1	0.002	**	0.04247236	0.04206786;0.04287965	2.2e-16	***
LINE	L1	L1P4a	83	0.107228215231574	69080	601	105.285	9.75545713659509	0.136018345068148	66979.076	4	0.008	**	0.1381032	0.1115221;0.1682981	0.0157	*
LINE	L1	L1PBb	46	0.0594276855500291	69080	317	54.35	6.82114565362946	0.070215102383567	66979.076	131	0.262	ns	0.1451104	0.1082379;0.1887730	0.2332	ns
LINE	L1	L1P5	87	0.112395840062012	69080	762	129.605	10.0994541423769	0.167437504037207	66979.076	1	0.002	**	0.1141732	0.09246514;0.13891755	2.087e-05	***
LINE	L1	L1ME1	2570	3.32019895355597	69080	31305	5193.623	59.1281744349681	6.70967379368258	66979.076	1	0.002	**	0.08209551	0.07907753;0.08519130	2.2e-16	***
LINE	L1	L1MA6	535	0.69116982107099	69080	5458	967.268	28.8218471801319	1.24961953362186	66979.076	1	0.002	**	0.09802125	0.09025769;0.10621756	2.2e-16	***
LINE	L1	L1PBa1	81	0.104644402816356	69080	441	85.876	8.71255028866591	0.110943737484659	66979.076	330	0.66	ns	0.1836735	0.1486249;0.2230295	0.5887	ns
LINE	L1	L1ME3Cz	1326	1.71306763128997	69080	14145	2449.745	42.547505981729	3.16484077255991	66979.076	1	0.002	**	0.09374337	0.08898861;0.09866599	2.2e-16	***
LINE	L1	L1PA15	1153	1.48956785737355	69080	8463	1456.267	35.4756004773595	1.88136037723661	66979.076	1	0.002	**	0.1362401	0.1289986;0.1437331	2.2e-16	***
LINE	L1	L1PA6	999	1.29061430140172	69080	6051	1212.013	34.2003581194042	1.5658071184032	66979.076	1	0.002	**	0.1650967	0.1558226;0.1746948	2.705e-12	***
LINE	L1	L1ME2z	691	0.892707189458045	69080	7272	1338.505	32.4829049518991	1.72922291841612	66979.076	1	0.002	**	0.095022	0.08837669;0.10199396	2.2e-16	***
LINE	Jockey	tot	46	0.0594276855500291	69080	221	40.763	5.64310868898302	0.052661972740779	66979.076	837	0.33	ns	0.2081448	0.1566029;0.2676956	0.3854	ns
LINE	Jockey	X12_LINE	46	0.0594276855500291	69080	221	40.763	5.64310868898302	0.052661972740779	66979.076	837	0.33	ns	0.2081448	0.1566029;0.2676956	0.3854	ns
LINE	tot	tot	50970	65.8484594018474	69080	1569213	51725.886	90.5642804470551	66.8249932174924	66979.076	1	0.002	**	0.03248125	0.03220443;0.03275980	0.0007125	***
LINE	L2	X24_LINE	79	0.102060590401137	69080	550	92.431	8.78968130807356	0.119412182675538	66979.076	79	0.158	ns	0.1436364	0.1153960;0.1757685	0.1379	ns
LINE	L2	UCON86	14	0.0180866869065306	69080	66	12.508	3.20939811120968	0.0161591628447775	66979.076	732	0.54	ns	0.2121212	0.1211019;0.3302115	0.6376	ns
LINE	L2	L2-1_Crp	7	0.00904334345326529	69080	41	7.193	2.51317867790316	0.00929268135133389	66979.076	568	0.868	ns	0.1707317	0.07151529;0.32056088	1	ns
LINE	L2	UCON49	22	0.0284219365674052	69080	106	19.841	3.92264019585102	0.0256327110651767	66979.076	759	0.486	ns	0.2075472	0.1348760;0.2971941	0.618	ns
LINE	L2	tot	27598	35.6540275176022	69080	523574	32664.767	101.275621264263	42.1998152574123	66979.076	1	0.002	**	0.05271079	0.05210704;0.05331950	2.2e-16	***
LINE	L2	L2-2_Mam	100	0.129190620760933	69080	520	93.517	8.60033003300899	0.120815192817001	66979.076	796	0.412	ns	0.1923077	0.1593016;0.2288560	0.458	ns
LINE	L2	L2	6116	7.90129836573865	69080	54017	7868.686	71.9387419030009	10.1656042891286	66979.076	1	0.002	**	0.1132236	0.1105631;0.1159258	2.2e-16	***
LINE	L2	L2d2	6205	8.01627801821588	69080	52674	7551.521	66.4441297736781	9.7558568567922	66979.076	1	0.002	**	0.1178001	0.1150587;0.1205836	2.2e-16	***
LINE	L2	L2d	3696	4.77488534332408	69080	27881	4406.021	53.2851373730505	5.69216588075706	66979.076	1	0.002	**	0.1325634	0.1286035;0.1366000	2.2e-16	***
LINE	L2	L2-3_AMi	1	0.00129190620760933	69080	12	2.30769230769231	1.12940101399153	0.00298132201755999	66979.076	245	0.49	ns	0.08333333	0.002107593;0.384796165	0.4827	ns
LINE	L2	L2a	14298	18.4716749563982	69080	166340	17916.889	89.6244007634763	23.1469401201473	66979.076	1	0.002	**	0.08595647	0.08461368;0.08731372	2.2e-16	***
LINE	L2	L2-1_AMi	207	0.267424584975131	69080	951	173.922	11.3510687938521	0.224690911439829	66979.076	997	0.01	**	0.2176656	0.1918199;0.2452723	0.006377	**
LINE	L2	X13_LINE	15	0.0193785931141399	69080	139	24.473	4.56224561867128	0.0316168206188231	66979.076	19	0.038	*	0.1079137	0.06166987;0.17173580	0.03404	*
LINE	L2	L2b	10885	14.0623990698275	69080	91943	12101.081	75.1839548445416	15.6334616626833	66979.076	1	0.002	**	0.1183886	0.1163069;0.1204943	2.2e-16	***
LINE	L2	X15_LINE	27	0.0348814676054518	69080	244	44.308	5.80955134987951	0.0572417802467541	66979.076	2	0.004	**	0.1106557	0.07420129;0.15690423	0.0035	**
LINE	L2	L2-3_Crp	307	0.396615205736064	69080	1730	313.52	15.5141964113611	0.405038434209676	66979.076	338	0.676	ns	0.1774566	0.1597232;0.1962912	0.7081	ns
LINE	L2	L2c	12105	15.6385246431109	69080	126360	14710.38	82.511391514928	19.0044312382921	66979.076	1	0.002	**	0.09579772	0.09418029;0.09743372	2.2e-16	***
LINE	Dong-R4	tot	104	0.13435824559137	69080	551	97.886	8.75920816784986	0.126459531038047	66979.076	782	0.44	ns	0.1887477	0.1569091;0.2239659	0.5035	ns
LINE	Dong-R4	Mam_R4	104	0.13435824559137	69080	551	97.886	8.75920816784986	0.126459531038047	66979.076	782	0.44	ns	0.1887477	0.1569091;0.2239659	0.5035	ns
LINE	RTE-BovB	tot	1165	1.50507073186487	69080	8868	1496.073	33.5469382815789	1.93278599573671	66979.076	1	0.002	**	0.1313712	0.1244060;0.1385796	2.2e-16	***
LINE	RTE-BovB	MamRTE1	1158	1.4960273884116	69080	8819	1487.356	33.2621953219813	1.92152444932498	66979.076	1	0.002	**	0.1313074	0.1243245;0.1385348	2.2e-16	***
LINE	RTE-BovB	MamRTE2	9	0.0116271558684839	69080	49	9.579	2.7588712130816	0.0123751695626897	66979.076	512	0.98	ns	0.1836735	0.08759034;0.32022121	1	ns
LINE	CR1	CR1-16_AMi	57	0.0736386538337317	69080	306	56.027	6.64035882805782	0.0723816290937278	66979.076	606	0.792	ns	0.1862745	0.1442434;0.2344990	0.8825	ns
LINE	CR1	X8_LINE	46	0.0594276855500291	69080	223	41.226	5.74490451860847	0.0532601253149021	66979.076	824	0.356	ns	0.206278	0.1551579;0.2653860	0.3896	ns
LINE	CR1	X7D_LINE	10	0.0129190620760933	69080	55	9.728	2.88345805073186	0.0125676635876235	66979.076	597	0.81	ns	0.1818182	0.09079051;0.30904851	0.8608	ns
LINE	CR1	CR1-12_AMi	27	0.0348814676054518	69080	133	23.827	4.43765295666119	0.0307822492087075	66979.076	790	0.424	ns	0.2030075	0.1382504;0.2814484	0.4969	ns
LINE	CR1	X2_LINE	28	0.0361733738130612	69080	191	34.464	5.37732457822842	0.0445242555390479	66979.076	143	0.286	ns	0.1465969	0.09967561;0.20485778	0.2586	ns
LINE	CR1	CR1_Mam	219	0.282927459466443	69080	1695	293.558	15.3050606297682	0.379249402493379	66979.076	1	0.002	**	0.1292035	0.1135927;0.1461103	8.678e-07	***
LINE	CR1	CR1-3_Croc	258	0.333311801563207	69080	1338	240.376	13.4473586795123	0.3105432465603	66979.076	920	0.164	ns	0.1928251	0.1720052;0.2150033	0.2126	ns
LINE	CR1	X21_LINE	10	0.0129190620760933	69080	45	8.209	2.61536979396016	0.010605258058265	66979.076	811	0.382	ns	0.2222222	0.1120459;0.3708876	0.4448	ns
LINE	CR1	tot	7173	9.26684322718171	69080	68381	9318.36	69.7324818073974	12.0384471287385	66979.076	1	0.002	**	0.1048976	0.1026104;0.1072183	2.2e-16	***
LINE	CR1	CR1-L3B_Croc	9	0.0116271558684839	69080	37	6.881	2.44598074845691	0.00888960661455978	66979.076	861	0.282	ns	0.2432432	0.1177252;0.4119917	0.3961	ns
LINE	CR1	X7B_LINE	153	0.197661649764227	69080	934	160.156	11.4120067428081	0.206906530585879	66979.076	282	0.564	ns	0.1638116	0.1406304;0.1891345	0.5725	ns
LINE	CR1	CR1-13_AMi	13	0.0167947806989213	69080	102	18.579	3.98668441849272	0.0240023254311737	66979.076	108	0.216	ns	0.127451	0.06964188;0.20808057	0.1981	ns
LINE	CR1	X7A_LINE	144	0.186034493895743	69080	920	163.255	11.5238350289204	0.210910147923261	66979.076	49	0.098	ns	0.1565217	0.1336287;0.1816379	0.101	ns
LINE	CR1	X17_LINE	138	0.178283056650087	69080	966	174.048	11.2756745623859	0.224853691621988	66979.076	1	0.002	**	0.1428571	0.1213879;0.1665289	0.002222	**
LINE	CR1	CR1-1_Amn	20	0.0258381241521866	69080	66	12.229	2.94911109595014	0.0157987210128545	66979.076	997	0.01	**	0.3030303	0.1958996;0.4285165	0.02487	*
LINE	CR1	X1_LINE	18	0.0232543117369679	69080	85	16.023	3.48749675750869	0.0207002131645243	66979.076	772	0.46	ns	0.2117647	0.1306021;0.3138731	0.5792	ns
LINE	CR1	X6A_LINE	137	0.176991150442478	69080	1033	179.601	12.0022436591186	0.232027646792843	66979.076	1	0.002	**	0.1326234	0.1125262;0.1548394	0.000349	***
LINE	CR1	CR1-11_Crp	3	0.00387571862282798	69080	25	4.29909365558912	1.82946569856553	0.00555402578074946	66979.076	366	0.732	ns	0.12	0.0254654;0.3121903	0.7897	ns
LINE	CR1	X20_LINE	30	0.0387571862282798	69080	161	29.25	5.26433407120152	0.0377882565725728	66979.076	597	0.81	ns	0.1863354	0.1293922;0.2551941	0.8385	ns
LINE	CR1	X6B_LINE	136	0.175699244234869	69080	875	154.567	11.5938746296883	0.199686066791551	66979.076	58	0.116	ns	0.1554286	0.1320430;0.1811607	0.1011	ns
LINE	CR1	CR1-L3A_Croc	73	0.0943091531554809	69080	323	56.115	6.68569169745909	0.0724953168399974	66979.076	997	0.01	**	0.2260062	0.1815438;0.2755725	0.0153	*
LINE	CR1	CR1-8_Crp	3	0.00387571862282798	69080	7	1.68476821192053	0.832826858462498	0.002176562511363	66979.076	734	0.536	ns	0.4285714	0.09898828;0.81594843	0.37	ns
LINE	CR1	X5B_LINE	14	0.0180866869065306	69080	73	13.213	3.22149173660418	0.017069956721142	66979.076	654	0.696	ns	0.1917808	0.1090062;0.3007886	0.7624	ns
LINE	CR1	L3	5101	6.59001356501518	69080	45293	6766.755	62.8423753460922	8.74201278987146	66979.076	1	0.002	**	0.1126223	0.1097247;0.1155695	2.2e-16	***
LINE	CR1	X7C_LINE	97	0.125314902138105	69080	620	106.72	9.35056324683348	0.137872230476067	66979.076	166	0.332	ns	0.1564516	0.1287414;0.1874796	0.3126	ns
LINE	CR1	L3b	1552	2.00503843420968	69080	9560	1652.247	36.8021519668265	2.13454815580389	66979.076	3	0.006	**	0.1623431	0.1550024;0.1698902	0.006553	**
LINE	CR1	Plat_L3	604	0.780311349396034	69080	3315	580.433	21.8217253831749	0.749864995801305	66979.076	872	0.26	ns	0.1822021	0.1691957;0.1957716	0.2828	ns
LTR?	tot	tot	1104	1.4262644532007	69080	8420	1458.514	32.9432703759518	1.88426329048511	66979.076	1	0.002	**	0.1311164	0.1239761;0.1385130	2.2e-16	***
LTR?	LTR?	MER129	19	0.0245462179445772	69080	122	23.061	4.15458054916973	0.0297926490536787	66979.076	201	0.402	ns	0.1557377	0.09644638;0.23247280	0.418	ns
LTR?	LTR?	Eutr18	167	0.215748336670758	69080	676	116.005	9.63035402873221	0.14986757961372	66979.076	1001	0.002	**	0.2470414	0.2149532;0.2813555	6.773e-07	***
LTR?	LTR?	MamRep605	405	0.523222014081778	69080	3549	633.214	21.9550045826965	0.818053097345133	66979.076	1	0.002	**	0.1141167	0.1038362;0.1250375	2.2e-16	***
LTR?	LTR?	MamRep1151	152	0.196369743556618	69080	1260	231.716	13.6717321602005	0.299355338802403	66979.076	1	0.002	**	0.1206349	0.1031554;0.1399056	1.386e-09	***
LTR?	LTR?	MamRep605b	324	0.418577611265422	69080	2374	419.16	17.9573067263681	0.541515405981526	66979.076	1	0.002	**	0.1364785	0.1229133;0.1509473	1.474e-07	***
LTR?	LTR?	tot	1104	1.4262644532007	69080	8420	1458.514	32.9432703759518	1.88426329048511	66979.076	1	0.002	**	0.1311164	0.1239761;0.1385130	2.2e-16	***
LTR?	LTR?	UCON51	4	0.00516762483043731	69080	42	7.28528528528529	2.53110780234819	0.00941190528426495	66979.076	128	0.256	ns	0.0952381	0.02656357;0.22622487	0.2234	ns
LTR?	LTR?	Eutr5	85	0.109812027646793	69080	397	73.665	7.6931111365272	0.0951682707835411	66979.076	942	0.12	ns	0.2141058	0.1747570;0.2577767	0.1552	ns
scRNA	tot	tot	251	0.324268458109941	69080	1861	341.041	16.3978720939398	0.440592984949293	66979.076	1	0.002	**	0.1348737	0.1196702;0.1512379	2.38e-08	***
scRNA	scRNA	tot	251	0.324268458109941	69080	1861	341.041	16.3978720939398	0.440592984949293	66979.076	1	0.002	**	0.1348737	0.1196702;0.1512379	2.38e-08	***
scRNA	scRNA	BC200	113	0.145985401459854	69080	676	127.66	10.367540011299	0.164924746463407	66979.076	93	0.186	ns	0.1671598	0.1397962;0.1974651	0.1543	ns
scRNA	scRNA	HY3	71	0.0917253407402623	69080	545	97.461	8.55661701227153	0.125910470899813	66979.076	1	0.002	**	0.1302752	0.1031659;0.1614664	0.002508	**
scRNA	scRNA	HY4	18	0.0232543117369679	69080	162	30.582	4.84011391422793	0.0395090756411085	66979.076	7	0.014	*	0.1111111	0.06719591;0.16991107	0.01162	*
scRNA	scRNA	HY1	47	0.0607195917576384	69080	456	83.759	8.10423331337381	0.10820877204315	66979.076	1	0.002	**	0.1030702	0.07671951;0.13469894	2.823e-06	***
scRNA	scRNA	HY5	3	0.00387571862282798	69080	22	4.2635814889336	1.7591486227828	0.00550814739220154	66979.076	348	0.696	ns	0.1363636	0.02905585;0.34912210	0.7864	ns
SINE	tot	tot	44676	57.7172017311543	69080	1806997	52050.393	85.9513710721894	67.2442258252051	66979.076	1	0.002	**	0.02472389	0.02449797;0.02495134	2.2e-16	***
SINE	Alu	AluYc	979	1.26477617724953	69080	6703	1223.877	30.721387902806	1.58113429365028	66979.076	1	0.002	**	0.146054	0.1376803;0.1547369	1.947e-15	***
SINE	Alu	AluYd8	30	0.0387571862282798	69080	224	41.292	5.80986148634289	0.0533453911246044	66979.076	33	0.066	ns	0.1339286	0.09221872;0.18564071	0.05747	ns
SINE	Alu	AluY	9955	12.8609262967509	69080	98084	12772.458	81.1890503571627	16.5008177766294	66979.076	1	0.002	**	0.1014946	0.09961148;0.10340140	2.2e-16	***
SINE	Alu	AluYh3	92	0.118855371100058	69080	649	126.283	10.4206286039039	0.163145791615529	66979.076	2	0.004	**	0.1417565	0.1158301;0.1709905	0.0005066	***
SINE	Alu	AluYk11	30	0.0387571862282798	69080	171	32.545	5.07047184043898	0.0420450875266456	66979.076	365	0.73	ns	0.1754386	0.1216088;0.2408784	0.6969	ns
SINE	Alu	AluYe5	186	0.240294554615335	69080	1297	246.375	13.9459982025621	0.318293391899748	66979.076	1	0.002	**	0.1434079	0.1247727;0.1636749	1.109e-05	***
SINE	Alu	Alu	1148	1.48310832633551	69080	7748	1405.249	31.6886283730957	1.8154499063368	66979.076	1	0.002	**	0.1481673	0.1403256;0.1562746	8.389e-15	***
SINE	Alu	AluSx3	4925	6.36263807247594	69080	38631	6186.932	61.5722869684286	7.99293585685679	66979.076	1	0.002	**	0.1274883	0.1241776;0.1308551	2.2e-16	***
SINE	Alu	AluSx	11995	15.4964149602739	69080	124945	15035.029	82.5465207448932	19.4238472966863	66979.076	1	0.002	**	0.09600224	0.09437415;0.09764911	2.2e-16	***
SINE	Alu	AluSc	4817	6.22311220205413	69080	37679	6054.493	61.6117030518793	7.82183709062722	66979.076	1	0.002	**	0.1278431	0.1244870;0.1312567	2.2e-16	***
SINE	Alu	AluSg	5419	7.00083973903495	69080	42580	6754.435	62.8353567432943	8.72609650539371	66979.076	1	0.002	**	0.1272663	0.1241146;0.1304690	2.2e-16	***
SINE	Alu	AluYh3a3	24	0.0310057489826239	69080	158	31.921	4.89905702760846	0.0412389380530973	66979.076	71	0.142	ns	0.1518987	0.09981418;0.21753126	0.1366	ns
SINE	Alu	AluYg6	136	0.175699244234869	69080	811	153.497	11.0440011300688	0.198303727149409	66979.076	57	0.114	ns	0.1676942	0.1426108;0.1952195	0.1273	ns
SINE	Alu	AluSx1	11227	14.5042309928299	69080	106483	13548.632	81.4309743253732	17.5035617854144	66979.076	1	0.002	**	0.1054347	0.1035961;0.1072947	2.2e-16	***
SINE	Alu	AluYj4	428	0.552935856856792	69080	2787	533.506	20.4420606065495	0.689239713196822	66979.076	1	0.002	**	0.1535701	0.1403745;0.1674977	2.196e-07	***
SINE	Alu	FLAM_A	2119	2.73754925392417	69080	14934	2621.635	42.084806117005	3.38690653058588	66979.076	1	0.002	**	0.141891	0.1363313;0.1475906	2.2e-16	***
SINE	Alu	AluYk3	853	1.10199599509076	69080	6065	1128.889	29.9203928602034	1.45841870680189	66979.076	1	0.002	**	0.140643	0.1319856;0.1496477	2.2e-16	***
SINE	Alu	AluSc5	639	0.82552806666236	69080	4143	782.467	24.1029430332244	1.01087397454945	66979.076	1	0.002	**	0.1542361	0.1433642;0.1655978	5.869e-09	***
SINE	Alu	AluYi6	78	0.100768684193528	69080	454	86.101	7.95525518667283	0.111234416381371	66979.076	180	0.36	ns	0.1718062	0.1382405;0.2097153	0.3691	ns
SINE	Alu	AluYa8	60	0.0775143724565596	69080	390	72.652	7.62515829599878	0.0938595697952329	66979.076	49	0.098	ns	0.1538462	0.1195000;0.1935488	0.104	ns
SINE	Alu	AluYk2	990	1.27898714553323	69080	6622	1235.043	30.1161108234634	1.59555971836445	66979.076	1	0.002	**	0.1495017	0.1409935;0.1583197	2.232e-15	***
SINE	Alu	AluSq2	6470	8.35863316323235	69080	51711	7895.227	71.051472769977	10.1998927717848	66979.076	1	0.002	**	0.1251184	0.1222783;0.1280008	2.2e-16	***
SINE	Alu	AluJo	5789	7.4788450358504	69080	45868	7139.713	67.2749622932005	9.22383954524901	66979.076	1	0.002	**	0.12621	0.1231837;0.1292837	2.2e-16	***
SINE	Alu	AluYb8	370	0.478005296815451	69080	2645	482.154	19.7965701117186	0.622897745623668	66979.076	1	0.002	**	0.1398866	0.1268825;0.1536932	6.596e-09	***
SINE	Alu	AluSp	7065	9.1273173567599	69080	64572	9369.63	71.7444936728413	12.1046831600026	66979.076	1	0.002	**	0.1094127	0.1070149;0.1118457	2.2e-16	***
SINE	Alu	AluYk4	159	0.205413087009883	69080	1095	209.483	12.7200436520678	0.270632388088625	66979.076	1	0.002	**	0.1452055	0.1248568;0.1674809	7.388e-05	***
SINE	Alu	AluYh9	24	0.0310057489826239	69080	168	29.115	4.94086907205475	0.0376138492345456	66979.076	169	0.338	ns	0.1428571	0.09372538;0.20506415	0.3584	ns
SINE	Alu	AluYe6	30	0.0387571862282798	69080	193	39.81	5.44844799787844	0.0514307861249273	66979.076	43	0.086	ns	0.1554404	0.1073988;0.2144053	0.09054	ns
SINE	Alu	AluYc3	96	0.124022995930495	69080	557	110.25	9.54183140421935	0.142432659388928	66979.076	71	0.142	ns	0.1723519	0.1418956;0.2063311	0.1365	ns
SINE	Alu	AluYk12	13	0.0167947806989213	69080	100	19.682	3.9654256518816	0.0254272979781668	66979.076	59	0.118	ns	0.13	0.07107305;0.21204068	0.102	ns
SINE	Alu	AluYf1	328	0.423745236095859	69080	1999	386.493	17.0256225384807	0.499312705897552	66979.076	2	0.004	**	0.164082	0.1480986;0.1810572	0.0008267	***
SINE	Alu	AluSq	1850	2.39002648407726	69080	12256	2243.511	40.9108735983305	2.89840578773981	66979.076	1	0.002	**	0.1509465	0.1446511;0.1574081	2.2e-16	***
SINE	Alu	AluSz	11855	15.3155480912086	69080	118033	14549.532	82.8998513952912	18.7966307086106	66979.076	1	0.002	**	0.100438	0.09872882;0.10216687	2.2e-16	***
SINE	Alu	tot	37022	47.8289516181125	69080	1196725	45703.87	92.0647762340353	59.0451133647697	66979.076	1	0.002	**	0.0309361	0.03062660;0.03124786	2.2e-16	***
SINE	Alu	AluSg4	1671	2.15877527291519	69080	11821	2173.707	38.0841640915821	2.80822556682385	66979.076	1	0.002	**	0.1413586	0.1351248;0.1477696	2.2e-16	***
SINE	Alu	AluYi6_4d	5	0.00645953103804664	69080	46	9.099	2.65975060358547	0.0117550545830373	66979.076	80	0.16	ns	0.1086957	0.03624837;0.23569670	0.1421	ns
SINE	Alu	AluYb9	51	0.0658872165880757	69080	378	71.422	7.58217682498933	0.0922705251598734	66979.076	5	0.01	**	0.1349206	0.1021337;0.1735539	0.00693	**
SINE	Alu	AluSq10	218	0.281635553258833	69080	1528	295.224	15.2890673220959	0.381401718235256	66979.076	1	0.002	**	0.1426702	0.1255066;0.1612193	2.458e-07	***
SINE	Alu	AluYh7	69	0.0891415283250436	69080	462	87.782	8.05837535818563	0.113406110716362	66979.076	10	0.02	*	0.1493506	0.1180992;0.1851714	0.028	*
SINE	Alu	AluYm1	687	0.887539564627608	69080	4667	869.277	27.0839031309892	1.12302435243201	66979.076	1	0.002	**	0.1472038	0.1371546;0.1576965	1.928e-12	***
SINE	Alu	AluSg7	823	1.06323880886248	69080	5829	1097.186	27.9134835978343	1.41746140430205	66979.076	1	0.002	**	0.1411906	0.1323468;0.1503952	2.2e-16	***
SINE	Alu	AluSq4	247	0.319100833279504	69080	1638	317.711	16.7722027708285	0.410452813125767	66979.076	1	0.002	**	0.1507937	0.1337963;0.1690525	5.752e-06	***
SINE	Alu	FAM	589	0.760932756281894	69080	4262	793.651	24.7105202051436	1.02532265357535	66979.076	1	0.002	**	0.138198	0.1279704;0.1489242	2.2e-16	***
SINE	Alu	FLAM_C	3195	4.1276403333118	69080	24406	4134.924	50.8630836390921	5.34193398359279	66979.076	1	0.002	**	0.1309104	0.1267023;0.1352066	2.2e-16	***
SINE	Alu	FRAM	3042	3.92997868354757	69080	20221	3494.862	50.4224690131432	4.51503391253795	66979.076	1	0.002	**	0.1504377	0.1455360;0.1554401	2.2e-16	***
SINE	Alu	AluJr	11571	14.9486467282475	69080	114124	14127.163	82.0511109968405	18.2509695756088	66979.076	1	0.002	**	0.1013897	0.09964425;0.10315547	2.2e-16	***
SINE	Alu	AluSc8	2755	3.5592016019637	69080	20437	3546.756	49.38294380795	4.58207609327563	66979.076	1	0.002	**	0.1348045	0.1301501;0.1395631	2.2e-16	***
SINE	Alu	AluSx4	1666	2.15231574187714	69080	11827	2158.604	41.3705052265826	2.78871390737032	66979.076	1	0.002	**	0.1408641	0.1346412;0.1472644	2.2e-16	***
SINE	Alu	AluSz6	5107	6.59776500226084	69080	40962	6548.707	63.8338147607278	8.46031522511466	66979.076	1	0.002	**	0.1246765	0.1214919;0.1279145	2.2e-16	***
SINE	Alu	AluJb	11566	14.9421871972095	69080	117273	14383.299	83.0447953639301	18.581873264001	66979.076	1	0.002	**	0.09862458	0.0969238;0.1003452	2.2e-16	***
SINE	Alu	AluJr4	1628	2.10322330598799	69080	12307	2232.836	41.4237737661965	2.88461468897358	66979.076	1	0.002	**	0.1322824	0.1263436;0.1383957	2.2e-16	***
SINE	Alu	AluYa5	544	0.702796976939474	69080	3782	689.742	23.6083203296801	0.891081971448873	66979.076	1	0.002	**	0.1438392	0.1328013;0.1554306	2.921e-10	***
SINE	5S-Deu-L2	tot	425	0.549060138233964	69080	2614	471.038	19.3631476647648	0.608536916219882	66979.076	10	0.02	*	0.1625861	0.1486335;0.1772987	0.01921	*
SINE	5S-Deu-L2	AmnSINE1	425	0.549060138233964	69080	2614	471.038	19.3631476647648	0.608536916219882	66979.076	10	0.02	*	0.1625861	0.1486335;0.1772987	0.01921	*
SINE	MIR	tot	29301	37.8541437891609	69080	598863	34141.579	92.1607799900173	44.1077178476843	66979.076	1	0.002	**	0.04892772	0.04838272;0.04947709	2.2e-16	***
SINE	MIR	MIR1_Amn	2386	3.08248821135586	69080	11716	2144.811	39.4802731876436	2.77089464504877	66979.076	1001	0.002	**	0.2036531	0.1963926;0.2110612	1.289e-08	***
SINE	MIR	MIR3	10925	14.1140753181319	69080	87870	11359.555	77.8351288447722	14.6754796201796	66979.076	1	0.002	**	0.1243314	0.1221565;0.1265312	1.138e-05	***
SINE	MIR	MIRb	18920	24.4428654479685	69080	223887	20990.005	88.504463249121	27.1171177572508	66979.076	1	0.002	**	0.08450692	0.08335792;0.08566668	2.2e-16	***
SINE	MIR	MIRc	11894	15.3659324333053	69080	100994	12603.033	76.6438921062677	16.2819365674052	66979.076	1	0.002	**	0.1177694	0.1157875;0.1197733	1.054e-11	***
SINE	MIR	MIR	16432	21.2286028034365	69080	174396	18228.101	88.9628528554936	23.5489968348298	66979.076	1	0.002	**	0.09422234	0.09285514;0.09560306	2.2e-16	***
SINE	tRNA-RTE	tot	865	1.11749886958207	69080	5836	988.969	28.0711244346754	1.27765519023319	66979.076	1	0.002	**	0.148218	0.1391938;0.1575953	1.183e-05	***
SINE	tRNA-RTE	MamSINE1	865	1.11749886958207	69080	5836	988.969	28.0711244346754	1.27765519023319	66979.076	1	0.002	**	0.148218	0.1391938;0.1575953	1.183e-05	***
SINE	tRNA	tot	328	0.423745236095859	69080	2292	407.975	17.5155122154097	0.527065435049415	66979.076	1	0.002	**	0.1431065	0.1290152;0.1581166	8.381e-06	***
SINE	tRNA	LFSINE_Vert	328	0.423745236095859	69080	2292	407.975	17.5155122154097	0.527065435049415	66979.076	1	0.002	**	0.1431065	0.1290152;0.1581166	8.381e-06	***
SINE	tRNA-Deu	tot	96	0.124022995930495	69080	667	118.857	9.57863775812102	0.153552096117822	66979.076	9	0.018	*	0.143928	0.1181630;0.1728897	0.0199	*
SINE	tRNA-Deu	AmnSINE2	96	0.124022995930495	69080	667	118.857	9.57863775812102	0.153552096117822	66979.076	9	0.018	*	0.143928	0.1181630;0.1728897	0.0199	*
DNA	TcMar-Mariner	tot	2214	2.86028034364705	69080	16390	2741.973	44.957974715177	3.54237193979717	66979.076	1	0.002	**	0.1350824	0.1298840;0.1404106	2.2e-16	***
DNA	TcMar-Mariner	MADE1	1134	1.46502163942898	69080	7843	1345.986	31.179800897119	1.73888766875525	66979.076	1	0.002	**	0.1445875	0.1368737;0.1525665	9.607e-11	***
DNA	TcMar-Mariner	HSMAR2	189	0.244170273238163	69080	1770	332.282	16.5222110947494	0.429277178476843	66979.076	1	0.002	**	0.1067797	0.09277046;0.12210690	2.2e-16	***
DNA	TcMar-Mariner	MARNA	425	0.549060138233964	69080	3156	565.72	21.2776017524611	0.730857179768749	66979.076	1	0.002	**	0.1346641	0.1229387;0.1470710	1.573e-11	***
DNA	TcMar-Mariner	HSMAR1	91	0.117563464892449	69080	716	139.8	10.6236934661568	0.180608487823784	66979.076	1	0.002	**	0.127095	0.1035764;0.1537346	1.761e-06	***
DNA	TcMar-Mariner	MADE2	446	0.57619016859376	69080	2664	468.4	18.9843726893044	0.605128867644209	66979.076	121	0.242	ns	0.1674174	0.1534237;0.1821460	0.2628	ns
DNA	TcMar-Mariner	UCON40	45	0.0581357793424197	69080	241	44.832	5.9744011808272	0.0579187390995414	66979.076	542	0.92	ns	0.186722	0.1395780;0.2417527	1	ns
DNA	TcMar	tot	246	0.317808927071895	69080	1834	317.387	16.6502390812102	0.410034235514502	66979.076	1	0.002	**	0.134133	0.1188579;0.1505885	6.414e-06	***
DNA	TcMar	UCON44	59	0.0762224662489503	69080	364	65.232	7.52215120552355	0.0842736257347717	66979.076	223	0.446	ns	0.1620879	0.1257373;0.2040427	0.452	ns
DNA	TcMar	DNA1_Mam	17	0.0219624055293586	69080	169	30.827	4.93390458100017	0.0398255926619727	66979.076	4	0.008	**	0.1005917	0.05969812;0.15616860	0.005018	**
DNA	TcMar	X4a_DNA	26	0.0335895613978425	69080	179	30.222	4.96723156188529	0.0390439894063691	66979.076	227	0.454	ns	0.1452514	0.09712892;0.20554038	0.4844	ns
DNA	TcMar	X4b_DNA	86	0.111103933854402	69080	699	120.776	10.0950351031452	0.156031264130224	66979.076	2	0.004	**	0.1230329	0.0995996;0.1497008	0.0003707	***
DNA	TcMar	X5a_DNA	62	0.0800981848717783	69080	423	72.598	7.7355177095159	0.093789806860022	66979.076	90	0.18	ns	0.1465721	0.1142584;0.1839252	0.1968	ns
DNA	TcMar-Tc1	tot	88	0.113687746269621	69080	649	119.785	9.94040173164981	0.154750985078483	66979.076	1	0.002	**	0.1355932	0.1101896;0.1643635	0.0009904	***
DNA	TcMar-Tc1	EutTc1-N2	23	0.0297138427750145	69080	198	36.793	5.60781584920534	0.04753310509657	66979.076	11	0.022	*	0.1161616	0.0750791;0.1691877	0.01031	*
DNA	TcMar-Tc1	X32_DNA	47	0.0607195917576384	69080	328	59.948	7.16384091229116	0.077447193333764	66979.076	38	0.076	ns	0.1432927	0.1072233;0.1859553	0.07366	ns
DNA	TcMar-Tc1	EutTc1-N1	6	0.00775143724565597	69080	56	11.942	3.02618469261113	0.0154279439312706	66979.076	34	0.068	ns	0.1071429	0.04034795;0.21875647	0.05103	ns
DNA	TcMar-Tc1	X33a_DNA	13	0.0167947806989213	69080	67	11.355	3.09233528866738	0.0146695949874039	66979.076	760	0.484	ns	0.1940299	0.1075595;0.3089117	0.6242	ns
DNA	PIF-Harbinger	tot	5	0.00645953103804664	69080	30	4.9486921529175	2.0498282539996	0.00639324611190169	66979.076	617	0.77	ns	0.1666667	0.0564217;0.3472117	1	ns
DNA	PIF-Harbinger	Chompy-7_Croc	2	0.00258381241521866	69080	14	2.53697749196141	1.26439109695512	0.00327753697043009	66979.076	499	0.998	ns	0.1428571	0.01779452;0.42812916	1	ns
DNA	PIF-Harbinger	Chompy-6_Croc	3	0.00387571862282798	69080	16	2.73233404710921	1.35027428112722	0.0035299193167227	66979.076	689	0.626	ns	0.1875	0.04047373;0.45645655	0.7456	ns
DNA	hAT-Blackjack	BLACKJACK	153	0.197661649764227	69080	2129	382.219	17.2821211288057	0.49379109876623	66979.076	1	0.002	**	0.07186473	0.06125478;0.08367059	2.2e-16	***
DNA	hAT-Blackjack	MER81	845	1.09166074542988	69080	3668	678.274	22.9150173908296	0.876266391060009	66979.076	1001	0.002	**	0.2303708	0.2168269;0.2443456	5.217e-12	***
DNA	hAT-Blackjack	MER63D	266	0.343647051224081	69080	1718	322.086	15.0621868755328	0.416104902784058	66979.076	1	0.002	**	0.1548312	0.1380353;0.1728151	0.0004226	***
DNA	hAT-Blackjack	tot	3164	4.08759124087591	69080	19734	3312.915	46.9084019464869	4.27997545378206	66979.076	2	0.004	**	0.1603324	0.1552382;0.1655270	0.00454	**
DNA	hAT-Blackjack	MER94B	135	0.174407338027259	69080	622	112.981	9.68103100714802	0.145960855241909	66979.076	991	0.022	*	0.2170418	0.1852488;0.2515472	0.02521	*
DNA	hAT-Blackjack	MER63C	133	0.171823525612041	69080	890	174.874	11.9110871879102	0.225920806149474	66979.076	1	0.002	**	0.1494382	0.1266448;0.1745794	0.0003286	***
DNA	hAT-Blackjack	MER63A	762	0.984432530198308	69080	3511	635.78	21.9287133336288	0.821368128673858	66979.076	1001	0.002	**	0.2170322	0.2034944;0.2310427	6.807e-08	***
DNA	hAT-Blackjack	MER94	827	1.06840643369291	69080	4792	839.765	25.1789943555488	1.08489761643305	66979.076	323	0.646	ns	0.1725793	0.1619778;0.1835813	0.6484	ns
DNA	hAT-Blackjack	MER63B	451	0.582649699631807	69080	2404	448.041	18.176570267977	0.578826949163491	66979.076	595	0.814	ns	0.187604	0.1721781;0.2037948	0.8751	ns
DNA	hAT-Tag1	tot	245	0.316517020864285	69080	2372	419.651	17.7071946887062	0.542149731929462	66979.076	1	0.002	**	0.1032884	0.09132573;0.11624042	2.2e-16	***
DNA	hAT-Tag1	hAT-5_Mam	81	0.104644402816356	69080	904	156.049	11.2478937634614	0.201600671791228	66979.076	1	0.002	**	0.08960177	0.07179228;0.11013653	1.334e-12	***
DNA	hAT-Tag1	hAT-1_Mam	164	0.21187261804793	69080	1468	266.289	14.1949630494755	0.34402041211808	66979.076	1	0.002	**	0.1117166	0.09605054;0.12895465	2.616e-13	***
DNA	hAT-Ac	tot	806	1.04127640333312	69080	5533	970.223	27.7002992326361	1.25343711646534	66979.076	1	0.002	**	0.1456714	0.1364743;0.1552439	3.1e-09	***
DNA	hAT-Ac	EuthAT-2	81	0.104644402816356	69080	1150	213.068	13.3495912891589	0.275263871842904	66979.076	1	0.002	**	0.07043478	0.05632555;0.08678629	2.2e-16	***
DNA	hAT-Ac	UCON37	42	0.0542600607195918	69080	174	31.946	5.01739556525678	0.0412712357082876	66979.076	973	0.058	ns	0.2413793	0.1798403;0.3119473	0.062	ns
DNA	hAT-Ac	OldhAT1	690	0.891415283250436	69080	4209	735.78	24.4690894055405	0.950558749434791	66979.076	33	0.066	ns	0.1639344	0.1528673;0.1754700	0.06478	ns
DNA	tot	tot	27078	34.9822362896454	69080	524553	32618.095	98.3424181429672	42.1395194108908	66979.076	1	0.002	**	0.05162109	0.05102385;0.05222330	2.2e-16	***
DNA	hAT-Charlie	MER102b	627	0.810025192171048	69080	3128	595.939	21.9803643148929	0.769897293456495	66979.076	936	0.132	ns	0.2004476	0.1865435;0.2149141	0.1581	ns
DNA	hAT-Charlie	MER3	1487	1.92106453071507	69080	10909	1932.626	37.7466148274376	2.49677152638718	66979.076	1	0.002	**	0.1363095	0.1299226;0.1428911	2.2e-16	***
DNA	hAT-Charlie	Charlie17a	188	0.242878367030554	69080	1214	217.689	13.5549258579682	0.281233770428267	66979.076	15	0.03	*	0.15486	0.1349528;0.1764545	0.02722	*
DNA	hAT-Charlie	Chap1a_Mam	213	0.275176022220787	69080	1415	260.332	13.8934086099417	0.336324526839351	66979.076	1	0.002	**	0.15053	0.1322852;0.1702386	0.0009816	***
DNA	hAT-Charlie	MER102c	606	0.782895161811253	69080	3112	587.358	21.3328133382572	0.758811446288999	66979.076	818	0.368	ns	0.1947301	0.1809485;0.2090878	0.3967	ns
DNA	hAT-Charlie	Charlie32a	46	0.0594276855500291	69080	259	45.075	5.94463739127239	0.0582326723079904	66979.076	599	0.806	ns	0.1776062	0.1330620;0.2296994	0.8698	ns
DNA	hAT-Charlie	UCON81	6	0.00775143724565597	69080	40	7.129	2.25952748699025	0.0092099993540469	66979.076	421	0.842	ns	0.15	0.05710226;0.29835267	0.8363	ns
DNA	hAT-Charlie	Charlie2a	207	0.267424584975131	69080	2080	374.912	16.9564671372836	0.484351140107228	66979.076	1	0.002	**	0.09951923	0.08698511;0.11319443	2.2e-16	***
DNA	hAT-Charlie	Charlie1a	417	0.53872488857309	69080	5747	1056.626	27.9382653482758	1.36506168852141	66979.076	1	0.002	**	0.0725596	0.06598405;0.07957293	2.2e-16	***
DNA	hAT-Charlie	Charlie17	57	0.0736386538337317	69080	535	98.239	8.69145674903928	0.126915573929333	66979.076	1	0.002	**	0.1065421	0.08169777;0.13582888	1.377e-06	***
DNA	hAT-Charlie	MER106B	124	0.160196369743557	69080	827	153.893	11.048512145109	0.198815322007622	66979.076	1	0.002	**	0.1499395	0.1262850;0.1761195	0.007286	**
DNA	hAT-Charlie	MER58D	175	0.226083586331632	69080	1140	213.253	12.8509975931497	0.275502874491312	66979.076	3	0.006	**	0.1535088	0.1330598;0.1757631	0.003425	**
DNA	hAT-Charlie	Charlie10a	35	0.0452167172663265	69080	305	55.461	6.4721223232698	0.0716504101802209	66979.076	1	0.002	**	0.1147541	0.08124521;0.15596917	0.001761	**
DNA	hAT-Charlie	Charlie23a	273	0.352690394677346	69080	1488	266.831	14.423053194919	0.344720625282604	66979.076	691	0.622	ns	0.1834677	0.1641057;0.2040876	0.6851	ns
DNA	hAT-Charlie	hAT-16_Crp	4	0.00516762483043731	69080	20	3.55589743589744	1.64968530062934	0.00459388597105799	66979.076	737	0.53	ns	0.2	0.057334;0.436614	0.7702	ns
DNA	hAT-Charlie	Charlie24	158	0.204121180802274	69080	1286	230.66	13.5323880200623	0.297991085847167	66979.076	1	0.002	**	0.1228616	0.1054086;0.1420584	3.761e-08	***
DNA	hAT-Charlie	MER102a	557	0.719591757638395	69080	3028	583.121	21.3573991276442	0.753337639687359	66979.076	118	0.236	ns	0.1839498	0.1702951;0.1982179	0.2399	ns
DNA	hAT-Charlie	MER5B	3677	4.7503391253795	69080	24966	4054.295	51.4592657451603	5.23776887797946	66979.076	1	0.002	**	0.1472803	0.1429056;0.1517373	5.828e-11	***
DNA	hAT-Charlie	MER20B	537	0.693753633486209	69080	4146	756.397	23.5351927184864	0.977193979717073	66979.076	1	0.002	**	0.1295224	0.1194447;0.1401253	2.2e-16	***
DNA	hAT-Charlie	MER105	68	0.0878496221174343	69080	714	132.83	10.3222889733649	0.171603901556747	66979.076	1	0.002	**	0.0952381	0.0747154;0.1191742	2.29e-11	***
DNA	hAT-Charlie	Charlie1b	338	0.436664298171953	69080	3033	561.012	20.7298717695885	0.724774885343324	66979.076	1	0.002	**	0.1114408	0.1004558;0.1231814	2.2e-16	***
DNA	hAT-Charlie	Charlie17b	72	0.0930172469478716	69080	527	96.677	8.80478251833599	0.124897616433047	66979.076	3	0.006	**	0.1366224	0.1084571;0.1689356	0.004832	**
DNA	hAT-Charlie	Charlie12	3	0.00387571862282798	69080	21	3.5969387755102	1.63459497481549	0.00464690753247233	66979.076	495	0.99	ns	0.1428571	0.03048897;0.36342399	1	ns
DNA	hAT-Charlie	MER113	720	0.930172469478716	69080	3734	750.793	24.1677104672584	0.96995413732963	66979.076	102	0.204	ns	0.1928227	0.1802791;0.2058490	0.213	ns
DNA	hAT-Charlie	MER112	667	0.861701440475422	69080	4468	810.887	25.4189762845665	1.0475899489697	66979.076	1	0.002	**	0.1492838	0.1389543;0.1600740	1.128e-08	***
DNA	hAT-Charlie	Charlie13a	39	0.0503843420967638	69080	548	100.067	9.24510589355162	0.129277178476843	66979.076	1	0.002	**	0.07116788	0.05109357;0.09600721	9.644e-14	***
DNA	hAT-Charlie	Charlie25	78	0.100768684193528	69080	1076	210.401	12.8050055512353	0.27181835798721	66979.076	1	0.002	**	0.07249071	0.05771940;0.08964855	2.2e-16	***
DNA	hAT-Charlie	MER113A	410	0.529681545119824	69080	2067	401.458	17.7542515879845	0.518646082294425	66979.076	704	0.596	ns	0.1983551	0.1813598;0.2162102	0.6365	ns
DNA	hAT-Charlie	Charlie18a	430	0.555519669272011	69080	2463	457.744	19.0486039728195	0.591362315095924	66979.076	77	0.154	ns	0.1745838	0.1597827;0.1901630	0.1543	ns
DNA	hAT-Charlie	Charlie29a	116	0.149861120082682	69080	978	179.436	12.3114367754327	0.231814482268587	66979.076	1	0.002	**	0.1186094	0.0990064;0.1405408	4.424e-08	***
DNA	hAT-Charlie	Charlie10	137	0.176991150442478	69080	1131	211.788	12.8397006940938	0.273610231897164	66979.076	1	0.002	**	0.1211317	0.1026787;0.1415803	2.417e-09	***
DNA	hAT-Charlie	Charlie14a	63	0.0813900910793876	69080	523	88.105	7.95130166690953	0.11382339642142	66979.076	1	0.002	**	0.1204589	0.09381745;0.15147597	0.002831	**
DNA	hAT-Charlie	Charlie30b	84	0.108520121439184	69080	614	106.725	9.47782697690798	0.137878690007105	66979.076	8	0.016	*	0.1368078	0.1106121;0.1665529	0.01428	*
DNA	hAT-Charlie	Charlie21a	54	0.0697629352109037	69080	742	140.597	10.8506371853144	0.181638137071249	66979.076	1	0.002	**	0.07277628	0.05514146;0.09389307	2.2e-16	***
DNA	hAT-Charlie	MER5C1	68	0.0878496221174343	69080	617	113.388	9.42646881468954	0.146486661068406	66979.076	1	0.002	**	0.1102107	0.08660511;0.13762023	7.049e-07	***
DNA	hAT-Charlie	Charlie6	23	0.0297138427750145	69080	260	49.993	6.46101351923178	0.0645862670370131	66979.076	1	0.002	**	0.08846154	0.05690453;0.12977798	5.947e-06	***
DNA	hAT-Charlie	Charlie9	164	0.21187261804793	69080	1284	186.976	12.4352748284893	0.241555455073962	66979.076	33	0.066	ns	0.1277259	0.1099476;0.1472274	0.06885	ns
DNA	hAT-Charlie	Charlie20a	94	0.121439183515277	69080	869	153.111	10.8094182323806	0.197805051353272	66979.076	1	0.002	**	0.1081703	0.08830073;0.13074034	2.976e-08	***
DNA	hAT-Charlie	Charlie29b	169	0.218332149085976	69080	1420	256.579	14.2353223849481	0.331476002842194	66979.076	1	0.002	**	0.1190141	0.1026217;0.1370005	2.447e-10	***
DNA	hAT-Charlie	MER107	53	0.0684710290032944	69080	337	65.246	7.1628758743113	0.0842917124216782	66979.076	54	0.108	ns	0.15727	0.1200796;0.2006120	0.09787	ns
DNA	hAT-Charlie	MER30	529	0.683418383825334	69080	4132	752.791	24.2216020321738	0.972535365932433	66979.076	1	0.002	**	0.1280252	0.1179823;0.1385971	2.2e-16	***
DNA	hAT-Charlie	Charlie7	355	0.458626703701311	69080	3902	697.627	22.7947246193164	0.901268651895872	66979.076	1	0.002	**	0.09097899	0.08213643;0.10043944	2.2e-16	***
DNA	hAT-Charlie	MER1A	593	0.766100381112331	69080	3227	610.871	22.2793340952491	0.789188036948518	66979.076	219	0.438	ns	0.183762	0.1705359;0.1975638	0.4317	ns
DNA	hAT-Charlie	UCON34	52	0.067179122795685	69080	339	58.902	6.71188836658099	0.0760958594406046	66979.076	156	0.312	ns	0.1533923	0.1167314;0.1962399	0.3516	ns
DNA	hAT-Charlie	Charlie1	204	0.263548866352303	69080	1930	358.646	16.5837180301555	0.463336993734255	66979.076	1	0.002	**	0.1056995	0.09233071;0.12027929	2.2e-16	***
DNA	hAT-Charlie	Charlie22a	171	0.220915961501195	69080	1112	209.196	12.6409405258223	0.270261611007041	66979.076	2	0.004	**	0.153777	0.1330629;0.1763411	0.003107	**
DNA	hAT-Charlie	MER20	2647	3.41967573154189	69080	16757	2885.488	44.3373167168882	3.72777985918222	66979.076	1	0.002	**	0.1579638	0.1524717;0.1635749	8.576e-07	***
DNA	hAT-Charlie	Charlie4a	406	0.524513920289387	69080	2852	522.202	20.0230896746761	0.674636005426006	66979.076	1	0.002	**	0.1423562	0.129729;0.155722	7.928e-09	***
DNA	hAT-Charlie	Charlie19a	285	0.368193269168658	69080	1605	303.43	15.4854415144967	0.392003100574898	66979.076	118	0.236	ns	0.1775701	0.1591657;0.1971618	0.2512	ns
DNA	hAT-Charlie	MER5C	186	0.240294554615335	69080	1336	244.662	14.4015680105036	0.316080356566113	66979.076	1	0.002	**	0.1392216	0.1210937;0.1589522	2.129e-05	***
DNA	hAT-Charlie	UCON38	39	0.0503843420967638	69080	207	37.201	5.63634343944434	0.0480602028292746	66979.076	662	0.68	ns	0.1884058	0.1375388;0.2484307	0.7178	ns
DNA	hAT-Charlie	Cheshire	81	0.104644402816356	69080	1020	183.216	12.871480840176	0.236697887733351	66979.076	1	0.002	**	0.07941176	0.06356187;0.09773692	2.2e-16	***
DNA	hAT-Charlie	Charlie16a	268	0.3462308636393	69080	1410	260.505	14.3300846587285	0.336548026613268	66979.076	726	0.552	ns	0.1900709	0.1698992;0.2115426	0.6068	ns
DNA	hAT-Charlie	Charlie31a	126	0.162780182158775	69080	803	149.158	10.9893494712745	0.192698146114592	66979.076	20	0.04	*	0.1569116	0.1324286;0.1839432	0.03676	*
DNA	hAT-Charlie	Chap1_Mam	85	0.109812027646793	69080	484	86.695	8.13954711438095	0.112001808668691	66979.076	441	0.882	ns	0.1756198	0.1427573;0.2125038	0.9056	ns
DNA	hAT-Charlie	Charlie26a	75	0.0968929655706996	69080	513	93.451	8.6243828172791	0.120729927007299	66979.076	18	0.036	*	0.1461988	0.1167630;0.1797807	0.03427	*
DNA	hAT-Charlie	Charlie15b	222	0.286803178089271	69080	1888	350.746	16.7176243217439	0.453130934694141	66979.076	1	0.002	**	0.1175847	0.1033926;0.1329765	1.049e-15	***
DNA	hAT-Charlie	MER1B	870	1.12395840062011	69080	5366	963.742	27.6535740213839	1.24506427233383	66979.076	1	0.002	**	0.1621319	0.1523630;0.1722699	0.0007754	***
DNA	hAT-Charlie	MER103C	1424	1.83967443963568	69080	8923	1572.228	33.009932924374	2.0311711129772	66979.076	1	0.002	**	0.1595876	0.1520449;0.1673532	3.252e-05	***
DNA	hAT-Charlie	Charlie7b_Mars	4	0.00516762483043731	69080	59	11.857	3.15602780588375	0.0153181319036238	66979.076	8	0.016	*	0.06779661	0.01877996;0.16458517	0.00848	**
DNA	hAT-Charlie	Charlie15a	628	0.811317098378658	69080	3213	591.902	21.67325831817	0.764681868096376	66979.076	959	0.086	ns	0.195456	0.1818706;0.2095979	0.1014	ns
DNA	hAT-Charlie	MER117	884	1.14204508752665	69080	4370	818.332	24.5874830009157	1.05720819068536	66979.076	997	0.01	**	0.2022883	0.1904658;0.2145101	0.01171	*
DNA	hAT-Charlie	MER5A1	2645	3.41709191912667	69080	15942	2700.358	42.7364041098012	3.48860926296751	66979.076	87	0.174	ns	0.1659139	0.1601693;0.1717808	0.2455	ns
DNA	hAT-Charlie	Charlie8	716	0.925004844648278	69080	4378	830.853	23.9080946122435	1.07338414831083	66979.076	1	0.002	**	0.163545	0.1527020;0.1748388	7.046e-06	***
DNA	hAT-Charlie	Charlie3	41	0.0529681545119824	69080	337	67.207	7.64268026032502	0.0868251404948001	66979.076	1	0.002	**	0.1216617	0.0887382;0.1614110	0.0002174	***
DNA	hAT-Charlie	Charlie4z	1023	1.32162005038434	69080	5940	1058.32	29.0818388922254	1.3672501776371	66979.076	117	0.234	ns	0.1722222	0.1626989;0.1820686	0.2353	ns
DNA	hAT-Charlie	Charlie5	265	0.342355145016472	69080	2568	487.405	18.734672747688	0.629681545119824	66979.076	1	0.002	**	0.1031931	0.09168994;0.11560975	2.2e-16	***
DNA	hAT-Charlie	MER30B	33	0.0426329048511078	69080	223	38.737	5.68296816172034	0.0500445707641625	66979.076	182	0.364	ns	0.1479821	0.1041049;0.2014988	0.3322	ns
DNA	hAT-Charlie	Charlie13b	61	0.078806278664169	69080	404	74.196	7.87207428531729	0.0958542729797817	66979.076	57	0.114	ns	0.1509901	0.1175057;0.1896865	0.09474	ns
DNA	hAT-Charlie	Charlie10b	35	0.0452167172663265	69080	273	47.834	6.32554001303102	0.0617970415347846	66979.076	25	0.05	*	0.1282051	0.09094912;0.17376879	0.04606	*
DNA	hAT-Charlie	Charlie2b	283	0.36560945675344	69080	3650	641.472	22.1279656286533	0.828721658807571	66979.076	1	0.002	**	0.07753425	0.06906214;0.08668999	2.2e-16	***
DNA	hAT-Charlie	Charlie7a	223	0.28809508429688	69080	1424	262.875	13.0658367926088	0.339609844325302	66979.076	2	0.004	**	0.1566011	0.1380975;0.1765333	0.006258	**
DNA	hAT-Charlie	tot	18835	24.3330534203217	69080	266107	23172.836	91.545112439778	29.9371306763129	66979.076	1	0.002	**	0.0707798	0.06980821;0.07176075	2.2e-16	***
DNA	hAT-Charlie	MER5A	4924	6.36134616626833	69080	34906	5406.955	57.8538507192308	6.98527872876429	66979.076	1	0.002	**	0.1410646	0.1374286;0.1447604	4.902e-13	***
DNA	hAT-Charlie	Charlie4	115	0.148569213875073	69080	917	170.41	11.3735331914607	0.220153736838706	66979.076	1	0.002	**	0.1254089	0.1046587;0.1485986	9.823e-07	***
DNA	hAT-Charlie	MER58A	1853	2.39390220270008	69080	13479	2346.225	41.7541588920767	3.03110264194819	66979.076	1	0.002	**	0.1374731	0.1317015;0.1434017	2.2e-16	***
DNA	hAT-Charlie	MER119	141	0.182158775272915	69080	1203	229.517	13.4583371126539	0.29651443705187	66979.076	1	0.002	**	0.117207	0.0995672;0.1367416	7.211e-12	***
DNA	hAT-Charlie	MER58B	940	1.21439183515277	69080	7005	1282.522	28.7355049589396	1.65689813319553	66979.076	1	0.002	**	0.1341899	0.1262899;0.1423956	2.2e-16	***
DNA	hAT-Charlie	MER33	1303	1.68335378851495	69080	9580	1727.407	36.573145147033	2.23164782636781	66979.076	1	0.002	**	0.1360125	0.1292073;0.1430399	2.2e-16	***
DNA	hAT-Charlie	MER106A	122	0.157612557328338	69080	742	140.253	10.7130649564334	0.181193721335831	66979.076	54	0.108	ns	0.1644205	0.1384536;0.1930866	0.09135	ns
DNA	hAT-Charlie	MER58C	332	0.428912860926297	69080	2592	471.922	19.0052918187835	0.609678961307409	66979.076	1	0.002	**	0.1280864	0.1154537;0.1415656	1.365e-13	***
DNA	hAT-Charlie	Charlie11	9	0.0116271558684839	69080	104	20.933	4.18066848589903	0.0270434726438861	66979.076	3	0.006	**	0.08653846	0.04033701;0.15792782	0.002089	**
DNA	hAT-Charlie	Charlie16	202	0.260965053937084	69080	1464	274.025	14.356409073354	0.354014598540146	66979.076	1	0.002	**	0.1379781	0.1207103;0.1567123	6.752e-07	***
DNA	hAT-Charlie	Charlie30a	69	0.0891415283250436	69080	457	81.597	8.29610851040513	0.105415670822298	66979.076	82	0.164	ns	0.1509847	0.1194134;0.1871537	0.1271	ns
DNA	MULE-MuDR	tot	212	0.273884116013177	69080	1949	354.59	16.6846719559684	0.458097022156191	66979.076	1	0.002	**	0.1087737	0.09529072;0.12344613	2.2e-16	***
DNA	MULE-MuDR	Ricksha_b	14	0.0180866869065306	69080	117	22.283	4.24392765276718	0.0287875460241586	66979.076	23	0.046	*	0.1196581	0.06698694;0.19261112	0.0586	ns
DNA	MULE-MuDR	Ricksha	52	0.067179122795685	69080	410	77.896	8.26919364651497	0.100634325947936	66979.076	4	0.008	**	0.1268293	0.09619151;0.16297453	0.0008188	***
DNA	MULE-MuDR	Ricksha_c	140	0.180866869065306	69080	982	175.289	11.659907050763	0.226456947225631	66979.076	3	0.006	**	0.1425662	0.1212868;0.1660136	0.003057	**
DNA	MULE-MuDR	Ricksha_0	38	0.0490924358891545	69080	384	70.883	7.72586564729157	0.091574187713972	66979.076	1	0.002	**	0.09895833	0.07098406;0.13329391	4.921e-06	***
DNA	MULE-MuDR	Ricksha_a	4	0.00516762483043731	69080	56	10.647	2.83979848852968	0.0137549253924165	66979.076	15	0.03	*	0.07142857	0.01980393;0.17290470	0.02504	*
DNA	Merlin	tot	5	0.00645953103804664	69080	57	10.013	2.9029740367868	0.0129358568567922	66979.076	56	0.112	ns	0.0877193	0.02909858;0.19295733	0.08334	ns
DNA	Merlin	Merlin1_HS	5	0.00645953103804664	69080	57	10.013	2.9029740367868	0.0129358568567922	66979.076	56	0.112	ns	0.0877193	0.02909858;0.19295733	0.08334	ns
DNA	DNA	X2a_DNA	88	0.113687746269621	69080	412	73.321	7.69644035864598	0.0947238550481235	66979.076	977	0.05	*	0.2135922	0.1749834;0.2563711	0.06174	ns
DNA	DNA	X24_DNA	86	0.111103933854402	69080	456	80.288	7.77917550718401	0.103724565596538	66979.076	788	0.428	ns	0.1885965	0.1537138;0.2275764	0.4987	ns
DNA	DNA	X34_DNA	16	0.0206704993217492	69080	99	16.71	3.65475816672694	0.0215877527291519	66979.076	506	0.992	ns	0.1616162	0.09529409;0.24914634	1	ns
DNA	DNA	Eulor9B	5	0.00645953103804664	69080	27	5.13782696177062	2.02902347449649	0.00663759054553404	66979.076	590	0.824	ns	0.1851852	0.06300001;0.38082988	1	ns
DNA	DNA	MER126	33	0.0426329048511078	69080	267	48.352	6.22839376475901	0.0624662489503262	66979.076	5	0.01	**	0.1235955	0.08662578;0.16917645	0.01357	*
DNA	DNA	Eulor9A	13	0.0167947806989213	69080	123	22.715	4.22417076106289	0.0293456495058459	66979.076	10	0.02	*	0.1056911	0.0574886;0.1739526	0.02638	*
DNA	DNA	UCON78	33	0.0426329048511078	69080	179	32.878	5.37903802273698	0.0424752922937795	66979.076	562	0.88	ns	0.1843575	0.1304320;0.2490471	1	ns
DNA	DNA	MER125	28	0.0361733738130612	69080	140	26.575	4.41019555403441	0.0343324074672179	66979.076	669	0.666	ns	0.2	0.1372038;0.2759183	0.7467	ns
DNA	DNA	Eulor11	17	0.0219624055293586	69080	101	17.836	3.77536188429101	0.02304243911892	66979.076	486	0.972	ns	0.1683168	0.1012184;0.2557579	0.8969	ns
DNA	DNA	X2b_DNA	30	0.0387571862282798	69080	185	32.032	5.13705804574616	0.041382339642142	66979.076	400	0.8	ns	0.1621622	0.1121644;0.2233323	0.7708	ns
DNA	DNA	tot	998	1.28932239519411	69080	6503	1127.472	29.9418391173577	1.4565880757057	66979.076	1	0.002	**	0.1534676	0.1447872;0.1624600	1.767e-05	***
DNA	DNA	X30_DNA	134	0.17311543181965	69080	758	133.473	10.8732469161009	0.17243459724824	66979.076	546	0.912	ns	0.176781	0.1502641;0.2058398	0.962	ns
DNA	DNA	X23_DNA	17	0.0219624055293586	69080	59	11.759	3.13604109567361	0.0151915250952781	66979.076	964	0.076	ns	0.2881356	0.1776482;0.4207698	0.1017	ns
DNA	DNA	Eutr2	54	0.0697629352109037	69080	230	43.426	5.76973255999044	0.0561023189716427	66979.076	971	0.062	ns	0.2347826	0.1815717;0.2949671	0.07705	ns
DNA	DNA	UCON99	9	0.0116271558684839	69080	56	9.716	2.75770719057498	0.0125521607131322	66979.076	479	0.958	ns	0.1607143	0.07621874;0.28327971	1	ns
DNA	DNA	MER135	105	0.135650151798979	69080	818	137.988	10.8263135491757	0.178267553775596	66979.076	2	0.004	**	0.1283619	0.1062004;0.1532400	0.001734	**
DNA	DNA	UCON8	36	0.0465086234739358	69080	206	38.06	5.41236488918602	0.049169950261611	66979.076	391	0.782	ns	0.1747573	0.1255011;0.2336350	0.7878	ns
DNA	DNA	MARE8	40	0.0516762483043731	69080	218	39.54	5.58816853965838	0.0510819714488728	66979.076	586	0.832	ns	0.1834862	0.1344395;0.2413619	0.93	ns
DNA	DNA	MER136	6	0.00775143724565597	69080	28	5.76	2.06994799081637	0.00744137975582973	66979.076	654	0.696	ns	0.2142857	0.08296061;0.40953103	0.8188	ns
DNA	DNA	Eulor1	15	0.0193785931141399	69080	86	15.38	3.47385487141701	0.0198695174730315	66979.076	555	0.894	ns	0.1744186	0.1010376;0.2713092	1	ns
DNA	DNA	Eutr2B	48	0.0620114979652477	69080	433	74.886	7.67097437408364	0.0967456882630321	66979.076	1	0.002	**	0.1108545	0.08287476;0.14428121	0.0004514	***
DNA	DNA	MER130	30	0.0387571862282798	69080	181	33.065	5.37565555748066	0.0427168787546024	66979.076	327	0.654	ns	0.1657459	0.1147095;0.2280797	0.6306	ns
DNA	DNA	Eutr11	86	0.111103933854402	69080	597	114.441	9.51141345889169	0.147847038305019	66979.076	5	0.01	**	0.1440536	0.1168667;0.1748169	0.002542	**
DNA	DNA	X9a_DNA	99	0.127898714553323	69080	695	122.817	9.68634793595277	0.158668044699955	66979.076	5	0.01	**	0.142446	0.1173048;0.1706665	0.01694	*
DNA	DNA	Eulor9C	24	0.0310057489826239	69080	107	19.859	4.00888889721206	0.0256559653769136	66979.076	875	0.254	ns	0.2242991	0.1493096;0.3151095	0.3191	ns
DNA	DNA	UCON97	9	0.0116271558684839	69080	42	7.56956956956957	2.59506910934555	0.00977917391585759	66979.076	782	0.44	ns	0.2142857	0.1029596;0.3681156	0.5478	ns
DNA	hAT-Tip100?	tot	443	0.572314449970932	69080	2411	435.824	17.8537329368337	0.563043731025128	66979.076	671	0.662	ns	0.1837412	0.1684667;0.1997879	0.711	ns
DNA	hAT-Tip100?	Eutr15	85	0.109812027646793	69080	657	118.622	9.6871542238656	0.153248498159034	66979.076	2	0.004	**	0.129376	0.1046638;0.1574723	0.0004559	***
DNA	hAT-Tip100?	hAT-N1_Mam	36	0.0465086234739358	69080	239	44.85	6.0320714423725	0.0579419934112783	66979.076	86	0.172	ns	0.1506276	0.1077813;0.2023839	0.1588	ns
DNA	hAT-Tip100?	UCON23	3	0.00387571862282798	69080	31	5.448	2.09085333480559	0.00703830501905562	66979.076	180	0.36	ns	0.09677419	0.02041986;0.25753906	0.3456	ns
DNA	hAT-Tip100?	MamRep1879	322	0.415993798850203	69080	1484	269.84	14.3896999087355	0.348607971061301	66979.076	1001	0.002	**	0.2169811	0.1962493;0.2388392	0.0005916	***
DNA	hAT	tot	1690	2.18332149085976	69080	8917	1569.417	34.4441796609023	2.02753956462761	66979.076	1001	0.002	**	0.1895256	0.1814373;0.1978173	0.0008889	***
DNA	hAT	MER53	1088	1.40559395387895	69080	5855	1049.648	28.0529332345668	1.35604676700472	66979.076	919	0.166	ns	0.1858241	0.1759340;0.1960282	0.1954	ns
DNA	hAT	MamRep38	466	0.602028292745947	69080	2128	391.286	18.3789006196777	0.505504812350623	66979.076	1001	0.002	**	0.218985	0.2015754;0.2371719	4.335e-05	***
DNA	hAT	UCON73	47	0.0607195917576384	69080	248	43.334	6.00070432969767	0.0559834636005426	66979.076	764	0.476	ns	0.1895161	0.1426989;0.2439229	0.5581	ns
DNA	hAT	MamRep1894	154	0.198953555971836	69080	686	121.948	9.87252565267686	0.157545378205542	66979.076	1000	0.004	**	0.2244898	0.1937784;0.2575920	0.001925	**
DNA	Kolobok	tot	41	0.0529681545119824	69080	232	43.34	5.98416328405318	0.0559912150377883	66979.076	382	0.764	ns	0.1767241	0.1299059;0.2320119	0.7368	ns
DNA	Kolobok	UCON29	41	0.0529681545119824	69080	232	43.34	5.98416328405318	0.0559912150377883	66979.076	382	0.764	ns	0.1767241	0.1299059;0.2320119	0.7368	ns
DNA	hAT-Tip100	MER115	457	0.590401136877463	69080	2520	469.426	18.2959904696977	0.606454363413216	66979.076	267	0.534	ns	0.1813492	0.1664840;0.1969587	0.5393	ns
DNA	hAT-Tip100	MamTip3B	111	0.143401589044635	69080	824	150.69	10.8975527829259	0.19467734642465	66979.076	1	0.002	**	0.1347087	0.1121306;0.1599357	0.0002552	***
DNA	hAT-Tip100	MamRep488	108	0.139525870421807	69080	494	88.194	8.15394694922961	0.113938376073897	66979.076	994	0.016	*	0.2186235	0.1829405;0.2577131	0.02193	*
DNA	hAT-Tip100	Arthur1C	144	0.186034493895743	69080	710	132.313	10.2004450922536	0.170935986047413	66979.076	889	0.226	ns	0.2028169	0.1738211;0.2343060	0.2676	ns
DNA	hAT-Tip100	FordPrefect_a	58	0.074930560041341	69080	281	52.556	6.53510302685211	0.0678974226471158	66979.076	821	0.362	ns	0.2064057	0.1606248;0.2584967	0.4003	ns
DNA	hAT-Tip100	Arthur2	131	0.169239713196822	69080	989	177.244	12.016940994732	0.228982623861508	66979.076	1	0.002	**	0.132457	0.1119434;0.1551860	8.01e-05	***
DNA	hAT-Tip100	EuthAT-N1a	6	0.00775143724565597	69080	46	7.301	2.55007880307686	0.0094322072217557	66979.076	412	0.824	ns	0.1304348	0.04940735;0.26256502	0.8394	ns
DNA	hAT-Tip100	Arthur1	287	0.370777081583877	69080	2337	425.953	19.2836887459752	0.550291324849816	66979.076	1	0.002	**	0.122807	0.1097651;0.1368023	6.563e-15	***
DNA	hAT-Tip100	MamTip2b	1298	1.67689425747691	69080	6730	1130.826	29.7400772728686	1.46092112912603	66979.076	1001	0.002	**	0.1928678	0.1835017;0.2025006	8.808e-08	***
DNA	hAT-Tip100	MER97a	37	0.0478005296815451	69080	277	53.81	6.5867507380563	0.0695174730314579	66979.076	5	0.01	**	0.133574	0.09582203;0.17938543	0.009673	**
DNA	hAT-Tip100	MamTip1b	94	0.121439183515277	69080	440	83.757	8.30210069054066	0.108206188230734	66979.076	910	0.184	ns	0.2136364	0.1762378;0.2549352	0.2243	ns
DNA	hAT-Tip100	Zaphod	239	0.308765583618629	69080	2282	414.838	18.3046665311558	0.535931787352238	66979.076	1	0.002	**	0.1047327	0.09246365;0.11802671	2.2e-16	***
DNA	hAT-Tip100	MER45B	186	0.240294554615335	69080	1314	244.079	13.6670240559731	0.315327175247077	66979.076	1	0.002	**	0.1415525	0.1231419;0.1615823	2.373e-05	***
DNA	hAT-Tip100	EuthAT-N1	14	0.0180866869065306	69080	78	14.076	3.36266732394561	0.0181848717783089	66979.076	580	0.844	ns	0.1794872	0.1017493;0.2827732	1	ns
DNA	hAT-Tip100	FordPrefect	94	0.121439183515277	69080	599	114.247	9.45787726936878	0.147596408500743	66979.076	12	0.024	*	0.1569282	0.1287154;0.1885720	0.03734	*
DNA	hAT-Tip100	Zaphod3	188	0.242878367030554	69080	1217	218.28	13.1690175420577	0.281997286996964	66979.076	15	0.03	*	0.1544782	0.1346164;0.1760251	0.02268	*
DNA	hAT-Tip100	MER91B	285	0.368193269168658	69080	1442	272.635	14.5885777785774	0.352218848911569	66979.076	813	0.378	ns	0.1976422	0.1773741;0.2191497	0.4006	ns
DNA	hAT-Tip100	Arthur1A	238	0.30747367741102	69080	1160	213.652	13.2229248557852	0.276018345068148	66979.076	969	0.066	ns	0.2051724	0.1822735;0.2295765	0.06898	ns
DNA	hAT-Tip100	MER96B	389	0.502551514760028	69080	2150	411.003	17.8866688884187	0.530977327046056	66979.076	117	0.234	ns	0.1809302	0.1648689;0.1978662	0.2383	ns
DNA	hAT-Tip100	Zaphod5a	13	0.0167947806989213	69080	78	14.177	3.54404165201698	0.0183153543052774	66979.076	459	0.918	ns	0.1666667	0.09183844;0.26812767	0.8832	ns
DNA	hAT-Tip100	ORSL	244	0.315225114656676	69080	1214	231.973	13.9702340151638	0.299687358697759	66979.076	822	0.36	ns	0.2009885	0.1787800;0.2246551	0.381	ns
DNA	hAT-Tip100	MER97d	12	0.0155028744913119	69080	137	24.751	4.42522107714198	0.0319759705445385	66979.076	1	0.002	**	0.08759124	0.04608116;0.14800564	0.003607	**
DNA	hAT-Tip100	hAT-N1a_Mam	81	0.104644402816356	69080	461	82.551	8.20699419725356	0.106648149344358	66979.076	469	0.938	ns	0.175705	0.1420550;0.2135793	0.9033	ns
DNA	hAT-Tip100	Zaphod4a	46	0.0594276855500291	69080	373	68.054	7.43117126073043	0.0879193850526452	66979.076	3	0.006	**	0.1233244	0.09172089;0.16105334	0.002492	**
DNA	hAT-Tip100	Arthur1B	365	0.471545765777405	69080	2312	420.54	17.9932252849831	0.543298236548027	66979.076	3	0.006	**	0.157872	0.1432337;0.1733827	0.002525	**
DNA	hAT-Tip100	MER91A	822	1.06194690265487	69080	3627	662.09	23.3797885900304	0.85535818099606	66979.076	1001	0.002	**	0.2266336	0.2130955;0.2406136	2.51e-11	***
DNA	hAT-Tip100	ORSL-2a	89	0.11497965247723	69080	367	73.533	7.21824175364154	0.0949977391641367	66979.076	984	0.036	*	0.2425068	0.1995265;0.2896962	0.05013	ns
DNA	hAT-Tip100	tot	7387	9.5433111556101	69080	53611	7818.938	66.1603003419826	10.1013345391125	66979.076	1	0.002	**	0.1377889	0.1348816;0.1407355	1.054e-07	***
DNA	hAT-Tip100	MER45A	729	0.9417996253472	69080	3468	651.352	22.842983559463	0.841485692138751	66979.076	1001	0.002	**	0.2102076	0.1967512;0.2241543	0.0008769	***
DNA	hAT-Tip100	MER96	311	0.401782830566501	69080	1274	239.359	13.646770803137	0.309229377947161	66979.076	1001	0.002	**	0.244113	0.2207452;0.2686676	7.022e-07	***
DNA	hAT-Tip100	ORSL-2b	128	0.165363994573994	69080	709	140.393	10.2923507268011	0.181374588204896	66979.076	128	0.256	ns	0.180536	0.1528959;0.2108638	0.2581	ns
DNA	hAT-Tip100	MER45C	179	0.23125121116207	69080	1197	215.191	13.1695845400285	0.278006588721659	66979.076	4	0.008	**	0.1495405	0.1298004;0.1710193	0.005978	**
DNA	hAT-Tip100	MamTip2	1108	1.43143207803113	69080	5239	913.272	26.7363207425189	1.17986176603579	66979.076	1001	0.002	**	0.2114907	0.2005005;0.2228033	4.886e-12	***
DNA	hAT-Tip100	MamTip1	152	0.196369743556618	69080	756	138.649	10.3842010107004	0.179121503778826	66979.076	911	0.182	ns	0.2010582	0.1730387;0.2314316	0.2216	ns
DNA	hAT-Tip100	hAT-4b_Ther	29	0.0374652800206705	69080	228	40.624	5.54376743355611	0.0524823977779213	66979.076	25	0.05	*	0.127193	0.08686396;0.17753837	0.04618	*
DNA	hAT-Tip100	MamTip3	226	0.291970802919708	69080	1155	216.512	12.6047108151966	0.279713196821911	66979.076	790	0.424	ns	0.195671	0.1731572;0.2197460	0.4738	ns
DNA	hAT-Tip100	MARE4	57	0.0736386538337317	69080	308	54.148	6.51264236009552	0.0699541373296299	66979.076	711	0.582	ns	0.1850649	0.1432849;0.2330218	0.6536	ns
DNA	hAT-Tip100	MER97b	28	0.0361733738130612	69080	173	30.837	5.22357317520457	0.0398385117240488	66979.076	355	0.71	ns	0.1618497	0.1103235;0.2253522	0.6205	ns
DNA	hAT-Tip100	MamRep4096	239	0.308765583618629	69080	1259	243.776	13.4682299214565	0.314935727666171	66979.076	380	0.76	ns	0.1898332	0.1685177;0.2126075	0.7754	ns
DNA	hAT-Tip100	Zaphod5b	18	0.0232543117369679	69080	74	14.517	3.39812569783083	0.0187546024158646	66979.076	888	0.228	ns	0.2432432	0.1509818;0.3569143	0.3061	ns
DNA	hAT-Tip100	MER91C	374	0.483172921645889	69080	1637	299.416	15.1232157842059	0.386817389057554	66979.076	1001	0.002	**	0.2284667	0.2083244;0.2495873	3.457e-06	***
DNA	hAT-Tip100	Zaphod2	148	0.19120211872618	69080	844	154.849	11.0707163164702	0.200050384342097	66979.076	285	0.57	ns	0.1753555	0.1502776;0.2027233	0.5634	ns
DNA	hAT-Tip100	MER97c	36	0.0465086234739358	69080	215	40.944	5.79330876325667	0.0528958077643563	66979.076	231	0.462	ns	0.1674419	0.1201148;0.2241955	0.4347	ns
DNA	hAT-Tip100	MER45R	101	0.130482526968542	69080	616	113.242	9.73047368415937	0.146298042762095	66979.076	110	0.22	ns	0.163961	0.1355800;0.1956066	0.2121	ns
DNA	PiggyBac	tot	268	0.3462308636393	69080	2114	392.539	17.69422404528	0.507123570828758	66979.076	1	0.002	**	0.1267739	0.1128790;0.1417125	3.73e-13	***
DNA	PiggyBac	MER75B	13	0.0167947806989213	69080	114	22.327	4.09326591193703	0.0288443898972935	66979.076	13	0.026	*	0.1140351	0.06213544;0.18710742	0.02494	*
DNA	PiggyBac	MER75	80	0.103352496608746	69080	475	87.168	8.54861713114202	0.11261288030489	66979.076	222	0.444	ns	0.1684211	0.1358657;0.2051689	0.4408	ns
DNA	PiggyBac	MER85	138	0.178283056650087	69080	902	166.017	11.6911673666232	0.214478392868678	66979.076	9	0.018	*	0.1529933	0.1301104;0.1781683	0.01605	*
DNA	PiggyBac	Looper	19	0.0245462179445772	69080	531	102.434	9.28977631291217	0.132335120470254	66979.076	1	0.002	**	0.03578154	0.02167774;0.05531487	2.2e-16	***
DNA	PiggyBac	MER75A	24	0.0310057489826239	69080	92	17.768	3.67310055234918	0.0229545894968025	66979.076	961	0.082	ns	0.2608696	0.1748379;0.3628514	0.112	ns
DNA	TcMar-Pogo	tot	2	0.00258381241521866	69080	37	6.568	2.18818741522845	0.00848523997157806	66979.076	25	0.05	*	0.05405405	0.00661457;0.18194912	0.05143	ns
DNA	TcMar-Pogo	MER132	2	0.00258381241521866	69080	37	6.568	2.18818741522845	0.00848523997157806	66979.076	25	0.05	*	0.05405405	0.00661457;0.18194912	0.05143	ns
DNA	TcMar-Tigger	Tigger18a	141	0.182158775272915	69080	1259	243.818	14.4933409858781	0.314989987726891	66979.076	1	0.002	**	0.1119936	0.09509848;0.13072392	7.142e-15	***
DNA	TcMar-Tigger	Tigger17c	47	0.0607195917576384	69080	342	64.989	6.99713075759192	0.0839596925263226	66979.076	5	0.01	**	0.1374269	0.1027541;0.1785272	0.0129	*
DNA	TcMar-Tigger	X12_DNA	194	0.25062980427621	69080	1374	243.312	13.6626250524313	0.314336283185841	66979.076	1	0.002	**	0.1411936	0.1231997;0.1607367	0.0004036	***
DNA	TcMar-Tigger	MER6	106	0.136942058006589	69080	812	145.903	10.7127192324523	0.188492991408824	66979.076	1	0.002	**	0.1305419	0.1081285;0.1556756	0.0001742	***
DNA	TcMar-Tigger	Tigger17b	6	0.00775143724565597	69080	90	16.778	3.81592417079759	0.0216756023512693	66979.076	1	0.002	**	0.06666667	0.02485667;0.13947570	0.001738	**
DNA	TcMar-Tigger	Tigger12	91	0.117563464892449	69080	876	158.974	11.3593291332877	0.205379497448485	66979.076	1	0.002	**	0.1038813	0.08446543;0.12600665	2.899e-10	***
DNA	TcMar-Tigger	MER44B	230	0.297138427750145	69080	2126	389.173	17.638656218465	0.502775014533945	66979.076	1	0.002	**	0.1081844	0.09529274;0.12216707	2.2e-16	***
DNA	TcMar-Tigger	MER47B	84	0.108520121439184	69080	618	110.809	9.41217871207874	0.143154834958982	66979.076	1	0.002	**	0.1359223	0.1098861;0.1654935	0.004566	**
DNA	TcMar-Tigger	X6b_DNA	215	0.277759834636005	69080	959	167.734	11.2152139981823	0.216696595827143	66979.076	1001	0.002	**	0.2241919	0.1981550;0.2519341	0.0001062	***
DNA	TcMar-Tigger	Tigger3a	688	0.888831470835217	69080	5323	971.874	27.7645997089279	1.25557005361411	66979.076	1	0.002	**	0.1292504	0.1203493;0.1385601	2.2e-16	***
DNA	TcMar-Tigger	Tigger4b	231	0.298430333957755	69080	2520	460.733	18.9211977084624	0.595223822750468	66979.076	1	0.002	**	0.09166667	0.08068148;0.10361097	2.2e-16	***
DNA	TcMar-Tigger	UCON11	8	0.0103352496608746	69080	45	8.63	2.54746728920895	0.0111491505716685	66979.076	495	0.99	ns	0.1777778	0.08001796;0.32053424	1	ns
DNA	TcMar-Tigger	Tigger22N1	148	0.19120211872618	69080	1102	198.415	13.2112570299844	0.256333570182805	66979.076	1	0.002	**	0.1343013	0.1147130;0.1558645	5.227e-05	***
DNA	TcMar-Tigger	MER47A	319	0.412118080227375	69080	2589	475.767	19.5108016847689	0.614646340675667	66979.076	1	0.002	**	0.1232136	0.1107912;0.1364949	2.2e-16	***
DNA	TcMar-Tigger	Tigger17	8	0.0103352496608746	69080	54	11.462	2.98855943348756	0.0148078289516181	66979.076	152	0.304	ns	0.1481481	0.06619758;0.27119769	0.3179	ns
DNA	TcMar-Tigger	Tigger21a	18	0.0232543117369679	69080	169	33.114	5.14134587802041	0.0427801821587753	66979.076	1	0.002	**	0.1065089	0.06435695;0.16310065	0.002516	**
DNA	TcMar-Tigger	X9b_DNA	58	0.074930560041341	69080	601	102.351	9.00671526806082	0.132227892255022	66979.076	1	0.002	**	0.09650582	0.07409763;0.12296828	3.877e-07	***
DNA	TcMar-Tigger	Tigger3c	276	0.356566113300174	69080	2327	429.749	18.4061072414507	0.555195400813901	66979.076	1	0.002	**	0.1186076	0.1057422;0.1324416	2.2e-16	***
DNA	TcMar-Tigger	Tigger19b	447	0.577482074801369	69080	3538	614.411	21.8508933579509	0.793761384923454	66979.076	1	0.002	**	0.1263426	0.1155658;0.1377408	1.207e-14	***
DNA	TcMar-Tigger	MER44C	133	0.171823525612041	69080	1091	208.511	13.1053282533719	0.269376655254829	66979.076	1	0.002	**	0.1219065	0.1030740;0.1428043	1.028e-09	***
DNA	TcMar-Tigger	Tigger3b	475	0.613655448614431	69080	6279	1143.825	30.3848253674858	1.47771461791874	66979.076	1	0.002	**	0.07564899	0.06922693;0.08246844	2.2e-16	***
DNA	TcMar-Tigger	UCON39	18	0.0232543117369679	69080	107	18.426	3.83891407318024	0.0238046637814095	66979.076	536	0.932	ns	0.1682243	0.1028566;0.2527747	1	ns
DNA	TcMar-Tigger	Tigger12A	94	0.121439183515277	69080	744	132.818	10.0492718076418	0.171588398682256	66979.076	1	0.002	**	0.1263441	0.1033181;0.1523781	0.0001248	***
DNA	TcMar-Tigger	Tigger17a	302	0.390155674698017	69080	2389	454.563	18.6022599453689	0.587252761449519	66979.076	1	0.002	**	0.1264127	0.1133419;0.1404069	2.2e-16	***
DNA	TcMar-Tigger	Tigger1a_Mars	2	0.00258381241521866	69080	44	5.981	2.20351866216161	0.00772689102771139	66979.076	47	0.094	ns	0.04545455	0.005552952;0.154731578	0.1183	ns
DNA	TcMar-Tigger	MER44A	289	0.373360893999096	69080	2334	429.883	17.8827039930236	0.555368516245721	66979.076	1	0.002	**	0.1238218	0.1107233;0.1378723	3.44e-15	***
DNA	TcMar-Tigger	Tigger1a_Art	20	0.0258381241521866	69080	302	55.481	6.85643126193574	0.0716762483043731	66979.076	1	0.002	**	0.06622517	0.04091802;0.10042859	6.559e-09	***
DNA	TcMar-Tigger	Tigger4a	318	0.410826174019766	69080	3497	646.521	21.9759983505529	0.83524449324979	66979.076	1	0.002	**	0.09093509	0.0816077;0.1009527	2.2e-16	***
DNA	TcMar-Tigger	Tigger10	142	0.183450681480525	69080	1450	257.822	14.7444129660598	0.333081842258252	66979.076	1	0.002	**	0.09793103	0.08311425;0.11439867	2.2e-16	***
DNA	TcMar-Tigger	Tigger6a	52	0.067179122795685	69080	674	127.324	10.4350330097185	0.16449066597765	66979.076	1	0.002	**	0.07715134	0.05815432;0.09994515	3.328e-16	***
DNA	TcMar-Tigger	MER2	985	1.27252761449519	69080	9067	1602.68	34.7325200345144	2.07051224081132	66979.076	1	0.002	**	0.1086357	0.1023019;0.1152222	2.2e-16	***
DNA	TcMar-Tigger	Tigger7	282	0.36431755054583	69080	2944	537.929	20.5195763117081	0.694953814353078	66979.076	1	0.002	**	0.09578804	0.08539297;0.10699420	2.2e-16	***
DNA	TcMar-Tigger	Tigger8	104	0.13435824559137	69080	938	174.165	11.6973759281133	0.225004844648279	66979.076	1	0.002	**	0.1108742	0.09149485;0.13273430	5.526e-10	***
DNA	TcMar-Tigger	Tigger11a	40	0.0516762483043731	69080	421	80.957	8.1116551917565	0.104588850849428	66979.076	1	0.002	**	0.09501188	0.06874724;0.12712951	5.872e-08	***
DNA	TcMar-Tigger	MER47C	94	0.121439183515277	69080	762	131.061	10.1175908518108	0.169318519475486	66979.076	1	0.002	**	0.1233596	0.1008482;0.1488314	0.000257	***
DNA	TcMar-Tigger	Tigger2	295	0.381112331244752	69080	2729	522.892	21.3120280250036	0.675527420709257	66979.076	1	0.002	**	0.1080982	0.09669027;0.12035417	2.2e-16	***
DNA	TcMar-Tigger	X1_DNA	79	0.102060590401137	69080	676	131.272	10.3461615616159	0.169591111685292	66979.076	1	0.002	**	0.1168639	0.09362234;0.14350947	1.004e-07	***
DNA	TcMar-Tigger	Tigger4	108	0.139525870421807	69080	1445	268.227	14.8983701267096	0.346524126348427	66979.076	1	0.002	**	0.07474048	0.06171105;0.08952854	2.2e-16	***
DNA	TcMar-Tigger	Tigger3	114	0.147277307667463	69080	1147	215.048	13.3452535304426	0.277821846133971	66979.076	1	0.002	**	0.09938971	0.08268415;0.11818095	2.6e-16	***
DNA	TcMar-Tigger	X6a_DNA	188	0.242878367030554	69080	979	177.065	11.7644029247632	0.228751372650346	66979.076	832	0.34	ns	0.1920327	0.1678037;0.2181293	0.3611	ns
DNA	TcMar-Tigger	Tigger19a	566	0.731218913506879	69080	3579	635.406	22.1119447833541	0.820884955752212	66979.076	3	0.006	**	0.1581447	0.1463339;0.1705168	0.002194	**
DNA	TcMar-Tigger	Tigger16a	220	0.284219365674052	69080	1789	314.602	16.4116098216152	0.40643627672631	66979.076	1	0.002	**	0.1229737	0.1081040;0.1390918	1.047e-09	***
DNA	TcMar-Tigger	X10b_DNA	53	0.0684710290032944	69080	298	49.146	6.22554748126151	0.063492022479168	66979.076	766	0.472	ns	0.1778523	0.1361540;0.2260895	0.5327	ns
DNA	TcMar-Tigger	X11_DNA	47	0.0607195917576384	69080	268	46.876	6.13663444261447	0.0605593953878948	66979.076	545	0.914	ns	0.1753731	0.1317953;0.2262942	1	ns
DNA	TcMar-Tigger	MamRep434	382	0.493508171306763	69080	2112	368.8	16.4525586668666	0.47645500936632	66979.076	804	0.396	ns	0.1808712	0.1646703;0.1979628	0.4562	ns
DNA	TcMar-Tigger	Tigger5	66	0.0852658097022156	69080	537	97.943	8.68545843281678	0.12653316969188	66979.076	1	0.002	**	0.122905	0.09634314;0.15369751	0.000219	***
DNA	TcMar-Tigger	Tigger2b_Pri	224	0.289386990504489	69080	2104	392.029	17.7032076913355	0.506464698662877	66979.076	1	0.002	**	0.1064639	0.09360233;0.12043302	2.2e-16	***
DNA	TcMar-Tigger	MER6A	115	0.148569213875073	69080	1009	186.965	12.3061454654256	0.241541244105678	66979.076	1	0.002	**	0.1139742	0.0950195;0.1352135	8.078e-10	***
DNA	TcMar-Tigger	Tigger20a	151	0.195077837349008	69080	1356	242.231	13.8507574696289	0.312939732575415	66979.076	1	0.002	**	0.1113569	0.095101;0.129318	1.048e-11	***
DNA	TcMar-Tigger	Tigger6b	17	0.0219624055293586	69080	174	31.151	5.2478318131147	0.0402441702732382	66979.076	2	0.004	**	0.09770115	0.05795074;0.15181804	0.003943	**
DNA	TcMar-Tigger	Tigger3d	88	0.113687746269621	69080	636	112.227	9.37194239761983	0.144986757961372	66979.076	5	0.01	**	0.1383648	0.1124734;0.1676655	0.01077	*
DNA	TcMar-Tigger	UCON33	30	0.0387571862282798	69080	133	24.705	4.34981561631019	0.0319165428589884	66979.076	895	0.214	ns	0.2255639	0.1576575;0.3060852	0.2639	ns
DNA	TcMar-Tigger	MERX	60	0.0775143724565596	69080	436	77.734	7.78574735409915	0.100425037142303	66979.076	16	0.032	*	0.1376147	0.1066840;0.1735613	0.02829	*
DNA	TcMar-Tigger	MER6C	24	0.0310057489826239	69080	160	29.189	4.73980429392869	0.0377094502939087	66979.076	171	0.342	ns	0.15	0.09853389;0.21491830	0.3562	ns
DNA	TcMar-Tigger	Tigger9b	82	0.105936309023965	69080	754	139.444	10.3453317921607	0.180148569213875	66979.076	1	0.002	**	0.1087533	0.08743355;0.13318756	1.19e-08	***
DNA	TcMar-Tigger	Tigger6	24	0.0310057489826239	69080	230	39.8	5.57378390925475	0.0514178670628512	66979.076	5	0.01	**	0.1043478	0.06801035;0.15127577	0.00508	**
DNA	TcMar-Tigger	Tigger2a	406	0.524513920289387	69080	3318	608.469	22.7503982299128	0.78608487823784	66979.076	1	0.002	**	0.1223629	0.1113982;0.1339978	2.2e-16	***
DNA	TcMar-Tigger	Tigger17d	46	0.0594276855500291	69080	331	61.713	6.73676591659641	0.0797274077901944	66979.076	9	0.018	*	0.1389728	0.1035747;0.1809865	0.02838	*
DNA	TcMar-Tigger	Tigger16b	143	0.184742587688134	69080	1329	230.97	13.4938201849285	0.298391576771526	66979.076	1	0.002	**	0.1075997	0.09144548;0.12551169	1.784e-11	***
DNA	TcMar-Tigger	MER46C	364	0.470253859569795	69080	2812	516.115	19.9988431847627	0.666772172340288	66979.076	1	0.002	**	0.1294452	0.1172504;0.1424168	1.204e-14	***
DNA	TcMar-Tigger	Tigger5b	248	0.320392739487113	69080	2766	484.637	19.4030850822932	0.626105548737162	66979.076	1	0.002	**	0.08966016	0.07927091;0.10092686	2.2e-16	***
DNA	TcMar-Tigger	tot	9990	12.9061430140172	69080	125710	14850.416	85.8279172261298	19.1853446159809	66979.076	1	0.002	**	0.07946862	0.07797922;0.08097745	2.2e-16	***
DNA	TcMar-Tigger	MamRep137	340	0.439248110587171	69080	2459	465.448	18.7478739802352	0.601315160519346	66979.076	1	0.002	**	0.1382676	0.124858;0.152545	2.376e-11	***
DNA	TcMar-Tigger	Tigger9a	71	0.0917253407402623	69080	1026	180.197	11.8619094540422	0.232797622892578	66979.076	1	0.002	**	0.06920078	0.05443853;0.08648926	2.2e-16	***
DNA	TcMar-Tigger	Tigger15a	627	0.810025192171048	69080	4828	859.2	26.3280680485137	1.11000581357793	66979.076	1	0.002	**	0.1298674	0.1205076;0.1396773	2.2e-16	***
DNA	TcMar-Tigger	MER8	227	0.293262709127317	69080	1941	348.201	16.3447162333504	0.449843033395775	66979.076	1	0.002	**	0.11695	0.1029828;0.1320858	5.866e-14	***
DNA	TcMar-Tigger	X26_DNA	132	0.170531619404431	69080	957	171.043	11.8669277816533	0.220971513468122	66979.076	2	0.004	**	0.137931	0.1167019;0.1614153	0.0008439	***
DNA	TcMar-Tigger	Tigger13a	308	0.397907111943673	69080	3113	569.917	21.3015461144694	0.736279310122085	66979.076	1	0.002	**	0.09893993	0.08867113;0.10996917	2.2e-16	***
DNA	TcMar-Tigger	Tigger23a	97	0.125314902138105	69080	583	102.28	9.11749574876396	0.132136166914282	66979.076	318	0.636	ns	0.1663808	0.1370457;0.1991424	0.624	ns
DNA	TcMar-Tigger	MER2B	200	0.258381241521865	69080	1710	308.586	15.9875641110898	0.398664168981332	66979.076	1	0.002	**	0.1169591	0.1021018;0.1331445	7.873e-13	***
DNA	TcMar-Tigger	Tigger12c	105	0.135650151798979	69080	859	153.428	11.0643226288479	0.198214585621084	66979.076	1	0.002	**	0.1222352	0.1010740;0.1460259	7.953e-06	***
DNA	TcMar-Tigger	MER127	38	0.0490924358891545	69080	211	37.553	5.56058550074641	0.0485149538143531	66979.076	571	0.862	ns	0.1800948	0.1307102;0.2387084	0.9283	ns
DNA	TcMar-Tigger	MARE10	10	0.0129190620760933	69080	79	13.134	3.12118339509002	0.0169678961307409	66979.076	203	0.406	ns	0.1265823	0.06240432;0.22049422	0.4489	ns
DNA	TcMar-Tigger	Tigger14a	215	0.277759834636005	69080	1293	227.113	13.1494158858155	0.293408694528777	66979.076	198	0.396	ns	0.16628	0.1463753;0.1877143	0.4006	ns
DNA	TcMar-Tigger	UCON55	56	0.0723467476261224	69080	404	68.231	7.59376746446086	0.088148052451392	66979.076	58	0.116	ns	0.1386139	0.1064351;0.1761978	0.1109	ns
DNA	TcMar-Tigger	MER6B	71	0.0917253407402623	69080	676	122.892	10.1117052262506	0.158764937665525	66979.076	1	0.002	**	0.1050296	0.08294363;0.13063095	4.644e-08	***
DNA	TcMar-Tigger	MER44D	67	0.0865577159098249	69080	638	118.259	9.84463487569932	0.152779536205671	66979.076	1	0.002	**	0.1050157	0.08231619;0.13144388	3.163e-08	***
DNA	TcMar-Tigger	Tigger1	942	1.21697564756799	69080	12059	2194.678	40.2270373073947	2.83531813190362	66979.076	1	0.002	**	0.07811593	0.07338711;0.08304955	2.2e-16	***
DNA	hAT?	MER121B	12	0.0155028744913119	69080	68	12.191	3.11033650803144	0.0157496285769653	66979.076	560	0.884	ns	0.1764706	0.09465001;0.28797284	1	ns
DNA	hAT?	UCON69	5	0.00645953103804664	69080	28	5.05917753259779	1.98324014974055	0.00653598285976073	66979.076	599	0.806	ns	0.1785714	0.06064291;0.36893335	1	ns
DNA	hAT?	tot	364	0.470253859569795	69080	2048	375.432	17.2382868793432	0.485022931335185	66979.076	252	0.504	ns	0.1777344	0.1614038;0.1949928	0.5299	ns
DNA	hAT?	MER121	193	0.2493378980686	69080	927	173.73	11.7770029208537	0.224442865447968	66979.076	955	0.094	ns	0.2081985	0.1824828;0.2357827	0.1097	ns
DNA	hAT?	MER99	31	0.0400490924358892	69080	295	56.841	6.6529678325527	0.0734332407467218	66979.076	1	0.002	**	0.1050847	0.07252434;0.14583602	6.089e-05	***
DNA	hAT?	UCON89	8	0.0103352496608746	69080	48	8.449	2.56085082676773	0.0109153155480912	66979.076	517	0.97	ns	0.1666667	0.07481086;0.30222241	1	ns
DNA	hAT?	UCON105	113	0.145985401459854	69080	638	113.808	9.80383859777645	0.147029261675602	66979.076	484	0.968	ns	0.177116	0.1482590;0.2089969	1	ns
DNA	hAT?	UCON80	8	0.0103352496608746	69080	44	8.1951951951952	2.57141230833482	0.0105874235452428	66979.076	569	0.866	ns	0.1818182	0.08191884;0.32713685	1	ns
DNA	TcMar-Tc2	Kanga1a	111	0.143401589044635	69080	843	161.166	11.3828825002288	0.208211355855565	66979.076	1	0.002	**	0.1316726	0.1095731;0.1563827	5.011e-06	***
DNA	TcMar-Tc2	Kanga11a	126	0.162780182158775	69080	883	162.039	11.5455956875243	0.209339189974808	66979.076	2	0.004	**	0.1426954	0.1202821;0.1675222	0.001485	**
DNA	TcMar-Tc2	MER104	342	0.44183192300239	69080	2206	407.159	18.0455357460054	0.526011239584006	66979.076	1	0.002	**	0.1550317	0.1401674;0.1708185	0.0002894	***
DNA	TcMar-Tc2	Kanga1c	108	0.139525870421807	69080	826	151.484	10.6299925089692	0.195703119953491	66979.076	1	0.002	**	0.1307506	0.1085048;0.1556684	6.048e-05	***
DNA	TcMar-Tc2	tot	991	1.28027905174084	69080	8147	1462.368	31.3048969423726	1.88924229700924	66979.076	1	0.002	**	0.1216399	0.1146169;0.1289346	2.2e-16	***
DNA	TcMar-Tc2	Kanga1d	93	0.120147277307667	69080	664	125.512	10.1119784467782	0.162149731929462	66979.076	2	0.004	**	0.1400602	0.1145576;0.1688104	0.001048	**
DNA	TcMar-Tc2	Kanga2_a	143	0.184742587688134	69080	1534	285.878	15.170803184712	0.369327562818939	66979.076	1	0.002	**	0.09322034	0.07913445;0.10888478	2.2e-16	***
DNA	TcMar-Tc2	Kanga1	109	0.140817776629417	69080	812	148.458	10.7854792458454	0.191793811769266	66979.076	1	0.002	**	0.1342365	0.1115344;0.1596306	0.000231	***
DNA	TcMar-Tc2	Kanga1b	63	0.0813900910793876	69080	379	74.021	7.50205570759374	0.09562818939345	66979.076	80	0.16	ns	0.1662269	0.1301608;0.2076034	0.1733	ns
DNA	TcMar?	tot	22	0.0284219365674052	69080	168	28.809	4.92897695407615	0.0372185259350171	66979.076	85	0.17	ns	0.1309524	0.08392054;0.19152728	0.1833	ns
DNA	TcMar?	X22_DNA	5	0.00645953103804664	69080	24	4.70925553319919	1.89369411226586	0.00608391645655861	66979.076	662	0.68	ns	0.2083333	0.07131862;0.42151284	0.8004	ns
DNA	TcMar?	Eulor8	17	0.0219624055293586	69080	144	24.133	4.60287926166845	0.0311775725082359	66979.076	65	0.13	ns	0.1180556	0.07029736;0.18227966	0.1188	ns
RNA	tot	tot	144	0.186034493895743	69080	730	131.303	10.1366633042113	0.169631160777728	66979.076	891	0.222	ns	0.1972603	0.1689797;0.2280111	0.2282	ns
RNA	RNA	tot	144	0.186034493895743	69080	730	131.303	10.1366633042113	0.169631160777728	66979.076	891	0.222	ns	0.1972603	0.1689797;0.2280111	0.2282	ns
RNA	RNA	7SK	144	0.186034493895743	69080	730	131.303	10.1366633042113	0.169631160777728	66979.076	891	0.222	ns	0.1972603	0.1689797;0.2280111	0.2282	ns
srpRNA	tot	tot	207	0.267424584975131	69080	1383	269.494	14.0175766970064	0.348160971513468	66979.076	1	0.002	**	0.1496746	0.1312707;0.1695803	1.357e-05	***
srpRNA	srpRNA	tot	207	0.267424584975131	69080	1383	269.494	14.0175766970064	0.348160971513468	66979.076	1	0.002	**	0.1496746	0.1312707;0.1695803	1.357e-05	***
srpRNA	srpRNA	7SLRNA	207	0.267424584975131	69080	1383	269.494	14.0175766970064	0.348160971513468	66979.076	1	0.002	**	0.1496746	0.1312707;0.1695803	1.357e-05	***
SINE?	tot	tot	0	0	69080	5	1.45425867507886	0.671201207495623	0.0018787658098041	66979.076	1	0.002	**	0	0.0000000;0.5218238	0.3305	ns
SINE?	tRNA	tot	0	0	69080	5	1.45425867507886	0.671201207495623	0.0018787658098041	66979.076	1	0.002	**	0	0.0000000;0.5218238	0.3305	ns
SINE?	tRNA	CRP1	0	0	69080	5	1.45425867507886	0.671201207495623	0.0018787658098041	66979.076	1	0.002	**	0	0.0000000;0.5218238	0.3305	ns
LTR	ERVL	LTR108b_Mam	6	0.00775143724565597	69080	53	9.45	2.70792038893923	0.0122085136619081	66979.076	131	0.262	ns	0.1132075	0.04269639;0.23028992	0.281	ns
LTR	ERVL	LTR16D2	47	0.0607195917576384	69080	282	52.539	6.61379023111719	0.0678754602415865	66979.076	217	0.434	ns	0.1666667	0.1251047;0.2153945	0.4444	ns
LTR	ERVL	MER21B	409	0.528389638912215	69080	2786	528.51	20.3405417242914	0.682785349783606	66979.076	1	0.002	**	0.1468055	0.1338604;0.1604971	3.057e-09	***
LTR	ERVL	LTR16B2	300	0.387571862282798	69080	1617	276.525	15.0692553716983	0.357244364059169	66979.076	956	0.092	ns	0.1855288	0.1668569;0.2053495	0.1207	ns
LTR	ERVL	MLT2A1	384	0.496091983721982	69080	3738	621.614	23.0310971392037	0.803066985336865	66979.076	1	0.002	**	0.1027287	0.09317562;0.11290795	2.2e-16	***
LTR	ERVL	LTR86A2	35	0.0452167172663265	69080	308	55.603	6.50474463009139	0.0718338608617014	66979.076	1	0.002	**	0.1136364	0.08044063;0.15448546	0.001786	**
LTR	ERVL	LTR86C	33	0.0426329048511078	69080	285	50.325	6.58488691897861	0.0650151798979394	66979.076	10	0.02	*	0.1157895	0.08105898;0.15875544	0.006378	**
LTR	ERVL	LTR80A	23	0.0297138427750145	69080	393	70.3	7.64973976802599	0.0908210063949357	66979.076	1	0.002	**	0.05852417	0.03745731;0.08652345	3.562e-12	***
LTR	ERVL	LTR108d_Mam	2	0.00258381241521866	69080	66	11.924	3.2358452828735	0.0154046896195336	66979.076	1	0.002	**	0.03030303	0.003691139;0.105216649	0.0003513	***
LTR	ERVL	MER54B	81	0.104644402816356	69080	438	86.418	8.3823349694187	0.111643950649183	66979.076	272	0.544	ns	0.1849315	0.1496633;0.2245195	0.5485	ns
LTR	ERVL	LTR41C	119	0.15373683870551	69080	759	142.73	10.6447362771658	0.184393773012079	66979.076	9	0.018	*	0.1567852	0.1316332;0.1846369	0.0289	*
LTR	ERVL	LTR16D	207	0.267424584975131	69080	1115	199.356	12.7930812131764	0.257549253924165	66979.076	741	0.522	ns	0.1856502	0.1632325;0.2097399	0.5577	ns
LTR	ERVL	LTR86B1	51	0.0658872165880757	69080	295	52.428	6.7062500542248	0.0677320586525418	66979.076	451	0.902	ns	0.1728814	0.1315138;0.2209610	0.8791	ns
LTR	ERVL	MER54A	113	0.145985401459854	69080	682	129.634	10.2971877751198	0.167474969317228	66979.076	54	0.108	ns	0.1656891	0.1385475;0.1957595	0.1074	ns
LTR	ERVL	LTR16E1	543	0.701505070731865	69080	2475	461.844	18.940020812776	0.596659130547122	66979.076	1001	0.002	**	0.2193939	0.2032277;0.2362268	4.046e-05	***
LTR	ERVL	LTR86A1	58	0.074930560041341	69080	531	98.051	8.95760222591055	0.126672695562302	66979.076	1	0.002	**	0.1092279	0.08399232;0.13890740	2.385e-06	***
LTR	ERVL	LTR40c	114	0.147277307667463	69080	603	110.248	9.31424990277002	0.142430075576513	66979.076	684	0.636	ns	0.1890547	0.1585595;0.2226310	0.6737	ns
LTR	ERVL	LTR82A	111	0.143401589044635	69080	1041	187.602	12.4386621594252	0.242364188359925	66979.076	1	0.002	**	0.1066282	0.088532;0.126982	6.815e-11	***
LTR	ERVL	LTR86B2	39	0.0503843420967638	69080	273	49.226	6.17973406491843	0.0635953749757768	66979.076	58	0.116	ns	0.1428571	0.1035981;0.1900773	0.1153	ns
LTR	ERVL	LTR105_Mam	118	0.152444932497901	69080	667	117.014	9.79508793976592	0.151171112977198	66979.076	573	0.858	ns	0.1769115	0.1486846;0.2080310	0.9189	ns
LTR	ERVL	LTR33A	432	0.558103481687229	69080	2044	374.997	17.1187044206342	0.484460952134875	66979.076	1001	0.002	**	0.2113503	0.1938305;0.2297019	0.001364	**
LTR	ERVL	LTR69	18	0.0232543117369679	69080	141	24.467	4.53535891418535	0.0316090691815774	66979.076	102	0.204	ns	0.1276596	0.07744599;0.19423597	0.1812	ns
LTR	ERVL	MLT2D	656	0.847490472191719	69080	4453	774.938	24.6994781365967	1.00114721271236	66979.076	1	0.002	**	0.1473164	0.1370282;0.1580695	1.707e-06	***
LTR	ERVL	LTR108c_Mam	3	0.00387571862282798	69080	43	7.711	2.52226898661519	0.00996188876687553	66979.076	45	0.09	ns	0.06976744	0.0146255;0.1906072	0.07151	ns
LTR	ERVL	MER74B	184	0.237710742200116	69080	931	180.764	11.7721232956033	0.233530133712293	66979.076	613	0.778	ns	0.1976369	0.1725094;0.2246933	0.772	ns
LTR	ERVL	MLT2B3	475	0.613655448614431	69080	3276	580.675	21.125095139304	0.750177637103546	66979.076	1	0.002	**	0.1449939	0.1331053;0.1575200	8.525e-07	***
LTR	ERVL	LTR40A1	56	0.0723467476261224	69080	563	100.481	9.25706931659972	0.129812027646793	66979.076	1	0.002	**	0.09946714	0.07601342;0.12721985	1.993e-07	***
LTR	ERVL	MER70C	42	0.0542600607195918	69080	275	49.818	6.46457010687228	0.0643601834506815	66979.076	138	0.276	ns	0.1527273	0.1123426;0.2007847	0.2405	ns
LTR	ERVL	MLT2C2	188	0.242878367030554	69080	1336	234.165	14.0597101837289	0.302519217104838	66979.076	2	0.004	**	0.1407186	0.1225042;0.1605289	0.000713	***
LTR	ERVL	MER74A	404	0.521930107874168	69080	1568	303.544	15.704862517918	0.392150377882566	66979.076	1001	0.002	**	0.2576531	0.2361574;0.2800599	6.178e-10	***
LTR	ERVL	MER77B	224	0.289386990504489	69080	1256	244.328	13.7442832232649	0.315648859892772	66979.076	80	0.16	ns	0.1783439	0.1575478;0.2006574	0.1539	ns
LTR	ERVL	LTR42	69	0.0891415283250436	69080	309	58.085	6.81734928335429	0.0750403720689878	66979.076	954	0.096	ns	0.223301	0.1780985;0.2738961	0.1258	ns
LTR	ERVL	MER68	190	0.245462179445772	69080	1492	284.635	14.5953691217386	0.367721723402881	66979.076	1	0.002	**	0.1273458	0.1108417;0.1453320	7.437e-11	***
LTR	ERVL	LTR84a	90	0.116271558684839	69080	671	121.314	10.1971263297747	0.156726309669918	66979.076	1	0.002	**	0.1341282	0.1092528;0.1622718	0.001309	**
LTR	ERVL	MLT2C1	400	0.516762483043731	69080	2635	462.299	19.3182502777502	0.597246947871584	66979.076	3	0.006	**	0.1518027	0.1383047;0.1660791	0.001247	**
LTR	ERVL	LTR40b	169	0.218332149085976	69080	1140	199.966	13.2956240025663	0.258337316710807	66979.076	9	0.018	*	0.1482456	0.1281080;0.1702168	0.01571	*
LTR	ERVL	LTR47B	7	0.00904334345326529	69080	46	7.155	2.42958388986219	0.00924358891544474	66979.076	554	0.896	ns	0.1521739	0.0634443;0.2886910	1	ns
LTR	ERVL	LTR79	637	0.822944254247142	69080	4053	712.297	23.463446556811	0.920220915961501	66979.076	1	0.002	**	0.1571675	0.1460893;0.1687423	0.001707	**
LTR	ERVL	MER68B	51	0.0658872165880757	69080	450	80.654	8.16412499518085	0.104197403268523	66979.076	2	0.004	**	0.1133333	0.08555759;0.14631061	0.0001672	***
LTR	ERVL	LTR47B4	26	0.0335895613978425	69080	105	19.53	3.96873416228032	0.0252309282346102	66979.076	952	0.1	ns	0.247619	0.1685672;0.3414019	0.1042	ns
LTR	ERVL	LTR16C	1387	1.79187390995414	69080	6620	1226.458	29.4804568033355	1.58446870357212	66979.076	1001	0.002	**	0.2095166	0.1997673;0.2195224	5.718e-07	***
LTR	ERVL	MER76	85	0.109812027646793	69080	715	124.234	10.1784500217295	0.160498675796137	66979.076	1	0.002	**	0.1188811	0.09607086;0.14488896	6.139e-05	***
LTR	ERVL	LTR57	35	0.0452167172663265	69080	268	46.538	6.08552295120062	0.0601227310897229	66979.076	32	0.064	ns	0.130597	0.09267887;0.17692316	0.06368	ns
LTR	ERVL	MLT2A2	531	0.686002196240553	69080	3866	669.628	24.0431214214729	0.865096569989019	66979.076	1	0.002	**	0.1373513	0.1266486;0.1486053	1.521e-09	***
LTR	ERVL	LTR47A2	41	0.0529681545119824	69080	275	47.631	5.9424028095671	0.0615347845746399	66979.076	157	0.314	ns	0.1490909	0.1091628;0.1967760	0.3386	ns
LTR	ERVL	LTR33B	237	0.306181771203411	69080	1608	282.565	15.0290268030451	0.36504747755313	66979.076	3	0.006	**	0.1473881	0.1304063;0.1656679	0.002561	**
LTR	ERVL	LTR41B	140	0.180866869065306	69080	848	156.697	11.2413325970972	0.202437827013759	66979.076	75	0.15	ns	0.1650943	0.1407150;0.1918264	0.1444	ns
LTR	ERVL	MLT2E	70	0.0904334345326529	69080	403	72.16	7.72412209005412	0.0932239519410891	66979.076	408	0.816	ns	0.1736973	0.1379812;0.2142870	0.8455	ns
LTR	ERVL	LTR52	162	0.209288805632711	69080	1073	193.139	12.8479083024338	0.249517473031458	66979.076	13	0.026	*	0.1509786	0.1300704;0.1738207	0.01369	*
LTR	ERVL	LTR33A_	341	0.440540016794781	69080	1666	304.809	15.8885167326583	0.393784639235192	66979.076	991	0.022	*	0.2046819	0.1855413;0.2248686	0.02441	*
LTR	ERVL	LTR102_Mam	75	0.0968929655706996	69080	518	91.763	8.52616716505877	0.118549189328855	66979.076	31	0.062	ns	0.1447876	0.1156182;0.1780795	0.05734	ns
LTR	ERVL	LTR40a	235	0.303597958788192	69080	1974	347.349	16.9010308515145	0.448742329306892	66979.076	1	0.002	**	0.1190476	0.1050821;0.1341554	4.021e-12	***
LTR	ERVL	LTR41	180	0.232543117369679	69080	1129	209.466	13.3166127891509	0.270610425683095	66979.076	18	0.036	*	0.1594331	0.1385455;0.1821121	0.02386	*
LTR	ERVL	LTR18B	83	0.107228215231574	69080	367	66.971	7.6511894303892	0.0865202506298043	66979.076	987	0.03	*	0.226158	0.1843549;0.2724416	0.03587	*
LTR	ERVL	LTR75B	36	0.0465086234739358	69080	205	29.766	5.18363908023254	0.0384548801756992	66979.076	890	0.224	ns	0.1756098	0.1261296;0.2347330	0.2333	ns
LTR	ERVL	LTR108a_Mam	12	0.0155028744913119	69080	86	15.498	3.50660694864598	0.0200219624055294	66979.076	206	0.412	ns	0.1395349	0.07423111;0.23105723	0.3999	ns
LTR	ERVL	LTR47B2	37	0.0478005296815451	69080	174	33.754	5.06667101311651	0.0436070021316452	66979.076	775	0.454	ns	0.2126437	0.1543591;0.2809847	0.5037	ns
LTR	ERVL	LTR16D1	43	0.0555519669272011	69080	207	37.766	5.4599500963887	0.0487901298365739	66979.076	851	0.302	ns	0.2077295	0.1546026;0.2694298	0.3677	ns
LTR	ERVL	LTR53	103	0.133066339383761	69080	494	94.322	8.60792730059988	0.121855177314127	66979.076	865	0.274	ns	0.208502	0.1735017;0.2470336	0.3304	ns
LTR	ERVL	LTR16B1	266	0.343647051224081	69080	1199	218.684	13.298684107798	0.282519217104838	66979.076	1000	0.004	**	0.2218515	0.1986218;0.2464538	0.000572	***
LTR	ERVL	LTR66	59	0.0762224662489503	69080	379	69.361	7.15554895733939	0.0896079064659906	66979.076	77	0.154	ns	0.1556728	0.1206665;0.1961638	0.1839	ns
LTR	ERVL	LTR16A1	582	0.751889412828629	69080	2692	512.411	19.9203639499859	0.661986951747303	66979.076	1001	0.002	**	0.2161961	0.2007753;0.2322365	0.0007666	***
LTR	ERVL	MER77	217	0.280343647051224	69080	1299	256.23	14.3071238826605	0.331025127575738	66979.076	5	0.01	**	0.1670516	0.1471527;0.1884694	0.005858	**
LTR	ERVL	LTR75	55	0.071054841418513	69080	291	51.682	6.58089539380351	0.0667682966216653	66979.076	716	0.572	ns	0.1890034	0.1456734;0.2387936	0.5918	ns
LTR	ERVL	MLT2B5	61	0.078806278664169	69080	369	64.474	7.27173997074993	0.0832943608294038	66979.076	335	0.67	ns	0.1653117	0.1288729;0.2072227	0.681	ns
LTR	ERVL	MER70B	101	0.130482526968542	69080	477	85.136	7.94988708754437	0.109987726891028	66979.076	986	0.032	*	0.21174	0.1759124;0.2511853	0.06357	ns
LTR	ERVL	LTR50	409	0.528389638912215	69080	2565	472.534	19.1754672053262	0.610469607906466	66979.076	1	0.002	**	0.1594542	0.1454863;0.1742041	0.001109	**
LTR	ERVL	LTR82B	120	0.155028744913119	69080	1154	200.331	12.6998710909098	0.258808862476584	66979.076	1	0.002	**	0.1039861	0.08696842;0.12305164	4.148e-11	***
LTR	ERVL	MLT2B4	608	0.785478974226471	69080	4467	794.905	25.0390680723131	1.02694270395969	66979.076	1	0.002	**	0.1361092	0.1261819;0.1465149	4.625e-14	***
LTR	ERVL	LTR33	1742	2.25050061365545	69080	9255	1654.613	34.9849278429465	2.13760480589109	66979.076	995	0.014	*	0.1882226	0.1803039;0.1963380	0.01826	*
LTR	ERVL	ERV3-16A3_LTR	214	0.276467928428396	69080	1093	197.454	12.5136115679876	0.255092048317292	66979.076	919	0.166	ns	0.1957914	0.1726536;0.2205793	0.1945	ns
LTR	ERVL	MER88	24	0.0310057489826239	69080	112	22.958	4.29589230436363	0.0296595827142949	66979.076	655	0.694	ns	0.2142857	0.1423833;0.3018547	0.8149	ns
LTR	ERVL	LTR16E2	463	0.598152574123119	69080	2318	427.111	19.0853065976926	0.551787352238228	66979.076	972	0.06	ns	0.1997412	0.1836371;0.2166076	0.05714	ns
LTR	ERVL	LTR33C	165	0.213164524255539	69080	919	174.056	11.4442927188986	0.224864026871649	66979.076	228	0.456	ns	0.179543	0.1552434;0.2059158	0.4742	ns
LTR	ERVL	MLT2B2	337	0.435372391964343	69080	2172	394.763	18.0970255382848	0.509996770234481	66979.076	2	0.004	**	0.1551565	0.1401732;0.1710766	0.001129	**
LTR	ERVL	MER73	36	0.0465086234739358	69080	279	50.293	6.29323094727627	0.0649738388992959	66979.076	9	0.018	*	0.1290323	0.09203435;0.17413608	0.02394	*
LTR	ERVL	MER70A	115	0.148569213875073	69080	533	100.418	9.10286428208935	0.129730637555713	66979.076	956	0.092	ns	0.2157598	0.1815575;0.2531488	0.1083	ns
LTR	ERVL	LTR108e_Mam	21	0.0271300303597959	69080	168	30.728	4.88424731886827	0.0396976939474194	66979.076	23	0.046	*	0.125	0.07906939;0.18471017	0.05732	ns
LTR	ERVL	MLT2B1	623	0.804857567340611	69080	4436	785.492	23.8533208781695	1.01478199082747	66979.076	1	0.002	**	0.1404418	0.1303439;0.1510156	5.501e-11	***
LTR	ERVL	MLT2F	348	0.449583360248046	69080	1911	343.926	16.3413452189091	0.444320134358246	66979.076	619	0.766	ns	0.1821036	0.1650368;0.2001518	0.8117	ns
LTR	ERVL	LTR62	58	0.074930560041341	69080	313	61.223	6.97107358065218	0.0790943737484659	66979.076	350	0.7	ns	0.1853035	0.1438203;0.2328584	0.7216	ns
LTR	ERVL	MER68C	21	0.0271300303597959	69080	163	27.999	5.00240172547377	0.0361720819068536	66979.076	99	0.198	ns	0.1288344	0.08155114;0.19017291	0.1762	ns
LTR	ERVL	LTR53B	47	0.0607195917576384	69080	187	36.048	5.44806180006957	0.046570634971901	66979.076	982	0.04	*	0.2513369	0.1908932;0.3198423	0.05095	ns
LTR	ERVL	MER21C	798	1.03094115367224	69080	5505	1046.076	29.3501900787313	1.35143207803114	66979.076	1	0.002	**	0.1449591	0.1357582;0.1545381	2.2e-16	***
LTR	ERVL	LTR47A	132	0.170531619404431	69080	679	131.947	10.5764858555691	0.170463148375428	66979.076	528	0.948	ns	0.1944035	0.1652821;0.2262088	1	ns
LTR	ERVL	LTR16	607	0.784187068018862	69080	3017	554.753	20.6965779620531	0.716688844389897	66979.076	998	0.008	**	0.2011932	0.1870176;0.2159507	0.01548	*
LTR	ERVL	LTR84b	173	0.223499773916414	69080	1278	223.267	13.4691175705065	0.288440023254312	66979.076	1	0.002	**	0.1353678	0.1170751;0.1553552	0.0001463	***
LTR	ERVL	LTR32	203	0.262256960144694	69080	1216	228.463	12.9466693495759	0.29515276790905	66979.076	25	0.05	*	0.1669408	0.1463943;0.1891117	0.06124	ns
LTR	ERVL	MER74C	33	0.0426329048511078	69080	234	43.601	6.08085321116829	0.0563284025579743	66979.076	46	0.092	ns	0.1410256	0.0991051;0.1923148	0.07791	ns
LTR	ERVL	tot	14297	18.4703830501906	69080	133596	15445.871	82.2933445276928	19.9546166268329	66979.076	1	0.002	**	0.1070167	0.1053638;0.1086866	2.2e-16	***
LTR	ERVL	LTR16B	136	0.175699244234869	69080	694	124.247	10.1062419883519	0.160515470576836	66979.076	892	0.22	ns	0.1959654	0.1670568;0.2274855	0.2546	ns
LTR	ERVL	LTR16A2	398	0.514178670628512	69080	1825	341.822	16.2026183328757	0.441601963697436	66979.076	1000	0.004	**	0.2180822	0.1993278;0.2377471	0.0009588	***
LTR	ERVL	LTR101_Mam	166	0.214456430463148	69080	1151	218.728	13.0248863205659	0.282576060977973	66979.076	1	0.002	**	0.1442224	0.1244215;0.1658605	4.849e-05	***
LTR	ERVL	LTR18C	20	0.0258381241521866	69080	77	12.966	3.24798297307627	0.0167508558878625	66979.076	991	0.022	*	0.2597403	0.1664334;0.3722565	0.04579	*
LTR	ERVL	LTR83	78	0.100768684193528	69080	726	130.31	10.0994008682643	0.168348297913571	66979.076	1	0.002	**	0.107438	0.08585574;0.13226844	9.233e-08	***
LTR	ERVL	MER21A	212	0.273884116013177	69080	1975	372.651	17.3237788115732	0.481430140171824	66979.076	1	0.002	**	0.1073418	0.09402729;0.12183427	2.2e-16	***
LTR	ERVL	LTR80B	32	0.0413409986434985	69080	507	88.956	8.34671981869116	0.114922808604095	66979.076	1	0.002	**	0.06311637	0.04356848;0.08793618	1.388e-13	***
LTR	ERVL	LTR67B	648	0.837155222530844	69080	3708	661.782	22.7829659952241	0.854960273884116	66979.076	277	0.554	ns	0.1747573	0.1626592;0.1873703	0.5771	ns
LTR	ERVL	LTR16A	831	1.07357405852335	69080	4245	754.381	24.8691437993614	0.974589496802532	66979.076	1000	0.004	**	0.1957597	0.1839183;0.2080213	0.002427	**
LTR	ERVL	LTR18A	49	0.063303404172857	69080	198	36.698	5.31761911696138	0.0474103740068471	66979.076	990	0.024	*	0.2474747	0.1890394;0.3136364	0.02802	*
LTR	ERVL	LTR47B3	22	0.0284219365674052	69080	120	23.116	4.17755861670381	0.0298637038950972	66979.076	455	0.91	ns	0.1833333	0.1186064;0.2643066	0.9079	ns
LTR	ERV1?	tot	302	0.390155674698017	69080	1544	288.818	15.4495166126181	0.373125767069311	66979.076	816	0.372	ns	0.1955959	0.1760804;0.2162761	0.3962	ns
LTR	ERV1?	LTR103_Mam	150	0.193785931141399	69080	748	142.796	10.8359495108551	0.184479038821782	66979.076	762	0.48	ns	0.2005348	0.1723991;0.2310540	0.5148	ns
LTR	ERV1?	EUTREP15	25	0.0322976551902332	69080	196	34.766	5.29578032864744	0.0449144112137459	66979.076	31	0.062	ns	0.127551	0.08427339;0.18250928	0.07509	ns
LTR	ERV1?	LTR103b_Mam	129	0.166655900781603	69080	600	112.809	9.50551807498539	0.145738647374201	66979.076	960	0.084	ns	0.215	0.1827648;0.2500691	0.09447	ns
LTR	ERVL-MaLR	THE1A	641	0.828111879077579	69080	4236	733.948	23.9728595289338	0.948191977262451	66979.076	1	0.002	**	0.151322	0.1406554;0.1624718	0.0001348	***
LTR	ERVL-MaLR	MLT1M	469	0.605904011368775	69080	2320	422.689	18.579005852264	0.546074542988179	66979.076	994	0.016	*	0.2021552	0.1859817;0.2190842	0.01436	*
LTR	ERVL-MaLR	MLT1C2	2772	3.58116400749306	69080	15985	2765.767	43.8781494938312	3.57311155610103	66979.076	563	0.878	ns	0.1734126	0.1675719;0.1793723	0.8919	ns
LTR	ERVL-MaLR	MLT1J2	1269	1.63942897745624	69080	6900	1239.388	30.9519220320399	1.60117305083651	66979.076	829	0.346	ns	0.183913	0.1748345;0.1932595	0.3549	ns
LTR	ERVL-MaLR	MLT1O	962	1.24281377172017	69080	5061	932.637	26.7885957052597	1.20487952974614	66979.076	865	0.274	ns	0.190081	0.1793535;0.2011672	0.2849	ns
LTR	ERVL-MaLR	MSTB	1565	2.0218332149086	69080	8566	1505.078	34.1843602614776	1.94441961113623	66979.076	970	0.064	ns	0.182699	0.1745665;0.1910480	0.09115	ns
LTR	ERVL-MaLR	MSTD	1199	1.54899554292358	69080	7647	1319.017	30.2744323192401	1.70404625024223	66979.076	1	0.002	**	0.1567935	0.1487105;0.1651390	0.0002491	***
LTR	ERVL-MaLR	THE1B	3941	5.09140236418836	69080	22429	3634.862	49.3843676862605	4.69590078160326	66979.076	1001	0.002	**	0.17571	0.1707494;0.1807548	3.994e-08	***
LTR	ERVL-MaLR	MLT1E3	277	0.357858019507784	69080	2044	335.93	17.4262093632773	0.433990052322201	66979.076	1	0.002	**	0.1355186	0.1209664;0.1511247	0.0003398	***
LTR	ERVL-MaLR	MLT1G1	742	0.958594406046121	69080	3600	663.936	22.9323744474443	0.857743039855307	66979.076	1000	0.004	**	0.2061111	0.1930012;0.2197000	0.0009326	***
LTR	ERVL-MaLR	MLT1H2	930	1.20147277307667	69080	4721	866.987	25.6220475434794	1.12006588721659	66979.076	994	0.016	*	0.1969922	0.1857310;0.2086293	0.0188	*
LTR	ERVL-MaLR	MLT1F1	574	0.741554163167754	69080	3265	589.406	21.2167696720145	0.761457270202183	66979.076	254	0.508	ns	0.175804	0.1628889;0.1893025	0.4949	ns
LTR	ERVL-MaLR	MLT1F2	1160	1.49861120082682	69080	6038	1085.667	28.0036839954553	1.4025799366966	66979.076	992	0.02	*	0.1921166	0.1822473;0.2022843	0.01376	*
LTR	ERVL-MaLR	MLT1A1	1095	1.41463729733221	69080	6780	1180.781	29.8799573435246	1.52545830372715	66979.076	3	0.006	**	0.1615044	0.1528182;0.1704828	0.00588	**
LTR	ERVL-MaLR	MLT1E1	150	0.193785931141399	69080	1045	190.063	12.5641111061582	0.245543569536852	66979.076	1	0.002	**	0.1435407	0.1228311;0.1662802	0.001145	**
LTR	ERVL-MaLR	MLT1K	3096	3.99974161875848	69080	17616	3138.29	45.7883224247239	4.05437633227828	66979.076	183	0.366	ns	0.1757493	0.1701544;0.1814515	0.4082	ns
LTR	ERVL-MaLR	MLT1A0	3221	4.16122989470964	69080	20690	3413.955	50.0053147825959	4.4105096569989	66979.076	1	0.002	**	0.1556791	0.1507634;0.1606917	0.0002793	***
LTR	ERVL-MaLR	MLT1G	587	0.758348943866675	69080	2834	535.049	20.2167087903624	0.691233124475163	66979.076	998	0.008	**	0.2071277	0.1923397;0.2225230	0.01342	*
LTR	ERVL-MaLR	MLT1J	2651	3.42484335637233	69080	15262	2656.734	43.7075690881521	3.43225114656676	66979.076	468	0.936	ns	0.1736994	0.1677187;0.1798047	0.915	ns
LTR	ERVL-MaLR	MSTB2	290	0.374652800206705	69080	1582	276.837	14.6486522934369	0.357647438795943	66979.076	825	0.354	ns	0.1833123	0.1645312;0.2032763	0.3896	ns
LTR	ERVL-MaLR	MLT1A	1543	1.99341127834119	69080	9077	1602.386	35.1217388598649	2.07013242038628	66979.076	42	0.084	ns	0.1699901	0.1623145;0.1778781	0.1043	ns
LTR	ERVL-MaLR	MLT1E2	586	0.757057037659066	69080	4004	704.874	23.0222533247323	0.910631096182417	66979.076	1	0.002	**	0.1463536	0.1355416;0.1576845	5.041e-07	***
LTR	ERVL-MaLR	tot	27262	35.2199470318455	69080	323803	26078.848	94.4757458957724	33.6914256185001	66979.076	1001	0.002	**	0.08419317	0.08323893;0.08515485	3.162e-14	***
LTR	ERVL-MaLR	MSTA1	104	0.13435824559137	69080	544	101.566	9.0799829344603	0.131213745882049	66979.076	635	0.734	ns	0.1911765	0.1589656;0.2267837	0.7833	ns
LTR	ERVL-MaLR	MLT1E	131	0.169239713196822	69080	918	166.054	11.2580561300709	0.214526193398359	66979.076	2	0.004	**	0.1427015	0.1207059;0.1670174	0.002309	**
LTR	ERVL-MaLR	MSTA	3325	4.29558814030101	69080	19752	3209.362	49.1767354275099	4.14619469026549	66979.076	993	0.018	*	0.1683374	0.1631431;0.1736294	0.02654	*
LTR	ERVL-MaLR	MSTC	503	0.649828822427492	69080	3205	582.042	21.2316513493185	0.751943672889348	66979.076	1	0.002	**	0.1569423	0.1445105;0.1700035	0.0002454	***
LTR	ERVL-MaLR	MSTB1	801	1.03481687229507	69080	4555	800.878	24.0976308340014	1.03465925973774	66979.076	501	1.002	ns	0.1758507	0.1648959;0.1872227	1	ns
LTR	ERVL-MaLR	THE1D	2036	2.63032103869259	69080	12601	2112.733	39.8591076099235	2.72945287772108	66979.076	26	0.052	ns	0.1615745	0.1551872;0.1681185	0.0681	ns
LTR	ERVL-MaLR	MLT1F	852	1.10070408888315	69080	4306	816.15	25.637019264274	1.05438925134035	66979.076	923	0.158	ns	0.1978634	0.1860561;0.2100820	0.1675	ns
LTR	ERVL-MaLR	MLT1H	1895	2.44816226341968	69080	10078	1817.895	35.8274976042785	2.34854983528196	66979.076	987	0.03	*	0.1880333	0.1804461;0.1958013	0.04607	*
LTR	ERVL-MaLR	MLT1L	2007	2.59285575867192	69080	12035	2127.879	40.6063201020756	2.74902008914153	66979.076	4	0.008	**	0.1667636	0.1601435;0.1735453	0.003836	**
LTR	ERVL-MaLR	MLT1E1A	481	0.621406885860087	69080	3367	598.569	21.7570818266055	0.773295006782508	66979.076	1	0.002	**	0.1428571	0.1312030;0.1551352	6.124e-08	***
LTR	ERVL-MaLR	MLT1B	2793	3.60829403785285	69080	17694	2979.364	46.8478839247647	3.84905884632776	66979.076	1	0.002	**	0.1578501	0.1525062;0.1633067	0.0001651	***
LTR	ERVL-MaLR	MLT1H1	715	0.923712938440669	69080	3631	661.382	22.6144088467394	0.854443511401072	66979.076	991	0.022	*	0.1969155	0.1840910;0.2102296	0.02265	*
LTR	ERVL-MaLR	THE1C	1667	2.15360764808475	69080	9865	1669.483	35.3976935365527	2.15681545119824	66979.076	499	0.998	ns	0.1689812	0.1616343;0.1765241	0.9572	ns
LTR	ERVL-MaLR	MLT1J1	865	1.11749886958207	69080	4928	875.614	26.1448380480078	1.13121116206963	66979.076	338	0.676	ns	0.1755276	0.1649995;0.1864415	0.7094	ns
LTR	ERVL-MaLR	MLT1C	1204	1.55545507396163	69080	6450	1172.478	29.8509395931618	1.51473160648537	66979.076	859	0.286	ns	0.1866667	0.1772234;0.1963941	0.3091	ns
LTR	ERVL-MaLR	MLT1N2	1132	1.46243782701376	69080	5722	1029.201	28.4423199574958	1.32963116077773	66979.076	1001	0.002	**	0.1978329	0.1875798;0.2083951	0.0004749	***
LTR	ERVL-MaLR	MLT1D	2927	3.7814094696725	69080	18645	3159.567	46.8237757659181	4.08186422065758	66979.076	1	0.002	**	0.1569858	0.1517910;0.1622878	4.689e-06	***
LTR	ERVL-MaLR	MLT1G3	520	0.67179122795685	69080	2737	514.287	20.0570914620719	0.664410567792778	66979.076	608	0.788	ns	0.189989	0.1754472;0.2051969	0.7691	ns
LTR	ERVL-MaLR	MLT1I	1935	2.49983851172405	69080	11068	1947.601	36.4968192698599	2.51611782184613	66979.076	378	0.756	ns	0.1748283	0.1677933;0.1820348	0.7645	ns
LTR	Gypsy?	tot	1371	1.77120341063239	69080	7780	1363.962	31.6063208158671	1.76211097474323	66979.076	595	0.814	ns	0.1762211	0.1678130;0.1848724	0.8347	ns
LTR	Gypsy?	LTR88c	201	0.259673147729475	69080	1040	184.469	12.1894882018329	0.238316646211485	66979.076	915	0.174	ns	0.1932692	0.1696854;0.2186027	0.1804	ns
LTR	Gypsy?	LTR85c	229	0.295846521542536	69080	1154	208.976	12.6670390335658	0.269977391641367	66979.076	943	0.118	ns	0.1984402	0.1757882;0.2226403	0.1263	ns
LTR	Gypsy?	LTR88b	300	0.387571862282798	69080	1636	292.283	15.1994056769642	0.377602222078677	66979.076	707	0.59	ns	0.1833741	0.1648980;0.2029935	0.6058	ns
LTR	Gypsy?	LTR88a	171	0.220915961501195	69080	903	163.24	11.3859580203003	0.210890769330147	66979.076	766	0.472	ns	0.1893688	0.1643072;0.2164749	0.4893	ns
LTR	Gypsy?	LTR85b	215	0.277759834636005	69080	1177	212.908	13.1253880632845	0.275057166849687	66979.076	572	0.86	ns	0.1826678	0.1609831;0.2059506	0.8796	ns
LTR	Gypsy?	LTR85a	375	0.484464827853498	69080	1870	348.328	16.8366234111204	0.450007105484142	66979.076	947	0.11	ns	0.2005348	0.1826004;0.2194133	0.1154	ns
LTR	tot	tot	41231	53.2665848459402	69080	741743	38940.763	98.8298040125607	50.3078134487436	66979.076	1001	0.002	**	0.05558664	0.05506628;0.05611047	2.2e-16	***
LTR	ERV1--int	HERV4_I-int	43	0.0555519669272011	69080	348	66.251	7.32254181405737	0.0855900781603256	66979.076	1	0.002	**	0.1235632	0.09088471;0.16281199	0.001022	**
LTR	ERV1--int	PRIMA4-int	63	0.0813900910793876	69080	419	75.88	7.81477259238364	0.0980298430333958	66979.076	64	0.128	ns	0.150358	0.1175137;0.1882340	0.1125	ns
LTR	ERV1--int	LTR39-int	17	0.0219624055293586	69080	180	29.947	4.75634458526859	0.0386887151992765	66979.076	5	0.01	**	0.09444444	0.05598438;0.14690665	0.008876	**
LTR	ERV1--int	HERVFH19-int	17	0.0219624055293586	69080	110	17.527	3.98034095450553	0.0226432401007687	66979.076	536	0.932	ns	0.1545455	0.09268325;0.23587260	1	ns
LTR	ERV1--int	MER92-int	50	0.0645953103804664	69080	956	158.201	11.2364076045619	0.204380853950003	66979.076	1	0.002	**	0.05230126	0.03906477;0.06837447	2.2e-16	***
LTR	ERV1--int	HERV3-int	43	0.0555519669272011	69080	303	57.235	6.79852888461871	0.0739422517925199	66979.076	16	0.032	*	0.1419142	0.1046452;0.1863607	0.03953	*
LTR	ERV1--int	MER89-int	71	0.0917253407402623	69080	696	130.766	9.93599355716215	0.168937407144241	66979.076	1	0.002	**	0.1020115	0.08053375;0.12692971	7.506e-10	***
LTR	ERV1--int	MER31-int	67	0.0865577159098249	69080	1145	204.833	13.1135455188929	0.264625024223241	66979.076	1	0.002	**	0.05851528	0.04563280;0.07372003	2.2e-16	***
LTR	ERV1--int	MER34-int	42	0.0542600607195918	69080	401	75.629	7.8810830772471	0.0977055745752859	66979.076	1	0.002	**	0.1047382	0.07653452;0.13893244	6.904e-06	***
LTR	ERV1--int	LTR19-int	20	0.0258381241521866	69080	231	37.558	5.66327720570948	0.0485214133453911	66979.076	1	0.002	**	0.08658009	0.05368821;0.13054851	0.001232	**
LTR	ERV1--int	HERVIP10B3-int	63	0.0813900910793876	69080	239	50.171	6.34444725811563	0.0648162263419676	66979.076	975	0.054	ns	0.2635983	0.2088968;0.3242671	0.0468	*
LTR	ERV1--int	MER66-int	77	0.0994767779859182	69080	776	142.782	11.0511811407019	0.184460952134875	66979.076	1	0.002	**	0.0992268	0.07910284;0.12245381	8.997e-11	***
LTR	ERV1--int	HUERS-P2-int	57	0.0736386538337317	69080	257	46.876	6.1735513877133	0.0605593953878948	66979.076	949	0.106	ns	0.2217899	0.1725251;0.2775948	0.1061	ns
LTR	ERV1--int	HERV-Fc2-int	1	0.00129190620760933	69080	3	1.27173913043478	0.631477516121862	0.00164296767706838	66979.076	362	0.724	ns	0.3333333	0.008403759;0.905700676	1	ns
LTR	ERV1--int	HERV30-int	3	0.00387571862282798	69080	69	12.45	3.41689554642444	0.0160842322847361	66979.076	4	0.008	**	0.04347826	0.009057607;0.121847149	0.001435	**
LTR	ERV1--int	MER34B-int	38	0.0490924358891545	69080	593	107.676	9.45814360646319	0.139107292810542	66979.076	1	0.002	**	0.06408094	0.04574293;0.08689812	2.2e-16	***
LTR	ERV1--int	MER61-int	169	0.218332149085976	69080	1204	206.263	13.333326989488	0.266472450100123	66979.076	1	0.002	**	0.1403654	0.1212260;0.1612798	0.004092	**
LTR	ERV1--int	MER83B-int	35	0.0452167172663265	69080	267	44.442	5.94693215044547	0.0574148956785737	66979.076	66	0.132	ns	0.1310861	0.09303274;0.17756781	0.1386	ns
LTR	ERV1--int	LTR23-int	20	0.0258381241521866	69080	173	25.541	4.65553358842926	0.0329965764485498	66979.076	135	0.27	ns	0.1156069	0.07206391;0.17288744	0.2831	ns
LTR	ERV1--int	HERVIP10FH-int	84	0.108520121439184	69080	400	80.565	8.04614911094217	0.104082423616045	66979.076	691	0.622	ns	0.21	0.1711075;0.2532446	0.6627	ns
LTR	ERV1--int	LTR46-int	11	0.0142109682837026	69080	80	12.415	3.27711985049595	0.0160390155674698	66979.076	409	0.818	ns	0.1375	0.07068783;0.23272087	0.7588	ns
LTR	ERV1--int	PRIMAX-int	3	0.00387571862282798	69080	72	14.158	3.46280623584789	0.0182908080873329	66979.076	1	0.002	**	0.04166667	0.008676497;0.116974820	0.0002782	***
LTR	ERV1--int	MER65-int	92	0.118855371100058	69080	1038	198.86	12.397422961894	0.256908468445191	66979.076	1	0.002	**	0.08863198	0.07204642;0.10759170	2.2e-16	***
LTR	ERV1--int	HERVH-int	249	0.321684645694723	69080	5787	1095.025	29.4822587089012	1.4146695949874	66979.076	1	0.002	**	0.04302748	0.03794460;0.04857727	2.2e-16	***
LTR	ERV1--int	MER50-int	60	0.0775143724565596	69080	544	90.035	8.80530001239641	0.116316775402106	66979.076	3	0.006	**	0.1102941	0.08522788;0.13968357	0.0003364	***
LTR	ERV1--int	HUERS-P3b-int	79	0.102060590401137	69080	519	94.891	8.74022371055287	0.122590271946257	66979.076	36	0.072	ns	0.1522158	0.1224007;0.1860560	0.07809	ns
LTR	ERV1--int	HUERS-P1-int	67	0.0865577159098249	69080	498	90.639	8.84855784724132	0.117097086751502	66979.076	4	0.008	**	0.1345382	0.1058086;0.1676877	0.005254	**
LTR	ERV1--int	HERVH48-int	13	0.0167947806989213	69080	120	25.37	4.67578474300978	0.0327756604870486	66979.076	3	0.006	**	0.1083333	0.05895831;0.17812744	0.004859	**
LTR	ERV1--int	PABL_A-int	38	0.0490924358891545	69080	449	82.117	8.30314718966569	0.106087462050255	66979.076	1	0.002	**	0.08463252	0.06058599;0.11431459	6.919e-09	***
LTR	ERV1--int	MER57A-int	164	0.21187261804793	69080	1903	375.218	16.9282320707462	0.484746463406757	66979.076	1	0.002	**	0.08617972	0.07395370;0.09969791	2.2e-16	***
LTR	ERV1--int	HERV9-int	61	0.078806278664169	69080	355	70.552	8.06413828789699	0.0911465667592533	66979.076	126	0.252	ns	0.171831	0.1340610;0.2151785	0.231	ns
LTR	ERV1--int	MER4-int	189	0.244170273238163	69080	3018	489.708	20.37655368162	0.632656805115949	66979.076	1	0.002	**	0.06262425	0.05424191;0.07186618	2.2e-16	***
LTR	ERV1--int	HERVFH21-int	16	0.0206704993217492	69080	131	25.746	4.86694680176096	0.0332614172211097	66979.076	25	0.05	*	0.1221374	0.07145012;0.19075587	0.03589	*
LTR	ERV1--int	PABL_B-int	28	0.0361733738130612	69080	246	45.531	6.24516141032728	0.0588217815386603	66979.076	4	0.008	**	0.1138211	0.07697999;0.16028882	0.003032	**
LTR	ERV1--int	HERVS71-int	31	0.0400490924358892	69080	174	37.965	5.92595071628948	0.0490472191718881	66979.076	143	0.286	ns	0.1781609	0.1243782;0.2432497	0.2325	ns
LTR	ERV1--int	HERV35I-int	52	0.067179122795685	69080	615	107.819	9.45482060287939	0.13929203539823	66979.076	1	0.002	**	0.08455285	0.06379119;0.10940260	1.956e-10	***
LTR	ERV1--int	MER4B-int	128	0.165363994573994	69080	1527	242.843	14.2401240209533	0.313730379174472	66979.076	1	0.002	**	0.08382449	0.07040813;0.09886560	2.2e-16	***
LTR	ERV1--int	HERVIP10F-int	76	0.0981848717783089	69080	302	69.894	7.74110384174562	0.0902964924746463	66979.076	807	0.39	ns	0.2516556	0.2037062;0.3045507	0.413	ns
LTR	ERV1--int	LTR37-int	77	0.0994767779859182	69080	1383	251.508	14.6220292620327	0.324924746463407	66979.076	1	0.002	**	0.05567607	0.04418514;0.06909719	2.2e-16	***
LTR	ERV1--int	ERV24_Prim-int	36	0.0465086234739358	69080	416	74.673	7.87134226349159	0.0964705122408113	66979.076	1	0.002	**	0.08653846	0.06134601;0.11779283	1.267e-07	***
LTR	ERV1--int	LOR1-int	128	0.165363994573994	69080	1390	264.273	14.6214314366705	0.34141592920354	66979.076	1	0.002	**	0.09208633	0.07740067;0.10852151	2.2e-16	***
LTR	ERV1--int	HERVE-int	47	0.0607195917576384	69080	268	57.014	7.38541456848214	0.0736567405206382	66979.076	103	0.206	ns	0.1753731	0.1317953;0.2262942	0.1558	ns
LTR	ERV1--int	MER51-int	51	0.0658872165880757	69080	608	96.934	8.61625695321836	0.125229636328403	66979.076	1	0.002	**	0.08388158	0.06309135;0.10881527	4.817e-08	***
LTR	ERV1--int	HERV-Fc1-int	3	0.00387571862282798	69080	6	1.77009873060649	1.0095071328403	0.00228680153815191	66979.076	668	0.668	ns	0.5	0.1181172;0.8818828	0.3693	ns
LTR	ERV1--int	MER84-int	18	0.0232543117369679	69080	140	24.411	4.65615278516061	0.0315367224339513	66979.076	100	0.2	ns	0.1285714	0.07801271;0.19556887	0.1807	ns
LTR	ERV1--int	HERV17-int	80	0.103352496608746	69080	899	173.838	12.3348248428546	0.22458239131839	66979.076	1	0.002	**	0.08898776	0.07119097;0.10952966	2.2e-16	***
LTR	ERV1--int	MER101-int	79	0.102060590401137	69080	1219	230.977	13.7062880946423	0.29840062011498	66979.076	1	0.002	**	0.06480722	0.05164078;0.08011762	2.2e-16	***
LTR	ERV1--int	MER110-int	33	0.0426329048511078	69080	393	72.951	7.63025686460292	0.0942458497513081	66979.076	1	0.002	**	0.08396947	0.05850467;0.11590398	2.549e-08	***
LTR	ERV1--int	HERV9NC-int	35	0.0452167172663265	69080	257	53.431	6.987135254098	0.069027840578774	66979.076	3	0.006	**	0.1361868	0.09672617;0.18428208	0.004306	**
LTR	ERV1--int	HERVI-int	31	0.0400490924358892	69080	76	17.313	4.05283313947866	0.0223667721723403	66979.076	1001	0.002	**	0.4078947	0.2964845;0.5267087	0.0005006	***
LTR	ERV1--int	HERVE_a-int	28	0.0361733738130612	69080	189	34.856	5.82298644779217	0.0450306827724307	66979.076	138	0.276	ns	0.1481481	0.1007560;0.2069494	0.2228	ns
LTR	ERV1--int	MER57-int	121	0.156320651120729	69080	1272	215.316	13.8115496198979	0.27816807699761	66979.076	1	0.002	**	0.09512579	0.07955978;0.11259088	5.475e-14	***
LTR	ERV1--int	LTR43-int	6	0.00775143724565597	69080	147	11.786	3.10126132756043	0.0152264065628835	66979.076	38	0.076	ns	0.04081633	0.01512389;0.08672097	0.0927	ns
LTR	ERV1--int	MER83A-int	12	0.0155028744913119	69080	102	17.316	3.8692525266665	0.0223706478909631	66979.076	92	0.184	ns	0.1176471	0.06229089;0.19648973	0.1872	ns
LTR	ERV1--int	tot	3124	4.03591499257154	69080	42759	6551.94	66.6600477194696	8.46449195788386	66979.076	1	0.002	**	0.07306064	0.07061138;0.07556806	2.2e-16	***
LTR	ERV1--int	LTR38-int	17	0.0219624055293586	69080	116	20.197	3.88964269828481	0.0260926296750856	66979.076	233	0.466	ns	0.1465517	0.0877510;0.2242442	0.5398	ns
LTR	ERV1--int	LTR49-int	171	0.220915961501195	69080	2182	394.881	17.5497815893484	0.510149215166979	66979.076	1	0.002	**	0.07836847	0.06743504;0.09044949	2.2e-16	***
LTR	ERV1--int	HUERS-P3-int	106	0.136942058006589	69080	715	122.412	10.1663961958804	0.158144822685873	66979.076	57	0.114	ns	0.1482517	0.1230005;0.1764446	0.112	ns
LTR	ERV1--int	HERV9N-int	36	0.0465086234739358	69080	237	46.574	6.21716793863389	0.0601692397131968	66979.076	48	0.096	ns	0.1518987	0.1087114;0.2040384	0.08626	ns
LTR	ERV1--int	HERVP71A-int	30	0.0387571862282798	69080	250	40.283	6.28509454291767	0.0520418577611265	66979.076	58	0.116	ns	0.12	0.08244675;0.16685830	0.08488	ns
LTR	ERV1--int	MER52-int	94	0.121439183515277	69080	489	90.492	8.52494050481354	0.116907176538983	66979.076	691	0.622	ns	0.192229	0.1582305;0.2299988	0.6836	ns
LTR	ERV1--int	Harlequin-int	74	0.0956010593630902	69080	570	113.379	10.2009518388442	0.146475033912538	66979.076	1	0.002	**	0.1298246	0.1033323;0.1602217	1.99e-05	***
LTR	ERV1--int	PRIMA41-int	46	0.0594276855500291	69080	460	90.09	8.24159109782958	0.116387830243524	66979.076	1	0.002	**	0.1	0.07414599;0.13112908	3.646e-08	***
LTR	ERV1--int	MER41-int	174	0.224791680124023	69080	1715	305.049	16.1627916782601	0.394094696725018	66979.076	1	0.002	**	0.1014577	0.0875675;0.1167280	2.2e-16	***
LTR	ERV1--int	HERV15-int	10	0.0129190620760933	69080	95	15.08	3.85102978830734	0.0194819456107487	66979.076	107	0.214	ns	0.1052632	0.05164474;0.18507366	0.2045	ns
LTR	ERV1--int	HERV1_I-int	6	0.00775143724565597	69080	49	8.32232232232232	2.85876849829886	0.0107516598699339	66979.076	268	0.536	ns	0.122449	0.04628903;0.24769297	0.4511	ns
LTR	ERV1--int	LTR25-int	85	0.109812027646793	69080	592	82.799	8.37883069430358	0.106968542083845	66979.076	634	0.736	ns	0.1435811	0.1163250;0.1744492	0.7673	ns
LTR	ERV1--int	ERV24B_Prim-int	30	0.0387571862282798	69080	376	71.287	7.57403439370307	0.0920961178218462	66979.076	1	0.002	**	0.07978723	0.05447779;0.11194289	3.262e-09	***
LTR	ERVK--int	HERVK3-int	53	0.0684710290032944	69080	336	65.633	7.22097316526334	0.084791680124023	66979.076	40	0.08	ns	0.1577381	0.1204441;0.2011935	0.08541	ns
LTR	ERVK--int	HERVK9-int	160	0.206704993217492	69080	680	131.06	11.0248785910752	0.169317227569278	66979.076	995	0.014	*	0.2352941	0.2038830;0.2690217	0.006408	**
LTR	ERVK--int	HERVK14C-int	17	0.0219624055293586	69080	82	13.556	3.41973077281803	0.017513080550352	66979.076	876	0.252	ns	0.2073171	0.1256580;0.3110517	0.2986	ns
LTR	ERVK--int	HERVK11-int	48	0.0620114979652477	69080	286	56.924	6.8781926066034	0.0735404689619534	66979.076	108	0.216	ns	0.1678322	0.1264145;0.2162880	0.2079	ns
LTR	ERVK--int	HERVK22-int	66	0.0852658097022156	69080	421	70.132	7.55722751329399	0.0906039661520574	66979.076	317	0.634	ns	0.1567696	0.1233678;0.1950833	0.647	ns
LTR	ERVK--int	tot	426	0.550352044441574	69080	2628	500.077	20.8560793786139	0.64605258058265	66979.076	1	0.002	**	0.1621005	0.1482021;0.1767559	0.000192	***
LTR	ERVK--int	HERVK14-int	51	0.0658872165880757	69080	407	74.521	7.69680451874672	0.0962741424972547	66979.076	2	0.004	**	0.1253071	0.09474025;0.16144682	0.002044	**
LTR	ERVK--int	HERVK11D-int	7	0.00904334345326529	69080	43	9.269	2.84125178604637	0.0119746786383309	66979.076	265	0.53	ns	0.1627907	0.06805209;0.30701087	0.4636	ns
LTR	ERVK--int	HERVK-int	39	0.0503843420967638	69080	251	58.677	7.42454003927481	0.0758051805438925	66979.076	3	0.006	**	0.1553785	0.1128818;0.2062297	0.002773	**
LTR	ERVK--int	HERVKC4-int	10	0.0129190620760933	69080	55	11.276	3.10313606750549	0.0145675343970028	66979.076	421	0.842	ns	0.1818182	0.09079051;0.30904851	0.8672	ns
LTR	ERVK--int	HERVK13-int	7	0.00904334345326529	69080	67	16.187	3.73416322286198	0.0209120857825722	66979.076	9	0.018	*	0.1044776	0.04304938;0.20348920	0.006431	**
LTR	ERVL-MaLR--int	MLT1J-int	150	0.193785931141399	69080	1434	265.479	14.8398038659134	0.342973968089917	66979.076	1	0.002	**	0.1046025	0.08923629;0.12160919	2.2e-16	***
LTR	ERVL-MaLR--int	MLT-int	43	0.0555519669272011	69080	409	66.622	7.33395547456507	0.0860693753633486	66979.076	2	0.004	**	0.1051345	0.07713708;0.13899655	0.001015	**
LTR	ERVL-MaLR--int	MLT1K-int	45	0.0581357793424197	69080	202	36.835	5.58882903746484	0.0475873651572896	66979.076	941	0.122	ns	0.2227723	0.167375;0.286496	0.1445	ns
LTR	ERVL-MaLR--int	MST-int	48	0.0620114979652477	69080	227	38.557	5.40203044539115	0.0498120276467928	66979.076	956	0.092	ns	0.2114537	0.1602179;0.2703924	0.1109	ns
LTR	ERVL-MaLR--int	MSTB1-int	31	0.0400490924358892	69080	231	34.691	5.47004940018282	0.0448175182481752	66979.076	284	0.568	ns	0.1341991	0.09303632;0.18504685	0.5802	ns
LTR	ERVL-MaLR--int	MLT1H-int	109	0.140817776629417	69080	807	149.542	10.8758687248661	0.193194238098314	66979.076	1	0.002	**	0.1350682	0.1122340;0.1606049	0.0001651	***
LTR	ERVL-MaLR--int	THE1B-int	1286	1.6613913829856	69080	4215	787.219	26.5770084166066	1.01701311284801	66979.076	1001	0.002	**	0.3051008	0.2912206;0.3192516	2.2e-16	***
LTR	ERVL-MaLR--int	MLT1G3-int	30	0.0387571862282798	69080	237	45.166	6.1140678623831	0.0583502357728829	66979.076	6	0.012	*	0.1265823	0.08705922;0.17574978	0.01029	*
LTR	ERVL-MaLR--int	MSTA1-int	9	0.0116271558684839	69080	28	4.41967871485944	1.97129508668354	0.00570981036736572	66979.076	989	0.026	*	0.3214286	0.1587760;0.5235164	0.03228	*
LTR	ERVL-MaLR--int	MLT1I-int	90	0.116271558684839	69080	801	150.002	10.7795266219901	0.193788514953814	66979.076	1	0.002	**	0.1123596	0.09132387;0.13629563	9.923e-09	***
LTR	ERVL-MaLR--int	MLT1C2-int	44	0.0568438731348104	69080	436	77.805	7.91439275071768	0.100516762483044	66979.076	1	0.002	**	0.1009174	0.07428809;0.13310452	8.1e-06	***
LTR	ERVL-MaLR--int	THE1A-int	348	0.449583360248046	69080	1461	281.976	16.1829327166405	0.364286544796848	66979.076	1001	0.002	**	0.238193	0.2165518;0.2608918	2.146e-05	***
LTR	ERVL-MaLR--int	MLT1E-int	2	0.00258381241521866	69080	13	2.21699196326062	1.15568983178518	0.00286414567955638	66979.076	580	0.844	ns	0.1538462	0.01920667;0.45447106	1	ns
LTR	ERVL-MaLR--int	MLT1-int	41	0.0529681545119824	69080	245	42.827	6.04546264719407	0.0553284671532847	66979.076	414	0.828	ns	0.1673469	0.1228477;0.2200992	0.8013	ns
LTR	ERVL-MaLR--int	MLT1E1-int	8	0.0103352496608746	69080	45	7.734	2.54198853374789	0.00999160260965054	66979.076	646	0.712	ns	0.1777778	0.08001796;0.32053424	0.8448	ns
LTR	ERVL-MaLR--int	MLT1J2-int	64	0.082681997286997	69080	582	108.681	9.36936625519699	0.140405658549189	66979.076	1	0.002	**	0.1099656	0.0857229;0.1382480	5.165e-07	***
LTR	ERVL-MaLR--int	MLT1E2-int	15	0.0193785931141399	69080	128	22.595	4.37791515919863	0.0291906207609328	66979.076	52	0.104	ns	0.1171875	0.06709408;0.18590890	0.08215	ns
LTR	ERVL-MaLR--int	MLT1A0-int	127	0.164072088366385	69080	925	167.512	11.7483564756897	0.216409792649054	66979.076	1	0.002	**	0.1372973	0.1157606;0.1611725	0.0003898	***
LTR	ERVL-MaLR--int	MLT1H1-int	68	0.0878496221174343	69080	425	77.957	7.90896344047074	0.1007131322266	66979.076	111	0.222	ns	0.16	0.1264398;0.1983777	0.2336	ns
LTR	ERVL-MaLR--int	THE1-int	31	0.0400490924358892	69080	200	34.929	5.40418024904465	0.0451249919255862	66979.076	269	0.538	ns	0.155	0.1078094;0.2127376	0.5149	ns
LTR	ERVL-MaLR--int	MSTC-int	37	0.0478005296815451	69080	204	36.644	5.3499426058497	0.0473406110716362	66979.076	574	0.856	ns	0.1813725	0.1310350;0.2412227	0.9274	ns
LTR	ERVL-MaLR--int	MSTD-int	121	0.156320651120729	69080	729	131.686	10.6596919764613	0.170125960855242	66979.076	183	0.366	ns	0.1659808	0.1396820;0.1950144	0.3355	ns
LTR	ERVL-MaLR--int	MLT1O-int	3	0.00387571862282798	69080	13	2.49671772428884	1.24557932573815	0.00322552512665699	66979.076	726	0.552	ns	0.2307692	0.05038107;0.53813154	0.7245	ns
LTR	ERVL-MaLR--int	MLT1H2-int	59	0.0762224662489503	69080	343	66.148	7.25304782161973	0.0854570118209418	66979.076	190	0.38	ns	0.1720117	0.1335980;0.2161981	0.3734	ns
LTR	ERVL-MaLR--int	MLT1F1-int	29	0.0374652800206705	69080	157	30.507	4.86390877881242	0.0394121826755378	66979.076	418	0.836	ns	0.1847134	0.1273332;0.2543847	0.8403	ns
LTR	ERVL-MaLR--int	MLT1A-int	53	0.0684710290032944	69080	443	83.584	7.74046890432737	0.107982688456818	66979.076	1	0.002	**	0.1196388	0.09091507;0.15355620	0.0001227	***
LTR	ERVL-MaLR--int	MLT1M-int	0	0	69080	1	1.06015037593985	0.295404152948809	0.00136961485167605	66979.076	1	0.002	**	na	na	na	na
LTR	ERVL-MaLR--int	MLT1G1-int	51	0.0658872165880757	69080	297	58.729	7.01760684320558	0.0758723596666882	66979.076	158	0.316	ns	0.1717172	0.1306082;0.2195166	0.2752	ns
LTR	ERVL-MaLR--int	MLT1G-int	19	0.0245462179445772	69080	180	33.394	5.43473093172976	0.0431419158969059	66979.076	4	0.008	**	0.1055556	0.0647582;0.1599243	0.005161	**
LTR	ERVL-MaLR--int	MLT1F2-int	41	0.0529681545119824	69080	305	58.62	7.09703938047183	0.0757315418900588	66979.076	5	0.01	**	0.1344262	0.09822288;0.17791646	0.008863	**
LTR	ERVL-MaLR--int	tot	5525	7.13778179704153	69080	27209	4450.722	56.9141804820199	5.7499153801434	66979.076	1001	0.002	**	0.2030578	0.1982915;0.2078876	2.2e-16	***
LTR	ERVL-MaLR--int	MLT1J1-int	55	0.071054841418513	69080	477	88.502	8.5641894736946	0.114336283185841	66979.076	1	0.002	**	0.115304	0.08805389;0.14742906	4.466e-05	***
LTR	ERVL-MaLR--int	MLT1F-int	85	0.109812027646793	69080	518	100.13	8.67654207518077	0.129358568567922	66979.076	41	0.082	ns	0.1640927	0.1332261;0.1988501	0.09515	ns
LTR	ERVL-MaLR--int	THE1D-int	631	0.815192817001486	69080	2538	452.209	19.3719020643196	0.584211614236806	66979.076	1001	0.002	**	0.248621	0.2319065;0.2659173	2.2e-16	***
LTR	ERVL-MaLR--int	MLT1D-int	79	0.102060590401137	69080	587	108.136	9.34584660952922	0.139701569666042	66979.076	1	0.002	**	0.1345826	0.1080185;0.1648858	0.001645	**
LTR	ERVL-MaLR--int	MLT1N2-int	16	0.0206704993217492	69080	73	13.48	3.43065144970593	0.0174148956785737	66979.076	823	0.358	ns	0.2191781	0.1307807;0.3313840	0.4505	ns
LTR	ERVL-MaLR--int	MSTB-int	252	0.325560364317551	69080	869	163.195	11.2949790416606	0.210832633550804	66979.076	1001	0.002	**	0.2899885	0.2599990;0.3214096	2.846e-13	***
LTR	ERVL-MaLR--int	MLT1E3-int	12	0.0155028744913119	69080	72	12.065	3.13888955327001	0.0155868483948065	66979.076	593	0.818	ns	0.1666667	0.08919641;0.27303928	1	ns
LTR	ERVL-MaLR--int	MLT1E1A-int	16	0.0206704993217492	69080	86	13.975	3.52885644760846	0.0180543892513404	66979.076	774	0.456	ns	0.1860465	0.1102477;0.2844715	0.5582	ns
LTR	ERVL-MaLR--int	MSTA-int	988	1.27640333311802	69080	3150	564.435	21.7281358355218	0.729197080291971	66979.076	1001	0.002	**	0.3136508	0.2974685;0.3301798	2.2e-16	***
LTR	ERVL-MaLR--int	THE1C-int	578	0.746721787998191	69080	1795	321.371	16.7766150880866	0.415181189845617	66979.076	1001	0.002	**	0.3220056	0.3004173;0.3441771	2.2e-16	***
LTR	ERVL-MaLR--int	MLT1B-int	70	0.0904334345326529	69080	553	98.91	9.03701098635868	0.127782442994639	66979.076	2	0.004	**	0.1265823	0.1000216;0.1572069	0.001035	**
LTR	ERVL-MaLR--int	MLT1C-int	18	0.0232543117369679	69080	117	21.969	4.24547559916001	0.0283818874749693	66979.076	209	0.418	ns	0.1538462	0.09380263;0.23220314	0.4075	ns
LTR	ERVL-MaLR--int	MLT1A1-int	68	0.0878496221174343	69080	454	83.541	8.25811815824378	0.107927136489891	66979.076	25	0.05	*	0.1497797	0.1182249;0.1859798	0.06046	ns
LTR	ERVL-MaLR--int	MSTB2-int	14	0.0180866869065306	69080	88	15.274	3.58242344757815	0.0197325754150249	66979.076	425	0.85	ns	0.1590909	0.08979677;0.25249889	0.8879	ns
LTR	ERVL-MaLR--int	MLT1L-int	16	0.0206704993217492	69080	109	18.553	3.92180718184508	0.0239687358697759	66979.076	318	0.636	ns	0.146789	0.08629329;0.22740512	0.6103	ns
LTR	LTR	EUTREP8	63	0.0813900910793876	69080	275	52.256	6.66790258814005	0.067509850784833	66979.076	950	0.104	ns	0.2290909	0.1807632;0.2833604	0.1062	ns
LTR	LTR	LTR106_Mam	94	0.121439183515277	69080	639	114.806	9.26521495747445	0.148318584070796	66979.076	12	0.024	*	0.1471049	0.1205407;0.1769771	0.03446	*
LTR	LTR	LTR107_Mam	72	0.0930172469478716	69080	426	78.489	8.1575992439826	0.101400426329049	66979.076	223	0.446	ns	0.1690141	0.1346566;0.2080460	0.4534	ns
LTR	LTR	LTR91A	332	0.428912860926297	69080	2403	428.984	18.813710418195	0.55420709256508	66979.076	1	0.002	**	0.1381606	0.1246031;0.1526065	1.111e-07	***
LTR	LTR	tot	1092	1.41076157870939	69080	7931	1385.492	32.4588279442051	1.78992571539306	66979.076	1	0.002	**	0.1376876	0.1301753;0.1454672	2.2e-16	***
LTR	LTR	LTR91	205	0.264840772559912	69080	1566	278.68	15.6430273382202	0.360028421936567	66979.076	1	0.002	**	0.1309068	0.1145856;0.1486252	4.908e-07	***
LTR	LTR	LTR90A	58	0.074930560041341	69080	406	70.965	7.55677708284953	0.0916801240229959	66979.076	43	0.086	ns	0.1428571	0.1102975;0.1807288	0.102	ns
LTR	LTR	MamRep1527	151	0.195077837349008	69080	1268	243.3	13.7726426543959	0.314320780311349	66979.076	1	0.002	**	0.1190852	0.1017626;0.1381951	4.725e-12	***
LTR	LTR	LTR90B	78	0.100768684193528	69080	537	94.498	8.58287024611591	0.122082552806666	66979.076	31	0.062	ns	0.1452514	0.1165388;0.1779328	0.06156	ns
LTR	LTR	EUTREP16	79	0.102060590401137	69080	411	70.696	7.37617732921273	0.091332601253149	66979.076	885	0.234	ns	0.1922141	0.1552362;0.2336912	0.2954	ns
LTR	ERVL--int	HERVL-int	384	0.496091983721982	69080	2324	447.768	19.9634845835269	0.578474258768813	66979.076	1	0.002	**	0.1652324	0.1503470;0.1809667	0.0006889	***
LTR	ERVL--int	LTR57-int	40	0.0516762483043731	69080	366	59.732	6.76416513177563	0.0771681415929203	66979.076	5	0.01	**	0.1092896	0.07923452;0.14583915	0.004547	**
LTR	ERVL--int	MER76-int	17	0.0219624055293586	69080	155	25.445	4.55320839702145	0.0328725534526193	66979.076	37	0.074	ns	0.1096774	0.06520338;0.16979029	0.08165	ns
LTR	ERVL--int	tot	2888	3.73102512757574	69080	29730	4773.198	56.4113733128262	6.16652412634843	66979.076	1	0.002	**	0.09714094	0.09379723;0.10056360	2.2e-16	***
LTR	ERVL--int	MER21-int	90	0.116271558684839	69080	1093	167.778	11.7707802318821	0.216753439700278	66979.076	1	0.002	**	0.08234218	0.06673033;0.10024393	2.448e-12	***
LTR	ERVL--int	ERVL-B4-int	426	0.550352044441574	69080	3898	701.664	25.3343034427815	0.906484077255991	66979.076	1	0.002	**	0.1092868	0.09965968;0.11950396	2.2e-16	***
LTR	ERVL--int	MER70-int	31	0.0400490924358892	69080	258	49.306	6.33280889246379	0.0636987274723855	66979.076	1	0.002	**	0.120155	0.08311807;0.16619810	0.003259	**
LTR	ERVL--int	MER68-int	30	0.0387571862282798	69080	410	57.901	6.8461718550639	0.0748026613267877	66979.076	1	0.002	**	0.07317073	0.04990967;0.10280990	2.572e-05	***
LTR	ERVL--int	LTR52-int	23	0.0297138427750145	69080	170	31.937	5.00420553865178	0.0412596085524191	66979.076	41	0.082	ns	0.1352941	0.08773695;0.19606196	0.09426	ns
LTR	ERVL--int	HERVL40-int	77	0.0994767779859182	69080	1333	237.852	14.0399863681279	0.307282475292294	66979.076	1	0.002	**	0.05776444	0.04585228;0.07166979	2.2e-16	***
LTR	ERVL--int	ERVL47-int	28	0.0361733738130612	69080	212	34.661	5.37111980204576	0.0447787610619469	66979.076	124	0.248	ns	0.1320755	0.08958952;0.18520029	0.2644	ns
LTR	ERVL--int	HERVL74-int	41	0.0529681545119824	69080	371	74.518	7.78050205399441	0.0962702667786319	66979.076	1	0.002	**	0.1105121	0.08048174;0.14692598	4.987e-06	***
LTR	ERVL--int	ERVL-int	99	0.127898714553323	69080	820	144.12	10.7085140085949	0.186189522640656	66979.076	1	0.002	**	0.1207317	0.09921678;0.14501466	1.883e-05	***
LTR	ERVL--int	ERV3-16A3_I-int	660	0.852658097022156	69080	6505	1141.677	31.2214261117017	1.47493960338479	66979.076	1	0.002	**	0.1014604	0.09422603;0.10905428	2.2e-16	***
LTR	ERVL--int	HERVL32-int	9	0.0116271558684839	69080	114	21.661	4.2398178091818	0.0279839803630256	66979.076	3	0.006	**	0.07894737	0.03673531;0.14458012	0.001695	**
LTR	ERVL--int	ERVL-E-int	887	1.14592080614947	69080	8861	1579.564	34.1391474027309	2.04064853691622	66979.076	1	0.002	**	0.1001016	0.09392817;0.10653929	2.2e-16	***
LTR	ERVL--int	LTR53-int	37	0.0478005296815451	69080	325	59.17	6.73338239211456	0.0764420903042439	66979.076	2	0.004	**	0.1138462	0.08143692;0.15349566	0.0009216	***
LTR	ERVL--int	HERVL18-int	55	0.071054841418513	69080	504	98.53	9.48551923065233	0.127291518635747	66979.076	1	0.002	**	0.109127	0.08327394;0.13966799	2.697e-07	***
LTR	ERVL--int	HERV16-int	255	0.329436082940379	69080	1904	342.549	16.7037305298431	0.442541179510368	66979.076	1	0.002	**	0.1339286	0.1189409;0.1500534	7.454e-08	***
LTR	ERVL--int	HERVL66-int	23	0.0297138427750145	69080	107	25.741	4.21754747533523	0.0332549576900717	66979.076	292	0.584	ns	0.2149533	0.1414088;0.3048717	0.5739	ns
LTR	ERVL?	tot	592	0.764808474904722	69080	3926	712.639	22.8364660835074	0.920662747884504	66979.076	1	0.002	**	0.1507896	0.1397317;0.1623699	3.461e-07	***
LTR	ERVL?	LTR89B	129	0.166655900781603	69080	732	137.442	10.9209845665995	0.177562172986241	66979.076	241	0.482	ns	0.1762295	0.1492945;0.2058025	0.449	ns
LTR	ERVL?	Eutr10	160	0.206704993217492	69080	999	185.313	12.0655961149713	0.239407015050707	66979.076	16	0.032	*	0.1601602	0.1379449;0.1843985	0.04174	*
LTR	ERVL?	LTR89	193	0.2493378980686	69080	1093	206.798	13.2640540986205	0.267163619921194	66979.076	167	0.334	ns	0.1765782	0.1544097;0.2005028	0.2973	ns
LTR	ERVL?	LTR55	61	0.078806278664169	69080	406	70.038	7.53188457726785	0.0904825269685421	66979.076	141	0.282	ns	0.1502463	0.1169165;0.1887735	0.2639	ns
LTR	ERVL?	LTR87	58	0.074930560041341	69080	696	124.665	9.82106044316133	0.161055487371617	66979.076	1	0.002	**	0.08333333	0.06388463;0.10639729	9.723e-13	***
LTR	ERV1	LTR64	60	0.0775143724565596	69080	372	70.379	7.5547623015839	0.0909230669853369	66979.076	94	0.188	ns	0.1612903	0.1253952;0.2026805	0.1854	ns
LTR	ERV1	LTR9C	38	0.0490924358891545	69080	153	28.628	4.65588802413603	0.0369846909114398	66979.076	980	0.044	*	0.248366	0.1821433;0.3245977	0.06133	ns
LTR	ERV1	LTR43B	41	0.0529681545119824	69080	242	44.951	5.86626047938652	0.0580724759382469	66979.076	281	0.562	ns	0.1694215	0.1244075;0.2227387	0.5632	ns
LTR	ERV1	MER61F	31	0.0400490924358892	69080	159	26.183	4.4993060303512	0.033825980233835	66979.076	878	0.248	ns	0.1949686	0.1364829;0.2651786	0.2865	ns
LTR	ERV1	MER4E	92	0.118855371100058	69080	729	121.335	9.48613523842886	0.156753439700278	66979.076	3	0.006	**	0.1262003	0.1029604;0.1525124	0.003298	**
LTR	ERV1	LTR77	27	0.0348814676054518	69080	103	18.297	3.92099032964443	0.0236380078806279	66979.076	994	0.016	*	0.2621359	0.1803902;0.3580227	0.02857	*
LTR	ERV1	LTR21C	3	0.00387571862282798	69080	22	4.05804480651731	1.71272489048527	0.00524261327629651	66979.076	402	0.804	ns	0.1363636	0.02905585;0.34912210	0.7843	ns
LTR	ERV1	LTR10F	102	0.131774433176151	69080	449	80.216	7.86887941598187	0.10363154834959	66979.076	1000	0.004	**	0.2271715	0.1892081;0.2687724	0.009526	**
LTR	ERV1	LTR2752	97	0.125314902138105	69080	230	44.575	6.25215678501943	0.0575867192041858	66979.076	1001	0.002	**	0.4217391	0.3571229;0.4883992	3.534e-15	***
LTR	ERV1	MER95	16	0.0206704993217492	69080	139	25.859	4.51724744999923	0.0334074026225696	66979.076	18	0.036	*	0.1151079	0.06724478;0.18019057	0.02926	*
LTR	ERV1	LTR68	34	0.0439248110587171	69080	352	61.246	6.96505534766207	0.0791240875912409	66979.076	1	0.002	**	0.09659091	0.06782251;0.13235743	5.608e-05	***
LTR	ERV1	LTR9B	114	0.147277307667463	69080	685	122.474	10.1631990344878	0.158224920870745	66979.076	225	0.45	ns	0.1664234	0.1392870;0.1964688	0.4251	ns
LTR	ERV1	HERV-Fc1_LTR3	3	0.00387571862282798	69080	5	1.52307692307692	0.704545932470866	0.00196767253158959	66979.076	643	0.718	ns	0.6	0.1466328;0.9472550	0.1692	ns
LTR	ERV1	MER57E3	39	0.0503843420967638	69080	243	66.546	6.68075718137671	0.0859711904915703	66979.076	1	0.002	**	0.1604938	0.1166845;0.2128043	3.756e-05	***
LTR	ERV1	LTR60B	38	0.0490924358891545	69080	247	44.656	5.96953091116038	0.0576913636070021	66979.076	148	0.296	ns	0.1538462	0.1112284;0.2049961	0.3207	ns
LTR	ERV1	LTR6B	32	0.0413409986434985	69080	154	29.763	4.95412700426366	0.0384510044570764	66979.076	720	0.564	ns	0.2077922	0.1466830;0.2804888	0.6113	ns
LTR	ERV1	LTR12F	145	0.187326400103352	69080	637	114.19	9.88937306909288	0.147522769846909	66979.076	1001	0.002	**	0.2276295	0.1956081;0.2621983	0.001918	**
LTR	ERV1	MER90a	188	0.242878367030554	69080	1252	223.297	13.133212564802	0.28847878044054	66979.076	2	0.004	**	0.1501597	0.1308123;0.1711656	0.008732	**
LTR	ERV1	LTR109A2	2	0.00258381241521866	69080	26	5.77454909819639	2.1288187228033	0.00746017582610476	66979.076	54	0.108	ns	0.07692308	0.009455391;0.251302917	0.09625	ns
LTR	ERV1	MER51B	118	0.152444932497901	69080	713	127.391	9.76696024935663	0.16457722369356	66979.076	178	0.356	ns	0.1654979	0.1389483;0.1948488	0.379	ns
LTR	ERV1	LTR58	13	0.0167947806989213	69080	76	14.281	3.31557416325318	0.0184497125508688	66979.076	419	0.838	ns	0.1710526	0.09434516;0.27472659	0.8831	ns
LTR	ERV1	LTR78B	484	0.625282604482915	69080	3270	585.856	21.7310723045022	0.75687100316517	66979.076	1	0.002	**	0.1480122	0.1360068;0.1606508	2.314e-06	***
LTR	ERV1	LTR12C	642	0.829403785285188	69080	2731	531.505	20.4664811790364	0.686654608875396	66979.076	1001	0.002	**	0.2350787	0.2192824;0.2514448	1.743e-07	***
LTR	ERV1	MER41B	428	0.552935856856792	69080	2851	533.681	20.5730525078193	0.689465796783154	66979.076	1	0.002	**	0.1501228	0.1372001;0.1637680	2.092e-07	***
LTR	ERV1	LTR12	176	0.227375492539242	69080	778	138	10.5232475376539	0.178283056650087	66979.076	1001	0.002	**	0.2262211	0.1972627;0.2572709	0.000508	***
LTR	ERV1	LTR6A	71	0.0917253407402623	69080	287	50.213	6.17849535120039	0.0648704864026872	66979.076	1001	0.002	**	0.2473868	0.1985625;0.3015102	0.001841	**
LTR	ERV1	MER50B	106	0.136942058006589	69080	692	115.428	9.90590444850659	0.149122149731929	66979.076	184	0.368	ns	0.1531792	0.1271474;0.1822078	0.3588	ns
LTR	ERV1	MER101B	35	0.0452167172663265	69080	261	45.665	6.10541162011629	0.0589948969704799	66979.076	52	0.104	ns	0.1340996	0.09521414;0.18153643	0.087	ns
LTR	ERV1	HERV1_LTRb	1	0.00129190620760933	69080	10	1.46337579617834	0.661251101803641	0.00189054427514804	66979.076	392	0.784	ns	0.1	0.002528579;0.445016117	1	ns
LTR	ERV1	LTR25	34	0.0439248110587171	69080	284	29.745	5.00769927731808	0.0384277501453395	66979.076	833	0.338	ns	0.1197183	0.08435049;0.16326026	0.384	ns
LTR	ERV1	LTR10B2	44	0.0568438731348104	69080	101	20.903	4.11248142895546	0.0270047154576578	66979.076	1001	0.002	**	0.4356436	0.3372088;0.5379527	2.118e-07	***
LTR	ERV1	LTR24B	63	0.0813900910793876	69080	454	84.04	8.26648260959489	0.108571797687488	66979.076	6	0.012	*	0.1387665	0.1083066;0.1740240	0.011	*
LTR	ERV1	LTR45C	91	0.117563464892449	69080	424	81.27	7.98014929577027	0.10499321749241	66979.076	901	0.202	ns	0.2146226	0.1764729;0.2568078	0.2409	ns
LTR	ERV1	MER31B	253	0.32685227052516	69080	1486	269.206	14.8662224041136	0.347788902525677	66979.076	160	0.32	ns	0.1702557	0.1514755;0.1903489	0.2814	ns
LTR	ERV1	LTR49	182	0.235126929784898	69080	1462	254.276	14.2779439585566	0.328500742846069	66979.076	1	0.002	**	0.124487	0.1079897;0.1425090	2.572e-07	***
LTR	ERV1	LTR35	9	0.0116271558684839	69080	105	20.375	4.11792816017137	0.02632258898004	66979.076	2	0.004	**	0.08571429	0.03994536;0.15648332	0.004136	**
LTR	ERV1	MER4B	250	0.322976551902332	69080	1738	304.323	15.6898324351104	0.393156772818293	66979.076	1	0.002	**	0.1438435	0.1276691;0.1612303	0.000512	***
LTR	ERV1	MER34A1	103	0.133066339383761	69080	775	143.051	10.8594809879353	0.184808474904722	66979.076	1	0.002	**	0.1329032	0.1097910;0.1588487	0.0001421	***
LTR	ERV1	MER89	244	0.315225114656676	69080	1388	253.529	14.6161825314202	0.327535688908985	66979.076	265	0.53	ns	0.1757925	0.1561100;0.1968576	0.5318	ns
LTR	ERV1	MER92D	19	0.0245462179445772	69080	231	38.306	5.49477538727077	0.0494877591886829	66979.076	1	0.002	**	0.08225108	0.05024649;0.12546579	0.000362	***
LTR	ERV1	MER49	211	0.272592209805568	69080	1335	249.157	13.3087743415566	0.321887474969317	66979.076	7	0.014	*	0.1580524	0.1388791;0.1787441	0.006821	**
LTR	ERV1	LTR1A1	67	0.0865577159098249	69080	359	63.902	7.37650383371478	0.0825553904786512	66979.076	683	0.638	ns	0.1866295	0.1476631;0.2308543	0.6788	ns
LTR	ERV1	LTR72	31	0.0400490924358892	69080	153	32.229	4.98471728450134	0.041636845165041	66979.076	456	0.912	ns	0.2026144	0.1420123;0.2750942	0.921	ns
LTR	ERV1	MER34D	33	0.0426329048511078	69080	249	49.345	6.42302344929786	0.0637491118144823	66979.076	5	0.01	**	0.1325301	0.09301408;0.18105971	0.008524	**
LTR	ERV1	LTR26	202	0.260965053937084	69080	596	115.866	9.25622610580157	0.149688004650862	66979.076	1001	0.002	**	0.3389262	0.3009648;0.3784933	2.2e-16	***
LTR	ERV1	LTR27C	51	0.0658872165880757	69080	120	22.672	4.34572218409107	0.0292900975389187	66979.076	1001	0.002	**	0.425	0.3352559;0.5185350	2.73e-09	***
LTR	ERV1	LTR29	102	0.131774433176151	69080	708	120.969	10.067442197122	0.156280602028293	66979.076	31	0.062	ns	0.1440678	0.1190219;0.1721214	0.05786	ns
LTR	ERV1	LTR23	108	0.139525870421807	69080	856	157.616	11.4789507495376	0.203625088818552	66979.076	1	0.002	**	0.1261682	0.1046580;0.1502887	6.45e-06	***
LTR	ERV1	MER61E	74	0.0956010593630902	69080	318	51.594	6.40751279516633	0.0666546088753956	66979.076	1001	0.002	**	0.2327044	0.1873705;0.2830948	0.001044	**
LTR	ERV1	PABL_A	67	0.0865577159098249	69080	524	96.232	9.06743593274278	0.124322718170661	66979.076	1	0.002	**	0.1278626	0.1004825;0.1595202	0.0006945	***
LTR	ERV1	MER65D	56	0.0723467476261224	69080	470	85.158	8.37156610910522	0.110016148827595	66979.076	1	0.002	**	0.1191489	0.09127124;0.15192308	0.0003133	***
LTR	ERV1	MER57E1	79	0.102060590401137	69080	501	92.176	8.56436643146312	0.119082746592597	66979.076	64	0.128	ns	0.1576846	0.1268727;0.1926008	0.134	ns
LTR	ERV1	LTR8	595	0.76868419352755	69080	3403	616.894	22.4111808038984	0.796969188036948	66979.076	171	0.342	ns	0.1748457	0.1622205;0.1880322	0.3387	ns
LTR	ERV1	LTR8A	289	0.373360893999096	69080	1442	263.451	14.8066483660495	0.340353982300885	66979.076	958	0.088	ns	0.2004161	0.1800345;0.2220255	0.08229	ns
LTR	ERV1	MER57B2	172	0.222207867708804	69080	1104	204.093	12.8248519612441	0.26366901362961	66979.076	7	0.014	*	0.1557971	0.1348910;0.1785556	0.01303	*
LTR	ERV1	LTR39	182	0.235126929784898	69080	1272	226.933	13.7976405912709	0.293176151411408	66979.076	1	0.002	**	0.1430818	0.1242879;0.1635415	0.0008503	***
LTR	ERV1	MER4E1	130	0.167947806989213	69080	1050	197.089	13.0619942847444	0.254620502551515	66979.076	1	0.002	**	0.1238095	0.1044876;0.1452672	3.535e-08	***
LTR	ERV1	LTR44	23	0.0297138427750145	69080	218	41.863	5.83954889793134	0.0540830695691493	66979.076	2	0.004	**	0.1055046	0.06806586;0.15409561	0.0007457	***
LTR	ERV1	LTR1B	77	0.0994767779859182	69080	321	59.23	6.7654172724874	0.0765196046767005	66979.076	995	0.014	*	0.2398754	0.1941965;0.2904264	0.01418	*
LTR	ERV1	LTR46	52	0.067179122795685	69080	255	46.725	6.13751122557377	0.0603643175505458	66979.076	824	0.356	ns	0.2039216	0.1562101;0.2586588	0.3744	ns
LTR	ERV1	LTR1B1	43	0.0555519669272011	69080	168	31.357	5.17825891254629	0.0405103029520057	66979.076	989	0.026	*	0.2559524	0.1918428;0.3288828	0.02872	*
LTR	ERV1	MER4D1	192	0.248045991860991	69080	1536	284.219	15.3509182034721	0.367184290420515	66979.076	1	0.002	**	0.125	0.1088642;0.1425841	2.511e-10	***
LTR	ERV1	HERV1_LTRa	7	0.00904334345326529	69080	27	6.07221664994985	2.19272262982095	0.00784473438401893	66979.076	741	0.522	ns	0.2592593	0.1111446;0.4628487	0.6472	ns
LTR	ERV1	LTR38B	29	0.0374652800206705	69080	226	44.324	6.01607988786862	0.0572624507460758	66979.076	5	0.01	**	0.1283186	0.08764843;0.17906305	0.009214	**
LTR	ERV1	LTR28B	49	0.063303404172857	69080	261	48.082	6.33872664306132	0.0621174342742717	66979.076	584	0.836	ns	0.1877395	0.1422375;0.2404886	0.8732	ns
LTR	ERV1	LTR1A2	142	0.183450681480525	69080	837	153.713	11.4182751765758	0.198582778890253	66979.076	173	0.346	ns	0.1696535	0.1448281;0.1968298	0.3049	ns
LTR	ERV1	MER51E	58	0.074930560041341	69080	233	48.537	6.0105538644752	0.0627052515987339	66979.076	946	0.112	ns	0.248927	0.1947783;0.3095849	0.1259	ns
LTR	ERV1	MER72	146	0.188618306310962	69080	774	148.357	10.5819435137657	0.191663329242297	66979.076	433	0.866	ns	0.1886305	0.1616523;0.2180043	0.8552	ns
LTR	ERV1	MER92B	105	0.135650151798979	69080	804	156.897	10.7792663750175	0.202696208255281	66979.076	1	0.002	**	0.130597	0.1080721;0.1558693	1.776e-06	***
LTR	ERV1	LTR26C	56	0.0723467476261224	69080	312	63.804	6.98558389702555	0.0824287836703055	66979.076	141	0.282	ns	0.1794872	0.1385243;0.2266576	0.2928	ns
LTR	ERV1	MER65A	245	0.316517020864285	69080	1394	259.831	14.8300495403545	0.335677281829339	66979.076	162	0.324	ns	0.1757532	0.1561142;0.1967690	0.3187	ns
LTR	ERV1	MER51C	44	0.0568438731348104	69080	180	35.622	5.47513407078703	0.0460202829274595	66979.076	950	0.104	ns	0.2444444	0.1835790;0.3139272	0.1337	ns
LTR	ERV1	LTR10A	130	0.167947806989213	69080	311	61.95	6.90921393772382	0.0800335895613978	66979.076	1001	0.002	**	0.4180064	0.3625944;0.4749956	2.2e-16	***
LTR	ERV1	HERV-Fc1_LTR1	4	0.00516762483043731	69080	17	3.12683438155136	1.45720809968382	0.00403957674769248	66979.076	791	0.422	ns	0.2352941	0.06810774;0.49899327	0.536	ns
LTR	ERV1	MER39	364	0.470253859569795	69080	3348	585.933	21.4385662562384	0.756970479943156	66979.076	1	0.002	**	0.1087216	0.09837305;0.11975902	2.2e-16	***
LTR	ERV1	LTR71B	56	0.0723467476261224	69080	233	44.133	5.93384542447152	0.0570156966604225	66979.076	979	0.046	*	0.2403433	0.1869549;0.3004672	0.05407	ns
LTR	ERV1	LTR19B	57	0.0736386538337317	69080	283	47.745	6.23047299920269	0.0616820618823073	66979.076	937	0.13	ns	0.2014134	0.1562658;0.2529349	0.1526	ns
LTR	ERV1	MER34B	94	0.121439183515277	69080	667	117.977	9.87096281559741	0.152415218655126	66979.076	7	0.014	*	0.1409295	0.1154102;0.1696735	0.01476	*
LTR	ERV1	MER67C	155	0.200245462179446	69080	1648	303.44	15.3615225930367	0.392016019636974	66979.076	1	0.002	**	0.0940534	0.08038943;0.10918219	2.2e-16	***
LTR	ERV1	LTR51	68	0.0878496221174343	69080	414	78.028	8.02531130995064	0.100804857567341	66979.076	113	0.226	ns	0.1642512	0.1298628;0.2035234	0.2323	ns
LTR	ERV1	LTR48B	125	0.161488275951166	69080	1013	183.492	12.2126608519636	0.237054453846651	66979.076	1	0.002	**	0.1233959	0.1037663;0.1452428	7.412e-07	***
LTR	ERV1	MER41C	118	0.152444932497901	69080	837	148.63	11.024728778734	0.192016019636974	66979.076	3	0.006	**	0.1409797	0.1181037;0.1664164	0.005012	**
LTR	ERV1	LTR27E	77	0.0994767779859182	69080	222	42.039	5.84136975379924	0.0543104450616885	66979.076	1001	0.002	**	0.3468468	0.2844109;0.4134355	3.976e-08	***
LTR	ERV1	LTR1	51	0.0658872165880757	69080	244	42.51	5.90582583376608	0.0549189328854725	66979.076	936	0.132	ns	0.2090164	0.1597658;0.2654857	0.1517	ns
LTR	ERV1	LTR31	61	0.078806278664169	69080	241	49.164	6.49101203490159	0.063515276790905	66979.076	963	0.078	ns	0.253112	0.1994874;0.3129197	0.06562	ns
LTR	ERV1	MER87	38	0.0490924358891545	69080	165	31.064	4.88648971980724	0.0401317744331761	66979.076	939	0.126	ns	0.230303	0.1684246;0.3021291	0.1641	ns
LTR	ERV1	LTR4	28	0.0361733738130612	69080	102	16.214	3.70809303469507	0.0209469672501776	66979.076	1000	0.004	**	0.2745098	0.1907856;0.3717606	0.002681	**
LTR	ERV1	MER61A	149	0.19249402493379	69080	811	134.905	10.4102040012359	0.174284606937536	66979.076	915	0.174	ns	0.1837238	0.1576433;0.2121260	0.1867	ns
LTR	ERV1	MER34C_	95	0.122731089722886	69080	651	114.274	9.48054876074188	0.147631289968348	66979.076	23	0.046	*	0.1459293	0.1196976;0.1754185	0.05009	ns
LTR	ERV1	LTR12_	121	0.156320651120729	69080	545	102.195	9.21617669714036	0.132026354886635	66979.076	983	0.038	*	0.2220183	0.1877953;0.2592872	0.04222	*
LTR	ERV1	LTR10C	100	0.129190620760933	69080	519	103.184	9.10456133138972	0.133304050125961	66979.076	383	0.766	ns	0.1926782	0.1596144;0.2292868	0.7833	ns
LTR	ERV1	MER66B	317	0.409534267812157	69080	1430	284.994	14.8526955993371	0.368185517731413	66979.076	989	0.026	*	0.2216783	0.2003891;0.2441171	0.03697	*
LTR	ERV1	LTR70	36	0.0465086234739358	69080	151	40.643	5.56025785979996	0.0525069439958659	66979.076	228	0.456	ns	0.2384106	0.1729080;0.3144667	0.4628	ns
LTR	ERV1	HERV1_LTRd	2	0.00258381241521866	69080	16	2.99791449426486	1.43836336657659	0.00387302434502275	66979.076	396	0.792	ns	0.125	0.0155136;0.3834762	0.7517	ns
LTR	ERV1	MER83B	31	0.0400490924358892	69080	147	28.411	4.54012022877058	0.0367043472643886	66979.076	738	0.528	ns	0.2108844	0.1480096;0.2857770	0.6013	ns
LTR	ERV1	LTR12E	23	0.0297138427750145	69080	112	20.841	4.14450188754884	0.026924617272786	66979.076	755	0.494	ns	0.2053571	0.1348570;0.2920302	0.6268	ns
LTR	ERV1	MER90	111	0.143401589044635	69080	701	125.5	10.0017015569369	0.162134229054971	66979.076	76	0.152	ns	0.1583452	0.1320914;0.1875116	0.1676	ns
LTR	ERV1	MER57F	58	0.074930560041341	69080	413	75.401	8.02212899133102	0.0974110199599509	66979.076	17	0.034	*	0.1404358	0.1083961;0.1777329	0.02572	*
LTR	ERV1	LTR61	35	0.0452167172663265	69080	184	30.875	4.76865967700727	0.039887604159938	66979.076	837	0.33	ns	0.1902174	0.1362147;0.2544846	0.4295	ns
LTR	ERV1	MER72B	34	0.0439248110587171	69080	188	33.787	5.41913258723183	0.0436496350364963	66979.076	563	0.878	ns	0.1808511	0.1286156;0.2434432	0.9246	ns
LTR	ERV1	MER50	384	0.496091983721982	69080	2531	452.867	18.6900141152335	0.585061688521413	66979.076	1	0.002	**	0.1517187	0.1379538;0.1662944	0.0003102	***
LTR	ERV1	LTR56	151	0.195077837349008	69080	976	187.37	11.8580653444697	0.24206446611976	66979.076	3	0.006	**	0.1547131	0.1325818;0.1789498	0.002979	**
LTR	ERV1	MER61B	75	0.0968929655706996	69080	429	69.39	7.62417392430342	0.0896453717460112	66979.076	782	0.44	ns	0.1748252	0.1400664;0.2141412	0.4706	ns
LTR	ERV1	LTR1D	58	0.074930560041341	69080	296	55.884	6.74908098144437	0.0721968865060397	66979.076	665	0.674	ns	0.1959459	0.1522835;0.2458119	0.7663	ns
LTR	ERV1	LTR26E	26	0.0335895613978425	69080	118	23.56	4.18472363626463	0.0304373102512758	66979.076	776	0.452	ns	0.220339	0.1492647;0.3059437	0.5652	ns
LTR	ERV1	MER57C2	68	0.0878496221174343	69080	454	77.977	7.96340925024496	0.100738970350753	66979.076	116	0.232	ns	0.1497797	0.1182249;0.1859798	0.2369	ns
LTR	ERV1	MER4A	117	0.151153026290291	69080	834	151.637	11.0257334358217	0.195900781603256	66979.076	2	0.004	**	0.1402878	0.1174229;0.1657278	0.001649	**
LTR	ERV1	MER52D	166	0.214456430463148	69080	657	120.352	9.69670676684213	0.155483495898198	66979.076	1001	0.002	**	0.2526636	0.2198490;0.2877179	1.063e-05	***
LTR	ERV1	HERV-Fc1_LTR2	1	0.00129190620760933	69080	3	1.25352112676056	0.496065849126599	0.00161943172503141	66979.076	386	0.772	ns	0.3333333	0.008403759;0.905700676	1	ns
LTR	ERV1	LTR10D	33	0.0426329048511078	69080	181	33.743	5.06306089096167	0.0435927911633615	66979.076	470	0.94	ns	0.1823204	0.1289494;0.2464055	1	ns
LTR	ERV1	LTR35B	36	0.0465086234739358	69080	206	37.539	5.69657176992706	0.0484968671274466	66979.076	442	0.884	ns	0.1747573	0.1255011;0.2336350	0.8568	ns
LTR	ERV1	MER65C	99	0.127898714553323	69080	680	129.682	9.74576091723247	0.167536980815193	66979.076	1	0.002	**	0.1455882	0.1199287;0.1743673	0.002438	**
LTR	ERV1	LTR1F	39	0.0503843420967638	69080	132	23.784	4.50995384496158	0.0307266972417802	66979.076	1001	0.002	**	0.2954545	0.2192634;0.3810721	0.001349	**
LTR	ERV1	LTR7B	120	0.155028744913119	69080	845	156.695	11.1798463300693	0.202435243201344	66979.076	2	0.004	**	0.1420118	0.1191657;0.1673866	0.0008929	***
LTR	ERV1	MER52A	427	0.551643950649183	69080	1420	268.546	15.7017970446198	0.346936244428654	66979.076	1001	0.002	**	0.3007042	0.2769339;0.3253019	2.2e-16	***
LTR	ERV1	LTR27B	35	0.0452167172663265	69080	150	26.62	4.72714987555355	0.0343905432465603	66979.076	973	0.058	ns	0.2333333	0.1682253;0.3092774	0.08632	ns
LTR	ERV1	MER4D	191	0.246754085653382	69080	1315	247.796	14.6590337768651	0.320129190620761	66979.076	1	0.002	**	0.1452471	0.1266321;0.1654630	4.206e-05	***
LTR	ERV1	MER4D0	58	0.074930560041341	69080	444	80.873	8.21975884290016	0.104480330727989	66979.076	3	0.006	**	0.1306306	0.1007083;0.1655766	0.004582	**
LTR	ERV1	MER101	66	0.0852658097022156	69080	364	64.952	7.3206070299728	0.083911891996641	66979.076	594	0.816	ns	0.1813187	0.1430969;0.2248157	0.8911	ns
LTR	ERV1	LTR10G	45	0.0581357793424197	69080	116	21.914	4.41181006708903	0.0283108326335508	66979.076	1001	0.002	**	0.387931	0.2988799;0.4828499	5.89e-07	***
LTR	ERV1	LTR1F1	61	0.078806278664169	69080	221	39.04	5.60658843092962	0.0504360183450681	66979.076	1001	0.002	**	0.2760181	0.2181863;0.3399680	0.0002677	***
LTR	ERV1	MER61D	62	0.0800981848717783	69080	267	49.207	6.69903187244456	0.0635708287578322	66979.076	964	0.076	ns	0.2322097	0.1829157;0.2875549	0.04824	*
LTR	ERV1	MER51D	22	0.0284219365674052	69080	151	29.484	4.85544223725494	0.0380905626251534	66979.076	78	0.156	ns	0.1456954	0.09361456;0.21223603	0.1498	ns
LTR	ERV1	MER57C1	26	0.0335895613978425	69080	187	36.659	5.33884090624756	0.0473599896647503	66979.076	24	0.048	*	0.1390374	0.09287656;0.19704979	0.05268	ns
LTR	ERV1	MER67D	99	0.127898714553323	69080	1042	188.947	12.4011281333183	0.24410180220916	66979.076	1	0.002	**	0.0950096	0.07788945;0.11445551	7.743e-15	***
LTR	ERV1	MER41A	438	0.565854918932885	69080	2558	488.426	19.2632706879594	0.631000581357793	66979.076	4	0.008	**	0.1712275	0.1568164;0.1863953	0.01105	*
LTR	ERV1	MER4A1_	66	0.0852658097022156	69080	400	71.919	7.74263439582339	0.0929126025450552	66979.076	238	0.476	ns	0.165	0.1299691;0.2050769	0.4741	ns
LTR	ERV1	MER66C	104	0.13435824559137	69080	589	108.129	9.10677178215708	0.139692526322589	66979.076	343	0.686	ns	0.1765705	0.1466133;0.2098125	0.7095	ns
LTR	ERV1	LTR9	155	0.200245462179446	69080	810	148.149	11.0200835405745	0.191394612751114	66979.076	737	0.53	ns	0.191358	0.1648139;0.2201696	0.5248	ns
LTR	ERV1	MER57B1	158	0.204121180802274	69080	1010	179.038	11.6009973338131	0.231300303597959	66979.076	38	0.076	ns	0.1564356	0.1345642;0.1803303	0.08364	ns
LTR	ERV1	LTR37A	254	0.328144176732769	69080	1963	358.197	16.6721970103868	0.462756927847038	66979.076	1	0.002	**	0.1293938	0.1148534;0.1450509	2.518e-10	***
LTR	ERV1	MER66D	32	0.0413409986434985	69080	246	47.044	6.17334384059192	0.0607764356307732	66979.076	7	0.014	*	0.1300813	0.09070501;0.17864837	0.01472	*
LTR	ERV1	PRIMA4_LTR	63	0.0813900910793876	69080	334	55.261	6.58636920156008	0.0713920289386991	66979.076	893	0.218	ns	0.1886228	0.1480951;0.2347723	0.2689	ns
LTR	ERV1	PrimLTR79	25	0.0322976551902332	69080	141	24.754	4.43092734279373	0.0319798462631613	66979.076	587	0.83	ns	0.177305	0.1181520;0.2505111	0.9122	ns
LTR	ERV1	MER83C	29	0.0374652800206705	69080	151	28.088	4.76455212553677	0.0362870615593308	66979.076	617	0.77	ns	0.192053	0.1325546;0.2640322	0.8345	ns
LTR	ERV1	MER110A	82	0.105936309023965	69080	635	115.7	9.61594854741155	0.149473548220399	66979.076	1	0.002	**	0.1291339	0.1040371;0.1577363	0.0003783	***
LTR	ERV1	LTR9D	143	0.184742587688134	69080	724	141.437	10.5452944119277	0.18272333828564	66979.076	593	0.818	ns	0.1975138	0.1691040;0.2284125	0.8882	ns
LTR	ERV1	LTR06	13	0.0167947806989213	69080	98	17.584	3.72381669941081	0.0227168787546024	66979.076	151	0.302	ns	0.1326531	0.07256431;0.21615400	0.2912	ns
LTR	ERV1	LTR19C	20	0.0258381241521866	69080	129	21.516	4.19587289480381	0.0277966539629223	66979.076	401	0.802	ns	0.1550388	0.09734892;0.22924008	0.8135	ns
LTR	ERV1	LTR59	19	0.0245462179445772	69080	114	21.407	4.25716742382473	0.0276558361862929	66979.076	335	0.67	ns	0.1666667	0.1034302;0.2479716	0.6325	ns
LTR	ERV1	HERV-Fc2_LTR	0	0	69080	4	1.14507772020725	0.359926571401754	0.00147933301493089	66979.076	1	0.002	**	0	0.0000000;0.6023646	0.5837	ns
LTR	ERV1	LTR78	689	0.890123377042827	69080	4812	857.287	26.2575339491181	1.10753439700278	66979.076	1	0.002	**	0.1431837	0.1334021;0.1534003	7.774e-11	***
LTR	ERV1	MER31A	236	0.304889864995801	69080	1349	247.274	13.7889469887682	0.319454815580389	66979.076	229	0.458	ns	0.1749444	0.1550253;0.1962903	0.4391	ns
LTR	ERV1	MER34A	192	0.248045991860991	69080	1464	265.692	14.6484713780556	0.343249144112137	66979.076	1	0.002	**	0.1311475	0.1142678;0.1495220	2.409e-07	***
LTR	ERV1	LTR10B1	84	0.108520121439184	69080	171	33.651	5.28555920751401	0.0434739357922615	66979.076	1001	0.002	**	0.4912281	0.4141061;0.5686594	2.2e-16	***
LTR	ERV1	MER41G	25	0.0322976551902332	69080	114	22.594	4.32201849184427	0.0291893288547251	66979.076	753	0.498	ns	0.2192982	0.1472276;0.3064771	0.5576	ns
LTR	ERV1	MER41E	62	0.0800981848717783	69080	360	69.221	7.43191714111457	0.0894270395969253	66979.076	188	0.376	ns	0.1722222	0.1346656;0.2152707	0.35	ns
LTR	ERV1	LTR1C1	17	0.0219624055293586	69080	70	14.072	3.35798929302821	0.0181797041534785	66979.076	853	0.298	ns	0.2428571	0.1482890;0.3601152	0.3722	ns
LTR	ERV1	MER87B	42	0.0542600607195918	69080	202	38.1	5.71880273350153	0.0492216265099154	66979.076	771	0.462	ns	0.2079208	0.1541511;0.2704743	0.4723	ns
LTR	ERV1	MER4CL34	139	0.179574962857697	69080	896	163.17	11.5428045264717	0.210800335895614	66979.076	24	0.048	*	0.1551339	0.1320355;0.1805253	0.03764	*
LTR	ERV1	LTR19A	83	0.107228215231574	69080	447	79.069	8.24185459512404	0.102149731929462	66979.076	718	0.568	ns	0.1856823	0.1506974;0.2248884	0.6201	ns
LTR	ERV1	LTR7Y	18	0.0232543117369679	69080	257	47.725	6.30135557496021	0.0616562237581552	66979.076	1	0.002	**	0.07003891	0.04203493;0.10843466	1.979e-07	***
LTR	ERV1	HERV1_LTRc	7	0.00904334345326529	69080	34	6.034	2.17797786664317	0.00779536205671468	66979.076	754	0.496	ns	0.2058824	0.08702131;0.37897775	0.6535	ns
LTR	ERV1	LOR1a	260	0.335895613978425	69080	808	152.132	10.7919897629234	0.196540275176022	66979.076	1001	0.002	**	0.3217822	0.2896521;0.3552189	2.2e-16	***
LTR	ERV1	LTR12B	43	0.0555519669272011	69080	171	31.335	5.32514151287382	0.0404818810154383	66979.076	984	0.036	*	0.251462	0.1883513;0.3233982	0.02899	*
LTR	ERV1	LTR54	143	0.184742587688134	69080	1113	215.101	13.1639693515705	0.277890317162974	66979.076	1	0.002	**	0.1284816	0.1093756;0.1495750	1.118e-08	***
LTR	ERV1	MER51A	192	0.248045991860991	69080	941	173.849	12.1828823199447	0.224596602286674	66979.076	926	0.152	ns	0.2040383	0.1787169;0.2312266	0.1305	ns
LTR	ERV1	LTR48	100	0.129190620760933	69080	975	177.55	11.9825323317353	0.229377947161036	66979.076	1	0.002	**	0.1025641	0.08423078;0.12333636	7.676e-12	***
LTR	ERV1	LTR12D	122	0.157612557328338	69080	490	84.941	8.24241811948754	0.109735805180544	66979.076	1001	0.002	**	0.2489796	0.2112848;0.2897339	2.701e-05	***
LTR	ERV1	LTR43	81	0.104644402816356	69080	424	72.175	7.58748607543663	0.0932433305342032	66979.076	903	0.198	ns	0.1910377	0.1547073;0.2317443	0.2454	ns
LTR	ERV1	MER92A	19	0.0245462179445772	69080	151	26.897	4.86271909912932	0.0347484012660681	66979.076	62	0.124	ns	0.1258278	0.07748574;0.18950455	0.1098	ns
LTR	ERV1	LTR2C	62	0.0800981848717783	69080	291	51.002	6.19938935931826	0.0658898004004909	66979.076	963	0.078	ns	0.2130584	0.1674296;0.2646357	0.09022	ns
LTR	ERV1	LTR17	124	0.160196369743557	69080	843	149.04	10.7432684885847	0.192545701182094	66979.076	5	0.01	**	0.1470937	0.1238574;0.1728277	0.02391	*
LTR	ERV1	MER50C	8	0.0103352496608746	69080	85	13.365	3.42542092428193	0.0172663264646987	66979.076	86	0.172	ns	0.09411765	0.04151514;0.17705222	0.1348	ns
LTR	ERV1	MER57D	57	0.0736386538337317	69080	452	82.906	8.31650938364939	0.107106776048059	66979.076	2	0.004	**	0.1261062	0.0969280;0.1602811	0.001244	**
LTR	ERV1	LTR73	25	0.0322976551902332	69080	217	40.285	5.88084682332055	0.0520444415735418	66979.076	5	0.01	**	0.1152074	0.07595985;0.16535789	0.0066	**
LTR	ERV1	LTR45	27	0.0348814676054518	69080	174	33.56	5.13836577160509	0.043356372327369	66979.076	124	0.248	ns	0.1551724	0.1048186;0.2176798	0.2483	ns
LTR	ERV1	MER92C	17	0.0219624055293586	69080	128	23.555	4.36119192365975	0.0304308507202377	66979.076	76	0.152	ns	0.1328125	0.07931095;0.20411080	0.1699	ns
LTR	ERV1	LTR24	58	0.074930560041341	69080	308	65.314	7.08121088144871	0.0843795620437956	66979.076	160	0.32	ns	0.1883117	0.1462101;0.2365246	0.3296	ns
LTR	ERV1	LTR24C	51	0.0658872165880757	69080	382	77.187	7.8862046145927	0.0997183644467412	66979.076	1	0.002	**	0.1335079	0.1010460;0.1717772	0.0005635	***
LTR	ERV1	MER84	39	0.0503843420967638	69080	358	62.575	7.06372927505515	0.0808410309411537	66979.076	1	0.002	**	0.1089385	0.07862134;0.14590490	0.0006321	***
LTR	ERV1	LTR15	47	0.0607195917576384	69080	264	48.428	6.00523762051754	0.0625644338221045	66979.076	461	0.922	ns	0.1780303	0.1338405;0.2296135	0.8738	ns
LTR	ERV1	MER4C	107	0.138233964214198	69080	668	119.132	9.68629962371599	0.153907370324914	66979.076	112	0.224	ns	0.1601796	0.1331689;0.1902320	0.2449	ns
LTR	ERV1	LTR27	82	0.105936309023965	69080	315	59.37	7.27365149055177	0.0767004715457658	66979.076	1001	0.002	**	0.2603175	0.2127282;0.3124778	0.00187	**
LTR	ERV1	LTR1B0	28	0.0361733738130612	69080	92	17.778	3.72781606475059	0.0229675085588786	66979.076	1001	0.002	**	0.3043478	0.2126724;0.4090331	0.01135	*
LTR	ERV1	LTR28	44	0.0568438731348104	69080	139	27.235	4.7250503808003	0.03518506556424	66979.076	1000	0.004	**	0.3165468	0.2403206;0.4007859	0.0008171	***
LTR	ERV1	LTR9A1	94	0.121439183515277	69080	479	91.691	8.6011335589269	0.118456172081907	66979.076	620	0.764	ns	0.1962422	0.1615999;0.2346843	0.7717	ns
LTR	ERV1	LTR72B	36	0.0465086234739358	69080	163	32.003	4.77344495901825	0.0413448743621213	66979.076	828	0.348	ns	0.2208589	0.1597371;0.2924139	0.4304	ns
LTR	ERV1	LTR21A	20	0.0258381241521866	69080	94	15.489	3.58702463690253	0.0200103352496609	66979.076	911	0.182	ns	0.212766	0.1350732;0.3092935	0.2109	ns
LTR	ERV1	LTR37B	245	0.316517020864285	69080	2032	370.367	17.6060297422015	0.478479426393644	66979.076	1	0.002	**	0.1205709	0.1067217;0.1355249	4.284e-14	***
LTR	ERV1	MER39B	151	0.195077837349008	69080	1186	211.353	13.0481663710134	0.273048252696854	66979.076	1	0.002	**	0.1273187	0.1088688;0.1476382	2.407e-06	***
LTR	ERV1	EUTREP7	35	0.0452167172663265	69080	275	50.342	6.26292745130105	0.0650371423034688	66979.076	7	0.014	*	0.1272727	0.09027518;0.17253828	0.01549	*
LTR	ERV1	MER34	167	0.215748336670758	69080	1330	239.654	13.6077718769626	0.309610490278406	66979.076	1	0.002	**	0.1255639	0.1082222;0.1445785	8.073e-08	***
LTR	ERV1	LTR45B	89	0.11497965247723	69080	444	88.86	8.25666837002508	0.114798785608165	66979.076	545	0.914	ns	0.2004505	0.1641880;0.2407589	1	ns
LTR	ERV1	MER41D	91	0.117563464892449	69080	472	91.651	8.26422993971589	0.118404495833602	66979.076	497	0.994	ns	0.1927966	0.1581670;0.2313279	1	ns
LTR	ERV1	LTR1F2	33	0.0426329048511078	69080	135	23.975	4.52203757434895	0.0309734513274336	66979.076	980	0.044	*	0.2444444	0.1746253;0.3258140	0.05449	ns
LTR	ERV1	LTR1E	82	0.105936309023965	69080	296	53.429	6.81038474246062	0.0690252567663588	66979.076	1001	0.002	**	0.277027	0.2268149;0.3317653	4.077e-05	***
LTR	ERV1	LTR26B	28	0.0361733738130612	69080	138	26.681	4.80002909150344	0.0344693495252245	66979.076	663	0.678	ns	0.2028986	0.1392610;0.2797193	0.7471	ns
LTR	ERV1	LTR71A	26	0.0335895613978425	69080	166	31.195	5.13666821591198	0.040301014146373	66979.076	181	0.362	ns	0.1566265	0.1049371;0.2210117	0.3707	ns
LTR	ERV1	LTR38C	24	0.0310057489826239	69080	127	24.663	4.37339199678664	0.0318622827982688	66979.076	509	0.986	ns	0.1889764	0.1249941;0.2680061	1	ns
LTR	ERV1	LTR2B	54	0.0697629352109037	69080	326	58.593	6.78892041788976	0.0756966604224533	66979.076	277	0.554	ns	0.1656442	0.1269543;0.2105356	0.5639	ns
LTR	ERV1	MER66A	96	0.124022995930495	69080	331	66.763	7.4145672029328	0.0862515341386215	66979.076	1001	0.002	**	0.2900302	0.2417073;0.3421562	0.0001185	***
LTR	ERV1	MER48	31	0.0400490924358892	69080	193	37.054	5.20674506714073	0.047870292616756	66979.076	139	0.278	ns	0.1606218	0.1118194;0.2201749	0.3144	ns
LTR	ERV1	LTR21B	11	0.0142109682837026	69080	36	5.44344344344344	2.11695951537436	0.00703241837535488	66979.076	995	0.014	*	0.3055556	0.1634740;0.4810706	0.01725	*
LTR	ERV1	LTR36	80	0.103352496608746	69080	484	89.378	8.49407236049147	0.115467993023706	66979.076	139	0.278	ns	0.1652893	0.1332944;0.2014375	0.2918	ns
LTR	ERV1	LTR26D	31	0.0400490924358892	69080	196	39.03	5.65854390449691	0.0504230992829921	66979.076	95	0.19	ns	0.1581633	0.1100648;0.2169249	0.1791	ns
LTR	ERV1	LTR1D1	86	0.111103933854402	69080	311	56.138	6.76007800655101	0.0725250306827724	66979.076	1001	0.002	**	0.2765273	0.2275485;0.3298205	3.217e-05	***
LTR	ERV1	MER110	71	0.0917253407402623	69080	784	140.596	10.8657649914237	0.181636845165041	66979.076	1	0.002	**	0.09056122	0.07140564;0.11285893	2.848e-12	***
LTR	ERV1	PABL_B	48	0.0620114979652477	69080	377	61.8	7.12831065630649	0.0798398036302564	66979.076	25	0.05	*	0.127321	0.09538866;0.16524424	0.05997	ns
LTR	ERV1	MER67B	62	0.0800981848717783	69080	482	87.728	8.55038742544016	0.113336347781151	66979.076	5	0.01	**	0.1286307	0.1000607;0.1618477	0.002088	**
LTR	ERV1	LOR1b	256	0.330727989147988	69080	1101	197.693	12.2964203308505	0.255400813900911	66979.076	1001	0.002	**	0.2325159	0.2078509;0.2586189	8.851e-06	***
LTR	ERV1	LTR34	53	0.0684710290032944	69080	264	56.878	6.59367822937945	0.0734810412764033	66979.076	315	0.63	ns	0.2007576	0.1541483;0.2542232	0.6008	ns
LTR	ERV1	MER83	102	0.131774433176151	69080	466	86.716	8.13741737663502	0.11202893869905	66979.076	977	0.05	*	0.2188841	0.1821544;0.2592248	0.07398	ns
LTR	ERV1	LTR27D	62	0.0800981848717783	69080	273	48.351	6.52045361269562	0.0624649570441186	66979.076	984	0.036	*	0.2271062	0.1787812;0.2814620	0.03881	*
LTR	ERV1	MER34C2	71	0.0917253407402623	69080	590	110.579	9.1988247824044	0.142857696531232	66979.076	1	0.002	**	0.120339	0.0951930;0.1493568	1.416e-05	***
LTR	ERV1	MER57E2	12	0.0155028744913119	69080	76	14.464	3.37046941301418	0.0186861313868613	66979.076	290	0.58	ns	0.1578947	0.08433773;0.25957124	0.5597	ns
LTR	ERV1	LTR65	74	0.0956010593630902	69080	462	85.045	8.48439508509357	0.109870163426135	66979.076	102	0.204	ns	0.1601732	0.1279127;0.1968568	0.2072	ns
LTR	ERV1	LTR10E	97	0.125314902138105	69080	288	54.837	6.79901887463608	0.0708442607066727	66979.076	1001	0.002	**	0.3368056	0.2824168;0.3945930	4.471e-09	***
LTR	ERV1	LTR75_1	28	0.0361733738130612	69080	129	27.949	4.653391564553	0.0361074865964731	66979.076	545	0.914	ns	0.2170543	0.1493383;0.2981987	1	ns
LTR	ERV1	LTR2	183	0.236418835992507	69080	854	158.431	10.972859364935	0.204677992377753	66979.076	983	0.038	*	0.2142857	0.1872047;0.2433540	0.03448	*
LTR	ERV1	tot	14442	18.6577094502939	69080	134544	15665.174	82.8631161616556	20.2379355338802	66979.076	1	0.002	**	0.1073403	0.1056911;0.1090066	2.2e-16	***
LTR	ERV1	MER61C	55	0.071054841418513	69080	312	52.782	6.52848352200548	0.0681893934500355	66979.076	667	0.67	ns	0.1762821	0.1356480;0.2231878	0.7063	ns
LTR	ERV1	LTR38	48	0.0620114979652477	69080	237	44.898	5.93909663744149	0.0580040049092436	66979.076	742	0.52	ns	0.2025316	0.1532695;0.2593997	0.6188	ns
LTR	ERV1	LTR1C	22	0.0284219365674052	69080	65	13.509	3.43361452535208	0.0174523609585944	66979.076	993	0.018	*	0.3384615	0.2256854;0.4664937	0.01373	*
LTR	ERV1	LTR60	12	0.0155028744913119	69080	42	8.428	2.62253573735301	0.0108881855177314	66979.076	937	0.13	ns	0.2857143	0.1571915;0.4458388	0.1773	ns
LTR	ERV1	HERV1_LTRe	9	0.0116271558684839	69080	31	5.47447447447447	2.11472059276634	0.00707250755697239	66979.076	966	0.072	ns	0.2903226	0.1422285;0.4803607	0.1012	ns
LTR	ERV1	LTR7	239	0.308765583618629	69080	2350	410.307	17.9124427872529	0.53007816032556	66979.076	1	0.002	**	0.1017021	0.08977102;0.11463617	2.2e-16	***
LTR	ERV1	MER67A	55	0.071054841418513	69080	476	91.826	8.30172528108723	0.118630579419934	66979.076	1	0.002	**	0.1155462	0.08824149;0.14773310	7.092e-06	***
LTR	ERV1	MER34C	29	0.0374652800206705	69080	198	34.017	5.0719262056378	0.0439467734642465	66979.076	186	0.372	ns	0.1464646	0.1003355;0.2035282	0.3964	ns
LTR	ERV1	LTR28C	73	0.0943091531554809	69080	227	42.566	6.1739583543916	0.0549912796330986	66979.076	1001	0.002	**	0.3215859	0.2613137;0.3865914	1.422e-06	***
LTR	ERV1	MER57A1	160	0.206704993217492	69080	1058	190.284	12.5478600881901	0.245829080808733	66979.076	11	0.022	*	0.1512287	0.1301615;0.1742563	0.0146	*
LTR	ERV1	LTR7C	74	0.0956010593630902	69080	320	62.025	6.90710381296554	0.0801304825269685	66979.076	958	0.088	ns	0.23125	0.1861680;0.2813842	0.1034	ns
LTR	ERV1	LTR38A1	29	0.0374652800206705	69080	167	30.19	4.9639239055953	0.0390026484077256	66979.076	438	0.876	ns	0.1736527	0.1194897;0.2397780	0.9199	ns
LTR	ERV1	MER65B	27	0.0348814676054518	69080	198	38.823	5.43205101027026	0.0501556746980169	66979.076	22	0.044	*	0.1363636	0.09182582;0.19216828	0.03894	*
LTR	ERV1	LTR35A	23	0.0297138427750145	69080	93	18.405	3.84157945807877	0.0237775337510497	66979.076	900	0.204	ns	0.2473118	0.1636849;0.3476286	0.2411	ns
LTR	ERV1	LTR30	9	0.0116271558684839	69080	145	21.724	4.3960378921421	0.028065370454105	66979.076	2	0.004	**	0.06206897	0.02877193;0.11455502	0.001577	**
LTR	ERV1	LTR1C3	12	0.0155028744913119	69080	66	12.014	3.15337085477553	0.0155209611782185	66979.076	585	0.834	ns	0.1818182	0.0976352;0.2960655	1	ns
LTR	ERV1	LTR76	59	0.0762224662489503	69080	188	34.789	5.4499707504886	0.0449441250565209	66979.076	1001	0.002	**	0.3138298	0.2482579;0.3853848	1.984e-05	***
LTR	ERV1	MER52C	108	0.139525870421807	69080	381	74.365	7.74491825384612	0.0960726051288676	66979.076	1001	0.002	**	0.2834646	0.2387349;0.3315955	3.237e-05	***
LTR	ERV1	LTR8B	414	0.534849169950262	69080	1611	309.035	15.5225875976181	0.399244234868549	66979.076	1001	0.002	**	0.2569832	0.2357934;0.2790622	1.474e-10	***
LTR	ERV1	LTR10B	36	0.0465086234739358	69080	79	15.853	3.47555326106081	0.0204805891092307	66979.076	1001	0.002	**	0.4556962	0.3431411;0.5716725	3.045e-07	***
LTR	ERV1	LTR54B	111	0.143401589044635	69080	861	159.36	11.2045500553098	0.205878173244622	66979.076	1	0.002	**	0.1289199	0.1072556;0.1531592	1.096e-05	***
LTR	ERV1	MER4A1	364	0.470253859569795	69080	2254	384.178	17.070258044614	0.496321943026936	66979.076	127	0.254	ns	0.1614907	0.1465249;0.1773419	0.2746	ns
LTR	ERVK	MER9a1	91	0.117563464892449	69080	341	61.214	7.24421718908828	0.0790827465925974	66979.076	1000	0.004	**	0.2668622	0.2206535;0.3171719	7.03e-05	***
LTR	ERVK	MER11C	239	0.308765583618629	69080	869	163.757	11.4147381593818	0.211558684839481	66979.076	1001	0.002	**	0.2750288	0.2455696;0.3060221	5.916e-10	***
LTR	ERVK	LTR22	8	0.0103352496608746	69080	104	13.082	3.3720389450074	0.0169007170079452	66979.076	85	0.17	ns	0.07692308	0.03379462;0.14595163	0.1808	ns
LTR	ERVK	LTR14A	42	0.0542600607195918	69080	133	22.003	4.08211399334397	0.028425812286028	66979.076	1001	0.002	**	0.3157895	0.2379760;0.4020185	1.874e-05	***
LTR	ERVK	LTR3B_	56	0.0723467476261224	69080	264	47.024	6.30913854890105	0.060750597506621	66979.076	932	0.14	ns	0.2121212	0.1643950;0.2664372	0.148	ns
LTR	ERVK	MER11A	394	0.509011045798075	69080	968	177.678	12.1078865586409	0.22954331115561	66979.076	1001	0.002	**	0.4070248	0.3758829;0.4387340	2.2e-16	***
LTR	ERVK	LTR5A	48	0.0620114979652477	69080	267	51.976	6.81717668084802	0.0671481170467024	66979.076	312	0.624	ns	0.1797753	0.1356278;0.2311905	0.5887	ns
LTR	ERVK	LTR13	99	0.127898714553323	69080	466	103.536	9.3316549327428	0.133758801111039	66979.076	336	0.672	ns	0.2124464	0.1761603;0.2524274	0.6558	ns
LTR	ERVK	LTR13A	35	0.0452167172663265	69080	189	42.7	5.9525988806095	0.0551643950649183	66979.076	120	0.24	ns	0.1851852	0.1325081;0.2480179	0.1927	ns
LTR	ERVK	LTR22C0	30	0.0387571862282798	69080	113	18.564	3.82053667702596	0.0239829468380596	66979.076	1000	0.004	**	0.2654867	0.1868327;0.3568243	0.007071	**
LTR	ERVK	LTR22E	30	0.0387571862282798	69080	122	21.574	4.47241842033218	0.0278715845229636	66979.076	971	0.062	ns	0.2459016	0.1724670;0.3320671	0.05654	ns
LTR	ERVK	LTR3B	23	0.0297138427750145	69080	90	16.07	3.54056995915002	0.0207609327562819	66979.076	982	0.04	*	0.2555556	0.1694063;0.3583860	0.07192	ns
LTR	ERVK	LTR5_Hs	127	0.164072088366385	69080	653	133.009	10.2923686220351	0.171835152767909	66979.076	295	0.59	ns	0.194487	0.1648007;0.2269647	0.5931	ns
LTR	ERVK	LTR22C2	14	0.0180866869065306	69080	70	13.274	3.39948238419917	0.0171487629998062	66979.076	657	0.69	ns	0.2	0.1138804;0.3127357	0.7624	ns
LTR	ERVK	LTR22B2	2	0.00258381241521866	69080	40	6.954	2.31889224873888	0.00898391576771526	66979.076	17	0.034	*	0.05	0.006113647;0.169196864	0.03606	*
LTR	ERVK	LTR14	18	0.0232543117369679	69080	97	17.256	3.79985564237682	0.0222931335185066	66979.076	625	0.754	ns	0.185567	0.1138480;0.2773274	0.7917	ns
LTR	ERVK	LTR22A	39	0.0503843420967638	69080	170	32.118	5.10000843980538	0.0414934435759964	66979.076	923	0.158	ns	0.2294118	0.1685071;0.2999987	0.202	ns
LTR	ERVK	LTR5	3	0.00387571862282798	69080	27	5.07615230460922	1.94977364754983	0.00655791267309504	66979.076	198	0.396	ns	0.1111111	0.02352745;0.29158692	0.4588	ns
LTR	ERVK	MER9a2	95	0.122731089722886	69080	310	56.051	7.0937098699989	0.0724126348427104	66979.076	1001	0.002	**	0.3064516	0.2555870;0.3610607	7.834e-08	***
LTR	ERVK	LTR5B	100	0.129190620760933	69080	442	100.641	9.13704572630588	0.13001873264001	66979.076	493	0.986	ns	0.2262443	0.1880514;0.2681459	1	ns
LTR	ERVK	LTR22B	31	0.0400490924358892	69080	142	20.225	4.14506411971594	0.0261288030488987	66979.076	995	0.014	*	0.2183099	0.1534091;0.2953312	0.01552	*
LTR	ERVK	LTR3A	38	0.0490924358891545	69080	163	33.952	5.03020864368456	0.0438627995607519	66979.076	816	0.372	ns	0.2331288	0.1705654;0.3056564	0.4404	ns
LTR	ERVK	MER11D	49	0.063303404172857	69080	260	49.927	6.32943383982586	0.0645010012273109	66979.076	480	0.96	ns	0.1884615	0.1427984;0.2413828	0.9373	ns
LTR	ERVK	LTR3	33	0.0426329048511078	69080	92	19.727	3.83159916381557	0.0254854337575092	66979.076	1001	0.002	**	0.3586957	0.2613292;0.4654333	0.001379	**
LTR	ERVK	tot	2050	2.64840772559912	69080	8264	1494.115	33.8086497778276	1.93025644338221	66979.076	1001	0.002	**	0.2480639	0.2387819;0.2575239	2.2e-16	***
LTR	ERVK	LTR13_	10	0.0129190620760933	69080	44	6.71943887775551	2.42261223390768	0.0086808847978238	66979.076	938	0.128	ns	0.2272727	0.1147335;0.3784429	0.204	ns
LTR	ERVK	LTR22C	4	0.00516762483043731	69080	16	2.37130339539978	1.18983641297808	0.00306350157664205	66979.076	872	0.26	ns	0.25	0.07266204;0.52377082	0.2807	ns
LTR	ERVK	LTR14B	102	0.131774433176151	69080	363	70.194	7.05295031232378	0.0906840643369291	66979.076	1001	0.002	**	0.2809917	0.2353274;0.3302696	6.091e-05	***
LTR	ERVK	MER11B	169	0.218332149085976	69080	544	102.616	9.55090381920811	0.132570247400039	66979.076	1001	0.002	**	0.3106618	0.2719746;0.3514205	9.681e-12	***
LTR	ERVK	MER9B	14	0.0180866869065306	69080	39	6.4044044044044	2.22902618560051	0.00827388980609057	66979.076	1000	0.004	**	0.3589744	0.2120372;0.5282049	0.003488	**
LTR	ERVK	MER9a3	170	0.219624055293586	69080	575	95.928	9.16606965022808	0.123929978683548	66979.076	1001	0.002	**	0.2956522	0.2586152;0.3348038	1.942e-14	***
LTR	ERVK	LTR14C	29	0.0374652800206705	69080	137	20.581	4.04596203748983	0.0265887216588076	66979.076	990	0.024	*	0.2116788	0.1465827;0.2896515	0.05459	ns
LTR	ERVK	LTR22B1	40	0.0516762483043731	69080	154	25.118	4.34453115433081	0.0324501001227311	66979.076	1000	0.004	**	0.2597403	0.1924974;0.3364689	0.002117	**
LTR	Gypsy	MamGypsy2-I	185	0.239002648407726	69080	2287	397.164	18.1899967009337	0.513098637038951	66979.076	1	0.002	**	0.080892	0.07004066;0.09283068	2.2e-16	***
LTR	Gypsy	MamGypLTR3a	239	0.308765583618629	69080	1326	246.379	13.7521809718125	0.318298559524579	66979.076	312	0.624	ns	0.1802413	0.1599015;0.2020089	0.6212	ns
LTR	Gypsy	X1_LR	2	0.00258381241521866	69080	15	2.97626418988648	1.45754452052249	0.00384505418239969	66979.076	397	0.794	ns	0.1333333	0.01657591;0.40460270	0.7499	ns
LTR	Gypsy	MamGypLTR1d	174	0.224791680124023	69080	751	136.359	10.4800739954903	0.1761630385634	66979.076	1000	0.004	**	0.2316911	0.2019526;0.2635534	0.0005383	***
LTR	Gypsy	tot	2691	3.4765196046767	69080	18029	2976.243	45.2618889308609	3.84502680705381	66979.076	1	0.002	**	0.1492595	0.1440871;0.1545453	7.09e-09	***
LTR	Gypsy	MamGypLTR2b	197	0.254505522899038	69080	890	160.772	11.1545703834993	0.207702344809767	66979.076	1001	0.002	**	0.2213483	0.1944707;0.2500842	0.001968	**
LTR	Gypsy	LTR81AB	44	0.0568438731348104	69080	266	47.545	6.22629438283653	0.0614236806407855	66979.076	322	0.644	ns	0.1654135	0.1228362;0.2156261	0.6312	ns
LTR	Gypsy	LTR104_Mam	384	0.496091983721982	69080	1971	351.804	16.3746668275637	0.454497771461792	66979.076	981	0.042	*	0.194825	0.1775501;0.2130126	0.05977	ns
LTR	Gypsy	LTR81	67	0.0865577159098249	69080	325	55.544	6.61557479209704	0.0717576383954525	66979.076	965	0.074	ns	0.2061538	0.1634885;0.2542663	0.1045	ns
LTR	Gypsy	MamGypLTR3	136	0.175699244234869	69080	675	124.181	10.0581014314037	0.160430204767134	66979.076	884	0.236	ns	0.2014815	0.1718411;0.2337582	0.2531	ns
LTR	Gypsy	MamGypsy2-LTR	118	0.152444932497901	69080	904	155.72	11.217014817741	0.201175634648924	66979.076	1	0.002	**	0.130531	0.1092493;0.1542525	0.0006848	***
LTR	Gypsy	MamGypLTR1b	245	0.316517020864285	69080	1214	221.731	13.4455725955581	0.286455655319424	66979.076	966	0.072	ns	0.2018122	0.1795673;0.2255112	0.08746	ns
LTR	Gypsy	LTR81C	117	0.151153026290291	69080	728	129.89	9.92453507205232	0.167805697306376	66979.076	106	0.212	ns	0.1607143	0.1347671;0.1894445	0.2262	ns
LTR	Gypsy	MamGypLTR4	142	0.183450681480525	69080	712	133.112	10.0177747934265	0.171968219107293	66979.076	828	0.348	ns	0.1994382	0.1706809;0.2307104	0.3871	ns
LTR	Gypsy	LTR81B	197	0.254505522899038	69080	1157	209.236	13.3071929942188	0.270313287255345	66979.076	189	0.378	ns	0.1702679	0.1490376;0.1931890	0.3596	ns
LTR	Gypsy	MamGyp-int	85	0.109812027646793	69080	684	112.576	9.54428191732187	0.145437633227828	66979.076	1	0.002	**	0.124269	0.1004800;0.1513534	0.00384	**
LTR	Gypsy	MamGypLTR1c	256	0.330727989147988	69080	1139	206.785	12.9398692116735	0.267146825140495	66979.076	1001	0.002	**	0.2247586	0.2008139;0.2501335	0.0002211	***
LTR	Gypsy	LTR81A	170	0.219624055293586	69080	854	153.782	11.3435070040597	0.198671920418578	66979.076	931	0.142	ns	0.1990632	0.1727733;0.2274479	0.1541	ns
LTR	Gypsy	MamGypLTR2c	190	0.245462179445772	69080	1037	186.735	13.1638163562495	0.241244105677928	66979.076	621	0.762	ns	0.1832208	0.1601193;0.2081356	0.7774	ns
LTR	Gypsy	MamGypLTR1a	198	0.255797429106647	69080	1094	199.877	12.6372295449031	0.25822233705833	66979.076	472	0.944	ns	0.1809872	0.1585980;0.2051065	0.9066	ns
RC?	tot	tot	70	0.0904334345326529	69080	435	77.485	7.73133549579557	0.100103352496609	66979.076	181	0.362	ns	0.1609195	0.1276449;0.1988859	0.3804	ns
RC?	Helitron?	tot	70	0.0904334345326529	69080	435	77.485	7.73133549579557	0.100103352496609	66979.076	181	0.362	ns	0.1609195	0.1276449;0.1988859	0.3804	ns
RC?	Helitron?	Helitron2Na_Mam	70	0.0904334345326529	69080	435	77.485	7.73133549579557	0.100103352496609	66979.076	181	0.362	ns	0.1609195	0.1276449;0.1988859	0.3804	ns
Satellite	tot	tot	1063	1.37329629868872	69080	6330	1190.262	34.587854453199	1.53770686648149	66979.076	1	0.002	**	0.1679305	0.1587975;0.1773705	3.554e-05	***
Satellite	telo	tot	70	0.0904334345326529	69080	367	73.422	7.44118856684113	0.094854337575092	66979.076	351	0.702	ns	0.1907357	0.1518135;0.2347306	0.6957	ns
Satellite	telo	REP522	36	0.0465086234739358	69080	243	51.834	6.37377981021223	0.0669646663652219	66979.076	11	0.022	*	0.1481481	0.1059680;0.1991539	0.01208	*
Satellite	telo	TAR1	36	0.0465086234739358	69080	124	21.703	4.12332302794636	0.0280382404237452	66979.076	1001	0.002	**	0.2903226	0.2123280;0.3786176	0.001888	**
Satellite	acro	tot	17	0.0219624055293586	69080	61	9.274	2.61184719035125	0.0119811381693689	66979.076	1000	0.004	**	0.2786885	0.1714721;0.4082875	0.01109	*
Satellite	acro	ACRO1	17	0.0219624055293586	69080	61	9.274	2.61184719035125	0.0119811381693689	66979.076	1000	0.004	**	0.2786885	0.1714721;0.4082875	0.01109	*
Satellite	centr	tot	670	0.86557715909825	69080	1815	490.114	24.9511836505919	0.633181319036238	66979.076	1001	0.002	**	0.369146	0.3468961;0.3918198	2.2e-16	***
Satellite	centr	GSATX	14	0.0180866869065306	69080	56	7.366	2.6965376532352	0.00951618112525031	66979.076	992	0.02	*	0.25	0.1439331;0.3837202	0.0156	*
Satellite	centr	HSAT4	29	0.0374652800206705	69080	100	22.87	4.45746216685783	0.0295458949680253	66979.076	936	0.132	ns	0.29	0.2035742;0.3892660	0.1529	ns
Satellite	centr	SST1	63	0.0813900910793876	69080	609	76.556	8.07453169304957	0.0989031716297397	66979.076	46	0.092	ns	0.1034483	0.08041137;0.13041130	0.09907	ns
Satellite	centr	ALR_Alpha	560	0.723467476261223	69080	844	342.057	22.8227217401349	0.441905561656224	66979.076	1001	0.002	**	0.6635071	0.6305083;0.6953591	2.2e-16	***
Satellite	centr	GSAT	23	0.0297138427750145	69080	39	13.453	4.23789461298305	0.0173800142109683	66979.076	978	0.048	*	0.5897436	0.4209987;0.7443322	0.002061	**
Satellite	centr	GSATII	13	0.0167947806989213	69080	167	31.323	5.35437581239311	0.040466378140947	66979.076	1	0.002	**	0.07784431	0.04209901;0.12943749	9.578e-05	***
Satellite	Satellite	CER	27	0.0348814676054518	69080	72	17.798	5.58823983240022	0.0229933466830308	66979.076	955	0.094	ns	0.375	0.2636109;0.4970141	0.01918	*
Satellite	Satellite	HSAT5	11	0.0142109682837026	69080	260	49.319	6.13815248392511	0.0637155222530844	66979.076	1	0.002	**	0.04230769	0.02130612;0.07443785	3.368e-12	***
Satellite	Satellite	LSAU	11	0.0142109682837026	69080	129	7.252	2.39880183638629	0.00936890381758284	66979.076	952	0.1	ns	0.08527132	0.04333745;0.14745178	0.1752	ns
Satellite	Satellite	SATR1	76	0.0981848717783089	69080	670	141.365	11.4781323621277	0.182630321038693	66979.076	1	0.002	**	0.1134328	0.09042002;0.13991310	4.669e-11	***
Satellite	Satellite	HSATI	9	0.0116271558684839	69080	45	10.844	2.829782972539	0.0140094309153155	66979.076	320	0.64	ns	0.2	0.09575727;0.34595830	0.604	ns
Satellite	Satellite	(CATTC)n	3	0.00387571862282798	69080	2	1.4969696969697	0.977215591793871	0.00193394444411821	66979.076	479	0.958	ns	na	na	na	na
Satellite	Satellite	(GAATG)n	8	0.0103352496608746	69080	18	6.3687374749499	3.04270912933782	0.00822781147852193	66979.076	802	0.4	ns	0.4444444	0.2153015;0.6924283	0.4631	ns
Satellite	Satellite	tot	319	0.412118080227375	69080	4087	646.711	22.517204611219	0.835489955429236	66979.076	1	0.002	**	0.07805236	0.07000970;0.08670413	2.2e-16	***
Satellite	Satellite	D20S16	12	0.0155028744913119	69080	269	53.107	6.14306831219451	0.0686092629675085	66979.076	1	0.002	**	0.04460967	0.02325980;0.07662699	5.364e-13	***
Satellite	Satellite	SAR	1	0.00129190620760933	69080	1	1.19202898550725	0.528539888468447	0.00153998964602706	66979.076	239	0.478	ns	na	na	na	na
Satellite	Satellite	HSAT6	4	0.00516762483043731	69080	17	3.78520770010132	1.60326240433108	0.00489013332485152	66979.076	680	0.644	ns	0.2352941	0.06810774;0.49899327	1	ns
Satellite	Satellite	BSR_Beta	81	0.104644402816356	69080	1870	188.33	11.8378729185287	0.243304696079065	66979.076	1	0.002	**	0.04331551	0.03454499;0.05355197	2.2e-16	***
Satellite	Satellite	SATR2	54	0.0697629352109037	69080	418	87.08	8.48879612546206	0.11249919255862	66979.076	1	0.002	**	0.1291866	0.09855935;0.16517795	3.878e-05	***
Satellite	Satellite	MSR1	71	0.0917253407402623	69080	316	103.398	8.19137929134615	0.133580518054389	66979.076	1	0.002	**	0.2246835	0.1798548;0.2747568	7.173e-05	***
RC	tot	tot	218	0.281635553258833	69080	1796	334.809	16.7385990960922	0.432541825463471	66979.076	1	0.002	**	0.1213808	0.1066269;0.1373836	1.178e-13	***
RC	Helitron	tot	218	0.281635553258833	69080	1796	334.809	16.7385990960922	0.432541825463471	66979.076	1	0.002	**	0.1213808	0.1066269;0.1373836	1.178e-13	***
RC	Helitron	Helitron1Na_Mam	38	0.0490924358891545	69080	326	60.076	6.8767371269748	0.077612557328338	66979.076	1	0.002	**	0.1165644	0.08382212;0.15646965	0.001249	**
RC	Helitron	Helitron1Nb_Mam	57	0.0736386538337317	69080	359	65.717	7.27363848543607	0.0849002002454622	66979.076	122	0.244	ns	0.1587744	0.1225268;0.2007635	0.2465	ns
RC	Helitron	Helitron3Na_Mam	143	0.184742587688134	69080	1111	210.909	12.9746314036299	0.272474646340676	66979.076	1	0.002	**	0.1287129	0.1095746;0.1498410	6.345e-08	***
Unknown	tot	tot	1182	1.52703313739423	69080	6436	1131.907	29.288430534311	1.46231767973645	66979.076	961	0.082	ns	0.1836544	0.1742620;0.1933344	0.1016	ns
Unknown	Unknown	UCON84	24	0.0310057489826239	69080	103	18.805	3.85484563048052	0.0242942962340934	66979.076	921	0.162	ns	0.2330097	0.1553568;0.3265763	0.2011	ns
Unknown	Unknown	UCON57	7	0.00904334345326529	69080	22	3.88821138211382	1.6767524356476	0.00502320442105009	66979.076	963	0.078	ns	0.3181818	0.1386465;0.5487244	0.09263	ns
Unknown	Unknown	UCON15	6	0.00775143724565597	69080	48	8.559	2.56575565908021	0.0110574252309282	66979.076	228	0.456	ns	0.125	0.04728376;0.25246051	0.4501	ns
Unknown	Unknown	UCON4	25	0.0322976551902332	69080	138	25.798	4.58674549481811	0.0333285963439054	66979.076	483	0.966	ns	0.1811594	0.120802;0.255703	1	ns
Unknown	Unknown	EUTREP6	3	0.00387571862282798	69080	14	2.40720524017467	1.19429996205328	0.00310988339277136	66979.076	758	0.488	ns	0.2142857	0.04657929;0.50797568	0.7204	ns
Unknown	Unknown	UCON61	3	0.00387571862282798	69080	16	2.97611630321911	1.46065896435826	0.00384486312669609	66979.076	635	0.734	ns	0.1875	0.04047373;0.45645655	1	ns
Unknown	Unknown	MARE11	2	0.00258381241521866	69080	13	2.38054054054054	1.18433577276515	0.00307543510178999	66979.076	550	0.904	ns	0.1538462	0.01920667;0.45447106	1	ns
Unknown	Unknown	UCON5	23	0.0297138427750145	69080	118	21.032	4.37242428111615	0.0271713713584394	66979.076	731	0.542	ns	0.1949153	0.1277553;0.2779733	0.6305	ns
Unknown	Unknown	UCON24	4	0.00516762483043731	69080	23	4.5863453815261	1.89937156948915	0.00592512806863394	66979.076	490	0.98	ns	0.173913	0.04950765;0.38781189	1	ns
Unknown	Unknown	UCON93	8	0.0103352496608746	69080	27	4.93969849246231	2.03598954568252	0.0063816271461305	66979.076	953	0.098	ns	0.2962963	0.1375266;0.5018137	0.1353	ns
Unknown	Unknown	UCON80_AMi	36	0.0465086234739358	69080	220	40.048	5.78715709024622	0.0517382598023384	66979.076	268	0.536	ns	0.1636364	0.1173178;0.2192730	0.5408	ns
Unknown	Unknown	MARE9	2	0.00258381241521866	69080	23	4.21233569261881	1.80401304354639	0.00544194262982857	66979.076	174	0.348	ns	0.08695652	0.01070997;0.28037934	0.2922	ns
Unknown	Unknown	UCON25	7	0.00904334345326529	69080	49	8.984	2.71018248261793	0.0116064853691622	66979.076	298	0.596	ns	0.1428571	0.05942151;0.27242151	0.5808	ns
Unknown	Unknown	UCON92	3	0.00387571862282798	69080	19	3.57186544342508	1.59661104301967	0.0046145151391061	66979.076	489	0.978	ns	0.1578947	0.03382625;0.39578455	1	ns
Unknown	Unknown	UCON28c	13	0.0167947806989213	69080	65	11.811	3.0493569121337	0.0152587042180738	66979.076	716	0.572	ns	0.2	0.1110158;0.3176880	0.7471	ns
Unknown	Unknown	UCON71_Crp	49	0.063303404172857	69080	276	50.16	6.45647629021327	0.0648020153736839	66979.076	495	0.99	ns	0.1775362	0.1343233;0.2278264	0.9378	ns
Unknown	Unknown	UCON63	4	0.00516762483043731	69080	14	2.68637803590285	1.32780250379079	0.00347054846056825	66979.076	856	0.292	ns	0.2857143	0.08388932;0.58103526	0.3249	ns
Unknown	Unknown	UCON31	12	0.0155028744913119	69080	115	21.109	4.05605357096902	0.0272708481364253	66979.076	19	0.038	*	0.1043478	0.05509216;0.17518137	0.02934	*
Unknown	Unknown	EUTREP2	176	0.227375492539242	69080	819	151.761	11.152230774659	0.196060977972999	66979.076	984	0.036	*	0.2148962	0.1872221;0.2446390	0.03088	*
Unknown	Unknown	UCON59	14	0.0180866869065306	69080	43	8.009	2.5544949489957	0.0103468768167431	66979.076	989	0.026	*	0.3255814	0.1907628;0.4854398	0.02884	*
Unknown	Unknown	UCON35	31	0.0400490924358892	69080	170	30.091	5.03110634264781	0.0388747496931723	66979.076	618	0.768	ns	0.1823529	0.1273908;0.2487359	0.8408	ns
Unknown	Unknown	Eulor4	5	0.00645953103804664	69080	31	5.74849699398798	2.14374898825982	0.00742651895095663	66979.076	483	0.966	ns	0.1612903	0.05452433;0.33727158	1	ns
Unknown	Unknown	UCON87	2	0.00258381241521866	69080	6	1.61095890410959	0.751324690913161	0.0020812078084227	66979.076	641	0.722	ns	0.3333333	0.04327187;0.77722190	0.6626	ns
Unknown	Unknown	UCON20	11	0.0142109682837026	69080	46	8.585	2.63395381749809	0.0110910147923261	66979.076	870	0.264	ns	0.2391304	0.1258614;0.3876689	0.3461	ns
Unknown	Unknown	UCON71	0	0	69080	17	3.24973985431842	1.51590952998095	0.0041983590909094	66979.076	1	0.002	**	0	0.0000000;0.1950643	0.05716	ns
Unknown	Unknown	UCON94	2	0.00258381241521866	69080	29	4.60904522613065	1.88260024836279	0.00595445413879033	66979.076	127	0.254	ns	0.06896552	0.008463962;0.227661890	0.3049	ns
Unknown	Unknown	UCON66	10	0.0129190620760933	69080	64	11.498	3.08504676034473	0.014854337575092	66979.076	395	0.79	ns	0.15625	0.07755733;0.26863424	0.7454	ns
Unknown	Unknown	UCON68	3	0.00387571862282798	69080	12	2.24489795918367	1.11897372756009	0.0029001976089189	66979.076	765	0.474	ns	0.25	0.05486064;0.57185846	0.4789	ns
Unknown	Unknown	UCON22	7	0.00904334345326529	69080	37	6.84084084084084	2.39858293454311	0.00883772474754969	66979.076	614	0.776	ns	0.1891892	0.07962112;0.35155238	1	ns
Unknown	Unknown	UCON96	4	0.00516762483043731	69080	17	3.56762295081967	1.57790412280499	0.00460903423657344	66979.076	722	0.56	ns	0.2352941	0.06810774;0.49899327	0.7676	ns
Unknown	Unknown	UCON48	27	0.0348814676054518	69080	195	36.107	5.49579427878766	0.04664685743815	66979.076	56	0.112	ns	0.1384615	0.09327086;0.19502593	0.09727	ns
Unknown	Unknown	UCON67	3	0.00387571862282798	69080	20	3.57479508196721	1.55267840017687	0.00461829995732474	66979.076	496	0.992	ns	0.15	0.03207094;0.37892683	1	ns
Unknown	Unknown	UCON64	1	0.00129190620760933	69080	15	2.65277777777778	1.30738452942649	0.00342714007851919	66979.076	193	0.386	ns	0.06666667	0.00168643;0.31948457	0.4949	ns
Unknown	Unknown	UCON1	31	0.0400490924358892	69080	241	42.153	5.65681806235542	0.054457722369356	66979.076	22	0.044	*	0.1286307	0.08909842;0.17758808	0.06183	ns
Unknown	Unknown	UCON47	49	0.063303404172857	69080	155	26.528	4.61589888564757	0.0342716878754602	66979.076	1001	0.002	**	0.316129	0.2438807;0.3955667	9.24e-06	***
Unknown	Unknown	UCON28b	17	0.0219624055293586	69080	75	13.892	3.27857973596573	0.0179471610361088	66979.076	857	0.29	ns	0.2266667	0.1379356;0.3379216	0.3716	ns
Unknown	Unknown	UCON60	6	0.00775143724565597	69080	38	7.033	2.3701325972461	0.0090859763581164	66979.076	424	0.848	ns	0.1578947	0.06022973;0.31253361	0.8351	ns
Unknown	Unknown	UCON85	8	0.0103352496608746	69080	28	5.320962888666	2.05723619418421	0.00687418498632646	66979.076	929	0.146	ns	0.2857143	0.1322365;0.4866683	0.2247	ns
Unknown	Unknown	UCON103	1	0.00129190620760933	69080	14	2.78624338624339	1.36186762809867	0.00359956512659826	66979.076	174	0.348	ns	0.07142857	0.001806781;0.338684490	0.3281	ns
Unknown	Unknown	UCON16	4	0.00516762483043731	69080	37	6.95795795795796	2.39535167638101	0.00898902907817061	66979.076	151	0.302	ns	0.1081081	0.03025197;0.25417594	0.2921	ns
Unknown	Unknown	UCON56	2	0.00258381241521866	69080	15	2.93933054393305	1.39875830183823	0.00379733937592281	66979.076	402	0.804	ns	0.1333333	0.01657591;0.40460270	0.7501	ns
Unknown	Unknown	UCON6	15	0.0193785931141399	69080	97	16.901	3.73163826276397	0.0218345068148052	66979.076	366	0.732	ns	0.1546392	0.08921326;0.24219730	0.6893	ns
Unknown	Unknown	tot	1182	1.52703313739423	69080	6436	1131.907	29.288430534311	1.46231767973645	66979.076	961	0.082	ns	0.1836544	0.1742620;0.1933344	0.1016	ns
Unknown	Unknown	UCON65	5	0.00645953103804664	69080	33	6.00500500500501	2.18736006709028	0.00775790324269105	66979.076	427	0.854	ns	0.1515152	0.0510887;0.3189898	0.8225	ns
Unknown	Unknown	UCON101	36	0.0465086234739358	69080	210	35.201	5.30893433598341	0.0454763904140559	66979.076	601	0.802	ns	0.1714286	0.1230487;0.2293435	0.8536	ns
Unknown	Unknown	UCON18	6	0.00775143724565597	69080	34	6.94994994994995	2.33632496159028	0.00897868348291448	66979.076	449	0.898	ns	0.1764706	0.06764065;0.34531513	0.8329	ns
Unknown	Unknown	UCON12A	5	0.00645953103804664	69080	24	4.51658291457286	1.92893783960079	0.00583500150451891	66979.076	713	0.578	ns	0.2083333	0.07131862;0.42151284	0.794	ns
Unknown	Unknown	UCON76	20	0.0258381241521866	69080	140	24.652	4.28336821242854	0.0318480718299851	66979.076	164	0.328	ns	0.1428571	0.08949706;0.21197487	0.374	ns
Unknown	Unknown	UCON9	6	0.00775143724565597	69080	49	8.423	2.63799735216509	0.0108817259866934	66979.076	235	0.47	ns	0.122449	0.04628903;0.24769297	0.4506	ns
Unknown	Unknown	UCON12	10	0.0129190620760933	69080	59	10.483	2.99945123442734	0.0135430527743686	66979.076	523	0.958	ns	0.1694915	0.08439015;0.28968846	1	ns
Unknown	Unknown	UCON26	28	0.0361733738130612	69080	206	38.395	5.43456617491309	0.0496027388411601	66979.076	31	0.062	ns	0.1359223	0.09225662;0.19042157	0.07289	ns
Unknown	Unknown	EUTREP14	69	0.0891415283250436	69080	382	69.972	7.5007651261373	0.0903972611588399	66979.076	475	0.95	ns	0.1806283	0.1433444;0.2229459	0.9473	ns
Unknown	Unknown	UCON27	15	0.0193785931141399	69080	102	17.836	3.84576310943536	0.02304243911892	66979.076	290	0.58	ns	0.1470588	0.08470811;0.23092732	0.5166	ns
Unknown	Unknown	MamRep564	211	0.272592209805568	69080	788	147.982	10.7918552686802	0.191178864414444	66979.076	1001	0.002	**	0.2677665	0.2371328;0.3001489	3.872e-08	***
Unknown	Unknown	UCON17	2	0.00258381241521866	69080	33	6.29	2.21964565343814	0.00812609004586267	66979.076	31	0.062	ns	0.06060606	0.007425838;0.202264313	0.07273	ns
Unknown	Unknown	UCON19	12	0.0155028744913119	69080	30	6.21821821821822	2.2477841300755	0.00803335471638553	66979.076	995	0.014	*	0.4	0.2265576;0.5939651	0.02095	*
Unknown	Unknown	UCON70	15	0.0193785931141399	69080	59	11.313	2.96914917894788	0.0146153349266843	66979.076	926	0.152	ns	0.2542373	0.1498208;0.3844241	0.2453	ns
Unknown	Unknown	UCON75	8	0.0103352496608746	69080	22	4.29183673469388	1.80299792732047	0.00554465051959677	66979.076	967	0.07	ns	0.3636364	0.1719794;0.5934233	0.05781	ns
Unknown	Unknown	UCON88	13	0.0167947806989213	69080	33	7.05	2.26376337646509	0.00910793876364576	66979.076	994	0.016	*	0.3939394	0.2290662;0.5786063	0.01785	*
Unknown	Unknown	UCON41	111	0.143401589044635	69080	579	100.535	9.10481590547951	0.129881790582004	66979.076	887	0.23	ns	0.1917098	0.1604231;0.2261792	0.2494	ns
Unknown	Unknown	UCON28a	21	0.0271300303597959	69080	129	22.592	4.22272037522819	0.0291867450423099	66979.076	402	0.804	ns	0.1627907	0.1036855;0.2380145	0.8168	ns
