# Supplementary material for: Transposable elements generate regulatory novelty in a tissue-specific fashion
Source: BMC Genomics. 2018 Jun 18;19:468. doi: 10.1186/s12864-018-4850-3 (PMC6006921; doi:10.1186/s12864-018-4850-3)
Supplement: Supplementary file 2 — It contains two folders “TE_PIPELINE_SUMMARY_STATISTICS_ACTIVE” “TE_PIPELINE_SUMMARY_STATISTICS_REPRESSED”. In each of the two folders are included multiple spreadsheets (txt format) with the summary statistics of the TE analysis pipeline for ACTIVE and REPRESSED regions respectively. (ZIP 3922 kb) [file 12864_2018_4850_MOESM2_ESM.zip › Supplemental_File_S1/TE_PIPELINE_SUMMARY_STATISTICS_REPRESSED/E110_15_coreMarks_dense_no_header_REPRESSED.bed.shuffle-rm.nonTE-no_low.boot-1000.stats.tab.txt]

#Script TE-analysis_Shuffle_bed.pl, v4.3
#Aggregated results + stats
#Features in input file (counts):
	49001
#With 1000 bootstraps for exp (expected); sd = standard deviation; nb = number; len = length; avg = average
#Two tests are made (permutation and binomial) to assess how significant the difference between observed and random, so two pvalues are given
#For the two tailed permutation test:
#if rank is < 500 and pvalue is not "ns", there are significantly fewer observed values than expected 
#if rank is > 500 and pvalue is not "ns", there are significantly higher observed values than expected 
#The binomial test is done with binom.test from R, two sided

#Level_(tot_means_all)	#	#	#COUNTS	#	#	#	#	#	#	#	#	#	#	#	#	#
#Rclass	Rfam	Rname	obs_hits	%_obs_(%of_features)	obs_tot_hits	nb_of_trials(nb_of_TE_in_genome)	exp_avg_hits	exp_sd	%_exp_(%of_features)	exp_tot_hits(avg)	obs_rank_in_exp	2-tailed_permutation-test_pvalue(obs.vs.exp)	significance	binomal_test_proba	binomial_test_95%_confidence_interval	binomial_test_pval	significance

age	cat.2	tot	40076	81.7860859982449	40076	4687922	39910.611	30.8190767949739	81.448564315014	39910.611	1001	0.002	**	0.008548777	0.008465636;0.008632526	0.4054	ns
age	cat.2	Ancient	35148	71.7291483847268	40076	2716717	35132.419	55.6313786391214	71.6973510744679	39910.611	597	0.81	ns	0.01293767	0.01280363;0.01307276	0.9315	ns
age	cat.2	LineageSpe	29863	60.9436542111385	40076	1971205	33616.917	68.2934264999429	68.6045529683068	39910.611	1	0.002	**	0.01514962	0.01497956;0.01532110	2.2e-16	***
age	cat.1	01_Human	1118	2.28158609007979	40076	10400	1101.999	37.0587688860727	2.24893165445603	39910.611	678	0.648	ns	0.1075	0.1016094;0.1136114	0.6102	ns
age	cat.1	06_Boreotheria/Eutheria?	104	0.212240566519051	40076	2965	268.359	15.1533409762581	0.547660251831595	39910.611	1	0.002	**	0.03507589	0.02874763;0.04234157	2.2e-16	***
age	cat.1	04_Primates/Glires	434	0.885696210281423	40076	9067	831.732	26.9575014213648	1.69737760453868	39910.611	1	0.002	**	0.04786589	0.04356244;0.05246271	2.2e-16	***
age	cat.1	07_Eutheria+Metatheria	10020	20.4485622742393	40076	189643	11160.537	74.5903636762373	22.7761413032387	39910.611	1	0.002	**	0.05283612	0.05183349;0.05385244	2.2e-16	***
age	cat.1	07_Eutheria	26130	53.3254423379115	40076	1469955	29869.201	69.031485171224	60.9563090549172	39910.611	1	0.002	**	0.01777605	0.01756306;0.01799096	2.2e-16	***
age	cat.1	10_Amniota/Theria	217	0.442848105140711	40076	2529	222.2	14.317436536929	0.453460133466664	39910.611	374	0.748	ns	0.08580467	0.07517569;0.09740369	0.7519	ns
age	cat.1	02_Hominidae	550	1.12242607293729	40076	10036	1055.06	33.1641411808034	2.15313973184221	39910.611	1	0.002	**	0.05480271	0.05042984;0.05943612	2.2e-16	***
age	cat.1	07_Eutheria/03_Primates	2	0.00408154935613559	40076	21	2.25979843225084	1.16359519205954	0.00461173941807481	39910.611	572	0.86	ns	0.0952381	0.01174932;0.30377441	1	ns
age	cat.1	07_Metatheria	0	0	40076	59	6.45991983967936	2.35766251001294	0.0131832408311654	39910.611	1	0.002	**	0	0.0000000;0.0606089	0.002471	**
age	cat.1	15_Euteleostomi	13	0.0265300708148813	40076	73	6.76452905811623	2.53672411514663	0.0138048796108574	39910.611	988	0.028	*	0.1780822	0.09837318;0.28525379	0.02302	*
age	cat.1	02_Haplorrhini	210	0.428562682394237	40076	4342	431.137	19.8604296949403	0.879853472378115	39910.611	1	0.002	**	0.04836481	0.04217416;0.05517163	2.2e-16	***
age	cat.1	05_Boreotheria	5482	11.1875267851677	40076	118653	8057.159	67.4016075156646	16.442846064366	39910.611	1	0.002	**	0.04620195	0.04501439;0.04741175	2.2e-16	***
age	cat.1	07_Eutheria + Transfert Opossum?	64	0.130609579396339	40076	890	90.458	9.19144812957778	0.184604395828657	39910.611	5	0.01	**	0.07191011	0.05581666;0.09090296	0.002689	**
age	cat.1	16_Vertebrata	783	1.59792657292708	40076	8857	803.08	25.6746331383096	1.63890532846268	39910.611	232	0.464	ns	0.08840465	0.08257217;0.09450949	0.4705	ns
age	cat.1	16_Metazoa	68	0.13877267810861	40076	491	46.603	6.75788872800226	0.0951062223219934	39910.611	1000	0.004	**	0.1384929	0.1091757;0.1722435	0.00197	**
age	cat.1	07_Eutheria/Primates?	42	0.0857125364788474	40076	424	42.979	6.27215265271015	0.0877104548886757	39910.611	479	0.958	ns	0.0990566	0.07232712;0.13153345	0.9359	ns
age	cat.1	03_Euarchontoglires/Primates?	436	0.889777759637558	40076	13041	1151.944	32.6187192397992	2.35085814575213	39910.611	1	0.002	**	0.03343302	0.03041388;0.03666263	2.2e-16	***
age	cat.1	tot	40076	81.7860859982449	40076	4687922	39910.611	30.8190767949739	81.448564315014	39910.611	1001	0.002	**	0.008548777	0.008465636;0.008632526	0.4054	ns
age	cat.1	09_Theria	430	0.877533111569152	40076	9723	903.549	28.1160116145429	1.84393991959348	39910.611	1	0.002	**	0.04422503	0.04022412;0.04850176	2.2e-16	***
age	cat.1	10_Theria/Mammalia	6359	12.9772861778331	40076	104874	7119.611	66.038312650595	14.5295218464929	39910.611	1	0.002	**	0.06063467	0.05919765;0.06209604	2.2e-16	***
age	cat.1	03_Primates	26875	54.845819473072	40076	1475760	30655.668	72.0872828753613	62.5613109936532	39910.611	1	0.002	**	0.01821096	0.01799583;0.01842797	2.2e-16	***
age	cat.1	13_Amniota/Euteleostemi?	14	0.0285708454929491	40076	191	17.449	3.99441539581881	0.035609477357605	39910.611	222	0.444	ns	0.07329843	0.04065036;0.11992482	0.4517	ns
age	cat.1	08_Eutheria/Theria	144	0.293871553641762	40076	2459	238.333	14.4969746248406	0.486383951347932	39910.611	1	0.002	**	0.05856039	0.04960700;0.06858215	7.841e-12	***
age	cat.1	14_Tetrapoda	677	1.3816044570519	40076	8931	779.607	25.991693271488	1.5910022244444	39910.611	1	0.002	**	0.07580338	0.07039704;0.08148832	9.608e-05	***
age	cat.1	12_Amniota	3397	6.9325115813963	40076	36530	3071.241	48.1297141939196	6.26771086304361	39910.611	1001	0.002	**	0.09299206	0.09003263;0.09601638	1.418e-09	***
age	cat.1	03_Primates/Indep	859	1.75302544846024	40076	25104	2250.78	43.5976645745659	4.59333482990143	39910.611	1	0.002	**	0.03421765	0.03200304;0.03654092	2.2e-16	***
age	cat.1	08_Eutheria/Theria?	12986	26.5014999693884	40076	259031	13850.585	79.295387845281	28.2659231444256	39910.611	1	0.002	**	0.050133	0.04929574;0.05098033	2.523e-14	***
age	cat.1	11_Mammalia	22553	46.025591314463	40076	619071	21157.943	77.5330711898356	43.1785943144017	39910.611	1001	0.002	**	0.03643039	0.03596504;0.03690009	2.2e-16	***
age	cat.1	02_Hominoidea	3147	6.42231791187935	40076	64786	5441.432	66.7897765399035	11.1047366380278	39910.611	1	0.002	**	0.04857531	0.04693244;0.05025876	2.2e-16	***
age	cat.1	02_Simiiformes	6377	13.0140201220383	40076	154323	9608.68	72.9654957055975	19.6091508336565	39910.611	1	0.002	**	0.04132242	0.04033478;0.04232734	2.2e-16	***
age	cat.1	04_Euarchontoglires	2293	4.67949633680945	40076	55401	4347.313	55.6144765416433	8.87188628803494	39910.611	1	0.002	**	0.04138914	0.03974554;0.04308101	2.2e-16	***
age	cat.1	02_Catarrhini	1476	3.01218342482806	40076	30292	2773.895	51.7588151907475	5.66089467561886	39910.611	1	0.002	**	0.04872574	0.04632814;0.05121034	2.2e-16	***
DNA?	tot	tot	395	0.806105997836779	40076	4312	384.565	18.1644631828943	0.784810514071141	39910.611	734	0.536	ns	0.09160482	0.08315762;0.10060982	0.5747	ns
DNA?	PiggyBac?	tot	26	0.0530601416297627	40076	294	27.477	4.89974269512987	0.0560743658292688	39910.611	439	0.878	ns	0.08843537	0.05858298;0.12689213	0.8415	ns
DNA?	PiggyBac?	EUTREP4	26	0.0530601416297627	40076	294	27.477	4.89974269512987	0.0560743658292688	39910.611	439	0.878	ns	0.08843537	0.05858298;0.12689213	0.8415	ns
DNA?	hAT-Tip100?	tot	58	0.118364931327932	40076	520	50.734	6.87302571524961	0.103536662517091	39910.611	866	0.272	ns	0.1115385	0.0857927;0.1417954	0.2683	ns
DNA?	hAT-Tip100?	Eutr16	58	0.118364931327932	40076	520	50.734	6.87302571524961	0.103536662517091	39910.611	866	0.272	ns	0.1115385	0.0857927;0.1417954	0.2683	ns
DNA?	DNA?	Eulor12	4	0.00816309871227118	40076	60	5.40763052208835	2.19558762822123	0.0110357554378244	39910.611	366	0.732	ns	0.06666667	0.01846178;0.16198676	0.6564	ns
DNA?	DNA?	Eulor2C	2	0.00408154935613559	40076	38	3.25735294117647	1.59321264410935	0.00664752339988259	39910.611	343	0.686	ns	0.05263158	0.006438717;0.177490590	0.7692	ns
DNA?	DNA?	UCON83	0	0	40076	50	4.00202224469161	1.89127443363208	0.00816722565803067	39910.611	1	0.002	**	0	0.00000000;0.07112174	0.03213	*
DNA?	DNA?	Eulor6D	5	0.010203873390339	40076	75	7.252	2.42659934566552	0.0147996979653476	39910.611	240	0.48	ns	0.06666667	0.02199925;0.14876048	0.5551	ns
DNA?	DNA?	tot	315	0.642844023591355	40076	3498	308.344	16.0088709142134	0.629260627334136	39910.611	679	0.646	ns	0.09005146	0.0807679;0.1000266	0.6764	ns
DNA?	DNA?	UCON7	19	0.0387747188832881	40076	127	11.969	3.20785431859511	0.0244260321217934	39910.611	989	0.026	*	0.1496063	0.09254148;0.22373026	0.04607	*
DNA?	DNA?	MER133B	2	0.00408154935613559	40076	40	3.54875518672199	1.68393191486422	0.00724220972372399	39910.611	283	0.566	ns	0.05	0.006113647;0.169196864	0.5785	ns
DNA?	DNA?	Eulor6C	2	0.00408154935613559	40076	21	2.18223234624146	1.15840236410918	0.00445344451387004	39910.611	584	0.836	ns	0.0952381	0.01174932;0.30377441	1	ns
DNA?	DNA?	Eulor6E	4	0.00816309871227118	40076	31	2.86195995785037	1.4301296577784	0.00584061541162501	39910.611	816	0.372	ns	0.1290323	0.03630166;0.29833583	0.5263	ns
DNA?	DNA?	Eulor2A	8	0.0163261974245424	40076	67	5.92692692692693	2.28387781227202	0.0120955223912306	39910.611	868	0.268	ns	0.119403	0.05298481;0.22178514	0.3845	ns
DNA?	DNA?	Eulor6A	3	0.00612232403420338	40076	30	2.6226826608506	1.32964527259441	0.00535230436287137	39910.611	713	0.578	ns	0.1	0.02111714;0.26528845	0.7434	ns
DNA?	DNA?	MER123	1	0.00204077467806779	40076	46	4.25583756345178	1.88045383890545	0.00868520553346213	39910.611	59	0.118	ns	0.02173913	0.0005502357;0.1152718256	0.1238	ns
DNA?	DNA?	Eulor7	1	0.00204077467806779	40076	12	1.45670628183362	0.707282345774409	0.00297280929334833	39910.611	381	0.762	ns	0.08333333	0.002107593;0.384796165	1	ns
DNA?	DNA?	UCON100	1	0.00204077467806779	40076	19	1.82007822685789	0.909172001083421	0.00371436955747411	39910.611	332	0.664	ns	0.05263158	0.001331629;0.260280654	1	ns
DNA?	DNA?	UCON21	2	0.00408154935613559	40076	28	2.7438370846731	1.42169617884141	0.00559955324314422	39910.611	460	0.92	ns	0.07142857	0.008770497;0.235034773	1	ns
DNA?	DNA?	Eulor5A	13	0.0265300708148813	40076	126	10.496	3.13812552837388	0.0214199710209996	39910.611	840	0.324	ns	0.1031746	0.05609042;0.16996860	0.4179	ns
DNA?	DNA?	Eulor6B	5	0.010203873390339	40076	64	5.54325955734406	2.22560396976774	0.0113125437385851	39910.611	526	0.952	ns	0.078125	0.02585384;0.17297833	1	ns
DNA?	DNA?	Eulor2B	2	0.00408154935613559	40076	57	4.86807653575025	2.14723143814892	0.0099346473250551	39910.611	128	0.256	ns	0.03508772	0.004277895;0.121070663	0.2352	ns
DNA?	DNA?	MER133A	3	0.00612232403420338	40076	54	4.65191146881288	2.05404358119378	0.00949350313016648	39910.611	305	0.61	ns	0.05555556	0.01160677;0.15388503	0.6257	ns
DNA?	DNA?	MER131	106	0.216322115875186	40076	1106	100.543	9.74716154365762	0.20518560845697	39910.611	741	0.522	ns	0.09584087	0.07913328;0.11473290	0.5649	ns
DNA?	DNA?	Eulor3	0	0	40076	37	3.495841995842	1.66511722329343	0.00713422582364033	39910.611	1	0.002	**	0	0.00000000;0.09489059	0.04564	*
DNA?	DNA?	UCON62	2	0.00408154935613559	40076	24	2.26789838337182	1.17480662536571	0.00462826959321611	39910.611	542	0.92	ns	0.08333333	0.01025634;0.26997280	1	ns
DNA?	DNA?	UCON2	10	0.0204077467806779	40076	135	12.419	3.29671158994949	0.0253443807269239	39910.611	292	0.584	ns	0.07407407	0.03609165;0.13200594	0.553	ns
DNA?	DNA?	MER124	68	0.13877267810861	40076	747	64.631	7.76898939349231	0.1318973082182	39910.611	691	0.622	ns	0.09103079	0.07138164;0.11397644	0.6486	ns
DNA?	DNA?	Eulor10	0	0	40076	39	3.85539714867617	1.77117778304607	0.00786799687491311	39910.611	1	0.002	**	0	0.0000000;0.0902511	0.0295	*
DNA?	DNA?	UCON14	9	0.0183669721026102	40076	98	9.101	2.91672869946902	0.018573090345095	39910.611	564	0.876	ns	0.09183673	0.04285837;0.16718665	1	ns
DNA?	DNA?	Eulor5B	6	0.0122446480684068	40076	43	3.63777089783282	1.7498103749505	0.00742387073290916	39910.611	905	0.194	ns	0.1395349	0.05297657;0.27932480	0.1748	ns
DNA?	DNA?	MER134	16	0.0326523948490847	40076	89	8.259	2.65234876174949	0.0168547580661619	39910.611	997	0.01	**	0.1797753	0.1063943;0.2754628	0.009261	**
DNA?	DNA?	UCON58	29	0.059182465663966	40076	235	21.482	4.26049619502565	0.0438399216342524	39910.611	956	0.092	ns	0.1234043	0.08422559;0.17240031	0.0898	ns
snRNA	tot	tot	329	0.671414869084304	40076	4380	406.566	18.3302930594042	0.829709597763311	39910.611	1	0.002	**	0.07511416	0.06747953;0.08332093	3.836e-05	***
snRNA	snRNA	U14	0	0	40076	7	1.41489361702128	0.656860087966567	0.00288747906577677	39910.611	1	0.002	**	0	0.0000000;0.4096164	0.3576	ns
snRNA	snRNA	U4	7	0.0142854227464746	40076	162	15.532	3.8300973415366	0.031697312299749	39910.611	10	0.02	*	0.04320988	0.01754652;0.08700014	0.02212	*
snRNA	snRNA	U2	86	0.17550662231383	40076	1087	96.895	9.10455204103243	0.197740862431379	39910.611	129	0.258	ns	0.07911684	0.06376760;0.09678809	0.2637	ns
snRNA	snRNA	U5	18	0.0367339442052203	40076	214	19.587	4.21998095247352	0.0399726536193139	39910.611	415	0.83	ns	0.08411215	0.05061225;0.12967600	0.8126	ns
snRNA	snRNA	U3	20	0.0408154935613559	40076	229	22.615	4.32289977474177	0.0461521193445032	39910.611	318	0.636	ns	0.08733624	0.05416442;0.13166061	0.6575	ns
snRNA	snRNA	U13	12	0.0244892961368135	40076	176	18.174	3.99696130825649	0.0370890389992041	39910.611	69	0.138	ns	0.06818182	0.0357243;0.1160706	0.1375	ns
snRNA	snRNA	tot	329	0.671414869084304	40076	4380	406.566	18.3302930594042	0.829709597763311	39910.611	1	0.002	**	0.07511416	0.06747953;0.08332093	3.836e-05	***
snRNA	snRNA	U6	113	0.230607538621661	40076	1710	161.801	11.7790553587775	0.330199383686047	39910.611	1	0.002	**	0.06608187	0.05476775;0.07891127	2.9e-05	***
snRNA	snRNA	U17	0	0	40076	9	1.41914191419142	0.657490789672952	0.00289614888306651	39910.611	1	0.002	**	0	0.0000000;0.3362671	0.3711	ns
snRNA	snRNA	U8	2	0.00408154935613559	40076	29	3.02938090241343	1.52678375316237	0.0061822838358675	39910.611	396	0.792	ns	0.06896552	0.008463962;0.227661890	0.7635	ns
snRNA	snRNA	U1	24	0.0489785922736271	40076	204	18.031	3.90221299601472	0.0367972082202404	39910.611	944	0.116	ns	0.1176471	0.07685172;0.16997738	0.139	ns
snRNA	snRNA	U7	23	0.0469378175955593	40076	245	23.934	4.59072093670686	0.0488439011448746	39910.611	497	0.994	ns	0.09387755	0.06044423;0.13752994	0.9146	ns
snRNA	snRNA	U13_	28	0.0571416909858982	40076	308	30.401	5.19144971565267	0.062041590987939	39910.611	366	0.732	ns	0.09090909	0.06125991;0.12870677	0.7031	ns
Retroposon	tot	tot	454	0.926511703842779	40076	5565	603.032	24.6124104213047	1.23065243566458	39910.611	1	0.002	**	0.08158131	0.07452056;0.08908434	2.912e-11	***
Retroposon	SVA	tot	454	0.926511703842779	40076	5565	603.032	24.6124104213047	1.23065243566458	39910.611	1	0.002	**	0.08158131	0.07452056;0.08908434	2.912e-11	***
Retroposon	SVA	SVA_D	122	0.248974510724271	40076	1433	169.227	13.1460370184055	0.345354176445379	39910.611	1	0.002	**	0.08513608	0.07119941;0.10079978	6.95e-05	***
Retroposon	SVA	SVA_B	60	0.122446480684068	40076	801	83.499	8.94415993802643	0.170402644843983	39910.611	7	0.014	*	0.07490637	0.05764511;0.09537048	0.005455	**
Retroposon	SVA	SVA_E	64	0.130609579396339	40076	686	72.658	8.17421885282343	0.14827860655905	39910.611	148	0.296	ns	0.09329446	0.07258937;0.11757321	0.3205	ns
Retroposon	SVA	SVA_C	32	0.0653047896981694	40076	486	54.544	7.43177605255267	0.11131201404053	39910.611	1	0.002	**	0.06584362	0.04546940;0.09168299	0.0007006	***
Retroposon	SVA	SVA_A	117	0.238770637333932	40076	1186	123.63	10.7742835114538	0.252300973449521	39910.611	298	0.596	ns	0.09865093	0.08227011;0.11705180	0.5685	ns
Retroposon	SVA	SVA_F	74	0.151017326177017	40076	973	110.545	10.2777238047442	0.225597436787004	39910.611	1	0.002	**	0.07605344	0.06018713;0.09453933	0.0001197	***
tot	tot	tot	40076	81.7860859982449	40076	4687922	39910.611	30.8190767949739	81.448564315014	39910.611	1001	0.002	**	0.008548777	0.008465636;0.008632526	0.4054	ns
rRNA	tot	tot	172	0.351013244627661	40076	1766	167.574	12.4692423990396	0.341980775902533	39910.611	670	0.664	ns	0.09739524	0.08396134;0.11218313	0.7148	ns
rRNA	rRNA	tot	172	0.351013244627661	40076	1766	167.574	12.4692423990396	0.341980775902533	39910.611	670	0.664	ns	0.09739524	0.08396134;0.11218313	0.7148	ns
rRNA	rRNA	SSU-rRNA_Hsa	12	0.0244892961368135	40076	80	6.50850850850851	2.46166554840866	0.013282399356153	39910.611	985	0.034	*	0.15	0.07998156;0.24736411	0.03718	*
rRNA	rRNA	5S	106	0.216322115875186	40076	1275	121.427	10.5493108286257	0.247805146833738	39910.611	86	0.172	ns	0.08313725	0.06856546;0.09966341	0.1522	ns
rRNA	rRNA	LSU-rRNA_Hsa	56	0.114283381971796	40076	411	40.123	6.15221266868439	0.0818820024081141	39910.611	995	0.014	*	0.136253	0.1045919;0.1732620	0.01231	*
tRNA	tot	tot	261	0.532642190975694	40076	1997	173.564	11.9689247286111	0.354205016224159	39910.611	1001	0.002	**	0.130696	0.1162125;0.1462731	7.789e-11	***
tRNA	tRNA	tRNA-Arg-AGA	4	0.00816309871227118	40076	41	4.35	1.84123409784426	0.00887736984959491	39910.611	540	0.924	ns	0.09756098	0.02722747;0.23131455	1	ns
tRNA	tRNA	tRNA-His-CAY_	20	0.0408154935613559	40076	44	5.19939577039275	2.06997536739821	0.0106107952294703	39910.611	994	0.016	*	0.4545455	0.3039071;0.6115279	2.858e-08	***
tRNA	tRNA	tRNA-Thr-ACG_	4	0.00816309871227118	40076	12	1.73375	0.881096675563816	0.00353819309810004	39910.611	793	0.418	ns	0.3333333	0.09924609;0.65112449	0.08245	ns
tRNA	tRNA	tRNA-Arg-CGA_	0	0	40076	2	1.07070707070707	0.256984672458661	0.00218507187752713	39910.611	1	0.002	**	0	0.0000000;0.8418861	0.2159	ns
tRNA	tRNA	tRNA-Leu-TTA(m)	0	0	40076	27	2.49508196721311	1.23618309849773	0.0050919000983921	39910.611	1	0.002	**	0	0.0000000;0.1277029	0.1712	ns
tRNA	tRNA	tRNA-Thr-ACY	0	0	40076	13	2.05868814729574	1.03175776396954	0.00420131864103945	39910.611	1	0.002	**	0	0.0000000;0.2470526	0.2437	ns
tRNA	tRNA	tRNA-Lys-AAA	7	0.0142854227464746	40076	47	3.78367346938776	1.75813845962649	0.00772162500640345	39910.611	958	0.088	ns	0.1489362	0.06204412;0.28305753	0.1001	ns
tRNA	tRNA	tRNA-Ser-TCG	2	0.00408154935613559	40076	7	1.34558823529412	0.570982500731207	0.00274604239769417	39910.611	522	0.96	ns	0.2857143	0.03669257;0.70957914	0.6262	ns
tRNA	tRNA	tRNA-Ser-TCA_	2	0.00408154935613559	40076	4	1.11151079136691	0.326579281276291	0.00226834307742068	39910.611	278	0.556	ns	0.5	0.06758599;0.93241401	0.3095	ns
tRNA	tRNA	tRNA-Arg-CGY_	6	0.0122446480684068	40076	40	3.57523029682702	1.74464067334256	0.00729623945802539	39910.611	920	0.164	ns	0.15	0.05710226;0.29835267	0.1668	ns
tRNA	tRNA	tRNA-Cys-TGY	18	0.0367339442052203	40076	136	12.707	3.42854282544434	0.0259321238342075	39910.611	949	0.106	ns	0.1323529	0.08036512;0.20108815	0.1379	ns
tRNA	tRNA	tRNA-Glu-GAA	11	0.0224485214587457	40076	95	9.179	2.82859681820509	0.0187322707699843	39910.611	803	0.398	ns	0.1157895	0.05924063;0.19774082	0.4874	ns
tRNA	tRNA	tRNA-Ala-GCY	6	0.0122446480684068	40076	28	2.83723404255319	1.42325760243419	0.00579015538979448	39910.611	929	0.146	ns	0.2142857	0.08296061;0.40953103	0.05802	ns
tRNA	tRNA	tRNA-Thr-ACG	1	0.00204077467806779	40076	3	1.16120906801008	0.388218605914462	0.00236976606193767	39910.611	337	0.674	ns	0.3333333	0.008403759;0.905700676	1	ns
tRNA	tRNA	tRNA-Gly-GGY	6	0.0122446480684068	40076	37	4.13659531090724	1.8897403526266	0.00844185896391346	39910.611	871	0.262	ns	0.1621622	0.06192572;0.32013708	0.2983	ns
tRNA	tRNA	tRNA-Met	10	0.0204077467806779	40076	50	4.193515704154	1.86296196484551	0.00855802066111713	39910.611	985	0.034	*	0.2	0.1003022;0.3371831	0.007805	**
tRNA	tRNA	tRNA-Ile-ATC	1	0.00204077467806779	40076	9	1.16304347826087	0.398284438582901	0.00237350967992667	39910.611	313	0.626	ns	0.1111111	0.002809137;0.482496515	1	ns
tRNA	tRNA	tRNA-Met_	3	0.00612232403420338	40076	48	3.3940329218107	1.62374419222939	0.00692645644335973	39910.611	544	0.916	ns	0.0625	0.01307924;0.17195993	1	ns
tRNA	tRNA	tRNA-Trp-TGG	3	0.00612232403420338	40076	13	2.04086538461538	1.06503932172798	0.00416494639826817	39910.611	747	0.51	ns	0.2307692	0.05038107;0.53813154	0.4433	ns
tRNA	tRNA	tRNA-Thr-ACA	4	0.00816309871227118	40076	25	2.33333333333333	1.2109976562719	0.00476180758215819	39910.611	838	0.328	ns	0.16	0.04537945;0.36082845	0.2867	ns
tRNA	tRNA	tRNA-Lys-AAG	11	0.0224485214587457	40076	73	7.41941941941942	2.49594124704101	0.0151413632771156	39910.611	937	0.13	ns	0.1506849	0.07769566;0.25364177	0.1724	ns
tRNA	tRNA	tRNA-Leu-TTG	3	0.00612232403420338	40076	26	1.85615491009682	0.936368974740222	0.00378799393909679	39910.611	677	0.65	ns	0.1153846	0.02445808;0.30154040	0.4286	ns
tRNA	tRNA	tRNA-Gln-CAG	11	0.0224485214587457	40076	79	7.027	2.539432952397	0.0143405236627824	39910.611	953	0.098	ns	0.1392405	0.07161047;0.23549655	0.1147	ns
tRNA	tRNA	tRNA-Ile-ATT	10	0.0204077467806779	40076	53	5.5561122244489	2.23457775175014	0.0113387731361582	39910.611	983	0.038	*	0.1886792	0.09436978;0.31972435	0.06705	ns
tRNA	tRNA	tRNA-Arg-AGG	2	0.00408154935613559	40076	20	2.25	1.2197676582893	0.00459174302565254	39910.611	559	0.886	ns	0.1	0.01234853;0.31698271	1	ns
tRNA	tRNA	tRNA-Glu-GAG_	12	0.0244892961368135	40076	96	7.816	2.65201379656615	0.0159506948837779	39910.611	943	0.118	ns	0.125	0.0662891;0.2081719	0.1317	ns
tRNA	tRNA	tRNA-Arg-CGG	2	0.00408154935613559	40076	17	1.20137299771167	0.444846061925345	0.00245173159264438	39910.611	430	0.86	ns	0.1176471	0.01457932;0.36440916	0.3404	ns
tRNA	tRNA	tRNA-Gln-CAA	4	0.00816309871227118	40076	24	2.64547413793103	1.4074700505643	0.00539881663217288	39910.611	828	0.348	ns	0.1666667	0.04735363;0.37384171	0.3296	ns
tRNA	tRNA	tRNA-Val-GTG	17	0.0346931695271525	40076	38	4.09979838709677	1.81403875068264	0.00836676473357028	39910.611	993	0.018	*	0.4473684	0.2862415;0.6170092	1.105e-07	***
tRNA	tRNA	tRNA-Tyr-TAT	0	0	40076	5	1.16761363636364	0.388989469732546	0.00238283634285757	39910.611	1	0.002	**	0	0.0000000;0.5218238	0.597	ns
tRNA	tRNA	tRNA-Arg-CGA	2	0.00408154935613559	40076	8	1.41176470588235	0.650289896692263	0.00288109366315453	39910.611	539	0.926	ns	0.25	0.03185403;0.65085579	0.6373	ns
tRNA	tRNA	tRNA-Tyr-TAC	8	0.0163261974245424	40076	34	2.94503171247357	1.43690645406143	0.0060101461449227	39910.611	947	0.11	ns	0.2352941	0.1074618;0.4117078	0.007394	**
tRNA	tRNA	tRNA-Ala-GCY_	10	0.0204077467806779	40076	82	2.04889975550122	1.02122158458507	0.00418134273892619	39910.611	819	0.366	ns	0.1219512	0.06005801;0.21285883	3.929e-05	***
tRNA	tRNA	tRNA-Pro-CCA	2	0.00408154935613559	40076	9	1.486529318542	0.707819700842641	0.00303367139148588	39910.611	567	0.87	ns	0.2222222	0.02814497;0.60009357	0.6493	ns
tRNA	tRNA	tRNA-Leu-TTA	2	0.00408154935613559	40076	13	1.70140845070423	0.870045790625194	0.00347219128324774	39910.611	602	0.8	ns	0.1538462	0.01920667;0.45447106	0.6839	ns
tRNA	tRNA	tRNA-Val-GTY	8	0.0163261974245424	40076	29	2.83949313621964	1.45532591785232	0.00579476569094435	39910.611	947	0.11	ns	0.2758621	0.1273401;0.4723845	0.0055	**
tRNA	tRNA	tRNA-Met-i	9	0.0183669721026102	40076	40	3.78915046059365	1.7095935293923	0.00773280231136845	39910.611	978	0.048	*	0.225	0.1083966;0.3845117	0.01111	*
tRNA	tRNA	tRNA-Leu-CTG	3	0.00612232403420338	40076	16	2.14823529411765	1.13272467873292	0.00438406419076682	39910.611	746	0.512	ns	0.1875	0.04047373;0.45645655	0.4655	ns
tRNA	tRNA	tRNA-Thr-ACY_	5	0.010203873390339	40076	12	1.4913112164297	0.684597973694063	0.00304343016760821	39910.611	634	0.736	ns	0.4166667	0.1516522;0.7233303	0.01101	*
tRNA	tRNA	tRNA-Asn-AAT	0	0	40076	2	1	0	0.00204077467806779	39910.611	1	0.002	**	0	0.0000000;0.8418861	0.5	ns
tRNA	tRNA	tot	261	0.532642190975694	40076	1997	173.564	11.9689247286111	0.354205016224159	39910.611	1001	0.002	**	0.130696	0.1162125;0.1462731	7.789e-11	***
tRNA	tRNA	tRNA-Gly-GGA	10	0.0204077467806779	40076	107	10.624	3.00560437477351	0.0216811901797923	39910.611	500	1	ns	0.09345794	0.04573196;0.16516192	1	ns
tRNA	tRNA	tRNA-Asn-AAC	12	0.0244892961368135	40076	46	6.13026052104208	2.40508199245594	0.0125104804413014	39910.611	991	0.022	*	0.2608696	0.1426685;0.4113188	0.01663	*
tRNA	tRNA	tRNA-Ile-ATA	4	0.00816309871227118	40076	65	5.93687374749499	2.2601655006577	0.0121158216107732	39910.611	292	0.584	ns	0.06153846	0.01701997;0.15013340	0.5211	ns
tRNA	tRNA	tRNA-Leu-CTA_	1	0.00204077467806779	40076	7	1.30737704918033	0.583646827584094	0.00266806197665421	39910.611	365	0.73	ns	0.1428571	0.003610297;0.578723197	1	ns
tRNA	tRNA	tRNA-Phe-TTY	10	0.0204077467806779	40076	87	4.58022199798184	1.93045039784655	0.00934720107341041	39910.611	985	0.034	*	0.1149425	0.05651668;0.20124123	0.02519	*
tRNA	tRNA	tRNA-Ser-TCA(m)	2	0.00408154935613559	40076	31	2.80876068376068	1.47737596632511	0.00573204768017119	39910.611	445	0.89	ns	0.06451613	0.007910983;0.214216157	1	ns
tRNA	tRNA	tRNA-Ala-GCA	6	0.0122446480684068	40076	40	1.5375191424196	0.765765566861471	0.00313773013289443	39910.611	654	0.696	ns	0.15	0.05710226;0.29835267	0.004021	**
tRNA	tRNA	tRNA-Leu-CTY	7	0.0142854227464746	40076	30	2.19343493552169	1.13371467398879	0.00447630647440193	39910.611	854	0.296	ns	0.2333333	0.09933786;0.42283652	0.005072	**
tRNA	tRNA	tRNA-Leu-CTA	0	0	40076	1	1.00934579439252	0.0966736489045663	0.00205984733861048	39910.611	1	0.002	**	na	na	na	na
tRNA	tRNA	tRNA-SeC(e)-TGA	0	0	40076	3	1.19385342789598	0.430209964478741	0.00243638584497455	39910.611	1	0.002	**	0	0.0000000;0.7075982	0.2812	ns
tRNA	tRNA	tRNA-Ser-TCY	5	0.010203873390339	40076	15	1.926735218509	0.960496377633925	0.00393203244527458	39910.611	776	0.452	ns	0.3333333	0.1182411;0.6161963	0.03452	*
tRNA	tRNA	tRNA-Val-GTA	4	0.00816309871227118	40076	12	1.75033377837116	0.885347462347279	0.00357203685306659	39910.611	743	0.518	ns	0.3333333	0.09924609;0.65112449	0.08484	ns
tRNA	tRNA	tRNA-Gly-GGG	10	0.0204077467806779	40076	47	5.44288577154309	2.09987449808342	0.0111077034581806	39910.611	985	0.034	*	0.212766	0.1070325;0.3566370	0.06223	ns
tRNA	tRNA	tRNA-Glu-GAG	3	0.00612232403420338	40076	18	1.67777777777778	0.849809308925296	0.00342396640431374	39910.611	693	0.618	ns	0.1666667	0.03578508;0.41417749	0.2324	ns
tRNA	tRNA	tRNA-Ser-AGY	5	0.010203873390339	40076	14	1.87421383647799	0.980554888175662	0.00382484813876857	39910.611	794	0.416	ns	0.3571429	0.1275984;0.6486199	0.0302	*
tRNA	tRNA	tRNA-His-CAY	0	0	40076	1	1.01298701298701	0.113960576459638	0.00206727824531543	39910.611	1	0.002	**	na	na	na	na
tRNA	tRNA	tRNA-Pro-CCY	3	0.00612232403420338	40076	17	1.97754137115839	1.06174651587227	0.00403571635509151	39910.611	765	0.474	ns	0.1764706	0.03798507;0.43431787	0.4387	ns
tRNA	tRNA	tRNA-Gln-CAA_	2	0.00408154935613559	40076	34	3.40289256198347	1.58811247769358	0.00694453697268111	39910.611	300	0.6	ns	0.05882353	0.007204917;0.196773209	0.5751	ns
tRNA	tRNA	tRNA-Asp-GAY	8	0.0163261974245424	40076	49	4.46975806451613	1.96156117470613	0.00912176907515383	39910.611	965	0.074	ns	0.1632653	0.07322276;0.29657136	0.08351	ns
tRNA	tRNA	tRNA-Ser-TCA	0	0	40076	1	1.01818181818182	0.134220015312267	0.00207787967221448	39910.611	1	0.002	**	na	na	na	na
tRNA	tRNA	tRNA-Pro-CCG	2	0.00408154935613559	40076	4	1.19806763285024	0.460966597105654	0.0024449860877334	39910.611	406	0.812	ns	0.5	0.06758599;0.93241401	0.5882	ns
tRNA	tRNA	tRNA-Ala-GCG	3	0.00612232403420338	40076	11	1.36812144212524	0.589167809420399	0.00279202759561078	39910.611	527	0.95	ns	0.2727273	0.06021773;0.60974256	0.148	ns
LINE	Penelope	tot	72	0.146935776820881	40076	1097	97.677	9.11250287839234	0.199336748229628	39910.611	3	0.006	**	0.06563355	0.05170505;0.08194375	0.00576	**
LINE	Penelope	Penelope1_Vert	72	0.146935776820881	40076	1097	97.677	9.11250287839234	0.199336748229628	39910.611	3	0.006	**	0.06563355	0.05170505;0.08194375	0.00576	**
LINE	L1-Tx1	tot	8	0.0163261974245424	40076	189	17.258	3.96574875189581	0.035219689394094	39910.611	10	0.02	*	0.04232804	0.01844871;0.08169694	0.01587	*
LINE	L1-Tx1	MARE6	8	0.0163261974245424	40076	189	17.258	3.96574875189581	0.035219689394094	39910.611	10	0.02	*	0.04232804	0.01844871;0.08169694	0.01587	*
LINE	RTE-X	tot	874	1.78363706863125	40076	15596	1355.703	34.2447001810571	2.76668435338054	39910.611	1	0.002	**	0.05604001	0.05248136;0.05976536	2.2e-16	***
LINE	RTE-X	L5	46	0.0938756351911186	40076	737	72.161	8.08445653321469	0.14726434154405	39910.611	3	0.006	**	0.0624152	0.04605449;0.08237852	0.0007873	***
LINE	RTE-X	L4_C_Mam	297	0.606110079386135	40076	5015	447.516	20.4214784180965	0.913279320830187	39910.611	1	0.002	**	0.05922233	0.05284795;0.06611556	3.546e-15	***
LINE	RTE-X	L4_A_Mam	384	0.783657476378033	40076	6597	590.82	22.9014863726807	1.20573049529601	39910.611	1	0.002	**	0.05820828	0.05267883;0.06413214	2.2e-16	***
LINE	RTE-X	L4_B_Mam	188	0.383665639476745	40076	3247	296.165	15.8726720093599	0.604406032529948	39910.611	1	0.002	**	0.0578996	0.05011352;0.06649330	3.157e-12	***
LINE	L1	L1M2	330	0.673455643762372	40076	9096	816.38	27.4228666191851	1.66604763168099	39910.611	1	0.002	**	0.03627968	0.03253122;0.04032876	2.2e-16	***
LINE	L1	L1P	11	0.0224485214587457	40076	161	11.944	3.31569869829239	0.0243750127548417	39910.611	474	0.948	ns	0.06832298	0.03459762;0.11895897	0.8811	ns
LINE	L1	L1MEg1	34	0.069386339054305	40076	1013	89.926	9.27094787357121	0.183518703699924	39910.611	1	0.002	**	0.03356367	0.02335359;0.04658794	4.616e-12	***
LINE	L1	L1MB7	1108	2.26117834329912	40076	23185	2135.672	42.2836176352062	4.3584253382584	39910.611	1	0.002	**	0.04778952	0.04507893;0.05061417	2.2e-16	***
LINE	L1	L1MB1	182	0.371420991408339	40076	6197	551.062	23.5534906738454	1.12459337564539	39910.611	1	0.002	**	0.02936905	0.02530742;0.03388126	2.2e-16	***
LINE	L1	L1P2	48	0.0979571845472541	40076	1631	158.77	13.1826735862981	0.324013795636824	39910.611	1	0.002	**	0.0294298	0.02177721;0.03883181	2.2e-16	***
LINE	L1	L1MCb	47	0.0959164098691863	40076	2145	191.072	13.2111070448071	0.38993489928777	39910.611	1	0.002	**	0.02191142	0.01614304;0.02903197	2.2e-16	***
LINE	L1	L1M3b	14	0.0285708454929491	40076	564	52.21	7.25289628386512	0.10654884594192	39910.611	1	0.002	**	0.0248227	0.01363574;0.04129782	1.493e-10	***
LINE	L1	L1MEh	138	0.281626905573356	40076	3050	274.185	15.9104342152223	0.559549805106018	39910.611	1	0.002	**	0.0452459	0.03814522;0.05323436	2.2e-16	***
LINE	L1	L1ME2	505	1.03059121242424	40076	12799	1207.688	34.6981644848631	2.46461908940634	39910.611	1	0.002	**	0.03945621	0.03614955;0.04297432	2.2e-16	***
LINE	L1	L1PA16	469	0.957123324013796	40076	13973	1235.138	34.2197888647775	2.5206383543193	39910.611	1	0.002	**	0.03356473	0.03064013;0.03668560	2.2e-16	***
LINE	L1	L1MEd	562	1.1469153690741	40076	16918	1535.435	35.571211479033	3.13347686781902	39910.611	1	0.002	**	0.03321906	0.03056958;0.03603054	2.2e-16	***
LINE	L1	L1M4b	118	0.240811412012	40076	4228	381.282	18.4150370509969	0.778110650803045	39910.611	1	0.002	**	0.02790918	0.02315443;0.03333018	2.2e-16	***
LINE	L1	L1ME3A	785	1.60200812228322	40076	15879	1478.134	35.0279460003153	3.01653843799106	39910.611	1	0.002	**	0.04943636	0.04611596;0.05292302	2.2e-16	***
LINE	L1	L1MC4	1017	2.07546784759495	40076	23685	2147.054	41.0469479490978	4.38165343564417	39910.611	1	0.002	**	0.04293857	0.04039199;0.04559805	2.2e-16	***
LINE	L1	L1M4	815	1.66323136262525	40076	20125	1802.536	37.8071168178966	3.67856982510561	39910.611	1	0.002	**	0.04049689	0.03781520;0.04331234	2.2e-16	***
LINE	L1	L1MEf	321	0.655088671659762	40076	11271	1052.332	30.0624937343782	2.14757249852044	39910.611	1	0.002	**	0.02848017	0.02548721;0.03171987	2.2e-16	***
LINE	L1	L1MDa	198	0.404073386257423	40076	6954	621.479	24.0409135542833	1.26829860615089	39910.611	1	0.002	**	0.02847282	0.02469058;0.03265696	2.2e-16	***
LINE	L1	L1ME3G	1103	2.25097446990878	40076	18628	1695.322	37.3723026452078	3.45977020877125	39910.611	1	0.002	**	0.05921194	0.05586477;0.06269751	2.2e-16	***
LINE	L1	L1MEj	76	0.155098875533152	40076	2345	213.913	14.1573253427638	0.436548233709516	39910.611	1	0.002	**	0.03240938	0.02561811;0.04039889	2.2e-16	***
LINE	L1	L1P4e	1	0.00204077467806779	40076	194	15.828	3.86307382007377	0.0323013816044571	39910.611	1	0.002	**	0.005154639	0.0001304956;0.0283836920	2.32e-06	***
LINE	L1	L1ME3E	181	0.369380216730271	40076	4540	415.447	19.2243795158067	0.847833717679231	39910.611	1	0.002	**	0.03986784	0.03436438;0.04597268	2.2e-16	***
LINE	L1	L1MC2	294	0.599987755351932	40076	6382	614.889	23.4202302761136	1.25484990102243	39910.611	1	0.002	**	0.04606706	0.04105413;0.05149988	2.2e-16	***
LINE	L1	L1PA2	145	0.29591232831983	40076	4918	520.165	24.7271350181578	1.06153956041713	39910.611	1	0.002	**	0.02948353	0.02493524;0.03460107	2.2e-16	***
LINE	L1	L1MA2	242	0.493867472092406	40076	7417	647.89	25.2006144959001	1.32219750617334	39910.611	1	0.002	**	0.03262775	0.02870172;0.03692645	2.2e-16	***
LINE	L1	L1M3e	24	0.0489785922736271	40076	810	65.513	7.95431342744942	0.133697271484255	39910.611	1	0.002	**	0.02962963	0.01907458;0.04376715	2.127e-09	***
LINE	L1	L1MC5	729	1.48772474031142	40076	14431	1314.369	32.799369470123	2.68233097283729	39910.611	1	0.002	**	0.05051625	0.04699931;0.05421578	2.2e-16	***
LINE	L1	L1MEa	9	0.0183669721026102	40076	355	31.033	5.41342924736402	0.0633313605844779	39910.611	1	0.002	**	0.02535211	0.01165669;0.04757915	3.089e-06	***
LINE	L1	L1PB1	443	0.904063182384033	40076	13093	1194.75	34.0346273059638	2.4382155466215	39910.611	1	0.002	**	0.03383487	0.03080371;0.03707547	2.2e-16	***
LINE	L1	L1MCc	88	0.179588171669966	40076	3179	287.725	16.4476107352679	0.587181894247056	39910.611	1	0.002	**	0.02768166	0.02225936;0.03399455	2.2e-16	***
LINE	L1	L1PA8	411	0.838758392685863	40076	8111	748.852	26.4666692385079	1.52823819922042	39910.611	1	0.002	**	0.05067193	0.04599933;0.05567060	2.2e-16	***
LINE	L1	L1P4	129	0.263259933470745	40076	3775	336.89	17.4926811522389	0.687516581294259	39910.611	1	0.002	**	0.03417219	0.02860755;0.04047221	2.2e-16	***
LINE	L1	L1M7	95	0.19387359441644	40076	3059	284.87	15.7504659352407	0.581355482541173	39910.611	1	0.002	**	0.0310559	0.02519717;0.03783240	2.2e-16	***
LINE	L1	L1PA13	273	0.557131487112508	40076	9060	781.739	26.1511522071545	1.59535315605804	39910.611	1	0.002	**	0.03013245	0.02670890;0.03386235	2.2e-16	***
LINE	L1	L1PREC2	277	0.565294585824779	40076	7902	734.281	26.0876715251784	1.4985020713863	39910.611	1	0.002	**	0.03505442	0.03110831;0.03934804	2.2e-16	***
LINE	L1	L1M2a1	9	0.0183669721026102	40076	120	11.742	3.37562302854315	0.023962776269872	39910.611	259	0.518	ns	0.075	0.03486739;0.13760106	0.5371	ns
LINE	L1	L1MA9	516	1.05303973388298	40076	16437	1424.004	35.0120240178403	2.90607130466725	39910.611	1	0.002	**	0.03139259	0.02877958;0.03417310	2.2e-16	***
LINE	L1	L1MA4	336	0.685700291830779	40076	10000	888.324	29.0174953956926	1.8128691251199	39910.611	1	0.002	**	0.0336	0.03015459;0.03732038	2.2e-16	***
LINE	L1	L1PB3	136	0.27754535621722	40076	3601	327.757	17.4071525517518	0.668878186159466	39910.611	1	0.002	**	0.03776729	0.03177991;0.04451910	2.2e-16	***
LINE	L1	HAL1b	216	0.440807330462644	40076	4340	406.616	18.886695085463	0.829811636497214	39910.611	1	0.002	**	0.04976959	0.04348936;0.05666416	2.2e-16	***
LINE	L1	L1MC1	597	1.21834248280647	40076	13002	1210.072	33.4763122144522	2.46948429623885	39910.611	1	0.002	**	0.04591601	0.04238191;0.04965511	2.2e-16	***
LINE	L1	L1PA4	403	0.822432195261321	40076	11926	1166.329	35.3525467478874	2.38021468949613	39910.611	1	0.002	**	0.03379172	0.03062105;0.03719249	2.2e-16	***
LINE	L1	L1MD3	337	0.687741066508847	40076	5356	529.145	21.9923085790609	1.07986571702618	39910.611	1	0.002	**	0.06292009	0.05656334;0.06975802	2.2e-16	***
LINE	L1	L1PBa	53	0.108161057937593	40076	2167	207.408	14.5372923499828	0.423272994428685	39910.611	1	0.002	**	0.02445778	0.01837298;0.03187046	2.2e-16	***
LINE	L1	L1MA8	398	0.812228321870982	40076	11124	976.928	29.1067349254089	1.99368992469541	39910.611	1	0.002	**	0.0357785	0.03240395;0.03939873	2.2e-16	***
LINE	L1	L1M3c	22	0.0448970429174915	40076	1070	91.157	9.51634971572146	0.186030897328626	39910.611	1	0.002	**	0.02056075	0.01292907;0.03096450	2.2e-16	***
LINE	L1	L1P4b	2	0.00408154935613559	40076	155	14.398	3.76560430419552	0.0293830738148201	39910.611	1	0.002	**	0.01290323	0.001566478;0.045831890	7.496e-05	***
LINE	L1	L1MC	420	0.857125364788474	40076	7862	728.152	24.5168099468502	1.48599416338442	39910.611	1	0.002	**	0.05342152	0.04855353;0.05862380	2.2e-16	***
LINE	L1	L1M3de	15	0.0306116201710169	40076	499	40.864	6.35609187346311	0.0833942164445624	39910.611	1	0.002	**	0.03006012	0.01692002;0.04909545	2.685e-06	***
LINE	L1	L1MA5	173	0.353054019305728	40076	4447	414.194	19.9787766270989	0.845276627007612	39910.611	1	0.002	**	0.03890263	0.03341176;0.04500908	2.2e-16	***
LINE	L1	HAL1M8	82	0.167343523601559	40076	2197	213.657	14.0028365137364	0.436025795391931	39910.611	1	0.002	**	0.03732362	0.02979251;0.04611859	2.2e-16	***
LINE	L1	L1ME4c	657	1.34078896349054	40076	9421	879.948	27.5475618551654	1.7957755964164	39910.611	1	0.002	**	0.06973782	0.06467514;0.07506843	2.257e-16	***
LINE	L1	L1M2a	24	0.0489785922736271	40076	489	49.359	7.3344333736774	0.100730597334748	39910.611	1	0.002	**	0.04907975	0.03169595;0.07214912	4.527e-05	***
LINE	L1	L1MC3	507	1.03467276178037	40076	13130	1212.812	32.6937538000386	2.47507601885676	39910.611	1	0.002	**	0.03861386	0.03538279;0.04205142	2.2e-16	***
LINE	L1	L1P4d	4	0.00816309871227118	40076	167	14.771	3.75215106807251	0.0301442827697394	39910.611	1	0.002	**	0.0239521	0.006563836;0.060188924	0.001466	**
LINE	L1	L1ME3C	139	0.283667680251423	40076	3264	309.013	16.6939965412875	0.630625905593763	39910.611	1	0.002	**	0.04258578	0.03591825;0.05008765	2.2e-16	***
LINE	L1	L1M4a2	55	0.112242607293729	40076	2051	188.459	12.9126703689073	0.384602355053978	39910.611	1	0.002	**	0.02681619	0.02026407;0.03476325	2.2e-16	***
LINE	L1	L1M2c	16	0.0326523948490847	40076	450	45.068	6.57408507661671	0.0919736331911594	39910.611	1	0.002	**	0.03555556	0.02045711;0.05709891	3.791e-07	***
LINE	L1	L1M1	270	0.551009163078304	40076	9983	843.677	28.638170608749	1.7217546580682	39910.611	1	0.002	**	0.02704598	0.02395237;0.03041947	2.2e-16	***
LINE	L1	L1PA7	452	0.922430154486643	40076	13116	1254.031	37.2488055179292	2.55919471031203	39910.611	1	0.002	**	0.03446173	0.0314055;0.0377267	2.2e-16	***
LINE	L1	L1M6	197	0.402032611579356	40076	5357	495.019	20.3877487550564	1.01022224036244	39910.611	1	0.002	**	0.03677431	0.03189484;0.04216636	2.2e-16	***
LINE	L1	L1P3b	2	0.00408154935613559	40076	83	8.453	2.86984791008634	0.0172506683537071	39910.611	6	0.012	*	0.02409639	0.002931623;0.084347365	0.01633	*
LINE	L1	L1MA10	243	0.495908246770474	40076	5109	460.52	20.5332709331761	0.939817554743781	39910.611	1	0.002	**	0.04756312	0.04188899;0.05376103	2.2e-16	***
LINE	L1	L1MB8	734	1.49792861370176	40076	16563	1528.22	36.2633510673053	3.11875267851677	39910.611	1	0.002	**	0.04431564	0.04123161;0.04756094	2.2e-16	***
LINE	L1	L1MA4A	217	0.442848105140711	40076	6240	570.483	23.4130280160615	1.16422726066815	39910.611	1	0.002	**	0.03477564	0.03036835;0.03962440	2.2e-16	***
LINE	L1	L1PB	66	0.134691128752474	40076	1846	166.558	12.4490005066115	0.339907348829616	39910.611	1	0.002	**	0.03575298	0.02775712;0.04526397	2.2e-16	***
LINE	L1	L1MB4	511	1.04283586049264	40076	9160	875.926	27.6523629582931	1.78756760066121	39910.611	1	0.002	**	0.05578603	0.05117331;0.06068371	2.2e-16	***
LINE	L1	L1M4c	90	0.183669721026102	40076	3615	337.848	17.7962806115099	0.689471643435848	39910.611	1	0.002	**	0.02489627	0.02006595;0.03051407	2.2e-16	***
LINE	L1	L1MEg	418	0.853043815432338	40076	13185	1216.978	32.6471952142195	2.48357788616559	39910.611	1	0.002	**	0.03170269	0.02877789;0.03483650	2.2e-16	***
LINE	L1	L1P1	135	0.275504581539152	40076	3259	293.403	18.0834621298744	0.598769412869125	39910.611	1	0.002	**	0.04142375	0.03484345;0.04884212	2.2e-16	***
LINE	L1	L1ME3	565	1.1530376931083	40076	9162	898.687	27.760758107276	1.83401767310871	39910.611	1	0.002	**	0.06166776	0.05682755;0.06678891	2.2e-16	***
LINE	L1	X9_LINE	44	0.089794085834983	40076	653	59.342	7.20839767195158	0.121103650945899	39910.611	17	0.034	*	0.06738132	0.04938274;0.08940348	0.03478	*
LINE	L1	L1PA17	238	0.485704373380135	40076	4789	450.095	20.397991397514	0.918542478724924	39910.611	1	0.002	**	0.04969722	0.04371406;0.05623664	2.2e-16	***
LINE	L1	L1PA15-16	52	0.106120283259525	40076	1431	127.036	11.3589493233191	0.25925185200302	39910.611	1	0.002	**	0.03633823	0.02725591;0.04738180	7.344e-15	***
LINE	L1	L1ME3B	329	0.671414869084304	40076	8120	760.15	26.4187708164375	1.55129487153323	39910.611	1	0.002	**	0.04051724	0.03633278;0.04503539	2.2e-16	***
LINE	L1	L1MD1	235	0.479582049345932	40076	6979	654.818	24.5281574217573	1.336335993143	39910.611	1	0.002	**	0.03367245	0.02956454;0.03817566	2.2e-16	***
LINE	L1	L1HS	41	0.0836717618007796	40076	1571	168.791	15.0602832354219	0.344464398685741	39910.611	1	0.002	**	0.02609803	0.01879202;0.03523964	2.2e-16	***
LINE	L1	L1MEb	65	0.132650354074407	40076	1672	162.333	12.1025031122318	0.331285075814779	39910.611	1	0.002	**	0.0388756	0.03012911;0.04928411	2.2e-16	***
LINE	L1	L1PA11	172	0.351013244627661	40076	4144	382.316	19.646071162248	0.780220811820167	39910.611	1	0.002	**	0.04150579	0.03563765;0.04803084	2.2e-16	***
LINE	L1	L1PA8A	71	0.144895002142813	40076	2429	233.21	15.9476715613355	0.47592906267219	39910.611	1	0.002	**	0.02923014	0.02289801;0.03672836	2.2e-16	***
LINE	L1	HAL1ME	332	0.677537193118508	40076	7407	670.376	24.4306258511623	1.36808636558438	39910.611	1	0.002	**	0.04482247	0.04022282;0.04978448	2.2e-16	***
LINE	L1	L1MEc	560	1.14283381971796	40076	17812	1630.006	36.5789828451528	3.32647496989857	39910.611	1	0.002	**	0.03143948	0.02892547;0.03410795	2.2e-16	***
LINE	L1	L1P4c	4	0.00816309871227118	40076	43	5.63627254509018	2.22977186761619	0.0115023622887088	39910.611	319	0.638	ns	0.09302326	0.02593129;0.22135345	0.6504	ns
LINE	L1	L1MCa	190	0.387747188832881	40076	7243	668.923	24.4491478753725	1.36512111997714	39910.611	1	0.002	**	0.02623222	0.02267415;0.03017818	2.2e-16	***
LINE	L1	L1MB2	489	0.997938817575151	40076	8944	878.667	28.3392876802898	1.79316136405379	39910.611	1	0.002	**	0.05467352	0.05005178;0.05958795	2.2e-16	***
LINE	L1	L1MEi	183	0.373461766086406	40076	5311	482.418	21.2395007566654	0.984506438644109	39910.611	1	0.002	**	0.03445679	0.02971444;0.03971919	2.2e-16	***
LINE	L1	L1MC4a	481	0.981612620150609	40076	9991	951.57	29.7365324367412	1.94193996040897	39910.611	1	0.002	**	0.04814333	0.04402796;0.05252457	2.2e-16	***
LINE	L1	L1MB5	689	1.40609375318871	40076	9769	966.599	29.5474745494814	1.97261076304565	39910.611	1	0.002	**	0.07052923	0.06552944;0.07578684	2.2e-16	***
LINE	L1	HAL1	895	1.82649333687068	40076	21238	1910.254	40.2583434609302	3.89839799187772	39910.611	1	0.002	**	0.04214144	0.03947867;0.04493044	2.2e-16	***
LINE	L1	L1PA3	337	0.687741066508847	40076	10703	1085.839	34.6459148878828	2.21595273565846	39910.611	1	0.002	**	0.0314865	0.02825942;0.03497165	2.2e-16	***
LINE	L1	L1M6B	34	0.069386339054305	40076	730	71.482	8.23209836210929	0.145878655537642	39910.611	1	0.002	**	0.04657534	0.03246715;0.06447900	3.9e-07	***
LINE	L1	L1P3	129	0.263259933470745	40076	3552	307.504	17.567942868094	0.627546376604559	39910.611	1	0.002	**	0.03631757	0.03040881;0.04300429	2.2e-16	***
LINE	L1	L1ME3F	212	0.432644231750372	40076	4605	444.277	20.2909337634568	0.906669251647925	39910.611	1	0.002	**	0.04603692	0.04016521;0.05249253	2.2e-16	***
LINE	L1	L1PB4	291	0.593865431317728	40076	7440	651.926	24.1214088802119	1.33043407277403	39910.611	1	0.002	**	0.0391129	0.03482201;0.04376951	2.2e-16	***
LINE	L1	L1MA1	127	0.25917838411461	40076	4314	359.97	18.5210185499645	0.734617660864064	39910.611	1	0.002	**	0.02943904	0.02459977;0.03492848	2.2e-16	***
LINE	L1	L1PA14	110	0.224485214587457	40076	3056	276.531	16.5910307486094	0.564337462500765	39910.611	1	0.002	**	0.03599476	0.02967435;0.04322213	2.2e-16	***
LINE	L1	L1M2b	5	0.010203873390339	40076	220	20.013	4.34991410866385	0.0408420236321708	39910.611	1	0.002	**	0.02272727	0.007419721;0.052238049	8.452e-05	***
LINE	L1	L1M8	52	0.106120283259525	40076	1662	152.595	12.2131132449976	0.311412011999755	39910.611	1	0.002	**	0.03128761	0.02345351;0.04082881	2.2e-16	***
LINE	L1	L1M3f	28	0.0571416909858982	40076	671	63.494	7.9558317767069	0.129576947409237	39910.611	1	0.002	**	0.04172876	0.02790457;0.05974725	3.115e-07	***
LINE	L1	L1M3d	23	0.0469378175955593	40076	532	47.453	6.87961627709861	0.0968408807983511	39910.611	1	0.002	**	0.04323308	0.02760030;0.06416685	6.881e-05	***
LINE	L1	L1M3a	24	0.0489785922736271	40076	636	77.024	8.32218016403652	0.157188628803494	39910.611	1	0.002	**	0.03773585	0.02432501;0.05562958	2.313e-13	***
LINE	L1	L1MA3	236	0.481622824024	40076	8888	822.997	28.4285978580755	1.67955143772576	39910.611	1	0.002	**	0.02655266	0.02330993;0.03011049	2.2e-16	***
LINE	L1	L1M3	338	0.689781841186915	40076	7225	661.652	24.7483206576805	1.35028264729291	39910.611	1	0.002	**	0.04678201	0.04202727;0.05190658	2.2e-16	***
LINE	L1	L1ME3D	148	0.302034652354034	40076	4186	400.973	19.9605283921467	0.818295544988878	39910.611	1	0.002	**	0.03535595	0.02996833;0.04140384	2.2e-16	***
LINE	L1	L1MDb	25	0.0510193669516949	40076	971	76.345	8.72192908977406	0.155802942797086	39910.611	1	0.002	**	0.02574665	0.01672962;0.03777367	3.939e-12	***
LINE	L1	L1MD	446	0.910185506418236	40076	8496	766.712	25.4264736359874	1.56468643497071	39910.611	1	0.002	**	0.05249529	0.04784827;0.05745215	2.2e-16	***
LINE	L1	L1M5	2280	4.65296626599457	40076	44640	3702.429	53.8410421223142	7.55582335054387	39910.611	1	0.002	**	0.05107527	0.04905108;0.05315810	2.2e-16	***
LINE	L1	L1MA5A	135	0.275504581539152	40076	3431	327.326	17.3205578930277	0.667998612273219	39910.611	1	0.002	**	0.03934713	0.03309129;0.04640262	2.2e-16	***
LINE	L1	L1PB2	138	0.281626905573356	40076	2887	270.139	16.0044938321342	0.551292830758556	39910.611	1	0.002	**	0.04780048	0.04030696;0.05622665	2.2e-16	***
LINE	L1	L1M4a1	73	0.148976551498949	40076	2655	246.097	15.1097284851481	0.50222852594845	39910.611	1	0.002	**	0.02749529	0.02161245;0.03444836	2.2e-16	***
LINE	L1	L1MEg2	20	0.0408154935613559	40076	755	69.12	7.94069610642887	0.141058345748046	39910.611	1	0.002	**	0.02649007	0.01625424;0.04061632	1.213e-12	***
LINE	L1	L1PA5	478	0.975490296116406	40076	11398	1111.32	34.2537139142155	2.2679537152303	39910.611	1	0.002	**	0.04193718	0.03833090;0.04577972	2.2e-16	***
LINE	L1	L1ME4b	1548	3.15911920164895	40076	24590	2218.165	40.8659981501101	4.52677496377625	39910.611	1	0.002	**	0.06295242	0.05994819;0.06606043	2.2e-16	***
LINE	L1	L1PA12	63	0.128568804718271	40076	1769	163.835	12.8189742608799	0.334350319381237	39910.611	1	0.002	**	0.03561334	0.02747264;0.04533700	2.2e-16	***
LINE	L1	L1MC5a	900	1.83669721026102	40076	17929	1612.623	38.2956580884626	3.29100018366972	39910.611	1	0.002	**	0.050198	0.04704712;0.05349577	2.2e-16	***
LINE	L1	L1ME4a	1828	3.73053611150793	40076	29291	2535.516	46.3058308852565	5.17441684863574	39910.611	1	0.002	**	0.06240825	0.05966450;0.06523918	2.2e-16	***
LINE	L1	L1PA10	339	0.691822615864982	40076	7090	662.723	25.3740835325163	1.35246831697312	39910.611	1	0.002	**	0.04781382	0.04296350;0.05304015	2.2e-16	***
LINE	L1	L1M	59	0.120405706006	40076	748	70.693	8.22194328315097	0.144268484316647	39910.611	76	0.152	ns	0.07887701	0.06058443;0.10056840	0.1507	ns
LINE	L1	L1ME5	284	0.579580008571254	40076	3442	320.808	16.8614781512608	0.654696842921573	39910.611	13	0.026	*	0.08251017	0.07353075;0.09220600	0.03005	*
LINE	L1	L1MA7	302	0.616313952776474	40076	8595	749.321	25.0665572285324	1.52919532254444	39910.611	1	0.002	**	0.03513671	0.03134423;0.03924837	2.2e-16	***
LINE	L1	L1MD2	463	0.944878675945389	40076	10982	985.855	29.5799754893399	2.01190792024653	39910.611	1	0.002	**	0.0421599	0.03847781;0.04608713	2.2e-16	***
LINE	L1	L1MB3	1268	2.58770229178996	40076	17260	1671.275	38.2629511202212	3.41069570008775	39910.611	1	0.002	**	0.07346466	0.06961557;0.07745819	2.2e-16	***
LINE	L1	tot	17832	36.3910940593049	40076	950736	26652.976	85.8188341583379	54.3927185159487	39910.611	1	0.002	**	0.018756	0.01848424;0.01903069	2.2e-16	***
LINE	L1	L1PBb	10	0.0204077467806779	40076	317	27.795	5.60199583696357	0.0567233321768944	39910.611	2	0.004	**	0.03154574	0.01522902;0.05724715	9.589e-05	***
LINE	L1	L1P4a	15	0.0306116201710169	40076	601	54.202	7.47938079904594	0.110614069100631	39910.611	1	0.002	**	0.0249584	0.01403480;0.04083137	1.336e-10	***
LINE	L1	L1P5	22	0.0448970429174915	40076	762	65.538	7.67068415432387	0.133748290851207	39910.611	1	0.002	**	0.02887139	0.01818011;0.04338667	2.277e-10	***
LINE	L1	L1ME1	1179	2.40607334544193	40076	31305	2790.607	44.7182095937356	5.69500010203873	39910.611	1	0.002	**	0.03766172	0.03557984;0.03982993	2.2e-16	***
LINE	L1	L1MA6	158	0.322442399134712	40076	5458	492	21.1244939405479	1.00406114160936	39910.611	1	0.002	**	0.02894833	0.02466206;0.03374754	2.2e-16	***
LINE	L1	L1PBa1	21	0.0428562682394237	40076	441	44.569	6.80040325896079	0.0909552866268035	39910.611	1	0.002	**	0.04761905	0.02971516;0.07187194	6.927e-05	***
LINE	L1	L1ME3Cz	695	1.41833840125712	40076	14145	1282.662	33.3191224362215	2.61762413011979	39910.611	1	0.002	**	0.04913397	0.04562965;0.05282520	2.2e-16	***
LINE	L1	L1PA15	244	0.497949021448542	40076	8463	744.783	27.2738661501221	1.51993428705537	39910.611	1	0.002	**	0.02883138	0.02537023;0.03262177	2.2e-16	***
LINE	L1	L1PA6	271	0.553049937756372	40076	6051	634.255	26.9827360184812	1.29437154343789	39910.611	1	0.002	**	0.04478599	0.03971254;0.05030388	2.2e-16	***
LINE	L1	L1ME2z	366	0.746923532172813	40076	7272	706.006	25.1275418088869	1.44079916736393	39910.611	1	0.002	**	0.05033003	0.04541758;0.05560681	2.2e-16	***
LINE	Jockey	tot	29	0.059182465663966	40076	221	20.601	4.35094584311615	0.0420419991428746	39910.611	977	0.05	*	0.1312217	0.08967307;0.18299164	0.06286	ns
LINE	Jockey	X12_LINE	29	0.059182465663966	40076	221	20.601	4.35094584311615	0.0420419991428746	39910.611	977	0.05	*	0.1312217	0.08967307;0.18299164	0.06286	ns
LINE	tot	tot	27653	56.4335421726087	40076	1569213	31118.652	74.6351478949516	63.5061570172037	39910.611	1	0.002	**	0.01762221	0.01741692;0.01782928	2.2e-16	***
LINE	L2	X24_LINE	43	0.0877533111569152	40076	550	45.417	6.43510073903443	0.092685863553805	39910.611	397	0.794	ns	0.07818182	0.0571559;0.1038675	0.7571	ns
LINE	L2	UCON86	12	0.0244892961368135	40076	66	6.48997995991984	2.36435410007274	0.0132445867633718	39910.611	988	0.028	*	0.1818182	0.0976352;0.2960655	0.0351	*
LINE	L2	L2-1_Crp	4	0.00816309871227118	40076	41	3.76694045174538	1.72940694720779	0.00768747668771123	39910.611	655	0.694	ns	0.09756098	0.02722747;0.23131455	0.7877	ns
LINE	L2	UCON49	15	0.0306116201710169	40076	106	10.043	2.90337399943248	0.0204955000918349	39910.611	964	0.076	ns	0.1415094	0.08141915;0.22263722	0.1319	ns
LINE	L2	tot	18915	38.6012530356523	40076	523574	19799.161	81.7002938612647	40.4056264157874	39910.611	1	0.002	**	0.0361267	0.03562286;0.03663568	1.13e-10	***
LINE	L2	L2-2_Mam	54	0.110201832615661	40076	520	46.473	6.3721169853413	0.0948409216138446	39910.611	900	0.204	ns	0.1038462	0.07897941;0.13331966	0.2485	ns
LINE	L2	L2	3350	6.83659517152711	40076	54017	4289.395	55.6976049592636	8.75368870023061	39910.611	1	0.002	**	0.06201751	0.05999789;0.06408435	2.2e-16	***
LINE	L2	L2d2	3584	7.31413644619498	40076	52674	4110.786	53.6201764947424	8.3891879757556	39910.611	1	0.002	**	0.06804116	0.06590504;0.07022503	2.2e-16	***
LINE	L2	L2d	2108	4.30195302136691	40076	27881	2340.702	42.7935097938984	4.77684537050264	39910.611	1	0.002	**	0.07560704	0.07253030;0.07877257	3.64e-07	***
LINE	L2	L2-3_AMi	1	0.00204077467806779	40076	12	1.57014925373134	0.786852906440985	0.00320432083780197	39910.611	387	0.774	ns	0.08333333	0.002107593;0.384796165	1	ns
LINE	L2	L2a	8682	17.7180057549846	40076	166340	10433.413	73.5835101361981	21.2922450562233	39910.611	1	0.002	**	0.0521943	0.05113025;0.05327400	2.2e-16	***
LINE	L2	L2-1_AMi	118	0.240811412012	40076	951	90.179	9.03441085957349	0.184035019693476	39910.611	1001	0.002	**	0.1240799	0.1037909;0.1467285	0.002779	**
LINE	L2	X13_LINE	11	0.0224485214587457	40076	139	11.895	3.19972080238467	0.0242750147956164	39910.611	479	0.958	ns	0.07913669	0.04016651;0.13718509	1	ns
LINE	L2	L2b	7357	15.0139793065448	40076	91943	6961.53	63.2683964550232	14.2069141446093	39910.611	1001	0.002	**	0.08001697	0.07827104;0.08178944	9.914e-07	***
LINE	L2	X15_LINE	9	0.0183669721026102	40076	244	21.746	4.25365461427906	0.0443786861492623	39910.611	1	0.002	**	0.03688525	0.01700259;0.06886257	0.002256	**
LINE	L2	L2-3_Crp	174	0.355094793983796	40076	1730	164.16	11.9943430109475	0.335013571151609	39910.611	805	0.394	ns	0.100578	0.0868027;0.1157244	0.412	ns
LINE	L2	L2c	7591	15.4915205812126	40076	126360	8465.363	67.4431450097697	17.275898451052	39910.611	1	0.002	**	0.06007439	0.05877035;0.06139867	2.2e-16	***
LINE	Dong-R4	tot	51	0.104079508581458	40076	551	49.991	6.8820259576146	0.102020366931287	39910.611	604	0.796	ns	0.09255898	0.06969306;0.11990152	0.882	ns
LINE	Dong-R4	Mam_R4	51	0.104079508581458	40076	551	49.991	6.8820259576146	0.102020366931287	39910.611	604	0.796	ns	0.09255898	0.06969306;0.11990152	0.882	ns
LINE	RTE-BovB	tot	511	1.04283586049264	40076	8868	758.098	25.709246612092	1.54710720189384	39910.611	1	0.002	**	0.05762291	0.05286246;0.06267650	2.2e-16	***
LINE	RTE-BovB	MamRTE1	508	1.03671353645844	40076	8819	753.431	25.6403718316967	1.5375829064713	39910.611	1	0.002	**	0.0576029	0.0528303;0.0626703	2.2e-16	***
LINE	RTE-BovB	MamRTE2	4	0.00816309871227118	40076	49	4.99599198396794	2.16101687864422	0.0101956939327114	39910.611	437	0.874	ns	0.08163265	0.02269088;0.19601418	0.8149	ns
LINE	CR1	CR1-16_AMi	27	0.0551009163078305	40076	306	28.03	5.11382941162992	0.0572029142262403	39910.611	467	0.934	ns	0.08823529	0.05895345;0.12578035	0.9211	ns
LINE	CR1	X8_LINE	18	0.0367339442052203	40076	223	20.405	4.28103986226504	0.0416420073059733	39910.611	340	0.68	ns	0.08071749	0.04853914;0.12456911	0.6434	ns
LINE	CR1	X7D_LINE	2	0.00408154935613559	40076	55	4.8432760364004	2.05163798135059	0.0098840350939785	39910.611	123	0.246	ns	0.03636364	0.004434547;0.125264257	0.2343	ns
LINE	CR1	CR1-12_AMi	13	0.0265300708148813	40076	133	11.874	3.2509525823507	0.024232158527377	39910.611	713	0.578	ns	0.09774436	0.05307838;0.16134536	0.6503	ns
LINE	CR1	X2_LINE	14	0.0285708454929491	40076	191	17.449	3.99441539581881	0.035609477357605	39910.611	222	0.444	ns	0.07329843	0.04065036;0.11992482	0.4517	ns
LINE	CR1	CR1_Mam	122	0.248974510724271	40076	1695	148.623	11.3144548206216	0.30330605497847	39910.611	11	0.022	*	0.0719764	0.06012720;0.08533191	0.02273	*
LINE	CR1	CR1-3_Croc	163	0.332646272525051	40076	1338	125.691	10.4088358072775	0.256507010061019	39910.611	1001	0.002	**	0.1218236	0.1047695;0.1405578	0.0007282	***
LINE	CR1	X21_LINE	6	0.0122446480684068	40076	45	4.05065856129686	1.82818453489964	0.00826648142139315	39910.611	889	0.226	ns	0.1333333	0.05054238;0.26792495	0.2936	ns
LINE	CR1	tot	4489	9.16103752984633	40076	68381	5140.743	55.4832347681742	10.4910981408543	39910.611	1	0.002	**	0.06564689	0.06380176;0.06752898	2.2e-16	***
LINE	CR1	CR1-L3B_Croc	2	0.00408154935613559	40076	37	3.62061855670103	1.75436581435982	0.00738886666945783	39910.611	287	0.574	ns	0.05405405	0.00661457;0.18194912	0.578	ns
LINE	CR1	X7B_LINE	81	0.165302748923491	40076	934	80.509	8.51260144629026	0.16430072855656	39910.611	557	0.89	ns	0.08672377	0.06946597;0.10663778	0.9535	ns
LINE	CR1	CR1-13_AMi	5	0.010203873390339	40076	102	8.857	2.89809419273251	0.0180751413236465	39910.611	118	0.236	ns	0.04901961	0.01610582;0.11069566	0.2177	ns
LINE	CR1	X7A_LINE	86	0.17550662231383	40076	920	83.591	8.85980898299818	0.170590396114365	39910.611	637	0.73	ns	0.09347826	0.07545001;0.11415651	0.7742	ns
LINE	CR1	X17_LINE	81	0.165302748923491	40076	966	86.506	8.66169665764098	0.176539254300933	39910.611	279	0.558	ns	0.08385093	0.06714523;0.10314270	0.5732	ns
LINE	CR1	CR1-1_Amn	6	0.0122446480684068	40076	66	6.03722334004024	2.30801020669711	0.012320612518194	39910.611	601	0.802	ns	0.09090909	0.03409713;0.18744265	1	ns
LINE	CR1	X1_LINE	7	0.0142854227464746	40076	85	7.87787787787788	2.71917062334434	0.0160769736900836	39910.611	459	0.918	ns	0.08235294	0.03375254;0.16234390	1	ns
LINE	CR1	X6A_LINE	72	0.146935776820881	40076	1033	89.351	8.79802274401495	0.182345258260036	39910.611	28	0.056	ns	0.0696999	0.05493209;0.08697330	0.05955	ns
LINE	CR1	CR1-11_Crp	1	0.00204077467806779	40076	25	2.31905298759865	1.20884064961052	0.00473266461418879	39910.611	259	0.518	ns	0.04	0.0010122;0.2035169	0.7249	ns
LINE	CR1	X6B_LINE	68	0.13877267810861	40076	875	77.167	8.42318592107885	0.157480459582457	39910.611	156	0.312	ns	0.07771429	0.06085068;0.09748378	0.3105	ns
LINE	CR1	X20_LINE	11	0.0224485214587457	40076	161	14.949	3.60018893398115	0.0305075406624355	39910.611	180	0.36	ns	0.06832298	0.03459762;0.11895897	0.3417	ns
LINE	CR1	CR1-L3A_Croc	32	0.0653047896981694	40076	323	28.603	5.17534300072712	0.0583722781167731	39910.611	780	0.444	ns	0.09907121	0.06875591;0.13697635	0.4926	ns
LINE	CR1	CR1-8_Crp	1	0.00204077467806779	40076	7	1.29646017699115	0.549691177727829	0.00264578310032683	39910.611	339	0.678	ns	0.1428571	0.003610297;0.578723197	1	ns
LINE	CR1	X5B_LINE	13	0.0265300708148813	40076	73	6.76452905811623	2.53672411514663	0.0138048796108574	39910.611	988	0.028	*	0.1780822	0.09837318;0.28525379	0.02302	*
LINE	CR1	L3	3114	6.35497234750311	40076	45293	3674.904	50.4314595874055	7.49965102753005	39910.611	1	0.002	**	0.06875235	0.06643872;0.07112143	2.2e-16	***
LINE	CR1	X7C_LINE	55	0.112242607293729	40076	620	54.69	6.96824629705757	0.111609967143528	39910.611	555	0.894	ns	0.08870968	0.0675266;0.1139028	0.9435	ns
LINE	CR1	Plat_L3	367	0.748964306850881	40076	3315	300.958	16.002384582065	0.614187465561927	39910.611	1001	0.002	**	0.1107089	0.1002238;0.1218862	0.0001075	***
LINE	CR1	L3b	977	1.99383686047224	40076	9560	860.325	26.8097022574875	1.75572947490868	39910.611	1001	0.002	**	0.1021967	0.09619426;0.10844262	4.245e-05	***
LTR?	tot	tot	598	1.22038325748454	40076	8420	751.393	25.3612251822096	1.53342380767739	39910.611	1	0.002	**	0.07102138	0.06562474;0.07671709	1.678e-09	***
LTR?	LTR?	MER129	10	0.0204077467806779	40076	122	11.942	3.40826235085452	0.0243709312054856	39910.611	351	0.702	ns	0.08196721	0.04000705;0.14557636	0.649	ns
LTR?	LTR?	Eutr18	109	0.22244443990939	40076	676	59.522	7.40421085182872	0.121470990387951	39910.611	1001	0.002	**	0.1612426	0.1343084;0.1911722	9.896e-10	***
LTR?	LTR?	MamRep605	191	0.389787963510949	40076	3549	322.955	17.0901447638119	0.659078386155385	39910.611	1	0.002	**	0.05381798	0.04662308;0.06175844	2.2e-16	***
LTR?	LTR?	MamRep1151	91	0.185710495704169	40076	1260	117.375	10.4734936420026	0.239535927838207	39910.611	10	0.02	*	0.07222222	0.05854415;0.08793442	0.01011	*
LTR?	LTR?	MamRep605b	173	0.353054019305728	40076	2374	214.446	13.4211479095944	0.437635966612926	39910.611	2	0.004	**	0.07287279	0.06273836;0.08407556	0.002615	**
LTR?	LTR?	tot	598	1.22038325748454	40076	8420	751.393	25.3612251822096	1.53342380767739	39910.611	1	0.002	**	0.07102138	0.06562474;0.07671709	1.678e-09	***
LTR?	LTR?	UCON51	2	0.00408154935613559	40076	42	3.78797145769623	1.7449337930253	0.00773039623211001	39910.611	252	0.504	ns	0.04761905	0.005819825;0.161641960	0.5849	ns
LTR?	LTR?	Eutr5	36	0.0734678884104406	40076	397	37.692	6.05407200054539	0.0769208791657313	39910.611	427	0.854	ns	0.0906801	0.0643201;0.1233282	0.864	ns
scRNA	tot	tot	153	0.312238525744373	40076	1861	182.051	12.6640742961251	0.37152507091692	39910.611	18	0.036	*	0.08221386	0.07013114;0.09563173	0.02355	*
scRNA	scRNA	tot	153	0.312238525744373	40076	1861	182.051	12.6640742961251	0.37152507091692	39910.611	18	0.036	*	0.08221386	0.07013114;0.09563173	0.02355	*
scRNA	scRNA	HY3	52	0.106120283259525	40076	545	51.992	6.77272513880534	0.106103957062101	39910.611	544	0.916	ns	0.09541284	0.07208096;0.12323714	1	ns
scRNA	scRNA	BC200	66	0.134691128752474	40076	676	67.877	7.62010084821304	0.138521662823208	39910.611	439	0.878	ns	0.09763314	0.07631521;0.12253691	0.8981	ns
scRNA	scRNA	HY4	11	0.0224485214587457	40076	162	16.019	3.56389398556416	0.032691169567968	39910.611	103	0.206	ns	0.06790123	0.03438096;0.11824480	0.2346	ns
scRNA	scRNA	HY1	23	0.0469378175955593	40076	456	44.969	6.4740986208856	0.0917715964980307	39910.611	1	0.002	**	0.0504386	0.03223884;0.07472392	0.0002772	***
scRNA	scRNA	HY5	2	0.00408154935613559	40076	22	2.37486338797814	1.23781671363191	0.00484656106605608	39910.611	531	0.942	ns	0.09090909	0.01120559;0.29161274	1	ns
SINE	tot	tot	31870	65.0394889900206	40076	1806997	31880.773	64.2532953003732	65.0614742556274	39910.611	454	0.908	ns	0.017637	0.01744557;0.01782997	0.9549	ns
SINE	Alu	AluYc	524	1.06936593130752	40076	6703	654.136	24.2844237575701	1.33494418481255	39910.611	1	0.002	**	0.07817395	0.07185749;0.08486020	3.807e-08	***
SINE	Alu	AluYd8	11	0.0224485214587457	40076	224	21.363	4.51415646700561	0.0435970694475623	39910.611	13	0.026	*	0.04910714	0.02476577;0.08616592	0.0163	*
SINE	Alu	AluY	6014	12.2732189138997	40076	98084	7425.618	65.6932392082905	15.1540131834044	39910.611	1	0.002	**	0.06131479	0.05982130;0.06283429	2.2e-16	***
SINE	Alu	AluYh3	54	0.110201832615661	40076	649	67.124	7.98099745146685	0.136984959490623	39910.611	48	0.096	ns	0.08320493	0.06312231;0.10717118	0.09373	ns
SINE	Alu	AluYk11	12	0.0244892961368135	40076	171	17.06	3.92578804978208	0.0348156160078366	39910.611	112	0.224	ns	0.07017544	0.03678416;0.11937339	0.2492	ns
SINE	Alu	AluYe5	102	0.208159017162915	40076	1297	131.795	10.7585650400842	0.268963898695945	39910.611	3	0.006	**	0.07864302	0.06457616;0.09465290	0.005764	**
SINE	Alu	Alu	687	1.40201220383257	40076	7748	759.473	25.1964309204921	1.54991326707618	39910.611	5	0.01	**	0.08866804	0.08242952;0.09521795	0.005278	**
SINE	Alu	AluSx3	3084	6.29374910716108	40076	38631	3488.424	51.0157900540101	7.11908736556397	39910.611	1	0.002	**	0.07983226	0.07714824;0.08257963	2.922e-13	***
SINE	Alu	AluSx	8144	16.6200689781841	40076	124945	8947.179	68.2802984627203	18.2591763433399	39910.611	1	0.002	**	0.06518068	0.06381807;0.06656351	2.2e-16	***
SINE	Alu	AluSc	2796	5.70600599987755	40076	37679	3372.089	51.4721911857799	6.88167384339095	39910.611	1	0.002	**	0.07420579	0.07157889;0.07689853	2.2e-16	***
SINE	Alu	AluSg	3410	6.95904165221118	40076	42580	3833.737	51.0163552157491	7.82379339197159	39910.611	1	0.002	**	0.08008455	0.07752344;0.08270309	3.09e-13	***
SINE	Alu	AluYh3a3	12	0.0244892961368135	40076	158	17.437	4.0391020469091	0.0355849880614681	39910.611	108	0.216	ns	0.07594937	0.03985878;0.12890970	0.2031	ns
SINE	Alu	AluYg6	67	0.136731903430542	40076	811	80.069	8.2830458074218	0.16340278769821	39910.611	69	0.138	ns	0.08261406	0.0645961;0.1037317	0.1407	ns
SINE	Alu	AluSx1	7882	16.0853860125304	40076	106483	8003.891	64.3871013310727	16.3341380788147	39910.611	31	0.062	ns	0.07402121	0.07245564;0.07561002	0.1579	ns
SINE	Alu	AluYj4	266	0.542846064366033	40076	2787	282.896	15.5954609551114	0.577326993326667	39910.611	143	0.286	ns	0.09544313	0.08478421;0.10696004	0.3007	ns
SINE	Alu	FLAM_A	1273	2.5979061651803	40076	14934	1417.571	34.7786790363796	2.89294300116324	39910.611	1	0.002	**	0.08524173	0.08081079;0.08983501	4.561e-05	***
SINE	Alu	AluYk3	508	1.03671353645844	40076	6065	603.334	23.0099957388936	1.23126874961735	39910.611	1	0.002	**	0.08375927	0.07690632;0.09101560	3.131e-05	***
SINE	Alu	AluSc5	364	0.742841982816677	40076	4143	418.559	19.4791672552231	0.854184608477378	39910.611	3	0.006	**	0.08785904	0.07941107;0.09689326	0.004562	**
SINE	Alu	AluYa8	32	0.0653047896981694	40076	390	38.803	5.7998128270513	0.0791881798330646	39910.611	150	0.3	ns	0.08205128	0.05679859;0.11385845	0.2719	ns
SINE	Alu	AluYi6	48	0.0979571845472541	40076	454	46.317	6.43956357053634	0.094522560764066	39910.611	642	0.72	ns	0.1057269	0.07898913;0.13772818	0.7567	ns
SINE	Alu	AluYk2	548	1.11834452358115	40076	6622	666.344	22.6939789521512	1.35985796208241	39910.611	1	0.002	**	0.08275445	0.07622799;0.08965105	7.573e-07	***
SINE	Alu	AluSq2	4230	8.63247688822677	40076	51711	4488.613	53.1190065782471	9.16024775004592	39910.611	1	0.002	**	0.08180078	0.07945250;0.08419612	4.879e-05	***
SINE	Alu	AluJo	3960	8.08146772514847	40076	45868	4070.567	54.4885355970548	8.30711005897839	39910.611	23	0.046	*	0.0863347	0.08377976;0.08894213	0.06963	ns
SINE	Alu	AluYb8	167	0.340809371237322	40076	2645	245.607	14.8381508862028	0.501228546356197	39910.611	1	0.002	**	0.063138	0.05416794;0.07308916	3.656e-08	***
SINE	Alu	AluSp	4684	9.55898859206955	40076	64572	5428.232	58.3393148027267	11.0777984122773	39910.611	1	0.002	**	0.07253918	0.07055008;0.07456680	2.2e-16	***
SINE	Alu	AluYk4	81	0.165302748923491	40076	1095	111.152	9.75818211134217	0.226836187016592	39910.611	1	0.002	**	0.0739726	0.05917578;0.09110494	0.001902	**
SINE	Alu	AluYh9	14	0.0285708454929491	40076	168	15.205	3.6797439470044	0.0310299789800208	39910.611	416	0.832	ns	0.08333333	0.04630854;0.13586659	0.8928	ns
SINE	Alu	AluYe6	22	0.0448970429174915	40076	193	21.268	4.33577847392772	0.0434031958531459	39910.611	593	0.818	ns	0.1139896	0.07283145;0.16748453	0.8185	ns
SINE	Alu	AluYc3	45	0.0918348605130508	40076	557	58.914	7.30903728448734	0.120230199383686	39910.611	34	0.068	ns	0.08078995	0.05953701;0.10661113	0.05382	ns
SINE	Alu	AluYk12	8	0.0163261974245424	40076	100	10.284	3.0657369004438	0.0209873267892492	39910.611	298	0.596	ns	0.08	0.03517156;0.15155764	0.6197	ns
SINE	Alu	AluSq	1179	2.40607334544193	40076	12256	1233.267	31.5630153016934	2.51682006489663	39910.611	42	0.084	ns	0.09619778	0.09103305;0.10155517	0.1049	ns
SINE	Alu	AluYf1	182	0.371420991408339	40076	1999	207.601	13.4374239853985	0.423666863941552	39910.611	27	0.054	ns	0.09104552	0.07879143;0.10451378	0.06148	ns
SINE	Alu	AluSg4	1049	2.14077263729312	40076	11821	1203.835	31.2314773934917	2.45675598457174	39910.611	1	0.002	**	0.08874038	0.08367352;0.09401079	1.784e-06	***
SINE	Alu	AluSz	7961	16.2466072120977	40076	118033	8584.548	67.5899556006519	17.5191281810575	39910.611	1	0.002	**	0.06744724	0.06602289;0.06889289	1.642e-12	***
SINE	Alu	tot	24874	50.7622293422583	40076	1196725	28290.103	72.9290411018549	57.7337258423297	39910.611	1	0.002	**	0.02078506	0.02053020;0.02104224	2.2e-16	***
SINE	Alu	AluYi6_4d	4	0.00816309871227118	40076	46	4.94758064516129	2.03730946650458	0.0100968972983435	39910.611	432	0.864	ns	0.08695652	0.02420307;0.20791732	0.8142	ns
SINE	Alu	AluYb9	31	0.0632640150201016	40076	378	36.491	5.78440821332472	0.0744699087773719	39910.611	197	0.394	ns	0.08201058	0.05640103;0.11438848	0.3837	ns
SINE	Alu	AluSq10	132	0.269382257504949	40076	1528	158.981	12.100787911044	0.324444399093896	39910.611	14	0.028	*	0.08638743	0.07277939;0.10160850	0.02358	*
SINE	Alu	AluYh7	48	0.0979571845472541	40076	462	46.636	6.56174980935425	0.0951735678863697	39910.611	618	0.768	ns	0.1038961	0.07760309;0.13538561	0.8167	ns
SINE	Alu	AluYm1	401	0.818350645905186	40076	4667	464.811	20.2051856840893	0.94857451888737	39910.611	3	0.006	**	0.08592243	0.07803590;0.09433141	0.00161	**
SINE	Alu	AluSg7	479	0.977531070794474	40076	5829	598.909	23.0782869018982	1.2222383216669	39910.611	1	0.002	**	0.08217533	0.07524978;0.08952236	1.092e-07	***
SINE	Alu	AluSq4	136	0.27754535621722	40076	1638	172.383	12.5644011069042	0.351794861329361	39910.611	2	0.004	**	0.08302808	0.07011701;0.09745545	0.002866	**
SINE	Alu	FAM	343	0.699985714577254	40076	4262	418.433	18.9801411153015	0.853927470867942	39910.611	1	0.002	**	0.08047865	0.07248396;0.08905371	7.298e-05	***
SINE	Alu	FLAM_C	2199	4.48766351707108	40076	24406	2302.897	40.8690429257851	4.69969388379829	39910.611	5	0.01	**	0.09010079	0.08653706;0.09376247	0.02276	*
SINE	Alu	FRAM	1954	3.98767372094447	40076	20221	1915.928	38.5895318443742	3.90997734740107	39910.611	845	0.314	ns	0.09663221	0.09259338;0.10078743	0.3615	ns
SINE	Alu	AluSc8	1635	3.33666659864084	40076	20437	1956.228	40.8870611290145	3.99222056692721	39910.611	1	0.002	**	0.08000196	0.07631794;0.08380596	5.014e-15	***
SINE	Alu	AluJr	7755	15.8262076284157	40076	114124	8307.412	65.6173902094399	16.9535560498765	39910.611	1	0.002	**	0.0679524	0.06649892;0.06942789	2.115e-10	***
SINE	Alu	AluSx4	1003	2.046897002102	40076	11827	1181.06	31.984455684057	2.41027734127875	39910.611	1	0.002	**	0.08480595	0.07984542;0.08997193	2.557e-08	***
SINE	Alu	AluSz6	3162	6.45292953205037	40076	40962	3687.244	50.2830871452107	7.52483418705741	39910.611	1	0.002	**	0.0771935	0.07462667;0.07982045	2.2e-16	***
SINE	Alu	AluYa5	247	0.504071345482745	40076	3782	356.631	18.4635788173025	0.727803514213996	39910.611	1	0.002	**	0.06530936	0.05764122;0.07365724	1.72e-10	***
SINE	Alu	AluJb	7806	15.9302871369972	40076	117273	8484.871	66.3788106665487	17.3157098834718	39910.611	1	0.002	**	0.06656264	0.06514249;0.06800426	1.003e-14	***
SINE	Alu	AluJr4	980	1.99995918450644	40076	12307	1210.125	31.200975559682	2.46959245729679	39910.611	1	0.002	**	0.07962948	0.07490579;0.08455308	7.78e-13	***
SINE	5S-Deu-L2	tot	225	0.459174302565254	40076	2614	238.184	14.3873952173818	0.4860798759209	39910.611	198	0.396	ns	0.08607498	0.07559985;0.09748763	0.3954	ns
SINE	5S-Deu-L2	AmnSINE1	225	0.459174302565254	40076	2614	238.184	14.3873952173818	0.4860798759209	39910.611	198	0.396	ns	0.08607498	0.07559985;0.09748763	0.3954	ns
SINE	MIR	tot	22423	45.7602906063142	40076	598863	20884.797	77.2326399372161	42.6211648741862	39910.611	1001	0.002	**	0.03744262	0.03696321;0.03792652	2.2e-16	***
SINE	MIR	MIR1_Amn	1803	3.67951674455623	40076	11716	1167.956	29.7856214849925	2.38353502989735	39910.611	1001	0.002	**	0.1538921	0.1474020;0.1605547	2.2e-16	***
SINE	MIR	MIR3	7943	16.2098732678925	40076	87870	6481.765	61.7660652933455	13.2278218811861	39910.611	1001	0.002	**	0.0903949	0.08850681;0.09231009	2.2e-16	***
SINE	MIR	MIRb	13565	27.6831085079896	40076	223887	12515.446	74.0780577677536	25.5412052815249	39910.611	1001	0.002	**	0.0605886	0.05960383;0.06158476	2.2e-16	***
SINE	MIR	MIRc	8228	16.7914940511418	40076	100994	7220.14	66.2395204849346	14.7346788841044	39910.611	1001	0.002	**	0.08147019	0.07979015;0.08317430	2.2e-16	***
SINE	MIR	MIR	11170	22.7954531540173	40076	174396	10686.316	70.6537337590455	21.8083630946307	39910.611	1001	0.002	**	0.06404963	0.06290490;0.06520888	1.606e-06	***
SINE	tRNA-RTE	tot	421	0.859166139466542	40076	5836	506.179	21.0956390039502	1.03299728576968	39910.611	1	0.002	**	0.07213845	0.06563026;0.07907814	5.162e-05	***
SINE	tRNA-RTE	MamSINE1	421	0.859166139466542	40076	5836	506.179	21.0956390039502	1.03299728576968	39910.611	1	0.002	**	0.07213845	0.06563026;0.07907814	5.162e-05	***
SINE	tRNA	tot	165	0.336727821881186	40076	2292	204.313	13.2987927605813	0.416956796800065	39910.611	2	0.004	**	0.07198953	0.06174217;0.08334638	0.003349	**
SINE	tRNA	LFSINE_Vert	165	0.336727821881186	40076	2292	204.313	13.2987927605813	0.416956796800065	39910.611	2	0.004	**	0.07198953	0.06174217;0.08334638	0.003349	**
SINE	tRNA-Deu	tot	53	0.108161057937593	40076	667	59.801	7.50784701274385	0.122040366523132	39910.611	206	0.412	ns	0.07946027	0.06008525;0.10264950	0.4156	ns
SINE	tRNA-Deu	AmnSINE2	53	0.108161057937593	40076	667	59.801	7.50784701274385	0.122040366523132	39910.611	206	0.412	ns	0.07946027	0.06008525;0.10264950	0.4156	ns
DNA	TcMar-Mariner	tot	956	1.95098059223281	40076	16390	1419.223	34.359508827206	2.89631436093141	39910.611	1	0.002	**	0.05832825	0.05478841;0.06202582	2.2e-16	***
DNA	TcMar-Mariner	MADE1	454	0.926511703842779	40076	7843	682.059	24.6001358875451	1.39192873614824	39910.611	1	0.002	**	0.05788601	0.05281905;0.06328452	2.2e-16	***
DNA	TcMar-Mariner	HSMAR2	52	0.106120283259525	40076	1770	170.078	12.7038302611182	0.347090875696414	39910.611	1	0.002	**	0.02937853	0.02201744;0.03834911	2.2e-16	***
DNA	TcMar-Mariner	HSMAR1	32	0.0653047896981694	40076	716	72.071	8.30366846098215	0.147080671823024	39910.611	1	0.002	**	0.04469274	0.03076748;0.06250967	5.197e-08	***
DNA	TcMar-Mariner	MARNA	204	0.41631803432583	40076	3156	289.575	16.3717564546206	0.590957327401482	39910.611	1	0.002	**	0.06463878	0.05630843;0.07378664	3.823e-08	***
DNA	TcMar-Mariner	MADE2	231	0.471418950633661	40076	2664	238.801	14.0055544179641	0.487339033897267	39910.611	304	0.608	ns	0.08671171	0.07629639;0.09804529	0.6349	ns
DNA	TcMar-Mariner	UCON40	17	0.0346931695271525	40076	241	22.538	4.65340845082507	0.045994979694292	39910.611	131	0.262	ns	0.07053942	0.04162608;0.11053972	0.2675	ns
DNA	TcMar	tot	111	0.226525989265525	40076	1834	162.228	12.2401731130666	0.331070794473582	39910.611	1	0.002	**	0.06052345	0.05004777;0.07243040	1.248e-05	***
DNA	TcMar	UCON44	26	0.0530601416297627	40076	364	32.874	5.49220249884218	0.0670884267668007	39910.611	120	0.24	ns	0.07142857	0.04718712;0.10290976	0.2344	ns
DNA	TcMar	DNA1_Mam	11	0.0224485214587457	40076	169	16.048	3.79975448340206	0.032750352033632	39910.611	108	0.216	ns	0.06508876	0.03293712;0.11347589	0.2359	ns
DNA	TcMar	X4a_DNA	10	0.0204077467806779	40076	179	15.532	3.72650813267097	0.031697312299749	39910.611	92	0.184	ns	0.05586592	0.02711178;0.10033782	0.1821	ns
DNA	TcMar	X4b_DNA	39	0.079590212444644	40076	699	60.914	7.20545088960591	0.124311748739822	39910.611	1	0.002	**	0.05579399	0.03997218;0.07548602	0.002472	**
DNA	TcMar	X5a_DNA	28	0.0571416909858982	40076	423	37.661	5.99449856226634	0.0768576151507112	39910.611	62	0.124	ns	0.06619385	0.04443254;0.09424999	0.1047	ns
DNA	TcMar-Tc1	tot	36	0.0734678884104406	40076	649	61.346	7.79814690135386	0.125193363400747	39910.611	2	0.004	**	0.05546995	0.03914924;0.07596985	0.0003587	***
DNA	TcMar-Tc1	EutTc1-N2	11	0.0224485214587457	40076	198	19.57	4.2759073169777	0.0399379604497867	39910.611	27	0.054	ns	0.05555556	0.02805609;0.09722842	0.04206	*
DNA	TcMar-Tc1	X32_DNA	18	0.0367339442052203	40076	328	30.065	5.38551564650766	0.0613558906961082	39910.611	11	0.022	*	0.05487805	0.03284486;0.08534634	0.02104	*
DNA	TcMar-Tc1	X33a_DNA	4	0.00816309871227118	40076	67	5.31631631631632	2.23921240359661	0.010849403718937	39910.611	374	0.748	ns	0.05970149	0.0165044;0.1458632	0.8195	ns
DNA	TcMar-Tc1	EutTc1-N1	3	0.00612232403420338	40076	56	6.5035035035035	2.32864400532688	0.0132721852686751	39910.611	87	0.174	ns	0.05357143	0.01118697;0.14867445	0.2068	ns
DNA	PIF-Harbinger	tot	4	0.00816309871227118	40076	30	2.73333333333333	1.45985632197273	0.00557811745338531	39910.611	809	0.386	ns	0.1333333	0.0375535;0.3072184	0.3471	ns
DNA	PIF-Harbinger	Chompy-7_Croc	2	0.00408154935613559	40076	14	1.67128987517337	0.84909731513997	0.0034107260569649	39910.611	607	0.79	ns	0.1428571	0.01779452;0.42812916	0.6799	ns
DNA	PIF-Harbinger	Chompy-6_Croc	2	0.00408154935613559	40076	16	1.78982597054886	0.943442641568904	0.00365263151884423	39910.611	603	0.798	ns	0.125	0.0155136;0.3834762	0.698	ns
DNA	hAT-Blackjack	BLACKJACK	62	0.126528030040203	40076	2129	189.976	13.0209434746093	0.387698210240607	39910.611	1	0.002	**	0.02912165	0.02239870;0.03717871	2.2e-16	***
DNA	hAT-Blackjack	MER81	487	0.993857268219016	40076	3668	354.803	17.288524635841	0.724072978102488	39910.611	1001	0.002	**	0.1327699	0.1219482;0.1441804	2.077e-12	***
DNA	hAT-Blackjack	MER63D	149	0.304075427032101	40076	1718	166.97	12.6903169441958	0.34074814799698	39910.611	80	0.16	ns	0.08672875	0.07384418;0.10104449	0.1539	ns
DNA	hAT-Blackjack	tot	1687	3.44278688190037	40076	19734	1742.203	37.3291475425874	3.55544376645375	39910.611	71	0.142	ns	0.08548698	0.08162183;0.08947475	0.1676	ns
DNA	hAT-Blackjack	MER94B	85	0.173465847635763	40076	622	58.668	7.26695153311101	0.119728168812881	39910.611	1000	0.004	**	0.1366559	0.1106357;0.1661807	0.0005797	***
DNA	hAT-Blackjack	MER63C	64	0.130609579396339	40076	890	90.458	9.19144812957778	0.184604395828657	39910.611	5	0.01	**	0.07191011	0.05581666;0.09090296	0.002689	**
DNA	hAT-Blackjack	MER63A	390	0.79590212444644	40076	3511	328.551	16.7035447557519	0.670498561253852	39910.611	1001	0.002	**	0.1110795	0.1008701;0.1219413	0.0005029	***
DNA	hAT-Blackjack	MER94	358	0.73059733474827	40076	4792	424.771	20.2120529903839	0.866861900777535	39910.611	3	0.006	**	0.07470785	0.06742024;0.08251851	0.0005973	***
DNA	hAT-Blackjack	MER63B	253	0.516315993551152	40076	2404	231.726	14.9007031698156	0.472900553049938	39910.611	935	0.134	ns	0.1052413	0.09325312;0.11820055	0.1466	ns
DNA	hAT-Tag1	tot	121	0.246933736046203	40076	2372	218.095	14.1275462328942	0.445082753413196	39910.611	1	0.002	**	0.0510118	0.04250594;0.06064681	1.129e-13	***
DNA	hAT-Tag1	hAT-5_Mam	43	0.0877533111569152	40076	904	79.918	8.93560972296358	0.163094630721822	39910.611	1	0.002	**	0.04756637	0.03463466;0.06353964	4.344e-06	***
DNA	hAT-Tag1	hAT-1_Mam	78	0.159180424889288	40076	1468	139.103	11.1964168710686	0.283877880043264	39910.611	1	0.002	**	0.05313351	0.04222321;0.06587225	5.893e-09	***
DNA	hAT-Ac	tot	416	0.848962266076203	40076	5533	497.643	20.619182857274	1.01557723311769	39910.611	1	0.002	**	0.07518525	0.06837228;0.08245016	9.517e-05	***
DNA	hAT-Ac	UCON37	23	0.0469378175955593	40076	174	16.632	3.95780750419222	0.0339421644456236	39910.611	961	0.082	ns	0.1321839	0.08567335;0.19171258	0.1197	ns
DNA	hAT-Ac	EuthAT-2	41	0.0836717618007796	40076	1150	109.619	9.94740115757828	0.223707679435114	39910.611	1	0.002	**	0.03565217	0.02570375;0.04805739	1.222e-14	***
DNA	hAT-Ac	OldhAT1	353	0.720393461357931	40076	4209	375.13	18.2668217480977	0.765555804983572	39910.611	123	0.246	ns	0.0838679	0.07566604;0.09265256	0.2447	ns
DNA	tot	tot	17183	35.0666312932389	40076	524553	19655.727	79.7469500799061	40.1129099406135	39910.611	1	0.002	**	0.03275741	0.03227734;0.03324265	2.2e-16	***
DNA	hAT-Charlie	MER102b	338	0.689781841186915	40076	3128	309.85	16.5924322752515	0.632334033999306	39910.611	957	0.09	ns	0.1080563	0.0973872;0.1194643	0.09372	ns
DNA	hAT-Charlie	MER3	800	1.63261974245424	40076	10909	1023.19	29.1914034955162	2.08810024285219	39910.611	1	0.002	**	0.07333394	0.06851066;0.07838640	3.536e-14	***
DNA	hAT-Charlie	Charlie17a	78	0.159180424889288	40076	1214	111.849	9.95486304769174	0.228258606967205	39910.611	1	0.002	**	0.06425041	0.05111514;0.07954169	0.0005035	***
DNA	hAT-Charlie	Chap1a_Mam	100	0.204077467806779	40076	1415	134.249	10.9517551077414	0.273971959755923	39910.611	1	0.002	**	0.07067138	0.05786768;0.08529025	0.001475	**
DNA	hAT-Charlie	MER102c	313	0.63876247423522	40076	3112	305.213	16.3985530929879	0.622870961817106	39910.611	701	0.602	ns	0.1005784	0.09022959;0.11168469	0.6297	ns
DNA	hAT-Charlie	Charlie32a	27	0.0551009163078305	40076	259	23.341	4.36185106861121	0.0476337217607804	39910.611	826	0.352	ns	0.1042471	0.06983133;0.14804280	0.4463	ns
DNA	hAT-Charlie	UCON81	3	0.00612232403420338	40076	40	3.7737003058104	1.79902509536839	0.00770127202671455	39910.611	471	0.942	ns	0.075	0.01574218;0.20386475	1	ns
DNA	hAT-Charlie	Charlie2a	100	0.204077467806779	40076	2080	187.353	12.995124634426	0.382345258260036	39910.611	1	0.002	**	0.04807692	0.03928572;0.05816787	4.635e-13	***
DNA	hAT-Charlie	Charlie1a	214	0.436725781106508	40076	5747	547.317	22.0861111857046	1.11695067447603	39910.611	1	0.002	**	0.03723682	0.03249080;0.04245972	2.2e-16	***
DNA	hAT-Charlie	Charlie17	22	0.0448970429174915	40076	535	49.851	6.36217543582982	0.101734658476358	39910.611	1	0.002	**	0.0411215	0.02594704;0.06159866	6.905e-06	***
DNA	hAT-Charlie	MER106B	57	0.116324156649864	40076	827	79.888	8.48383353392979	0.16303340748148	39910.611	5	0.01	**	0.06892382	0.05261677;0.08837983	0.005633	**
DNA	hAT-Charlie	MER58D	100	0.204077467806779	40076	1140	109.632	9.79144771974239	0.223734209505928	39910.611	181	0.362	ns	0.0877193	0.0719400;0.1056623	0.3657	ns
DNA	hAT-Charlie	Charlie10a	14	0.0285708454929491	40076	305	27.186	4.90218680136074	0.0554805003979511	39910.611	3	0.006	**	0.04590164	0.02531880;0.07581655	0.006335	**
DNA	hAT-Charlie	Charlie23a	114	0.232648313299729	40076	1488	135.904	10.7536237810528	0.277349441848126	39910.611	23	0.046	*	0.0766129	0.06360892;0.09131583	0.04773	*
DNA	hAT-Charlie	hAT-16_Crp	4	0.00816309871227118	40076	20	2.15947242206235	1.1097030133103	0.00440699663693057	39910.611	806	0.392	ns	0.2	0.057334;0.436614	0.2647	ns
DNA	hAT-Charlie	Charlie24	88	0.179588171669966	40076	1286	117.089	9.69004519989328	0.23895226628028	39910.611	1	0.002	**	0.06842924	0.05524059;0.08362962	0.004185	**
DNA	hAT-Charlie	MER102a	320	0.653047896981694	40076	3028	303.445	16.249462145561	0.619262872186282	39910.611	858	0.288	ns	0.1056803	0.09495009;0.11717896	0.3179	ns
DNA	hAT-Charlie	MER5B	2058	4.19991428746352	40076	24966	2150.923	40.9651218991499	4.38954919287361	39910.611	8	0.016	*	0.08243211	0.07904936;0.08591242	0.03593	*
DNA	hAT-Charlie	MER105	39	0.079590212444644	40076	714	68.137	8.03223180366127	0.139052264239505	39910.611	1	0.002	**	0.05462185	0.03912619;0.07391646	9.511e-05	***
DNA	hAT-Charlie	MER20B	270	0.551009163078304	40076	4146	393.975	19.3146429019651	0.804014203791759	39910.611	1	0.002	**	0.06512301	0.05780027;0.07306552	5.253e-12	***
DNA	hAT-Charlie	Charlie1b	176	0.359176343339932	40076	3033	290.385	15.878756560572	0.592610354890716	39910.611	1	0.002	**	0.05802835	0.04997261;0.06694913	5.297e-14	***
DNA	hAT-Charlie	Charlie17b	38	0.0775494377665762	40076	527	48.144	6.9752360474695	0.0982510561008959	39910.611	84	0.168	ns	0.07210626	0.05152885;0.09763057	0.1307	ns
DNA	hAT-Charlie	Charlie12	2	0.00408154935613559	40076	21	2.25979843225084	1.16359519205954	0.00461173941807481	39910.611	572	0.86	ns	0.0952381	0.01174932;0.30377441	1	ns
DNA	hAT-Charlie	MER113	422	0.861206914144609	40076	3734	400.066	18.1237444838012	0.81644456235587	39910.611	888	0.228	ns	0.1130155	0.1030323;0.1236089	0.2444	ns
DNA	hAT-Charlie	MER112	349	0.71223036264566	40076	4468	420.972	20.3596102548583	0.859108997775555	39910.611	1	0.002	**	0.07811101	0.07040840;0.08637027	0.0001832	***
DNA	hAT-Charlie	Charlie13a	16	0.0326523948490847	40076	548	50.625	6.72827204002964	0.103314218077182	39910.611	1	0.002	**	0.02919708	0.01677881;0.04698201	8.673e-09	***
DNA	hAT-Charlie	Charlie25	29	0.059182465663966	40076	1076	110.056	9.95801315655015	0.224599497969429	39910.611	1	0.002	**	0.02695167	0.01812261;0.03847902	2.2e-16	***
DNA	hAT-Charlie	MER113A	229	0.467337401277525	40076	2067	210.147	13.4577301764265	0.428862676271913	39910.611	926	0.152	ns	0.1107886	0.09757488;0.12511708	0.178	ns
DNA	hAT-Charlie	Charlie18a	224	0.457133527887186	40076	2463	238.812	14.231556246356	0.487361482418726	39910.611	165	0.33	ns	0.090946	0.07987905;0.10299632	0.3236	ns
DNA	hAT-Charlie	Charlie29a	54	0.110201832615661	40076	978	89.519	9.31828683125119	0.182688108405951	39910.611	1	0.002	**	0.05521472	0.04174769;0.07143227	3.798e-05	***
DNA	hAT-Charlie	Charlie10	69	0.140813452786678	40076	1131	107.07	10.0306387490386	0.218505744780719	39910.611	1	0.002	**	0.06100796	0.04777439;0.07657800	5.705e-05	***
DNA	hAT-Charlie	Charlie14a	37	0.0755086630885084	40076	523	44.777	6.71359392154033	0.0913797677598416	39910.611	141	0.282	ns	0.0707457	0.05029741;0.09619767	0.2415	ns
DNA	hAT-Charlie	Charlie30b	41	0.0836717618007796	40076	614	53.923	6.84016511926861	0.11004469296545	39910.611	35	0.07	ns	0.06677524	0.04834169;0.08950058	0.0741	ns
DNA	hAT-Charlie	Charlie21a	22	0.0448970429174915	40076	742	71.379	7.83266938595711	0.145668455745801	39910.611	1	0.002	**	0.0296496	0.01867256;0.04454711	2.516e-12	***
DNA	hAT-Charlie	MER5C1	42	0.0857125364788474	40076	617	57.17	7.21450962638135	0.116671088345136	39910.611	17	0.034	*	0.06807131	0.04949677;0.09090168	0.03688	*
DNA	hAT-Charlie	Charlie6	9	0.0183669721026102	40076	260	25.269	4.96964146959681	0.0515683353400951	39910.611	2	0.004	**	0.03461538	0.01594829;0.06469155	0.0002121	***
DNA	hAT-Charlie	Charlie9	85	0.173465847635763	40076	1284	96.038	9.30565157047862	0.195991918532275	39910.611	133	0.266	ns	0.06619938	0.05321661;0.08120857	0.265	ns
DNA	hAT-Charlie	Charlie20a	44	0.089794085834983	40076	869	77.023	8.42053302210592	0.157186588028816	39910.611	1	0.002	**	0.05063291	0.03702758;0.06737918	2.775e-05	***
DNA	hAT-Charlie	MER107	16	0.0326523948490847	40076	337	34.604	5.85230155011116	0.070618966959858	39910.611	1	0.002	**	0.04747774	0.02737776;0.07595738	0.0004191	***
DNA	hAT-Charlie	Charlie29b	63	0.128568804718271	40076	1420	129.301	10.8377976017665	0.263874206648844	39910.611	1	0.002	**	0.0443662	0.03425778;0.05640942	2.386e-11	***
DNA	hAT-Charlie	MER30	264	0.538764515009898	40076	4132	390.144	18.7563072874983	0.796195996000082	39910.611	1	0.002	**	0.06389158	0.05662420;0.07178273	1.616e-12	***
DNA	hAT-Charlie	Charlie7	159	0.324483173812779	40076	3902	349.913	18.4726465258682	0.714093589926736	39910.611	1	0.002	**	0.04074833	0.03476306;0.04743310	2.2e-16	***
DNA	hAT-Charlie	MER1A	243	0.495908246770474	40076	3227	316.82	16.5077589668042	0.646558233505439	39910.611	1	0.002	**	0.07530214	0.06643085;0.08495194	6.759e-06	***
DNA	hAT-Charlie	UCON34	35	0.0714271137323728	40076	339	30.09	4.96493207914776	0.0614069100630599	39910.611	861	0.282	ns	0.1032448	0.07297344;0.14065761	0.3393	ns
DNA	hAT-Charlie	Charlie1	110	0.224485214587457	40076	1930	182.946	13.0174705122976	0.373351564253791	39910.611	1	0.002	**	0.05699482	0.04707259;0.06828822	1.892e-09	***
DNA	hAT-Charlie	MER20	1457	2.97340870594478	40076	16757	1552.839	34.5690917019974	3.16899451031612	39910.611	4	0.008	**	0.08694874	0.08272477;0.09131670	0.01053	*
DNA	hAT-Charlie	Charlie4a	255	0.520397542907288	40076	2852	272.825	15.6078178801196	0.556774351543846	39910.611	145	0.29	ns	0.08941094	0.07918894;0.10048420	0.2653	ns
DNA	hAT-Charlie	Charlie22a	100	0.204077467806779	40076	1112	109.538	10.0247219937039	0.22354237668619	39910.611	182	0.364	ns	0.08992806	0.07376655;0.10829590	0.365	ns
DNA	hAT-Charlie	Charlie19a	157	0.320401624456644	40076	1605	158.375	12.0285935196956	0.323207689638987	39910.611	484	0.968	ns	0.09781931	0.08372003;0.11340851	0.9666	ns
DNA	hAT-Charlie	MER5C	94	0.191832819738373	40076	1336	124.401	10.9639594767314	0.253874410726312	39910.611	2	0.004	**	0.07035928	0.05722842;0.08541590	0.003479	**
DNA	hAT-Charlie	UCON38	26	0.0530601416297627	40076	207	19.552	4.02510838332306	0.0399012265055815	39910.611	956	0.092	ns	0.1256039	0.08371485;0.17860082	0.1229	ns
DNA	hAT-Charlie	Cheshire	39	0.079590212444644	40076	1020	93.432	8.84995467207023	0.19067365972123	39910.611	1	0.002	**	0.03823529	0.02732773;0.05190048	7.188e-11	***
DNA	hAT-Charlie	Charlie16a	139	0.283667680251423	40076	1410	135.138	11.211451853023	0.275786208444726	39910.611	653	0.698	ns	0.09858156	0.08351614;0.11534240	0.7174	ns
DNA	hAT-Charlie	Charlie31a	42	0.0857125364788474	40076	803	75.06	8.41719960849505	0.153180547335769	39910.611	1	0.002	**	0.05230386	0.03795254;0.07004507	2.039e-05	***
DNA	hAT-Charlie	Chap1_Mam	34	0.069386339054305	40076	484	44.699	6.34639075976856	0.0912205873349523	39910.611	55	0.11	ns	0.07024793	0.04913608;0.09678362	0.09896	ns
DNA	hAT-Charlie	Charlie26a	47	0.0959164098691863	40076	513	48.049	6.41043623263603	0.0980571825064795	39910.611	484	0.968	ns	0.09161793	0.06809435;0.11996880	0.9396	ns
DNA	hAT-Charlie	Charlie15b	123	0.251015285402339	40076	1888	180.119	12.4665253079298	0.367582294238893	39910.611	1	0.002	**	0.06514831	0.05443409;0.07723622	2.992e-06	***
DNA	hAT-Charlie	MER1B	381	0.77753515234383	40076	5366	494.009	21.2386440009479	1.00816105793759	39910.611	1	0.002	**	0.07100261	0.06427243;0.07820371	3.648e-08	***
DNA	hAT-Charlie	MER103C	698	1.42446072529132	40076	8923	813.234	26.4115659288656	1.65962735454378	39910.611	1	0.002	**	0.07822481	0.07273559;0.08399124	1.666e-05	***
DNA	hAT-Charlie	Charlie7b_Mars	0	0	40076	59	6.45991983967936	2.35766251001294	0.0131832408311654	39910.611	1	0.002	**	0	0.0000000;0.0606089	0.002471	**
DNA	hAT-Charlie	Charlie15a	330	0.673455643762372	40076	3213	311.405	16.3895574251592	0.635507438623702	39910.611	889	0.226	ns	0.1027077	0.0924204;0.1137245	0.2699	ns
DNA	hAT-Charlie	MER117	443	0.904063182384033	40076	4370	426.68	18.9273834918048	0.870757739637967	39910.611	812	0.38	ns	0.101373	0.09257853;0.11070422	0.4004	ns
DNA	hAT-Charlie	MER5A1	1490	3.04075427032101	40076	15942	1421.001	33.4461903158887	2.89994285830901	39910.611	991	0.022	*	0.09346381	0.08898845;0.09808812	0.05689	ns
DNA	hAT-Charlie	Charlie8	384	0.783657476378033	40076	4378	433.229	19.4715613318681	0.884122773004633	39910.611	7	0.014	*	0.08771128	0.07949497;0.09648233	0.01221	*
DNA	hAT-Charlie	Charlie3	16	0.0326523948490847	40076	337	33.964	5.90267274593006	0.0693128711658946	39910.611	2	0.004	**	0.04747774	0.02737776;0.07595738	0.00054	***
DNA	hAT-Charlie	Charlie5	151	0.308156976388237	40076	2568	255.537	14.8570981138432	0.52149343890941	39910.611	1	0.002	**	0.05880062	0.05001450;0.06860858	2.021e-13	***
DNA	hAT-Charlie	Charlie4z	591	1.20609783473807	40076	5940	555.897	21.4792399481161	1.13446052121385	39910.611	950	0.104	ns	0.09949495	0.09199683;0.10738896	0.1189	ns
DNA	hAT-Charlie	MER30B	14	0.0285708454929491	40076	223	19.963	4.14787124147265	0.0407399848982674	39910.611	92	0.184	ns	0.06278027	0.03474435;0.10309200	0.1957	ns
DNA	hAT-Charlie	Charlie13b	35	0.0714271137323728	40076	404	38.969	5.97994973212976	0.0795269484296239	39910.611	282	0.564	ns	0.08663366	0.06108496;0.11842689	0.5556	ns
DNA	hAT-Charlie	Charlie10b	18	0.0367339442052203	40076	273	24.105	4.45980547388168	0.0491928736148242	39910.611	110	0.22	ns	0.06593407	0.03954159;0.10220444	0.2393	ns
DNA	hAT-Charlie	Charlie2b	138	0.281626905573356	40076	3650	326.841	17.1257411521373	0.667008836554356	39910.611	1	0.002	**	0.03780822	0.03185627;0.04451412	2.2e-16	***
DNA	hAT-Charlie	Charlie7a	103	0.210199791840983	40076	1424	134.849	11.3727542195608	0.275196424562764	39910.611	2	0.004	**	0.07233146	0.05941972;0.08703913	0.003237	**
DNA	hAT-Charlie	tot	11879	24.2423624007673	40076	266107	13747.73	73.3156755972984	28.056019264913	39910.611	1	0.002	**	0.04463994	0.04385839;0.04543142	2.2e-16	***
DNA	hAT-Charlie	MER5A	2848	5.81212628313708	40076	34906	2899.799	46.3657673654107	5.91783637068631	39910.611	138	0.276	ns	0.08159056	0.07873945;0.08451151	0.3179	ns
DNA	hAT-Charlie	Charlie4	69	0.140813452786678	40076	917	88.708	8.82658737251519	0.181033040142038	39910.611	12	0.024	*	0.07524537	0.05901401;0.09426500	0.02912	*
DNA	hAT-Charlie	MER58A	777	1.58568192485868	40076	13479	1237.283	31.6321909849208	2.52501581600375	39910.611	1	0.002	**	0.05764523	0.05376930;0.06171347	2.2e-16	***
DNA	hAT-Charlie	MER119	65	0.132650354074407	40076	1203	117.917	10.6388578473582	0.24064202771372	39910.611	1	0.002	**	0.05403159	0.04194460;0.06835258	3.736e-08	***
DNA	hAT-Charlie	MER58B	486	0.991816493540948	40076	7005	679.083	24.2553175908177	1.38585539070631	39910.611	1	0.002	**	0.06937901	0.06353743;0.07558199	3.607e-16	***
DNA	hAT-Charlie	MER33	724	1.47752086692108	40076	9580	915.313	27.3164276254824	1.86794759290627	39910.611	1	0.002	**	0.07557411	0.07035873;0.08104925	7.217e-12	***
DNA	hAT-Charlie	MER106A	54	0.110201832615661	40076	742	72.017	8.10533203560517	0.146970469990408	39910.611	18	0.036	*	0.07277628	0.05514146;0.09389307	0.02536	*
DNA	hAT-Charlie	MER58C	160	0.326523948490847	40076	2592	244.615	14.5223163673249	0.499204097875554	39910.611	1	0.002	**	0.0617284	0.05276999;0.07169173	2.04e-09	***
DNA	hAT-Charlie	Charlie11	3	0.00612232403420338	40076	104	10.372	3.13487534735329	0.0211669149609192	39910.611	5	0.01	**	0.02884615	0.005988739;0.081991276	0.01274	*
DNA	hAT-Charlie	Charlie16	88	0.179588171669966	40076	1464	139.948	11.1664670324139	0.285602334646232	39910.611	1	0.002	**	0.06010929	0.04848514;0.07353461	1.175e-06	***
DNA	hAT-Charlie	Charlie30a	40	0.0816309871227118	40076	457	42.227	6.04284593440764	0.0861757923307688	39910.611	390	0.78	ns	0.08752735	0.06326658;0.11728007	0.8084	ns
DNA	MULE-MuDR	tot	89	0.181628946348034	40076	1949	182.323	13.0808937301998	0.372080161629354	39910.611	1	0.002	**	0.04566444	0.03683009;0.05589589	1.968e-15	***
DNA	MULE-MuDR	Ricksha_b	11	0.0224485214587457	40076	117	11.602	3.36019149556791	0.0236770678149426	39910.611	502	1	ns	0.09401709	0.04787289;0.16199703	1	ns
DNA	MULE-MuDR	Ricksha	21	0.0428562682394237	40076	410	40.338	5.976744722462	0.0823207689638987	39910.611	1	0.002	**	0.05121951	0.03198167;0.07723119	0.0006487	***
DNA	MULE-MuDR	Ricksha_c	58	0.118364931327932	40076	982	89.517	9.42212754570257	0.182684026856595	39910.611	2	0.004	**	0.05906314	0.04515102;0.07568699	0.0003007	***
DNA	MULE-MuDR	Ricksha_0	16	0.0326523948490847	40076	384	36.225	5.47305484435605	0.0739270627130059	39910.611	1	0.002	**	0.04166667	0.02400062;0.06678350	0.0001542	***
DNA	MULE-MuDR	Ricksha_a	3	0.00612232403420338	40076	56	5.483	2.25006083779389	0.0111895675598457	39910.611	205	0.41	ns	0.05357143	0.01118697;0.14867445	0.3677	ns
DNA	Merlin	tot	2	0.00408154935613559	40076	57	5.00100401606426	2.14663438711479	0.0102059223608993	39910.611	124	0.248	ns	0.03508772	0.004277895;0.121070663	0.237	ns
DNA	Merlin	Merlin1_HS	2	0.00408154935613559	40076	57	5.00100401606426	2.14663438711479	0.0102059223608993	39910.611	124	0.248	ns	0.03508772	0.004277895;0.121070663	0.237	ns
DNA	DNA	X2a_DNA	46	0.0938756351911186	40076	412	36.38	5.610086725985	0.0742433827881064	39910.611	963	0.078	ns	0.1116505	0.08291078;0.14610796	0.09867	ns
DNA	DNA	X24_DNA	43	0.0877533111569152	40076	456	40.297	6.34153025743834	0.0822370972020979	39910.611	692	0.62	ns	0.09429825	0.06908603;0.12491541	0.6209	ns
DNA	DNA	X34_DNA	3	0.00612232403420338	40076	99	7.877	2.6628860212112	0.01607518213914	39910.611	33	0.066	ns	0.03030303	0.006293347;0.086011264	0.09055	ns
DNA	DNA	Eulor9B	3	0.00612232403420338	40076	27	2.80366774541532	1.45124789143807	0.00572165414055901	39910.611	662	0.68	ns	0.1111111	0.02352745;0.29158692	0.7558	ns
DNA	DNA	MER126	11	0.0224485214587457	40076	267	24.2	4.80198490824983	0.0493867472092406	39910.611	1	0.002	**	0.0411985	0.02074270;0.07251849	0.002734	**
DNA	DNA	Eulor9A	7	0.0142854227464746	40076	123	11.476	3.27630251322403	0.023419930205506	39910.611	107	0.214	ns	0.05691057	0.02318444;0.11374417	0.2128	ns
DNA	DNA	UCON78	19	0.0387747188832881	40076	179	16.604	3.76740990302056	0.0338850227546377	39910.611	788	0.428	ns	0.1061453	0.06512705;0.16078997	0.5188	ns
DNA	DNA	MER125	13	0.0265300708148813	40076	140	13.372	3.52534311011623	0.0272892389951226	39910.611	535	0.934	ns	0.09285714	0.05037346;0.15355377	1	ns
DNA	DNA	Eulor11	4	0.00816309871227118	40076	101	8.723	2.81677212518252	0.0178016775167854	39910.611	59	0.118	ns	0.03960396	0.01089448;0.09830502	0.1094	ns
DNA	DNA	X2b_DNA	10	0.0204077467806779	40076	185	15.637	3.67760190283774	0.0319115936409461	39910.611	74	0.148	ns	0.05405405	0.02622215;0.09715880	0.147	ns
DNA	DNA	tot	478	0.975490296116406	40076	6503	569.196	22.9444117385918	1.16160078365748	39910.611	1	0.002	**	0.07350454	0.06727735;0.08011735	4.454e-05	***
DNA	DNA	X30_DNA	63	0.128568804718271	40076	758	67.324	7.82855735817976	0.137393114426236	39910.611	324	0.648	ns	0.08311346	0.06445555;0.10508750	0.6547	ns
DNA	DNA	X23_DNA	8	0.0163261974245424	40076	59	6.04809619238477	2.34909474503029	0.0123428015599371	39910.611	843	0.318	ns	0.1355932	0.06040351;0.24980403	0.3881	ns
DNA	DNA	Eutr2	26	0.0530601416297627	40076	230	22.167	4.55717882893341	0.0452378522887288	39910.611	826	0.352	ns	0.1130435	0.07518671;0.16123555	0.3716	ns
DNA	DNA	UCON99	4	0.00816309871227118	40076	56	4.59113796576032	1.97565883613367	0.00936947810403935	39910.611	497	0.994	ns	0.07142857	0.01980393;0.17290470	1	ns
DNA	DNA	MER135	41	0.0836717618007796	40076	818	66.926	7.80804005429592	0.136580886104365	39910.611	1	0.002	**	0.05012225	0.03620528;0.06738503	0.0005498	***
DNA	DNA	UCON8	14	0.0285708454929491	40076	206	18.586	4.01181987366066	0.037929838166568	39910.611	152	0.304	ns	0.06796117	0.03765032;0.11139906	0.3294	ns
DNA	DNA	Eulor1	3	0.00612232403420338	40076	86	7.53153153153153	2.59735427989083	0.0153701588366187	39910.611	51	0.102	ns	0.03488372	0.007252456;0.098576164	0.08679	ns
DNA	DNA	MARE8	26	0.0530601416297627	40076	218	19.811	4.26889944862872	0.0404297871472011	39910.611	933	0.138	ns	0.1192661	0.0794071;0.1698524	0.1559	ns
DNA	DNA	MER136	2	0.00408154935613559	40076	28	3.07276507276507	1.52840140957447	0.00627082115215011	39910.611	384	0.768	ns	0.07142857	0.008770497;0.235034773	0.7632	ns
DNA	DNA	MER130	12	0.0244892961368135	40076	181	16.286	3.83260914950807	0.0332360564070121	39910.611	174	0.348	ns	0.06629834	0.03472381;0.11294556	0.3004	ns
DNA	DNA	Eutr2B	26	0.0530601416297627	40076	433	38.114	5.64205962719615	0.0777820860798759	39910.611	20	0.04	*	0.06004619	0.03959541;0.08674639	0.04127	*
DNA	DNA	Eutr11	57	0.116324156649864	40076	597	59.268	7.30572033064152	0.120952633619722	39910.611	412	0.824	ns	0.09547739	0.07311662;0.12193134	0.8372	ns
DNA	DNA	X9a_DNA	42	0.0857125364788474	40076	695	61.373	7.63335700325479	0.125248464317055	39910.611	5	0.01	**	0.06043165	0.04389726;0.08081133	0.008943	**
DNA	DNA	Eulor9C	12	0.0244892961368135	40076	107	9.672	3.03605560450293	0.0197383726862717	39910.611	821	0.362	ns	0.1121495	0.05931005;0.18770939	0.3994	ns
DNA	DNA	UCON97	4	0.00816309871227118	40076	42	4.09285714285714	1.88498448174645	0.00835259921809176	39910.611	597	0.81	ns	0.0952381	0.02656357;0.22622487	1	ns
DNA	hAT-Tip100?	tot	241	0.491826697414338	40076	2411	223.903	14.2215274440843	0.456935572743413	39910.611	891	0.222	ns	0.09995852	0.08826988;0.11262890	0.2328	ns
DNA	hAT-Tip100?	Eutr15	40	0.0816309871227118	40076	657	59.763	7.45670392555809	0.121962817085366	39910.611	3	0.006	**	0.0608828	0.04384811;0.08198540	0.006497	**
DNA	hAT-Tip100?	hAT-N1_Mam	15	0.0306116201710169	40076	239	22.86	4.52425340458168	0.0466521091406298	39910.611	46	0.092	ns	0.06276151	0.03554932;0.10140357	0.09778	ns
DNA	hAT-Tip100?	UCON23	2	0.00408154935613559	40076	31	2.9706498951782	1.47919400256864	0.00606242708348441	39910.611	401	0.802	ns	0.06451613	0.007910983;0.214216157	0.7644	ns
DNA	hAT-Tip100?	MamRep1879	186	0.37958409012061	40076	1484	139.515	11.2142558618276	0.284718679210628	39910.611	1001	0.002	**	0.1253369	0.1089084;0.1432638	7.285e-05	***
DNA	hAT	tot	929	1.89587967592498	40076	8917	821.576	27.1536654163953	1.67665149690823	39910.611	1001	0.002	**	0.104183	0.09791617;0.11070978	0.0001114	***
DNA	hAT	MER53	623	1.27140262443624	40076	5855	548.745	22.3979830485837	1.11986490071631	39910.611	1001	0.002	**	0.1064048	0.09861859;0.11458556	0.001058	**
DNA	hAT	MamRep38	236	0.481622824024	40076	2128	202.131	13.4866500187678	0.412503826452521	39910.611	997	0.01	**	0.1109023	0.09786847;0.12501822	0.01461	*
DNA	hAT	UCON73	22	0.0448970429174915	40076	248	22.314	4.60201940267341	0.0455378461664048	39910.611	534	0.936	ns	0.08870968	0.05643015;0.13122652	1	ns
DNA	hAT	MamRep1894	64	0.130609579396339	40076	686	61.592	7.41015832802825	0.125695393971552	39910.611	658	0.688	ns	0.09329446	0.07258937;0.11757321	0.7383	ns
DNA	Kolobok	tot	18	0.0367339442052203	40076	232	22.218	4.50630478139049	0.0453419317973103	39910.611	204	0.408	ns	0.07758621	0.04662921;0.11984897	0.4337	ns
DNA	Kolobok	UCON29	18	0.0367339442052203	40076	232	22.218	4.50630478139049	0.0453419317973103	39910.611	204	0.408	ns	0.07758621	0.04662921;0.11984897	0.4337	ns
DNA	hAT-Tip100	MER115	242	0.493867472092406	40076	2520	240.79	15.0968146909808	0.491398134731944	39910.611	550	0.904	ns	0.09603175	0.08480419;0.10820773	0.919	ns
DNA	hAT-Tip100	MamTip3B	60	0.122446480684068	40076	824	75.743	8.25197225189506	0.154574396440889	39910.611	35	0.07	ns	0.07281553	0.05602263;0.09273722	0.0613	ns
DNA	hAT-Tip100	MamRep488	66	0.134691128752474	40076	494	45.235	6.24618201702366	0.0923144425623967	39910.611	1001	0.002	**	0.1336032	0.1048571;0.1668178	0.002238	**
DNA	hAT-Tip100	Arthur1C	79	0.161221199567356	40076	710	68.323	7.97472678323635	0.139431848329626	39910.611	914	0.176	ns	0.1112676	0.08908691;0.13673659	0.181	ns
DNA	hAT-Tip100	FordPrefect_a	34	0.069386339054305	40076	281	27.498	4.83066572341032	0.0561172220975082	39910.611	930	0.144	ns	0.1209964	0.08526732;0.16495907	0.1915	ns
DNA	hAT-Tip100	Arthur2	46	0.0938756351911186	40076	989	87.245	9.2380905666332	0.178047386788025	39910.611	1	0.002	**	0.04651163	0.03425044;0.06155536	7.066e-07	***
DNA	hAT-Tip100	EuthAT-N1a	5	0.010203873390339	40076	46	3.71763506625892	1.76438256337814	0.00758685550551809	39910.611	822	0.36	ns	0.1086957	0.03624837;0.23569670	0.4183	ns
DNA	hAT-Tip100	Arthur1	121	0.246933736046203	40076	2337	214.817	14.1498314028376	0.438393094018489	39910.611	1	0.002	**	0.05177578	0.04314528;0.06155039	4.983e-13	***
DNA	hAT-Tip100	MamTip2b	720	1.46935776820881	40076	6730	572.792	22.2675679089698	1.16893940939981	39910.611	1001	0.002	**	0.1069837	0.09969616;0.11461360	5.273e-10	***
DNA	hAT-Tip100	MER97a	21	0.0428562682394237	40076	277	27.248	4.98009008927522	0.0556070284279913	39910.611	127	0.254	ns	0.07581227	0.04753943;0.11355384	0.2267	ns
DNA	hAT-Tip100	MamTip1b	61	0.124487255362135	40076	440	43.839	6.12279083160349	0.089465521111814	39910.611	999	0.006	**	0.1386364	0.1077329;0.1744947	0.008475	**
DNA	hAT-Tip100	Zaphod	88	0.179588171669966	40076	2282	212.558	13.9050345553683	0.433782984020734	39910.611	1	0.002	**	0.03856266	0.03104106;0.04729635	2.2e-16	***
DNA	hAT-Tip100	MER45B	86	0.17550662231383	40076	1314	124.471	10.2166304884995	0.254017264953776	39910.611	1	0.002	**	0.06544901	0.05268069;0.08020053	0.0001913	***
DNA	hAT-Tip100	EuthAT-N1	10	0.0204077467806779	40076	78	7.471	2.56470987379403	0.0152466276198445	39910.611	885	0.234	ns	0.1282051	0.06322773;0.22316215	0.3328	ns
DNA	hAT-Tip100	FordPrefect	45	0.0918348605130508	40076	599	57.469	7.51581842027377	0.117281279973878	39910.611	49	0.098	ns	0.07512521	0.05532173;0.09923419	0.09537	ns
DNA	hAT-Tip100	Zaphod3	85	0.173465847635763	40076	1217	110.984	9.841371682677	0.226493336870676	39910.611	1	0.002	**	0.06984388	0.05616652;0.08564128	0.008292	**
DNA	hAT-Tip100	MER91B	186	0.37958409012061	40076	1442	142.758	11.4884908243608	0.291336911491602	39910.611	1001	0.002	**	0.1289875	0.1121097;0.1473923	0.0002459	***
DNA	hAT-Tip100	Arthur1A	122	0.248974510724271	40076	1160	109.048	9.88571815415669	0.222542397093937	39910.611	919	0.166	ns	0.1051724	0.08810601;0.12426946	0.1909	ns
DNA	hAT-Tip100	MER96B	235	0.479582049345932	40076	2150	217.424	13.1844626001234	0.443713393604212	39910.611	914	0.176	ns	0.1093023	0.09642014;0.12326006	0.2105	ns
DNA	hAT-Tip100	Zaphod5a	4	0.00816309871227118	40076	78	7.36436436436436	2.62471896985426	0.0150290083148596	39910.611	128	0.256	ns	0.05128205	0.01414743;0.12612763	0.2451	ns
DNA	hAT-Tip100	ORSL	159	0.324483173812779	40076	1214	124.027	10.3576808481702	0.253111160996714	39910.611	1001	0.002	**	0.130972	0.1124939;0.1512576	0.001469	**
DNA	hAT-Tip100	MER97d	7	0.0142854227464746	40076	137	12.378	3.55946425544433	0.0252607089651232	39910.611	81	0.162	ns	0.05109489	0.02078679;0.10244103	0.1341	ns
DNA	hAT-Tip100	hAT-N1a_Mam	40	0.0816309871227118	40076	461	42.095	5.9392971175258	0.0859064100732638	39910.611	401	0.802	ns	0.0867679	0.06271109;0.11627904	0.8084	ns
DNA	hAT-Tip100	Zaphod4a	31	0.0632640150201016	40076	373	34.035	5.54946588164767	0.0694577661680374	39910.611	330	0.66	ns	0.08310992	0.05716658;0.11589417	0.6531	ns
DNA	hAT-Tip100	MER91A	504	1.02855043774617	40076	3627	349.227	18.1003617116922	0.712693618497582	39910.611	1001	0.002	**	0.1389578	0.1278571;0.1506438	2.2e-16	***
DNA	hAT-Tip100	Arthur1B	146	0.297953102997898	40076	2312	211.779	13.8273408273014	0.432193220546519	39910.611	1	0.002	**	0.06314879	0.05357665;0.07384524	7.452e-07	***
DNA	hAT-Tip100	ORSL-2a	64	0.130609579396339	40076	367	38.716	5.82385278499218	0.0790106324360727	39910.611	1001	0.002	**	0.1743869	0.1369667;0.2171558	5.886e-05	***
DNA	hAT-Tip100	tot	4437	9.05491724658681	40076	53611	4263.208	54.8478534039667	8.70024693373605	39910.611	1001	0.002	**	0.08276287	0.08044390;0.08512712	0.005749	**
DNA	hAT-Tip100	MER45A	465	0.948960225301524	40076	3468	341.358	16.6740474948304	0.696634762555866	39910.611	1001	0.002	**	0.134083	0.1229103;0.1458765	1.879e-11	***
DNA	hAT-Tip100	MER96	176	0.359176343339932	40076	1274	124.691	10.6555647461812	0.254466235382951	39910.611	1001	0.002	**	0.1381476	0.1196593;0.1583227	4.459e-06	***
DNA	hAT-Tip100	ORSL-2b	77	0.15713965021122	40076	709	73.848	8.38362577773968	0.15070712842595	39910.611	675	0.654	ns	0.1086037	0.0866633;0.1338609	0.6673	ns
DNA	hAT-Tip100	MER45C	92	0.187751270382237	40076	1197	110.521	9.95633907054635	0.225548458194731	39910.611	40	0.08	ns	0.07685881	0.06240585;0.09342941	0.0647	ns
DNA	hAT-Tip100	MamTip2	617	1.25915797636783	40076	5239	464.375	20.3644564397404	0.947684741127732	39910.611	1001	0.002	**	0.1177706	0.1091615;0.1268080	1.159e-12	***
DNA	hAT-Tip100	MamTip1	86	0.17550662231383	40076	756	71.328	8.08354871079279	0.14556437623722	39910.611	965	0.074	ns	0.1137566	0.09200391;0.13857351	0.07106	ns
DNA	hAT-Tip100	hAT-4b_Ther	12	0.0244892961368135	40076	228	20.332	4.39421040519057	0.0414930307544744	39910.611	32	0.064	ns	0.05263158	0.02748785;0.09013138	0.06157	ns
DNA	hAT-Tip100	MamTip3	110	0.224485214587457	40076	1155	109.816	9.72165904846775	0.224109712046693	39910.611	542	0.92	ns	0.0952381	0.07892391;0.11364602	0.96	ns
DNA	hAT-Tip100	MARE4	31	0.0632640150201016	40076	308	28.116	4.83030805186131	0.0573784208485541	39910.611	752	0.5	ns	0.1006494	0.06941604;0.13981647	0.5525	ns
DNA	hAT-Tip100	MER97b	16	0.0326523948490847	40076	173	16.278	3.95352328263618	0.0332197302095876	39910.611	533	0.938	ns	0.09248555	0.05379129;0.14584502	1	ns
DNA	hAT-Tip100	Zaphod5b	10	0.0204077467806779	40076	74	7.465	2.58058800168381	0.0152343829717761	39910.611	887	0.23	ns	0.1351351	0.06675098;0.23450980	0.3313	ns
DNA	hAT-Tip100	MamRep4096	159	0.324483173812779	40076	1259	126.206	10.7821063720322	0.257558009020224	39910.611	1000	0.004	**	0.1262907	0.1084340;0.1459124	0.003067	**
DNA	hAT-Tip100	MER91C	206	0.420399583681966	40076	1637	154.347	12.0066127508865	0.31498744923573	39910.611	1001	0.002	**	0.12584	0.1101495;0.1428853	2.728e-05	***
DNA	hAT-Tip100	Zaphod2	75	0.153058100855085	40076	844	81.539	8.95604207726212	0.16640272647497	39910.611	253	0.506	ns	0.08886256	0.07053624;0.11011695	0.4844	ns
DNA	hAT-Tip100	MER45R	51	0.104079508581458	40076	616	58.535	7.39347269139736	0.119456745780698	39910.611	164	0.328	ns	0.08279221	0.06226358;0.10742120	0.3359	ns
DNA	hAT-Tip100	MER97c	16	0.0326523948490847	40076	215	20.256	4.38630866489166	0.0413379318789412	39910.611	190	0.38	ns	0.0744186	0.0431330;0.1180392	0.4124	ns
DNA	PiggyBac	tot	122	0.248974510724271	40076	2114	201.799	13.3850572938168	0.411826289259403	39910.611	1	0.002	**	0.0577105	0.04815235;0.06851659	3.447e-10	***
DNA	PiggyBac	MER75B	9	0.0183669721026102	40076	114	11.644	3.216147945541	0.0237627803514214	39910.611	264	0.528	ns	0.07894737	0.03673531;0.14458012	0.5351	ns
DNA	PiggyBac	MER75	35	0.0714271137323728	40076	475	45.025	6.49650518198667	0.0918858798800024	39910.611	67	0.134	ns	0.07368421	0.05185753;0.10098932	0.136	ns
DNA	PiggyBac	MER85	58	0.118364931327932	40076	902	84.028	8.47815399099916	0.171482214648681	39910.611	2	0.004	**	0.06430155	0.04918535;0.08233489	0.002339	**
DNA	PiggyBac	Looper	10	0.0204077467806779	40076	531	52.917	7.12368288582934	0.107991673639313	39910.611	1	0.002	**	0.01883239	0.009066891;0.034360067	1.521e-13	***
DNA	PiggyBac	MER75A	15	0.0306116201710169	40076	92	9.292	2.80188982413417	0.0189628783086059	39910.611	982	0.04	*	0.1630435	0.09422516;0.25461913	0.056	ns
DNA	TcMar-Pogo	tot	3	0.00612232403420338	40076	37	3.45220966084275	1.6725291182728	0.0070451820592289	39910.611	550	0.904	ns	0.08108108	0.01704353;0.21909621	1	ns
DNA	TcMar-Pogo	MER132	3	0.00612232403420338	40076	37	3.45220966084275	1.6725291182728	0.0070451820592289	39910.611	550	0.904	ns	0.08108108	0.01704353;0.21909621	1	ns
DNA	TcMar-Tigger	Tigger18a	81	0.165302748923491	40076	1259	124.659	10.7099683670131	0.254400930593253	39910.611	1	0.002	**	0.06433678	0.05141755;0.07933320	1.665e-05	***
DNA	TcMar-Tigger	Tigger17c	23	0.0469378175955593	40076	342	33.087	5.58055316017807	0.0675231117732291	39910.611	45	0.09	ns	0.06725146	0.04310599;0.09920361	0.06704	ns
DNA	TcMar-Tigger	X12_DNA	108	0.220403665231322	40076	1374	123.152	10.4336838057207	0.251325483153405	39910.611	78	0.156	ns	0.07860262	0.06492221;0.09411576	0.1567	ns
DNA	TcMar-Tigger	MER6	34	0.069386339054305	40076	812	72.743	8.15165016425511	0.148452072406686	39910.611	1	0.002	**	0.04187192	0.02916888;0.05802279	2.076e-07	***
DNA	TcMar-Tigger	Tigger17b	4	0.00816309871227118	40076	90	8.496	2.90420702058556	0.017338421664864	39910.611	73	0.146	ns	0.04444444	0.01224053;0.10990083	0.1453	ns
DNA	TcMar-Tigger	Tigger12	32	0.0653047896981694	40076	876	79.585	8.82443457937367	0.162415052754025	39910.611	1	0.002	**	0.03652968	0.02511794;0.05117977	4.886e-10	***
DNA	TcMar-Tigger	MER44B	86	0.17550662231383	40076	2126	197.391	12.9620265827969	0.40283055447848	39910.611	1	0.002	**	0.04045155	0.03248101;0.04971829	2.2e-16	***
DNA	TcMar-Tigger	MER47B	35	0.0714271137323728	40076	618	55.17	7.10884207418027	0.112589538989	39910.611	2	0.004	**	0.0566343	0.03976123;0.07788755	0.003699	**
DNA	TcMar-Tigger	X6b_DNA	121	0.246933736046203	40076	959	86.637	8.9342628152552	0.17680659578376	39910.611	1001	0.002	**	0.1261731	0.1058096;0.1488627	0.0002393	***
DNA	TcMar-Tigger	Tigger3a	297	0.606110079386135	40076	5323	499.16	22.0074243546746	1.01867308830432	39910.611	1	0.002	**	0.0557956	0.04978062;0.06230319	2.2e-16	***
DNA	TcMar-Tigger	Tigger4b	116	0.236729862655864	40076	2520	236.167	14.6953415769782	0.481963633395237	39910.611	1	0.002	**	0.04603175	0.03818355;0.05495520	2.2e-16	***
DNA	TcMar-Tigger	Tigger22N1	58	0.118364931327932	40076	1102	99.464	9.25106946716355	0.202983612579335	39910.611	1	0.002	**	0.05263158	0.04020457;0.06751033	3.483e-06	***
DNA	TcMar-Tigger	UCON11	1	0.00204077467806779	40076	45	4.47100712105799	1.97513146406931	0.00912431811811593	39910.611	53	0.106	ns	0.02222222	0.0005624597;0.1177043314	0.1272	ns
DNA	TcMar-Tigger	MER47A	152	0.310197751066305	40076	2589	246.194	14.5201652607399	0.502426481092223	39910.611	1	0.002	**	0.05870993	0.04996487;0.06846865	2.238e-11	***
DNA	TcMar-Tigger	Tigger17	3	0.00612232403420338	40076	54	6.188	2.31344072930516	0.0126283137078835	39910.611	119	0.238	ns	0.05555556	0.01160677;0.15388503	0.2044	ns
DNA	TcMar-Tigger	Tigger21a	6	0.0122446480684068	40076	169	17.348	3.88818904041637	0.0354033591151201	39910.611	2	0.004	**	0.03550296	0.01313843;0.07567040	0.002105	**
DNA	TcMar-Tigger	X9b_DNA	15	0.0306116201710169	40076	601	50.883	6.4184505534831	0.103840737944124	39910.611	1	0.002	**	0.0249584	0.01403480;0.04083137	1.874e-09	***
DNA	TcMar-Tigger	Tigger3c	117	0.238770637333932	40076	2327	221.921	14.1301245365856	0.452890757331483	39910.611	1	0.002	**	0.05027933	0.04175702;0.05995505	1.068e-15	***
DNA	TcMar-Tigger	Tigger19b	272	0.55509071243444	40076	3538	313.465	16.1815517679121	0.639711434460521	39910.611	5	0.01	**	0.07687959	0.06831248;0.08615335	0.01403	*
DNA	TcMar-Tigger	MER44C	59	0.120405706006	40076	1091	106.452	9.90342232633617	0.217244546029673	39910.611	1	0.002	**	0.05407883	0.04141877;0.06920650	2.267e-07	***
DNA	TcMar-Tigger	Tigger3b	173	0.353054019305728	40076	6279	585.603	23.3481589751211	1.19508377380053	39910.611	1	0.002	**	0.02755216	0.02364452;0.03190648	2.2e-16	***
DNA	TcMar-Tigger	UCON39	13	0.0265300708148813	40076	107	8.845	2.88397161780284	0.0180506520275096	39910.611	945	0.114	ns	0.1214953	0.06630421;0.19879713	0.1569	ns
DNA	TcMar-Tigger	Tigger12A	40	0.0816309871227118	40076	744	66.611	7.73974047255995	0.135938042080774	39910.611	1	0.002	**	0.05376344	0.03868360;0.07249401	0.0003909	***
DNA	TcMar-Tigger	Tigger17a	127	0.25917838411461	40076	2389	231.608	14.7104974332867	0.472659741637926	39910.611	1	0.002	**	0.05316032	0.04450719;0.06292844	7.053e-15	***
DNA	TcMar-Tigger	Tigger1a_Mars	1	0.00204077467806779	40076	44	3.07068607068607	1.60358383332551	0.00626657837735163	39910.611	161	0.322	ns	0.02272727	0.0005752392;0.1202415822	0.3691	ns
DNA	TcMar-Tigger	MER44A	129	0.263259933470745	40076	2334	219.381	13.7153180403864	0.447707189649191	39910.611	1	0.002	**	0.05526992	0.04634850;0.06532699	8.078e-12	***
DNA	TcMar-Tigger	Tigger1a_Art	10	0.0204077467806779	40076	302	29.013	5.05176715133936	0.0592089957347809	39910.611	1	0.002	**	0.03311258	0.01599080;0.06005064	5.064e-05	***
DNA	TcMar-Tigger	Tigger4a	144	0.293871553641762	40076	3497	337.587	17.5573543477283	0.688939001244873	39910.611	1	0.002	**	0.04117815	0.03483574;0.04830134	2.2e-16	***
DNA	TcMar-Tigger	Tigger10	70	0.142854227464746	40076	1450	131.473	10.9632779981383	0.268306769249607	39910.611	1	0.002	**	0.04827586	0.03782371;0.06060285	1.312e-09	***
DNA	TcMar-Tigger	Tigger6a	19	0.0387747188832881	40076	674	63.302	7.87189702440033	0.129185118671048	39910.611	1	0.002	**	0.02818991	0.01705566;0.04367308	2.28e-11	***
DNA	TcMar-Tigger	MER2	434	0.885696210281423	40076	9067	831.732	26.9575014213648	1.69737760453868	39910.611	1	0.002	**	0.04786589	0.04356244;0.05246271	2.2e-16	***
DNA	TcMar-Tigger	Tigger7	126	0.257137609436542	40076	2944	277.52	15.5056772192002	0.566355788657374	39910.611	1	0.002	**	0.04279891	0.03577562;0.05074805	2.2e-16	***
DNA	TcMar-Tigger	Tigger8	54	0.110201832615661	40076	938	90.372	9.27597216790023	0.184428889206343	39910.611	1	0.002	**	0.0575693	0.04354016;0.07445102	2.417e-05	***
DNA	TcMar-Tigger	Tigger11a	22	0.0448970429174915	40076	421	41.288	5.82331237071884	0.0842595049080631	39910.611	1	0.002	**	0.05225653	0.03303500;0.07805072	0.0009781	***
DNA	TcMar-Tigger	MER47C	42	0.0857125364788474	40076	762	66.512	8.00686992313264	0.135736005387645	39910.611	5	0.01	**	0.05511811	0.04000944;0.07377652	0.001037	**
DNA	TcMar-Tigger	Tigger2	98	0.199995918450644	40076	2729	270.588	16.2926273420129	0.552209138589008	39910.611	1	0.002	**	0.03591059	0.02924818;0.04359061	2.2e-16	***
DNA	TcMar-Tigger	X1_DNA	37	0.0755086630885084	40076	676	68.603	7.84569601411793	0.140003265239485	39910.611	1	0.002	**	0.05473373	0.03882675;0.07465707	1.806e-05	***
DNA	TcMar-Tigger	Tigger4	36	0.0734678884104406	40076	1445	135.096	11.6985315163759	0.275700495908247	39910.611	1	0.002	**	0.02491349	0.01750871;0.03432515	2.2e-16	***
DNA	TcMar-Tigger	X6a_DNA	94	0.191832819738373	40076	979	92.993	9.26211302769179	0.189777759637558	39910.611	564	0.876	ns	0.09601634	0.07828782;0.11621613	0.9132	ns
DNA	TcMar-Tigger	Tigger3	33	0.0673455643762372	40076	1147	108.965	9.87092752532456	0.222373012795657	39910.611	1	0.002	**	0.02877071	0.01988541;0.04016902	2.2e-16	***
DNA	TcMar-Tigger	Tigger19a	342	0.697944939899186	40076	3579	334.554	17.7294505672741	0.682749331646293	39910.611	681	0.642	ns	0.09555742	0.08611955;0.10566165	0.6667	ns
DNA	TcMar-Tigger	Tigger16a	129	0.263259933470745	40076	1789	159.03	11.6662419485111	0.324544397053121	39910.611	4	0.008	**	0.07210732	0.06055113;0.08508913	0.01127	*
DNA	TcMar-Tigger	X11_DNA	32	0.0653047896981694	40076	268	23.952	4.68076976635313	0.0488806350890798	39910.611	954	0.096	ns	0.119403	0.08312273;0.16436432	0.08674	ns
DNA	TcMar-Tigger	X10b_DNA	22	0.0448970429174915	40076	298	24.991	4.67405239227863	0.0510009999795923	39910.611	319	0.638	ns	0.0738255	0.04684187;0.10964121	0.6017	ns
DNA	TcMar-Tigger	MamRep434	173	0.353054019305728	40076	2112	188.747	13.119035791555	0.385190098161262	39910.611	125	0.25	ns	0.08191288	0.07056707;0.09443420	0.2372	ns
DNA	TcMar-Tigger	Tigger5	14	0.0285708454929491	40076	537	49.237	6.85140662731185	0.100481622824024	39910.611	1	0.002	**	0.02607076	0.01432481;0.04335573	2.04e-09	***
DNA	TcMar-Tigger	Tigger2b_Pri	92	0.187751270382237	40076	2104	202.96	13.5275050690581	0.41419562866064	39910.611	1	0.002	**	0.04372624	0.03539255;0.05335891	2.2e-16	***
DNA	TcMar-Tigger	MER6A	53	0.108161057937593	40076	1009	94.902	9.37743740754011	0.19367359849799	39910.611	1	0.002	**	0.05252725	0.03959068;0.06814698	1.433e-06	***
DNA	TcMar-Tigger	Tigger20a	62	0.126528030040203	40076	1356	121.333	10.3280578900285	0.247613314014	39910.611	1	0.002	**	0.04572271	0.03523208;0.05823404	9.269e-10	***
DNA	TcMar-Tigger	Tigger6b	6	0.0122446480684068	40076	174	15.44	3.79167202916824	0.0315095610293668	39910.611	3	0.006	**	0.03448276	0.01275779;0.07354050	0.00744	**
DNA	TcMar-Tigger	Tigger3d	41	0.0836717618007796	40076	636	56.495	7.39071022281334	0.11529356543744	39910.611	29	0.058	ns	0.06446541	0.04665505;0.08644127	0.03046	*
DNA	TcMar-Tigger	UCON33	17	0.0346931695271525	40076	133	12.28	3.37446099206777	0.0250607130466725	39910.611	935	0.134	ns	0.1278195	0.0762553;0.1967482	0.1749	ns
DNA	TcMar-Tigger	MERX	23	0.0469378175955593	40076	436	39.711	6.05823251296789	0.0810412032407502	39910.611	3	0.006	**	0.05275229	0.03373066;0.07810545	0.004458	**
DNA	TcMar-Tigger	MER6C	5	0.010203873390339	40076	160	14.825	3.61073571622356	0.030254484602355	39910.611	4	0.008	**	0.03125	0.01022314;0.07141770	0.003939	**
DNA	TcMar-Tigger	Tigger9b	27	0.0551009163078305	40076	754	71.597	7.92043712962387	0.14611334462562	39910.611	1	0.002	**	0.03580902	0.02372849;0.05167453	7.633e-10	***
DNA	TcMar-Tigger	Tigger6	11	0.0224485214587457	40076	230	20.117	4.29298739116955	0.0410542641986898	39910.611	11	0.022	*	0.04782609	0.02411319;0.08396126	0.0346	*
DNA	TcMar-Tigger	Tigger2a	161	0.328564723168915	40076	3318	314.645	16.53022151162	0.642119548580641	39910.611	1	0.002	**	0.04852321	0.04146218;0.05639282	2.2e-16	***
DNA	TcMar-Tigger	Tigger17d	25	0.0510193669516949	40076	331	31.567	5.32239033131158	0.0644211342625661	39910.611	127	0.254	ns	0.0755287	0.04947224;0.10947774	0.2606	ns
DNA	TcMar-Tigger	Tigger16b	66	0.134691128752474	40076	1329	116.704	9.94138899828466	0.238166568029224	39910.611	1	0.002	**	0.0496614	0.03861316;0.06275110	1.482e-07	***
DNA	TcMar-Tigger	Tigger5b	112	0.228566763943593	40076	2766	248.103	15.087810743545	0.506322319952654	39910.611	1	0.002	**	0.04049168	0.03345537;0.04852007	2.2e-16	***
DNA	TcMar-Tigger	MER46C	220	0.448970429174915	40076	2812	267.889	15.5545692201238	0.546701087732903	39910.611	1	0.002	**	0.07823613	0.06857569;0.08878476	0.001823	**
DNA	TcMar-Tigger	tot	4978	10.1589763474215	40076	125710	8405.98	66.4357683127945	17.1547111283443	39910.611	1	0.002	**	0.03959908	0.03852770;0.04069176	2.2e-16	***
DNA	TcMar-Tigger	MamRep137	144	0.293871553641762	40076	2459	238.333	14.4969746248406	0.486383951347932	39910.611	1	0.002	**	0.05856039	0.04960700;0.06858215	7.841e-12	***
DNA	TcMar-Tigger	Tigger9a	35	0.0714271137323728	40076	1026	90.281	9.2056930094254	0.184243178710639	39910.611	1	0.002	**	0.03411306	0.02387376;0.04712562	1.13e-11	***
DNA	TcMar-Tigger	Tigger15a	323	0.659170221015898	40076	4828	440.569	19.0790788627295	0.89910205914165	39910.611	1	0.002	**	0.06690141	0.06001373;0.07431824	1.017e-09	***
DNA	TcMar-Tigger	MER8	91	0.185710495704169	40076	1941	177.677	12.4694088535567	0.362598722475052	39910.611	1	0.002	**	0.04688305	0.03791250;0.05725219	1.337e-13	***
DNA	TcMar-Tigger	X26_DNA	63	0.128568804718271	40076	957	85.395	9.07685872779588	0.174271953633599	39910.611	12	0.024	*	0.06583072	0.05095336;0.08344360	0.01058	*
DNA	TcMar-Tigger	Tigger13a	147	0.299993877675966	40076	3113	289.123	15.9272580361012	0.590034897246995	39910.611	1	0.002	**	0.04722133	0.04003819;0.05526978	2.2e-16	***
DNA	TcMar-Tigger	Tigger23a	34	0.069386339054305	40076	583	51.995	6.77620040228238	0.106110079386135	39910.611	7	0.014	*	0.05831904	0.04072204;0.08054462	0.007085	**
DNA	TcMar-Tigger	MER2B	92	0.187751270382237	40076	1710	159.303	11.6861352361145	0.325101528540234	39910.611	1	0.002	**	0.05380117	0.04358859;0.06557678	2.314e-09	***
DNA	TcMar-Tigger	Tigger12c	38	0.0775494377665762	40076	859	78.029	8.0715121450883	0.159239607354952	39910.611	1	0.002	**	0.04423749	0.03149218;0.06021642	2.769e-07	***
DNA	TcMar-Tigger	MER127	16	0.0326523948490847	40076	211	18.354	4.12937473907802	0.0374563784412563	39910.611	328	0.656	ns	0.07582938	0.04396256;0.12022250	0.7132	ns
DNA	TcMar-Tigger	MARE10	8	0.0163261974245424	40076	79	6.35335335335335	2.39535837606104	0.0129657626443406	39910.611	829	0.346	ns	0.1012658	0.04474342;0.18981894	0.5308	ns
DNA	TcMar-Tigger	Tigger14a	98	0.199995918450644	40076	1293	117.004	9.86322803484069	0.238778800432644	39910.611	33	0.066	ns	0.07579273	0.06195750;0.09159136	0.06548	ns
DNA	TcMar-Tigger	UCON55	30	0.0612232403420338	40076	404	34.044	5.74587496201223	0.06947613314014	39910.611	276	0.552	ns	0.07425743	0.05065929;0.10431178	0.5307	ns
DNA	TcMar-Tigger	MER6B	36	0.0734678884104406	40076	676	62.109	7.31194800197482	0.126750474480113	39910.611	1	0.002	**	0.05325444	0.03757391;0.07296735	0.0002401	***
DNA	TcMar-Tigger	MER44D	18	0.0367339442052203	40076	638	60.353	7.6161931039987	0.123166874145426	39910.611	1	0.002	**	0.02821317	0.01680479;0.04422344	7.173e-11	***
DNA	TcMar-Tigger	Tigger1	290	0.59182465663966	40076	12059	1144.821	31.8790092416661	2.33632170772025	39910.611	1	0.002	**	0.02404843	0.02138801;0.02694185	2.2e-16	***
DNA	hAT?	MER121B	10	0.0204077467806779	40076	68	5.99699097291876	2.44024798202435	0.0122385073221337	39910.611	957	0.09	ns	0.1470588	0.07284005;0.25386341	0.08843	ns
DNA	hAT?	UCON69	1	0.00204077467806779	40076	28	2.79912663755459	1.41924296810823	0.00571238676262645	39910.611	174	0.348	ns	0.03571429	0.0009037988;0.1834775975	0.3573	ns
DNA	hAT?	tot	169	0.344890920593457	40076	2048	189.502	13.4528426354795	0.386730883043203	39910.611	64	0.128	ns	0.08251953	0.07096271;0.09528719	0.127	ns
DNA	hAT?	MER121	96	0.195914369094508	40076	927	87.64	8.91121820010092	0.178853492785862	39910.611	848	0.308	ns	0.1035599	0.08469087;0.12498927	0.34	ns
DNA	hAT?	MER99	11	0.0224485214587457	40076	295	28.893	5.15559221924421	0.0589641027734128	39910.611	1	0.002	**	0.03728814	0.0187585;0.0657381	0.0001204	***
DNA	hAT?	UCON89	6	0.0122446480684068	40076	48	4.16768916155419	1.81951745925939	0.00850531450695739	39910.611	876	0.252	ns	0.125	0.04728376;0.25246051	0.3063	ns
DNA	hAT?	UCON105	43	0.0877533111569152	40076	638	57.123	7.50054192236329	0.116575171935267	39910.611	26	0.052	ns	0.06739812	0.04920226;0.08971405	0.05189	ns
DNA	hAT?	UCON80	4	0.00816309871227118	40076	44	4.31781376518219	1.88746370235106	0.00881168499659637	39910.611	583	0.838	ns	0.09090909	0.02532842;0.21668659	1	ns
DNA	TcMar-Tc2	Kanga1a	50	0.10203873390339	40076	843	81.762	8.6884316677318	0.166857819228179	39910.611	1	0.002	**	0.05931198	0.04433935;0.07745110	0.0001155	***
DNA	TcMar-Tc2	Kanga11a	59	0.120405706006	40076	883	82.193	8.63645409524877	0.167737393114426	39910.611	3	0.006	**	0.06681767	0.05125029;0.08534675	0.006385	**
DNA	TcMar-Tc2	MER104	185	0.377543315442542	40076	2206	210.768	13.9482159693894	0.430129997346993	39910.611	30	0.06	ns	0.08386219	0.07262749;0.09621620	0.06464	ns
DNA	TcMar-Tc2	Kanga1c	54	0.110201832615661	40076	826	77.267	8.3522135072369	0.157684537050264	39910.611	4	0.008	**	0.0653753	0.04948996;0.08444278	0.004876	**
DNA	TcMar-Tc2	tot	497	1.01426501499969	40076	8147	757.539	26.1716150138358	1.5459664088488	39910.611	1	0.002	**	0.06100405	0.05590335;0.06642147	2.2e-16	***
DNA	TcMar-Tc2	Kanga1d	49	0.0999979592253219	40076	664	63.485	7.78693851339609	0.129558580437134	39910.611	35	0.07	ns	0.07379518	0.05508966;0.09639001	0.0556	ns
DNA	TcMar-Tc2	Kanga2_a	79	0.161221199567356	40076	1534	147.754	11.9258420964605	0.301532621783229	39910.611	1	0.002	**	0.05149935	0.04098142;0.06377306	1.6e-10	***
DNA	TcMar-Tc2	Kanga1	55	0.112242607293729	40076	812	74.741	8.08426089845412	0.152529540213465	39910.611	9	0.018	*	0.06773399	0.05143063;0.08725559	0.01507	*
DNA	TcMar-Tc2	Kanga1b	25	0.0510193669516949	40076	379	38.577	5.69671164124738	0.0787269647558213	39910.611	9	0.018	*	0.06596306	0.04313926;0.09583691	0.02134	*
DNA	TcMar?	tot	3	0.00612232403420338	40076	168	13.842	3.51900830056132	0.0282484030938144	39910.611	1	0.002	**	0.01785714	0.003697821;0.051297070	0.000646	***
DNA	TcMar?	X22_DNA	2	0.00408154935613559	40076	24	2.53964757709251	1.28838962894377	0.00518284846654662	39910.611	494	0.988	ns	0.08333333	0.01025634;0.26997280	1	ns
DNA	TcMar?	Eulor8	1	0.00204077467806779	40076	144	11.538	3.2926277344087	0.0235464582355462	39910.611	1	0.002	**	0.006944444	0.0001758027;0.0380833328	0.0001582	***
RNA	tot	tot	66	0.134691128752474	40076	730	67.156	7.47753820301693	0.137050264280321	39910.611	482	0.964	ns	0.09041096	0.07061303;0.11358908	0.9489	ns
RNA	RNA	tot	66	0.134691128752474	40076	730	67.156	7.47753820301693	0.137050264280321	39910.611	482	0.964	ns	0.09041096	0.07061303;0.11358908	0.9489	ns
RNA	RNA	7SK	66	0.134691128752474	40076	730	67.156	7.47753820301693	0.137050264280321	39910.611	482	0.964	ns	0.09041096	0.07061303;0.11358908	0.9489	ns
srpRNA	tot	tot	136	0.27754535621722	40076	1383	144.462	11.4556443637094	0.29481439154303	39910.611	238	0.476	ns	0.09833695	0.08314815;0.11525582	0.4819	ns
srpRNA	srpRNA	tot	136	0.27754535621722	40076	1383	144.462	11.4556443637094	0.29481439154303	39910.611	238	0.476	ns	0.09833695	0.08314815;0.11525582	0.4819	ns
srpRNA	srpRNA	7SLRNA	136	0.27754535621722	40076	1383	144.462	11.4556443637094	0.29481439154303	39910.611	238	0.476	ns	0.09833695	0.08314815;0.11525582	0.4819	ns
SINE?	tot	tot	0	0	40076	5	1.15934065934066	0.402328764315586	0.00236595306083684	39910.611	1	0.002	**	0	0.0000000;0.5218238	0.5964	ns
SINE?	tRNA	tot	0	0	40076	5	1.15934065934066	0.402328764315586	0.00236595306083684	39910.611	1	0.002	**	0	0.0000000;0.5218238	0.5964	ns
SINE?	tRNA	CRP1	0	0	40076	5	1.15934065934066	0.402328764315586	0.00236595306083684	39910.611	1	0.002	**	0	0.0000000;0.5218238	0.5964	ns
LTR	ERVL	LTR108b_Mam	3	0.00612232403420338	40076	53	4.42350557244174	1.94992449812727	0.00902737816053089	39910.611	323	0.646	ns	0.05660377	0.01182872;0.15662946	0.6242	ns
LTR	ERVL	LTR16D2	26	0.0530601416297627	40076	282	26.323	4.94723621289161	0.0537193118507786	39910.611	524	0.956	ns	0.09219858	0.06111328;0.13217160	1	ns
LTR	ERVL	MER21B	177	0.361217118018	40076	2786	283.764	15.8993425365042	0.57909838574723	39910.611	1	0.002	**	0.06353195	0.05475750;0.07323635	1.243e-12	***
LTR	ERVL	LTR16B2	150	0.306116201710169	40076	1617	138.302	11.4974339305337	0.282243219526132	39910.611	857	0.29	ns	0.09276438	0.07906445;0.10796257	0.3062	ns
LTR	ERVL	MLT2A1	128	0.261219158792678	40076	3738	312.089	17.0222453229836	0.6369033285035	39910.611	1	0.002	**	0.03424291	0.02864611;0.04058235	2.2e-16	***
LTR	ERVL	LTR86A2	7	0.0142854227464746	40076	308	27.777	4.7799706190644	0.0566865982326891	39910.611	1	0.002	**	0.02272727	0.009185244;0.046264212	2.21e-06	***
LTR	ERVL	LTR86C	13	0.0265300708148813	40076	285	24.19	4.76325399161	0.0493663394624599	39910.611	7	0.014	*	0.04561404	0.02450788;0.07673839	0.01419	*
LTR	ERVL	LTR80A	8	0.0163261974245424	40076	393	33.392	5.60890326140466	0.0681455480500398	39910.611	1	0.002	**	0.02035623	0.00882836;0.03971449	1.554e-07	***
LTR	ERVL	LTR108d_Mam	3	0.00612232403420338	40076	66	5.7685370741483	2.39473093957277	0.0117722843904171	39910.611	182	0.364	ns	0.04545455	0.009473739;0.127142506	0.2806	ns
LTR	ERVL	MER54B	25	0.0510193669516949	40076	438	46.421	6.49630363829778	0.0947348013305851	39910.611	1	0.002	**	0.05707763	0.03727450;0.08310746	0.00045	***
LTR	ERVL	LTR41C	58	0.118364931327932	40076	759	73.933	8.15542899067989	0.150880594273586	39910.611	25	0.05	*	0.07641634	0.05853457;0.09766835	0.05013	ns
LTR	ERVL	LTR16D	83	0.169384298279627	40076	1115	98.446	9.36155557173715	0.200906103957062	39910.611	54	0.108	ns	0.07443946	0.05972362;0.09144548	0.113	ns
LTR	ERVL	LTR86B1	11	0.0224485214587457	40076	295	25.596	4.83695980758373	0.0522356686598233	39910.611	2	0.004	**	0.03728814	0.0187585;0.0657381	0.001248	**
LTR	ERVL	MER54A	42	0.0857125364788474	40076	682	67.872	7.77329016826467	0.138511458949817	39910.611	1	0.002	**	0.06158358	0.04474083;0.08233459	0.0005351	***
LTR	ERVL	LTR16E1	272	0.55509071243444	40076	2475	235.285	14.5723755485895	0.480163670129181	39910.611	995	0.014	*	0.109899	0.09784208;0.12288740	0.01356	*
LTR	ERVL	LTR86A1	17	0.0346931695271525	40076	531	49.409	6.53378981980667	0.100832636068652	39910.611	1	0.002	**	0.03201507	0.01875835;0.05076545	5.516e-08	***
LTR	ERVL	LTR82A	61	0.124487255362135	40076	1041	93.151	9.62261886358355	0.190100202036693	39910.611	1	0.002	**	0.0585975	0.04511538;0.07463789	0.0002675	***
LTR	ERVL	LTR40c	33	0.0673455643762372	40076	603	54.406	7.10800166626934	0.111030387134956	39910.611	1	0.002	**	0.05472637	0.0379669;0.0760008	0.001691	**
LTR	ERVL	LTR86B2	14	0.0285708454929491	40076	273	24.33	4.73555968450672	0.0496520479173894	39910.611	14	0.028	*	0.05128205	0.02831651;0.08454641	0.02536	*
LTR	ERVL	LTR105_Mam	42	0.0857125364788474	40076	667	57.411	7.50068925761753	0.11716291504255	39910.611	32	0.064	ns	0.06296852	0.04575538;0.08416513	0.03218	*
LTR	ERVL	LTR33A	175	0.357135568661864	40076	2044	190.369	13.0259938398387	0.388500234689088	39910.611	128	0.256	ns	0.08561644	0.07384306;0.09859354	0.2536	ns
LTR	ERVL	LTR69	8	0.0163261974245424	40076	141	12.075	3.34493102523259	0.0246423542376686	39910.611	131	0.262	ns	0.05673759	0.02481064;0.10873409	0.29	ns
LTR	ERVL	MLT2D	258	0.526519866941491	40076	4453	389.238	18.5498639739879	0.794347054141752	39910.611	1	0.002	**	0.05793847	0.05125605;0.06520771	2.125e-13	***
LTR	ERVL	LTR108c_Mam	1	0.00204077467806779	40076	43	3.88056680161943	1.78701465026862	0.00791936246529547	39910.611	76	0.152	ns	0.02325581	0.0005886129;0.1228904827	0.1789	ns
LTR	ERVL	MER74B	89	0.181628946348034	40076	931	95.211	9.33550376951511	0.194304197873513	39910.611	273	0.546	ns	0.09559613	0.07747477;0.11632113	0.5517	ns
LTR	ERVL	MLT2B3	142	0.289790004285627	40076	3276	297.631	16.961206369876	0.607397808207996	39910.611	1	0.002	**	0.04334554	0.03663042;0.05089033	2.2e-16	***
LTR	ERVL	LTR40A1	18	0.0367339442052203	40076	563	48.837	6.61151594894418	0.0996653129527969	39910.611	1	0.002	**	0.03197158	0.01905625;0.05005941	2.751e-07	***
LTR	ERVL	MER70C	22	0.0448970429174915	40076	275	24.752	4.89207812983689	0.050513254831534	39910.611	339	0.678	ns	0.08	0.05081337;0.11861689	0.6729	ns
LTR	ERVL	MLT2C2	72	0.146935776820881	40076	1336	116.64	10.2765756946567	0.238035958449828	39910.611	1	0.002	**	0.05389222	0.04240294;0.06738998	4.905e-06	***
LTR	ERVL	MER74A	183	0.373461766086406	40076	1568	157.787	11.8077539800783	0.322007714128283	39910.611	986	0.032	*	0.1167092	0.1012272;0.1336421	0.03584	*
LTR	ERVL	MER77B	81	0.165302748923491	40076	1256	127.523	11.0911895433035	0.260245709271239	39910.611	1	0.002	**	0.06449045	0.05154115;0.07952117	5.462e-06	***
LTR	ERVL	LTR42	28	0.0571416909858982	40076	309	31.389	5.44897883739425	0.06405787636987	39910.611	308	0.616	ns	0.09061489	0.06105882;0.12829897	0.5729	ns
LTR	ERVL	MER68	69	0.140813452786678	40076	1492	150.182	11.8160270181857	0.306487622701577	39910.611	1	0.002	**	0.04624665	0.03615793;0.05816609	1.698e-14	***
LTR	ERVL	LTR84a	52	0.106120283259525	40076	671	60.649	7.12056890293897	0.123770943450134	39910.611	122	0.244	ns	0.07749627	0.05841679;0.10038642	0.2809	ns
LTR	ERVL	MLT2C1	172	0.351013244627661	40076	2635	234.227	14.565356865543	0.478004530519785	39910.611	1	0.002	**	0.06527514	0.05614124;0.07538872	1.141e-05	***
LTR	ERVL	LTR40b	57	0.116324156649864	40076	1140	97.664	9.43663892252715	0.199310218158813	39910.611	1	0.002	**	0.05	0.03808624;0.06429855	4.942e-06	***
LTR	ERVL	LTR47B	5	0.010203873390339	40076	46	3.77402862985685	1.7567126200595	0.00770194206211475	39910.611	827	0.35	ns	0.1086957	0.03624837;0.23569670	0.4247	ns
LTR	ERVL	LTR79	258	0.526519866941491	40076	4053	357.759	17.5382584514401	0.730105508050856	39910.611	1	0.002	**	0.06365655	0.05633368;0.07161584	9.415e-09	***
LTR	ERVL	MER68B	25	0.0510193669516949	40076	450	42.015	6.02653251000059	0.0857431480990184	39910.611	2	0.004	**	0.05555556	0.03627159;0.08092126	0.004428	**
LTR	ERVL	LTR47B4	20	0.0408154935613559	40076	105	10.419	3.1839561203912	0.0212628313707884	39910.611	999	0.006	**	0.1904762	0.1204040;0.2787301	0.004636	**
LTR	ERVL	LTR16C	722	1.47343931756495	40076	6620	647.406	23.5416944032365	1.32120977122916	39910.611	1001	0.002	**	0.1090634	0.1016523;0.1168209	0.002349	**
LTR	ERVL	MER76	29	0.059182465663966	40076	715	59.793	7.36480762758889	0.122024040325708	39910.611	1	0.002	**	0.04055944	0.02732866;0.05773291	7.267e-06	***
LTR	ERVL	LTR57	18	0.0367339442052203	40076	268	23.601	4.72822960051172	0.048164323177078	39910.611	138	0.276	ns	0.06716418	0.04028838;0.10407311	0.2799	ns
LTR	ERVL	MLT2A2	149	0.304075427032101	40076	3866	336.03	17.395968490421	0.685761515071121	39910.611	1	0.002	**	0.03854113	0.03269495;0.04509729	2.2e-16	***
LTR	ERVL	LTR47A2	25	0.0510193669516949	40076	275	24.157	4.70643192891404	0.0492989938980837	39910.611	625	0.754	ns	0.09090909	0.05969732;0.13127291	0.8312	ns
LTR	ERVL	LTR33B	100	0.204077467806779	40076	1608	142.172	11.2360431053225	0.290141017530254	39910.611	1	0.002	**	0.06218905	0.05088260;0.07512433	0.0001287	***
LTR	ERVL	LTR41B	49	0.0999979592253219	40076	848	79.757	8.09675913613024	0.162766065998653	39910.611	1	0.002	**	0.05778302	0.04305032;0.07567580	0.0001579	***
LTR	ERVL	MLT2E	21	0.0428562682394237	40076	403	36.011	5.67495234200994	0.0734903369318994	39910.611	3	0.006	**	0.05210918	0.03254216;0.07855382	0.006635	**
LTR	ERVL	LTR52	75	0.153058100855085	40076	1073	97.279	9.46841115551124	0.198524519907757	39910.611	11	0.022	*	0.06989748	0.05537233;0.08683199	0.01664	*
LTR	ERVL	LTR33A_	156	0.318360849778576	40076	1666	154.793	11.9403820593699	0.315897634742148	39910.611	557	0.89	ns	0.09363745	0.08007362;0.10865165	0.8993	ns
LTR	ERVL	LTR102_Mam	31	0.0632640150201016	40076	518	44.442	6.28666510625133	0.0906961082426889	39910.611	22	0.044	*	0.05984556	0.04102064;0.08387342	0.0339	*
LTR	ERVL	LTR40a	110	0.224485214587457	40076	1974	168.231	12.4053832078067	0.343321564866023	39910.611	1	0.002	**	0.05572442	0.04601826;0.06677503	8.225e-07	***
LTR	ERVL	LTR41	72	0.146935776820881	40076	1129	108.548	9.96669609404396	0.221522009754903	39910.611	1	0.002	**	0.06377325	0.05022966;0.07964094	0.0001204	***
LTR	ERVL	LTR18B	24	0.0489785922736271	40076	367	33.902	5.4440824786215	0.0691863431358544	39910.611	31	0.062	ns	0.0653951	0.04234581;0.09574251	0.08585	ns
LTR	ERVL	LTR75B	15	0.0306116201710169	40076	205	15.135	3.62545430517597	0.0308871247525561	39910.611	537	0.93	ns	0.07317073	0.04152935;0.11781263	1	ns
LTR	ERVL	LTR108a_Mam	4	0.00816309871227118	40076	86	8.028	2.70009379587201	0.0163833391155283	39910.611	98	0.196	ns	0.04651163	0.01281635;0.11482550	0.1905	ns
LTR	ERVL	LTR47B2	21	0.0428562682394237	40076	174	17.066	4.02639489566732	0.034827860655905	39910.611	867	0.27	ns	0.1206897	0.07628375;0.17855470	0.3074	ns
LTR	ERVL	LTR16D1	16	0.0326523948490847	40076	207	18.5	4.091300372588	0.0377543315442542	39910.611	320	0.64	ns	0.07729469	0.04482466;0.12248798	0.6265	ns
LTR	ERVL	LTR53	31	0.0632640150201016	40076	494	48.735	6.90974091551337	0.099457153935634	39910.611	5	0.01	**	0.06275304	0.04303223;0.08789324	0.00642	**
LTR	ERVL	LTR16B1	123	0.251015285402339	40076	1199	109.127	10.4078429174442	0.222703618293504	39910.611	917	0.17	ns	0.1025855	0.08598525;0.12116294	0.16	ns
LTR	ERVL	LTR66	24	0.0489785922736271	40076	379	38.728	5.95949087855091	0.0790351217322096	39910.611	9	0.018	*	0.06332454	0.04099104;0.09275916	0.01072	*
LTR	ERVL	LTR16A1	288	0.587743107283525	40076	2692	262.919	15.3062314016129	0.536558437582906	39910.611	952	0.1	ns	0.1069837	0.09555385;0.11927578	0.1045	ns
LTR	ERVL	MER77	92	0.187751270382237	40076	1299	136.217	10.7908458126948	0.277988204322361	39910.611	1	0.002	**	0.07082371	0.05747252;0.08615405	2.982e-05	***
LTR	ERVL	LTR75	29	0.059182465663966	40076	291	27.13	5.05298254822165	0.0553662170159793	39910.611	688	0.628	ns	0.09965636	0.06776225;0.13998204	0.6865	ns
LTR	ERVL	MLT2B5	25	0.0510193669516949	40076	369	32.419	5.56744424627992	0.0661598742882798	39910.611	105	0.21	ns	0.06775068	0.04432124;0.09839107	0.1974	ns
LTR	ERVL	MER70B	43	0.0877533111569152	40076	477	43.595	6.2766528796303	0.0889675720903655	39910.611	504	0.996	ns	0.09014675	0.0660079;0.1195056	1	ns
LTR	ERVL	LTR50	171	0.348972469949593	40076	2565	240.847	14.726046565438	0.491514458888594	39910.611	1	0.002	**	0.06666667	0.05731745;0.07701915	8.795e-07	***
LTR	ERVL	MLT2B4	246	0.502030570804678	40076	4467	403.941	19.5747973601693	0.824352564233383	39910.611	1	0.002	**	0.05507052	0.04856172;0.06216837	2.2e-16	***
LTR	ERVL	LTR82B	49	0.0999979592253219	40076	1154	96.816	9.10269207449109	0.197579641231812	39910.611	1	0.002	**	0.04246101	0.03157515;0.05574967	3.839e-08	***
LTR	ERVL	LTR33	807	1.64690516520071	40076	9255	855.245	27.1837070490566	1.74536233954409	39910.611	31	0.062	ns	0.08719611	0.08152493;0.09312865	0.08489	ns
LTR	ERVL	ERV3-16A3_LTR	112	0.228566763943593	40076	1093	101.218	9.77292105698117	0.206563131364666	39910.611	872	0.26	ns	0.1024703	0.08512304;0.12198997	0.2513	ns
LTR	ERVL	MER88	8	0.0163261974245424	40076	112	11.883	3.184879032939	0.0242505254994796	39910.611	134	0.268	ns	0.07142857	0.03134075;0.13589678	0.283	ns
LTR	ERVL	LTR16E2	187	0.381624864798678	40076	2318	217.359	14.2894474108451	0.443580743250138	39910.611	15	0.03	*	0.08067299	0.06990621;0.09251300	0.02973	*
LTR	ERVL	MLT2B2	137	0.279586130895288	40076	2172	200.059	13.6194349371774	0.408275341319565	39910.611	1	0.002	**	0.06307551	0.05321692;0.07413208	1.107e-06	***
LTR	ERVL	LTR33C	61	0.124487255362135	40076	919	88.189	9.19520694877667	0.179973878084121	39910.611	3	0.006	**	0.0663765	0.05114964;0.08445012	0.001682	**
LTR	ERVL	MER73	13	0.0265300708148813	40076	279	25.475	4.76151730512943	0.0519887349237771	39910.611	5	0.01	**	0.04659498	0.02503987;0.07836093	0.006701	**
LTR	ERVL	MER70A	37	0.0755086630885084	40076	533	50.603	6.70688999263991	0.103269321034265	39910.611	23	0.046	*	0.06941839	0.04934457;0.09441727	0.04569	*
LTR	ERVL	LTR108e_Mam	9	0.0183669721026102	40076	168	14.62	3.55418517134831	0.0298361257933512	39910.611	67	0.134	ns	0.05357143	0.02478579;0.09925709	0.1331	ns
LTR	ERVL	MLT2B1	225	0.459174302565254	40076	4436	394.816	18.1718011864085	0.805730495296014	39910.611	1	0.002	**	0.05072137	0.04444909;0.05759317	2.2e-16	***
LTR	ERVL	MLT2F	108	0.220403665231322	40076	1911	172.251	12.9257523600785	0.351525479071856	39910.611	1	0.002	**	0.05651491	0.04658761;0.06782890	6.312e-08	***
LTR	ERVL	LTR62	24	0.0489785922736271	40076	313	32.189	5.4990470554923	0.0656904961123242	39910.611	80	0.16	ns	0.07667732	0.04974435;0.11194278	0.1366	ns
LTR	ERVL	MER68C	7	0.0142854227464746	40076	163	14.104	3.48041625345263	0.0287830860594682	39910.611	18	0.036	*	0.04294479	0.0174378;0.0864787	0.0498	*
LTR	ERVL	LTR53B	28	0.0571416909858982	40076	187	18.586	4.27912548482922	0.037929838166568	39910.611	983	0.038	*	0.1497326	0.1018601;0.2090840	0.02717	*
LTR	ERVL	MER21C	391	0.797942899124508	40076	5505	554.815	22.2740860622812	1.13225240301218	39910.611	1	0.002	**	0.07102634	0.06437879;0.07813279	1.706e-14	***
LTR	ERVL	LTR47A	73	0.148976551498949	40076	679	68.691	8.15008852362616	0.140182853411155	39910.611	736	0.532	ns	0.107511	0.08522261;0.13327572	0.5669	ns
LTR	ERVL	LTR84b	76	0.155098875533152	40076	1278	111.251	9.9101064176531	0.22703822370972	39910.611	1	0.002	**	0.05946792	0.04713664;0.07387063	0.0002844	***
LTR	ERVL	LTR32	79	0.161221199567356	40076	1216	117.539	10.732271924465	0.23987061488541	39910.611	1	0.002	**	0.06496711	0.05176902;0.08031364	9.989e-05	***
LTR	ERVL	LTR16	282	0.575498459215118	40076	3017	281.106	15.6806456068188	0.573674006652925	39910.611	548	0.908	ns	0.09347033	0.08331561;0.10442104	0.9501	ns
LTR	ERVL	MER74C	11	0.0224485214587457	40076	234	21.551	4.37155687478838	0.043980735087039	39910.611	9	0.018	*	0.04700855	0.02369691;0.08255309	0.0168	*
LTR	ERVL	tot	6681	13.6344156241709	40076	133596	8721.891	67.7205817768587	17.7994142976674	39910.611	1	0.002	**	0.05000898	0.04884623;0.05119131	2.2e-16	***
LTR	ERVL	LTR16B	52	0.106120283259525	40076	694	61.877	7.73574254436591	0.126277014754801	39910.611	107	0.214	ns	0.07492795	0.05646306;0.09709965	0.2055	ns
LTR	ERVL	LTR16A2	177	0.361217118018	40076	1825	174.244	12.3722081915693	0.355592743005245	39910.611	604	0.796	ns	0.0969863	0.08379089;0.11149280	0.8111	ns
LTR	ERVL	LTR101_Mam	49	0.0999979592253219	40076	1151	112.268	10.1943170492241	0.229113691557315	39910.611	1	0.002	**	0.04257168	0.03165788;0.05589397	4.756e-12	***
LTR	ERVL	LTR18C	4	0.00816309871227118	40076	77	6.49049049049049	2.42846753505111	0.0132456286412328	39910.611	207	0.414	ns	0.05194805	0.01433351;0.12769860	0.4117	ns
LTR	ERVL	LTR83	38	0.0775494377665762	40076	726	65.215	7.61122235292765	0.133089120630191	39910.611	1	0.002	**	0.0523416	0.03730274;0.07113809	0.0002042	***
LTR	ERVL	MER21A	94	0.191832819738373	40076	1975	194.833	13.6088321068089	0.397610252851983	39910.611	1	0.002	**	0.04759494	0.03863003;0.05793148	2.2e-16	***
LTR	ERVL	LTR80B	9	0.0183669721026102	40076	507	43.119	6.34263888835459	0.0879961633436052	39910.611	1	0.002	**	0.01775148	0.008148429;0.033429488	1.614e-10	***
LTR	ERVL	LTR67B	291	0.593865431317728	40076	3708	337.056	16.8946231769842	0.687855349890819	39910.611	3	0.006	**	0.07847896	0.07002316;0.08760603	0.00788	**
LTR	ERVL	LTR16A	370	0.755086630885084	40076	4245	381.091	18.711355745478	0.777720862839534	39910.611	299	0.598	ns	0.08716137	0.07884451;0.09605128	0.5729	ns
LTR	ERVL	LTR18A	11	0.0224485214587457	40076	198	18.262	4.14300863148034	0.0372686271708741	39910.611	51	0.102	ns	0.05555556	0.02805609;0.09722842	0.08428	ns
LTR	ERVL	LTR47B3	3	0.00612232403420338	40076	120	11.789	3.22317667338728	0.0240586926797412	39910.611	2	0.004	**	0.025	0.005185575;0.071323194	0.003257	**
LTR	ERV1?	tot	169	0.344890920593457	40076	1544	147.19	11.6128703927478	0.300381624864799	39910.611	978	0.048	*	0.109456	0.09431308;0.12610154	0.0623	ns
LTR	ERV1?	LTR103_Mam	76	0.155098875533152	40076	748	72.556	8.17922757745276	0.148070447541887	39910.611	701	0.602	ns	0.1016043	0.08088984;0.12551954	0.6653	ns
LTR	ERV1?	EUTREP15	8	0.0163261974245424	40076	196	17.068	3.89930514073733	0.0348319422052611	39910.611	9	0.018	*	0.04081633	0.01778371;0.07883774	0.02147	*
LTR	ERV1?	LTR103b_Mam	85	0.173465847635763	40076	600	58.065	7.10346635342451	0.118497581682006	39910.611	1001	0.002	**	0.1416667	0.1147514;0.1721649	0.0004091	***
LTR	ERVL-MaLR	THE1A	185	0.377543315442542	40076	4236	369.075	17.7582862836405	0.753198914307871	39910.611	1	0.002	**	0.04367328	0.03771758;0.05026803	2.2e-16	***
LTR	ERVL-MaLR	MLT1M	236	0.481622824024	40076	2320	217.823	13.9525748643519	0.444527662700761	39910.611	911	0.182	ns	0.1017241	0.08971688;0.11474737	0.2	ns
LTR	ERVL-MaLR	MLT1C2	1536	3.13462990551213	40076	15985	1458.829	34.1984691805685	2.97714128283096	39910.611	988	0.028	*	0.09609008	0.09156389;0.10076386	0.03562	*
LTR	ERVL-MaLR	MLT1J2	524	1.06936593130752	40076	6900	637.968	23.8827000014521	1.30194893981755	39910.611	1	0.002	**	0.07594203	0.06979925;0.08244592	1.266e-06	***
LTR	ERVL-MaLR	MLT1O	495	1.01018346564356	40076	5061	487.935	20.7138562039722	0.995765392543009	39910.611	625	0.754	ns	0.09780676	0.08975768;0.10632303	0.7388	ns
LTR	ERVL-MaLR	MSTB	521	1.06324360727332	40076	8566	776.997	25.4483518053647	1.58567580253464	39910.611	1	0.002	**	0.06082185	0.05585224;0.06609271	2.2e-16	***
LTR	ERVL-MaLR	MSTD	469	0.957123324013796	40076	7647	676.176	24.9862629726283	1.37992285871717	39910.611	1	0.002	**	0.06133124	0.05605613;0.06694367	2.2e-16	***
LTR	ERVL-MaLR	THE1B	1142	2.33056468235342	40076	22429	1877.648	39.1796521314463	3.83185649272464	39910.611	1	0.002	**	0.05091622	0.04807539;0.05387414	2.2e-16	***
LTR	ERVL-MaLR	MLT1E3	124	0.253056060080407	40076	2044	168.029	12.8862801155033	0.342909328381053	39910.611	1	0.002	**	0.06066536	0.05070824;0.07190426	0.0002836	***
LTR	ERVL-MaLR	MLT1G1	305	0.622436276810677	40076	3600	341.069	17.7199954073707	0.696044978673905	39910.611	20	0.04	*	0.08472222	0.07582685;0.09429848	0.04043	*
LTR	ERVL-MaLR	MLT1H2	351	0.716311912001796	40076	4721	446.335	20.3000706370167	0.910869165935389	39910.611	1	0.002	**	0.07434865	0.06702449;0.08220429	1.064e-06	***
LTR	ERVL-MaLR	MLT1F1	262	0.534682965653762	40076	3265	302.565	16.7741213226251	0.617466990469582	39910.611	9	0.018	*	0.08024502	0.07115240;0.09009758	0.01446	*
LTR	ERVL-MaLR	MLT1F2	450	0.918348605130508	40076	6038	558.544	21.888562610943	1.1398624517867	39910.611	1	0.002	**	0.07452799	0.0680276;0.0814429	8.031e-07	***
LTR	ERVL-MaLR	MLT1A1	426	0.869370012856881	40076	6780	600.421	23.5377523307725	1.22532397298014	39910.611	1	0.002	**	0.06283186	0.05717104;0.06887212	6.459e-15	***
LTR	ERVL-MaLR	MLT1E1	43	0.0877533111569152	40076	1045	95.428	9.29705605292615	0.194747045978653	39910.611	1	0.002	**	0.04114833	0.02993652;0.05502877	6.922e-10	***
LTR	ERVL-MaLR	MLT1K	1696	3.46115385400298	40076	17616	1685.008	35.804383668622	3.43872165874166	39910.611	623	0.758	ns	0.09627611	0.09195879;0.10072723	0.7781	ns
LTR	ERVL-MaLR	MLT1A0	1336	2.72647496989857	40076	20690	1778.831	36.3861841004714	3.63019326136201	39910.611	1	0.002	**	0.06457226	0.06126060;0.06800689	2.2e-16	***
LTR	ERVL-MaLR	MLT1G	262	0.534682965653762	40076	2834	274.942	15.735699801669	0.561094671537316	39910.611	214	0.428	ns	0.09244884	0.08203302;0.10371477	0.4276	ns
LTR	ERVL-MaLR	MSTB2	100	0.204077467806779	40076	1582	139.574	11.6104835096273	0.284839084916634	39910.611	1	0.002	**	0.06321113	0.05172368;0.07635031	0.0003214	***
LTR	ERVL-MaLR	MLT1J	1362	2.77953511152834	40076	15262	1388.574	34.0359070243026	2.83376665782331	39910.611	222	0.444	ns	0.08924125	0.08476409;0.09387569	0.4643	ns
LTR	ERVL-MaLR	MLT1A	639	1.30405501928532	40076	9077	819.468	26.4142895170529	1.67234954388686	39910.611	1	0.002	**	0.07039771	0.06521848;0.07585464	9.128e-12	***
LTR	ERVL-MaLR	MLT1E2	244	0.497949021448542	40076	4004	356.698	18.1453037463705	0.727940246117426	39910.611	1	0.002	**	0.06093906	0.05372714;0.06879956	5.362e-11	***
LTR	ERVL-MaLR	tot	12399	25.3035652333626	40076	323803	15374.242	77.3415098452645	31.3753637680864	39910.611	1	0.002	**	0.0382918	0.03763342;0.03895846	2.2e-16	***
LTR	ERVL-MaLR	MSTA1	39	0.079590212444644	40076	544	52.163	6.94583873090038	0.10645292953205	39910.611	36	0.072	ns	0.07169118	0.05147295;0.09670357	0.05797	ns
LTR	ERVL-MaLR	MLT1E	43	0.0877533111569152	40076	918	84.029	8.79314951985226	0.171484255423359	39910.611	1	0.002	**	0.04684096	0.03410324;0.06257867	4.124e-07	***
LTR	ERVL-MaLR	MSTA	1020	2.08159017162915	40076	19752	1653.211	36.3816451401404	3.37383114630314	39910.611	1	0.002	**	0.05164034	0.04859501;0.05481848	2.2e-16	***
LTR	ERVL-MaLR	MSTC	203	0.414277259647762	40076	3205	298.744	16.2255271634462	0.609669190424685	39910.611	1	0.002	**	0.06333853	0.05515154;0.07233298	1.127e-09	***
LTR	ERVL-MaLR	MSTB1	294	0.599987755351932	40076	4555	410.656	18.726407619785	0.838056366196608	39910.611	1	0.002	**	0.06454446	0.05757983;0.07207349	3.044e-10	***
LTR	ERVL-MaLR	THE1D	658	1.34282973816861	40076	12601	1071.823	30.2060934097589	2.18734923777066	39910.611	1	0.002	**	0.05221808	0.04839792;0.05624669	2.2e-16	***
LTR	ERVL-MaLR	MLT1F	384	0.783657476378033	40076	4306	429.11	19.4119737462403	0.875716822105671	39910.611	8	0.016	*	0.08917789	0.08083010;0.09808769	0.02201	*
LTR	ERVL-MaLR	MLT1H	776	1.58364115018061	40076	10078	950.567	28.6235360816552	1.93989306340687	39910.611	1	0.002	**	0.0769994	0.07186776;0.08237703	1.028e-09	***
LTR	ERVL-MaLR	MLT1L	989	2.01832615660905	40076	12035	1107.502	32.1589520070881	2.26016203750944	39910.611	1	0.002	**	0.08217698	0.07733034;0.08722682	0.0001538	***
LTR	ERVL-MaLR	MLT1B	1339	2.73259729393278	40076	17694	1556.494	36.8938629194765	3.17645354176445	39910.611	1	0.002	**	0.07567537	0.07182014;0.07967074	4.069e-09	***
LTR	ERVL-MaLR	MLT1E1A	183	0.373461766086406	40076	3367	302.597	16.9391713648138	0.61753229525928	39910.611	1	0.002	**	0.05435105	0.04693475;0.06255268	1.584e-14	***
LTR	ERVL-MaLR	MLT1H1	286	0.583661557927389	40076	3631	339.514	17.4021446562956	0.692871574049509	39910.611	1	0.002	**	0.07876618	0.07020853;0.08800898	0.00207	**
LTR	ERVL-MaLR	THE1C	491	1.00202036693129	40076	9865	844.09	27.5900545688317	1.72259749801024	39910.611	1	0.002	**	0.04977192	0.04556323;0.05424887	2.2e-16	***
LTR	ERVL-MaLR	MLT1J1	363	0.740801208138609	40076	4928	444.527	19.4084507099088	0.907179445317442	39910.611	1	0.002	**	0.07366071	0.06652030;0.08131095	3.619e-05	***
LTR	ERVL-MaLR	MLT1C	613	1.25099487765556	40076	6450	607.975	23.0699934893705	1.24073998489827	39910.611	596	0.812	ns	0.09503876	0.08798848;0.10245759	0.8313	ns
LTR	ERVL-MaLR	MLT1N2	513	1.04691740984878	40076	5722	526.67	20.9246491234845	1.07481479969797	39910.611	266	0.532	ns	0.08965397	0.08237498;0.09735443	0.5522	ns
LTR	ERVL-MaLR	MLT1D	1423	2.90402236689047	40076	18645	1663.679	35.7843328494116	3.39519397563315	39910.611	1	0.002	**	0.07632073	0.07254912;0.08022509	2.798e-10	***
LTR	ERVL-MaLR	MLT1G3	234	0.477541274667864	40076	2737	263.569	15.5725316741608	0.537884941123651	39910.611	26	0.052	ns	0.08549507	0.0752844;0.0966020	0.0559	ns
LTR	ERVL-MaLR	MLT1I	805	1.64282361584457	40076	11068	1006.124	29.4884077255824	2.05327238219628	39910.611	1	0.002	**	0.0727322	0.06796174;0.07772885	7.385e-12	***
LTR	Gypsy?	tot	632	1.28976959653885	40076	7780	699.927	24.020338208436	1.42839329809596	39910.611	4	0.008	**	0.08123393	0.07525681;0.08752693	0.00664	**
LTR	Gypsy?	LTR88c	73	0.148976551498949	40076	1040	92.721	8.99578140480764	0.189222668925124	39910.611	14	0.028	*	0.07019231	0.05541977;0.08745012	0.03359	*
LTR	Gypsy?	LTR85c	113	0.230607538621661	40076	1154	104.673	9.79898418669461	0.21361400787739	39910.611	825	0.354	ns	0.09792028	0.08138128;0.11654016	0.3836	ns
LTR	Gypsy?	LTR88b	127	0.25917838411461	40076	1636	147.87	11.1760459914947	0.301769351645885	39910.611	31	0.062	ns	0.07762836	0.06512327;0.09167265	0.07692	ns
LTR	Gypsy?	LTR88a	81	0.165302748923491	40076	903	83.722	8.54996010621206	0.170857737597192	39910.611	409	0.818	ns	0.089701	0.07187251;0.11025711	0.8184	ns
LTR	Gypsy?	LTR85b	96	0.195914369094508	40076	1177	109.535	9.93193930803135	0.223536254362156	39910.611	92	0.184	ns	0.0815633	0.06656342;0.09869145	0.1918	ns
LTR	Gypsy?	LTR85a	175	0.357135568661864	40076	1870	177.783	12.6533006372652	0.362815044590927	39910.611	436	0.872	ns	0.09358289	0.08076033;0.10769594	0.8747	ns
LTR	tot	tot	18611	37.9808575335197	40076	741743	23357.629	79.2713776233913	47.667657802902	39910.611	1	0.002	**	0.0250909	0.02473615;0.02544936	2.2e-16	***
LTR	ERV1--int	HERV4_I-int	12	0.0244892961368135	40076	348	33.785	5.78292462489502	0.0689475724985204	39910.611	1	0.002	**	0.03448276	0.01794231;0.05945929	1.179e-05	***
LTR	ERV1--int	PRIMA4-int	25	0.0510193669516949	40076	419	39.321	6.11026139328707	0.0802453011163037	39910.611	17	0.034	*	0.05966587	0.03898109;0.08682125	0.01483	*
LTR	ERV1--int	LTR39-int	4	0.00816309871227118	40076	180	16.485	3.92672817931089	0.0336421705679476	39910.611	3	0.006	**	0.02222222	0.006087232;0.055917697	0.000386	***
LTR	ERV1--int	HERVFH19-int	7	0.0142854227464746	40076	110	8.932	3.16534285589972	0.0182281994245015	39910.611	329	0.658	ns	0.06363636	0.02596561;0.12672593	0.6026	ns
LTR	ERV1--int	MER92-int	27	0.0551009163078305	40076	956	78.609	8.68801476751742	0.160423256668231	39910.611	1	0.002	**	0.02824268	0.01869282;0.04082698	7.467e-12	***
LTR	ERV1--int	HERV3-int	20	0.0408154935613559	40076	303	31.859	5.7877990305139	0.0650170404685619	39910.611	19	0.038	*	0.0660066	0.04078141;0.10010326	0.0243	*
LTR	ERV1--int	MER89-int	36	0.0734678884104406	40076	696	66.599	7.91206672114182	0.135913552784637	39910.611	1	0.002	**	0.05172414	0.03648637;0.07089190	2.599e-05	***
LTR	ERV1--int	MER31-int	25	0.0510193669516949	40076	1145	105.571	9.9494698829109	0.215446623538295	39910.611	1	0.002	**	0.02183406	0.01417850;0.03206353	2.2e-16	***
LTR	ERV1--int	MER34-int	15	0.0306116201710169	40076	401	40.204	6.07447802558239	0.0820473051570376	39910.611	1	0.002	**	0.03740648	0.02108459;0.06094649	3.86e-06	***
LTR	ERV1--int	LTR19-int	11	0.0224485214587457	40076	231	21.374	4.50737622574824	0.043619517969021	39910.611	10	0.02	*	0.04761905	0.02400775;0.08360473	0.01648	*
LTR	ERV1--int	HERVIP10B3-int	20	0.0408154935613559	40076	239	28.282	5.51442516359455	0.0577171894451134	39910.611	66	0.132	ns	0.08368201	0.05186428;0.12628170	0.1085	ns
LTR	ERV1--int	MER66-int	23	0.0469378175955593	40076	776	75.291	8.54548678217598	0.153651966286402	39910.611	1	0.002	**	0.02963918	0.01887952;0.04414276	4.218e-13	***
LTR	ERV1--int	HUERS-P2-int	14	0.0285708454929491	40076	257	24.249	4.9245558429416	0.0494867451684659	39910.611	24	0.048	*	0.05447471	0.03009834;0.08971099	0.02493	*
LTR	ERV1--int	HERV-Fc2-int	0	0	40076	3	1.32490974729242	0.748810948122311	0.00270384226299957	39910.611	1	0.002	**	0	0.0000000;0.7075982	0.2602	ns
LTR	ERV1--int	HERV30-int	1	0.00204077467806779	40076	69	6.47747747747748	2.71255583565876	0.0132190720137905	39910.611	13	0.026	*	0.01449275	0.0003668574;0.0781235357	0.0203	*
LTR	ERV1--int	MER61-int	36	0.0734678884104406	40076	1204	104.47	9.89125557939623	0.213199730617743	39910.611	1	0.002	**	0.02990033	0.02102784;0.04115596	2.302e-15	***
LTR	ERV1--int	MER83B-int	10	0.0204077467806779	40076	267	24.149	4.79706272742091	0.0492826677006592	39910.611	1	0.002	**	0.03745318	0.01810384;0.06779744	0.001256	**
LTR	ERV1--int	MER34B-int	20	0.0408154935613559	40076	593	55.994	7.04354850736301	0.114271137323728	39910.611	1	0.002	**	0.03372681	0.02072056;0.05160923	1.426e-08	***
LTR	ERV1--int	LTR23-int	13	0.0265300708148813	40076	173	13.102	3.53214836495752	0.0267382298320442	39910.611	564	0.876	ns	0.07514451	0.04061649;0.12507152	1	ns
LTR	ERV1--int	HERVIP10FH-int	57	0.116324156649864	40076	400	42.73	6.798184707355	0.0872023019938369	39910.611	976	0.052	ns	0.1425	0.1097477;0.1806511	0.02835	*
LTR	ERV1--int	LTR46-int	6	0.0122446480684068	40076	80	6.546	2.59858358276901	0.0133589110426318	39910.611	521	0.962	ns	0.075	0.02802055;0.15612793	1	ns
LTR	ERV1--int	PRIMAX-int	6	0.0122446480684068	40076	72	7.86986986986987	2.73386743376007	0.0160606311501191	39910.611	317	0.634	ns	0.08333333	0.03119751;0.17260858	0.5748	ns
LTR	ERV1--int	MER65-int	33	0.0673455643762372	40076	1038	104.923	9.89813336160127	0.214124201546907	39910.611	1	0.002	**	0.03179191	0.02198308;0.04435971	2.2e-16	***
LTR	ERV1--int	HERVH-int	100	0.204077467806779	40076	5787	568.33	22.3935385897488	1.15983347278627	39910.611	1	0.002	**	0.01728011	0.01408133;0.02097786	2.2e-16	***
LTR	ERV1--int	MER50-int	19	0.0387747188832881	40076	544	46.495	6.78055683192398	0.0948858186567621	39910.611	1	0.002	**	0.03492647	0.02115651;0.05400615	3.551e-06	***
LTR	ERV1--int	HUERS-P3b-int	25	0.0510193669516949	40076	519	50.263	7.06978166655893	0.102575457643722	39910.611	1	0.002	**	0.04816956	0.03141192;0.07028907	5.651e-05	***
LTR	ERV1--int	HUERS-P1-int	20	0.0408154935613559	40076	498	47.657	6.67277130410423	0.0972571988326769	39910.611	1	0.002	**	0.04016064	0.02470080;0.06134528	4.092e-06	***
LTR	ERV1--int	HERVH48-int	4	0.00816309871227118	40076	120	12.981	3.84153568204129	0.026491296095998	39910.611	7	0.014	*	0.03333333	0.009155506;0.083148721	0.004787	**
LTR	ERV1--int	PABL_A-int	10	0.0204077467806779	40076	449	43.371	6.34930489681135	0.0885104385624783	39910.611	1	0.002	**	0.02227171	0.01073061;0.04057620	6.44e-10	***
LTR	ERV1--int	HERV9-int	6	0.0122446480684068	40076	355	37.748	6.62951328880534	0.0770351625477031	39910.611	1	0.002	**	0.01690141	0.006227135;0.036422497	7.266e-11	***
LTR	ERV1--int	MER57A-int	35	0.0714271137323728	40076	1903	199.914	13.8004005396603	0.407979428991245	39910.611	1	0.002	**	0.01839201	0.01284331;0.02548674	2.2e-16	***
LTR	ERV1--int	HERVFH21-int	12	0.0244892961368135	40076	131	13.85	3.98036974957645	0.028264729291239	39910.611	394	0.788	ns	0.09160305	0.04823261;0.15454526	0.7755	ns
LTR	ERV1--int	MER4-int	72	0.146935776820881	40076	3018	257.606	15.5104267296982	0.525715801718332	39910.611	1	0.002	**	0.02385686	0.01871223;0.02995048	2.2e-16	***
LTR	ERV1--int	PABL_B-int	6	0.0122446480684068	40076	246	22.274	4.7719697919932	0.0454562151792821	39910.611	1	0.002	**	0.02439024	0.009002214;0.052328621	5.032e-05	***
LTR	ERV1--int	HERVS71-int	17	0.0346931695271525	40076	174	21.104	4.84031121030587	0.0430685088059427	39910.611	241	0.482	ns	0.09770115	0.05795074;0.15181804	0.4156	ns
LTR	ERV1--int	HERV35I-int	19	0.0387747188832881	40076	615	54.414	7.03520419732775	0.111046713332381	39910.611	1	0.002	**	0.03089431	0.01870078;0.04782610	2.107e-08	***
LTR	ERV1--int	MER4B-int	41	0.0836717618007796	40076	1527	125.088	10.8258697320564	0.255276422930144	39910.611	1	0.002	**	0.02685003	0.01933541;0.03625014	2.2e-16	***
LTR	ERV1--int	HERVIP10F-int	24	0.0489785922736271	40076	302	37.818	6.13273890578153	0.0771780167751678	39910.611	10	0.02	*	0.0794702	0.05158019;0.11593858	0.01465	*
LTR	ERV1--int	LTR37-int	25	0.0510193669516949	40076	1383	126.579	10.5038130737884	0.258319217975143	39910.611	1	0.002	**	0.01807664	0.01173155;0.02656968	2.2e-16	***
LTR	ERV1--int	ERV24_Prim-int	17	0.0346931695271525	40076	416	38.598	6.00120074738469	0.0787698210240607	39910.611	1	0.002	**	0.04086538	0.02398281;0.06462466	8.895e-05	***
LTR	ERV1--int	LOR1-int	41	0.0836717618007796	40076	1390	137.279	11.5327430892725	0.280155507030469	39910.611	1	0.002	**	0.0294964	0.02124850;0.03980399	2.2e-16	***
LTR	ERV1--int	HERVE-int	38	0.0775494377665762	40076	268	29.327	6.03626602358672	0.0598497989836942	39910.611	926	0.152	ns	0.141791	0.1023331;0.1893872	0.09569	ns
LTR	ERV1--int	MER51-int	16	0.0326523948490847	40076	608	50.698	6.95896710893386	0.103463194628681	39910.611	1	0.002	**	0.02631579	0.01511491;0.04238410	7.328e-09	***
LTR	ERV1--int	HERV-Fc1-int	0	0	40076	6	1.57070707070707	0.979563584072526	0.00320545921656103	39910.611	1	0.002	**	0	0.0000000;0.4592581	0.3504	ns
LTR	ERV1--int	MER84-int	6	0.0122446480684068	40076	140	12.248	3.40765434105458	0.0249954082569743	39910.611	46	0.092	ns	0.04285714	0.01588784;0.09094654	0.07062	ns
LTR	ERV1--int	HERV17-int	35	0.0714271137323728	40076	899	89.635	9.99127622481736	0.182924838268607	39910.611	1	0.002	**	0.03893215	0.02726480;0.05373156	1.501e-11	***
LTR	ERV1--int	MER101-int	29	0.059182465663966	40076	1219	118.24	10.9182236470778	0.241301197934736	39910.611	1	0.002	**	0.02378999	0.01598907;0.03398874	2.2e-16	***
LTR	ERV1--int	MER110-int	9	0.0183669721026102	40076	393	35.586	5.78152488795387	0.0726230076937205	39910.611	1	0.002	**	0.02290076	0.01052393;0.04302633	8.51e-08	***
LTR	ERV1--int	HERV9NC-int	12	0.0244892961368135	40076	257	28.436	5.99899090613512	0.0580314687455358	39910.611	1	0.002	**	0.04669261	0.02435628;0.08014154	0.0004528	***
LTR	ERV1--int	HERVI-int	10	0.0204077467806779	40076	76	9.186	3.29184450426206	0.0187465561927308	39910.611	679	0.646	ns	0.1315789	0.06494157;0.22869579	0.7252	ns
LTR	ERV1--int	HERVE_a-int	10	0.0204077467806779	40076	189	19.126	4.75907267992125	0.0390318564927246	39910.611	27	0.054	ns	0.05291005	0.02566081;0.09514900	0.02884	*
LTR	ERV1--int	MER57-int	33	0.0673455643762372	40076	1272	111.638	10.1419828345258	0.227828003510132	39910.611	1	0.002	**	0.0259434	0.01792402;0.03624254	2.2e-16	***
LTR	ERV1--int	LTR43-int	3	0.00612232403420338	40076	147	5.38608870967742	2.35350352319618	0.0109917934525365	39910.611	214	0.428	ns	0.02040816	0.004228591;0.058481302	0.3827	ns
LTR	ERV1--int	MER83A-int	3	0.00612232403420338	40076	102	8.635	2.81383949305796	0.0176220893451154	39910.611	25	0.05	*	0.02941176	0.006106974;0.083553342	0.04785	*
LTR	ERV1--int	tot	1143	2.33260545703149	40076	42759	3566.37	54.3703157175975	7.27815758862064	39910.611	1	0.002	**	0.02673121	0.02522289;0.02830425	2.2e-16	***
LTR	ERV1--int	LTR38-int	6	0.0122446480684068	40076	116	10.191	3.12990659849704	0.0207975347441889	39910.611	114	0.228	ns	0.05172414	0.01921581;0.10918477	0.1916	ns
LTR	ERV1--int	LTR49-int	49	0.0999979592253219	40076	2182	208.235	13.3366277836881	0.424960715087447	39910.611	1	0.002	**	0.02245646	0.01665849;0.02958095	2.2e-16	***
LTR	ERV1--int	HUERS-P3-int	40	0.0816309871227118	40076	715	66.757	8.24790755155385	0.136235995183772	39910.611	3	0.006	**	0.05594406	0.04026439;0.07540387	0.0003054	***
LTR	ERV1--int	HERV9N-int	8	0.0163261974245424	40076	237	24.172	5.17795589274641	0.0493296055182547	39910.611	2	0.004	**	0.03375527	0.01468369;0.06542545	0.0001439	***
LTR	ERV1--int	HERVP71A-int	14	0.0285708454929491	40076	250	21.337	4.7425650151498	0.0435440093059325	39910.611	68	0.136	ns	0.056	0.03095040;0.09217427	0.1119	ns
LTR	ERV1--int	MER52-int	24	0.0489785922736271	40076	489	46.179	7.18195931062959	0.0942409338584927	39910.611	2	0.004	**	0.04907975	0.03169595;0.07214912	0.0002621	***
LTR	ERV1--int	Harlequin-int	22	0.0448970429174915	40076	570	62.229	8.33150484444275	0.126995367441481	39910.611	1	0.002	**	0.03859649	0.02434348;0.05785441	1.492e-09	***
LTR	ERV1--int	MER41-int	45	0.0918348605130508	40076	1715	158.774	12.6734976049054	0.324021958735536	39910.611	1	0.002	**	0.02623907	0.01920189;0.03495368	2.2e-16	***
LTR	ERV1--int	PRIMA41-int	27	0.0551009163078305	40076	460	49.094	7.00058370224742	0.10018979204506	39910.611	1	0.002	**	0.05869565	0.03903341;0.08425292	0.0004801	***
LTR	ERV1--int	HERV1_I-int	1	0.00204077467806779	40076	49	4.15030674846626	2.14540639167515	0.00846984091848382	39910.611	85	0.17	ns	0.02040816	0.0005165565;0.1085417640	0.1247	ns
LTR	ERV1--int	HERV15-int	4	0.00816309871227118	40076	95	8.57	3.1175020158484	0.017489438991041	39910.611	95	0.19	ns	0.04210526	0.01158965;0.10430837	0.1083	ns
LTR	ERV1--int	LTR25-int	35	0.0714271137323728	40076	592	44.581	6.81027303555583	0.0909797759229404	39910.611	94	0.188	ns	0.05912162	0.04152218;0.08126780	0.1601	ns
LTR	ERV1--int	ERV24B_Prim-int	17	0.0346931695271525	40076	376	38.95	6.26488218155368	0.0794881737107406	39910.611	1	0.002	**	0.04521277	0.02655540;0.07140474	6.11e-05	***
LTR	ERVK--int	HERVK3-int	24	0.0489785922736271	40076	336	37.798	6.21850993935572	0.0771372012816065	39910.611	17	0.034	*	0.07142857	0.04629889;0.10441774	0.01537	*
LTR	ERVK--int	HERVK9-int	32	0.0653047896981694	40076	680	69.8	8.89433016640989	0.142446072529132	39910.611	1	0.002	**	0.04705882	0.03240755;0.06578634	1.849e-07	***
LTR	ERVK--int	HERVK11-int	13	0.0265300708148813	40076	286	31.23	5.84133728021429	0.0637333931960572	39910.611	1	0.002	**	0.04545455	0.02442141;0.07647448	0.0001933	***
LTR	ERVK--int	HERVK14C-int	10	0.0204077467806779	40076	82	7.033	2.783101984595	0.0143527683108508	39910.611	887	0.23	ns	0.1219512	0.06005801;0.21285883	0.2348	ns
LTR	ERVK--int	HERVK22-int	22	0.0448970429174915	40076	421	36.67	6.24853135897901	0.074835207444746	39910.611	8	0.016	*	0.05225653	0.03303500;0.07805072	0.009285	**
LTR	ERVK--int	tot	148	0.302034652354034	40076	2628	274.481	17.2106317386912	0.560153874410726	39910.611	1	0.002	**	0.05631659	0.04781087;0.06582669	2.2e-16	***
LTR	ERVK--int	HERVK11D-int	2	0.00408154935613559	40076	43	5.1631419939577	2.41249498515668	0.0105368094405373	39910.611	118	0.236	ns	0.04651163	0.005683257;0.158111458	0.163	ns
LTR	ERVK--int	HERVK-int	24	0.0489785922736271	40076	251	32.353	6.26415442263604	0.0660251831595274	39910.611	93	0.186	ns	0.09561753	0.06222855;0.13892731	0.1312	ns
LTR	ERVK--int	HERVK14-int	20	0.0408154935613559	40076	407	41.093	6.3638706657073	0.0838615538458399	39910.611	1	0.002	**	0.04914005	0.03027088;0.07487484	0.0001995	***
LTR	ERVK--int	HERVKC4-int	6	0.0122446480684068	40076	55	6.47847847847848	2.54956621075298	0.0132211148312861	39910.611	530	0.944	ns	0.1090909	0.0411015;0.2224709	1	ns
LTR	ERVK--int	HERVK13-int	5	0.010203873390339	40076	67	10.072	3.22726373747657	0.0205546825574988	39910.611	59	0.118	ns	0.07462687	0.02467471;0.16562617	0.08798	ns
LTR	ERVL-MaLR--int	MLT1J-int	68	0.13877267810861	40076	1434	132.53	10.8589602180419	0.270463868084325	39910.611	1	0.002	**	0.0474198	0.03700849;0.05973147	1.857e-10	***
LTR	ERVL-MaLR--int	MLT-int	16	0.0326523948490847	40076	409	33.674	5.57986190320681	0.0687210465092549	39910.611	2	0.004	**	0.0391198	0.02252283;0.06275197	0.0008012	***
LTR	ERVL-MaLR--int	MLT1K-int	20	0.0408154935613559	40076	202	18.986	4.24851195759808	0.0387461480377952	39910.611	631	0.742	ns	0.0990099	0.06153295;0.14876726	0.809	ns
LTR	ERVL-MaLR--int	MST-int	6	0.0122446480684068	40076	227	19.597	4.28099496821918	0.0399930613660946	39910.611	2	0.004	**	0.02643172	0.00976042;0.05664003	0.0005095	***
LTR	ERVL-MaLR--int	MSTB1-int	8	0.0163261974245424	40076	231	17.616	4.07616966761191	0.0359502867288423	39910.611	12	0.024	*	0.03463203	0.01506807;0.06709596	0.01282	*
LTR	ERVL-MaLR--int	MLT1H-int	36	0.0734678884104406	40076	807	74.85	8.37123512855647	0.152751984653374	39910.611	1	0.002	**	0.04460967	0.03143653;0.06122636	2.966e-07	***
LTR	ERVL-MaLR--int	THE1B-int	167	0.340809371237322	40076	4215	399.406	20.0829402351471	0.815097651068346	39910.611	1	0.002	**	0.0396204	0.03393403;0.04595551	2.2e-16	***
LTR	ERVL-MaLR--int	MLT1G3-int	13	0.0265300708148813	40076	237	23.406	4.56289206359125	0.0477663721148548	39910.611	16	0.032	*	0.05485232	0.02952636;0.09197273	0.02166	*
LTR	ERVL-MaLR--int	MSTA1-int	2	0.00408154935613559	40076	28	2.6054347826087	1.34794117223056	0.00531710532970489	39910.611	500	1	ns	0.07142857	0.008770497;0.235034773	1	ns
LTR	ERVL-MaLR--int	MLT1I-int	23	0.0469378175955593	40076	801	74.577	8.33507915646543	0.152194853166262	39910.611	1	0.002	**	0.02871411	0.01828749;0.04277504	8.871e-13	***
LTR	ERVL-MaLR--int	THE1A-int	59	0.120405706006	40076	1461	143.915	12.1115012885878	0.293698087794127	39910.611	1	0.002	**	0.0403833	0.03088120;0.05178475	2.2e-16	***
LTR	ERVL-MaLR--int	MLT1C2-int	16	0.0326523948490847	40076	436	39.576	5.8800339113647	0.080765698659211	39910.611	1	0.002	**	0.03669725	0.02111850;0.05891109	1.797e-05	***
LTR	ERVL-MaLR--int	MLT1E-int	1	0.00204077467806779	40076	13	1.40268456375839	0.667814326203271	0.00286256313903469	39910.611	410	0.82	ns	0.07692308	0.001945628;0.360297435	1	ns
LTR	ERVL-MaLR--int	MLT1-int	16	0.0326523948490847	40076	245	21.971	4.52024242619701	0.0448378604518275	39910.611	112	0.224	ns	0.06530612	0.03778565;0.10388828	0.2177	ns
LTR	ERVL-MaLR--int	MLT1E1-int	2	0.00408154935613559	40076	45	4.00101214574899	1.88713959040984	0.00816516427368623	39910.611	221	0.442	ns	0.04444444	0.005428489;0.151492900	0.4319	ns
LTR	ERVL-MaLR--int	MLT1J2-int	23	0.0469378175955593	40076	582	55.23	7.45336518980875	0.112711985469684	39910.611	1	0.002	**	0.0395189	0.02521366;0.05870968	5.923e-07	***
LTR	ERVL-MaLR--int	MLT1E2-int	8	0.0163261974245424	40076	128	10.718	3.08674650789533	0.0218730229995306	39910.611	231	0.462	ns	0.0625	0.02736668;0.11943678	0.5213	ns
LTR	ERVL-MaLR--int	MLT1A0-int	30	0.0612232403420338	40076	925	83.721	9.2294280072679	0.170855696822514	39910.611	1	0.002	**	0.03243243	0.02198685;0.04597729	3.822e-12	***
LTR	ERVL-MaLR--int	MLT1H1-int	11	0.0224485214587457	40076	425	39.56	5.9102733719627	0.080733046264362	39910.611	1	0.002	**	0.02588235	0.01298963;0.04583803	5.92e-08	***
LTR	ERVL-MaLR--int	MSTC-int	4	0.00816309871227118	40076	204	19.812	4.44774532077079	0.0404318279218791	39910.611	1	0.002	**	0.01960784	0.005367693;0.049440288	2.415e-05	***
LTR	ERVL-MaLR--int	THE1-int	8	0.0163261974245424	40076	200	17.923	4.1475623290402	0.0365768045550091	39910.611	10	0.02	*	0.04	0.01742481;0.07729197	0.01248	*
LTR	ERVL-MaLR--int	MSTD-int	27	0.0551009163078305	40076	729	67.579	8.45832739389427	0.137913511969143	39910.611	1	0.002	**	0.03703704	0.02454690;0.05343148	9.733e-09	***
LTR	ERVL-MaLR--int	MLT1O-int	1	0.00204077467806779	40076	13	1.66983695652174	0.828711302179626	0.00340776097737136	39910.611	382	0.764	ns	0.07692308	0.001945628;0.360297435	1	ns
LTR	ERVL-MaLR--int	MLT1H2-int	13	0.0265300708148813	40076	343	32.452	5.65912729329548	0.0662272198526561	39910.611	2	0.004	**	0.03790087	0.02033226;0.06393967	9.383e-05	***
LTR	ERVL-MaLR--int	MLT1F1-int	9	0.0183669721026102	40076	157	15.448	3.83327405620705	0.0315258872267913	39910.611	54	0.108	ns	0.05732484	0.0265446;0.1060293	0.1058	ns
LTR	ERVL-MaLR--int	MLT1A-int	18	0.0367339442052203	40076	443	42.804	6.48395138982595	0.0873533193200139	39910.611	1	0.002	**	0.04063205	0.02425594;0.06345760	1.245e-05	***
LTR	ERVL-MaLR--int	MLT1M-int	1	0.00204077467806779	40076	1	1.07407407407407	0.266880256341812	0.00219194317273948	39910.611	26	0.052	ns	na	na	na	na
LTR	ERVL-MaLR--int	MLT1G1-int	12	0.0244892961368135	40076	297	29.746	5.27781577353164	0.0607048835738046	39910.611	1	0.002	**	0.04040404	0.02104879;0.06951359	0.0002114	***
LTR	ERVL-MaLR--int	MLT1G-int	9	0.0183669721026102	40076	180	16.515	4.01046865825665	0.0337033938082896	39910.611	32	0.064	ns	0.05	0.02311501;0.09279117	0.05219	ns
LTR	ERVL-MaLR--int	MLT1F2-int	11	0.0224485214587457	40076	305	30.223	5.16662026521833	0.0616783330952429	39910.611	2	0.004	**	0.03606557	0.01813883;0.06361382	4.933e-05	***
LTR	ERVL-MaLR--int	tot	1072	2.18771045488868	40076	27209	2316.797	43.3641815700843	4.72806065182343	39910.611	1	0.002	**	0.03939873	0.03711810;0.04177837	2.2e-16	***
LTR	ERVL-MaLR--int	MLT1J1-int	21	0.0428562682394237	40076	477	45.141	6.41921532006252	0.0921226097426583	39910.611	1	0.002	**	0.04402516	0.02745560;0.06651194	4.349e-05	***
LTR	ERVL-MaLR--int	MLT1F-int	43	0.0877533111569152	40076	518	50.987	7.13286118669841	0.104052978510643	39910.611	149	0.298	ns	0.08301158	0.06072565;0.11018831	0.2683	ns
LTR	ERVL-MaLR--int	THE1D-int	86	0.17550662231383	40076	2538	224.131	14.8274641356064	0.457400869370013	39910.611	1	0.002	**	0.03388495	0.02719110;0.04168009	2.2e-16	***
LTR	ERVL-MaLR--int	MLT1D-int	20	0.0408154935613559	40076	587	54.531	7.17820071923079	0.111285483969715	39910.611	1	0.002	**	0.03407155	0.02093360;0.05213179	4.75e-08	***
LTR	ERVL-MaLR--int	MLT1N2-int	7	0.0142854227464746	40076	73	6.41583166332665	2.3441234190055	0.0130932667972626	39910.611	689	0.626	ns	0.09589041	0.03942901;0.18764243	0.8349	ns
LTR	ERVL-MaLR--int	MSTB-int	44	0.089794085834983	40076	869	84.025	9.15511830569061	0.171476092324646	39910.611	1	0.002	**	0.05063291	0.03702758;0.06737918	9.249e-07	***
LTR	ERVL-MaLR--int	MLT1E3-int	5	0.010203873390339	40076	72	6.61122244488978	2.4627932027875	0.0134920153566045	39910.611	348	0.696	ns	0.06944444	0.02293166;0.15466731	0.6827	ns
LTR	ERVL-MaLR--int	MLT1E1A-int	6	0.0122446480684068	40076	86	6.84	2.44015457591406	0.0139588987979837	39910.611	460	0.92	ns	0.06976744	0.0260324;0.1456920	1	ns
LTR	ERVL-MaLR--int	MSTA-int	157	0.320401624456644	40076	3150	282.322	17.0108107885452	0.576155588661456	39910.611	1	0.002	**	0.04984127	0.04250415;0.05802788	2.2e-16	***
LTR	ERVL-MaLR--int	THE1C-int	64	0.130609579396339	40076	1795	161.662	12.6296184923878	0.329915716005796	39910.611	1	0.002	**	0.0356546	0.02756452;0.04530409	2.2e-16	***
LTR	ERVL-MaLR--int	MLT1B-int	21	0.0428562682394237	40076	553	49.715	6.66124216247595	0.10145711312014	39910.611	1	0.002	**	0.03797468	0.02365786;0.05746436	3.336e-06	***
LTR	ERVL-MaLR--int	MLT1C-int	10	0.0204077467806779	40076	117	11.207	3.25649439670265	0.0228709618171058	39910.611	451	0.902	ns	0.08547009	0.04174911;0.15156825	0.8749	ns
LTR	ERVL-MaLR--int	MLT1A1-int	19	0.0387747188832881	40076	454	41.313	6.31164541683608	0.0843105242750148	39910.611	1	0.002	**	0.04185022	0.02538155;0.06458466	8.233e-05	***
LTR	ERVL-MaLR--int	MLT1L-int	6	0.0122446480684068	40076	109	9.195	2.87249477392496	0.0187649231648334	39910.611	174	0.348	ns	0.05504587	0.02046622;0.11596653	0.3858	ns
LTR	ERVL-MaLR--int	MSTB2-int	4	0.00816309871227118	40076	88	7.782	2.72247826215158	0.0158813085447236	39910.611	115	0.23	ns	0.04545455	0.01252182;0.11230925	0.1889	ns
LTR	LTR	EUTREP8	26	0.0530601416297627	40076	275	27.008	4.84162962001198	0.055117242505255	39910.611	463	0.926	ns	0.09454545	0.06269287;0.13545906	0.9194	ns
LTR	LTR	LTR106_Mam	50	0.10203873390339	40076	639	58.063	7.45967007833976	0.11849350013265	39910.611	148	0.296	ns	0.07824726	0.0586318;0.1018602	0.3015	ns
LTR	LTR	LTR107_Mam	28	0.0571416909858982	40076	426	40.323	6.00255792989137	0.0822901573437277	39910.611	14	0.028	*	0.0657277	0.04411643;0.09359624	0.04635	*
LTR	LTR	LTR91A	128	0.261219158792678	40076	2403	211.653	13.6881685026506	0.431936082937083	39910.611	1	0.002	**	0.05326675	0.04462923;0.06301238	1.618e-10	***
LTR	LTR	LTR91	79	0.161221199567356	40076	1566	137.628	11.2951846907077	0.280867737393114	39910.611	1	0.002	**	0.050447	0.04013974;0.06247819	2.157e-08	***
LTR	LTR	tot	472	0.963245648047999	40076	7931	702.489	24.3635272581878	1.43362176282117	39910.611	1	0.002	**	0.0595133	0.05440613;0.06494705	2.2e-16	***
LTR	LTR	LTR90A	27	0.0551009163078305	40076	406	35.647	5.70060416867264	0.0727474949490827	39910.611	67	0.134	ns	0.06650246	0.04427952;0.09528519	0.1363	ns
LTR	LTR	MamRep1527	65	0.132650354074407	40076	1268	124.313	10.6602378806325	0.253694822554642	39910.611	1	0.002	**	0.05126183	0.03978236;0.06487396	1.627e-09	***
LTR	LTR	LTR90B	42	0.0857125364788474	40076	537	47.105	6.57458745475336	0.0961306912103835	39910.611	242	0.484	ns	0.07821229	0.05694752;0.10425170	0.4921	ns
LTR	LTR	EUTREP16	35	0.0714271137323728	40076	411	37.016	5.83195985546504	0.0755413154833575	39910.611	412	0.824	ns	0.08515815	0.06003178;0.11644472	0.7962	ns
LTR	ERVL--int	HERVL-int	86	0.17550662231383	40076	2324	231.489	15.9226068345736	0.472416889451236	39910.611	1	0.002	**	0.03700516	0.02970384;0.04550114	2.2e-16	***
LTR	ERVL--int	LTR57-int	19	0.0387747188832881	40076	366	30.514	5.42284161775091	0.0622721985265607	39910.611	25	0.05	*	0.05191257	0.03154051;0.07988304	0.02909	*
LTR	ERVL--int	MER76-int	3	0.00612232403420338	40076	155	12.583	3.40509995531786	0.0256790677741271	39910.611	3	0.006	**	0.01935484	0.004009358;0.055519235	0.00181	**
LTR	ERVL--int	tot	1103	2.25097446990878	40076	29730	2511.444	45.2883417437413	5.12529132058529	39910.611	1	0.002	**	0.03710057	0.03498061;0.03931159	2.2e-16	***
LTR	ERVL--int	MER21-int	39	0.079590212444644	40076	1093	87.404	9.1750185266824	0.178371869961838	39910.611	1	0.002	**	0.03568161	0.02549379;0.04845718	3.626e-09	***
LTR	ERVL--int	ERVL-B4-int	141	0.287749229607559	40076	3898	358.319	18.4036391220034	0.731248341870574	39910.611	1	0.002	**	0.0361724	0.03053257;0.04252049	2.2e-16	***
LTR	ERVL--int	MER70-int	10	0.0204077467806779	40076	258	25.451	4.9254298146313	0.0519397563315034	39910.611	2	0.004	**	0.03875969	0.01874063;0.07012354	0.0005094	***
LTR	ERVL--int	LTR52-int	12	0.0244892961368135	40076	170	17.219	3.9553361024929	0.0351400991816494	39910.611	122	0.244	ns	0.07058824	0.03700372;0.12005661	0.2048	ns
LTR	ERVL--int	MER68-int	17	0.0346931695271525	40076	410	30.71	5.37985528084565	0.062672190363462	39910.611	5	0.01	**	0.04146341	0.02433645;0.06555842	0.008293	**
LTR	ERVL--int	HERVL40-int	32	0.0653047896981694	40076	1333	117.031	10.5263879770719	0.238833901348952	39910.611	1	0.002	**	0.024006	0.01647669;0.03372143	2.2e-16	***
LTR	ERVL--int	ERVL47-int	7	0.0142854227464746	40076	212	18.636	4.18939793467451	0.0380318769004714	39910.611	5	0.01	**	0.03301887	0.01337642;0.06684539	0.002305	**
LTR	ERVL--int	ERVL-int	34	0.069386339054305	40076	820	72.762	8.03952672674142	0.148490847125569	39910.611	1	0.002	**	0.04146341	0.02888262;0.05746146	2.103e-07	***
LTR	ERVL--int	HERVL74-int	15	0.0306116201710169	40076	371	39.606	5.96324780001001	0.0808269218995531	39910.611	1	0.002	**	0.04043127	0.02280272;0.06580919	4.752e-06	***
LTR	ERVL--int	ERV3-16A3_I-int	263	0.53672374033183	40076	6505	576.958	23.0926288132275	1.17744127670864	39910.611	1	0.002	**	0.04043044	0.03577416;0.04550421	2.2e-16	***
LTR	ERVL--int	HERVL32-int	5	0.010203873390339	40076	114	11.364	3.29429148017542	0.0231913634415624	39910.611	26	0.052	ns	0.04385965	0.01439231;0.09938865	0.04217	*
LTR	ERVL--int	ERVL-E-int	417	0.85100304075427	40076	8861	807.436	27.3831287427084	1.64779494296035	39910.611	1	0.002	**	0.04706015	0.04274402;0.05167711	2.2e-16	***
LTR	ERVL--int	LTR53-int	15	0.0306116201710169	40076	325	31.669	5.46143445133843	0.064629293279729	39910.611	1	0.002	**	0.04615385	0.02605876;0.07498204	0.0009813	***
LTR	ERVL--int	HERVL18-int	16	0.0326523948490847	40076	504	50.049	7.09753294983364	0.102138731862615	39910.611	1	0.002	**	0.03174603	0.01825230;0.05104255	1.015e-08	***
LTR	ERVL--int	HERV16-int	98	0.199995918450644	40076	1904	172.943	12.586984673987	0.352937695149079	39910.611	1	0.002	**	0.05147059	0.04198087;0.06236999	1.481e-10	***
LTR	ERVL--int	HERVL66-int	8	0.0163261974245424	40076	107	16.275	3.80681847043786	0.0332136078855534	39910.611	18	0.036	*	0.07476636	0.03283066;0.14201161	0.02196	*
LTR	ERVL?	tot	252	0.514275218873084	40076	3926	367.066	18.745533842466	0.749098997979633	39910.611	1	0.002	**	0.06418747	0.05672033;0.07231097	3.601e-11	***
LTR	ERVL?	LTR89B	45	0.0918348605130508	40076	732	69.351	7.97705662712961	0.14152976469868	39910.611	2	0.004	**	0.06147541	0.04519034;0.08139722	0.001551	**
LTR	ERVL?	Eutr10	61	0.124487255362135	40076	999	94.271	9.35238076780592	0.192385869676129	39910.611	1	0.002	**	0.06106106	0.04702523;0.07774783	0.0001805	***
LTR	ERVL?	LTR89	87	0.177547396991898	40076	1093	108.073	10.0838164577879	0.220552641782821	39910.611	21	0.042	*	0.07959744	0.06424278;0.09725830	0.03316	*
LTR	ERVL?	LTR55	32	0.0653047896981694	40076	406	35.904	5.89758980987704	0.0732719740413461	39910.611	293	0.586	ns	0.07881773	0.05453389;0.10944678	0.5413	ns
LTR	ERVL?	LTR87	30	0.0612232403420338	40076	696	63.413	7.72049461090655	0.129411644660313	39910.611	1	0.002	**	0.04310345	0.02926760;0.06096346	1.824e-06	***
LTR	ERVK	MER9a1	27	0.0551009163078305	40076	341	31.666	5.30458128249371	0.0646231709556948	39910.611	215	0.43	ns	0.07917889	0.05282604;0.11311139	0.4548	ns
LTR	ERVK	MER11C	53	0.108161057937593	40076	869	84.791	9.08250025107684	0.173039325728046	39910.611	1	0.002	**	0.06098964	0.04601557;0.07902011	0.0001532	***
LTR	ERVK	LTR22	5	0.010203873390339	40076	104	6.702	2.46033519042615	0.0136772718924104	39910.611	340	0.68	ns	0.04807692	0.01579245;0.10863596	0.6879	ns
LTR	ERVK	LTR14A	14	0.0285708454929491	40076	133	11.963	3.14316886445996	0.024413787473725	39910.611	774	0.456	ns	0.1052632	0.05875503;0.17030467	0.5425	ns
LTR	ERVK	LTR3B_	28	0.0571416909858982	40076	264	24.497	4.61207786819154	0.0499928572886268	39910.611	821	0.362	ns	0.1060606	0.07164227;0.14963073	0.4569	ns
LTR	ERVK	MER11A	73	0.148976551498949	40076	968	89.152	9.69953488456932	0.1819391440991	39910.611	53	0.106	ns	0.07541322	0.05957471;0.09388944	0.07516	ns
LTR	ERVK	LTR5A	29	0.059182465663966	40076	267	25.57	5.20309255848598	0.0521826085181935	39910.611	773	0.458	ns	0.1086142	0.07395745;0.15225342	0.4661	ns
LTR	ERVK	LTR13	63	0.128568804718271	40076	466	58.162	7.21025268237831	0.118695536825779	39910.611	775	0.454	ns	0.1351931	0.1054735;0.1696330	0.4835	ns
LTR	ERVK	LTR13A	31	0.0632640150201016	40076	189	24.641	4.95162979610124	0.0502867288422685	39910.611	911	0.182	ns	0.1640212	0.1142478;0.2246624	0.1936	ns
LTR	ERVK	LTR22C0	13	0.0265300708148813	40076	113	9.66	2.97712332013024	0.0197138833901349	39910.611	909	0.186	ns	0.1150442	0.06269858;0.18869267	0.2401	ns
LTR	ERVK	LTR22E	3	0.00612232403420338	40076	122	10.577	3.16323838448465	0.0215852737699231	39910.611	8	0.016	*	0.02459016	0.005100077;0.070181690	0.00939	**
LTR	ERVK	LTR3B	10	0.0204077467806779	40076	90	8.675	2.78408443229118	0.0177037203322381	39910.611	770	0.464	ns	0.1111111	0.0545856;0.1948586	0.5919	ns
LTR	ERVK	LTR5_Hs	86	0.17550662231383	40076	653	73.739	8.58117215277234	0.150484683986041	39910.611	933	0.138	ns	0.1316998	0.1067096;0.1600730	0.1375	ns
LTR	ERVK	LTR22C2	6	0.0122446480684068	40076	70	6.85585585585586	2.50034932293804	0.0139912570271134	39910.611	454	0.908	ns	0.08571429	0.03210764;0.17728592	1	ns
LTR	ERVK	LTR22B2	0	0	40076	40	3.52740434332989	1.68510211426758	0.00719863746317399	39910.611	1	0.002	**	0	0.0000000;0.0880973	0.04663	*
LTR	ERVK	LTR14	11	0.0224485214587457	40076	97	9.785	3.01494027550545	0.0199689802248934	39910.611	727	0.55	ns	0.1134021	0.0579887;0.1938539	0.6145	ns
LTR	ERVK	LTR22A	7	0.0142854227464746	40076	170	16.968	3.97401167194672	0.0346278647374543	39910.611	5	0.01	**	0.04117647	0.01671287;0.08299654	0.006964	**
LTR	ERVK	LTR5	3	0.00612232403420338	40076	27	2.90774125132556	1.47770892303453	0.00593404471607836	39910.611	664	0.676	ns	0.1111111	0.02352745;0.29158692	1	ns
LTR	ERVK	MER9a2	35	0.0714271137323728	40076	310	29.117	5.22595652695482	0.0594212363013	39910.611	882	0.24	ns	0.1129032	0.07991304;0.15351189	0.2429	ns
LTR	ERVK	LTR5B	45	0.0918348605130508	40076	442	57.874	7.1319695028084	0.118107793718496	39910.611	36	0.072	ns	0.10181	0.07523429;0.13385309	0.07748	ns
LTR	ERVK	LTR22B	21	0.0428562682394237	40076	142	10.473	3.15042793858171	0.021373033203404	39910.611	1000	0.004	**	0.1478873	0.09393583;0.21713567	0.002011	**
LTR	ERVK	LTR3A	24	0.0489785922736271	40076	163	18.734	4.16276021079435	0.0382318728189221	39910.611	908	0.188	ns	0.1472393	0.09667392;0.21111422	0.2176	ns
LTR	ERVK	LTR3	12	0.0244892961368135	40076	92	11.597	3.13790335055709	0.0236668639415522	39910.611	632	0.74	ns	0.1304348	0.06925269;0.21676125	0.875	ns
LTR	ERVK	MER11D	12	0.0244892961368135	40076	260	26.826	5.1466700119798	0.0547458215138467	39910.611	1	0.002	**	0.04615385	0.02407258;0.07923303	0.001443	**
LTR	ERVK	tot	709	1.44690924675007	40076	8264	800.365	26.7460113685036	1.63336462521173	39910.611	1	0.002	**	0.0857938	0.07984199;0.09203954	0.0005793	***
LTR	ERVK	LTR13_	8	0.0163261974245424	40076	44	3.73217922606925	1.81750552594936	0.00761653685857278	39910.611	973	0.058	ns	0.1818182	0.08191884;0.32713685	0.03002	*
LTR	ERVK	LTR22C	0	0	40076	16	1.6286594761171	0.83657419230748	0.00332372701805494	39910.611	1	0.002	**	0	0.0000000;0.2059072	0.3979	ns
LTR	ERVK	LTR14B	32	0.0653047896981694	40076	363	37.648	5.78182717880131	0.0768310850798963	39910.611	193	0.386	ns	0.08815427	0.06107906;0.12216800	0.3887	ns
LTR	ERVK	MER11B	29	0.059182465663966	40076	544	52.247	7.11664511112066	0.106624354605008	39910.611	1	0.002	**	0.05330882	0.03598878;0.07566578	0.0003463	***
LTR	ERVK	MER9B	2	0.00408154935613559	40076	39	3.49793388429752	1.61110285111322	0.0071384948966297	39910.611	292	0.584	ns	0.05128205	0.006271972;0.173244781	0.5777	ns
LTR	ERVK	MER9a3	50	0.10203873390339	40076	575	49.591	7.05176902957311	0.10120405706006	39910.611	546	0.912	ns	0.08695652	0.06522859;0.11303502	0.9407	ns
LTR	ERVK	LTR14C	12	0.0244892961368135	40076	137	10.434	3.07165738308801	0.0212934429909594	39910.611	760	0.484	ns	0.08759124	0.04608116;0.14800564	0.627	ns
LTR	ERVK	LTR22B1	10	0.0204077467806779	40076	154	12.851	3.61162606630904	0.0262259953878492	39910.611	268	0.536	ns	0.06493506	0.03157543;0.11617453	0.4687	ns
LTR	ERV1	LTR64	34	0.069386339054305	40076	372	36.416	5.79936001439613	0.0743168506765168	39910.611	374	0.748	ns	0.09139785	0.06412717;0.12537610	0.7276	ns
LTR	ERV1	LTR9C	13	0.0265300708148813	40076	153	15.176	3.79069827253415	0.0309707965143569	39910.611	347	0.694	ns	0.08496732	0.04601843;0.14091389	0.6844	ns
LTR	ERV1	LTR43B	19	0.0387747188832881	40076	242	23.519	4.36448023110286	0.0479969796534765	39910.611	192	0.384	ns	0.0785124	0.04793008;0.11989265	0.3849	ns
LTR	ERV1	MER61F	10	0.0204077467806779	40076	159	13.448	3.5746432093391	0.0274443378706557	39910.611	210	0.42	ns	0.06289308	0.03056885;0.11261976	0.3928	ns
LTR	ERV1	MER4E	34	0.069386339054305	40076	729	61.131	7.82464466056219	0.124754596844962	39910.611	1	0.002	**	0.04663923	0.03251199;0.06456661	0.0001301	***
LTR	ERV1	LTR21C	3	0.00612232403420338	40076	22	2.2743972445465	1.20698115792195	0.00464153230453766	39910.611	744	0.516	ns	0.1363636	0.02905585;0.34912210	0.4917	ns
LTR	ERV1	LTR77	5	0.010203873390339	40076	103	8.583	2.90612397473965	0.0175159690618559	39910.611	147	0.294	ns	0.04854369	0.01594759;0.10965615	0.2815	ns
LTR	ERV1	LTR10F	35	0.0714271137323728	40076	449	40.481	6.11923884842584	0.0826125997428624	39910.611	226	0.452	ns	0.077951	0.05489406;0.10674528	0.41	ns
LTR	ERV1	LTR2752	18	0.0367339442052203	40076	230	21.638	4.78621602770538	0.0441582824840309	39910.611	275	0.55	ns	0.07826087	0.04704053;0.12086673	0.4973	ns
LTR	ERV1	MER95	4	0.00816309871227118	40076	139	13.384	3.38792296577447	0.0273137282912594	39910.611	3	0.006	**	0.02877698	0.00789528;0.07204024	0.003666	**
LTR	ERV1	LTR68	9	0.0183669721026102	40076	352	29.154	5.210703928975	0.0594967449643885	39910.611	1	0.002	**	0.02556818	0.01175659;0.04797996	1.611e-05	***
LTR	ERV1	LTR9B	44	0.089794085834983	40076	685	63.119	7.41659253598608	0.128811656904961	39910.611	8	0.016	*	0.06423358	0.04705652;0.08527426	0.009886	**
LTR	ERV1	HERV-Fc1_LTR3	0	0	40076	5	1.27227722772277	0.536622802474161	0.00259643114981893	39910.611	1	0.002	**	0	0.0000000;0.5218238	0.3386	ns
LTR	ERV1	MER57E3	6	0.0122446480684068	40076	243	41.971	5.84964762847962	0.0856533540131834	39910.611	1	0.002	**	0.02469136	0.009114002;0.052965210	4.177e-13	***
LTR	ERV1	LTR6B	18	0.0367339442052203	40076	154	15.472	3.71685768237513	0.0315748658190649	39910.611	787	0.43	ns	0.1168831	0.07076359;0.17842455	0.5014	ns
LTR	ERV1	LTR60B	13	0.0265300708148813	40076	247	22.736	4.56170068210455	0.0463990530805494	39910.611	22	0.044	*	0.05263158	0.02831827;0.08832009	0.03545	*
LTR	ERV1	LTR12F	56	0.114283381971796	40076	637	59.64	7.57639767975532	0.121711801799963	39910.611	354	0.708	ns	0.08791209	0.06709011;0.11264335	0.6831	ns
LTR	ERV1	MER90a	90	0.183669721026102	40076	1252	115.233	10.6586264273272	0.235164588477786	39910.611	7	0.014	*	0.07188498	0.05819703;0.08762203	0.01259	*
LTR	ERV1	LTR109A2	0	0	40076	26	3.06289308176101	1.5569720712104	0.00625067464288689	39910.611	1	0.002	**	0	0.0000000;0.1322746	0.06572	ns
LTR	ERV1	MER51B	50	0.10203873390339	40076	713	64.36	7.72787940641674	0.131344258280443	39910.611	35	0.07	ns	0.07012623	0.05249366;0.09141055	0.06684	ns
LTR	ERV1	LTR58	0	0	40076	76	7.23223223223223	2.70420924067588	0.0147593564054453	39910.611	1	0.002	**	0	0.00000000;0.04737875	0.001177	**
LTR	ERV1	LTR78B	238	0.485704373380135	40076	3270	295.275	16.5789697278582	0.602589743066468	39910.611	1	0.002	**	0.07278287	0.06411124;0.08222750	0.0003546	***
LTR	ERV1	LTR12C	205	0.418358809003898	40076	2731	272.269	15.556048008078	0.55563968082284	39910.611	1	0.002	**	0.07506408	0.06545820;0.08559207	8.847e-06	***
LTR	ERV1	MER41B	235	0.479582049345932	40076	2851	284.312	15.2529114370768	0.580216730270811	39910.611	3	0.006	**	0.08242722	0.07258941;0.09313177	0.001764	**
LTR	ERV1	LTR12	47	0.0959164098691863	40076	778	71.209	8.21137904043808	0.14532152405053	39910.611	2	0.004	**	0.06041131	0.04472199;0.07952750	0.00184	**
LTR	ERV1	LTR6A	34	0.069386339054305	40076	287	27.487	5.03062005503677	0.0560947735760495	39910.611	918	0.168	ns	0.1184669	0.08345319;0.16159604	0.1918	ns
LTR	ERV1	MER101B	12	0.0244892961368135	40076	261	21.997	4.52697299356695	0.0448909205934573	39910.611	14	0.028	*	0.04597701	0.02397948;0.07893475	0.02507	*
LTR	ERV1	MER50B	35	0.0714271137323728	40076	692	57.384	7.51258830117709	0.117107814126242	39910.611	2	0.004	**	0.05057803	0.03547883;0.06964278	0.001456	**
LTR	ERV1	HERV1_LTRb	0	0	40076	10	1.2253164556962	0.496042294544784	0.00250059479540459	39910.611	1	0.002	**	0	0.0000000;0.3084971	0.6221	ns
LTR	ERV1	LTR25	12	0.0244892961368135	40076	284	16.689	3.91683808966117	0.0340584886022734	39910.611	150	0.3	ns	0.04225352	0.02202064;0.07264464	0.3107	ns
LTR	ERV1	LTR10B2	14	0.0285708454929491	40076	101	11.576	3.12537869577304	0.0236240076733128	39910.611	807	0.39	ns	0.1386139	0.07790365;0.22162269	0.4341	ns
LTR	ERV1	LTR24B	42	0.0857125364788474	40076	454	44.195	6.36863678776978	0.0901920368972062	39910.611	395	0.79	ns	0.09251101	0.06748808;0.12298942	0.8122	ns
LTR	ERV1	LTR35	3	0.00612232403420338	40076	105	9.984	3.01078209254818	0.0203750943858289	39910.611	8	0.016	*	0.02857143	0.005931322;0.081231933	0.01809	*
LTR	ERV1	LTR49	63	0.128568804718271	40076	1462	129.85	10.8762030043482	0.264994591947103	39910.611	1	0.002	**	0.04309166	0.03326894;0.05479885	1.985e-11	***
LTR	ERV1	MER31B	112	0.228566763943593	40076	1486	136.637	11.2652624087119	0.278845329687149	39910.611	15	0.03	*	0.07537012	0.06246127;0.08998563	0.02769	*
LTR	ERV1	LTR45C	42	0.0857125364788474	40076	424	42.979	6.27215265271015	0.0877104548886757	39910.611	479	0.958	ns	0.0990566	0.07232712;0.13153345	0.9359	ns
LTR	ERV1	MER4B	110	0.224485214587457	40076	1738	156.627	11.7472494171559	0.319640415501724	39910.611	1	0.002	**	0.06329114	0.05230156;0.07578176	5.585e-05	***
LTR	ERV1	MER34A1	49	0.0999979592253219	40076	775	72.837	8.01065550386494	0.148643905226424	39910.611	2	0.004	**	0.06322581	0.04713722;0.08272947	0.002507	**
LTR	ERV1	MER89	93	0.189792045060305	40076	1388	127.628	10.4908376059147	0.260459990612436	39910.611	1	0.002	**	0.06700288	0.05441720;0.08145696	0.000957	***
LTR	ERV1	MER92D	6	0.0122446480684068	40076	231	18.135	4.14656110155982	0.0370094487867595	39910.611	4	0.008	**	0.02597403	0.009590369;0.055674343	0.001308	**
LTR	ERV1	MER49	114	0.232648313299729	40076	1335	131.596	10.9454367928643	0.26855778453501	39910.611	54	0.108	ns	0.08539326	0.07095315;0.10168782	0.1082	ns
LTR	ERV1	LTR1A1	19	0.0387747188832881	40076	359	31.693	5.59160236578183	0.0646782718720026	39910.611	16	0.032	*	0.05292479	0.03216130;0.08141703	0.01537	*
LTR	ERV1	LTR72	16	0.0326523948490847	40076	153	17.243	3.99448456085474	0.035189077773923	39910.611	439	0.878	ns	0.1045752	0.06096587;0.16426490	0.8981	ns
LTR	ERV1	MER34D	17	0.0346931695271525	40076	249	25.916	4.6860327466742	0.052888716556805	39910.611	35	0.07	ns	0.06827309	0.04027163;0.10706310	0.07652	ns
LTR	ERV1	LTR26	52	0.106120283259525	40076	596	61.318	7.62148036558272	0.125136221709761	39910.611	126	0.252	ns	0.08724832	0.06584662;0.11284104	0.225	ns
LTR	ERV1	LTR27C	7	0.0142854227464746	40076	120	11.075	3.31758668031167	0.0226015795596008	39910.611	137	0.274	ns	0.05833333	0.02377202;0.11649838	0.2671	ns
LTR	ERV1	LTR29	45	0.0918348605130508	40076	708	61.178	7.45102904529529	0.124850513254832	39910.611	17	0.034	*	0.06355932	0.04673476;0.08412599	0.03197	*
LTR	ERV1	LTR23	47	0.0959164098691863	40076	856	80.987	8.42554572836803	0.165276218852676	39910.611	1	0.002	**	0.05490654	0.04061866;0.07234816	3.117e-05	***
LTR	ERV1	MER61E	16	0.0326523948490847	40076	318	25.955	5.00379985740968	0.0529683067692496	39910.611	34	0.068	ns	0.05031447	0.02902904;0.08042319	0.04012	*
LTR	ERV1	PABL_A	33	0.0673455643762372	40076	524	50.831	6.78369054847415	0.103734617660864	39910.611	3	0.006	**	0.0629771	0.04374343;0.08730950	0.007675	**
LTR	ERV1	MER65D	28	0.0571416909858982	40076	470	44.211	6.15925445288758	0.0902246892920553	39910.611	4	0.008	**	0.05957447	0.03994814;0.08495339	0.008913	**
LTR	ERV1	MER57E1	32	0.0653047896981694	40076	501	46.6	6.66756750670412	0.0951000999979592	39910.611	19	0.038	*	0.06387226	0.04409519;0.08897509	0.0253	*
LTR	ERV1	LTR8	228	0.465296626599457	40076	3403	321.552	17.5031327383316	0.656215179282056	39910.611	1	0.002	**	0.06699971	0.05882737;0.07592519	1.042e-08	***
LTR	ERV1	LTR8A	108	0.220403665231322	40076	1442	136.763	11.3527845358184	0.279102467296586	39910.611	7	0.014	*	0.07489598	0.06184029;0.08971330	0.009073	**
LTR	ERV1	MER57B2	67	0.136731903430542	40076	1104	104.147	9.78463745522184	0.212540560396727	39910.611	1	0.002	**	0.06068841	0.04733867;0.07643478	6.98e-05	***
LTR	ERV1	LTR39	88	0.179588171669966	40076	1272	119.076	10.4501401631475	0.243007285565601	39910.611	3	0.006	**	0.06918239	0.05585267;0.08454245	0.002385	**
LTR	ERV1	MER4E1	59	0.120405706006	40076	1050	104.006	9.69422209060334	0.212252811167119	39910.611	1	0.002	**	0.05619048	0.04304648;0.07188629	8.206e-07	***
LTR	ERV1	LTR44	16	0.0326523948490847	40076	218	23.019	4.5615179980404	0.0469765923144426	39910.611	74	0.148	ns	0.0733945	0.04253109;0.11645311	0.1505	ns
LTR	ERV1	LTR1B	19	0.0387747188832881	40076	321	29.097	5.24300296395874	0.0593804208077386	39910.611	42	0.084	ns	0.05919003	0.03600881;0.09089160	0.05129	ns
LTR	ERV1	LTR46	31	0.0632640150201016	40076	255	26.196	4.99003852535072	0.0534601334666639	39910.611	859	0.286	ns	0.1215686	0.08411436;0.16810085	0.3031	ns
LTR	ERV1	LTR1B1	9	0.0183669721026102	40076	168	15.177	3.8063314568176	0.0309728372890349	39910.611	57	0.114	ns	0.05357143	0.02478579;0.09925709	0.1058	ns
LTR	ERV1	MER4D1	87	0.177547396991898	40076	1536	146.219	11.3576421424095	0.298400032652395	39910.611	1	0.002	**	0.05664062	0.04561227;0.06939957	4.88e-08	***
LTR	ERV1	HERV1_LTRa	1	0.00204077467806779	40076	27	3.32124352331606	1.65499824741106	0.00677790968208008	39910.611	125	0.25	ns	0.03703704	0.0009372571;0.1897056174	0.2442	ns
LTR	ERV1	LTR28B	13	0.0265300708148813	40076	261	24.266	4.89931089514099	0.0495214383379931	39910.611	13	0.026	*	0.04980843	0.02678405;0.08366797	0.0138	*
LTR	ERV1	LTR38B	16	0.0326523948490847	40076	226	23.225	4.582944291433	0.0473969918981245	39910.611	58	0.116	ns	0.07079646	0.04100521;0.11242449	0.1248	ns
LTR	ERV1	LTR1A2	54	0.110201832615661	40076	837	78.513	8.57527646005459	0.160227342299137	39910.611	2	0.004	**	0.06451613	0.04883454;0.08334425	0.002967	**
LTR	ERV1	MER72	51	0.104079508581458	40076	774	75.31	8.61359936925872	0.153690741005286	39910.611	2	0.004	**	0.06589147	0.04945047;0.08572826	0.00238	**
LTR	ERV1	MER51E	31	0.0632640150201016	40076	233	25.621	4.7205553320179	0.052286688026775	39910.611	900	0.204	ns	0.1330472	0.09222112;0.18350546	0.2498	ns
LTR	ERV1	MER92B	41	0.0836717618007796	40076	804	84.943	8.75479282435612	0.173349523479113	39910.611	1	0.002	**	0.05099502	0.03683999;0.06854750	4.205e-08	***
LTR	ERV1	LTR26C	22	0.0448970429174915	40076	312	33.773	5.86257970869828	0.0689230832023836	39910.611	18	0.036	*	0.07051282	0.04471463;0.10481324	0.02876	*
LTR	ERV1	MER65A	115	0.234689087977796	40076	1394	132.875	11.153464698235	0.271167935348258	39910.611	59	0.118	ns	0.08249641	0.06858727;0.09819368	0.1102	ns
LTR	ERV1	MER51C	20	0.0408154935613559	40076	180	18.35	4.19536662296646	0.037448215342544	39910.611	697	0.61	ns	0.1111111	0.06920486;0.16637711	0.6237	ns
LTR	ERV1	LTR10A	42	0.0857125364788474	40076	311	32.183	5.2980732894686	0.0656782514642558	39910.611	973	0.058	ns	0.1350482	0.09909396;0.17813310	0.07617	ns
LTR	ERV1	HERV-Fc1_LTR1	0	0	40076	17	2.22131147540984	1.17674423736553	0.00453319621111781	39910.611	1	0.002	**	0	0.0000000;0.1950643	0.1534	ns
LTR	ERV1	MER39	184	0.375502540764474	40076	3348	297.653	16.0564130302941	0.607442705250913	39910.611	1	0.002	**	0.05495818	0.04748075;0.06322428	2.121e-13	***
LTR	ERV1	LTR71B	36	0.0734678884104406	40076	233	23.756	4.60843809784852	0.0484806432521785	39910.611	997	0.01	**	0.1545064	0.1106208;0.2074297	0.01223	*
LTR	ERV1	MER34B	37	0.0755086630885084	40076	667	59.303	7.30099277465024	0.121024060733454	39910.611	2	0.004	**	0.05547226	0.03935468;0.07565362	0.001693	**
LTR	ERV1	LTR19B	30	0.0612232403420338	40076	283	25.036	4.7435435283346	0.0510928348401053	39910.611	879	0.246	ns	0.1060071	0.07267377;0.14786499	0.2946	ns
LTR	ERV1	MER67C	59	0.120405706006	40076	1648	154.494	11.8450102688123	0.315287443113406	39910.611	1	0.002	**	0.03580097	0.02736288;0.04593972	2.2e-16	***
LTR	ERV1	LTR51	32	0.0653047896981694	40076	414	39.936	6.2917000476413	0.0815003775433154	39910.611	120	0.24	ns	0.07729469	0.05346796;0.10736666	0.2113	ns
LTR	ERV1	LTR48B	57	0.116324156649864	40076	1013	92.72	9.7053487208752	0.189220628150446	39910.611	1	0.002	**	0.05626851	0.04289229;0.07229106	4.167e-05	***
LTR	ERV1	MER41C	61	0.124487255362135	40076	837	75.997	8.25924973627788	0.155092753209118	39910.611	33	0.066	ns	0.07287933	0.05620229;0.09263513	0.07118	ns
LTR	ERV1	LTR27E	15	0.0306116201710169	40076	222	19.989	4.49834570860379	0.0407930450398971	39910.611	154	0.308	ns	0.06756757	0.03830732;0.10899432	0.2906	ns
LTR	ERV1	LTR1	24	0.0489785922736271	40076	244	21.638	4.51390422265818	0.0441582824840309	39910.611	723	0.558	ns	0.09836066	0.06404336;0.14281341	0.5731	ns
LTR	ERV1	LTR4	12	0.0244892961368135	40076	102	8.9039039039039	2.84551730133542	0.0181708616230361	39910.611	887	0.23	ns	0.1176471	0.06229089;0.19648973	0.2891	ns
LTR	ERV1	MER87	14	0.0285708454929491	40076	165	16.699	3.93724534426049	0.0340788963490541	39910.611	307	0.614	ns	0.08484848	0.04716487;0.13826362	0.6048	ns
LTR	ERV1	LTR31	21	0.0428562682394237	40076	241	25.554	4.91805563930211	0.0521499561233444	39910.611	222	0.444	ns	0.08713693	0.05474916;0.13011322	0.4022	ns
LTR	ERV1	MER34C_	44	0.089794085834983	40076	651	57.512	7.32526555938525	0.117369033285035	39910.611	36	0.072	ns	0.06758833	0.04953579;0.08967488	0.06218	ns
LTR	ERV1	MER61A	40	0.0816309871227118	40076	811	67.088	7.77165713697244	0.136911491602212	39910.611	1	0.002	**	0.04932182	0.03546664;0.06655963	0.0002703	***
LTR	ERV1	LTR12_	38	0.0775494377665762	40076	545	51.879	6.99179835551943	0.105873349523479	39910.611	20	0.04	*	0.06972477	0.04981053;0.09444927	0.04097	*
LTR	ERV1	LTR10C	40	0.0816309871227118	40076	519	56.282	7.15889137546629	0.114858880431012	39910.611	10	0.02	*	0.07707129	0.05562914;0.10347237	0.01971	*
LTR	ERV1	MER66B	177	0.361217118018	40076	1430	155.498	11.7363426048211	0.317336380890186	39910.611	969	0.066	ns	0.1237762	0.1071438;0.1419709	0.07425	ns
LTR	ERV1	LTR70	12	0.0244892961368135	40076	151	24.376	4.65986462661077	0.0497459235525806	39910.611	3	0.006	**	0.0794702	0.04173734;0.13470346	0.005314	**
LTR	ERV1	MER83B	14	0.0285708454929491	40076	147	15.224	3.61259946228126	0.0310687536989041	39910.611	442	0.884	ns	0.0952381	0.05305122;0.15462976	0.8921	ns
LTR	ERV1	HERV1_LTRd	1	0.00204077467806779	40076	16	1.89540816326531	1.00663410504527	0.00386810098419483	39910.611	346	0.692	ns	0.0625	0.001581112;0.302320738	0.7118	ns
LTR	ERV1	LTR12E	11	0.0224485214587457	40076	112	10.224	3.22710988939612	0.0208648803085651	39910.611	670	0.664	ns	0.09821429	0.05005573;0.16893933	0.7429	ns
LTR	ERV1	MER90	54	0.110201832615661	40076	701	62.908	7.47230696447698	0.128381053447889	39910.611	122	0.244	ns	0.07703281	0.05839643;0.09931804	0.2612	ns
LTR	ERV1	LTR61	21	0.0428562682394237	40076	184	17.683	3.94741600203137	0.0360870186322728	39910.611	823	0.358	ns	0.1141304	0.07205322;0.16915811	0.3817	ns
LTR	ERV1	MER57F	29	0.059182465663966	40076	413	38.506	5.58490422076826	0.0785820697536785	39910.611	48	0.096	ns	0.07021792	0.04752719;0.09928992	0.1268	ns
LTR	ERV1	MER72B	12	0.0244892961368135	40076	188	17.182	3.98531789933485	0.0350645905185608	39910.611	113	0.226	ns	0.06382979	0.03341374;0.10884275	0.2526	ns
LTR	ERV1	MER50	138	0.281626905573356	40076	2531	228.839	14.7752288099503	0.467008836554356	39910.611	1	0.002	**	0.0545239	0.04600064;0.06409520	1.924e-11	***
LTR	ERV1	LTR56	87	0.177547396991898	40076	976	96.213	9.33728096481068	0.196349054100937	39910.611	171	0.342	ns	0.08913934	0.07201159;0.10879121	0.3611	ns
LTR	ERV1	LTR26E	12	0.0244892961368135	40076	118	12.133	3.32119576980059	0.0247607191689965	39910.611	554	0.896	ns	0.1016949	0.05366117;0.17090325	1	ns
LTR	ERV1	MER61B	31	0.0632640150201016	40076	429	34.983	5.73302525535851	0.0713924205628457	39910.611	284	0.568	ns	0.07226107	0.04962298;0.10100299	0.5371	ns
LTR	ERV1	MER57C2	18	0.0367339442052203	40076	454	38.737	5.80237007596882	0.0790534887043122	39910.611	1	0.002	**	0.03964758	0.02366404;0.06193805	0.0001974	***
LTR	ERV1	LTR1D	11	0.0224485214587457	40076	296	27.299	5.24510344131649	0.0557111079365727	39910.611	1	0.002	**	0.03716216	0.01869464;0.06551931	0.0003969	***
LTR	ERV1	MER4A	62	0.126528030040203	40076	834	80.098	8.46049501955861	0.163461970163874	39910.611	18	0.036	*	0.07434053	0.05746832;0.09429106	0.03415	*
LTR	ERV1	MER52D	54	0.110201832615661	40076	657	62.091	7.87748524427522	0.126713740535907	39910.611	174	0.348	ns	0.08219178	0.06234606;0.10588317	0.3168	ns
LTR	ERV1	HERV-Fc1_LTR2	0	0	40076	3	1.18481848184818	0.421484938087677	0.0024179475558625	39910.611	1	0.002	**	0	0.0000000;0.7075982	0.2831	ns
LTR	ERV1	LTR10D	16	0.0326523948490847	40076	181	18.117	3.97229028270721	0.0369727148425542	39910.611	355	0.71	ns	0.08839779	0.05137317;0.13958300	0.7101	ns
LTR	ERV1	LTR35B	16	0.0326523948490847	40076	206	18.777	4.18817523652149	0.038319626130079	39910.611	293	0.586	ns	0.0776699	0.04504549;0.12306774	0.6273	ns
LTR	ERV1	MER65C	54	0.110201832615661	40076	680	66.559	7.91929505917251	0.135831921797514	39910.611	67	0.134	ns	0.07941176	0.0602171;0.1023468	0.1069	ns
LTR	ERV1	LTR7B	65	0.132650354074407	40076	845	83.201	8.61189664149331	0.169794493989919	39910.611	17	0.034	*	0.07692308	0.05986640;0.09699692	0.0374	*
LTR	ERV1	LTR1F	4	0.00816309871227118	40076	132	11.53	3.275336292326	0.0235301320381217	39910.611	16	0.032	*	0.03030303	0.008317052;0.075769771	0.01914	*
LTR	ERV1	MER52A	112	0.228566763943593	40076	1420	135.388	12.4001298065472	0.276296402114243	39910.611	37	0.074	ns	0.07887324	0.06538445;0.09413330	0.03366	*
LTR	ERV1	LTR27B	7	0.0142854227464746	40076	150	13.012	3.50544492812884	0.0265545601110181	39910.611	51	0.102	ns	0.04666667	0.01896557;0.09378586	0.08223	ns
LTR	ERV1	MER4D	81	0.165302748923491	40076	1315	125.172	10.8344728437429	0.255447848003102	39910.611	1	0.002	**	0.06159696	0.04921438;0.07598078	1.455e-05	***
LTR	ERV1	MER4D0	29	0.059182465663966	40076	444	41.24	6.38115343171742	0.0841615477235158	39910.611	24	0.048	*	0.06531532	0.04417550;0.09245915	0.04915	*
LTR	ERV1	MER101	25	0.0510193669516949	40076	364	32.667	5.49948682654621	0.0666659864084407	39910.611	96	0.192	ns	0.06868132	0.04493686;0.09971987	0.1696	ns
LTR	ERV1	LTR10G	20	0.0408154935613559	40076	116	11.616	3.30173370298779	0.0237056386604355	39910.611	994	0.016	*	0.1724138	0.1086127;0.2536424	0.01868	*
LTR	ERV1	LTR1F1	18	0.0367339442052203	40076	221	18.883	4.1250851297067	0.0385359482459542	39910.611	472	0.944	ns	0.08144796	0.04898501;0.12566894	1	ns
LTR	ERV1	MER61D	18	0.0367339442052203	40076	267	24.745	4.97279636660337	0.0504989694087876	39910.611	95	0.19	ns	0.06741573	0.04044114;0.10445507	0.1702	ns
LTR	ERV1	MER51D	17	0.0346931695271525	40076	151	16.411	3.8661383868178	0.0334911532417706	39910.611	623	0.758	ns	0.1125828	0.06696796;0.17412912	0.8957	ns
LTR	ERV1	MER57C1	8	0.0163261974245424	40076	187	19.574	4.25848079233178	0.039946123548499	39910.611	4	0.008	**	0.04278075	0.01864794;0.08255234	0.003801	**
LTR	ERV1	MER67D	23	0.0469378175955593	40076	1042	90.779	9.18632394092151	0.185259484500316	39910.611	1	0.002	**	0.02207294	0.01404258;0.03293701	2.2e-16	***
LTR	ERV1	MER41A	207	0.422440358360033	40076	2558	254.761	15.6003605807767	0.519909797759229	39910.611	2	0.004	**	0.0809226	0.07064305;0.09217297	0.001352	**
LTR	ERV1	MER66C	42	0.0857125364788474	40076	589	56.818	7.15961843509389	0.115952735658456	39910.611	20	0.04	*	0.0713073	0.05187208;0.09516714	0.03632	*
LTR	ERV1	MER4A1_	25	0.0510193669516949	40076	400	37.296	5.89993162614562	0.0761127323932165	39910.611	19	0.038	*	0.0625	0.04085146;0.09088237	0.03156	*
LTR	ERV1	LTR9	51	0.104079508581458	40076	810	74.317	8.23385130466339	0.151664251749964	39910.611	4	0.008	**	0.06296296	0.04723575;0.08195698	0.003439	**
LTR	ERV1	MER57B1	70	0.142854227464746	40076	1010	91.391	9.1320048462817	0.186508438603294	39910.611	6	0.012	*	0.06930693	0.05442321;0.08675692	0.01821	*
LTR	ERV1	LTR37A	144	0.293871553641762	40076	1963	179.874	12.5391927712814	0.367082304442766	39910.611	4	0.008	**	0.07335711	0.06221285;0.08579491	0.004276	**
LTR	ERV1	MER66D	12	0.0244892961368135	40076	246	24.587	4.69558084580381	0.0501765270096529	39910.611	5	0.01	**	0.04878049	0.02545632;0.08365877	0.00542	**
LTR	ERV1	PRIMA4_LTR	26	0.0530601416297627	40076	334	27.514	5.07084978258256	0.0561498744923573	39910.611	443	0.886	ns	0.07784431	0.05147867;0.11198067	0.8424	ns
LTR	ERV1	MER83C	15	0.0306116201710169	40076	151	14.155	3.5493059282869	0.0288871655680496	39910.611	673	0.658	ns	0.09933775	0.05667212;0.15854655	0.7798	ns
LTR	ERV1	PrimLTR79	8	0.0163261974245424	40076	141	12.53	3.26676778663127	0.0255709067161895	39910.611	104	0.208	ns	0.05673759	0.02481064;0.10873409	0.2342	ns
LTR	ERV1	MER110A	33	0.0673455643762372	40076	635	58.74	7.3853194205087	0.119875104589702	39910.611	1	0.002	**	0.0519685	0.03603918;0.07221200	0.0002035	***
LTR	ERV1	LTR9D	42	0.0857125364788474	40076	724	73.31	8.40241039824291	0.14960919164915	39910.611	1	0.002	**	0.05801105	0.04212546;0.07760830	4.474e-05	***
LTR	ERV1	LTR06	4	0.00816309871227118	40076	98	8.731	2.81932395931854	0.0178180037142099	39910.611	58	0.116	ns	0.04081633	0.01123132;0.10121782	0.1089	ns
LTR	ERV1	LTR19C	9	0.0183669721026102	40076	129	11.306	3.2209841258129	0.0230729985102345	39910.611	303	0.606	ns	0.06976744	0.03239652;0.12830935	0.6388	ns
LTR	ERV1	LTR59	8	0.0163261974245424	40076	114	10.682	3.31268016111575	0.0217995551111202	39910.611	251	0.502	ns	0.07017544	0.03078199;0.13359563	0.5187	ns
LTR	ERV1	HERV-Fc2_LTR	0	0	40076	4	1.0650406504065	0.247100323288682	0.00217350799046245	39910.611	1	0.002	**	0	0.0000000;0.6023646	0.5793	ns
LTR	ERV1	MER34A	105	0.214281341197118	40076	1464	136.108	11.0934846374528	0.277765759882451	39910.611	3	0.006	**	0.07172131	0.05903245;0.08615901	0.00453	**
LTR	ERV1	MER31A	111	0.226525989265525	40076	1349	126.988	10.8399889926771	0.259153894818473	39910.611	80	0.16	ns	0.08228317	0.06817106;0.09824495	0.1482	ns
LTR	ERV1	LTR78	295	0.602028530029999	40076	4812	432.476	19.7881528949772	0.882586069672047	39910.611	1	0.002	**	0.06130507	0.05469107;0.06845728	3.469e-13	***
LTR	ERV1	LTR10B1	34	0.069386339054305	40076	171	17.872	4.09125339649774	0.0364727250464276	39910.611	1001	0.002	**	0.1988304	0.1418003;0.2666038	0.0002334	***
LTR	ERV1	MER41G	9	0.0183669721026102	40076	114	12.05	3.2778414001053	0.0245913348707169	39910.611	227	0.454	ns	0.07894737	0.03673531;0.14458012	0.4456	ns
LTR	ERV1	MER41E	40	0.0816309871227118	40076	360	35.856	5.76441605823977	0.0731740168567988	39910.611	787	0.43	ns	0.1111111	0.08057551;0.14821851	0.4807	ns
LTR	ERV1	LTR1C1	6	0.0122446480684068	40076	70	7.41341341341341	2.64920683487873	0.0151291063721422	39910.611	373	0.746	ns	0.08571429	0.03210764;0.17728592	0.7004	ns
LTR	ERV1	MER87B	23	0.0469378175955593	40076	202	19.738	4.42729680018824	0.0402808105957021	39910.611	810	0.384	ns	0.1138614	0.07356311;0.16593764	0.4078	ns
LTR	ERV1	MER4CL34	61	0.124487255362135	40076	896	82.37	8.78625621629021	0.168098610232444	39910.611	8	0.016	*	0.06808036	0.05247279;0.08659629	0.01276	*
LTR	ERV1	LTR19A	35	0.0714271137323728	40076	447	41.781	6.2167263641475	0.0852656068243505	39910.611	153	0.306	ns	0.07829978	0.05514244;0.10721533	0.2915	ns
LTR	ERV1	LTR7Y	12	0.0244892961368135	40076	257	25.474	4.81045366514058	0.051986694149099	39910.611	3	0.006	**	0.04669261	0.02435628;0.08014154	0.003252	**
LTR	ERV1	HERV1_LTRc	2	0.00408154935613559	40076	34	3.57157676348548	1.66263100290999	0.00728878341969649	39910.611	279	0.558	ns	0.05882353	0.007204917;0.196773209	0.5755	ns
LTR	ERV1	LOR1a	53	0.108161057937593	40076	808	75.299	8.315091084272	0.153668292483827	39910.611	3	0.006	**	0.06559406	0.04951694;0.08492378	0.006342	**
LTR	ERV1	LTR12B	17	0.0346931695271525	40076	171	15.636	4.03109833094577	0.031909552866268	39910.611	702	0.6	ns	0.0994152	0.05898667;0.15439883	0.6902	ns
LTR	ERV1	LTR54	68	0.13877267810861	40076	1113	113.631	10.5111999469292	0.231895267443522	39910.611	1	0.002	**	0.06109614	0.04775234;0.07681435	1.836e-06	***
LTR	ERV1	MER51A	84	0.171425072957695	40076	941	90.024	8.91419580707576	0.183718699618375	39910.611	262	0.524	ns	0.08926674	0.07182609;0.10932607	0.5422	ns
LTR	ERV1	LTR12D	38	0.0775494377665762	40076	490	42.515	6.57807312562319	0.0867635354380523	39910.611	275	0.55	ns	0.07755102	0.05546174;0.10489273	0.5209	ns
LTR	ERV1	LTR48	48	0.0979571845472541	40076	975	89.254	9.22217612781996	0.182147303116263	39910.611	1	0.002	**	0.04923077	0.03651868;0.06474583	9.116e-07	***
LTR	ERV1	LTR43	36	0.0734678884104406	40076	424	37.569	5.942604946785	0.076669863880329	39910.611	439	0.878	ns	0.08490566	0.06017449;0.11560797	0.8643	ns
LTR	ERV1	MER92A	7	0.0142854227464746	40076	151	13.732	3.50920083359312	0.028023917879227	39910.611	29	0.058	ns	0.04635762	0.01883861;0.09318024	0.06399	ns
LTR	ERV1	LTR2C	39	0.079590212444644	40076	291	27.333	5.07482658470857	0.055780494275627	39910.611	995	0.014	*	0.1340206	0.09706713;0.17862797	0.0263	*
LTR	ERV1	LTR17	58	0.118364931327932	40076	843	74.663	8.53699662125453	0.152370359788576	39910.611	23	0.046	*	0.0688019	0.05265523;0.08803759	0.04518	*
LTR	ERV1	MER50C	3	0.00612232403420338	40076	85	7.2022022022022	2.55071901434388	0.0146980718805784	39910.611	64	0.128	ns	0.03529412	0.007338487;0.099696371	0.1182	ns
LTR	ERV1	MER57D	18	0.0367339442052203	40076	452	40.519	6.200167826848	0.082690149180629	39910.611	1	0.002	**	0.03982301	0.02376950;0.06220889	6.786e-05	***
LTR	ERV1	LTR45	20	0.0408154935613559	40076	174	17.261	3.98330839199599	0.0352258117181282	39910.611	801	0.402	ns	0.1149425	0.07164108;0.17192642	0.4479	ns
LTR	ERV1	LTR73	15	0.0306116201710169	40076	217	20.315	4.57654014728591	0.0414583375849472	39910.611	150	0.3	ns	0.06912442	0.03920185;0.11144790	0.2443	ns
LTR	ERV1	MER92C	6	0.0122446480684068	40076	128	11.959	3.35597699360136	0.0244056243750128	39910.611	42	0.084	ns	0.046875	0.01739406;0.09923512	0.06897	ns
LTR	ERV1	LTR24	23	0.0469378175955593	40076	308	35.427	5.82431056809246	0.0722985245199078	39910.611	20	0.04	*	0.07467532	0.04792427;0.10994426	0.02523	*
LTR	ERV1	LTR24C	23	0.0469378175955593	40076	382	41.917	6.21101341873351	0.0855431521805678	39910.611	1	0.002	**	0.06020942	0.03854678;0.08897653	0.001326	**
LTR	ERV1	MER84	19	0.0387747188832881	40076	358	32.374	5.39028563057461	0.0660680394277668	39910.611	3	0.006	**	0.05307263	0.03225199;0.08164099	0.01244	*
LTR	ERV1	LTR15	25	0.0510193669516949	40076	264	26.855	4.95363639294543	0.0548050039795106	39910.611	404	0.808	ns	0.09469697	0.06222367;0.13661451	0.8384	ns
LTR	ERV1	MER4C	45	0.0918348605130508	40076	668	62.638	7.64181610308397	0.127830044284811	39910.611	10	0.02	*	0.06736527	0.04955756;0.08910446	0.01685	*
LTR	ERV1	LTR1B0	13	0.0265300708148813	40076	92	9.014	2.92957102429458	0.0183955429481031	39910.611	936	0.132	ns	0.1413043	0.07743918;0.22950738	0.1602	ns
LTR	ERV1	LTR27	24	0.0489785922736271	40076	315	29.534	5.42570569440348	0.0602722393420542	39910.611	169	0.338	ns	0.07619048	0.04942451;0.11124566	0.3332	ns
LTR	ERV1	LTR28	7	0.0142854227464746	40076	139	14.182	3.62822822325719	0.0289422664843575	39910.611	27	0.054	ns	0.05035971	0.02048416;0.10100701	0.04817	*
LTR	ERV1	LTR9A1	50	0.10203873390339	40076	479	47.925	6.66481768653838	0.097804126446399	39910.611	657	0.69	ns	0.1043841	0.07847328;0.13529678	0.7605	ns
LTR	ERV1	LTR72B	10	0.0204077467806779	40076	163	16.193	3.89806951527881	0.0330462643619518	39910.611	62	0.124	ns	0.06134969	0.02980865;0.10992874	0.1158	ns
LTR	ERV1	LTR21A	8	0.0163261974245424	40076	94	7.83	2.61379645954537	0.0159792657292708	39910.611	609	0.786	ns	0.08510638	0.03746113;0.16082210	0.8526	ns
LTR	ERV1	LTR37B	128	0.261219158792678	40076	2032	187.994	12.9719788866709	0.383653394828677	39910.611	1	0.002	**	0.06299213	0.05281945;0.07444676	1.619e-06	***
LTR	ERV1	MER39B	74	0.151017326177017	40076	1186	108.225	9.99300931828023	0.220862839533887	39910.611	1	0.002	**	0.0623946	0.04930726;0.07770027	0.0003361	***
LTR	ERV1	EUTREP7	20	0.0408154935613559	40076	275	25.704	4.76498573860291	0.0524560723250546	39910.611	127	0.254	ns	0.07272727	0.0449871;0.1100884	0.299	ns
LTR	ERV1	LTR45B	30	0.0612232403420338	40076	444	45.945	6.52905840099502	0.0937633925838248	39910.611	5	0.01	**	0.06756757	0.04604848;0.09505427	0.01236	*
LTR	ERV1	MER34	78	0.159180424889288	40076	1330	122.066	9.92331175143238	0.249109201853023	39910.611	1	0.002	**	0.05864662	0.04663036;0.07265614	1.174e-05	***
LTR	ERV1	MER41D	59	0.120405706006	40076	472	50.336	6.63182366209213	0.102724434195221	39910.611	902	0.2	ns	0.125	0.0965335;0.1582626	0.2044	ns
LTR	ERV1	LTR1F2	8	0.0163261974245424	40076	135	11.779	3.40201892010211	0.0240382849329606	39910.611	164	0.328	ns	0.05925926	0.02592834;0.11342535	0.2879	ns
LTR	ERV1	LTR1E	14	0.0285708454929491	40076	296	26.068	5.09031308342496	0.0531989143078713	39910.611	9	0.018	*	0.0472973	0.02609578;0.07808421	0.01015	*
LTR	ERV1	LTR26B	12	0.0244892961368135	40076	138	14.178	3.53111664842507	0.0289341033856452	39910.611	329	0.658	ns	0.08695652	0.04574111;0.14696907	0.6734	ns
LTR	ERV1	LTR71A	19	0.0387747188832881	40076	166	16.022	3.90086307536329	0.0326972918920022	39910.611	823	0.358	ns	0.1144578	0.07033524;0.17295941	0.4292	ns
LTR	ERV1	LTR38C	13	0.0265300708148813	40076	127	12.737	3.49715042013653	0.0259933470745495	39910.611	606	0.792	ns	0.1023622	0.05563936;0.16868079	0.8827	ns
LTR	ERV1	LTR2B	24	0.0489785922736271	40076	326	30.835	5.47025581656825	0.0629272871982205	39910.611	118	0.236	ns	0.07361963	0.04773643;0.10756151	0.2185	ns
LTR	ERV1	MER66A	42	0.0857125364788474	40076	331	35.861	5.57285705323003	0.0731842207301892	39910.611	886	0.232	ns	0.1268882	0.09300151;0.16762479	0.2878	ns
LTR	ERV1	MER48	10	0.0204077467806779	40076	193	18.767	4.31895408222459	0.0382992183832983	39910.611	27	0.054	ns	0.05181347	0.02512300;0.09322063	0.02872	*
LTR	ERV1	LTR21B	2	0.00408154935613559	40076	36	3.14331210191083	1.53099499025746	0.00641479174284367	39910.611	352	0.704	ns	0.05555556	0.006800301;0.186636706	0.7669	ns
LTR	ERV1	LTR36	35	0.0714271137323728	40076	484	46.989	6.44999856445577	0.0958939613477276	39910.611	38	0.076	ns	0.07231405	0.05088324;0.09913879	0.06545	ns
LTR	ERV1	LTR1D1	21	0.0428562682394237	40076	311	28.497	5.32694728408001	0.0581559560008979	39910.611	82	0.164	ns	0.06752412	0.04228119;0.10136783	0.1678	ns
LTR	ERV1	LTR26D	13	0.0265300708148813	40076	196	20.99	4.37321678230396	0.042835860492643	39910.611	37	0.074	ns	0.06632653	0.03578588;0.11074988	0.06466	ns
LTR	ERV1	MER110	26	0.0530601416297627	40076	784	68.456	7.84050620416422	0.139703271361809	39910.611	1	0.002	**	0.03316327	0.02177545;0.04821598	1.972e-09	***
LTR	ERV1	PABL_B	16	0.0326523948490847	40076	377	32.29	5.55182156798314	0.0658966143548091	39910.611	2	0.004	**	0.04244032	0.02444980;0.06800683	0.001642	**
LTR	ERV1	MER67B	31	0.0632640150201016	40076	482	44.779	6.40665312032768	0.0913838493091978	39910.611	18	0.036	*	0.06431535	0.04411389;0.09005115	0.02798	*
LTR	ERV1	LOR1b	63	0.128568804718271	40076	1101	99.269	9.80442582539976	0.202585661517112	39910.611	1	0.002	**	0.05722071	0.04424659;0.07261975	6.121e-05	***
LTR	ERV1	LTR34	23	0.0469378175955593	40076	264	31.113	5.16361248486888	0.0634946225587233	39910.611	70	0.14	ns	0.08712121	0.05602957;0.12785609	0.1272	ns
LTR	ERV1	MER83	52	0.106120283259525	40076	466	45.963	6.51905891437784	0.09380012652803	39910.611	844	0.316	ns	0.111588	0.08447031;0.14374938	0.3507	ns
LTR	ERV1	LTR27D	7	0.0142854227464746	40076	273	23.535	4.7742610494786	0.0480296320483255	39910.611	1	0.002	**	0.02564103	0.01036981;0.05211440	8.292e-05	***
LTR	ERV1	MER34C2	34	0.069386339054305	40076	590	56.844	7.07698719426195	0.116005795800086	39910.611	2	0.004	**	0.05762712	0.04023489;0.07960022	0.0009905	***
LTR	ERV1	MER57E2	4	0.00816309871227118	40076	76	7.517	2.63565127770304	0.0153405032550356	39910.611	134	0.268	ns	0.05263158	0.01452456;0.12930916	0.2458	ns
LTR	ERV1	LTR65	32	0.0653047896981694	40076	462	44.497	6.62856914642436	0.0908083508499826	39910.611	32	0.064	ns	0.06926407	0.04785569;0.09637589	0.04849	*
LTR	ERV1	LTR10E	48	0.0979571845472541	40076	288	29.365	5.08543377074528	0.0599273484214608	39910.611	1001	0.002	**	0.1666667	0.1255170;0.2148301	0.0008366	***
LTR	ERV1	LTR75_1	16	0.0326523948490847	40076	129	14.755	3.82774432618307	0.0301116303748903	39910.611	697	0.61	ns	0.124031	0.0725850;0.1935933	0.6789	ns
LTR	ERV1	LTR2	77	0.15713965021122	40076	854	83.825	8.8121523493996	0.171067937389033	39910.611	232	0.464	ns	0.09016393	0.07180998;0.11140122	0.4898	ns
LTR	ERV1	tot	6207	12.6670884267668	40076	134544	8909.915	71.5096315359156	18.1831289157364	39910.611	1	0.002	**	0.04613361	0.04501878;0.04726805	2.2e-16	***
LTR	ERV1	MER61C	12	0.0244892961368135	40076	312	26.021	4.80579386310469	0.0531029978980021	39910.611	1	0.002	**	0.03846154	0.02002886;0.06622027	0.002762	**
LTR	ERV1	LTR38	16	0.0326523948490847	40076	237	23.276	4.55703747961223	0.047501071406706	39910.611	62	0.124	ns	0.06751055	0.03907751;0.10731935	0.1259	ns
LTR	ERV1	LTR1C	7	0.0142854227464746	40076	65	7.585	2.63395381749809	0.0154792759331442	39910.611	513	0.978	ns	0.1076923	0.04440866;0.20938160	1	ns
LTR	ERV1	LTR60	3	0.00612232403420338	40076	42	4.77432296890672	1.96766600469392	0.00974331741986229	39910.611	267	0.534	ns	0.07142857	0.01497969;0.19483120	0.6236	ns
LTR	ERV1	HERV1_LTRe	2	0.00408154935613559	40076	31	3.06940063091483	1.54627551108074	0.00626395508441629	39910.611	397	0.794	ns	0.06451613	0.007910983;0.214216157	0.7645	ns
LTR	ERV1	LTR7	119	0.242852186690068	40076	2350	208.231	13.7156756581205	0.424952551988735	39910.611	1	0.002	**	0.0506383	0.04212575;0.06029178	3.433e-12	***
LTR	ERV1	MER67A	28	0.0571416909858982	40076	476	47.378	6.43447888476746	0.096687822697496	39910.611	1	0.002	**	0.05882353	0.03944000;0.08389692	0.002109	**
LTR	ERV1	MER34C	7	0.0142854227464746	40076	198	16.629	3.96523417745814	0.0339360421215894	39910.611	4	0.008	**	0.03535354	0.01432999;0.07148242	0.009913	**
LTR	ERV1	LTR28C	15	0.0306116201710169	40076	227	21.713	4.73360729655916	0.044311340584886	39910.611	92	0.184	ns	0.0660793	0.0374527;0.1066464	0.1424	ns
LTR	ERV1	MER57A1	69	0.140813452786678	40076	1058	95.939	9.29621959178561	0.195789881839146	39910.611	4	0.008	**	0.06521739	0.05109385;0.08181467	0.003184	**
LTR	ERV1	LTR7C	22	0.0448970429174915	40076	320	34.699	5.54428878560074	0.0708128405542744	39910.611	14	0.028	*	0.06875	0.04358364;0.10224053	0.01934	*
LTR	ERV1	LTR38A1	11	0.0224485214587457	40076	167	15.698	3.83529731644177	0.0320360808963082	39910.611	136	0.272	ns	0.06586826	0.03333712;0.11479876	0.2866	ns
LTR	ERV1	MER65B	11	0.0224485214587457	40076	198	19.637	4.21651633579309	0.0400746923532173	39910.611	18	0.036	*	0.05555556	0.02805609;0.09722842	0.04219	*
LTR	ERV1	LTR30	5	0.010203873390339	40076	145	10.515	3.2625786457064	0.0214587457398829	39910.611	56	0.112	ns	0.03448276	0.01128955;0.07863473	0.07839	ns
LTR	ERV1	LTR35A	12	0.0244892961368135	40076	93	9.85485485485485	2.95014587356364	0.0201115382438213	39910.611	820	0.364	ns	0.1290323	0.0684872;0.2145483	0.4979	ns
LTR	ERV1	LTR1C3	5	0.010203873390339	40076	66	6.14814814814815	2.3317263926143	0.0125469850577501	39910.611	411	0.822	ns	0.07575758	0.02505561;0.16800659	0.8319	ns
LTR	ERV1	MER52C	58	0.118364931327932	40076	381	39.309	6.31437965206325	0.0802208118201669	39910.611	999	0.006	**	0.152231	0.1176693;0.1923046	0.003043	**
LTR	ERV1	LTR76	22	0.0448970429174915	40076	188	18.654	3.98097125487387	0.0380686108446766	39910.611	835	0.334	ns	0.1170213	0.07480832;0.17179845	0.3933	ns
LTR	ERV1	LTR8B	104	0.212240566519051	40076	1611	160.036	12.0992187803633	0.326597416379258	39910.611	1	0.002	**	0.06455618	0.05304835;0.07768005	1.023e-06	***
LTR	ERV1	LTR10B	12	0.0244892961368135	40076	79	9.048	2.94522840716477	0.0184649292871574	39910.611	878	0.248	ns	0.1518987	0.08102782;0.25030743	0.2883	ns
LTR	ERV1	LTR54B	47	0.0959164098691863	40076	861	82.721	8.86926281168974	0.168814922144446	39910.611	1	0.002	**	0.05458769	0.04038116;0.07193189	1.315e-05	***
LTR	ERV1	MER4A1	162	0.330605497846983	40076	2254	199.703	13.3262290007106	0.407548825534173	39910.611	1	0.002	**	0.07187223	0.06154995;0.08332326	0.004812	**
LTR	Gypsy	MamGypsy2-I	68	0.13877267810861	40076	2287	195.432	13.52199024627	0.398832676884145	39910.611	1	0.002	**	0.02973328	0.02316142;0.03754329	2.2e-16	***
LTR	Gypsy	MamGypLTR3a	118	0.240811412012	40076	1326	124.705	10.6538011281645	0.254494806228444	39910.611	287	0.574	ns	0.08898944	0.07421132;0.10561752	0.5723	ns
LTR	Gypsy	X1_LR	1	0.00204077467806779	40076	15	1.828418230563	0.99666392086657	0.0037313896258505	39910.611	354	0.708	ns	0.06666667	0.00168643;0.31948457	1	ns
LTR	Gypsy	tot	1221	2.49178588192078	40076	18029	1525.379	34.8854461538527	3.11295483765637	39910.611	1	0.002	**	0.06772422	0.06409863;0.07148999	2.2e-16	***
LTR	Gypsy	MamGypLTR1d	93	0.189792045060305	40076	751	69.403	8.02589596281973	0.141635884981939	39910.611	999	0.006	**	0.1238349	0.1011252;0.1495451	0.00447	**
LTR	Gypsy	MamGypLTR2b	98	0.199995918450644	40076	890	80.212	8.66811353133957	0.163694618477174	39910.611	981	0.042	*	0.1101124	0.09030268;0.13254405	0.04039	*
LTR	Gypsy	LTR81AB	15	0.0306116201710169	40076	266	23.311	4.49226662826901	0.0475724985204384	39910.611	42	0.084	ns	0.05639098	0.03190156;0.09130360	0.0816	ns
LTR	Gypsy	LTR104_Mam	148	0.302034652354034	40076	1971	176.74	12.6769517276475	0.360686516601702	39910.611	12	0.024	*	0.07508879	0.06383964;0.08762056	0.02221	*
LTR	Gypsy	LTR81	24	0.0489785922736271	40076	325	27.124	4.84025330453398	0.0553539723679109	39910.611	305	0.61	ns	0.07384615	0.04788512;0.10788632	0.6158	ns
LTR	Gypsy	MamGypLTR1b	111	0.226525989265525	40076	1214	113.071	10.2904738886434	0.230752433623804	39910.611	437	0.874	ns	0.09143328	0.07581317;0.10906380	0.8822	ns
LTR	Gypsy	MamGypLTR3	63	0.128568804718271	40076	675	63.983	7.47466263998461	0.130574886226812	39910.611	492	0.984	ns	0.09333333	0.07246519;0.11783407	0.9477	ns
LTR	Gypsy	MamGypsy2-LTR	47	0.0959164098691863	40076	904	75.699	8.25412197205309	0.154484602355054	39910.611	1	0.002	**	0.05199115	0.03844781;0.06854038	0.0003041	***
LTR	Gypsy	LTR81C	52	0.106120283259525	40076	728	63.927	7.77921507526223	0.13046060284484	39910.611	74	0.148	ns	0.07142857	0.05380307;0.09261689	0.1316	ns
LTR	Gypsy	MamGypLTR4	68	0.13877267810861	40076	712	66.796	7.63719259353271	0.136315585396216	39910.611	599	0.806	ns	0.09550562	0.07492749;0.11950446	0.8472	ns
LTR	Gypsy	LTR81B	91	0.185710495704169	40076	1157	103.074	9.63791540808558	0.21035080916716	39910.611	111	0.222	ns	0.07865169	0.06379529;0.09569004	0.235	ns
LTR	Gypsy	MamGyp-int	52	0.106120283259525	40076	684	56.823	7.09760854422439	0.115962939531846	39910.611	269	0.538	ns	0.07602339	0.05729621;0.09850186	0.5791	ns
LTR	Gypsy	MamGypLTR1c	89	0.181628946348034	40076	1139	104.722	9.67348397901667	0.213714005836616	39910.611	62	0.124	ns	0.07813872	0.06321886;0.09527849	0.1118	ns
LTR	Gypsy	LTR81A	60	0.122446480684068	40076	854	76.661	8.57622473065106	0.156447827595355	39910.611	30	0.06	ns	0.07025761	0.05403876;0.08951342	0.04795	*
LTR	Gypsy	MamGypLTR2c	83	0.169384298279627	40076	1037	93.172	9.08388314174796	0.190143058304933	39910.611	144	0.288	ns	0.08003857	0.06425183;0.09825539	0.3019	ns
LTR	Gypsy	MamGypLTR1a	91	0.185710495704169	40076	1094	99.98	9.39563078658787	0.204036652313218	39910.611	189	0.378	ns	0.08318099	0.06749847;0.10114633	0.3724	ns
RC?	tot	tot	21	0.0428562682394237	40076	435	39.313	5.9535263059363	0.0802289749188792	39910.611	1	0.002	**	0.04827586	0.03012841;0.07285039	0.001398	**
RC?	Helitron?	tot	21	0.0428562682394237	40076	435	39.313	5.9535263059363	0.0802289749188792	39910.611	1	0.002	**	0.04827586	0.03012841;0.07285039	0.001398	**
RC?	Helitron?	Helitron2Na_Mam	21	0.0428562682394237	40076	435	39.313	5.9535263059363	0.0802289749188792	39910.611	1	0.002	**	0.04827586	0.03012841;0.07285039	0.001398	**
Satellite	tot	tot	858	1.75098467378217	40076	6330	695.769	32.771292263147	1.41990775698455	39910.611	1001	0.002	**	0.135545	0.1272028;0.1442246	2.683e-10	***
Satellite	telo	tot	34	0.069386339054305	40076	367	38.82	6.2822819951883	0.0792228730025918	39910.611	252	0.504	ns	0.09264305	0.06501272;0.12705151	0.4459	ns
Satellite	telo	REP522	14	0.0285708454929491	40076	243	27.738	5.21464749993215	0.0566070080202445	39910.611	5	0.01	**	0.05761317	0.03185213;0.09477658	0.004445	**
Satellite	telo	TAR1	20	0.0408154935613559	40076	124	11.142	3.31614728756622	0.0227383114630314	39910.611	996	0.012	*	0.1612903	0.1013928;0.2380504	0.01072	*
Satellite	acro	tot	13	0.0265300708148813	40076	61	4.88821752265861	2.12098580649327	0.00997575054112898	39910.611	994	0.016	*	0.2131148	0.1186424;0.3368130	0.0009417	***
Satellite	acro	ACRO1	13	0.0265300708148813	40076	61	4.88821752265861	2.12098580649327	0.00997575054112898	39910.611	994	0.016	*	0.2131148	0.1186424;0.3368130	0.0009417	***
Satellite	centr	tot	570	1.16324156649864	40076	1815	293.651	25.4258071783507	0.599275524989286	39910.611	1001	0.002	**	0.3140496	0.2927361;0.3359658	2.2e-16	***
Satellite	centr	GSATX	9	0.0183669721026102	40076	56	3.74459320288363	2.04351100590447	0.00764187098810968	39910.611	962	0.08	ns	0.1607143	0.07621874;0.28327971	0.01153	*
Satellite	centr	HSAT4	8	0.0163261974245424	40076	100	15.165	4.2911757350625	0.0309483479928981	39910.611	37	0.074	ns	0.08	0.03517156;0.15155764	0.04972	*
Satellite	centr	SST1	37	0.0755086630885084	40076	609	45.164	6.58076062552122	0.0921695475602539	39910.611	120	0.24	ns	0.06075534	0.04313442;0.08277387	0.2453	ns
Satellite	centr	ALR_Alpha	502	1.02446888839003	40076	844	207.687	23.2347344267991	0.423842370563866	39910.611	1001	0.002	**	0.5947867	0.5607900;0.6281192	2.2e-16	***
Satellite	centr	GSAT	7	0.0142854227464746	40076	39	6.29506545820745	3.5487028838731	0.012846810183889	39910.611	691	0.622	ns	0.1794872	0.07535048;0.33534956	0.6682	ns
Satellite	centr	GSATII	15	0.0306116201710169	40076	167	17.384	4.25754279727999	0.0354768270035305	39910.611	341	0.682	ns	0.08982036	0.05114602;0.14381638	0.6138	ns
Satellite	Satellite	CER	16	0.0326523948490847	40076	72	11.7157157157157	6.15996376372492	0.0239091359680735	39910.611	795	0.414	ns	0.2222222	0.1326824;0.3356366	0.199	ns
Satellite	Satellite	LSAU	10	0.0204077467806779	40076	129	3.46336429308566	1.63287172637598	0.00706794615025337	39910.611	970	0.064	ns	0.07751938	0.0377990;0.1379411	0.002637	**
Satellite	Satellite	HSAT5	4	0.00816309871227118	40076	260	27.597	5.09121905947009	0.0563192587906369	39910.611	1	0.002	**	0.01538462	0.004207286;0.038920065	1.513e-08	***
Satellite	Satellite	SATR1	54	0.110201832615661	40076	670	73.715	8.85563081870497	0.150435705393767	39910.611	11	0.022	*	0.08059701	0.0611246;0.1038549	0.01344	*
Satellite	Satellite	HSATI	5	0.010203873390339	40076	45	7.205	2.51103171630314	0.0147037815554785	39910.611	261	0.522	ns	0.1111111	0.03707666;0.24053581	0.5401	ns
Satellite	Satellite	(CATTC)n	2	0.00408154935613559	40076	2	1.50704225352113	1.02967652342026	0.00307553366976414	39910.611	124	0.248	ns	1	0.1581139;1.0000000	1	ns
Satellite	Satellite	(GAATG)n	17	0.0346931695271525	40076	18	4.06145833333333	2.7403016887742	0.0082885213226941	39910.611	960	0.084	ns	0.9444444	0.7270564;0.9985944	1.443e-10	***
Satellite	Satellite	D20S16	14	0.0285708454929491	40076	269	25.721	4.8732851248319	0.0524907654945817	39910.611	11	0.022	*	0.05204461	0.02874189;0.08578101	0.01248	*
Satellite	Satellite	tot	245	0.49998979612661	40076	4087	373.049	19.3636140363453	0.761308952878513	39910.611	1	0.002	**	0.05994617	0.05286267;0.06766649	1.981e-13	***
Satellite	Satellite	SAR	2	0.00408154935613559	40076	1	1.27358490566038	0.655133848453152	0.00259909982584106	39910.611	99	0.198	ns	na	na	na	na
Satellite	Satellite	HSAT6	0	0	40076	17	2.19770114942529	1.22685495277254	0.00448501285570761	39910.611	1	0.002	**	0	0.0000000;0.1950643	0.1537	ns
Satellite	Satellite	BSR_Beta	21	0.0428562682394237	40076	1870	115.65	9.85406528304958	0.23601559151854	39910.611	1	0.002	**	0.01122995	0.006964581;0.017115181	2.2e-16	***
Satellite	Satellite	SATR2	37	0.0755086630885084	40076	418	44.199	6.80056223018704	0.0902001999959185	39910.611	153	0.306	ns	0.08851675	0.06308966;0.11994404	0.3005	ns
Satellite	Satellite	MSR1	92	0.187751270382237	40076	316	69.444	7.35751296274746	0.14171955674374	39910.611	1001	0.002	**	0.2911392	0.2416355;0.3446080	0.003387	**
RC	tot	tot	95	0.19387359441644	40076	1796	169.805	11.9459482955804	0.346533744209302	39910.611	1	0.002	**	0.05289532	0.04300320;0.06427789	9.172e-11	***
RC	Helitron	tot	95	0.19387359441644	40076	1796	169.805	11.9459482955804	0.346533744209302	39910.611	1	0.002	**	0.05289532	0.04300320;0.06427789	9.172e-11	***
RC	Helitron	Helitron1Na_Mam	18	0.0367339442052203	40076	326	30.821	5.28079973544213	0.0628987163527275	39910.611	5	0.01	**	0.05521472	0.03304838;0.08586136	0.01347	*
RC	Helitron	Helitron1Nb_Mam	18	0.0367339442052203	40076	359	33.005	5.48644475740676	0.0673557682496276	39910.611	3	0.006	**	0.05013928	0.02998288;0.07808609	0.004448	**
RC	Helitron	Helitron3Na_Mam	68	0.13877267810861	40076	1111	106.642	9.71618444865267	0.217632293218506	39910.611	1	0.002	**	0.06120612	0.04783887;0.07695146	3.556e-05	***
Unknown	tot	tot	571	1.16528234117671	40076	6436	574.395	22.9875924012152	1.17221077120875	39910.611	435	0.87	ns	0.0887197	0.08188287;0.09593182	0.913	ns
Unknown	Unknown	UCON84	9	0.0183669721026102	40076	103	8.972	2.83959139301402	0.0183098304116243	39910.611	577	0.85	ns	0.08737864	0.04073643;0.15939919	1	ns
Unknown	Unknown	UCON4	16	0.0326523948490847	40076	138	13.114	3.46424667207822	0.0267627191281811	39910.611	839	0.326	ns	0.115942	0.06774316;0.18144690	0.3833	ns
Unknown	Unknown	EUTREP6	2	0.00408154935613559	40076	14	1.55810616929699	0.795006596646773	0.0031797436160425	39910.611	621	0.762	ns	0.1428571	0.01779452;0.42812916	0.6639	ns
Unknown	Unknown	UCON57	1	0.00204077467806779	40076	22	2.22287735849057	1.183752751896	0.00453639182565777	39910.611	285	0.57	ns	0.04545455	0.001150148;0.228444398	0.7198	ns
Unknown	Unknown	UCON15	4	0.00816309871227118	40076	48	4.21377912867275	1.88349632910569	0.00859937374476591	39910.611	588	0.828	ns	0.08333333	0.0231735;0.1998280	1	ns
Unknown	Unknown	MARE11	1	0.00204077467806779	40076	13	1.58421851289833	0.783643458927968	0.00323303302564913	39910.611	381	0.762	ns	0.07692308	0.001945628;0.360297435	1	ns
Unknown	Unknown	UCON61	1	0.00204077467806779	40076	16	1.84102564102564	0.96424338932008	0.00375711850987866	39910.611	364	0.728	ns	0.0625	0.001581112;0.302320738	1	ns
Unknown	Unknown	UCON5	9	0.0183669721026102	40076	118	10.148	2.99483973946271	0.020709781433032	39910.611	434	0.868	ns	0.07627119	0.03546855;0.13985141	0.8694	ns
Unknown	Unknown	UCON24	3	0.00612232403420338	40076	23	2.60749724366042	1.31901905936417	0.00532131434799375	39910.611	693	0.618	ns	0.1304348	0.02775151;0.33588914	0.7402	ns
Unknown	Unknown	UCON93	3	0.00612232403420338	40076	27	2.61269146608315	1.33488568864352	0.00533191458558632	39910.611	698	0.608	ns	0.1111111	0.02352745;0.29158692	0.7419	ns
Unknown	Unknown	MARE9	0	0	40076	23	2.24293785310734	1.18377433491255	0.00457733077510121	39910.611	1	0.002	**	0	0.0000000;0.1481851	0.1614	ns
Unknown	Unknown	UCON80_AMi	23	0.0469378175955593	40076	220	21.091	4.50522097305071	0.0430419787351279	39910.611	694	0.616	ns	0.1045455	0.06743597;0.15273302	0.6465	ns
Unknown	Unknown	UCON25	2	0.00408154935613559	40076	49	4.41265060240964	1.95461073311277	0.00900522561255819	39910.611	170	0.34	ns	0.04081633	0.004981842;0.139787187	0.3188	ns
Unknown	Unknown	UCON92	0	0	40076	19	1.97934386391252	1.04442026066322	0.00403939483666153	39910.611	1	0.002	**	0	0.0000000;0.1764669	0.2524	ns
Unknown	Unknown	UCON28c	4	0.00816309871227118	40076	65	5.52261306532663	2.21896009641613	0.011270408900485	39910.611	341	0.682	ns	0.06153846	0.01701997;0.15013340	0.6575	ns
Unknown	Unknown	UCON71_Crp	18	0.0367339442052203	40076	276	25.025	4.77715356631918	0.0510703863186466	39910.611	84	0.168	ns	0.06521739	0.03910667;0.10111509	0.1717	ns
Unknown	Unknown	UCON63	0	0	40076	14	1.74596774193548	0.906821689389363	0.00356312675646514	39910.611	1	0.002	**	0	0.0000000;0.2316358	0.2417	ns
Unknown	Unknown	UCON31	6	0.0122446480684068	40076	115	10.403	3.08644084944408	0.0212301789759393	39910.611	98	0.196	ns	0.05217391	0.01938501;0.11010466	0.1917	ns
Unknown	Unknown	EUTREP2	78	0.159180424889288	40076	819	76.628	8.24873673101874	0.156380482030979	39910.611	587	0.83	ns	0.0952381	0.0760098;0.1174351	0.8571	ns
Unknown	Unknown	UCON59	6	0.0122446480684068	40076	43	3.99290780141844	1.81299969809261	0.0081486251329941	39910.611	897	0.21	ns	0.1395349	0.05297657;0.27932480	0.2876	ns
Unknown	Unknown	UCON35	13	0.0265300708148813	40076	170	15.192	3.69198683187882	0.0310034489092059	39910.611	345	0.69	ns	0.07647059	0.04134446;0.12721709	0.6861	ns
Unknown	Unknown	Eulor4	1	0.00204077467806779	40076	31	2.93290734824281	1.47718006393936	0.00598540304941289	39910.611	163	0.326	ns	0.03225806	0.0008163701;0.1670211162	0.3592	ns
Unknown	Unknown	UCON87	1	0.00204077467806779	40076	6	1.2562358276644	0.486278426310769	0.00256369426677904	39910.611	339	0.678	ns	0.1666667	0.004210745;0.641234579	1	ns
Unknown	Unknown	UCON20	5	0.010203873390339	40076	46	4.19148936170213	1.97725620495646	0.00855388535275225	39910.611	754	0.496	ns	0.1086957	0.03624837;0.23569670	0.6078	ns
Unknown	Unknown	UCON94	1	0.00204077467806779	40076	29	2.43742953776776	1.25536201614794	0.00497424448025093	39910.611	243	0.486	ns	0.03448276	0.0008726469;0.1776442955	0.5107	ns
Unknown	Unknown	UCON71	1	0.00204077467806779	40076	17	1.97142857142857	1.04996023209627	0.0040232415081908	39910.611	325	0.65	ns	0.05882353	0.001488174;0.286889397	0.7121	ns
Unknown	Unknown	UCON66	5	0.010203873390339	40076	64	5.63263263263263	2.26814133298368	0.011494934047535	39910.611	492	0.984	ns	0.078125	0.02585384;0.17297833	1	ns
Unknown	Unknown	UCON68	2	0.00408154935613559	40076	12	1.49534161490683	0.708739077961297	0.00305165530276287	39910.611	586	0.832	ns	0.1666667	0.02086253;0.48413775	0.6541	ns
Unknown	Unknown	UCON22	4	0.00816309871227118	40076	37	3.71181262729124	1.7013045823365	0.00757497321950826	39910.611	686	0.632	ns	0.1081081	0.03025197;0.25417594	0.7844	ns
Unknown	Unknown	UCON96	3	0.00612232403420338	40076	17	2.11785297549592	1.10283028487481	0.0043220607242626	39910.611	762	0.48	ns	0.1764706	0.03798507;0.43431787	0.4612	ns
Unknown	Unknown	UCON48	6	0.0122446480684068	40076	195	18.544	4.11959161022486	0.0378441256300892	39910.611	1	0.002	**	0.03076923	0.01137383;0.06576551	0.0008638	***
Unknown	Unknown	UCON67	3	0.00612232403420338	40076	20	2.00995024875622	1.08305204906493	0.00410185557183776	39910.611	723	0.558	ns	0.15	0.03207094;0.37892683	0.4462	ns
Unknown	Unknown	UCON64	1	0.00204077467806779	40076	15	1.72404730617608	0.878133437810725	0.00351839208623515	39910.611	377	0.754	ns	0.06666667	0.00168643;0.31948457	1	ns
Unknown	Unknown	UCON1	16	0.0326523948490847	40076	241	20.351	4.35439545284529	0.0415318054733577	39910.611	193	0.386	ns	0.06639004	0.03842072;0.10557596	0.355	ns
Unknown	Unknown	UCON47	25	0.0510193669516949	40076	155	13.202	3.51732392133104	0.026942307299851	39910.611	1001	0.002	**	0.1612903	0.1071815;0.2288218	0.002101	**
Unknown	Unknown	UCON28b	11	0.0224485214587457	40076	75	6.87187187187187	2.55747550555673	0.0140239421070425	39910.611	951	0.102	ns	0.1466667	0.07555541;0.24729171	0.1069	ns
Unknown	Unknown	UCON60	5	0.010203873390339	40076	38	3.66221765913758	1.78778245164372	0.00747376106434068	39910.611	815	0.374	ns	0.1315789	0.04413744;0.28086385	0.4094	ns
Unknown	Unknown	UCON85	4	0.00816309871227118	40076	28	3.05163329820864	1.48212626954995	0.0062276959617327	39910.611	807	0.39	ns	0.1428571	0.04033563;0.32665267	0.5396	ns
Unknown	Unknown	UCON103	1	0.00204077467806779	40076	14	1.83549222797927	0.969112817806073	0.00374582606065034	39910.611	351	0.702	ns	0.07142857	0.001806781;0.338684490	1	ns
Unknown	Unknown	UCON56	0	0	40076	15	1.73783783783784	0.909386133668742	0.00354653545404755	39910.611	1	0.002	**	0	0.0000000;0.2180194	0.2442	ns
Unknown	Unknown	UCON16	2	0.00408154935613559	40076	37	3.51387461459404	1.70543270540277	0.00717102633536875	39910.611	303	0.606	ns	0.05405405	0.00661457;0.18194912	0.5767	ns
Unknown	Unknown	UCON6	7	0.0142854227464746	40076	97	8.288	2.77826830503727	0.0169139405318259	39910.611	414	0.828	ns	0.07216495	0.02950517;0.14304846	0.8551	ns
Unknown	Unknown	tot	571	1.16528234117671	40076	6436	574.395	22.9875924012152	1.17221077120875	39910.611	435	0.87	ns	0.0887197	0.08188287;0.09593182	0.913	ns
Unknown	Unknown	UCON65	4	0.00816309871227118	40076	33	3.0850622406639	1.55982295779792	0.00629591690100998	39910.611	793	0.418	ns	0.1212121	0.03403288;0.28201623	0.5452	ns
Unknown	Unknown	UCON101	15	0.0306116201710169	40076	210	16.911	4.00363686016953	0.0345115405808045	39910.611	377	0.754	ns	0.07142857	0.04052678;0.11507442	0.7048	ns
Unknown	Unknown	UCON18	2	0.00408154935613559	40076	34	3.73652085452696	1.69603554190103	0.00762539714399085	39910.611	256	0.512	ns	0.05882353	0.007204917;0.196773209	0.5791	ns
Unknown	Unknown	UCON12A	1	0.00204077467806779	40076	24	2.62513781697905	1.34235915428288	0.00535731478332902	39910.611	215	0.43	ns	0.04166667	0.001054352;0.211201683	0.5092	ns
Unknown	Unknown	UCON76	5	0.010203873390339	40076	140	12.27	3.34189590925096	0.0250403052998918	39910.611	15	0.03	*	0.03571429	0.01169624;0.08137570	0.02452	*
Unknown	Unknown	UCON9	2	0.00408154935613559	40076	49	4.15858585858586	1.88927632589666	0.00848673671677284	39910.611	184	0.368	ns	0.04081633	0.004981842;0.139787187	0.4368	ns
Unknown	Unknown	UCON12	4	0.00816309871227118	40076	59	5.26526526526527	2.19461554251847	0.0107452200266633	39910.611	377	0.754	ns	0.06779661	0.01877996;0.16458517	0.818	ns
Unknown	Unknown	UCON26	10	0.0204077467806779	40076	206	18.723	4.20522947708625	0.0382094242974633	39910.611	16	0.032	*	0.04854369	0.02352090;0.08745967	0.03804	*
Unknown	Unknown	EUTREP14	27	0.0551009163078305	40076	382	35.532	5.51374440624313	0.0725128058611049	39910.611	64	0.128	ns	0.07068063	0.04709261;0.10117272	0.1578	ns
Unknown	Unknown	UCON27	5	0.010203873390339	40076	102	8.819	2.85594036971982	0.0179975918858799	39910.611	122	0.244	ns	0.04901961	0.01610582;0.11069566	0.2176	ns
Unknown	Unknown	UCON17	2	0.00408154935613559	40076	33	3.1753112033195	1.56060416670902	0.00648009469871942	39910.611	353	0.706	ns	0.06060606	0.007425838;0.202264313	0.7664	ns
Unknown	Unknown	MamRep564	113	0.230607538621661	40076	788	77.505	8.26136945216865	0.158170241423644	39910.611	1001	0.002	**	0.143401	0.1196664;0.1698390	5.739e-05	***
Unknown	Unknown	UCON19	4	0.00816309871227118	40076	30	3.38842975206612	1.63339959059866	0.00691502163642806	39910.611	743	0.518	ns	0.1333333	0.0375535;0.3072184	0.77	ns
Unknown	Unknown	UCON70	3	0.00612232403420338	40076	59	5.90590590590591	2.34524102515868	0.0120526232238238	39910.611	170	0.34	ns	0.05084746	0.01061128;0.14148724	0.2777	ns
Unknown	Unknown	UCON75	2	0.00408154935613559	40076	22	2.36434108527132	1.2560857543713	0.00482508741713703	39910.611	558	0.888	ns	0.09090909	0.01120559;0.29161274	1	ns
Unknown	Unknown	UCON88	17	0.0346931695271525	40076	33	4.26821862348178	1.90289122121428	0.008710472487259	39910.611	989	0.026	*	0.5151515	0.3354445;0.6920366	1.16e-07	***
Unknown	Unknown	UCON41	53	0.108161057937593	40076	579	49.739	6.50870511255828	0.101506091712414	39910.611	730	0.544	ns	0.09153713	0.06931938;0.11802247	0.6038	ns
Unknown	Unknown	UCON28a	13	0.0265300708148813	40076	129	10.797	3.11793401349556	0.022034244199098	39910.611	805	0.394	ns	0.1007752	0.05475866;0.16616275	0.4289	ns
