# Supplementary material for: Transposable elements generate regulatory novelty in a tissue-specific fashion
Source: BMC Genomics. 2018 Jun 18;19:468. doi: 10.1186/s12864-018-4850-3 (PMC6006921; doi:10.1186/s12864-018-4850-3)
Supplement: Supplementary file 2 — It contains two folders “TE_PIPELINE_SUMMARY_STATISTICS_ACTIVE” “TE_PIPELINE_SUMMARY_STATISTICS_REPRESSED”. In each of the two folders are included multiple spreadsheets (txt format) with the summary statistics of the TE analysis pipeline for ACTIVE and REPRESSED regions respectively. (ZIP 3922 kb) [file 12864_2018_4850_MOESM2_ESM.zip › Supplemental_File_S1/TE_PIPELINE_SUMMARY_STATISTICS_REPRESSED/E111_15_coreMarks_dense_no_header_REPRESSED.bed.shuffle-rm.nonTE-no_low.boot-1000.stats.tab.txt]

#Script TE-analysis_Shuffle_bed.pl, v4.3
#Aggregated results + stats
#Features in input file (counts):
	121109
#With 1000 bootstraps for exp (expected); sd = standard deviation; nb = number; len = length; avg = average
#Two tests are made (permutation and binomial) to assess how significant the difference between observed and random, so two pvalues are given
#For the two tailed permutation test:
#if rank is < 500 and pvalue is not "ns", there are significantly fewer observed values than expected 
#if rank is > 500 and pvalue is not "ns", there are significantly higher observed values than expected 
#The binomial test is done with binom.test from R, two sided

#Level_(tot_means_all)	#	#	#COUNTS	#	#	#	#	#	#	#	#	#	#	#	#	#
#Rclass	Rfam	Rname	obs_hits	%_obs_(%of_features)	obs_tot_hits	nb_of_trials(nb_of_TE_in_genome)	exp_avg_hits	exp_sd	%_exp_(%of_features)	exp_tot_hits(avg)	obs_rank_in_exp	2-tailed_permutation-test_pvalue(obs.vs.exp)	significance	binomal_test_proba	binomial_test_95%_confidence_interval	binomial_test_pval	significance

age	cat.2	tot	109570	90.4722192405189	109570	4687922	107635.428	44.3254956606869	88.8748383687422	107635.428	1001	0.002	**	0.02337283	0.02323625;0.02351000	2.708e-09	***
age	cat.2	Ancient	91782	75.7846237686712	109570	2716717	94448.158	94.9308321826946	77.986077005012	107635.428	1	0.002	**	0.03378416	0.03356963;0.03399968	2.2e-16	***
age	cat.2	LineageSpe	83016	68.5465159484431	109570	1971205	89812.291	113.634982413992	74.1582301893336	107635.428	1	0.002	**	0.04211434	0.04183438;0.04239565	2.2e-16	***
age	cat.1	01_Human	2071	1.71002980785904	109570	10400	2488.055	56.011242034383	2.05439314997234	107635.428	1	0.002	**	0.1991346	0.1914965;0.2069416	2.2e-16	***
age	cat.1	06_Boreotheria/Eutheria?	266	0.219636856055289	109570	2965	585.509	21.6528696889295	0.483456225383745	107635.428	1	0.002	**	0.08971332	0.07966719;0.10057733	2.2e-16	***
age	cat.1	04_Primates/Glires	1000	0.825702466373267	109570	9067	1794.043	37.0837208671589	1.4813457298797	107635.428	1	0.002	**	0.1102901	0.1039131;0.1169186	2.2e-16	***
age	cat.1	07_Eutheria+Metatheria	22349	18.4536244209761	109570	189643	26264.772	112.17835798406	21.6868870191315	107635.428	1	0.002	**	0.1178477	0.1163998;0.1193074	2.2e-16	***
age	cat.1	07_Eutheria	72339	59.7304907149758	109570	1469955	79027.325	122.438239523024	65.2530571633817	107635.428	1	0.002	**	0.04921171	0.04886258;0.04956262	2.2e-16	***
age	cat.1	10_Amniota/Theria	427	0.352574953141385	109570	2529	501.705	18.8979657134864	0.4142590558918	107635.428	1	0.002	**	0.1688414	0.1544335;0.1840205	0.0001651	***
age	cat.1	07_Eutheria/03_Primates	3	0.0024771073991198	109570	21	3.82251521298174	1.66051186600058	0.00315626023910836	107635.428	456	0.912	ns	0.1428571	0.03048897;0.36342399	0.7841	ns
age	cat.1	02_Hominidae	1363	1.12543246166676	109570	10036	2497.584	47.7552249026795	2.06226126877441	107635.428	1	0.002	**	0.1358111	0.1291651;0.1426692	2.2e-16	***
age	cat.1	07_Metatheria	5	0.00412851233186634	109570	59	13.403	3.27648078375661	0.0110668901568009	107635.428	5	0.01	**	0.08474576	0.02809126;0.18679434	0.007499	**
age	cat.1	02_Haplorrhini	548	0.45248495157255	109570	4342	957.616	27.1951856423545	0.790705893038503	107635.428	1	0.002	**	0.1262091	0.1164702;0.1364538	2.2e-16	***
age	cat.1	15_Euteleostomi	16	0.0132112394619723	109570	73	14.147	3.2186566686664	0.0116812127917826	107635.428	767	0.47	ns	0.2191781	0.1307807;0.3313840	0.5553	ns
age	cat.1	07_Eutheria + Transfert Opossum?	156	0.12880958475423	109570	890	192.543	12.4577424257506	0.158983229982908	107635.428	2	0.004	**	0.1752809	0.1508480;0.2018844	0.002576	**
age	cat.1	05_Boreotheria	15546	12.8363705422388	109570	118653	19277.586	104.909583092416	15.9175503059228	107635.428	1	0.002	**	0.1310207	0.1291056;0.1329539	2.2e-16	***
age	cat.1	16_Metazoa	113	0.0933043787001792	109570	491	99.542	8.85690017334963	0.0821920749077277	107635.428	948	0.108	ns	0.2301426	0.1936129;0.2699576	0.1299	ns
age	cat.1	16_Vertebrata	1506	1.24350791435814	109570	8857	1723.567	35.0239087650877	1.42315352285957	107635.428	1	0.002	**	0.170035	0.1622645;0.1780232	3.201e-09	***
age	cat.1	07_Eutheria/Primates?	91	0.0751389244399673	109570	424	86.23	8.25210259250316	0.0712003236753668	107635.428	731	0.542	ns	0.2146226	0.1764729;0.2568078	0.5468	ns
age	cat.1	03_Euarchontoglires/Primates?	1363	1.12543246166676	109570	13041	2768.963	48.5446414469529	2.28633957839632	107635.428	1	0.002	**	0.1045165	0.09931619;0.10989408	2.2e-16	***
age	cat.1	tot	109570	90.4722192405189	109570	4687922	107635.428	44.3254956606869	88.8748383687422	107635.428	1001	0.002	**	0.02337283	0.02323625;0.02351000	2.708e-09	***
age	cat.1	09_Theria	837	0.691112964354424	109570	9723	1954.657	38.3803387348445	1.61396510581377	107635.428	1	0.002	**	0.08608454	0.08058247;0.09183600	2.2e-16	***
age	cat.1	10_Theria/Mammalia	13523	11.1659744527657	109570	104874	16480.009	95.6166170519354	13.6075840771536	107635.428	1	0.002	**	0.1289452	0.1269224;0.1309886	2.2e-16	***
age	cat.1	03_Primates	71180	58.7735015564491	109570	1475760	80998.179	120.226117288542	66.8803961720434	107635.428	1	0.002	**	0.04823277	0.04788764;0.04857968	2.2e-16	***
age	cat.1	08_Eutheria/Theria	396	0.326978176683814	109570	2459	499.117	20.4357268020966	0.412122137908826	107635.428	1	0.002	**	0.1610411	0.1467199;0.1761744	1.187e-07	***
age	cat.1	13_Amniota/Euteleostemi?	30	0.024771073991198	109570	191	38.585	5.55856750185447	0.0318597296650125	107635.428	76	0.152	ns	0.1570681	0.1085518;0.2165696	0.1263	ns
age	cat.1	14_Tetrapoda	1300	1.07341320628525	109570	8931	1680.067	36.158982051255	1.38723546557234	107635.428	1	0.002	**	0.1455604	0.1383068;0.1530460	2.2e-16	***
age	cat.1	12_Amniota	6567	5.42238809667324	109570	36530	6729.482	68.0440862505602	5.55654988481451	107635.428	12	0.024	*	0.1797701	0.1758442;0.1837469	0.02829	*
age	cat.1	03_Primates/Indep	2458	2.02957666234549	109570	25104	5007.611	61.3651640783463	4.1347967533379	107635.428	1	0.002	**	0.09791268	0.09426308;0.10165566	2.2e-16	***
age	cat.1	08_Eutheria/Theria?	30194	24.9312602696744	109570	259031	32919.759	116.161208436144	27.1819261987136	107635.428	1	0.002	**	0.1165652	0.1153318;0.1178072	2.2e-16	***
age	cat.1	11_Mammalia	51476	42.5038601590303	109570	619071	52974.097	135.949998135318	43.7408425467967	107635.428	1	0.002	**	0.0831504	0.08246375;0.08384095	8.283e-12	***
age	cat.1	02_Hominoidea	8467	6.99122278278245	109570	64786	13261.044	102.393791572305	10.9496767374844	107635.428	1	0.002	**	0.1306918	0.1281052;0.1333116	2.2e-16	***
age	cat.1	02_Simiiformes	20202	16.6808412256727	109570	154323	23178.217	109.621223874411	19.1383109430348	107635.428	1	0.002	**	0.1309073	0.1292281;0.1326003	2.2e-16	***
age	cat.1	04_Euarchontoglires	6710	5.54046354936462	109570	55401	10373.367	86.5609907297514	8.56531471649506	107635.428	1	0.002	**	0.1211169	0.1184110;0.1238626	2.2e-16	***
age	cat.1	02_Catarrhini	4198	3.46629895383498	109570	30292	6532.877	76.0384226079994	5.39421265141319	107635.428	1	0.002	**	0.1385844	0.1347119;0.1425265	2.2e-16	***
DNA?	tot	tot	765	0.631662386775549	109570	4312	839.329	24.5690943951827	0.693036025398608	107635.428	4	0.008	**	0.1774119	0.1661151;0.1891474	0.004155	**
DNA?	PiggyBac?	tot	67	0.0553220652470089	109570	294	61.797	7.06439641418124	0.0510259353144688	107635.428	790	0.424	ns	0.2278912	0.1811994;0.2801595	0.474	ns
DNA?	PiggyBac?	EUTREP4	67	0.0553220652470089	109570	294	61.797	7.06439641418124	0.0510259353144688	107635.428	790	0.424	ns	0.2278912	0.1811994;0.2801595	0.474	ns
DNA?	hAT-Tip100?	tot	117	0.0966071885656722	109570	520	106.388	9.27725840555944	0.0878448339925191	107635.428	888	0.228	ns	0.225	0.1897964;0.2633632	0.2536	ns
DNA?	hAT-Tip100?	Eutr16	117	0.0966071885656722	109570	520	106.388	9.27725840555944	0.0878448339925191	107635.428	888	0.228	ns	0.225	0.1897964;0.2633632	0.2536	ns
DNA?	DNA?	Eulor12	13	0.0107341320628525	109570	60	11.309	2.96045322261361	0.00933786919221528	107635.428	785	0.434	ns	0.2166667	0.1207160;0.3419562	0.6196	ns
DNA?	DNA?	Eulor2C	5	0.00412851233186634	109570	38	6.992	2.31155343422541	0.00577331164488188	107635.428	283	0.566	ns	0.1315789	0.04413744;0.28086385	0.5311	ns
DNA?	DNA?	UCON83	1	0.000825702466373267	109570	50	7.542	2.55631977083674	0.00622744800138718	107635.428	3	0.006	**	0.02	0.000506228;0.106469546	0.00485	**
DNA?	DNA?	Eulor6D	12	0.0099084295964792	109570	75	14.627	3.36172160836857	0.0120775499756418	107635.428	275	0.55	ns	0.16	0.08550203;0.26281273	0.5596	ns
DNA?	DNA?	tot	582	0.480558835429241	109570	3498	674.717	22.5927719491067	0.557115491003972	107635.428	1	0.002	**	0.1663808	0.1541789;0.1791430	5.584e-05	***
DNA?	DNA?	UCON7	28	0.0231196690584515	109570	127	25.827	4.46396662151477	0.0213254175990224	107635.428	732	0.54	ns	0.2204724	0.1517795;0.3026400	0.659	ns
DNA?	DNA?	Eulor6C	1	0.000825702466373267	109570	21	4.25151515151515	1.78533876529024	0.00351048654642938	107635.428	39	0.078	ns	0.04761905	0.001204883;0.238159910	0.1007	ns
DNA?	DNA?	MER133B	4	0.00330280986549307	109570	40	6.957	2.39768636395587	0.00574441205855882	107635.428	160	0.32	ns	0.1	0.02792542;0.23663740	0.2962	ns
DNA?	DNA?	Eulor6E	4	0.00330280986549307	109570	31	6.25	2.16845617945169	0.00516064041483292	107635.428	221	0.442	ns	0.1290323	0.03630166;0.29833583	0.3785	ns
DNA?	DNA?	Eulor2A	12	0.0099084295964792	109570	67	13.135	3.1341023591449	0.0108456018958129	107635.428	423	0.846	ns	0.1791045	0.0961194;0.2919634	0.8777	ns
DNA?	DNA?	Eulor7	3	0.0024771073991198	109570	12	2.33661202185792	1.15643168500662	0.00192934630940551	107635.428	785	0.434	ns	0.25	0.05486064;0.57185846	0.713	ns
DNA?	DNA?	MER123	9	0.0074313221973594	109570	46	8.984	2.56326243570851	0.00741811095789743	107635.428	610	0.784	ns	0.1956522	0.09357573;0.33914760	1	ns
DNA?	DNA?	Eulor6A	5	0.00412851233186634	109570	30	7.168	2.27661128850732	0.00591863527896358	107635.428	245	0.49	ns	0.1666667	0.0564217;0.3472117	0.5198	ns
DNA?	DNA?	UCON100	3	0.0024771073991198	109570	19	3.22188139059305	1.50225069570783	0.00266031541057481	107635.428	600	0.804	ns	0.1578947	0.03382625;0.39578455	1	ns
DNA?	DNA?	UCON21	8	0.00660561973098614	109570	28	4.84653961885657	1.92622999917558	0.00400179971666562	107635.428	957	0.09	ns	0.2857143	0.1322365;0.4866683	0.1308	ns
DNA?	DNA?	Eulor5A	18	0.0148626443947188	109570	126	23.486	4.36495782990591	0.0193924481252426	107635.428	121	0.242	ns	0.1428571	0.086918;0.216349	0.2521	ns
DNA?	DNA?	Eulor6B	10	0.00825702466373267	109570	64	12.902	3.21850194263648	0.0106532132211479	107635.428	231	0.462	ns	0.15625	0.07755733;0.26863424	0.4374	ns
DNA?	DNA?	Eulor2B	9	0.0074313221973594	109570	57	11.288	2.92260116977967	0.00932052944042144	107635.428	280	0.56	ns	0.1578947	0.07483117;0.27868263	0.5103	ns
DNA?	DNA?	MER133A	5	0.00412851233186634	109570	54	9.501	2.8227587511098	0.00784499913301241	107635.428	78	0.156	ns	0.09259259	0.03075279;0.20300155	0.1499	ns
DNA?	DNA?	MER131	161	0.132938097086096	109570	1106	208.192	12.429143961658	0.171904647879183	107635.428	1	0.002	**	0.1455696	0.1252971;0.1677475	0.0002175	***
DNA?	DNA?	Eulor3	4	0.00330280986549307	109570	37	6.42	2.32744860674023	0.00530100983411637	107635.428	212	0.424	ns	0.1081081	0.03025197;0.25417594	0.3869	ns
DNA?	DNA?	UCON62	4	0.00330280986549307	109570	24	4.35915492957746	1.86146097159792	0.0035993649766553	107635.428	562	0.88	ns	0.1666667	0.04735363;0.37384171	1	ns
DNA?	DNA?	UCON2	14	0.0115598345292257	109570	135	25.797	4.40808600440398	0.0213006465250312	107635.428	7	0.014	*	0.1037037	0.05786621;0.16787390	0.008282	**
DNA?	DNA?	MER124	152	0.125506774888737	109570	747	156.116	10.6559886493039	0.128905366240329	107635.428	380	0.76	ns	0.2034806	0.1751584;0.2341657	0.7528	ns
DNA?	DNA?	UCON14	17	0.0140369419283455	109570	98	19.135	3.88095823693541	0.0157998166940525	107635.428	345	0.69	ns	0.1734694	0.1044243;0.2631497	0.7021	ns
DNA?	DNA?	Eulor10	8	0.00660561973098614	109570	39	7.873	2.37750363270459	0.00650075551775673	107635.428	628	0.748	ns	0.2051282	0.09296393;0.36464424	1	ns
DNA?	DNA?	MER134	21	0.0173397517938386	109570	89	17.519	3.82207368417293	0.0144654815083933	107635.428	847	0.31	ns	0.2359551	0.1523813;0.3377877	0.3512	ns
DNA?	DNA?	Eulor5B	8	0.00660561973098614	109570	43	7.498	2.49604211227019	0.00619111709286676	107635.428	659	0.686	ns	0.1860465	0.0839124;0.3340145	0.8405	ns
DNA?	DNA?	UCON58	55	0.0454136356505297	109570	235	47.643	6.1443717583089	0.0393389426054216	107635.428	899	0.206	ns	0.2340426	0.1814482;0.2934789	0.2246	ns
Retroposon	tot	tot	948	0.782765938121857	109570	5565	1319.086	33.5292531204442	1.08917256355845	107635.428	1	0.002	**	0.1703504	0.1605581;0.1804896	2.2e-16	***
Retroposon	SVA	tot	948	0.782765938121857	109570	5565	1319.086	33.5292531204442	1.08917256355845	107635.428	1	0.002	**	0.1703504	0.1605581;0.1804896	2.2e-16	***
Retroposon	SVA	SVA_D	268	0.221288260988036	109570	1433	377.683	18.8465302563284	0.311853784607255	107635.428	1	0.002	**	0.1870202	0.1671403;0.2081919	1.079e-11	***
Retroposon	SVA	SVA_B	144	0.11890115515775	109570	801	184.597	12.1375413865787	0.152422198185106	107635.428	1	0.002	**	0.1797753	0.1537763;0.2081553	0.00057	***
Retroposon	SVA	SVA_E	123	0.101561403363912	109570	686	151.007	11.2995854628226	0.124686852339628	107635.428	4	0.008	**	0.1793003	0.1512955;0.2100952	0.009797	**
Retroposon	SVA	SVA_C	69	0.0569734701797554	109570	486	118.851	10.3109220787529	0.0981355638309292	107635.428	1	0.002	**	0.1419753	0.1121735;0.1762120	3.354e-08	***
Retroposon	SVA	SVA_A	229	0.189085864799478	109570	1186	271.657	14.9382898453439	0.224307854907563	107635.428	2	0.004	**	0.193086	0.1709831;0.2167220	0.002948	**
Retroposon	SVA	SVA_F	149	0.123029667489617	109570	973	233.752	14.2960439588325	0.193009602919684	107635.428	1	0.002	**	0.1531346	0.1310699;0.1773212	3.253e-11	***
snRNA	tot	tot	695	0.573863214129421	109570	4380	872.46	24.8860144200254	0.720392373812021	107635.428	1	0.002	**	0.1586758	0.1479714;0.1698374	6.189e-12	***
snRNA	snRNA	U14	1	0.000825702466373267	109570	7	1.7025641025641	0.825612832482038	0.00140581137864577	107635.428	376	0.752	ns	0.1428571	0.003610297;0.578723197	1	ns
snRNA	snRNA	U4	23	0.0189911567265851	109570	162	33.178	4.94740263095625	0.0273951564293323	107635.428	20	0.04	*	0.1419753	0.09217775;0.20537962	0.05105	ns
snRNA	snRNA	U2	165	0.136240906951589	109570	1087	212.737	12.9894016627232	0.17565746558885	107635.428	1	0.002	**	0.1517939	0.130968;0.174524	0.0002045	***
snRNA	snRNA	U5	27	0.0222939665920782	109570	214	40.961	5.39189684170159	0.0338215987251154	107635.428	9	0.018	*	0.1261682	0.08481787;0.17823739	0.01468	*
snRNA	snRNA	U3	55	0.0454136356505297	109570	229	51.299	5.99044943927286	0.0423577108224822	107635.428	771	0.462	ns	0.2401747	0.1863538;0.3008551	0.5789	ns
snRNA	snRNA	U13	28	0.0231196690584515	109570	176	36.221	5.51239925491121	0.0299077690345061	107635.428	86	0.172	ns	0.1590909	0.1083934;0.2216570	0.1359	ns
snRNA	snRNA	tot	695	0.573863214129421	109570	4380	872.46	24.8860144200254	0.720392373812021	107635.428	1	0.002	**	0.1586758	0.1479714;0.1698374	6.189e-12	***
snRNA	snRNA	U6	267	0.220462558521662	109570	1710	344.727	15.8501008418463	0.284641934125457	107635.428	1	0.002	**	0.1561404	0.1392447;0.1742250	1.594e-06	***
snRNA	snRNA	U17	1	0.000825702466373267	109570	9	2.11484918793503	1.07209886216741	0.00174623619048546	107635.428	299	0.598	ns	0.1111111	0.002809137;0.482496515	0.6952	ns
snRNA	snRNA	U8	4	0.00330280986549307	109570	29	5.3627254509018	2.07161002388159	0.00442801563129231	107635.428	368	0.736	ns	0.137931	0.03889483;0.31664061	0.6379	ns
snRNA	snRNA	U1	36	0.0297252887894376	109570	204	39.163	5.36686446952355	0.0323369856905763	107635.428	312	0.624	ns	0.1764706	0.1267644;0.2358413	0.6566	ns
snRNA	snRNA	U7	43	0.0355052060540505	109570	245	49.44	6.10702019774748	0.0408227299374943	107635.428	153	0.306	ns	0.1755102	0.1300254;0.2290378	0.3396	ns
snRNA	snRNA	U13_	53	0.0437622307177832	109570	308	65.202	6.95741342753193	0.0538374522124698	107635.428	50	0.1	ns	0.1720779	0.1316353;0.2189605	0.09407	ns
tot	tot	tot	109570	90.4722192405189	109570	4687922	107635.428	44.3254956606869	88.8748383687422	107635.428	1001	0.002	**	0.02337283	0.02323625;0.02351000	2.708e-09	***
rRNA	tot	tot	338	0.279087433634164	109570	1766	367.588	17.1558905504955	0.303518318209216	107635.428	44	0.088	ns	0.191393	0.1732865;0.2105307	0.08381	ns
rRNA	rRNA	tot	338	0.279087433634164	109570	1766	367.588	17.1558905504955	0.303518318209216	107635.428	44	0.088	ns	0.191393	0.1732865;0.2105307	0.08381	ns
rRNA	rRNA	SSU-rRNA_Hsa	14	0.0115598345292257	109570	80	14.842	3.32386583424844	0.012255076005912	107635.428	466	0.932	ns	0.175	0.09911051;0.27615404	0.8865	ns
rRNA	rRNA	LSU-rRNA_Hsa	99	0.0817445441709534	109570	411	84.733	8.28530973213177	0.069964247083206	107635.428	962	0.08	ns	0.2408759	0.2003128;0.2852153	0.08761	ns
rRNA	rRNA	5S	227	0.187434459866732	109570	1275	268.836	14.0668041494498	0.221978548249924	107635.428	3	0.006	**	0.1780392	0.1574103;0.2001640	0.003906	**
tRNA	tot	tot	389	0.321198259419201	109570	1997	363.146	16.3984021048269	0.299850547853586	107635.428	945	0.114	ns	0.1947922	0.1776298;0.2128554	0.139	ns
tRNA	tRNA	tRNA-Arg-AGA	4	0.00330280986549307	109570	41	9.12	2.64435107211439	0.0075304064933242	107635.428	40	0.08	ns	0.09756098	0.02722747;0.23131455	0.05956	ns
tRNA	tRNA	tRNA-His-CAY_	17	0.0140369419283455	109570	44	9.196	2.70793591447746	0.00759315988076856	107635.428	1000	0.004	**	0.3863636	0.2435716;0.5450447	0.008045	**
tRNA	tRNA	tRNA-Thr-ACG_	5	0.00412851233186634	109570	12	2.68947368421053	1.28187278072607	0.00222070505429863	107635.428	928	0.148	ns	0.4166667	0.1516522;0.7233303	0.1566	ns
tRNA	tRNA	tRNA-Leu-TTA(m)	3	0.0024771073991198	109570	27	6.931	2.11960650398411	0.00572294379443311	107635.428	40	0.08	ns	0.1111111	0.02352745;0.29158692	0.1199	ns
tRNA	tRNA	tRNA-Arg-CGA_	1	0.000825702466373267	109570	2	1.09493670886076	0.29359241120646	0.000904091941028957	107635.428	287	0.574	ns	0.5	0.01257912;0.98742088	1	ns
tRNA	tRNA	tRNA-Thr-ACY	0	0	109570	13	3.24435318275154	1.46905173269184	0.00267887042478391	107635.428	1	0.002	**	0	0.0000000;0.2470526	0.048	*
tRNA	tRNA	tRNA-Lys-AAA	7	0.00577991726461287	109570	47	6.44244244244244	2.17298969368429	0.00531954061419254	107635.428	710	0.584	ns	0.1489362	0.06204412;0.28305753	0.8311	ns
tRNA	tRNA	tRNA-Ser-TCG	1	0.000825702466373267	109570	7	1.64868421052632	0.814233301041575	0.00136132261890224	107635.428	404	0.808	ns	0.1428571	0.003610297;0.578723197	1	ns
tRNA	tRNA	tRNA-Ser-TCA_	3	0.0024771073991198	109570	4	1.37226277372263	0.599796496556762	0.00113308075677499	107635.428	684	0.636	ns	0.75	0.1941204;0.9936905	0.12	ns
tRNA	tRNA	tRNA-Arg-CGY_	10	0.00825702466373267	109570	40	6.225	2.18108508136023	0.00513999785317359	107635.428	967	0.07	ns	0.25	0.1269148;0.4119620	0.1224	ns
tRNA	tRNA	tRNA-Cys-TGY	27	0.0222939665920782	109570	136	25.686	4.53519260582965	0.0212089935512637	107635.428	662	0.68	ns	0.1985294	0.1350964;0.2755470	0.7431	ns
tRNA	tRNA	tRNA-Glu-GAA	22	0.0181654542602119	109570	95	21.02	3.90882065064118	0.0173562658431661	107635.428	662	0.68	ns	0.2315789	0.1511774;0.3293561	0.805	ns
tRNA	tRNA	tRNA-Ala-GCY	7	0.00577991726461287	109570	28	4.24419778002018	1.82266985248195	0.00350444457473861	107635.428	945	0.114	ns	0.25	0.1069080;0.4487155	0.1804	ns
tRNA	tRNA	tRNA-Thr-ACG	1	0.000825702466373267	109570	3	1.35173501577287	0.557248787233372	0.00111613093640677	107635.428	437	0.874	ns	0.3333333	0.008403759;0.905700676	1	ns
tRNA	tRNA	tRNA-Gly-GGY	9	0.0074313221973594	109570	37	8.079	2.48655221983009	0.00667085022582962	107635.428	730	0.544	ns	0.2432432	0.1177252;0.4119917	0.6922	ns
tRNA	tRNA	tRNA-Met	14	0.0115598345292257	109570	50	12.053	2.97977684903921	0.00995219182719699	107635.428	796	0.412	ns	0.28	0.1623106;0.4249054	0.5102	ns
tRNA	tRNA	tRNA-Ile-ATC	1	0.000825702466373267	109570	9	3.7929648241206	1.42107971596374	0.00313186041014343	107635.428	41	0.082	ns	0.1111111	0.002809137;0.482496515	0.08894	ns
tRNA	tRNA	tRNA-Met_	5	0.00412851233186634	109570	48	7.42	2.34629603952807	0.00612671230048964	107635.428	215	0.43	ns	0.1041667	0.03469812;0.22657766	0.4264	ns
tRNA	tRNA	tRNA-Thr-ACA	4	0.00330280986549307	109570	25	5.13969849246231	1.93599337073684	0.00424386172164109	107635.428	395	0.79	ns	0.16	0.04537945;0.36082845	0.8045	ns
tRNA	tRNA	tRNA-Trp-TGG	6	0.0049542147982396	109570	13	3.01533742331288	1.44243693016112	0.00248977154737706	107635.428	960	0.084	ns	0.4615385	0.1922324;0.7486545	0.09065	ns
tRNA	tRNA	tRNA-Lys-AAG	18	0.0148626443947188	109570	73	15.477	3.38303353750978	0.0127793970720591	107635.428	810	0.384	ns	0.2465753	0.1531554;0.3614143	0.4742	ns
tRNA	tRNA	tRNA-Leu-TTG	5	0.00412851233186634	109570	26	3.04722792607803	1.47114329885155	0.00251610361416412	107635.428	907	0.19	ns	0.1923077	0.06554811;0.39350553	0.2212	ns
tRNA	tRNA	tRNA-Gln-CAG	17	0.0140369419283455	109570	79	14.765	3.45509952283762	0.0121914969160013	107635.428	784	0.436	ns	0.2151899	0.1306409;0.3220296	0.563	ns
tRNA	tRNA	tRNA-Arg-AGG	4	0.00330280986549307	109570	20	4.52064451158107	1.69790750830742	0.00373270732280926	107635.428	517	0.97	ns	0.2	0.057334;0.436614	1	ns
tRNA	tRNA	tRNA-Ile-ATT	9	0.0074313221973594	109570	53	10.298	2.92125482108799	0.0085030839987119	107635.428	397	0.794	ns	0.1698113	0.08070888;0.29802167	0.7317	ns
tRNA	tRNA	tRNA-Glu-GAG_	29	0.0239453715248247	109570	96	19.15	3.70745805711207	0.0158122022310481	107635.428	997	0.01	**	0.3020833	0.2125183;0.4042532	0.01507	*
tRNA	tRNA	tRNA-Arg-CGG	2	0.00165140493274653	109570	17	1.48876404494382	0.685298822334078	0.00122927614375795	107635.428	649	0.706	ns	0.1176471	0.01457932;0.36440916	0.6565	ns
tRNA	tRNA	tRNA-Gln-CAA	4	0.00330280986549307	109570	24	4.4758064516129	1.78665852727275	0.00369568442610615	107635.428	524	0.956	ns	0.1666667	0.04735363;0.37384171	1	ns
tRNA	tRNA	tRNA-Val-GTG	21	0.0173397517938386	109570	38	8.18	2.41566459497908	0.00675424617493332	107635.428	1001	0.002	**	0.5526316	0.3829908;0.7137585	5.786e-06	***
tRNA	tRNA	tRNA-Tyr-TAT	0	0	109570	5	1.37152777777778	0.607908825480123	0.00113247386881056	107635.428	1	0.002	**	0	0.0000000;0.5218238	0.3321	ns
tRNA	tRNA	tRNA-Arg-CGA	2	0.00165140493274653	109570	8	1.73753280839895	0.877149368143129	0.00143468512529948	107635.428	634	0.736	ns	0.25	0.03185403;0.65085579	0.687	ns
tRNA	tRNA	tRNA-Tyr-TAC	9	0.0074313221973594	109570	34	7.528	2.29226317652893	0.00621588816685795	107635.428	810	0.384	ns	0.2647059	0.1288174;0.4436154	0.537	ns
tRNA	tRNA	tRNA-Ala-GCY_	10	0.00825702466373267	109570	82	3.05005213764338	1.49585282557332	0.00251843557261919	107635.428	960	0.084	ns	0.1219512	0.06005801;0.21285883	0.0009382	***
tRNA	tRNA	tRNA-Pro-CCA	1	0.000825702466373267	109570	9	2.39912758996728	1.16626494012249	0.00198096556818014	107635.428	229	0.458	ns	0.1111111	0.002809137;0.482496515	0.4603	ns
tRNA	tRNA	tRNA-Leu-TTA	7	0.00577991726461287	109570	13	2.6875	1.29801729053674	0.00221907537837816	107635.428	941	0.122	ns	0.5384615	0.2513455;0.8077676	0.008466	**
tRNA	tRNA	tRNA-Val-GTY	8	0.00660561973098614	109570	29	5.20962888665998	1.97555024176024	0.00430160342060456	107635.428	930	0.144	ns	0.2758621	0.1273401;0.4723845	0.2212	ns
tRNA	tRNA	tRNA-Leu-CTG	2	0.00165140493274653	109570	16	3.53673469387755	1.51049361508275	0.0029202905596426	107635.428	251	0.502	ns	0.125	0.0155136;0.3834762	0.548	ns
tRNA	tRNA	tRNA-Met-i	15	0.012385536995599	109570	40	7.461	2.38456812969669	0.00616056610161095	107635.428	1001	0.002	**	0.375	0.2272627;0.5419852	0.006674	**
tRNA	tRNA	tRNA-Thr-ACY_	4	0.00330280986549307	109570	12	2.29470198675497	1.07112507048189	0.00189474109005521	107635.428	881	0.242	ns	0.3333333	0.09924609;0.65112449	0.261	ns
tRNA	tRNA	tRNA-Asn-AAT	0	0	109570	2	1.0084388185654	0.0916682107364118	0.000832670419675995	107635.428	1	0.002	**	0	0.0000000;0.8418861	0.2458	ns
tRNA	tRNA	tot	389	0.321198259419201	109570	1997	363.146	16.3984021048269	0.299850547853586	107635.428	945	0.114	ns	0.1947922	0.1776298;0.2128554	0.139	ns
tRNA	tRNA	tRNA-Gly-GGA	17	0.0140369419283455	109570	107	22.26	4.05275521402722	0.0183801369014689	107635.428	119	0.238	ns	0.1588785	0.09536355;0.24214953	0.2347	ns
tRNA	tRNA	tRNA-Asn-AAC	14	0.0115598345292257	109570	46	10.539	2.87415026394581	0.00870207829310786	107635.428	907	0.19	ns	0.3043478	0.1774268;0.4575487	0.2219	ns
tRNA	tRNA	tRNA-Ile-ATA	11	0.00908272713010594	109570	65	12.841	3.04778739547364	0.0106028453706991	107635.428	336	0.672	ns	0.1692308	0.08762605;0.28265616	0.6428	ns
tRNA	tRNA	tRNA-Leu-CTA_	1	0.000825702466373267	109570	7	1.64390896921017	0.784637845979303	0.00135737969036998	107635.428	389	0.778	ns	0.1428571	0.003610297;0.578723197	1	ns
tRNA	tRNA	tRNA-Phe-TTY	14	0.0115598345292257	109570	87	7.81	2.50522976514654	0.00644873626237522	107635.428	992	0.02	*	0.1609195	0.0908640;0.2552327	0.03564	*
tRNA	tRNA	tRNA-Ser-TCA(m)	8	0.00660561973098614	109570	31	6.11311311311311	2.14882598747947	0.00504761257471626	107635.428	873	0.258	ns	0.2580645	0.1185640;0.4461339	0.3707	ns
tRNA	tRNA	tRNA-Ala-GCA	6	0.0049542147982396	109570	40	2.07757575757576	1.05609370878804	0.00171545942710761	107635.428	824	0.356	ns	0.15	0.05710226;0.29835267	0.01647	*
tRNA	tRNA	tRNA-Leu-CTY	8	0.00660561973098614	109570	30	3.53705583756345	1.52382750539158	0.0029205557287761	107635.428	984	0.036	*	0.2666667	0.1227948;0.4588937	0.02001	*
tRNA	tRNA	tRNA-Leu-CTA	0	0	109570	1	1.00727272727273	0.0851245233317742	0.000831707575219618	107635.428	1	0.002	**	na	na	na	na
tRNA	tRNA	tRNA-SeC(e)-TGA	0	0	109570	3	1.38966480446927	0.565046590755641	0.0011474496564824	107635.428	1	0.002	**	0	0.0000000;0.7075982	0.2541	ns
tRNA	tRNA	tRNA-Val-GTA	5	0.00412851233186634	109570	12	2.96523517382413	1.33866903909187	0.00244840199640335	107635.428	943	0.118	ns	0.4166667	0.1516522;0.7233303	0.1849	ns
tRNA	tRNA	tRNA-Ser-TCY	5	0.00412851233186634	109570	15	2.74842767295597	1.3595963544833	0.00226938350820829	107635.428	925	0.154	ns	0.3333333	0.1182411;0.6161963	0.1718	ns
tRNA	tRNA	tRNA-Gly-GGG	15	0.012385536995599	109570	47	9.78	2.75303090777767	0.00807537012113055	107635.428	978	0.048	*	0.3191489	0.1908605;0.4711813	0.07128	ns
tRNA	tRNA	tRNA-Glu-GAG	3	0.0024771073991198	109570	18	2.93886010362694	1.44303763653281	0.00242662403589076	107635.428	656	0.692	ns	0.1666667	0.03578508;0.41417749	1	ns
tRNA	tRNA	tRNA-Ser-AGY	5	0.00412851233186634	109570	14	2.61849096705632	1.30955500691713	0.00216209444967453	107635.428	915	0.174	ns	0.3571429	0.1275984;0.6486199	0.1587	ns
tRNA	tRNA	tRNA-His-CAY	0	0	109570	1	1.01666666666667	0.128555865849279	0.000839464174146155	107635.428	1	0.002	**	na	na	na	na
tRNA	tRNA	tRNA-Gln-CAA_	9	0.0074313221973594	109570	34	8.083	2.39036081477772	0.00667415303569512	107635.428	732	0.54	ns	0.2647059	0.1288174;0.4436154	0.6891	ns
tRNA	tRNA	tRNA-Pro-CCY	2	0.00165140493274653	109570	17	3.94969818913481	1.71054572467095	0.00326127553619864	107635.428	213	0.426	ns	0.1176471	0.01457932;0.36440916	0.3911	ns
tRNA	tRNA	tRNA-Asp-GAY	10	0.00825702466373267	109570	49	9.058	2.71551284475145	0.00747921294040905	107635.428	725	0.554	ns	0.2040816	0.1024494;0.3434300	0.7132	ns
tRNA	tRNA	tRNA-Ser-TCA	0	0	109570	1	1.01522842639594	0.12277228632659	0.000838276615607378	107635.428	1	0.002	**	na	na	na	na
tRNA	tRNA	tRNA-Pro-CCG	2	0.00165140493274653	109570	4	1.4402332361516	0.633665691271989	0.00118920413524313	107635.428	644	0.716	ns	0.5	0.06758599;0.93241401	0.6226	ns
tRNA	tRNA	tRNA-Ala-GCG	3	0.0024771073991198	109570	11	1.66579292267366	0.835386338777134	0.00137544932471877	107635.428	736	0.532	ns	0.2727273	0.06021773;0.60974256	0.2256	ns
LINE	Penelope	tot	139	0.114772642825884	109570	1097	210.708	12.9689988407329	0.173982115284578	107635.428	1	0.002	**	0.1267092	0.1075904;0.1478548	1.004e-08	***
LINE	Penelope	Penelope1_Vert	139	0.114772642825884	109570	1097	210.708	12.9689988407329	0.173982115284578	107635.428	1	0.002	**	0.1267092	0.1075904;0.1478548	1.004e-08	***
LINE	L1-Tx1	tot	18	0.0148626443947188	109570	189	36.634	5.64871241540517	0.0302487841531183	107635.428	3	0.006	**	0.0952381	0.05742552;0.14633863	0.0003018	***
LINE	L1-Tx1	MARE6	18	0.0148626443947188	109570	189	36.634	5.64871241540517	0.0302487841531183	107635.428	3	0.006	**	0.0952381	0.05742552;0.14633863	0.0003018	***
LINE	RTE-X	tot	1815	1.49864997646748	109570	15596	2925.117	46.6311889059112	2.41527632133037	107635.428	1	0.002	**	0.116376	0.1113830;0.1215125	2.2e-16	***
LINE	RTE-X	L5	98	0.0809188417045802	109570	737	154.745	10.8350991861807	0.127773328158931	107635.428	1	0.002	**	0.1329715	0.1092876;0.1596365	8.376e-08	***
LINE	RTE-X	L4_C_Mam	613	0.506155611886813	109570	5015	974.207	26.5380937789703	0.804405122658101	107635.428	1	0.002	**	0.1222333	0.1132898;0.1316190	2.2e-16	***
LINE	RTE-X	L4_B_Mam	417	0.344317928477652	109570	3247	624.382	22.2884914889468	0.515553757359073	107635.428	1	0.002	**	0.1284262	0.1171031;0.1404232	2.2e-16	***
LINE	RTE-X	L4_A_Mam	776	0.640745113905655	109570	6597	1259.359	31.0007930248271	1.03985583234937	107635.428	1	0.002	**	0.1176292	0.1099495;0.1256488	2.2e-16	***
LINE	L1	L1M2	1288	1.06350477668877	109570	9096	2039.745	39.9064719250086	1.68422247727254	107635.428	1	0.002	**	0.1416007	0.1344966;0.1489352	2.2e-16	***
LINE	L1	L1P	29	0.0239453715248247	109570	161	30.565	4.79612111792204	0.0252375958846989	107635.428	406	0.812	ns	0.1801242	0.1240753;0.2483342	0.8408	ns
LINE	L1	L1MEg1	67	0.0553220652470089	109570	1013	183.042	12.2268447169223	0.151138230849896	107635.428	1	0.002	**	0.06614018	0.05162185;0.08323803	2.2e-16	***
LINE	L1	L1MB7	2693	2.22361674194321	109570	23185	5092.052	58.9053064768458	4.20451989530093	107635.428	1	0.002	**	0.1161527	0.1120551;0.1203467	2.2e-16	***
LINE	L1	L1MB1	585	0.483035942828361	109570	6197	1362.687	33.0633364198959	1.12517401679479	107635.428	1	0.002	**	0.09440052	0.0872323;0.1019531	2.2e-16	***
LINE	L1	L1P2	240	0.198168591929584	109570	1631	421.158	20.8811651748426	0.347751199332832	107635.428	1	0.002	**	0.147149	0.1302968;0.1652817	2.2e-16	***
LINE	L1	L1MCb	188	0.155232063678174	109570	2145	450.525	19.9730392603954	0.371999603662816	107635.428	1	0.002	**	0.08764569	0.07601531;0.10041654	2.2e-16	***
LINE	L1	L1M3b	99	0.0817445441709534	109570	564	120.137	10.262628929887	0.0991974172026852	107635.428	22	0.044	*	0.1755319	0.1450171;0.2094907	0.03065	*
LINE	L1	L1MEh	331	0.273307516369551	109570	3050	600.545	22.1084771017761	0.495871487668134	107635.428	1	0.002	**	0.1085246	0.09770137;0.12010495	2.2e-16	***
LINE	L1	L1ME2	1198	0.989191554715174	109570	12799	2655.86	46.4739736866801	2.1929501523421	107635.428	1	0.002	**	0.09360106	0.08860867;0.09877912	2.2e-16	***
LINE	L1	L1PA16	1761	1.45406204328332	109570	13973	3095.852	52.4337619801916	2.55625263192661	107635.428	1	0.002	**	0.1260288	0.1205684;0.1316454	2.2e-16	***
LINE	L1	L1MEd	1373	1.1336894863305	109570	16918	3350.111	50.1614278888455	2.76619491532421	107635.428	1	0.002	**	0.08115617	0.07708401;0.08537298	2.2e-16	***
LINE	L1	L1M4b	417	0.344317928477652	109570	4228	976.557	28.3639430309727	0.806345523454079	107635.428	1	0.002	**	0.09862819	0.08980214;0.10801311	2.2e-16	***
LINE	L1	L1ME3A	1744	1.44002510135498	109570	15879	3274.253	48.7547332575517	2.70355877763007	107635.428	1	0.002	**	0.1098306	0.1050076;0.1147971	2.2e-16	***
LINE	L1	L1M4	2160	1.78351732736626	109570	20125	4337.474	56.4149800493981	3.58146297962992	107635.428	1	0.002	**	0.1073292	0.1030848;0.1116874	2.2e-16	***
LINE	L1	L1MC4	2258	1.86443616907084	109570	23685	4744.246	55.8695345325956	3.91733562328151	107635.428	1	0.002	**	0.0953346	0.09162323;0.09914561	2.2e-16	***
LINE	L1	L1MEf	877	0.724141063009355	109570	11271	2309.375	44.8224433339641	1.90685663328076	107635.428	1	0.002	**	0.07781031	0.07293014;0.08290985	2.2e-16	***
LINE	L1	L1MDa	689	0.568908999331181	109570	6954	1537.514	35.6182602672346	1.26952910188343	107635.428	1	0.002	**	0.09907967	0.09215484;0.10634267	2.2e-16	***
LINE	L1	L1ME3G	2411	1.99076864642595	109570	18628	3822.002	52.524249569059	3.15583647788356	107635.428	1	0.002	**	0.1294288	0.1246397;0.1343339	2.2e-16	***
LINE	L1	L1MEj	225	0.185783054933985	109570	2345	495.966	20.1923395022611	0.409520349437284	107635.428	1	0.002	**	0.09594883	0.08432546;0.10859239	2.2e-16	***
LINE	L1	L1P4e	39	0.0322023961885574	109570	194	50.002	6.2315992192076	0.0412867747235961	107635.428	46	0.092	ns	0.2010309	0.1470308;0.2644062	0.07135	ns
LINE	L1	L1ME3E	392	0.323675366818321	109570	4540	921.284	27.2470134830176	0.760706471030229	107635.428	1	0.002	**	0.08634361	0.07833142;0.09489242	2.2e-16	***
LINE	L1	L1MC2	720	0.594505775788752	109570	6382	1400.472	34.0592902341087	1.1563731844867	107635.428	1	0.002	**	0.1128173	0.1051553;0.1208350	2.2e-16	***
LINE	L1	L1PA2	490	0.404594208522901	109570	4918	1317.204	36.4906008164835	1.08761859151673	107635.428	1	0.002	**	0.099634	0.0914010;0.1083456	2.2e-16	***
LINE	L1	L1MA2	1101	0.909098415476967	109570	7417	1989.193	40.7428488293434	1.64248156619244	107635.428	1	0.002	**	0.1484428	0.1404233;0.1567395	2.2e-16	***
LINE	L1	L1M3e	150	0.12385536995599	109570	810	206.988	12.7565899278211	0.17091050210967	107635.428	1	0.002	**	0.1851852	0.1590019;0.2136821	2.323e-06	***
LINE	L1	L1MC5	1502	1.24020510449265	109570	14431	2924.334	46.9933273648166	2.4146297962992	107635.428	1	0.002	**	0.1040815	0.09914482;0.10917842	2.2e-16	***
LINE	L1	L1MEa	29	0.0239453715248247	109570	355	68.215	7.42225470223601	0.0563252937436524	107635.428	1	0.002	**	0.08169014	0.0553904;0.1152140	1.053e-08	***
LINE	L1	L1PB1	1719	1.41938253969565	109570	13093	3063.562	52.4724643552741	2.52959069928742	107635.428	1	0.002	**	0.1312915	0.1255510;0.1371965	2.2e-16	***
LINE	L1	L1MCc	320	0.264224789239445	109570	3179	645.016	21.9170276292224	0.532591302050219	107635.428	1	0.002	**	0.1006606	0.09041517;0.11164720	2.2e-16	***
LINE	L1	L1PA8	1365	1.12708386659951	109570	8111	1830.527	38.4334802405845	1.51147065866286	107635.428	1	0.002	**	0.16829	0.1602067;0.1766123	2.2e-16	***
LINE	L1	L1P4	422	0.348446440809519	109570	3775	824.582	26.6496431398148	0.680859391127001	107635.428	1	0.002	**	0.1117881	0.1019072;0.1222744	2.2e-16	***
LINE	L1	L1M7	273	0.225416773319902	109570	3059	602.845	22.2146452923621	0.497770603340792	107635.428	1	0.002	**	0.08924485	0.07937482;0.09990833	2.2e-16	***
LINE	L1	L1PA13	1302	1.07506461121799	109570	9060	2130.704	43.2268081280696	1.75932754791139	107635.428	1	0.002	**	0.1437086	0.1365455;0.1511016	2.2e-16	***
LINE	L1	L1PREC2	1197	0.988365852248801	109570	7902	1889.27	40.2317249405452	1.55997489864502	107635.428	1	0.002	**	0.1514806	0.1436422;0.1595770	2.2e-16	***
LINE	L1	L1M2a1	37	0.0305509912558109	109570	120	32.554	5.15069059579526	0.0268799180903153	107635.428	839	0.326	ns	0.3083333	0.2272551;0.3991368	0.3567	ns
LINE	L1	L1MA9	1687	1.3929600607717	109570	16437	3455.872	51.729948807278	2.85352203387031	107635.428	1	0.002	**	0.1026343	0.09803502;0.10737472	2.2e-16	***
LINE	L1	L1MA4	1070	0.883501639019396	109570	10000	2158.05	41.6245613082481	1.78190720755683	107635.428	1	0.002	**	0.107	0.1010066;0.1132234	2.2e-16	***
LINE	L1	L1PB3	500	0.412851233186634	109570	3601	867.213	26.9169863683726	0.71605991297096	107635.428	1	0.002	**	0.1388503	0.1277140;0.1505764	2.2e-16	***
LINE	L1	HAL1b	462	0.381474539464449	109570	4340	885.746	25.9872819437282	0.731362656780256	107635.428	1	0.002	**	0.1064516	0.09742783;0.11600881	2.2e-16	***
LINE	L1	L1MC1	1375	1.13534089126324	109570	13002	2678.586	45.5152308600126	2.2117150665929	107635.428	1	0.002	**	0.105753	0.1005173;0.1111658	2.2e-16	***
LINE	L1	L1PA4	1590	1.31286692153349	109570	11926	3036.633	54.988781374723	2.50735535757045	107635.428	1	0.002	**	0.1333222	0.1272695;0.1395543	2.2e-16	***
LINE	L1	L1MD3	743	0.613496932515337	109570	5356	1185.794	30.2745125495046	0.979113030410622	107635.428	1	0.002	**	0.1387229	0.1295712;0.1482702	2.2e-16	***
LINE	L1	L1PBa	412	0.340189416145786	109570	2167	561.418	23.2007230393699	0.463564227266347	107635.428	1	0.002	**	0.1901246	0.1738001;0.2072915	4.496e-14	***
LINE	L1	L1MA8	1198	0.989191554715174	109570	11124	2357.301	44.388497808979	1.94642924968417	107635.428	1	0.002	**	0.1076951	0.1019927;0.1136037	2.2e-16	***
LINE	L1	L1M3c	180	0.148626443947188	109570	1070	262.072	15.247796933043	0.216393496767375	107635.428	1	0.002	**	0.1682243	0.1462805;0.1920096	1.657e-09	***
LINE	L1	L1P4b	36	0.0297252887894376	109570	155	42.863	5.95009534668432	0.0353920848161573	107635.428	149	0.298	ns	0.2322581	0.1682823;0.3067570	0.2432	ns
LINE	L1	L1MC	1029	0.849647837898092	109570	7862	1652.452	37.3185258064727	1.36443369196344	107635.428	1	0.002	**	0.1308827	0.1235017;0.1385385	2.2e-16	***
LINE	L1	L1M3de	82	0.0677076022426079	109570	499	117.514	9.89452907953206	0.0970315996333881	107635.428	1	0.002	**	0.1643287	0.1328818;0.1998140	0.0001137	***
LINE	L1	L1MA5	534	0.440925117043325	109570	4447	999.961	28.1742660644118	0.825670263977078	107635.428	1	0.002	**	0.120081	0.1106666;0.1299974	2.2e-16	***
LINE	L1	HAL1M8	213	0.175874625337506	109570	2197	460.778	18.9526757984175	0.380465531050541	107635.428	1	0.002	**	0.09695039	0.08489391;0.11009374	2.2e-16	***
LINE	L1	L1ME4c	1416	1.16919469238455	109570	9421	1914.069	38.9328910949214	1.58045149410861	107635.428	1	0.002	**	0.1503025	0.1431421;0.1576799	2.2e-16	***
LINE	L1	L1M2a	118	0.0974328910320455	109570	489	108.944	10.2547561659956	0.0899553294965692	107635.428	827	0.35	ns	0.2413088	0.2040242;0.2817541	0.3281	ns
LINE	L1	L1MC3	1270	1.04864213229405	109570	13130	2758.353	45.7792543750019	2.2775788752281	107635.428	1	0.002	**	0.09672506	0.09172089;0.10190876	2.2e-16	***
LINE	L1	L1P4d	40	0.0330280986549307	109570	167	42.472	5.88233098506177	0.0350692351518054	107635.428	371	0.742	ns	0.239521	0.1769648;0.3115606	0.7225	ns
LINE	L1	L1ME3C	317	0.261747681840326	109570	3264	686.718	23.6577717920806	0.567024746302917	107635.428	1	0.002	**	0.0971201	0.08717245;0.10779610	2.2e-16	***
LINE	L1	L1M4a2	193	0.159360576010041	109570	2051	463.604	18.9652013662619	0.382798966220512	107635.428	1	0.002	**	0.09410044	0.08180787;0.10756677	2.2e-16	***
LINE	L1	L1M2c	91	0.0751389244399673	109570	450	100.429	9.60214351903574	0.0829244729954008	107635.428	173	0.346	ns	0.2022222	0.1660617;0.2423499	0.3082	ns
LINE	L1	L1M6	487	0.402117101123781	109570	5357	1080.073	28.9714517416027	0.891818939963174	107635.428	1	0.002	**	0.09090909	0.08334186;0.09892532	2.2e-16	***
LINE	L1	L1M1	1688	1.39378576323807	109570	9983	2508.519	46.6961472625866	2.0712903252442	107635.428	1	0.002	**	0.1690874	0.1617819;0.1765866	2.2e-16	***
LINE	L1	L1PA7	1738	1.43507088655674	109570	13116	3200.967	56.8317319528163	2.64304634667944	107635.428	1	0.002	**	0.1325099	0.1267514;0.1384320	2.2e-16	***
LINE	L1	L1P3b	16	0.0132112394619723	109570	83	20.581	4.01466767697609	0.0169937824604282	107635.428	152	0.304	ns	0.1927711	0.1143913;0.2940860	0.3086	ns
LINE	L1	L1MA10	630	0.520192553815158	109570	5109	1087.196	29.0852460112603	0.89770041863115	107635.428	1	0.002	**	0.1233118	0.1144152;0.1326412	2.2e-16	***
LINE	L1	L1MB8	1883	1.55479774418086	109570	16563	3590.844	52.4328414914438	2.96496874716165	107635.428	1	0.002	**	0.1136871	0.1088908;0.1186195	2.2e-16	***
LINE	L1	L1MA4A	725	0.598634288120619	109570	6240	1434.665	34.7777265683837	1.1846064289194	107635.428	1	0.002	**	0.1161859	0.1083357;0.1243968	2.2e-16	***
LINE	L1	L1PB	236	0.194865782064091	109570	1846	432.734	18.3386354331381	0.357309531083569	107635.428	1	0.002	**	0.127844	0.1129411;0.1439402	2.2e-16	***
LINE	L1	L1MB4	1250	1.03212808296658	109570	9160	2021.5	39.5124440301183	1.66915753577356	107635.428	1	0.002	**	0.1364629	0.1294948;0.1436630	2.2e-16	***
LINE	L1	L1M4c	355	0.29312437556251	109570	3615	791.509	26.2743650972057	0.653550933456638	107635.428	1	0.002	**	0.09820194	0.08869059;0.10836849	2.2e-16	***
LINE	L1	L1MEg	1031	0.851299242830838	109570	13185	2625.957	44.8503367178408	2.16825917149015	107635.428	1	0.002	**	0.07819492	0.07366781;0.08290921	2.2e-16	***
LINE	L1	L1P1	452	0.373217514800717	109570	3259	749.519	27.4259698611156	0.618879686893625	107635.428	1	0.002	**	0.1386929	0.1270014;0.1510367	2.2e-16	***
LINE	L1	L1ME3	1153	0.952034943728377	109570	9162	1959.847	39.7553528355501	1.61825050161425	107635.428	1	0.002	**	0.1258459	0.1191195;0.1328111	2.2e-16	***
LINE	L1	X9_LINE	101	0.0833959491037	109570	653	130.65	10.0611493740391	0.107878027231667	107635.428	2	0.004	**	0.1546708	0.1277833;0.1847227	0.0033	**
LINE	L1	L1PA17	706	0.582945941259527	109570	4789	1117.619	30.8906793883377	0.922820764765624	107635.428	1	0.002	**	0.1474212	0.1374931;0.1577812	2.2e-16	***
LINE	L1	L1PA15-16	248	0.20477421166057	109570	1431	326.816	17.1193228608849	0.269852777250246	107635.428	1	0.002	**	0.1733054	0.1540309;0.1939310	3.792e-07	***
LINE	L1	L1ME3B	754	0.622579659645443	109570	8120	1694.238	36.1341809791648	1.39893649522331	107635.428	1	0.002	**	0.09285714	0.08662980;0.09937842	2.2e-16	***
LINE	L1	L1MD1	644	0.531752388344384	109570	6979	1535.306	36.1521415872053	1.26770595083768	107635.428	1	0.002	**	0.09227683	0.08558648;0.09931000	2.2e-16	***
LINE	L1	L1HS	187	0.154406361211801	109570	1571	433.35	22.4489522128641	0.357818163802855	107635.428	1	0.002	**	0.1190325	0.1034245;0.1360795	2.2e-16	***
LINE	L1	L1MEb	197	0.162663385875534	109570	1672	355.319	16.7608521610676	0.293387774649283	107635.428	1	0.002	**	0.117823	0.1027516;0.1342499	2.2e-16	***
LINE	L1	L1PA11	741	0.611845527582591	109570	4144	999.509	28.4058235193034	0.825297046462278	107635.428	1	0.002	**	0.1788127	0.1672546;0.1908255	2.2e-16	***
LINE	L1	HAL1ME	811	0.66964470022872	109570	7407	1480.631	33.4062691394567	1.22256066848872	107635.428	1	0.002	**	0.109491	0.1024671;0.1168239	2.2e-16	***
LINE	L1	L1PA8A	370	0.305509912558109	109570	2429	614.915	24.5320524334308	0.507736832109917	107635.428	1	0.002	**	0.1523261	0.1382558;0.1672401	2.2e-16	***
LINE	L1	L1MEc	1459	1.2046998984386	109570	17812	3591.591	53.490830877712	2.96558554690403	107635.428	1	0.002	**	0.08191107	0.07792427;0.08603498	2.2e-16	***
LINE	L1	L1P4c	18	0.0148626443947188	109570	43	12.405	3.11394792372507	0.0102428390953604	107635.428	970	0.064	ns	0.4186047	0.2701141;0.5787304	0.06502	ns
LINE	L1	L1MCa	566	0.467347595967269	109570	7243	1568.72	36.4041049726382	1.29529597304907	107635.428	1	0.002	**	0.07814442	0.07206495;0.08456593	2.2e-16	***
LINE	L1	L1MB2	1064	0.878547424221156	109570	8944	1960.762	38.7216053220772	1.61900601937098	107635.428	1	0.002	**	0.1189624	0.1123220;0.1258521	2.2e-16	***
LINE	L1	L1MEi	460	0.379823134531703	109570	5311	1071.516	28.8424275959849	0.884753403958418	107635.428	1	0.002	**	0.08661269	0.07918278;0.09450043	2.2e-16	***
LINE	L1	L1MC4a	1060	0.875244614355663	109570	9991	2127.2	40.9427198205774	1.75643428646921	107635.428	1	0.002	**	0.1060955	0.1001223;0.1122994	2.2e-16	***
LINE	L1	HAL1	1994	1.64645071794829	109570	21238	4121.011	55.0148663046137	3.40272894665136	107635.428	1	0.002	**	0.09388831	0.08999782;0.09789037	2.2e-16	***
LINE	L1	L1MB5	1596	1.31782113633173	109570	9769	2333.685	43.1858169980584	1.9269294602383	107635.428	1	0.002	**	0.1633739	0.1560926;0.1708565	2.2e-16	***
LINE	L1	L1PA3	1164	0.961117670858483	109570	10703	2829.079	52.6001857272248	2.33597750786482	107635.428	1	0.002	**	0.1087546	0.1029167;0.1148062	2.2e-16	***
LINE	L1	L1M6B	95	0.0784417343054604	109570	730	152.086	10.998434869088	0.125577785300845	107635.428	1	0.002	**	0.130137	0.1065793;0.1567289	5.147e-08	***
LINE	L1	L1P3	516	0.426062472648606	109570	3552	803.923	26.0627768923294	0.663801203874196	107635.428	1	0.002	**	0.1452703	0.1338368;0.1572908	2.2e-16	***
LINE	L1	L1PB4	923	0.762123376462525	109570	7440	1635.785	36.1024398228314	1.35067170895639	107635.428	1	0.002	**	0.1240591	0.1166497;0.1317644	2.2e-16	***
LINE	L1	L1ME3F	432	0.356703465473251	109570	4605	968.993	27.3704236556742	0.800099909998431	107635.428	1	0.002	**	0.09381107	0.08554091;0.10260034	2.2e-16	***
LINE	L1	L1MA1	614	0.506981314353186	109570	4314	1179.694	31.017195721574	0.974076245365745	107635.428	1	0.002	**	0.1423273	0.1320303;0.1531111	2.2e-16	***
LINE	L1	L1PA14	551	0.45496205897167	109570	3056	728.378	25.7623915197486	0.601423511052028	107635.428	1	0.002	**	0.180301	0.1668184;0.1943986	9.715e-15	***
LINE	L1	L1M2b	40	0.0330280986549307	109570	220	48.894	6.57799620203858	0.0403718963908545	107635.428	95	0.19	ns	0.1818182	0.1331849;0.2392463	0.1678	ns
LINE	L1	L1M8	128	0.105689915695778	109570	1662	335.316	16.429731588802	0.276871248214418	107635.428	1	0.002	**	0.07701564	0.06465269;0.09089575	2.2e-16	***
LINE	L1	L1M3f	105	0.086698758969193	109570	671	152.5	11.3699285518984	0.125919626121923	107635.428	1	0.002	**	0.1564829	0.1298081;0.1862193	6.011e-06	***
LINE	L1	L1M3d	90	0.074313221973594	109570	532	127.982	10.0558836904966	0.105675053051383	107635.428	1	0.002	**	0.1691729	0.1382868;0.2037870	7.341e-05	***
LINE	L1	L1M3a	100	0.0825702466373267	109570	636	175.74	10.9391986025516	0.145108951440438	107635.428	1	0.002	**	0.1572327	0.1298004;0.1878905	1.686e-12	***
LINE	L1	L1MA3	1072	0.885153043952142	109570	8888	2110.864	42.3992122237807	1.74294561097854	107635.428	1	0.002	**	0.1206121	0.1139103;0.1275636	2.2e-16	***
LINE	L1	L1M3	900	0.74313221973594	109570	7225	1605.84	34.5214444965753	1.32594604860085	107635.428	1	0.002	**	0.1245675	0.1170363;0.1324030	2.2e-16	***
LINE	L1	L1ME3D	364	0.300555697759869	109570	4186	872.61	26.0803774145637	0.720516229181977	107635.428	1	0.002	**	0.08695652	0.07859171;0.09590283	2.2e-16	***
LINE	L1	L1MDb	118	0.0974328910320455	109570	971	249.944	13.1624509159242	0.2063793772552	107635.428	1	0.002	**	0.1215242	0.1016303;0.1437448	2.2e-16	***
LINE	L1	L1MD	1006	0.830656681171507	109570	8496	1822.418	38.1580832238114	1.50477503736304	107635.428	1	0.002	**	0.1184087	0.1116114;0.1254688	2.2e-16	***
LINE	L1	L1MA5A	397	0.327803879150187	109570	3431	742.537	24.9836909966445	0.613114632273407	107635.428	1	0.002	**	0.1157097	0.1051914;0.1268877	2.2e-16	***
LINE	L1	L1M5	4905	4.05007059756088	109570	44640	8346.26	77.2815297133463	6.89152746699255	107635.428	1	0.002	**	0.109879	0.1069921;0.1128168	2.2e-16	***
LINE	L1	L1PB2	442	0.364960490136984	109570	2887	697.713	24.1937175102746	0.576103344920691	107635.428	1	0.002	**	0.1531001	0.1401485;0.1667589	2.2e-16	***
LINE	L1	L1M4a1	208	0.17174611300564	109570	2655	541.725	20.5049708321867	0.447303668596058	107635.428	1	0.002	**	0.07834275	0.06840252;0.08922403	2.2e-16	***
LINE	L1	L1MEg2	56	0.046239338116903	109570	755	146.622	10.8702934311489	0.121066147024581	107635.428	1	0.002	**	0.07417219	0.05651218;0.09524058	2.2e-16	***
LINE	L1	L1PA5	1520	1.25506774888737	109570	11398	2762.622	53.383657901374	2.28110379905705	107635.428	1	0.002	**	0.1333567	0.1271660;0.1397354	2.2e-16	***
LINE	L1	L1ME4b	3189	2.63316516526435	109570	24590	4867.839	57.4955721757756	4.01938666820798	107635.428	1	0.002	**	0.1296869	0.1255114;0.1339501	2.2e-16	***
LINE	L1	L1PA12	341	0.281564541033284	109570	1769	438.839	19.0536642439485	0.362350444640778	107635.428	1	0.002	**	0.1927643	0.1746208;0.2119326	3.512e-08	***
LINE	L1	L1MC5a	1890	1.56057766144547	109570	17929	3586.218	51.0467260874216	2.96114904755221	107635.428	1	0.002	**	0.1054158	0.1009571;0.1100029	2.2e-16	***
LINE	L1	L1ME4a	3891	3.21280829665838	109570	29291	5645.977	62.7811432115006	4.66189713398674	107635.428	1	0.002	**	0.1328394	0.1289721;0.1367798	2.2e-16	***
LINE	L1	L1PA10	1292	1.06680758655426	109570	7090	1682.5	38.4176510983677	1.38924439967302	107635.428	1	0.002	**	0.1822285	0.1733044;0.1914147	2.2e-16	***
LINE	L1	L1M	124	0.102387105830285	109570	748	157.691	10.7346519157238	0.130205847624867	107635.428	1	0.002	**	0.1657754	0.139817;0.194400	0.002274	**
LINE	L1	L1ME5	606	0.5003756946222	109570	3442	714.842	23.1078993206005	0.590246802467199	107635.428	1	0.002	**	0.1760604	0.1634705;0.1892031	3.384e-06	***
LINE	L1	L1MA7	973	0.803408499781189	109570	8595	1852.335	37.2467998504449	1.52947757804953	107635.428	1	0.002	**	0.1132054	0.1065807;0.1200934	2.2e-16	***
LINE	L1	L1MD2	1279	1.05607345449141	109570	10982	2498.405	42.5374471425991	2.0629391704993	107635.428	1	0.002	**	0.1164633	0.1105205;0.1226102	2.2e-16	***
LINE	L1	L1MB3	2740	2.26242475786275	109570	17260	3641.194	54.1600745723054	3.00654286634354	107635.428	1	0.002	**	0.1587486	0.1533255;0.1642868	2.2e-16	***
LINE	L1	tot	53836	44.4525179796712	109570	950736	70456.315	144.727453549113	58.1759530670718	107635.428	1	0.002	**	0.0566256	0.05616184;0.05709207	2.2e-16	***
LINE	L1	L1P4a	98	0.0809188417045802	109570	601	149.045	11.5238784606041	0.123066824100604	107635.428	1	0.002	**	0.1630616	0.1344101;0.1950695	6.353e-07	***
LINE	L1	L1PBb	101	0.0833959491037	109570	317	85.646	8.71186435733365	0.0707181134350048	107635.428	965	0.074	ns	0.318612	0.2676515;0.3730016	0.05758	ns
LINE	L1	L1P5	88	0.0726618170408475	109570	762	161.777	10.7286707180049	0.133579667902468	107635.428	1	0.002	**	0.1154856	0.09365998;0.14033652	3.466e-12	***
LINE	L1	L1ME1	2744	2.26572756772824	109570	31305	6271.417	69.3859605577565	5.17832448455524	107635.428	1	0.002	**	0.08765373	0.08454351;0.09084071	2.2e-16	***
LINE	L1	L1MA6	560	0.46239338116903	109570	5458	1205.641	30.5774606548696	0.995500747260732	107635.428	1	0.002	**	0.1026017	0.09467401;0.11095704	2.2e-16	***
LINE	L1	L1PBa1	97	0.0800931392382069	109570	441	124.675	11.2707766105715	0.102944454995087	107635.428	6	0.012	*	0.2199546	0.1821509;0.2615623	0.003038	**
LINE	L1	L1ME3Cz	1417	1.17002039485092	109570	14145	2871.124	46.6506689009805	2.37069416806348	107635.428	1	0.002	**	0.1001767	0.09527624;0.10524240	2.2e-16	***
LINE	L1	L1PA15	1226	1.01231122377363	109570	8463	2028.132	43.4246505602092	1.67463359453055	107635.428	1	0.002	**	0.1448659	0.1374313;0.1525459	2.2e-16	***
LINE	L1	L1PA6	966	0.797628582516576	109570	6051	1575.279	42.475891519312	1.30071175552601	107635.428	1	0.002	**	0.159643	0.1504974;0.1691180	2.2e-16	***
LINE	L1	L1ME2z	832	0.686984452022558	109570	7272	1607.177	34.9503246937163	1.32705001279839	107635.428	1	0.002	**	0.1144114	0.1071823;0.1219512	2.2e-16	***
LINE	Jockey	tot	55	0.0454136356505297	109570	221	43.788	5.81780911537177	0.0361558595975526	107635.428	981	0.042	*	0.2488688	0.1933235;0.3112844	0.06321	ns
LINE	Jockey	X12_LINE	55	0.0454136356505297	109570	221	43.788	5.81780911537177	0.0361558595975526	107635.428	981	0.042	*	0.2488688	0.1933235;0.3112844	0.06321	ns
LINE	tot	tot	77738	64.188458330925	109570	1569213	83156.682	125.535253916882	68.6626774228175	107635.428	1	0.002	**	0.04953948	0.04920049;0.04988014	2.2e-16	***
LINE	L2	X24_LINE	68	0.0561477677133822	109570	550	102.936	8.60499563915926	0.0849945090785986	107635.428	1	0.002	**	0.1236364	0.09730105;0.15409211	7.859e-05	***
LINE	L2	UCON86	17	0.0140369419283455	109570	66	12.9	3.20753617100233	0.0106515618162151	107635.428	924	0.156	ns	0.2575758	0.1577664;0.3800612	0.2137	ns
LINE	L2	L2-1_Crp	10	0.00825702466373267	109570	41	7.854	2.42292272979444	0.00648506717089564	107635.428	856	0.292	ns	0.2439024	0.1236325;0.4030462	0.4256	ns
LINE	L2	UCON49	26	0.0214682641257049	109570	106	20.158	4.10364178210963	0.0166445103171523	107635.428	935	0.134	ns	0.245283	0.1669064;0.3383872	0.172	ns
LINE	L2	tot	44669	36.8833034704275	109570	523574	49298.028	128.557458889931	40.7055033069384	107635.428	1	0.002	**	0.08531554	0.08456021;0.08607547	2.2e-16	***
LINE	L2	L2-2_Mam	94	0.0776160318390871	109570	520	98.925	8.61972590484607	0.0816826164859754	107635.428	304	0.608	ns	0.1807692	0.1486248;0.2165918	0.6153	ns
LINE	L2	L2	7281	6.01193965766376	109570	54017	9748.259	81.1416038717431	8.0491614991454	107635.428	1	0.002	**	0.1347909	0.1319214;0.1376997	2.2e-16	***
LINE	L2	L2d2	7451	6.15230907694721	109570	52674	9233.538	77.3025370750423	7.62415509995128	107635.428	1	0.002	**	0.141455	0.1384893;0.1444603	2.2e-16	***
LINE	L2	L2d	4466	3.68758721482301	109570	27881	5297.891	61.1032136775286	4.37448166527673	107635.428	1	0.002	**	0.1601808	0.1558932;0.1645393	2.2e-16	***
LINE	L2	L2-3_AMi	1	0.000825702466373267	109570	12	2.53904555314534	1.22633709521647	0.00209649617546618	107635.428	206	0.412	ns	0.08333333	0.002107593;0.384796165	0.4805	ns
LINE	L2	L2a	20068	16.5701970951787	109570	166340	24245.473	108.395917570478	20.0195468544865	107635.428	1	0.002	**	0.1206445	0.1190828;0.1222193	2.2e-16	***
LINE	L2	L2-1_AMi	229	0.189085864799478	109570	951	204.378	12.0665122018219	0.168755418672436	107635.428	981	0.042	*	0.2407992	0.2139358;0.2692779	0.05312	ns
LINE	L2	X13_LINE	17	0.0140369419283455	109570	139	25.565	4.60249475371325	0.0211090835528326	107635.428	39	0.078	ns	0.1223022	0.07288577;0.18858388	0.06264	ns
LINE	L2	L2b	16168	13.349957476323	109570	91943	15547.534	91.9591829853623	12.8376371698222	107635.428	1001	0.002	**	0.1758481	0.1733922;0.1783244	5.539e-08	***
LINE	L2	X15_LINE	15	0.012385536995599	109570	244	46.626	6.05349227874033	0.0384992031971199	107635.428	1	0.002	**	0.06147541	0.03481217;0.09936809	1.129e-08	***
LINE	L2	L2-3_Crp	334	0.275784623768671	109570	1730	374.483	16.8309533892763	0.30921153671486	107635.428	12	0.024	*	0.1930636	0.1747082;0.2124661	0.01803	*
LINE	L2	L2c	16716	13.8024424278955	109570	126360	19448.801	100.53544038683	16.0589229537029	107635.428	1	0.002	**	0.1322887	0.1304251;0.1341692	2.2e-16	***
LINE	Dong-R4	tot	116	0.095781486099299	109570	551	116.413	9.39780558161052	0.0961225012179111	107635.428	494	0.988	ns	0.2105263	0.1772072;0.2469842	1	ns
LINE	Dong-R4	Mam_R4	116	0.095781486099299	109570	551	116.413	9.39780558161052	0.0961225012179111	107635.428	494	0.988	ns	0.2105263	0.1772072;0.2469842	1	ns
LINE	RTE-BovB	tot	1127	0.930566679602672	109570	8868	1681.37	35.2301896995498	1.38831135588602	107635.428	1	0.002	**	0.1270862	0.1202209;0.1341974	2.2e-16	***
LINE	RTE-BovB	MamRTE1	1117	0.922309654938939	109570	8819	1672.667	35.1668710552961	1.38112526732117	107635.428	1	0.002	**	0.1266584	0.1197844;0.1337800	2.2e-16	***
LINE	RTE-BovB	MamRTE2	11	0.00908272713010594	109570	49	9.135	2.65364217949911	0.00754279203031979	107635.428	820	0.364	ns	0.2244898	0.1177434;0.3662430	0.4656	ns
LINE	CR1	CR1-16_AMi	57	0.0470650405832762	109570	306	60.499	6.97959266101638	0.0499541735131163	107635.428	336	0.672	ns	0.1862745	0.1442434;0.2344990	0.6669	ns
LINE	CR1	X8_LINE	37	0.0305509912558109	109570	223	42.239	5.78872942780956	0.0348768464771404	107635.428	207	0.414	ns	0.1659193	0.1195938;0.2213698	0.3941	ns
LINE	CR1	X7D_LINE	4	0.00330280986549307	109570	55	9.905	2.7352251198862	0.00817858292942721	107635.428	23	0.046	*	0.07272727	0.02017053;0.17586754	0.03509	*
LINE	CR1	CR1-12_AMi	33	0.0272481813903178	109570	133	25.243	4.68870290538171	0.0208432073586604	107635.428	964	0.076	ns	0.2481203	0.1773586;0.3304373	0.09647	ns
LINE	CR1	X2_LINE	30	0.024771073991198	109570	191	38.585	5.55856750185447	0.0318597296650125	107635.428	76	0.152	ns	0.1570681	0.1085518;0.2165696	0.1263	ns
LINE	CR1	CR1_Mam	249	0.205599914126944	109570	1695	351.372	16.7864051958542	0.290128727014508	107635.428	1	0.002	**	0.1469027	0.1303771;0.1646608	1.933e-10	***
LINE	CR1	CR1-3_Croc	327	0.270004706504058	109570	1338	290.331	14.5630189356644	0.239727022764617	107635.428	997	0.01	**	0.2443946	0.2215770;0.2683405	0.0169	*
LINE	CR1	X21_LINE	10	0.00825702466373267	109570	45	9.419	2.63939489379771	0.0077772915307698	107635.428	670	0.664	ns	0.2222222	0.1120459;0.3708876	0.8545	ns
LINE	CR1	tot	9168	7.57004021171011	109570	68381	11609.637	84.9868931247813	9.58610590459834	107635.428	1	0.002	**	0.1340723	0.1315268;0.1366490	2.2e-16	***
LINE	CR1	CR1-L3B_Croc	6	0.0049542147982396	109570	37	7.264	2.38956356140907	0.00599790271573541	107635.428	393	0.786	ns	0.1621622	0.06192572;0.32013708	0.8356	ns
LINE	CR1	X7B_LINE	163	0.134589502018843	109570	934	184.171	11.7593384610292	0.152070448934431	107635.428	37	0.074	ns	0.1745182	0.1506981;0.2004104	0.08413	ns
LINE	CR1	CR1-13_AMi	16	0.0132112394619723	109570	102	19.082	4.05162827659346	0.0157560544633347	107635.428	267	0.534	ns	0.1568627	0.09240247;0.24220114	0.5254	ns
LINE	CR1	X7A_LINE	175	0.144497931615322	109570	920	192.333	11.6236491783011	0.15880983246497	107635.428	84	0.168	ns	0.1902174	0.1653374;0.2170981	0.1681	ns
LINE	CR1	X17_LINE	139	0.114772642825884	109570	966	186.297	11.9397382026721	0.153825892377941	107635.428	1	0.002	**	0.1438923	0.1223536;0.1676270	7.461e-05	***
LINE	CR1	CR1-1_Amn	13	0.0107341320628525	109570	66	12.273	3.17404246120709	0.0101338463697991	107635.428	662	0.68	ns	0.1969697	0.1092603;0.3132388	0.7538	ns
LINE	CR1	X1_LINE	15	0.012385536995599	109570	85	16.19	3.74485299096291	0.0133681229305832	107635.428	441	0.882	ns	0.1764706	0.1022701;0.2743049	0.8901	ns
LINE	CR1	X6A_LINE	143	0.118075452691377	109570	1033	201.254	12.6163646371154	0.166175924167486	107635.428	1	0.002	**	0.1384318	0.1179412;0.1610064	2.303e-06	***
LINE	CR1	CR1-11_Crp	3	0.0024771073991198	109570	25	4.98997995991984	1.87949389237465	0.00412023876005899	107635.428	211	0.422	ns	0.12	0.0254654;0.3121903	0.4539	ns
LINE	CR1	X20_LINE	28	0.0231196690584515	109570	161	30.856	5.13279744482574	0.0254778753024135	107635.428	332	0.664	ns	0.173913	0.1187844;0.2414491	0.6176	ns
LINE	CR1	X6B_LINE	121	0.0999099984311653	109570	875	165.219	11.0249075999569	0.136421735791725	107635.428	1	0.002	**	0.1382857	0.1160902;0.1629483	8.294e-05	***
LINE	CR1	CR1-L3A_Croc	66	0.0544963627806356	109570	323	66.478	7.15294908975875	0.054891048559562	107635.428	489	0.978	ns	0.2043344	0.1617028;0.2524820	1	ns
LINE	CR1	CR1-8_Crp	3	0.0024771073991198	109570	7	1.61594202898551	0.78189290399986	0.00133428731884955	107635.428	675	0.654	ns	0.4285714	0.09898828;0.81594843	0.2049	ns
LINE	CR1	X5B_LINE	16	0.0132112394619723	109570	73	14.147	3.2186566686664	0.0116812127917826	107635.428	767	0.47	ns	0.2191781	0.1307807;0.3313840	0.5553	ns
LINE	CR1	L3	6425	5.30513834644824	109570	45293	8154.018	72.7533003974302	6.73279277345202	107635.428	1	0.002	**	0.1418541	0.1386530;0.1451013	2.2e-16	***
LINE	CR1	X7C_LINE	96	0.0792674367718336	109570	620	118.014	9.39542857341155	0.0974444508665747	107635.428	13	0.026	*	0.1548387	0.1272566;0.1857547	0.0243	*
LINE	CR1	Plat_L3	659	0.544137925339983	109570	3315	694.851	23.2791477017033	0.573740184461931	107635.428	61	0.122	ns	0.1987934	0.1853272;0.2127930	0.1298	ns
LINE	CR1	L3b	1740	1.43672229148948	109570	9560	1861.434	36.4102643680508	1.53699064479106	107635.428	2	0.004	**	0.1820084	0.1743192;0.1898918	0.001625	**
LTR?	tot	tot	1266	1.04533932242856	109570	8420	1640.46	35.4905336389576	1.35453186798669	107635.428	1	0.002	**	0.1503563	0.1427845;0.1581709	2.2e-16	***
LTR?	LTR?	MER129	22	0.0181654542602119	109570	122	25.299	4.42596748611962	0.0208894466967773	107635.428	263	0.526	ns	0.1803279	0.1165976;0.2601910	0.5046	ns
LTR?	LTR?	Eutr18	209	0.172571815472013	109570	676	141.451	10.4910276265321	0.116796439570965	107635.428	1001	0.002	**	0.3091716	0.2744912;0.3455280	1.144e-09	***
LTR?	LTR?	MamRep605	441	0.364134787670611	109570	3549	691.542	23.5675553604031	0.571007935000702	107635.428	1	0.002	**	0.1242604	0.1135793;0.1355645	2.2e-16	***
LTR?	LTR?	MamRep1151	164	0.135415204485216	109570	1260	256.521	14.815095208808	0.211810022376537	107635.428	1	0.002	**	0.1301587	0.1120626;0.1499996	1.205e-11	***
LTR?	LTR?	MamRep605b	363	0.299729995293496	109570	2374	468.237	19.0073699156698	0.386624445747219	107635.428	1	0.002	**	0.1529065	0.1386536;0.1680214	2.434e-08	***
LTR?	LTR?	tot	1266	1.04533932242856	109570	8420	1640.46	35.4905336389576	1.35453186798669	107635.428	1	0.002	**	0.1503563	0.1427845;0.1581709	2.2e-16	***
LTR?	LTR?	UCON51	4	0.00330280986549307	109570	42	7.22522522522523	2.44136126248293	0.00596588628857081	107635.428	121	0.242	ns	0.0952381	0.02656357;0.22622487	0.2238	ns
LTR?	LTR?	Eutr5	95	0.0784417343054604	109570	397	79.203	7.97931453575183	0.0653981124441619	107635.428	976	0.052	ns	0.2392947	0.1981455;0.2843794	0.05141	ns
scRNA	tot	tot	342	0.282390243499657	109570	1861	387.452	16.7842010654486	0.319920072001255	107635.428	3	0.006	**	0.1837722	0.1664163;0.2021306	0.009356	**
scRNA	scRNA	tot	342	0.282390243499657	109570	1861	387.452	16.7842010654486	0.319920072001255	107635.428	3	0.006	**	0.1837722	0.1664163;0.2021306	0.009356	**
scRNA	scRNA	BC200	139	0.114772642825884	109570	676	147.492	10.5022013041187	0.121784508170326	107635.428	234	0.468	ns	0.2056213	0.1757550;0.2380829	0.4563	ns
scRNA	scRNA	HY3	116	0.095781486099299	109570	545	112.985	9.15153132134319	0.0932919931631836	107635.428	684	0.636	ns	0.212844	0.179197;0.249639	0.7513	ns
scRNA	scRNA	HY4	18	0.0148626443947188	109570	162	33.362	5.00839695312183	0.0275470856831449	107635.428	1	0.002	**	0.1111111	0.06719591;0.16991107	0.001816	**
scRNA	scRNA	HY1	69	0.0569734701797554	109570	456	91.03	8.36977617103069	0.0751636955139585	107635.428	9	0.018	*	0.1513158	0.1196798;0.1875552	0.009818	**
scRNA	scRNA	HY5	2	0.00165140493274653	109570	22	4.2102615694165	1.78701124684947	0.00347642336194379	107635.428	175	0.35	ns	0.09090909	0.01120559;0.29161274	0.2898	ns
DNA	TcMar-Mariner	tot	2305	1.90324418499038	109570	16390	3181.288	46.3592303024353	2.62679734784368	107635.428	1	0.002	**	0.1406345	0.1353459;0.1460510	2.2e-16	***
DNA	TcMar-Mariner	MADE1	1157	0.95533775359387	109570	7843	1514.518	32.328359048965	1.25054124796671	107635.428	1	0.002	**	0.1475201	0.1397401;0.1555630	2.2e-16	***
DNA	TcMar-Mariner	HSMAR2	173	0.142846526682575	109570	1770	401.113	18.4941142870715	0.33119999339438	107635.428	1	0.002	**	0.09774011	0.08429858;0.11253132	2.2e-16	***
DNA	TcMar-Mariner	MARNA	431	0.355877763006878	109570	3156	631.703	21.4892200318573	0.521598725115392	107635.428	1	0.002	**	0.1365653	0.1247676;0.1490409	2.2e-16	***
DNA	TcMar-Mariner	HSMAR1	83	0.0685333047089812	109570	716	159.895	11.9072985499969	0.132025695860754	107635.428	1	0.002	**	0.1159218	0.09339624;0.14166646	1.672e-13	***
DNA	TcMar-Mariner	MADE2	491	0.405419910989274	109570	2664	533.37	19.2917928993983	0.440404924489509	107635.428	20	0.04	*	0.1843093	0.1697510;0.1995647	0.04196	*
DNA	TcMar-Mariner	UCON40	40	0.0330280986549307	109570	241	47.554	5.96327465782391	0.0392654550859143	107635.428	111	0.222	ns	0.1659751	0.1213007;0.2190783	0.2568	ns
DNA	TcMar	tot	272	0.224591070853529	109570	1834	377.285	16.5488863867222	0.311525155025638	107635.428	1	0.002	**	0.1483097	0.1323437;0.1654093	3.317e-10	***
DNA	TcMar	UCON44	55	0.0454136356505297	109570	364	72.813	7.51495212928901	0.0601218736840367	107635.428	7	0.014	*	0.1510989	0.1159011;0.1920905	0.0183	*
DNA	TcMar	DNA1_Mam	16	0.0132112394619723	109570	169	32.361	5.07290975805931	0.0267205575143053	107635.428	1	0.002	**	0.09467456	0.05508781;0.14919131	0.0008156	***
DNA	TcMar	X4a_DNA	31	0.0255967764575713	109570	179	38.695	5.20990576864094	0.0319505569363136	107635.428	86	0.172	ns	0.1731844	0.1208072;0.2367223	0.1738	ns
DNA	TcMar	X4b_DNA	108	0.0891758663683128	109570	699	142.929	10.5428226822853	0.118016827816265	107635.428	1	0.002	**	0.1545064	0.1285011;0.1834665	0.0008541	***
DNA	TcMar	X5a_DNA	67	0.0553220652470089	109570	423	92.206	8.05198102322642	0.0761347216144135	107635.428	1	0.002	**	0.1583924	0.1249100;0.1967393	0.002616	**
DNA	TcMar-Tc1	tot	84	0.0693590071753544	109570	649	127.77	10.2324876644833	0.105500004128512	107635.428	1	0.002	**	0.1294299	0.1045674;0.1577184	6.671e-06	***
DNA	TcMar-Tc1	EutTc1-N2	29	0.0239453715248247	109570	198	41.073	5.70457826777872	0.0339140774013492	107635.428	22	0.044	*	0.1464646	0.1003355;0.2035282	0.03513	*
DNA	TcMar-Tc1	X32_DNA	44	0.0363309085204238	109570	328	63.498	7.13715173825911	0.0524304552097697	107635.428	4	0.008	**	0.1341463	0.09919075;0.17587332	0.00627	**
DNA	TcMar-Tc1	X33a_DNA	6	0.0049542147982396	109570	67	10.771	2.9761411956452	0.00889364126530646	107635.428	66	0.132	ns	0.08955224	0.03357699;0.18479617	0.1337	ns
DNA	TcMar-Tc1	EutTc1-N1	8	0.00660561973098614	109570	56	12.572	3.10394111581558	0.0103807314072447	107635.428	87	0.174	ns	0.1428571	0.06375137;0.26221730	0.1983	ns
DNA	PIF-Harbinger	tot	9	0.0074313221973594	109570	30	7.336	2.3070384536081	0.00605735329331429	107635.428	834	0.336	ns	0.3	0.1473452;0.4939590	0.5235	ns
DNA	PIF-Harbinger	Chompy-7_Croc	4	0.00330280986549307	109570	14	3.45997973657548	1.49412955372726	0.0028569138020919	107635.428	752	0.5	ns	0.2857143	0.08388932;0.58103526	0.758	ns
DNA	PIF-Harbinger	Chompy-6_Croc	5	0.00412851233186634	109570	16	3.96060606060606	1.60177594700131	0.00327028219257533	107635.428	826	0.352	ns	0.3125	0.1101700;0.5866206	0.5643	ns
DNA	hAT-Blackjack	BLACKJACK	144	0.11890115515775	109570	2129	409.318	18.6139559297683	0.337974882130973	107635.428	1	0.002	**	0.06763739	0.05733653;0.07914690	2.2e-16	***
DNA	hAT-Blackjack	MER81	1035	0.854602052696331	109570	3668	768.981	22.8188812245549	0.634949508294181	107635.428	1001	0.002	**	0.2821701	0.2676474;0.2970407	2.2e-16	***
DNA	hAT-Blackjack	MER63D	295	0.243582227580114	109570	1718	348.877	17.4645607411662	0.288068599360906	107635.428	1	0.002	**	0.1717113	0.1541596;0.1903919	0.001075	**
DNA	hAT-Blackjack	tot	3713	3.06583325764394	109570	19734	3798.213	52.6909096805413	3.13619384191101	107635.428	53	0.106	ns	0.1881524	0.1827204;0.1936765	0.1248	ns
DNA	hAT-Blackjack	MER94B	152	0.125506774888737	109570	622	131.468	9.70676038630794	0.108553451849161	107635.428	986	0.032	*	0.244373	0.2110796;0.2801138	0.04932	*
DNA	hAT-Blackjack	MER63C	156	0.12880958475423	109570	890	192.543	12.4577424257506	0.158983229982908	107635.428	2	0.004	**	0.1752809	0.1508480;0.2018844	0.002576	**
DNA	hAT-Blackjack	MER63A	873	0.720838253143862	109570	3511	724.206	23.5605318841206	0.597978680362318	107635.428	1001	0.002	**	0.2486471	0.2344216;0.2632923	1.403e-09	***
DNA	hAT-Blackjack	MER94	816	0.673773212560586	109570	4792	911.838	26.8643155030506	0.752906885532867	107635.428	1	0.002	**	0.1702838	0.1597403;0.1812306	0.0003815	***
DNA	hAT-Blackjack	MER63B	521	0.430190984980472	109570	2404	491.58	19.5290804951228	0.405898818419771	107635.428	938	0.128	ns	0.2167221	0.2003972;0.2337401	0.1425	ns
DNA	hAT-Tag1	tot	258	0.213031236324303	109570	2372	476.307	19.5650592266556	0.393287864650852	107635.428	1	0.002	**	0.108769	0.09651742;0.12199579	2.2e-16	***
DNA	hAT-Tag1	hAT-5_Mam	97	0.0800931392382069	109570	904	194.087	12.0352098975164	0.160258114590988	107635.428	1	0.002	**	0.1073009	0.08787829;0.12932387	2.2e-16	***
DNA	hAT-Tag1	hAT-1_Mam	162	0.133763799552469	109570	1468	283.882	15.2182676961496	0.234402067558976	107635.428	1	0.002	**	0.1103542	0.09477709;0.12750904	2.2e-16	***
DNA	hAT-Ac	tot	807	0.666341890363227	109570	5533	1090.066	27.9384717227375	0.900070184709642	107635.428	1	0.002	**	0.1458522	0.1366502;0.1554293	2.2e-16	***
DNA	hAT-Ac	EuthAT-2	86	0.071010412108101	109570	1150	249.758	13.8081171815748	0.206225796596454	107635.428	1	0.002	**	0.07478261	0.06024853;0.09153408	2.2e-16	***
DNA	hAT-Ac	UCON37	50	0.0412851233186634	109570	174	39.662	5.39359312952384	0.0327490112212965	107635.428	975	0.054	ns	0.2873563	0.2214035;0.3607115	0.07024	ns
DNA	hAT-Ac	OldhAT1	674	0.556523462335582	109570	4209	807.654	24.199584787841	0.666881899776235	107635.428	1	0.002	**	0.160133	0.1491739;0.1715661	9.954e-08	***
DNA	tot	tot	41223	34.0379327713052	109570	524553	48929.224	131.449163963514	40.4009809345301	107635.428	1	0.002	**	0.07858691	0.07786008;0.07931840	2.2e-16	***
DNA	hAT-Charlie	MER102b	660	0.544963627806356	109570	3128	661.15	22.5474585682708	0.545913185642685	107635.428	486	0.972	ns	0.2109974	0.1968144;0.2257229	0.9825	ns
DNA	hAT-Charlie	MER3	1740	1.43672229148948	109570	10909	2229.904	41.4582630071687	1.84123723257561	107635.428	1	0.002	**	0.1595013	0.1526763;0.1665086	2.2e-16	***
DNA	hAT-Charlie	Charlie17a	208	0.17174611300564	109570	1214	244.588	13.7415824084087	0.201956914845305	107635.428	6	0.012	*	0.1713344	0.1505428;0.1937312	0.008958	**
DNA	hAT-Charlie	Chap1a_Mam	256	0.211379831391556	109570	1415	290.757	15.3606608224028	0.240078772015292	107635.428	12	0.024	*	0.1809187	0.1611866;0.2019850	0.02315	*
DNA	hAT-Charlie	MER102c	697	0.575514619062167	109570	3112	644.645	22.8483045327223	0.532284966435195	107635.428	990	0.024	*	0.2239717	0.2094284;0.2390357	0.02143	*
DNA	hAT-Charlie	Charlie32a	57	0.0470650405832762	109570	259	55.767	6.61350508047355	0.046046949442238	107635.428	605	0.794	ns	0.2200772	0.171155;0.275529	0.821	ns
DNA	hAT-Charlie	UCON81	4	0.00330280986549307	109570	40	8.217	2.41655762413205	0.00678479716618914	107635.428	52	0.104	ns	0.1	0.02792542;0.23663740	0.1173	ns
DNA	hAT-Charlie	Charlie2a	193	0.159360576010041	109570	2080	405.679	18.984582517753	0.334970150855841	107635.428	1	0.002	**	0.09278846	0.08065998;0.10607807	2.2e-16	***
DNA	hAT-Charlie	Charlie1a	410	0.33853801121304	109570	5747	1173.845	30.6266381760383	0.969246711639928	107635.428	1	0.002	**	0.07134157	0.06481880;0.07830343	2.2e-16	***
DNA	hAT-Charlie	Charlie17	64	0.0528449578478891	109570	535	108.58	9.34499485975937	0.0896547737988093	107635.428	1	0.002	**	0.1196262	0.09335696;0.15018104	5.018e-07	***
DNA	hAT-Charlie	MER58D	204	0.168443303140146	109570	1140	237.356	13.3975654041606	0.195985434608493	107635.428	5	0.01	**	0.1789474	0.1571090;0.2024559	0.01451	*
DNA	hAT-Charlie	MER106B	136	0.112295535426764	109570	827	164.696	11.4443242070712	0.135989893401812	107635.428	4	0.008	**	0.1644498	0.1398133;0.1915043	0.01155	*
DNA	hAT-Charlie	Charlie10a	40	0.0330280986549307	109570	305	58.306	7.02792684621544	0.0481434080043597	107635.428	8	0.016	*	0.1311475	0.09537277;0.17427845	0.006915	**
DNA	hAT-Charlie	Charlie23a	270	0.222939665920782	109570	1488	286.99	14.9514362335344	0.236968350824464	107635.428	134	0.268	ns	0.1814516	0.1621777;0.2019915	0.2783	ns
DNA	hAT-Charlie	hAT-16_Crp	6	0.0049542147982396	109570	20	4.86072144288577	1.87408025735135	0.00401350968374421	107635.428	819	0.366	ns	0.3	0.1189316;0.5427892	0.6018	ns
DNA	hAT-Charlie	Charlie24	191	0.157709171077294	109570	1286	248.296	14.3150027350086	0.205018619590617	107635.428	1	0.002	**	0.1485226	0.1295181;0.1691488	3.487e-05	***
DNA	hAT-Charlie	MER102a	660	0.544963627806356	109570	3028	627.593	22.4530953877743	0.518205087978598	107635.428	923	0.158	ns	0.2179657	0.2033731;0.2331051	0.1513	ns
DNA	hAT-Charlie	MER5B	4415	3.64547638903797	109570	24966	4772.13	56.4941296657157	3.94035951085386	107635.428	1	0.002	**	0.1768405	0.1721256;0.1816307	6.818e-09	***
DNA	hAT-Charlie	MER20B	600	0.49542147982396	109570	4146	857.489	25.4836672458321	0.708030782187946	107635.428	1	0.002	**	0.1447178	0.1341413;0.1557975	2.2e-16	***
DNA	hAT-Charlie	MER105	82	0.0677076022426079	109570	714	140.276	10.5229537942802	0.115826239172976	107635.428	1	0.002	**	0.1148459	0.09238955;0.14054013	7.565e-09	***
DNA	hAT-Charlie	Charlie1b	348	0.287344458297897	109570	3033	621.226	21.9276936258182	0.512947840375199	107635.428	1	0.002	**	0.1147379	0.1036064;0.1266184	2.2e-16	***
DNA	hAT-Charlie	Charlie17b	72	0.0594505775788752	109570	527	104.125	9.24904967658407	0.0859762693111164	107635.428	2	0.004	**	0.1366224	0.1084571;0.1689356	0.000296	***
DNA	hAT-Charlie	Charlie12	3	0.0024771073991198	109570	21	3.82251521298174	1.66051186600058	0.00315626023910836	107635.428	456	0.912	ns	0.1428571	0.03048897;0.36342399	0.7841	ns
DNA	hAT-Charlie	MER113	888	0.733223790139461	109570	3734	830.986	24.5281763577204	0.686147189721656	107635.428	994	0.016	*	0.2378147	0.2242346;0.2518063	0.0262	*
DNA	hAT-Charlie	MER112	731	0.603588502918858	109570	4468	900.093	25.9526470883202	0.743209010065313	107635.428	1	0.002	**	0.1636079	0.1528718;0.1747856	1.185e-10	***
DNA	hAT-Charlie	Charlie13a	50	0.0412851233186634	109570	548	115.465	9.87959419112857	0.0953397352797893	107635.428	1	0.002	**	0.09124088	0.06847913;0.11852010	8.156e-14	***
DNA	hAT-Charlie	Charlie25	76	0.0627533874443683	109570	1076	227.291	13.9510196742012	0.187674739284446	107635.428	1	0.002	**	0.07063197	0.05605026;0.08761167	2.2e-16	***
DNA	hAT-Charlie	MER113A	491	0.405419910989274	109570	2067	456.993	18.3056835176687	0.377340247215318	107635.428	968	0.068	ns	0.2375423	0.2193363;0.2564956	0.07574	ns
DNA	hAT-Charlie	Charlie18a	426	0.351749250675012	109570	2463	508.656	18.9495316234663	0.419998513735561	107635.428	1	0.002	**	0.1729598	0.1582158;0.1884857	2.867e-05	***
DNA	hAT-Charlie	Charlie29a	110	0.0908272713010594	109570	978	193.785	12.5653755878471	0.160008752446144	107635.428	1	0.002	**	0.1124744	0.09335186;0.13396458	9.246e-13	***
DNA	hAT-Charlie	Charlie10	148	0.122203965023244	109570	1131	227.116	13.3178041699038	0.187530241352831	107635.428	1	0.002	**	0.1308576	0.1117410;0.1519168	7.989e-10	***
DNA	hAT-Charlie	Charlie14a	64	0.0528449578478891	109570	523	94.897	8.91649566224842	0.0783566869514239	107635.428	1	0.002	**	0.1223709	0.09552914;0.15356511	0.000336	***
DNA	hAT-Charlie	Charlie30b	108	0.0891758663683128	109570	614	130.995	9.54851554688733	0.108162894582566	107635.428	7	0.014	*	0.1758958	0.1465846;0.2083629	0.02338	*
DNA	hAT-Charlie	Charlie21a	58	0.0478907430496495	109570	742	150.762	11.1380164935868	0.124484555235366	107635.428	1	0.002	**	0.07816712	0.05988791;0.09987953	2.2e-16	***
DNA	hAT-Charlie	MER5C1	91	0.0751389244399673	109570	617	124.329	9.85351971890507	0.102658761941722	107635.428	1	0.002	**	0.1474878	0.1204401;0.1779597	0.000629	***
DNA	hAT-Charlie	Charlie6	24	0.0198168591929584	109570	260	51.384	6.74388790120534	0.042427895532124	107635.428	1	0.002	**	0.09230769	0.06004109;0.13423091	5.202e-06	***
DNA	hAT-Charlie	Charlie9	167	0.137892311884336	109570	1284	199.837	12.3596598736451	0.165005903772635	107635.428	4	0.008	**	0.1300623	0.1121373;0.1496994	0.01102	*
DNA	hAT-Charlie	Charlie20a	108	0.0891758663683128	109570	869	166.941	11.6971938234494	0.13784359543882	107635.428	1	0.002	**	0.1242808	0.1030745;0.1480712	1.08e-07	***
DNA	hAT-Charlie	MER107	52	0.0429365282514099	109570	337	69.135	7.18111017485063	0.0570849400127158	107635.428	11	0.022	*	0.1543027	0.1174379;0.1973744	0.02158	*
DNA	hAT-Charlie	Charlie29b	148	0.122203965023244	109570	1420	274.517	14.6632439017334	0.22666936396139	107635.428	1	0.002	**	0.1042254	0.08881217;0.12129704	2.2e-16	***
DNA	hAT-Charlie	MER30	615	0.507807016819559	109570	4132	827.499	25.5625006687617	0.683267965221412	107635.428	1	0.002	**	0.1488383	0.1381159;0.1600598	2.2e-16	***
DNA	hAT-Charlie	Charlie7	361	0.298078590360749	109570	3902	757.667	24.8182202233572	0.625607510589634	107635.428	1	0.002	**	0.09251666	0.08360473;0.10204408	2.2e-16	***
DNA	hAT-Charlie	MER1A	674	0.556523462335582	109570	3227	684.025	23.7819670539877	0.564801129560974	107635.428	365	0.73	ns	0.2088627	0.1949515;0.2233036	0.6824	ns
DNA	hAT-Charlie	UCON34	72	0.0594505775788752	109570	339	72.631	7.31699237237386	0.0599715958351568	107635.428	504	0.996	ns	0.2123894	0.1700557;0.2598285	1	ns
DNA	hAT-Charlie	Charlie1	201	0.165966195741027	109570	1930	381.579	17.0601526314335	0.315070721416245	107635.428	1	0.002	**	0.1041451	0.09086802;0.11863813	2.2e-16	***
DNA	hAT-Charlie	MER20	3447	2.84619640158865	109570	16757	3522.635	49.5966894722481	2.90864840763279	107635.428	70	0.14	ns	0.2057051	0.1996065;0.2119059	0.1523	ns
DNA	hAT-Charlie	Charlie4a	541	0.446705034307938	109570	2852	622.327	21.2693313354101	0.513856938790676	107635.428	1	0.002	**	0.1896914	0.1754514;0.2045711	0.0001996	***
DNA	hAT-Charlie	Charlie22a	175	0.144497931615322	109570	1112	219.913	13.2897723475253	0.181582706487544	107635.428	1	0.002	**	0.1573741	0.1364498;0.1801287	0.0006042	***
DNA	hAT-Charlie	Charlie19a	297	0.24523363251286	109570	1605	328.374	15.9441004242428	0.271139221692855	107635.428	28	0.056	ns	0.1850467	0.1663263;0.2049265	0.05502	ns
DNA	hAT-Charlie	MER5C	218	0.180003137669372	109570	1336	272.01	14.5306930681589	0.224599327878192	107635.428	1	0.002	**	0.1631737	0.1437425;0.1840988	0.0001839	***
DNA	hAT-Charlie	UCON38	56	0.046239338116903	109570	207	47.052	6.01576973341612	0.038850952447795	107635.428	940	0.124	ns	0.2705314	0.2112858;0.3364781	0.1362	ns
DNA	hAT-Charlie	Cheshire	94	0.0776160318390871	109570	1020	210.763	13.4413355177416	0.174027528920229	107635.428	1	0.002	**	0.09215686	0.07511323;0.11159506	2.2e-16	***
DNA	hAT-Charlie	Charlie16a	281	0.232022393050888	109570	1410	289.387	15.3080229476757	0.238947559636361	107635.428	316	0.632	ns	0.1992908	0.1787291;0.2211133	0.5979	ns
DNA	hAT-Charlie	Charlie31a	109	0.0900015688346861	109570	803	158.351	11.3685990361189	0.130750811252673	107635.428	1	0.002	**	0.135741	0.1128001;0.1613930	5.759e-06	***
DNA	hAT-Charlie	Chap1_Mam	86	0.071010412108101	109570	484	100.552	8.84712199348282	0.0830260343987648	107635.428	55	0.11	ns	0.177686	0.1446552;0.2147119	0.1045	ns
DNA	hAT-Charlie	Charlie26a	92	0.0759646269063406	109570	513	101.695	8.97298665381207	0.0839698123178294	107635.428	151	0.302	ns	0.1793372	0.1470925;0.2153281	0.2933	ns
DNA	hAT-Charlie	Charlie15b	240	0.198168591929584	109570	1888	389.363	17.6018480863816	0.321497989414494	107635.428	1	0.002	**	0.1271186	0.1124163;0.1429898	2.2e-16	***
DNA	hAT-Charlie	MER1B	839	0.692764369287171	109570	5366	1052.562	28.8708795100475	0.869103039410779	107635.428	1	0.002	**	0.1563548	0.1467329;0.1663521	4.796e-14	***
DNA	hAT-Charlie	MER103C	1576	1.30130708700427	109570	8923	1739.327	37.4612254793461	1.43616659372962	107635.428	1	0.002	**	0.1766222	0.1687602;0.1846959	1.033e-05	***
DNA	hAT-Charlie	Charlie7b_Mars	5	0.00412851233186634	109570	59	13.403	3.27648078375661	0.0110668901568009	107635.428	5	0.01	**	0.08474576	0.02809126;0.18679434	0.007499	**
DNA	hAT-Charlie	Charlie15a	687	0.567257594398434	109570	3213	672.997	22.6087626186651	0.55569528276181	107635.428	734	0.536	ns	0.2138189	0.1997520;0.2284086	0.5439	ns
DNA	hAT-Charlie	MER5A1	3249	2.68270731324674	109570	15942	3157.561	48.5336563097692	2.60720590542404	107635.428	970	0.064	ns	0.2038013	0.1975714;0.2101395	0.07054	ns
DNA	hAT-Charlie	Charlie8	886	0.731572385206715	109570	4378	919.061	27.3945933122349	0.758870934447481	107635.428	113	0.226	ns	0.2023755	0.1905618;0.2145876	0.2278	ns
DNA	hAT-Charlie	MER117	1060	0.875244614355663	109570	4370	875.334	25.531711895451	0.722765442700377	107635.428	1001	0.002	**	0.2425629	0.2299154;0.2555554	9.647e-12	***
DNA	hAT-Charlie	Charlie3	45	0.037156610986797	109570	337	68.507	7.89000654012423	0.0565663988638334	107635.428	1	0.002	**	0.1335312	0.09909291;0.17456808	0.001115	**
DNA	hAT-Charlie	Charlie4z	1203	0.99332006704704	109570	5940	1211.611	29.9025055612208	1.00043019098498	107635.428	400	0.8	ns	0.2025253	0.1923690;0.2129745	0.7967	ns
DNA	hAT-Charlie	Charlie5	289	0.238628012781874	109570	2568	539.934	19.3881289335393	0.445824835478783	107635.428	1	0.002	**	0.1125389	0.1005682;0.1254009	2.2e-16	***
DNA	hAT-Charlie	MER30B	41	0.0338538011213039	109570	223	42.611	5.60384529426733	0.0351840077946313	107635.428	427	0.854	ns	0.1838565	0.1352877;0.2410420	0.8648	ns
DNA	hAT-Charlie	Charlie13b	76	0.0627533874443683	109570	404	79.994	7.70579933188916	0.0660512430950631	107635.428	325	0.65	ns	0.1881188	0.1511773;0.2297011	0.6622	ns
DNA	hAT-Charlie	Charlie10b	36	0.0297252887894376	109570	273	54.88	6.53163549673911	0.0453145513545649	107635.428	3	0.006	**	0.1318681	0.09409631;0.17786048	0.003973	**
DNA	hAT-Charlie	Charlie2b	316	0.260921979373952	109570	3650	704.472	23.1251375777094	0.581684267890908	107635.428	1	0.002	**	0.08657534	0.07764921;0.09616982	2.2e-16	***
DNA	hAT-Charlie	Charlie7a	244	0.201471401795077	109570	1424	285.733	14.8436533590975	0.235930442824233	107635.428	5	0.01	**	0.1713483	0.1521195;0.1919432	0.005428	**
DNA	hAT-Charlie	tot	27587	22.7786539398393	109570	266107	32891.233	123.629660696792	27.1583722101578	107635.428	1	0.002	**	0.1036688	0.1025131;0.1048332	2.2e-16	***
DNA	hAT-Charlie	MER5A	6153	5.08054727559471	109570	34906	6470.882	62.7859869410059	5.34302322701038	107635.428	1	0.002	**	0.1762734	0.1722887;0.1803121	1.078e-05	***
DNA	hAT-Charlie	Charlie4	146	0.120552560090497	109570	917	191.258	11.8259582820712	0.157922202313618	107635.428	1	0.002	**	0.1592148	0.1361134;0.1845288	0.0001802	***
DNA	hAT-Charlie	MER58A	2182	1.80168278162647	109570	13479	2792.171	43.9436776545364	2.30550248123591	107635.428	1	0.002	**	0.1618814	0.1556995;0.1682097	2.2e-16	***
DNA	hAT-Charlie	MER119	132	0.108992725561271	109570	1203	239.295	13.7976211482034	0.197586471690791	107635.428	1	0.002	**	0.1097257	0.09261906;0.12876574	2.2e-16	***
DNA	hAT-Charlie	MER58B	1090	0.900015688346861	109570	7005	1495.573	32.4112196339193	1.23489831474127	107635.428	1	0.002	**	0.1556031	0.147188;0.164306	2.2e-16	***
DNA	hAT-Charlie	MER33	1446	1.19396576637574	109570	9580	1971.661	39.1482395985268	1.62800535055198	107635.428	1	0.002	**	0.1509395	0.1438256;0.1582663	2.2e-16	***
DNA	hAT-Charlie	MER106A	139	0.114772642825884	109570	742	156.475	10.9967405763391	0.129201793425757	107635.428	59	0.118	ns	0.1873315	0.1598716;0.2173025	0.1259	ns
DNA	hAT-Charlie	MER58C	357	0.294775780495256	109570	2592	533.544	19.0900627158345	0.440548596718658	107635.428	1	0.002	**	0.1377315	0.1246865;0.1516005	2.2e-16	***
DNA	hAT-Charlie	Charlie11	4	0.00330280986549307	109570	104	21.032	4.28874916139536	0.0173661742727626	107635.428	1	0.002	**	0.03846154	0.01057727;0.09555508	2.144e-06	***
DNA	hAT-Charlie	Charlie16	182	0.150277848879935	109570	1464	283.669	14.9383598026555	0.234226192933638	107635.428	1	0.002	**	0.1243169	0.1078409;0.1423163	1.953e-12	***
DNA	hAT-Charlie	Charlie30a	92	0.0759646269063406	109570	457	95.029	8.47608417861706	0.0784656796769852	107635.428	383	0.766	ns	0.2013129	0.1654897;0.2410538	0.7733	ns
DNA	MULE-MuDR	tot	237	0.195691484530464	109570	1949	409.374	18.5984414945453	0.33802112146909	107635.428	1	0.002	**	0.1216008	0.1074121;0.1369386	2.2e-16	***
DNA	MULE-MuDR	Ricksha_b	13	0.0107341320628525	109570	117	25.959	4.83639428807348	0.0214344103245836	107635.428	4	0.008	**	0.1111111	0.06050517;0.18250724	0.00257	**
DNA	MULE-MuDR	Ricksha	59	0.0487164455160228	109570	410	86.925	8.68900879697297	0.0717741868894962	107635.428	1	0.002	**	0.1439024	0.1113838;0.1816642	0.0005515	***
DNA	MULE-MuDR	Ricksha_c	158	0.130460989686976	109570	982	200.054	12.9734110161281	0.165185081207838	107635.428	2	0.004	**	0.1608961	0.1384496;0.1853966	0.0007464	***
DNA	MULE-MuDR	Ricksha_0	42	0.0346795035876772	109570	384	85.897	8.58231012298245	0.0709253647540645	107635.428	1	0.002	**	0.109375	0.07997321;0.14495907	9.143e-09	***
DNA	MULE-MuDR	Ricksha_a	7	0.00577991726461287	109570	56	12.106	3.22166775803204	0.00999595405791477	107635.428	69	0.138	ns	0.125	0.0517645;0.2407326	0.1057	ns
DNA	Merlin	tot	7	0.00577991726461287	109570	57	10.197	2.901829011436	0.0084196880496082	107635.428	180	0.36	ns	0.122807	0.05082894;0.23679500	0.3857	ns
DNA	Merlin	Merlin1_HS	7	0.00577991726461287	109570	57	10.197	2.901829011436	0.0084196880496082	107635.428	180	0.36	ns	0.122807	0.05082894;0.23679500	0.3857	ns
DNA	DNA	X2a_DNA	71	0.058624875112502	109570	412	78.23	7.52726774864292	0.0645947039443807	107635.428	189	0.378	ns	0.1723301	0.1371143;0.2123320	0.414	ns
DNA	DNA	X24_DNA	74	0.0611019825116218	109570	456	90.348	8.39937172920959	0.0746005664318919	107635.428	34	0.068	ns	0.1622807	0.1296261;0.1993890	0.05986	ns
DNA	DNA	X34_DNA	8	0.00660561973098614	109570	99	17.258	3.61199148427602	0.0142499731646698	107635.428	5	0.01	**	0.08080808	0.03553352;0.15302698	0.01142	*
DNA	DNA	Eulor9B	3	0.0024771073991198	109570	27	5.48648648648649	2.13040955153749	0.00453020542361549	107635.428	182	0.364	ns	0.1111111	0.02352745;0.29158692	0.3381	ns
DNA	DNA	Eulor9A	12	0.0099084295964792	109570	123	23.319	4.21960235615207	0.0192545558133582	107635.428	4	0.008	**	0.09756098	0.05143459;0.16421854	0.007765	**
DNA	DNA	MER126	35	0.0288995863230644	109570	267	48.861	6.2792601561098	0.0403446482094642	107635.428	19	0.038	*	0.1310861	0.09303274;0.17756781	0.02665	*
DNA	DNA	UCON78	26	0.0214682641257049	109570	179	35.909	5.33452679964926	0.0296501498649976	107635.428	31	0.062	ns	0.1452514	0.09712892;0.20554038	0.07547	ns
DNA	DNA	MER125	33	0.0272481813903178	109570	140	28.476	4.86570643371535	0.0235127034324452	107635.428	852	0.3	ns	0.2357143	0.1681477;0.3147999	0.3448	ns
DNA	DNA	Eulor11	11	0.00908272713010594	109570	101	20.071	3.92471175532196	0.0165726742025778	107635.428	10	0.02	*	0.1089109	0.05563722;0.18652010	0.02403	*
DNA	DNA	X2b_DNA	27	0.0222939665920782	109570	185	35.601	5.11644182777221	0.0293958335053547	107635.428	51	0.102	ns	0.1459459	0.09843459;0.20519600	0.1134	ns
DNA	DNA	tot	954	0.787720152920097	109570	6503	1260.371	31.0134679485251	1.04069144324534	107635.428	1	0.002	**	0.1467015	0.1381853;0.1555359	2.2e-16	***
DNA	DNA	X30_DNA	158	0.130460989686976	109570	758	157.742	11.0554809782144	0.130247958450652	107635.428	521	0.962	ns	0.2084433	0.1800472;0.2391280	0.9643	ns
DNA	DNA	X23_DNA	15	0.012385536995599	109570	59	11.834	3.08933455423461	0.00977136298706124	107635.428	879	0.246	ns	0.2542373	0.1498208;0.3844241	0.328	ns
DNA	DNA	Eutr2	45	0.037156610986797	109570	230	45.196	6.09711068939697	0.0373184486702062	107635.428	539	0.926	ns	0.1956522	0.1464360;0.2528966	1	ns
DNA	DNA	UCON99	4	0.00330280986549307	109570	56	9.141	2.81407854155459	0.00754774624511803	107635.428	39	0.078	ns	0.07142857	0.01980393;0.17290470	0.06943	ns
DNA	DNA	MER135	85	0.0701847096417277	109570	818	153.387	10.8831831131648	0.126652024209596	107635.428	1	0.002	**	0.103912	0.08384702;0.12688152	6.514e-11	***
DNA	DNA	UCON8	30	0.024771073991198	109570	206	37.846	5.66324609710336	0.0312495355423627	107635.428	96	0.192	ns	0.1456311	0.1004634;0.2013255	0.177	ns
DNA	DNA	Eulor1	22	0.0181654542602119	109570	86	17.553	3.58581218820076	0.01449355539225	107635.428	908	0.188	ns	0.255814	0.1677775;0.3613028	0.2298	ns
DNA	DNA	MARE8	45	0.037156610986797	109570	218	43.751	5.74560797575078	0.0361253086062968	107635.428	633	0.738	ns	0.206422	0.1547309;0.2662835	0.8002	ns
DNA	DNA	MER136	9	0.0074313221973594	109570	28	5.64558232931727	2.15058495308864	0.0046615712534306	107635.428	956	0.092	ns	0.3214286	0.1587760;0.5235164	0.1526	ns
DNA	DNA	MER130	20	0.0165140493274653	109570	181	34.377	5.23242288516985	0.0283851736865138	107635.428	3	0.006	**	0.1104972	0.06881485;0.16548682	0.005733	**
DNA	DNA	Eutr2B	66	0.0544963627806356	109570	433	91.728	8.44009782237453	0.075740035835487	107635.428	3	0.006	**	0.1524249	0.1198885;0.1897977	0.002174	**
DNA	DNA	Eutr11	82	0.0677076022426079	109570	597	126.055	10.2592995973521	0.104083924398682	107635.428	1	0.002	**	0.1373534	0.1107539;0.1675993	4.636e-06	***
DNA	DNA	X9a_DNA	93	0.0767903293727138	109570	695	138.373	10.3418966261429	0.114254927379468	107635.428	1	0.002	**	0.1338129	0.1093805;0.1614019	7.575e-06	***
DNA	DNA	Eulor9C	18	0.0148626443947188	109570	107	20.216	3.96699900190069	0.016692401060202	107635.428	336	0.672	ns	0.1682243	0.1028566;0.2527747	0.7108	ns
DNA	DNA	UCON97	5	0.00412851233186634	109570	42	7.33833833833834	2.4875726475815	0.00605928406504747	107635.428	237	0.474	ns	0.1190476	0.03980553;0.25631668	0.4206	ns
DNA	hAT-Tip100?	tot	466	0.384777349329942	109570	2411	482.429	19.9413795314571	0.398342815149989	107635.428	210	0.42	ns	0.1932808	0.1776916;0.2096187	0.4154	ns
DNA	hAT-Tip100?	Eutr15	75	0.061927684977995	109570	657	125.806	9.89769308113402	0.103878324484555	107635.428	1	0.002	**	0.1141553	0.09085623;0.14098452	1.274e-07	***
DNA	hAT-Tip100?	hAT-N1_Mam	35	0.0288995863230644	109570	239	45.974	6.00294589009091	0.0379608451890446	107635.428	39	0.078	ns	0.1464435	0.1041708;0.1977385	0.0714	ns
DNA	hAT-Tip100?	UCON23	4	0.00330280986549307	109570	31	7.362	2.33975007862601	0.00607882155743999	107635.428	108	0.216	ns	0.1290323	0.03630166;0.29833583	0.2052	ns
DNA	hAT-Tip100?	MamRep1879	354	0.292298673096137	109570	1484	305.09	15.673083472806	0.25191356546582	107635.428	1001	0.002	**	0.2385445	0.2170582;0.2610704	0.002033	**
DNA	hAT	tot	1962	1.62002823902435	109570	8917	1804.573	37.9633228904542	1.49004037685061	107635.428	1001	0.002	**	0.2200292	0.2114672;0.2287744	3.914e-05	***
DNA	hAT	MER53	1256	1.03708229776482	109570	5855	1206.392	31.4361984115537	0.996120849812978	107635.428	945	0.114	ns	0.2145175	0.2040620;0.2252582	0.1097	ns
DNA	hAT	MamRep38	548	0.45248495157255	109570	2128	432.891	18.3452900949718	0.35743916637079	107635.428	1001	0.002	**	0.2575188	0.2390496;0.2766581	1.787e-09	***
DNA	hAT	UCON73	48	0.0396337183859168	109570	248	51.538	6.2401518808035	0.0425550537119454	107635.428	321	0.642	ns	0.1935484	0.1462916;0.2482932	0.6388	ns
DNA	hAT	MamRep1894	154	0.127158179821483	109570	686	137.465	10.2401970995014	0.113505189540001	107635.428	961	0.082	ns	0.2244898	0.1937784;0.2575920	0.1156	ns
DNA	Kolobok	tot	39	0.0322023961885574	109570	232	47.675	5.95691697607579	0.0393653650843455	107635.428	82	0.164	ns	0.1681034	0.1223524;0.2225588	0.1677	ns
DNA	Kolobok	UCON29	39	0.0322023961885574	109570	232	47.675	5.95691697607579	0.0393653650843455	107635.428	82	0.164	ns	0.1681034	0.1223524;0.2225588	0.1677	ns
DNA	hAT-Tip100	MER115	484	0.399639993724661	109570	2520	507.074	20.1731375715202	0.418692252433758	107635.428	135	0.27	ns	0.1920635	0.1768497;0.2079963	0.2635	ns
DNA	hAT-Tip100	MamRep488	128	0.105689915695778	109570	494	96.365	8.4969390354982	0.0795688181720599	107635.428	1001	0.002	**	0.2591093	0.2210007;0.3001287	0.0005167	***
DNA	hAT-Tip100	MamTip3B	108	0.0891758663683128	109570	824	160.651	11.1020923908719	0.132649926925332	107635.428	1	0.002	**	0.131068	0.1087713;0.1560408	1.53e-06	***
DNA	hAT-Tip100	Arthur1C	144	0.11890115515775	109570	710	141.006	10.5419683691945	0.116429001973429	107635.428	637	0.73	ns	0.2028169	0.1738211;0.2343060	0.7778	ns
DNA	hAT-Tip100	FordPrefect_a	63	0.0520192553815158	109570	281	58.885	6.78880422923381	0.0486214897323898	107635.428	777	0.45	ns	0.2241993	0.1767960;0.2775223	0.5576	ns
DNA	hAT-Tip100	Arthur2	124	0.102387105830285	109570	989	190.856	12.5132667935215	0.157590269922136	107635.428	1	0.002	**	0.1253792	0.1053746;0.1476433	1.897e-08	***
DNA	hAT-Tip100	EuthAT-N1a	6	0.0049542147982396	109570	46	9.585	2.63471378269381	0.00791435814018776	107635.428	127	0.254	ns	0.1304348	0.04940735;0.26256502	0.2741	ns
DNA	hAT-Tip100	Arthur1	293	0.241930822647367	109570	2337	463.621	19.6607197961545	0.38281300316244	107635.428	1	0.002	**	0.1253744	0.1122107;0.1394849	2.2e-16	***
DNA	hAT-Tip100	MamTip2b	1623	1.34011510292381	109570	6730	1400.545	30.9409003475063	1.15643346076675	107635.428	1001	0.002	**	0.241159	0.2309782;0.2515645	5.197e-11	***
DNA	hAT-Tip100	MER97a	42	0.0346795035876772	109570	277	60.479	7.07881831018912	0.0499376594637888	107635.428	3	0.006	**	0.1516245	0.1115142;0.1993764	0.006959	**
DNA	hAT-Tip100	MamTip1b	123	0.101561403363912	109570	440	95.177	8.24776919516403	0.0785878836420084	107635.428	1000	0.004	**	0.2795455	0.2380808;0.3240031	0.001734	**
DNA	hAT-Tip100	Zaphod	216	0.178351732736626	109570	2282	445.42	18.9679039796542	0.367784392571981	107635.428	1	0.002	**	0.09465381	0.08295025;0.10740956	2.2e-16	***
DNA	hAT-Tip100	MER45B	211	0.174223220404759	109570	1314	270.703	14.8424758746676	0.223520134754642	107635.428	1	0.002	**	0.1605784	0.1411231;0.1815648	3.102e-05	***
DNA	hAT-Tip100	EuthAT-N1	20	0.0165140493274653	109570	78	14.561	3.50322016886629	0.0120230536128611	107635.428	954	0.096	ns	0.2564103	0.1641897;0.3678582	0.1442	ns
DNA	hAT-Tip100	FordPrefect	90	0.074313221973594	109570	599	123.384	9.88353318546705	0.101878473110999	107635.428	3	0.006	**	0.1502504	0.1225833;0.1814175	0.0005769	***
DNA	hAT-Tip100	Zaphod3	185	0.152754956279054	109570	1217	237.564	13.7111596847203	0.196157180721499	107635.428	1	0.002	**	0.1520131	0.1322904;0.1734332	0.0001068	***
DNA	hAT-Tip100	MER91B	368	0.303858507625362	109570	1442	293.464	14.8670014371336	0.242313948591764	107635.428	1001	0.002	**	0.2552011	0.2328693;0.2785345	2.042e-06	***
DNA	hAT-Tip100	Arthur1A	228	0.188260162333105	109570	1160	226.709	13.2570761885519	0.187194180449017	107635.428	555	0.894	ns	0.1965517	0.1740446;0.2206086	0.9116	ns
DNA	hAT-Tip100	MER96B	470	0.388080159195435	109570	2150	479.725	18.550835790026	0.396110115680916	107635.428	310	0.62	ns	0.2186047	0.2012949;0.2366847	0.6411	ns
DNA	hAT-Tip100	Zaphod5a	14	0.0115598345292257	109570	78	15.806	3.60851567620058	0.0130510531834959	107635.428	366	0.732	ns	0.1794872	0.1017493;0.2827732	0.6749	ns
DNA	hAT-Tip100	ORSL	309	0.255142062109339	109570	1214	260.017	13.8100480965284	0.214696678198978	107635.428	1001	0.002	**	0.2545305	0.2302341;0.2800218	0.0007769	***
DNA	hAT-Tip100	MER97d	16	0.0132112394619723	109570	137	28.177	4.92970313233697	0.0232658183949995	107635.428	8	0.016	*	0.1167883	0.06824899;0.18272083	0.008077	**
DNA	hAT-Tip100	hAT-N1a_Mam	71	0.058624875112502	109570	461	92.242	8.41630977746602	0.0761644469032029	107635.428	5	0.01	**	0.154013	0.1222871;0.1902551	0.01227	*
DNA	hAT-Tip100	Zaphod4a	55	0.0454136356505297	109570	373	77.343	8.00871341043557	0.0638623058567076	107635.428	4	0.008	**	0.1474531	0.1130531;0.1875662	0.003962	**
DNA	hAT-Tip100	Arthur1B	334	0.275784623768671	109570	2312	449.128	18.0453110045033	0.370846097317293	107635.428	1	0.002	**	0.1444637	0.1303745;0.1594601	4.333e-10	***
DNA	hAT-Tip100	MER91A	968	0.799279987449322	109570	3627	739.685	23.9395672032282	0.61075972883931	107635.428	1001	0.002	**	0.2668872	0.2525465;0.2816046	2.2e-16	***
DNA	hAT-Tip100	ORSL-2a	100	0.0825702466373267	109570	367	76.472	7.51076744598231	0.0631431190084965	107635.428	1000	0.004	**	0.2724796	0.2275621;0.3211109	0.003731	**
DNA	hAT-Tip100	tot	9509	7.8516047527434	109570	53611	9574.486	76.5528323456431	7.90567670445632	107635.428	193	0.386	ns	0.1773703	0.1741451;0.1806305	0.4636	ns
DNA	hAT-Tip100	MER45A	877	0.724141063009355	109570	3468	721.06	23.4207799386129	0.595381020403108	107635.428	1001	0.002	**	0.2528835	0.2384860;0.2676987	1.909e-10	***
DNA	hAT-Tip100	MER96	356	0.293950078028883	109570	1274	268.79	14.5639970478578	0.22194056593647	107635.428	1001	0.002	**	0.2794349	0.2549347;0.3049570	7.264e-09	***
DNA	hAT-Tip100	ORSL-2b	145	0.119726857624124	109570	709	152.612	10.8477246060696	0.126012104798157	107635.428	253	0.506	ns	0.2045134	0.1753989;0.2361103	0.5224	ns
DNA	hAT-Tip100	MER45C	198	0.163489088341907	109570	1197	241.933	13.4127705345843	0.199764674797084	107635.428	1	0.002	**	0.1654135	0.1447894;0.1876958	0.001349	**
DNA	hAT-Tip100	MamTip2	1299	1.07258750381887	109570	5239	1068.5	28.2774046123687	0.882263085319836	107635.428	1001	0.002	**	0.2479481	0.2363026;0.2598750	1.281e-14	***
DNA	hAT-Tip100	MamTip1	188	0.155232063678174	109570	756	158.635	10.9143436769188	0.130985310753123	107635.428	995	0.014	*	0.2486772	0.2182342;0.2810950	0.009582	**
DNA	hAT-Tip100	hAT-4b_Ther	31	0.0255967764575713	109570	228	42.056	5.99072222296717	0.0347257429257941	107635.428	37	0.074	ns	0.1359649	0.09428653;0.18740803	0.06028	ns
DNA	hAT-Tip100	MamTip3	234	0.193214377131344	109570	1155	222.621	13.592870378442	0.183818708766483	107635.428	806	0.392	ns	0.2025974	0.1797654;0.2269546	0.3911	ns
DNA	hAT-Tip100	MARE4	78	0.0644047923771148	109570	308	64.741	6.73403788720159	0.0534568033754717	107635.428	975	0.054	ns	0.2532468	0.2056383;0.3056715	0.06885	ns
DNA	hAT-Tip100	MER97b	27	0.0222939665920782	109570	173	36.819	5.28982241868489	0.0304015391093973	107635.428	40	0.08	ns	0.1560694	0.1054403;0.2188903	0.07704	ns
DNA	hAT-Tip100	MamRep4096	289	0.238628012781874	109570	1259	257.937	14.0274659436692	0.212979217068921	107635.428	983	0.038	*	0.2295473	0.2065737;0.2537908	0.03311	*
DNA	hAT-Tip100	Zaphod5b	23	0.0189911567265851	109570	74	15.695	3.49774344531003	0.0129594002097284	107635.428	989	0.026	*	0.3108108	0.2082635;0.4290472	0.0457	*
DNA	hAT-Tip100	MER91C	413	0.341015118612159	109570	1637	330.461	16.3559774087945	0.272862462740176	107635.428	1001	0.002	**	0.2522908	0.2314049;0.2740685	8.03e-07	***
DNA	hAT-Tip100	Zaphod2	169	0.139543716817082	109570	844	180.599	11.8180313447234	0.149121039724546	107635.428	175	0.35	ns	0.200237	0.1737315;0.2288539	0.3558	ns
DNA	hAT-Tip100	MER45R	128	0.105689915695778	109570	616	130.908	10.1799394481091	0.108091058467992	107635.428	409	0.818	ns	0.2077922	0.1764049;0.2420097	0.8056	ns
DNA	hAT-Tip100	MER97c	32	0.0264224789239445	109570	215	42.266	5.59522569254812	0.0348991404437325	107635.428	36	0.072	ns	0.1488372	0.1040855;0.2035694	0.08575	ns
DNA	PiggyBac	tot	270	0.222939665920782	109570	2114	431.332	18.0197249281582	0.356151896225714	107635.428	1	0.002	**	0.12772	0.1137787;0.1427022	2.2e-16	***
DNA	PiggyBac	MER75B	18	0.0148626443947188	109570	114	23.686	4.37293111385561	0.0195575886185172	107635.428	116	0.232	ns	0.1578947	0.09634672;0.23801543	0.2056	ns
DNA	PiggyBac	MER75	71	0.058624875112502	109570	475	100.307	8.79796312535778	0.0828237372945033	107635.428	1	0.002	**	0.1494737	0.1186224;0.1847654	0.0007269	***
DNA	PiggyBac	MER85	154	0.127158179821483	109570	902	185.815	11.2804265443742	0.153427903789149	107635.428	3	0.006	**	0.1707317	0.1467291;0.1969064	0.008382	**
DNA	PiggyBac	Looper	18	0.0148626443947188	109570	531	105.399	9.45924290185406	0.087028214253276	107635.428	1	0.002	**	0.03389831	0.02021163;0.05304613	2.2e-16	***
DNA	PiggyBac	MER75A	15	0.012385536995599	109570	92	17.967	3.5814435270904	0.0148353962133285	107635.428	241	0.482	ns	0.1630435	0.09422516;0.25461913	0.5114	ns
DNA	TcMar-Pogo	tot	5	0.00412851233186634	109570	37	7.95295295295295	2.35539477750644	0.00656677286820381	107635.428	144	0.288	ns	0.1351351	0.04537199;0.28774780	0.3169	ns
DNA	TcMar-Pogo	MER132	5	0.00412851233186634	109570	37	7.95295295295295	2.35539477750644	0.00656677286820381	107635.428	144	0.288	ns	0.1351351	0.04537199;0.28774780	0.3169	ns
DNA	TcMar-Tigger	Tigger18a	155	0.127983882287856	109570	1259	259.904	14.3677840051003	0.214603373820278	107635.428	1	0.002	**	0.1231136	0.1054634;0.1425442	1.058e-14	***
DNA	TcMar-Tigger	Tigger17c	54	0.0445879331841564	109570	342	68.936	7.40829175902155	0.0569206252219075	107635.428	18	0.036	*	0.1578947	0.120896;0.200942	0.04324	*
DNA	TcMar-Tigger	X12_DNA	206	0.170094708072893	109570	1374	273.953	14.4538474014604	0.226203667770356	107635.428	1	0.002	**	0.1499272	0.1314509;0.1699141	2.579e-06	***
DNA	TcMar-Tigger	MER6	88	0.0726618170408475	109570	812	161.844	11.6263853727991	0.133634989967715	107635.428	1	0.002	**	0.1083744	0.08783055;0.13180973	5.212e-12	***
DNA	TcMar-Tigger	Tigger17b	8	0.00660561973098614	109570	90	17.251	3.99624435801528	0.0142441932474052	107635.428	11	0.022	*	0.08888889	0.03916069;0.16765322	0.01057	*
DNA	TcMar-Tigger	Tigger12	81	0.0668818997762346	109570	876	174.015	11.3795548801027	0.143684614685944	107635.428	1	0.002	**	0.09246575	0.07410864;0.11361564	2.2e-16	***
DNA	TcMar-Tigger	MER44B	222	0.183305947534865	109570	2126	424.784	18.2793182990361	0.350745196475902	107635.428	1	0.002	**	0.1044214	0.09173921;0.11820560	2.2e-16	***
DNA	TcMar-Tigger	MER47B	75	0.061927684977995	109570	618	125.566	10.1739448176778	0.103680155892626	107635.428	1	0.002	**	0.1213592	0.09666446;0.14973701	1.02e-07	***
DNA	TcMar-Tigger	X6b_DNA	226	0.186608757400358	109570	959	202.125	12.2997829110785	0.166895111015697	107635.428	982	0.04	*	0.2356621	0.2091248;0.2638332	0.06269	ns
DNA	TcMar-Tigger	Tigger3a	677	0.559000569734702	109570	5323	1066.079	29.6094153349315	0.880264059648746	107635.428	1	0.002	**	0.1271839	0.1183457;0.1364331	2.2e-16	***
DNA	TcMar-Tigger	Tigger4b	216	0.178351732736626	109570	2520	506.698	19.7977965629701	0.418381788306402	107635.428	1	0.002	**	0.08571429	0.07507220;0.09733014	2.2e-16	***
DNA	TcMar-Tigger	UCON11	8	0.00660561973098614	109570	45	8.545	2.64366487361086	0.00705562757515957	107635.428	515	0.974	ns	0.1777778	0.08001796;0.32053424	1	ns
DNA	TcMar-Tigger	Tigger22N1	155	0.127983882287856	109570	1102	216.489	12.9613222656824	0.178755501242682	107635.428	1	0.002	**	0.1406534	0.1206537;0.1625927	1.407e-06	***
DNA	TcMar-Tigger	MER47A	348	0.287344458297897	109570	2589	538.51	20.5106944930831	0.444649035166668	107635.428	1	0.002	**	0.1344148	0.1215017;0.1481607	2.2e-16	***
DNA	TcMar-Tigger	Tigger17	9	0.0074313221973594	109570	54	12.308	3.08490723566408	0.0101627459561222	107635.428	182	0.364	ns	0.1666667	0.07915444;0.29294124	0.3328	ns
DNA	TcMar-Tigger	Tigger21a	15	0.012385536995599	109570	169	35.462	5.40330933333931	0.0292810608625288	107635.428	1	0.002	**	0.0887574	0.05053015;0.14216516	3.975e-05	***
DNA	TcMar-Tigger	X9b_DNA	67	0.0553220652470089	109570	601	130.117	10.0817137408256	0.10743792781709	107635.428	1	0.002	**	0.1114809	0.08744713;0.13940811	2.276e-11	***
DNA	TcMar-Tigger	Tigger3c	299	0.246885037445607	109570	2327	469.019	19.4573180635521	0.387270145075923	107635.428	1	0.002	**	0.1284916	0.1151544;0.1427716	2.2e-16	***
DNA	TcMar-Tigger	Tigger19b	501	0.413676935653007	109570	3538	690.083	22.1024575472871	0.569803235102263	107635.428	1	0.002	**	0.1416054	0.1302755;0.1535310	2.2e-16	***
DNA	TcMar-Tigger	MER44C	129	0.106515618162151	109570	1091	222.189	14.1845860525248	0.18346200530101	107635.428	1	0.002	**	0.1182401	0.09967159;0.13889486	1.257e-13	***
DNA	TcMar-Tigger	Tigger3b	464	0.383125944397196	109570	6279	1282.868	32.3208169947978	1.05926727163134	107635.428	1	0.002	**	0.07389712	0.06754592;0.08064741	2.2e-16	***
DNA	TcMar-Tigger	UCON39	25	0.0206425616593317	109570	107	20.928	4.11457722563883	0.0172803012162597	107635.428	862	0.28	ns	0.2336449	0.1572669;0.3252932	0.3293	ns
DNA	TcMar-Tigger	Tigger12A	95	0.0784417343054604	109570	744	152.107	10.8261145271864	0.125595125052639	107635.428	1	0.002	**	0.1276882	0.1045489;0.1538243	5.551e-08	***
DNA	TcMar-Tigger	Tigger17a	349	0.28817016076427	109570	2389	494.858	19.762043780297	0.408605471104542	107635.428	1	0.002	**	0.1460862	0.1321545;0.1608917	2.102e-14	***
DNA	TcMar-Tigger	Tigger1a_Mars	3	0.0024771073991198	109570	44	5.4718875502008	2.22417346206458	0.00451815104591798	107635.428	194	0.388	ns	0.06818182	0.01428767;0.18656201	0.3605	ns
DNA	TcMar-Tigger	MER44A	272	0.224591070853529	109570	2334	464.115	18.9316714313128	0.383220900180829	107635.428	1	0.002	**	0.1165381	0.1037938;0.1302534	2.2e-16	***
DNA	TcMar-Tigger	Tigger1a_Art	25	0.0206425616593317	109570	302	63.503	6.786313067126	0.0524345837221016	107635.428	1	0.002	**	0.08278146	0.0542874;0.1197766	2.927e-09	***
DNA	TcMar-Tigger	Tigger4a	328	0.270830408970432	109570	3497	721.938	23.5030327521481	0.596105987168584	107635.428	1	0.002	**	0.09379468	0.08433149;0.10394307	2.2e-16	***
DNA	TcMar-Tigger	Tigger10	142	0.117249750225004	109570	1450	298.89	15.1131832619177	0.246794210174306	107635.428	1	0.002	**	0.09793103	0.08311425;0.11439867	2.2e-16	***
DNA	TcMar-Tigger	Tigger6a	51	0.0421108257850366	109570	674	142.108	10.9245449187452	0.117338926091372	107635.428	1	0.002	**	0.07566766	0.05685557;0.09829137	2.2e-16	***
DNA	TcMar-Tigger	MER2	1000	0.825702466373267	109570	9067	1794.043	37.0837208671589	1.4813457298797	107635.428	1	0.002	**	0.1102901	0.1039131;0.1169186	2.2e-16	***
DNA	TcMar-Tigger	Tigger7	302	0.249362144844727	109570	2944	589.436	21.2393741672163	0.486698758969193	107635.428	1	0.002	**	0.1025815	0.09185068;0.11410932	2.2e-16	***
DNA	TcMar-Tigger	Tigger8	106	0.0875244614355663	109570	938	185.97	12.2927707296692	0.153555887671436	107635.428	1	0.002	**	0.1130064	0.09345259;0.13502669	3.43e-12	***
DNA	TcMar-Tigger	Tigger11a	40	0.0330280986549307	109570	421	80.178	8.30863101535684	0.0662031723488758	107635.428	1	0.002	**	0.09501188	0.06874724;0.12712951	1.046e-07	***
DNA	TcMar-Tigger	MER47C	90	0.074313221973594	109570	762	139.526	10.749459282907	0.115206962323196	107635.428	1	0.002	**	0.1181102	0.09605245;0.14317170	1.292e-06	***
DNA	TcMar-Tigger	Tigger2	268	0.221288260988036	109570	2729	589.314	22.6672717636951	0.486598023268295	107635.428	1	0.002	**	0.09820447	0.08729147;0.10998766	2.2e-16	***
DNA	TcMar-Tigger	X1_DNA	74	0.0611019825116218	109570	676	136.768	10.8164306113972	0.112929674920939	107635.428	1	0.002	**	0.1094675	0.08693809;0.13547028	1.478e-10	***
DNA	TcMar-Tigger	Tigger4	108	0.0891758663683128	109570	1445	284.967	16.063684289507	0.235297954734991	107635.428	1	0.002	**	0.07474048	0.06171105;0.08952854	2.2e-16	***
DNA	TcMar-Tigger	X6a_DNA	204	0.168443303140146	109570	979	209.244	12.7484503759079	0.172773286873808	107635.428	367	0.734	ns	0.2083759	0.1833316;0.2351872	0.7257	ns
DNA	TcMar-Tigger	Tigger3	113	0.0933043787001792	109570	1147	239.437	14.2144321406478	0.197703721441016	107635.428	1	0.002	**	0.09851787	0.08188226;0.11724396	2.2e-16	***
DNA	TcMar-Tigger	Tigger19a	635	0.524321066147025	109570	3579	731.351	23.3564835607658	0.603878324484555	107635.428	1	0.002	**	0.1774239	0.1650356;0.1903413	5.262e-05	***
DNA	TcMar-Tigger	Tigger16a	239	0.197342889463211	109570	1789	351.867	16.659557372627	0.290537449735362	107635.428	1	0.002	**	0.1335942	0.1181602;0.1502404	2.396e-12	***
DNA	TcMar-Tigger	X10b_DNA	60	0.049542147982396	109570	298	64.057	6.98029193339902	0.0528920228884724	107635.428	314	0.628	ns	0.2013423	0.1573061;0.2514275	0.6216	ns
DNA	TcMar-Tigger	X11_DNA	53	0.0437622307177832	109570	268	56.037	6.35736164199009	0.0462698891081588	107635.428	355	0.71	ns	0.1977612	0.1517880;0.2505561	0.7073	ns
DNA	TcMar-Tigger	MamRep434	422	0.348446440809519	109570	2112	442.27	18.2269943579111	0.365183429802905	107635.428	148	0.296	ns	0.1998106	0.1829464;0.2175121	0.2849	ns
DNA	TcMar-Tigger	Tigger5	59	0.0487164455160228	109570	537	107.74	9.20756097884664	0.0889611837270558	107635.428	1	0.002	**	0.1098696	0.08469642;0.13942858	2.372e-08	***
DNA	TcMar-Tigger	MER6A	116	0.095781486099299	109570	1009	204.858	13.0043434647409	0.169151755856295	107635.428	1	0.002	**	0.1149653	0.09593372;0.13627527	1.376e-13	***
DNA	TcMar-Tigger	Tigger2b_Pri	211	0.174223220404759	109570	2104	420.382	18.3550260959494	0.347110454218927	107635.428	1	0.002	**	0.1002852	0.08777607;0.11391995	2.2e-16	***
DNA	TcMar-Tigger	Tigger20a	135	0.111469832960391	109570	1356	262.459	14.0888187515424	0.216713043621861	107635.428	1	0.002	**	0.09955752	0.08413371;0.11674068	2.2e-16	***
DNA	TcMar-Tigger	Tigger6b	13	0.0107341320628525	109570	174	33.853	5.19734580371591	0.0279525055941342	107635.428	1	0.002	**	0.07471264	0.0403795;0.1243723	1.364e-05	***
DNA	TcMar-Tigger	Tigger3d	78	0.0644047923771148	109570	636	127.676	10.0459915362271	0.105422388096673	107635.428	1	0.002	**	0.1226415	0.09816193;0.15068543	2.358e-07	***
DNA	TcMar-Tigger	UCON33	29	0.0239453715248247	109570	133	28.472	4.67622530285732	0.0235094006225797	107635.428	602	0.8	ns	0.2180451	0.1511542;0.2979060	0.9158	ns
DNA	TcMar-Tigger	MERX	52	0.0429365282514099	109570	436	95.031	8.01587757474459	0.0784673310819179	107635.428	1	0.002	**	0.1192661	0.0903693;0.1534469	1.461e-07	***
DNA	TcMar-Tigger	MER6C	12	0.0099084295964792	109570	160	32.012	4.886279948154	0.026432387353541	107635.428	1	0.002	**	0.075	0.03935273;0.12734469	1.736e-05	***
DNA	TcMar-Tigger	Tigger9b	91	0.0751389244399673	109570	754	161.744	11.5469388062722	0.133552419721078	107635.428	1	0.002	**	0.1206897	0.09829417;0.14609970	2.897e-11	***
DNA	TcMar-Tigger	Tigger6	19	0.0156883468610921	109570	230	46.361	5.98669520850356	0.038280392043531	107635.428	1	0.002	**	0.0826087	0.05046823;0.12599822	1.392e-06	***
DNA	TcMar-Tigger	Tigger2a	403	0.332758093948427	109570	3318	681.923	23.8960266799962	0.563065502976657	107635.428	1	0.002	**	0.1214587	0.1105303;0.1330590	2.2e-16	***
DNA	TcMar-Tigger	Tigger17d	51	0.0421108257850366	109570	331	63.346	6.86435746471607	0.052304948434881	107635.428	37	0.074	ns	0.1540785	0.1169237;0.1975594	0.09325	ns
DNA	TcMar-Tigger	Tigger16b	167	0.137892311884336	109570	1329	263.789	14.1849812369524	0.217811227902138	107635.428	1	0.002	**	0.1256584	0.1083044;0.1446861	3.032e-12	***
DNA	TcMar-Tigger	Tigger5b	283	0.233673797983635	109570	2766	550.417	20.0060829338068	0.454480674433775	107635.428	1	0.002	**	0.1023138	0.09126419;0.11421277	2.2e-16	***
DNA	TcMar-Tigger	MER46C	435	0.359180572872371	109570	2812	579.044	21.0287011075404	0.478118058938642	107635.428	1	0.002	**	0.1546942	0.1415155;0.1685958	4.662e-12	***
DNA	TcMar-Tigger	tot	11731	9.6863156330248	109570	125710	19384.264	107.263002268516	16.0056345936305	107635.428	1	0.002	**	0.09331795	0.09171542;0.09493928	2.2e-16	***
DNA	TcMar-Tigger	MamRep137	396	0.326978176683814	109570	2459	499.117	20.4357268020966	0.412122137908826	107635.428	1	0.002	**	0.1610411	0.1467199;0.1761744	1.187e-07	***
DNA	TcMar-Tigger	Tigger9a	62	0.0511935529151426	109570	1026	191.025	12.4326564315896	0.157729813638953	107635.428	1	0.002	**	0.06042885	0.04664073;0.07680106	2.2e-16	***
DNA	TcMar-Tigger	Tigger15a	672	0.554872057402835	109570	4828	972.861	27.2812746576649	0.803293727138363	107635.428	1	0.002	**	0.1391881	0.1295410;0.1492736	2.2e-16	***
DNA	TcMar-Tigger	MER8	217	0.179177435202999	109570	1941	388.148	17.1596780433244	0.320494760917851	107635.428	1	0.002	**	0.111798	0.09811613;0.12666473	2.2e-16	***
DNA	TcMar-Tigger	X26_DNA	147	0.12137826255687	109570	957	193.204	12.1164843578157	0.159529019313181	107635.428	1	0.002	**	0.153605	0.1313316;0.1780331	0.0001497	***
DNA	TcMar-Tigger	Tigger13a	300	0.24771073991198	109570	3113	618.569	22.394435687236	0.510753948922045	107635.428	1	0.002	**	0.09637006	0.0862260;0.1072796	2.2e-16	***
DNA	TcMar-Tigger	Tigger23a	113	0.0933043787001792	109570	583	126.403	9.99081615321829	0.10437126885698	107635.428	98	0.196	ns	0.193825	0.1624987;0.2282897	0.1913	ns
DNA	TcMar-Tigger	MER2B	209	0.172571815472013	109570	1710	337.856	15.2117277342405	0.278968532479006	107635.428	1	0.002	**	0.1222222	0.1070637;0.1386901	2.2e-16	***
DNA	TcMar-Tigger	MER127	42	0.0346795035876772	109570	211	39.586	5.76800432332309	0.0326862578338522	107635.428	686	0.632	ns	0.1990521	0.1473863;0.2593825	0.6595	ns
DNA	TcMar-Tigger	Tigger12c	95	0.0784417343054604	109570	859	162.912	11.6272717973499	0.134516840201802	107635.428	1	0.002	**	0.1105937	0.09040277;0.13349923	3.96e-10	***
DNA	TcMar-Tigger	MARE10	12	0.0099084295964792	109570	79	14.858	3.42162878517578	0.012268287245374	107635.428	249	0.498	ns	0.1518987	0.08102782;0.25030743	0.4736	ns
DNA	TcMar-Tigger	Tigger14a	207	0.170920410539266	109570	1293	267.61	14.0472497388359	0.22096623702615	107635.428	1	0.002	**	0.1600928	0.1405093;0.1812350	2.032e-05	***
DNA	TcMar-Tigger	UCON55	59	0.0487164455160228	109570	404	81.786	8.01488879788371	0.067530901914804	107635.428	2	0.004	**	0.1460396	0.1130672;0.1843011	0.004315	**
DNA	TcMar-Tigger	MER6B	76	0.0627533874443683	109570	676	134.143	9.70054903867054	0.110762205946709	107635.428	1	0.002	**	0.112426	0.08960789;0.13868980	3.234e-09	***
DNA	TcMar-Tigger	MER44D	57	0.0470650405832762	109570	638	123.674	10.1207783373688	0.102117926826247	107635.428	1	0.002	**	0.08934169	0.06836808;0.11420358	4.784e-13	***
DNA	TcMar-Tigger	Tigger1	1038	0.857079160095451	109570	12059	2576.641	45.3407311465188	2.12753882865848	107635.428	1	0.002	**	0.08607679	0.08112968;0.09122474	2.2e-16	***
DNA	hAT?	MER121B	12	0.0099084295964792	109570	68	11.673	3.07368159029501	0.00963842488997515	107635.428	616	0.772	ns	0.1764706	0.09465001;0.28797284	0.8727	ns
DNA	hAT?	UCON69	3	0.0024771073991198	109570	28	4.76529588766299	1.96072870789843	0.00393471656744172	107635.428	284	0.568	ns	0.1071429	0.02266509;0.28226440	0.6127	ns
DNA	hAT?	tot	337	0.278261731167791	109570	2048	397.582	18.0141551504861	0.328284437985616	107635.428	1	0.002	**	0.1645508	0.1487375;0.1813305	0.0006488	***
DNA	hAT?	MER121	175	0.144497931615322	109570	927	179.147	12.5825160723406	0.147922119743372	107635.428	378	0.756	ns	0.188781	0.1640708;0.2154860	0.7709	ns
DNA	hAT?	MER99	30	0.024771073991198	109570	295	60.983	6.80168905302014	0.0503538135068409	107635.428	1	0.002	**	0.1016949	0.06967087;0.14198693	2.423e-06	***
DNA	hAT?	UCON105	101	0.0833959491037	109570	638	125.537	10.2129787983691	0.103656210521101	107635.428	7	0.014	*	0.1583072	0.1308333;0.1889859	0.01458	*
DNA	hAT?	UCON89	11	0.00908272713010594	109570	48	9.268	2.58473535528434	0.00765261045834744	107635.428	808	0.388	ns	0.2291667	0.1203302;0.3731202	0.5822	ns
DNA	hAT?	UCON80	8	0.00660561973098614	109570	44	7.851	2.55603840587977	0.00648259006349652	107635.428	634	0.736	ns	0.1818182	0.08191884;0.32713685	1	ns
DNA	TcMar-Tc2	Kanga1a	93	0.0767903293727138	109570	843	165.019	11.725874600009	0.13625659529845	107635.428	1	0.002	**	0.1103203	0.08997045;0.13343907	3.204e-11	***
DNA	TcMar-Tc2	Kanga11a	103	0.0850473540364465	109570	883	171.06	11.0652084860087	0.141244663897811	107635.428	1	0.002	**	0.1166478	0.09621604;0.13967616	9.59e-10	***
DNA	TcMar-Tc2	MER104	359	0.296427185428003	109570	2206	441.992	18.4129022962425	0.364953884517253	107635.428	1	0.002	**	0.162738	0.1475635;0.1788140	6.822e-06	***
DNA	TcMar-Tc2	Kanga1c	108	0.0891758663683128	109570	826	161.937	10.7785531593163	0.133711780297088	107635.428	1	0.002	**	0.1307506	0.1085048;0.1556684	8.546e-07	***
DNA	TcMar-Tc2	tot	1017	0.839739408301613	109570	8147	1596.227	33.2636730224271	1.3180085707916	107635.428	1	0.002	**	0.1248312	0.1177277;0.1322042	2.2e-16	***
DNA	TcMar-Tc2	Kanga1d	117	0.0966071885656722	109570	664	132.693	10.204355926754	0.109564937370468	107635.428	74	0.148	ns	0.1762048	0.1479647;0.2073572	0.1326	ns
DNA	TcMar-Tc2	Kanga2_a	164	0.135415204485216	109570	1534	310.224	16.3017659034711	0.25615272192818	107635.428	1	0.002	**	0.10691	0.09188484;0.12345813	2.2e-16	***
DNA	TcMar-Tc2	Kanga1	107	0.0883501639019396	109570	812	163.105	11.4791875473287	0.134676200777812	107635.428	1	0.002	**	0.1317734	0.1092631;0.1569946	3.403e-07	***
DNA	TcMar-Tc2	Kanga1b	61	0.0503678504487693	109570	379	81.536	7.94240428244412	0.0673244762982107	107635.428	6	0.012	*	0.1609499	0.1254066;0.2018905	0.01024	*
DNA	TcMar?	tot	20	0.0165140493274653	109570	168	33.309	5.11700133893892	0.0275033234524272	107635.428	6	0.012	*	0.1190476	0.0742552;0.1778581	0.008736	**
DNA	TcMar?	X22_DNA	5	0.00412851233186634	109570	24	4.58064516129032	1.90001019358272	0.00378225000725819	107635.428	694	0.616	ns	0.2083333	0.07131862;0.42151284	0.796	ns
DNA	TcMar?	Eulor8	15	0.012385536995599	109570	144	28.769	4.71591760730389	0.0237546342550925	107635.428	3	0.006	**	0.1041667	0.0594841;0.1659829	0.003292	**
SINE	tot	tot	76521	63.1835784293488	109570	1806997	83935.821	114.085575238404	69.3060144167651	107635.428	1	0.002	**	0.04234705	0.04205389;0.04264168	2.2e-16	***
SINE	Alu	AluYc	1137	0.938823704266405	109570	6703	1381.008	31.8905462942067	1.14030171168121	107635.428	1	0.002	**	0.1696255	0.1607116;0.1788279	5.201e-14	***
SINE	Alu	AluYd8	34	0.0280738838566911	109570	224	44.026	5.86154260256476	0.0363523767845495	107635.428	56	0.112	ns	0.1517857	0.1074632;0.2055946	0.09317	ns
SINE	Alu	AluY	12757	10.5334863635238	109570	98084	16635.706	99.4222427143259	13.7361434740606	107635.428	1	0.002	**	0.130062	0.1279628;0.1321831	2.2e-16	***
SINE	Alu	AluYh3	104	0.0858730565028198	109570	649	137.735	10.708849352496	0.113728129205922	107635.428	1	0.002	**	0.1602465	0.1328512;0.1907733	0.0009166	***
SINE	Alu	AluYk11	28	0.0231196690584515	109570	171	35.618	5.34384062567669	0.029409870447283	107635.428	88	0.176	ns	0.1637427	0.1116488;0.2278846	0.1588	ns
SINE	Alu	AluYe5	212	0.175048922871133	109570	1297	273.594	14.6865536753474	0.225907240584928	107635.428	1	0.002	**	0.1634541	0.1437247;0.1847217	1.761e-05	***
SINE	Alu	Alu	1396	1.15268064305708	109570	7748	1597.689	33.2568834874722	1.31921574779744	107635.428	1	0.002	**	0.1801755	0.1716747;0.1889176	9.197e-09	***
SINE	Alu	AluSx3	6408	5.2911014045199	109570	38631	7594.044	73.6637251868815	6.27042086054711	107635.428	1	0.002	**	0.1658771	0.1621801;0.1696244	2.2e-16	***
SINE	Alu	AluSx	17322	14.3028181225177	109570	124945	20509.722	108.285957374743	16.9349280400301	107635.428	1	0.002	**	0.138637	0.1367253;0.1405655	2.2e-16	***
SINE	Alu	AluSc	5817	4.80311124689329	109570	37679	7265.372	70.1605310421473	5.99903557951928	107635.428	1	0.002	**	0.1543831	0.1507483;0.1580712	2.2e-16	***
SINE	Alu	AluSg	6925	5.71798957963487	109570	42580	8378.254	73.6662623064466	6.91794499170169	107635.428	1	0.002	**	0.162635	0.1591412;0.1661749	2.2e-16	***
SINE	Alu	AluYh3a3	34	0.0280738838566911	109570	158	36.789	5.24251494637478	0.0303767680354061	107635.428	349	0.698	ns	0.2151899	0.1538654;0.2875087	0.639	ns
SINE	Alu	AluYg6	132	0.108992725561271	109570	811	165.983	10.9979846638676	0.137052572476034	107635.428	4	0.008	**	0.162762	0.1380021;0.1900010	0.002657	**
SINE	Alu	AluSx1	16436	13.571245737311	109570	106483	18252.031	101.325134205792	15.0707470130213	107635.428	1	0.002	**	0.1543533	0.1521880;0.1565374	2.2e-16	***
SINE	Alu	AluYj4	473	0.390557266594555	109570	2787	587.819	21.6334982665136	0.485363598081067	107635.428	1	0.002	**	0.1697165	0.1559530;0.1841774	5.356e-08	***
SINE	Alu	FLAM_A	2554	2.10884409911732	109570	14934	2987.994	45.4685974861482	2.46719401530852	107635.428	1	0.002	**	0.1710192	0.1650113;0.1771554	2.2e-16	***
SINE	Alu	AluYk3	1003	0.828179573772387	109570	6065	1279.729	30.2871733886124	1.05667539158939	107635.428	1	0.002	**	0.1653751	0.1561052;0.1749680	2.2e-16	***
SINE	Alu	AluSc5	738	0.609368420183471	109570	4143	869.346	26.3578265230466	0.717821136331734	107635.428	1	0.002	**	0.1781318	0.1665902;0.1901291	3.458e-07	***
SINE	Alu	AluYi6	92	0.0759646269063406	109570	454	95.39	8.28205846951665	0.078763758267346	107635.428	388	0.776	ns	0.2026432	0.1666061;0.2426062	0.7298	ns
SINE	Alu	AluYa8	63	0.0520192553815158	109570	390	82.145	7.76287557785369	0.067827329100232	107635.428	8	0.016	*	0.1615385	0.1264191;0.2018909	0.0181	*
SINE	Alu	AluYk2	1130	0.933043787001792	109570	6622	1393.147	32.6818220497648	1.15032491392052	107635.428	1	0.002	**	0.1706433	0.1616535;0.1799242	4.688e-16	***
SINE	Alu	AluSq2	8672	7.16049178838897	109570	51711	9926.883	81.1864308092648	8.19665177649886	107635.428	1	0.002	**	0.1677013	0.1644902;0.1709496	2.2e-16	***
SINE	Alu	AluJo	8107	6.69396989488808	109570	45868	8966.694	76.3260639102531	7.40382135101438	107635.428	1	0.002	**	0.1767463	0.1732651;0.1802685	2.2e-16	***
SINE	Alu	AluYb8	354	0.292298673096137	109570	2645	526.222	20.7458213890197	0.434502803259873	107635.428	1	0.002	**	0.1338374	0.1210835;0.1474076	2.2e-16	***
SINE	Alu	AluSp	9629	7.95068904870819	109570	64572	12075.774	84.5315000369596	9.97099637516617	107635.428	1	0.002	**	0.1491204	0.1463810;0.1518913	2.2e-16	***
SINE	Alu	AluYh9	37	0.0305509912558109	109570	168	35.455	4.99047892289706	0.0292752809452642	107635.428	657	0.69	ns	0.2202381	0.1600591;0.2905571	0.7767	ns
SINE	Alu	AluYk4	176	0.145323634081695	109570	1095	229.918	13.0962126886664	0.189843859663609	107635.428	1	0.002	**	0.1607306	0.1394544;0.1838473	4.361e-05	***
SINE	Alu	AluYe6	41	0.0338538011213039	109570	193	41.401	5.69760139547	0.0341849078103196	107635.428	507	0.99	ns	0.2124352	0.1569699;0.2769559	1	ns
SINE	Alu	AluYc3	103	0.0850473540364465	109570	557	123.295	9.75331236565825	0.101804985591492	107635.428	19	0.038	*	0.1849192	0.1535226;0.2197004	0.04105	*
SINE	Alu	AluYk12	13	0.0107341320628525	109570	100	21.297	4.06956414771316	0.0175849854263515	107635.428	27	0.054	ns	0.13	0.07107305;0.21204068	0.04961	*
SINE	Alu	AluYf1	363	0.299729995293496	109570	1999	431.533	18.4780504748025	0.356317862421455	107635.428	1	0.002	**	0.1815908	0.1649177;0.1992032	0.0001566	***
SINE	Alu	AluSq	2360	1.94865782064091	109570	12256	2634.771	42.7856888944677	2.17553691302876	107635.428	1	0.002	**	0.1925587	0.1856107;0.1996531	9.688e-10	***
SINE	Alu	AluSg4	2115	1.74636071637946	109570	11821	2561.633	45.6254533456161	2.11514668604315	107635.428	1	0.002	**	0.1789189	0.1720468;0.1859494	2.2e-16	***
SINE	Alu	AluSz	17114	14.1310720095121	109570	118033	19660.022	101.523211525633	16.2333286543527	107635.428	1	0.002	**	0.1449933	0.1429892;0.1470150	2.2e-16	***
SINE	Alu	tot	59020	48.7329595653502	109570	1196725	73212.141	123.397812537902	60.4514453921674	107635.428	1	0.002	**	0.04931793	0.04893066;0.04970739	2.2e-16	***
SINE	Alu	AluYi6_4d	14	0.0115598345292257	109570	46	11.151	2.80714785486606	0.0092074082025283	107635.428	887	0.23	ns	0.3043478	0.1774268;0.4575487	0.3071	ns
SINE	Alu	AluYb9	59	0.0487164455160228	109570	378	78.96	7.81725716025189	0.0651974667448332	107635.428	8	0.016	*	0.1560847	0.1209918;0.1966701	0.01124	*
SINE	Alu	AluSq10	254	0.20972842645881	109570	1528	333.568	16.5356827740739	0.275427920303198	107635.428	1	0.002	**	0.1662304	0.1478918;0.1858613	4.287e-07	***
SINE	Alu	AluYm1	769	0.634965196641042	109570	4667	972.299	27.2765028294796	0.802829682352261	107635.428	1	0.002	**	0.1647739	0.1542357;0.1757333	5.297e-14	***
SINE	Alu	AluYh7	77	0.0635790899107416	109570	462	94.935	8.85523518548153	0.0783880636451461	107635.428	23	0.046	*	0.1666667	0.1338271;0.2038421	0.03822	*
SINE	Alu	AluSg7	1032	0.852124945297212	109570	5829	1262.724	30.3621752462778	1.04263432114872	107635.428	1	0.002	**	0.1770458	0.1673245;0.1870915	6.601e-14	***
SINE	Alu	AluSq4	280	0.231196690584515	109570	1638	362.121	17.1111411118648	0.299004202825554	107635.428	1	0.002	**	0.1709402	0.1530063;0.1900615	5.466e-07	***
SINE	Alu	FAM	701	0.57881742892766	109570	4262	869.379	26.4094456173888	0.717848384513125	107635.428	1	0.002	**	0.1644768	0.1534628;0.1759526	5.92e-11	***
SINE	Alu	FLAM_C	4197	3.4654732513686	109570	24406	4890.831	58.4593014748631	4.03837121931483	107635.428	1	0.002	**	0.1719659	0.1672505;0.1767596	2.2e-16	***
SINE	Alu	FRAM	3961	3.27060746930451	109570	20221	4099.045	52.5151484413385	3.38459156627501	107635.428	7	0.014	*	0.1958855	0.1904345;0.2014240	0.01578	*
SINE	Alu	AluSc8	3443	2.84289359172316	109570	20437	4201.623	58.002975925518	3.46929047387065	107635.428	1	0.002	**	0.168469	0.1633605;0.1736719	2.2e-16	***
SINE	Alu	AluJr	16427	13.5638144151137	109570	114124	18982.011	101.341259760919	15.6734932994245	107635.428	1	0.002	**	0.1439399	0.1419080;0.1459899	2.2e-16	***
SINE	Alu	AluSx4	2074	1.71250691525816	109570	11827	2506.57	43.1788549351823	2.06968103113724	107635.428	1	0.002	**	0.1753615	0.1685462;0.1823368	2.2e-16	***
SINE	Alu	AluYa5	521	0.430190984980472	109570	3782	751.816	24.0856027589151	0.620776325458884	107635.428	1	0.002	**	0.1377578	0.1269247;0.1491540	2.2e-16	***
SINE	Alu	AluJb	16195	13.3722514429151	109570	117273	19366.584	105.731386400019	15.991036174025	107635.428	1	0.002	**	0.1380966	0.1361267;0.1400843	2.2e-16	***
SINE	Alu	AluSz6	6554	5.41165396461039	109570	40962	8047.22	73.4767203162228	6.64460940144828	107635.428	1	0.002	**	0.160002	0.1564637;0.1635885	2.2e-16	***
SINE	Alu	AluJr4	1998	1.64975352781379	109570	12307	2535.152	44.4707380480979	2.09328125903112	107635.428	1	0.002	**	0.1623466	0.1558712;0.1689821	2.2e-16	***
SINE	5S-Deu-L2	tot	407	0.33606090381392	109570	2614	502.675	20.1665580867204	0.415059987284182	107635.428	1	0.002	**	0.1557001	0.1420011;0.1701749	1.274e-06	***
SINE	5S-Deu-L2	AmnSINE1	407	0.33606090381392	109570	2614	502.675	20.1665580867204	0.415059987284182	107635.428	1	0.002	**	0.1557001	0.1420011;0.1701749	1.274e-06	***
SINE	MIR	tot	51120	42.2099100810014	109570	598863	52131.38	135.475611241438	43.045009041442	107635.428	1	0.002	**	0.08536176	0.08465525;0.08607229	3.389e-06	***
SINE	MIR	MIR1_Amn	3218	2.65711053678917	109570	11716	2446.909	43.3520947950975	2.02041879629094	107635.428	1001	0.002	**	0.2746671	0.2665990;0.2828473	2.2e-16	***
SINE	MIR	MIR3	16038	13.2426161556945	109570	87870	14592.526	94.2161663941492	12.049084708816	107635.428	1001	0.002	**	0.1825196	0.1799704;0.1850898	2.2e-16	***
SINE	MIR	MIRb	30366	25.0732810938906	109570	223887	29340.582	122.838465329735	24.2265909222271	107635.428	1001	0.002	**	0.1356309	0.1342151;0.1370562	1.644e-10	***
SINE	MIR	MIRc	17203	14.2045595290193	109570	100994	16247.425	95.7556762000276	13.4155388947147	107635.428	1001	0.002	**	0.1703369	0.1680229;0.1726698	4.673e-16	***
SINE	MIR	MIR	24807	20.4832010833216	109570	174396	24816.1	116.205118775507	20.4907149757656	107635.428	479	0.958	ns	0.1422452	0.1406089;0.1438934	0.9535	ns
SINE	tRNA-RTE	tot	884	0.729920980273968	109570	5836	1184.099	29.5625293596834	0.977713464730119	107635.428	1	0.002	**	0.1514736	0.1423659;0.1609312	2.2e-16	***
SINE	tRNA-RTE	MamSINE1	884	0.729920980273968	109570	5836	1184.099	29.5625293596834	0.977713464730119	107635.428	1	0.002	**	0.1514736	0.1423659;0.1609312	2.2e-16	***
SINE	tRNA	tot	323	0.266701896638565	109570	2292	438.397	18.7865463916422	0.361985484150641	107635.428	1	0.002	**	0.140925	0.1269280;0.1558465	2.409e-10	***
SINE	tRNA	LFSINE_Vert	323	0.266701896638565	109570	2292	438.397	18.7865463916422	0.361985484150641	107635.428	1	0.002	**	0.140925	0.1269280;0.1558465	2.409e-10	***
SINE	tRNA-Deu	tot	103	0.0850473540364465	109570	667	127.502	9.84779036002366	0.105278715867524	107635.428	5	0.01	**	0.1544228	0.1278284;0.1841166	0.01574	*
SINE	tRNA-Deu	AmnSINE2	103	0.0850473540364465	109570	667	127.502	9.84779036002366	0.105278715867524	107635.428	5	0.01	**	0.1544228	0.1278284;0.1841166	0.01574	*
RNA	tot	tot	123	0.101561403363912	109570	730	145.264	10.468327941457	0.119944843075246	107635.428	13	0.026	*	0.1684932	0.1420395;0.1976568	0.04125	*
RNA	RNA	tot	123	0.101561403363912	109570	730	145.264	10.468327941457	0.119944843075246	107635.428	13	0.026	*	0.1684932	0.1420395;0.1976568	0.04125	*
RNA	RNA	7SK	123	0.101561403363912	109570	730	145.264	10.468327941457	0.119944843075246	107635.428	13	0.026	*	0.1684932	0.1420395;0.1976568	0.04125	*
srpRNA	tot	tot	274	0.226242475786275	109570	1383	296.876	15.0880838503196	0.24513124540703	107635.428	75	0.15	ns	0.19812	0.1774108;0.2201201	0.1405	ns
srpRNA	srpRNA	tot	274	0.226242475786275	109570	1383	296.876	15.0880838503196	0.24513124540703	107635.428	75	0.15	ns	0.19812	0.1774108;0.2201201	0.1405	ns
srpRNA	srpRNA	7SLRNA	274	0.226242475786275	109570	1383	296.876	15.0880838503196	0.24513124540703	107635.428	75	0.15	ns	0.19812	0.1774108;0.2201201	0.1405	ns
SINE?	tot	tot	0	0	109570	5	1.41613924050633	0.62382108114319	0.00116930966361404	107635.428	1	0.002	**	0	0.0000000;0.5218238	0.3308	ns
SINE?	tRNA	tot	0	0	109570	5	1.41613924050633	0.62382108114319	0.00116930966361404	107635.428	1	0.002	**	0	0.0000000;0.5218238	0.3308	ns
SINE?	tRNA	CRP1	0	0	109570	5	1.41613924050633	0.62382108114319	0.00116930966361404	107635.428	1	0.002	**	0	0.0000000;0.5218238	0.3308	ns
LTR	ERVL	LTR108b_Mam	3	0.0024771073991198	109570	53	10.101	2.96911007115172	0.00834042061283637	107635.428	10	0.02	*	0.05660377	0.01182872;0.15662946	0.008431	**
LTR	ERVL	LTR16D2	44	0.0363309085204238	109570	282	52.388	6.89615929434733	0.0432569008083627	107635.428	129	0.258	ns	0.1560284	0.1157166;0.2037444	0.2205	ns
LTR	ERVL	MER21B	486	0.401291398657408	109570	2786	625.703	22.7220836210961	0.516644510317152	107635.428	1	0.002	**	0.1744436	0.1605202;0.1890545	7.89e-11	***
LTR	ERVL	LTR16B2	362	0.298904292827123	109570	1617	313.291	15.5202834445186	0.258685151392547	107635.428	1001	0.002	**	0.2238714	0.2037610;0.2449891	0.002517	**
LTR	ERVL	MLT2A1	456	0.37652032466621	109570	3738	758.178	24.3885858368032	0.626029444549951	107635.428	1	0.002	**	0.1219904	0.1116636;0.1329121	2.2e-16	***
LTR	ERVL	LTR86A2	37	0.0305509912558109	109570	308	63.935	7.03834592168595	0.0527912871875748	107635.428	1	0.002	**	0.1201299	0.08600969;0.16176517	7.694e-05	***
LTR	ERVL	LTR86C	34	0.0280738838566911	109570	285	53.411	6.6178451836587	0.0441015944314626	107635.428	3	0.006	**	0.1192982	0.08404925;0.16270172	0.002346	**
LTR	ERVL	LTR80A	18	0.0148626443947188	109570	393	66.763	7.27156838011626	0.0551263737624784	107635.428	1	0.002	**	0.04580153	0.02736745;0.07142207	8.599e-14	***
LTR	ERVL	LTR108d_Mam	4	0.00330280986549307	109570	66	11.726	3.2164062662029	0.00968218712069293	107635.428	3	0.006	**	0.06060606	0.01675822;0.14796756	0.00936	**
LTR	ERVL	MER54B	96	0.0792674367718336	109570	438	99.604	8.72050636323552	0.0822432684606429	107635.428	366	0.732	ns	0.2191781	0.1813029;0.2608944	0.7324	ns
LTR	ERVL	LTR41C	120	0.099084295964792	109570	759	149.915	10.9749817870111	0.123785185246348	107635.428	5	0.01	**	0.1581028	0.1328576;0.1860369	0.006172	**
LTR	ERVL	LTR16D	230	0.189911567265851	109570	1115	221.877	13.2869264095732	0.183204386131501	107635.428	755	0.494	ns	0.206278	0.1828792;0.2312375	0.5484	ns
LTR	ERVL	LTR86B1	41	0.0338538011213039	109570	295	62.339	6.91635127179896	0.0514734660512431	107635.428	1	0.002	**	0.1389831	0.1016173;0.1837886	0.001676	**
LTR	ERVL	MER54A	104	0.0858730565028198	109570	682	151.064	11.1906717910559	0.124733917380211	107635.428	1	0.002	**	0.1524927	0.1263298;0.1817032	7.292e-06	***
LTR	ERVL	LTR16E1	665	0.549092140138223	109570	2475	530.882	19.7764806066495	0.438350576753173	107635.428	1001	0.002	**	0.2686869	0.2513032;0.2866195	1.796e-10	***
LTR	ERVL	LTR86A1	50	0.0412851233186634	109570	531	109.055	9.09630242008903	0.0900469824703366	107635.428	1	0.002	**	0.09416196	0.0706974;0.1222553	8.001e-12	***
LTR	ERVL	LTR82A	114	0.0941300811665524	109570	1041	204.642	12.7676485246442	0.168973404123558	107635.428	1	0.002	**	0.1095101	0.0911849;0.1300754	4.964e-14	***
LTR	ERVL	LTR40c	103	0.0850473540364465	109570	603	114.078	9.74807370411923	0.0941944859589296	107635.428	151	0.302	ns	0.1708126	0.1416177;0.2032736	0.2748	ns
LTR	ERVL	LTR86B2	32	0.0264224789239445	109570	273	50.242	6.34158116337334	0.0414849433155257	107635.428	1	0.002	**	0.1172161	0.08157306;0.16143048	0.003725	**
LTR	ERVL	LTR105_Mam	111	0.0916529737674326	109570	667	132.811	10.2908299072611	0.1096623702615	107635.428	18	0.036	*	0.1664168	0.1389285;0.1968939	0.03693	*
LTR	ERVL	LTR33A	431	0.355877763006878	109570	2044	414.514	18.7629916019235	0.342265232146248	107635.428	822	0.36	ns	0.2108611	0.1933569;0.2291983	0.3641	ns
LTR	ERVL	LTR69	21	0.0173397517938386	109570	141	27.22	4.65459614416388	0.0224756211346803	107635.428	119	0.238	ns	0.1489362	0.09462018;0.21861114	0.2013	ns
LTR	ERVL	MLT2D	687	0.567257594398434	109570	4453	861.905	26.6723712929764	0.711677084279451	107635.428	1	0.002	**	0.154278	0.1437857;0.1652259	1.062e-11	***
LTR	ERVL	LTR108c_Mam	1	0.000825702466373267	109570	43	7.56756756756757	2.47131624790992	0.00624855920498689	107635.428	3	0.006	**	0.02325581	0.0005886129;0.1228904827	0.004261	**
LTR	ERVL	MLT2B3	472	0.389731564128182	109570	3276	684.754	22.5576224440948	0.56540306665896	107635.428	1	0.002	**	0.1440781	0.1322220;0.1565734	2.2e-16	***
LTR	ERVL	MER74B	220	0.181654542602119	109570	931	202.097	12.9701123670851	0.166871991346638	107635.428	921	0.162	ns	0.236305	0.2093496;0.2649398	0.164	ns
LTR	ERVL	LTR40A1	44	0.0363309085204238	109570	563	104.08	9.31914408336121	0.0859391127001296	107635.428	1	0.002	**	0.07815275	0.05735767;0.10349807	9.705e-13	***
LTR	ERVL	MER70C	51	0.0421108257850366	109570	275	54.656	6.75405665369201	0.0451295940020973	107635.428	329	0.658	ns	0.1854545	0.1413119;0.2365206	0.6502	ns
LTR	ERVL	MLT2C2	192	0.158534873543667	109570	1336	264.149	14.4740560071218	0.218108480790032	107635.428	1	0.002	**	0.1437126	0.1253273;0.1636801	2.948e-07	***
LTR	ERVL	MER74A	432	0.356703465473251	109570	1568	336.77	16.7161757148736	0.278071819600525	107635.428	1001	0.002	**	0.2755102	0.2535149;0.2983492	1.423e-08	***
LTR	ERVL	MER77B	237	0.195691484530464	109570	1256	275.243	15.2893333639736	0.227268823951977	107635.428	8	0.016	*	0.1886943	0.1674063;0.2114499	0.008616	**
LTR	ERVL	MER68	254	0.20972842645881	109570	1492	350.555	16.1866297289455	0.289454128099481	107635.428	1	0.002	**	0.1702413	0.1514988;0.1902914	1.13e-09	***
LTR	ERVL	LTR42	69	0.0569734701797554	109570	309	66.653	7.30766672700616	0.0550355464911774	107635.428	647	0.71	ns	0.223301	0.1780985;0.2738961	0.7298	ns
LTR	ERVL	LTR84a	104	0.0858730565028198	109570	671	134.811	10.0967927692027	0.111313775194247	107635.428	5	0.01	**	0.1549925	0.1284312;0.1846293	0.002774	**
LTR	ERVL	MLT2C1	443	0.365786192603357	109570	2635	535.589	20.2307034074537	0.442237158262392	107635.428	1	0.002	**	0.1681214	0.1540274;0.1829570	5.249e-06	***
LTR	ERVL	LTR40b	154	0.127158179821483	109570	1140	215.78	13.1531975810678	0.178170078194024	107635.428	1	0.002	**	0.1350877	0.1157683;0.1563113	1.487e-06	***
LTR	ERVL	LTR47B	12	0.0099084295964792	109570	46	10.093	2.62206525971919	0.00833381499310538	107635.428	824	0.356	ns	0.2608696	0.1426685;0.4113188	0.4785	ns
LTR	ERVL	LTR79	634	0.523495363680651	109570	4053	763.584	24.0184476981721	0.630493192083165	107635.428	1	0.002	**	0.1564273	0.1453711;0.1679812	1.117e-07	***
LTR	ERVL	MER68B	71	0.058624875112502	109570	450	109.885	8.92521341114231	0.0907323155174265	107635.428	1	0.002	**	0.1577778	0.1253293;0.1948025	1.042e-05	***
LTR	ERVL	LTR47B4	25	0.0206425616593317	109570	105	21.577	4.16478287746389	0.017816182116936	107635.428	826	0.352	ns	0.2380952	0.1603924;0.3310982	0.3988	ns
LTR	ERVL	LTR16C	1914	1.58039452063843	109570	6620	1541.619	34.4261382963294	1.27291861050789	107635.428	1001	0.002	**	0.2891239	0.2782223;0.3002115	2.2e-16	***
LTR	ERVL	MER76	79	0.0652304948434881	109570	715	140.848	10.9584206427287	0.116298540983742	107635.428	1	0.002	**	0.1104895	0.08845674;0.13579409	7.705e-10	***
LTR	ERVL	LTR57	43	0.0355052060540505	109570	268	52.418	6.46134854539089	0.0432816718823539	107635.428	77	0.154	ns	0.1604478	0.1186158;0.2099739	0.1654	ns
LTR	ERVL	MLT2A2	587	0.484687347761108	109570	3866	808.848	25.753410145729	0.667867788521084	107635.428	1	0.002	**	0.1518365	0.1406614;0.1635406	2.2e-16	***
LTR	ERVL	LTR47A2	51	0.0421108257850366	109570	275	53.699	6.61711305519146	0.0443393967417781	107635.428	376	0.752	ns	0.1854545	0.1413119;0.2365206	0.7609	ns
LTR	ERVL	LTR33B	228	0.188260162333105	109570	1608	307.038	15.5111944463717	0.253522033870315	107635.428	1	0.002	**	0.141791	0.1250958;0.1598055	2.609e-07	***
LTR	ERVL	LTR41B	128	0.105689915695778	109570	848	169.037	11.8349354327219	0.139574267808338	107635.428	1	0.002	**	0.1509434	0.1275051;0.1768364	0.0003011	***
LTR	ERVL	MLT2E	58	0.0478907430496495	109570	403	79.504	7.93113402275405	0.0656466488865402	107635.428	5	0.01	**	0.1439206	0.1111329;0.1820439	0.006984	**
LTR	ERVL	LTR52	162	0.133763799552469	109570	1073	223.357	13.52562358982	0.184426425781734	107635.428	1	0.002	**	0.1509786	0.1300704;0.1738207	2.053e-06	***
LTR	ERVL	LTR33A_	337	0.278261731167791	109570	1666	330.888	15.8967343238214	0.273215037693318	107635.428	659	0.686	ns	0.2022809	0.1832294;0.2223871	0.7125	ns
LTR	ERVL	LTR102_Mam	78	0.0644047923771148	109570	518	101.691	9.07148338535715	0.0839665095079639	107635.428	3	0.006	**	0.1505792	0.1208825;0.1843285	0.007884	**
LTR	ERVL	LTR40a	247	0.203948509194197	109570	1974	372.459	17.6901458518651	0.307540314922921	107635.428	1	0.002	**	0.1251266	0.1108427;0.1405341	4.01e-14	***
LTR	ERVL	LTR41	181	0.149452146413561	109570	1129	238.515	13.8229102524703	0.19694242376702	107635.428	1	0.002	**	0.1603189	0.1393810;0.1830433	1.654e-05	***
LTR	ERVL	LTR18B	102	0.0842216515700732	109570	367	70.712	7.63238555821896	0.0583870728021865	107635.428	1001	0.002	**	0.2779292	0.2326882;0.3267942	8.663e-05	***
LTR	ERVL	LTR75B	58	0.0478907430496495	109570	205	56.77	6.17261704637516	0.0468751290160104	107635.428	606	0.792	ns	0.2829268	0.2223807;0.3498708	0.876	ns
LTR	ERVL	LTR108a_Mam	8	0.00660561973098614	109570	86	21.612	3.8823354477078	0.017845081703259	107635.428	1	0.002	**	0.09302326	0.04102186;0.17508921	0.0004075	***
LTR	ERVL	LTR47B2	52	0.0429365282514099	109570	174	36.082	5.33176365790005	0.0297929963916802	107635.428	1000	0.004	**	0.2988506	0.2319310;0.3727684	0.004789	**
LTR	ERVL	LTR16D1	36	0.0297252887894376	109570	207	40.338	5.93708724923299	0.0333071860885648	107635.428	271	0.542	ns	0.173913	0.1248789;0.2325471	0.4836	ns
LTR	ERVL	LTR53	98	0.0809188417045802	109570	494	114.167	9.48720813085274	0.0942679734784368	107635.428	44	0.088	ns	0.1983806	0.1640966;0.2363208	0.08767	ns
LTR	ERVL	LTR16B1	251	0.20725131905969	109570	1199	241.588	14.5545900695311	0.199479807446185	107635.428	747	0.51	ns	0.2093411	0.1866312;0.2334859	0.4941	ns
LTR	ERVL	LTR66	60	0.049542147982396	109570	379	85.33	7.97563230789326	0.0704571914556309	107635.428	1	0.002	**	0.1583113	0.1230347;0.1990289	0.001659	**
LTR	ERVL	LTR16A1	691	0.570560404263928	109570	2692	590.997	21.6623694283254	0.487987680519202	107635.428	1001	0.002	**	0.2566865	0.2402719;0.2736317	4.95e-06	***
LTR	ERVL	MER77	250	0.206425616593317	109570	1299	293.931	15.4011504256804	0.242699551643561	107635.428	2	0.004	**	0.1924557	0.1713474;0.2149653	0.003502	**
LTR	ERVL	MLT2B5	76	0.0627533874443683	109570	369	73.097	7.71836538161833	0.0603563731844867	107635.428	681	0.642	ns	0.2059621	0.1658481;0.2508668	0.6953	ns
LTR	ERVL	MER70B	122	0.100735700897539	109570	477	89.582	8.53604944574129	0.07396807834265	107635.428	1001	0.002	**	0.2557652	0.2171821;0.2974066	0.0002654	***
LTR	ERVL	LTR75	85	0.0701847096417277	109570	291	71.547	7.32129717962551	0.0590765343616081	107635.428	972	0.06	ns	0.2920962	0.2404873;0.3479962	0.07641	ns
LTR	ERVL	LTR50	406	0.335235201347546	109570	2565	513.708	21.0203851675604	0.424169962595678	107635.428	1	0.002	**	0.1582846	0.1443602;0.1729937	5.5e-08	***
LTR	ERVL	MLT2B4	691	0.570560404263928	109570	4467	905.105	26.7280445106514	0.747347430826776	107635.428	1	0.002	**	0.1546899	0.1442021;0.1656313	2.2e-16	***
LTR	ERVL	LTR82B	119	0.0982585934984188	109570	1154	224.339	13.2980794823132	0.185237265603712	107635.428	1	0.002	**	0.1031196	0.08616908;0.12212260	2.2e-16	***
LTR	ERVL	LTR33	1924	1.58865154530217	109570	9255	1840.957	38.2696186904797	1.52008273538713	107635.428	988	0.028	*	0.2078876	0.1996592;0.2163004	0.03168	*
LTR	ERVL	ERV3-16A3_LTR	264	0.217985451122543	109570	1093	231.849	13.4793877046731	0.191438291126176	107635.428	997	0.01	**	0.2415371	0.2164286;0.2680449	0.0197	*
LTR	ERVL	MER88	22	0.0181654542602119	109570	112	25.447	4.37107507339984	0.0210116506618005	107635.428	256	0.512	ns	0.1964286	0.1273862;0.2821525	0.4992	ns
LTR	ERVL	LTR16E2	466	0.384777349329942	109570	2318	467.145	18.5380590848836	0.38572277865394	107635.428	494	0.988	ns	0.2010354	0.1848903;0.2179396	0.9793	ns
LTR	ERVL	MLT2B2	367	0.303032805158989	109570	2172	440.323	19.1309870541398	0.363575787100876	107635.428	1	0.002	**	0.1689687	0.1534342;0.1854018	6.928e-05	***
LTR	ERVL	LTR33C	144	0.11890115515775	109570	919	182.289	12.1799766350692	0.150516476892716	107635.428	1	0.002	**	0.1566921	0.1337760;0.1818326	0.001245	**
LTR	ERVL	MER73	33	0.0272481813903178	109570	279	60.977	7.03476786816446	0.0503488592920427	107635.428	1	0.002	**	0.1182796	0.0828333;0.1620836	2.317e-05	***
LTR	ERVL	MER70A	122	0.100735700897539	109570	533	103.705	9.27275358019175	0.0856294742752396	107635.428	978	0.048	*	0.2288931	0.1938752;0.2669481	0.04877	*
LTR	ERVL	LTR108e_Mam	22	0.0181654542602119	109570	168	31.833	5.01140950484245	0.0262845866120602	107635.428	25	0.05	*	0.1309524	0.08392054;0.19152728	0.06067	ns
LTR	ERVL	MLT2B1	702	0.579643131394033	109570	4436	890.417	27.0576278750785	0.735219513000685	107635.428	1	0.002	**	0.1582507	0.1476253;0.1693281	4.341e-13	***
LTR	ERVL	MLT2F	332	0.274133218835925	109570	1911	392.938	17.5549517895189	0.324449875731779	107635.428	1	0.002	**	0.173731	0.1569930;0.1914766	0.0004949	***
LTR	ERVL	LTR62	70	0.0577991726461287	109570	313	72.35	7.38173353555858	0.0597395734421059	107635.428	407	0.814	ns	0.2236422	0.1786918;0.2739085	0.7889	ns
LTR	ERVL	MER68C	27	0.0222939665920782	109570	163	35.892	5.30589186551031	0.0296361129230693	107635.428	52	0.104	ns	0.1656442	0.1120890;0.2317768	0.1075	ns
LTR	ERVL	LTR53B	60	0.049542147982396	109570	187	42.134	5.61101840377728	0.0347901477181712	107635.428	998	0.008	**	0.3208556	0.2546082;0.3928901	0.002784	**
LTR	ERVL	MER21C	912	0.75304064933242	109570	5505	1168.38	31.390906151129	0.964734247661198	107635.428	1	0.002	**	0.1656676	0.1559349;0.1757561	2.2e-16	***
LTR	ERVL	LTR47A	135	0.111469832960391	109570	679	144.631	10.9535756636735	0.119422173414032	107635.428	207	0.414	ns	0.1988218	0.169428;0.230860	0.3988	ns
LTR	ERVL	LTR16	691	0.570560404263928	109570	3017	614.896	21.6599246613726	0.507721143763056	107635.428	1001	0.002	**	0.2290355	0.2141438;0.2444544	0.0006963	***
LTR	ERVL	LTR84b	176	0.145323634081695	109570	1278	221.724	13.2689822477042	0.183078053654146	107635.428	2	0.004	**	0.1377152	0.1192810;0.1578329	0.000585	***
LTR	ERVL	LTR32	243	0.200645699328704	109570	1216	245.589	13.7448535823413	0.202783443014144	107635.428	442	0.884	ns	0.1998355	0.1776963;0.2234363	0.8864	ns
LTR	ERVL	MER74C	45	0.037156610986797	109570	234	49.355	6.43306764765918	0.0407525452278526	107635.428	284	0.568	ns	0.1923077	0.1438655;0.2487277	0.5222	ns
LTR	ERVL	tot	18775	15.5025638061581	109570	133596	20458.599	104.711186754958	16.8927156528417	107635.428	1	0.002	**	0.1405356	0.1386761;0.1424108	2.2e-16	***
LTR	ERVL	LTR16B	130	0.107341320628525	109570	694	135.951	10.197086818282	0.112255076005912	107635.428	291	0.582	ns	0.1873199	0.1589510;0.2183759	0.599	ns
LTR	ERVL	LTR16A2	493	0.407071315922021	109570	1825	413.632	17.7536409721434	0.341536962570907	107635.428	1001	0.002	**	0.270137	0.2498739;0.2911415	1.437e-05	***
LTR	ERVL	LTR101_Mam	171	0.141195121749829	109570	1151	238.496	14.0937794298981	0.196926735420159	107635.428	1	0.002	**	0.1485665	0.1285036;0.1704434	4.053e-07	***
LTR	ERVL	LTR18C	15	0.012385536995599	109570	77	16.036	3.32110429431744	0.0132409647507617	107635.428	451	0.902	ns	0.1948052	0.1133317;0.3008671	0.8886	ns
LTR	ERVL	LTR83	75	0.061927684977995	109570	726	140.263	10.5556265684351	0.115815505040914	107635.428	1	0.002	**	0.1033058	0.08212614;0.12776991	6.465e-11	***
LTR	ERVL	MER21A	260	0.214682641257049	109570	1975	416.268	18.6677438556635	0.343713514272267	107635.428	1	0.002	**	0.1316456	0.1170362;0.1473578	2.2e-16	***
LTR	ERVL	LTR80B	36	0.0297252887894376	109570	507	94.955	8.73448717820722	0.0784045776944736	107635.428	1	0.002	**	0.07100592	0.05022402;0.09694951	1.064e-13	***
LTR	ERVL	LTR67B	649	0.53588090067625	109570	3708	713.622	23.0055291260682	0.589239445458223	107635.428	5	0.01	**	0.175027	0.1629212;0.1876472	0.00677	**
LTR	ERVL	LTR16A	951	0.785243045520977	109570	4245	867.985	26.289578104582	0.716697355275	107635.428	999	0.006	**	0.2240283	0.2115612;0.2368762	0.0018	**
LTR	ERVL	LTR18A	30	0.024771073991198	109570	198	35.233	5.4964462993758	0.0290919749977293	107635.428	195	0.39	ns	0.1515152	0.1046209;0.2091788	0.3543	ns
LTR	ERVL	LTR47B3	20	0.0165140493274653	109570	120	23.596	4.40706321785908	0.0194832753965436	107635.428	238	0.476	ns	0.1666667	0.1048785;0.2456000	0.4905	ns
LTR	ERV1?	tot	330	0.272481813903178	109570	1544	308.003	15.6086713599083	0.254318836750365	107635.428	920	0.164	ns	0.2137306	0.1935188;0.2350369	0.1612	ns
LTR	ERV1?	LTR103_Mam	158	0.130460989686976	109570	748	149.152	11.1096498738853	0.123155174264506	107635.428	795	0.414	ns	0.2112299	0.1824956;0.2422614	0.4104	ns
LTR	ERV1?	EUTREP15	32	0.0264224789239445	109570	196	38.44	5.66890964265056	0.0317400028073884	107635.428	152	0.304	ns	0.1632653	0.1144337;0.2225932	0.2803	ns
LTR	ERV1?	LTR103b_Mam	140	0.115598345292257	109570	600	121.325	9.52302804065297	0.100178351732737	107635.428	975	0.054	ns	0.2333333	0.2000397;0.2692762	0.06003	ns
LTR	ERVL-MaLR	THE1A	595	0.491292967492094	109570	4236	851.032	26.3076998437923	0.702699221362574	107635.428	1	0.002	**	0.1404627	0.1301316;0.1512923	2.2e-16	***
LTR	ERVL-MaLR	MLT1M	481	0.397162886325541	109570	2320	462.508	19.362769761913	0.381893996317367	107635.428	832	0.34	ns	0.2073276	0.1909937;0.2244038	0.3364	ns
LTR	ERVL-MaLR	MLT1C2	3746	3.09308143903426	109570	15985	3290.712	51.2253364175492	2.71714901452411	107635.428	1001	0.002	**	0.2343447	0.2277957;0.2409905	2.2e-16	***
LTR	ERVL-MaLR	MLT1J2	1429	1.1799288244474	109570	6900	1405.213	31.9511581559653	1.16028783987978	107635.428	772	0.46	ns	0.2071014	0.1975928;0.2168582	0.4731	ns
LTR	ERVL-MaLR	MLT1O	1078	0.890107258750382	109570	5061	1016.05	29.2980865907294	0.838954990958558	107635.428	980	0.044	*	0.2130014	0.2017906;0.2245441	0.0309	*
LTR	ERVL-MaLR	MSTB	1774	1.46479617534618	109570	8566	1783.062	38.3489347543944	1.47227869109645	107635.428	407	0.814	ns	0.2070978	0.1985588;0.2158365	0.821	ns
LTR	ERVL-MaLR	MSTD	1238	1.0222196533701	109570	7647	1516.976	34.0794194614702	1.25257082462905	107635.428	1	0.002	**	0.1618936	0.1537022;0.1703434	2.812e-16	***
LTR	ERVL-MaLR	THE1B	3666	3.0270252417244	109570	22429	4327.88	54.2988947398561	3.57354119016754	107635.428	1	0.002	**	0.1634491	0.1586314;0.1683542	2.2e-16	***
LTR	ERVL-MaLR	MLT1E3	362	0.298904292827123	109570	2044	396.205	17.5358056410157	0.32714744568942	107635.428	20	0.04	*	0.1771037	0.1607814;0.1943576	0.05707	ns
LTR	ERVL-MaLR	MLT1G1	823	0.679553129825199	109570	3600	753.652	25.3873869355516	0.622292315187145	107635.428	1001	0.002	**	0.2286111	0.2149792;0.2426851	0.005002	**
LTR	ERVL-MaLR	MLT1H2	981	0.810014119512175	109570	4721	986.24	27.0145921344037	0.814340800435971	107635.428	427	0.854	ns	0.207795	0.1962989;0.2196535	0.872	ns
LTR	ERVL-MaLR	MLT1F1	618	0.510284124218679	109570	3265	659.359	22.549691962588	0.544434352525411	107635.428	38	0.076	ns	0.1892802	0.1759732;0.2031462	0.07385	ns
LTR	ERVL-MaLR	MLT1F2	1279	1.05607345449141	109570	6038	1266.77	32.5370828711143	1.04597511332766	107635.428	660	0.684	ns	0.2118251	0.2015772;0.2223522	0.6928	ns
LTR	ERVL-MaLR	MLT1A1	1172	0.967723290589469	109570	6780	1376.212	32.5631296624481	1.13634164265249	107635.428	1	0.002	**	0.1728614	0.1639291;0.1820758	3.624e-10	***
LTR	ERVL-MaLR	MLT1E1	175	0.144497931615322	109570	1045	225.815	12.6622710485958	0.186456002444079	107635.428	1	0.002	**	0.1674641	0.1453085;0.1915101	0.0001057	***
LTR	ERVL-MaLR	MLT1K	3868	3.1938171399318	109570	17616	3542.79	49.5205834798842	2.92529044084255	107635.428	1001	0.002	**	0.2195731	0.2134785;0.2257605	1.498e-09	***
LTR	ERVL-MaLR	MLT1G	659	0.544137925339983	109570	2834	606.42	21.9643354561897	0.500722489658077	107635.428	997	0.01	**	0.2325335	0.2170864;0.2485349	0.01721	*
LTR	ERVL-MaLR	MLT1A0	3650	3.01381400226242	109570	20690	3973.85	53.6093411772749	3.28121774599741	107635.428	1	0.002	**	0.1764137	0.1712415;0.1816771	8.247e-09	***
LTR	ERVL-MaLR	MSTB2	300	0.24771073991198	109570	1582	341.685	17.1670755658465	0.28213014722275	107635.428	8	0.016	*	0.1896334	0.1705901;0.2098357	0.01028	*
LTR	ERVL-MaLR	MLT1J	3038	2.50848409284199	109570	15262	2990.442	46.0573329005699	2.46921533494621	107635.428	863	0.278	ns	0.1990565	0.1927468;0.2054811	0.3327	ns
LTR	ERVL-MaLR	MLT1A	1763	1.45571344821607	109570	9077	1801.628	36.7671788616075	1.48760868308714	107635.428	146	0.292	ns	0.1942272	0.1861328;0.2025182	0.3173	ns
LTR	ERVL-MaLR	MLT1E2	661	0.54578933027273	109570	4004	835.914	26.4352686278658	0.690216251475943	107635.428	1	0.002	**	0.1650849	0.1537081;0.1769526	3.176e-12	***
LTR	ERVL-MaLR	tot	38236	31.5715595042482	109570	323803	37693.474	124.055855078183	31.1235944479766	107635.428	1001	0.002	**	0.1180841	0.1169745;0.1192006	0.003006	**
LTR	ERVL-MaLR	MSTA1	106	0.0875244614355663	109570	544	121.005	9.27237574475668	0.0999141269434972	107635.428	53	0.106	ns	0.1948529	0.1623824;0.2306786	0.1347	ns
LTR	ERVL-MaLR	MLT1E	171	0.141195121749829	109570	918	195.536	11.928327166413	0.161454557464763	107635.428	20	0.04	*	0.1862745	0.1615837;0.2129964	0.04825	*
LTR	ERVL-MaLR	MSTA	3491	2.88252731010908	109570	19752	3876.657	52.7084009103532	3.20096524618319	107635.428	1	0.002	**	0.1767416	0.1714445;0.1821340	2.772e-12	***
LTR	ERVL-MaLR	MSTC	531	0.438448009644205	109570	3205	668.752	23.4152251487951	0.552190175792055	107635.428	1	0.002	**	0.1656786	0.1529605;0.1790100	8.428e-10	***
LTR	ERVL-MaLR	MSTB1	873	0.720838253143862	109570	4555	964.966	27.8595944155869	0.796774806166346	107635.428	1	0.002	**	0.1916575	0.1803177;0.2033940	0.0007937	***
LTR	ERVL-MaLR	THE1D	1969	1.62580815628896	109570	12601	2510.367	45.3392761406814	2.07281622340206	107635.428	1	0.002	**	0.1562574	0.1499580;0.1627161	2.2e-16	***
LTR	ERVL-MaLR	MLT1F	965	0.796802880050203	109570	4306	917.436	27.5541491455486	0.757529167939625	107635.428	956	0.092	ns	0.2241059	0.2117253;0.2368618	0.0771	ns
LTR	ERVL-MaLR	MLT1H	2150	1.77526030270252	109570	10078	2128.581	38.6984108976842	1.75757458157528	107635.428	722	0.56	ns	0.213336	0.205372;0.221466	0.5998	ns
LTR	ERVL-MaLR	MLT1L	2199	1.81571972355481	109570	12035	2390.337	42.4866867330173	1.97370715636328	107635.428	1	0.002	**	0.1827171	0.1758489;0.1897391	1.087e-05	***
LTR	ERVL-MaLR	MLT1E1A	568	0.468999000900016	109570	3367	702.824	22.5231062314752	0.580323510226325	107635.428	1	0.002	**	0.1686962	0.1561904;0.1817801	5.304e-09	***
LTR	ERVL-MaLR	MLT1B	3517	2.90399557423478	109570	17694	3482.595	52.5712346222695	2.87558728087921	107635.428	755	0.494	ns	0.1987679	0.1929094;0.2047256	0.5142	ns
LTR	ERVL-MaLR	MLT1H1	753	0.62175395717907	109570	3631	745.184	24.0246400041151	0.615300266701897	107635.428	661	0.682	ns	0.2073809	0.1942957;0.2209389	0.7424	ns
LTR	ERVL-MaLR	THE1C	1507	1.24433361682451	109570	9865	1964.663	38.4819996270373	1.6222270846923	107635.428	1	0.002	**	0.1527623	0.1457157;0.1600146	2.2e-16	***
LTR	ERVL-MaLR	MLT1J1	879	0.725792467942102	109570	4928	975.564	26.821134899129	0.80552560090497	107635.428	1	0.002	**	0.1783685	0.1677716;0.1893478	0.0005228	***
LTR	ERVL-MaLR	MLT1C	1481	1.22286535269881	109570	6450	1310.57	31.1155150250687	1.08214088135481	107635.428	1001	0.002	**	0.2296124	0.2193948;0.2400750	1.984e-07	***
LTR	ERVL-MaLR	MLT1N2	1196	0.987540149782427	109570	5722	1110.65	29.7204105422991	0.917066444277469	107635.428	1000	0.004	**	0.2090178	0.1985455;0.2197877	0.00473	**
LTR	ERVL-MaLR	MLT1D	3824	3.15748623141137	109570	18645	3808.63	52.2944912377376	3.14479518450322	107635.428	637	0.73	ns	0.2050952	0.1993191;0.2109635	0.7783	ns
LTR	ERVL-MaLR	MLT1G3	576	0.475604620631002	109570	2737	563.787	21.054094753893	0.465520316409185	107635.428	735	0.534	ns	0.2104494	0.1953114;0.2262091	0.5706	ns
LTR	ERVL-MaLR	MLT1I	2128	1.75709484844231	109570	11068	2168.928	41.7864202932115	1.79088919898604	107635.428	165	0.33	ns	0.192266	0.1849607;0.1997335	0.3321	ns
LTR	Gypsy?	tot	1501	1.23937940202627	109570	7780	1507.016	35.3701681193742	1.24434682806398	107635.428	438	0.876	ns	0.1929306	0.1842143;0.2018775	0.8746	ns
LTR	Gypsy?	LTR88c	198	0.163489088341907	109570	1040	204.589	13.119840289013	0.16892964189284	107635.428	333	0.666	ns	0.1903846	0.1669460;0.2155896	0.6398	ns
LTR	Gypsy?	LTR85c	236	0.194865782064091	109570	1154	227.617	13.3434762846628	0.187943918288484	107635.428	753	0.498	ns	0.2045061	0.1815785;0.2289502	0.5296	ns
LTR	Gypsy?	LTR88b	339	0.279913136100538	109570	1636	326.819	15.4696978170406	0.269855254357645	107635.428	801	0.402	ns	0.2072127	0.1878061;0.2276755	0.458	ns
LTR	Gypsy?	LTR88a	212	0.175048922871133	109570	903	180.056	11.7039243779959	0.148672683285305	107635.428	997	0.01	**	0.234773	0.2074759;0.2638121	0.00868	**
LTR	Gypsy?	LTR85b	232	0.191562972198598	109570	1177	235.99	13.5354019928153	0.194857525039427	107635.428	401	0.802	ns	0.1971113	0.1747387;0.2210082	0.7989	ns
LTR	Gypsy?	LTR85a	355	0.29312437556251	109570	1870	360.062	16.9988563473287	0.297304081447291	107635.428	396	0.792	ns	0.1898396	0.1722946;0.2083629	0.7919	ns
LTR	tot	tot	57423	47.4143127265521	109570	741743	60184.507	132.809579230322	49.6944958673592	107635.428	1	0.002	**	0.0774163	0.07680909;0.07802682	2.2e-16	***
LTR	ERV1--int	HERV4_I-int	47	0.0388080159195435	109570	348	75.265	8.13381423035552	0.0621464961315839	107635.428	1	0.002	**	0.1350575	0.1009508;0.1755221	0.0001486	***
LTR	ERV1--int	PRIMA4-int	81	0.0668818997762346	109570	419	97.96	9.06137453748098	0.0808858136059252	107635.428	30	0.06	ns	0.1933174	0.1565923;0.2344383	0.04982	*
LTR	ERV1--int	LTR39-int	21	0.0173397517938386	109570	180	40.591	5.38690428147166	0.0335160888125573	107635.428	1	0.002	**	0.1166667	0.07368782;0.17279569	0.0002364	***
LTR	ERV1--int	HERVFH19-int	36	0.0297252887894376	109570	110	27.532	5.09125690737533	0.0227332403041888	107635.428	954	0.096	ns	0.3272727	0.2408324;0.4232790	0.07733	ns
LTR	ERV1--int	MER92-int	63	0.0520192553815158	109570	956	208.407	12.5703366846065	0.172082173909453	107635.428	1	0.002	**	0.06589958	0.05100705;0.08353005	2.2e-16	***
LTR	ERV1--int	HERV3-int	49	0.0404594208522901	109570	303	68.77	7.8478461178013	0.0567835586124896	107635.428	6	0.012	*	0.1617162	0.1220970;0.2080983	0.005989	**
LTR	ERV1--int	MER89-int	79	0.0652304948434881	109570	696	140.333	10.9392768855523	0.11587330421356	107635.428	1	0.002	**	0.1135057	0.09090012;0.13944651	8.681e-10	***
LTR	ERV1--int	MER31-int	80	0.0660561973098614	109570	1145	266.825	14.3038097713153	0.220318060590047	107635.428	1	0.002	**	0.069869	0.05578713;0.08620637	2.2e-16	***
LTR	ERV1--int	MER34-int	42	0.0346795035876772	109570	401	97.852	8.69308148274624	0.0807966377395569	107635.428	1	0.002	**	0.1047382	0.07653452;0.13893244	2.402e-12	***
LTR	ERV1--int	LTR19-int	23	0.0189911567265851	109570	231	52.581	6.62278644531894	0.0434162613843728	107635.428	1	0.002	**	0.0995671	0.06416991;0.14564915	5.918e-07	***
LTR	ERV1--int	HERVIP10B3-int	51	0.0421108257850366	109570	239	56.042	7.49282179011208	0.0462740176204906	107635.428	271	0.542	ns	0.2133891	0.1632041;0.2708332	0.4921	ns
LTR	ERV1--int	MER66-int	91	0.0751389244399673	109570	776	177.969	12.5588918605411	0.146949442237984	107635.428	1	0.002	**	0.117268	0.0954753;0.1420163	2.266e-15	***
LTR	ERV1--int	HUERS-P2-int	59	0.0487164455160228	109570	257	54.135	6.98839127500833	0.0446994030171168	107635.428	795	0.414	ns	0.229572	0.1795963;0.2859013	0.4449	ns
LTR	ERV1--int	HERV-Fc2-int	1	0.000825702466373267	109570	3	2.24662576687117	1.39295710976851	0.00185504443672325	107635.428	327	0.654	ns	0.3333333	0.008403759;0.905700676	0.1575	ns
LTR	ERV1--int	HERV30-int	8	0.00660561973098614	109570	69	16.122	4.14829173568162	0.0133119751628698	107635.428	18	0.036	*	0.115942	0.05140656;0.21573252	0.02181	*
LTR	ERV1--int	MER34B-int	41	0.0338538011213039	109570	593	128.897	10.3008008182615	0.106430570808115	107635.428	1	0.002	**	0.06913997	0.05006951;0.09262984	2.2e-16	***
LTR	ERV1--int	MER83B-int	48	0.0396337183859168	109570	267	68.657	7.27669576808741	0.0566902542337894	107635.428	2	0.004	**	0.1797753	0.1356278;0.2311905	0.003217	**
LTR	ERV1--int	MER61-int	169	0.139543716817082	109570	1204	287.677	15.4524253257684	0.237535608418862	107635.428	1	0.002	**	0.1403654	0.1212260;0.1612798	2.2e-16	***
LTR	ERV1--int	LTR23-int	24	0.0198168591929584	109570	173	45.119	5.73617840924974	0.0372548695802954	107635.428	1	0.002	**	0.1387283	0.09095151;0.19935053	0.0001272	***
LTR	ERV1--int	HERVIP10FH-int	92	0.0759646269063406	109570	400	101.638	9.29340213933108	0.0839227472772461	107635.428	156	0.312	ns	0.23	0.1896388;0.2744081	0.3011	ns
LTR	ERV1--int	LTR46-int	26	0.0214682641257049	109570	80	25.979	4.86746866977603	0.0214509243739111	107635.428	552	0.9	ns	0.325	0.2244596;0.4389370	1	ns
LTR	ERV1--int	PRIMAX-int	8	0.00660561973098614	109570	72	17.764	3.59182477373343	0.0146677786126547	107635.428	4	0.008	**	0.1111111	0.04920804;0.20724687	0.005901	**
LTR	ERV1--int	MER65-int	100	0.0825702466373267	109570	1038	234.095	14.2047086822908	0.19329281886565	107635.428	1	0.002	**	0.09633911	0.07907255;0.11593240	2.2e-16	***
LTR	ERV1--int	HERVH-int	307	0.253490657176593	109570	5787	1318.629	35.0462779849815	1.08879521753131	107635.428	1	0.002	**	0.05304994	0.04741543;0.05914022	2.2e-16	***
LTR	ERV1--int	MER50-int	102	0.0842216515700732	109570	544	143.121	10.8615068628313	0.118175362689808	107635.428	1	0.002	**	0.1875	0.1555535;0.2228842	4.115e-05	***
LTR	ERV1--int	HUERS-P3b-int	68	0.0561477677133822	109570	519	125.328	10.3286541764693	0.103483638705629	107635.428	1	0.002	**	0.1310212	0.1031985;0.1631248	5.554e-10	***
LTR	ERV1--int	HUERS-P1-int	72	0.0594505775788752	109570	498	118.43	10.6057334296871	0.097787943092586	107635.428	1	0.002	**	0.1445783	0.1148740;0.1785761	3.766e-07	***
LTR	ERV1--int	HERVH48-int	27	0.0222939665920782	109570	120	35.006	6.17349788013863	0.0289045405378626	107635.428	106	0.212	ns	0.225	0.1538155;0.3102234	0.1314	ns
LTR	ERV1--int	PABL_A-int	50	0.0412851233186634	109570	449	111.936	9.5362909375105	0.092425831275958	107635.428	1	0.002	**	0.1113586	0.08379048;0.14416848	3.178e-13	***
LTR	ERV1--int	HERV9-int	84	0.0693590071753544	109570	355	84.503	10.9162794099526	0.0697743355159402	107635.428	513	0.978	ns	0.2366197	0.1933586;0.2843353	1	ns
LTR	ERV1--int	MER57A-int	133	0.109818428027645	109570	1903	442.056	18.7416144478567	0.365006729475101	107635.428	1	0.002	**	0.06988965	0.05884159;0.08228429	2.2e-16	***
LTR	ERV1--int	MER4-int	234	0.193214377131344	109570	3018	739.798	23.9311909001182	0.61085303321801	107635.428	1	0.002	**	0.07753479	0.06824079;0.08765718	2.2e-16	***
LTR	ERV1--int	HERVFH21-int	34	0.0280738838566911	109570	131	32.817	5.62041814281644	0.0270970778389715	107635.428	628	0.748	ns	0.259542	0.1869147;0.3433623	0.8402	ns
LTR	ERV1--int	PABL_B-int	35	0.0288995863230644	109570	246	55.917	7.12986296824461	0.046170804812194	107635.428	1	0.002	**	0.1422764	0.1011434;0.1922787	0.001031	**
LTR	ERV1--int	HERVS71-int	37	0.0305509912558109	109570	174	42.404	7.20838017482047	0.035013087384092	107635.428	247	0.494	ns	0.2126437	0.1543591;0.2809847	0.3776	ns
LTR	ERV1--int	HERV35I-int	57	0.0470650405832762	109570	615	143.688	10.9186021024613	0.118643535988242	107635.428	1	0.002	**	0.09268293	0.07095306;0.11841365	2.2e-16	***
LTR	ERV1--int	MER4B-int	167	0.137892311884336	109570	1527	384.917	17.5791107891195	0.317826916248999	107635.428	1	0.002	**	0.1093648	0.09414624;0.12610330	2.2e-16	***
LTR	ERV1--int	HERVIP10F-int	60	0.049542147982396	109570	302	80.363	9.23073330984257	0.0663559273051549	107635.428	17	0.034	*	0.1986755	0.1551711;0.2482021	0.007506	**
LTR	ERV1--int	LTR37-int	73	0.0602762800452485	109570	1383	288.218	15.2835225671984	0.23798231345317	107635.428	1	0.002	**	0.0527838	0.04159905;0.06591313	2.2e-16	***
LTR	ERV1--int	ERV24_Prim-int	49	0.0404594208522901	109570	416	90.016	8.58612051309936	0.074326433213056	107635.428	1	0.002	**	0.1177885	0.08842346;0.15271958	2.528e-07	***
LTR	ERV1--int	LOR1-int	123	0.101561403363912	109570	1390	324.566	16.2817302133016	0.267994946700906	107635.428	1	0.002	**	0.08848921	0.07408135;0.10466296	2.2e-16	***
LTR	ERV1--int	HERVE-int	65	0.0536706603142624	109570	268	66.07	8.66846250740246	0.0545541619532817	107635.428	490	0.98	ns	0.2425373	0.1924585;0.2984079	0.9435	ns
LTR	ERV1--int	MER51-int	66	0.0544963627806356	109570	608	147.543	10.6342483626366	0.121826618996111	107635.428	1	0.002	**	0.1085526	0.08495452;0.13602947	2.2e-16	***
LTR	ERV1--int	HERV-Fc1-int	2	0.00165140493274653	109570	6	1.97481481481481	1.18257116388135	0.00163060946322306	107635.428	487	0.974	ns	0.3333333	0.04327187;0.77722190	1	ns
LTR	ERV1--int	MER84-int	26	0.0214682641257049	109570	140	33.755	5.18052244593273	0.0278715867524296	107635.428	65	0.13	ns	0.1857143	0.1250476;0.2601520	0.1384	ns
LTR	ERV1--int	HERV17-int	91	0.0751389244399673	109570	899	201.029	13.5870072409551	0.165990141112552	107635.428	1	0.002	**	0.1012236	0.08228314;0.12282191	2.2e-16	***
LTR	ERV1--int	MER101-int	96	0.0792674367718336	109570	1219	269.388	14.9924724522085	0.222434336011362	107635.428	1	0.002	**	0.07875308	0.06425305;0.09532183	2.2e-16	***
LTR	ERV1--int	MER110-int	27	0.0222939665920782	109570	393	79.645	8.5642466873229	0.0657630729342989	107635.428	1	0.002	**	0.06870229	0.04576015;0.09838647	2.225e-13	***
LTR	ERV1--int	HERV9NC-int	49	0.0404594208522901	109570	257	70.6	9.59541932757878	0.0582945941259526	107635.428	11	0.022	*	0.1906615	0.1445082;0.2441059	0.002066	**
LTR	ERV1--int	HERVI-int	28	0.0231196690584515	109570	76	19.712	4.72878604056237	0.0162762470171498	107635.428	963	0.078	ns	0.3684211	0.2605756;0.4868564	0.03582	*
LTR	ERV1--int	HERVE_a-int	42	0.0346795035876772	109570	189	52.063	7.50302114659996	0.0429885475067914	107635.428	99	0.198	ns	0.2222222	0.1650988;0.2882738	0.104	ns
LTR	ERV1--int	MER57-int	113	0.0933043787001792	109570	1272	281.881	15.3139595257515	0.232749836923763	107635.428	1	0.002	**	0.08883648	0.07377273;0.10583064	2.2e-16	***
LTR	ERV1--int	LTR43-int	17	0.0140369419283455	109570	147	25.213	4.46694353944446	0.0208184362846692	107635.428	40	0.08	ns	0.1156463	0.06883076;0.17869513	0.07947	ns
LTR	ERV1--int	MER83A-int	18	0.0148626443947188	109570	102	24.66	4.36319119881738	0.0203618228207648	107635.428	81	0.162	ns	0.1764706	0.1080731;0.2644849	0.1335	ns
LTR	ERV1--int	tot	3552	2.93289516055784	109570	42759	8819.819	84.6555184013175	7.2825463012658	107635.428	1	0.002	**	0.08307023	0.08047099;0.08572625	2.2e-16	***
LTR	ERV1--int	LTR38-int	21	0.0173397517938386	109570	116	22.919	4.45042079417724	0.0189242748268089	107635.428	393	0.786	ns	0.1810345	0.1156966;0.2633189	0.7272	ns
LTR	ERV1--int	LTR49-int	179	0.147800741480815	109570	2182	516.491	19.3966014329095	0.426467892559595	107635.428	1	0.002	**	0.08203483	0.07085877;0.09434790	2.2e-16	***
LTR	ERV1--int	HUERS-P3-int	124	0.102387105830285	109570	715	165.8	12.2706384743651	0.136901468924688	107635.428	1	0.002	**	0.1734266	0.1463691;0.2032095	0.0001608	***
LTR	ERV1--int	HERVP71A-int	43	0.0355052060540505	109570	250	49.534	7.0463107009622	0.0409003459693334	107635.428	198	0.396	ns	0.172	0.1273620;0.2246053	0.3409	ns
LTR	ERV1--int	HERV9N-int	49	0.0404594208522901	109570	237	50.154	7.51709989229829	0.0414122814984848	107635.428	478	0.956	ns	0.2067511	0.1570450;0.2639523	0.9366	ns
LTR	ERV1--int	MER52-int	118	0.0974328910320455	109570	489	114.313	10.748980024708	0.0943885260385273	107635.428	656	0.692	ns	0.2413088	0.2040242;0.2817541	0.7084	ns
LTR	ERV1--int	Harlequin-int	61	0.0503678504487693	109570	570	142.84	12.3134894332201	0.117943340296757	107635.428	1	0.002	**	0.1070175	0.08285377;0.13534077	2.2e-16	***
LTR	ERV1--int	PRIMA41-int	83	0.0685333047089812	109570	460	114.096	9.77293683056912	0.0942093486033243	107635.428	1	0.002	**	0.1804348	0.1463564;0.2186833	0.0006515	***
LTR	ERV1--int	MER41-int	173	0.142846526682575	109570	1715	414.507	18.3492410100703	0.342259452228984	107635.428	1	0.002	**	0.1008746	0.08702189;0.11610951	2.2e-16	***
LTR	ERV1--int	HERV15-int	21	0.0173397517938386	109570	95	24.558	4.97246029258768	0.0202776011691947	107635.428	279	0.558	ns	0.2210526	0.1423468;0.3178360	0.482	ns
LTR	ERV1--int	HERV1_I-int	11	0.00908272713010594	109570	49	11.076	3.61985183775901	0.00914548051755031	107635.428	591	0.822	ns	0.2244898	0.1177434;0.3662430	1	ns
LTR	ERV1--int	LTR25-int	80	0.0660561973098614	109570	592	118.931	10.5609551070333	0.098201620028239	107635.428	1	0.002	**	0.1351351	0.1086284;0.1653430	3.842e-05	***
LTR	ERV1--int	ERV24B_Prim-int	41	0.0338538011213039	109570	376	90.017	8.73195040972853	0.0743272589155224	107635.428	1	0.002	**	0.1090426	0.07939544;0.14501207	2.062e-10	***
LTR	ERVK--int	HERVK3-int	51	0.0421108257850366	109570	336	83.264	8.81351133101796	0.0687512901601037	107635.428	1	0.002	**	0.1517857	0.1151496;0.1946949	2.139e-05	***
LTR	ERVK--int	HERVK9-int	117	0.0966071885656722	109570	680	156.851	13.0508667958923	0.129512257553113	107635.428	1	0.002	**	0.1720588	0.1444286;0.2025692	0.0002203	***
LTR	ERVK--int	HERVK14C-int	21	0.0173397517938386	109570	82	15.05	4.17479687277465	0.0124268221189177	107635.428	930	0.144	ns	0.2560976	0.1660427;0.3644499	0.1147	ns
LTR	ERVK--int	HERVK11-int	68	0.0561477677133822	109570	286	74.986	9.11113696619784	0.0619161251434658	107635.428	239	0.478	ns	0.2377622	0.1896215;0.2914266	0.3822	ns
LTR	ERVK--int	HERVK22-int	69	0.0569734701797554	109570	421	96.558	9.64082888457117	0.0797281787480699	107635.428	2	0.004	**	0.1638955	0.1298153;0.2027821	0.001139	**
LTR	ERVK--int	tot	426	0.351749250675012	109570	2628	624.998	24.8055096563104	0.516062390078359	107635.428	1	0.002	**	0.1621005	0.1482021;0.1767559	2.2e-16	***
LTR	ERVK--int	HERVK14-int	52	0.0429365282514099	109570	407	88.906	8.81208356841994	0.0734099034753817	107635.428	1	0.002	**	0.1277641	0.09691196;0.16415048	3.436e-06	***
LTR	ERVK--int	HERVK11D-int	7	0.00577991726461287	109570	43	12.1	3.60068951243577	0.00999099984311653	107635.428	103	0.206	ns	0.1627907	0.06805209;0.30701087	0.09106	ns
LTR	ERVK--int	HERVK-int	50	0.0412851233186634	109570	251	70.591	9.03312328689896	0.0582871628037553	107635.428	9	0.018	*	0.1992032	0.1516175;0.2540455	0.003167	**
LTR	ERVK--int	HERVKC4-int	8	0.00660561973098614	109570	55	12.872	3.38394253306214	0.0106284421471567	107635.428	89	0.178	ns	0.1454545	0.06495142;0.26663232	0.1508	ns
LTR	ERVK--int	HERVK13-int	12	0.0099084295964792	109570	67	19.201	4.42087583439562	0.0158543130568331	107635.428	62	0.124	ns	0.1791045	0.0961194;0.2919634	0.05792	ns
LTR	ERVL-MaLR--int	MLT-int	64	0.0528449578478891	109570	409	88.225	8.18641511239154	0.0728476000957815	107635.428	2	0.004	**	0.1564792	0.1226416;0.1953800	0.003161	**
LTR	ERVL-MaLR--int	MLT1J-int	156	0.12880958475423	109570	1434	275.131	14.4287222936415	0.227176345275743	107635.428	1	0.002	**	0.1087866	0.09313611;0.12605945	2.2e-16	***
LTR	ERVL-MaLR--int	MLT1K-int	43	0.0355052060540505	109570	202	41.275	5.51051184017788	0.0340808692995566	107635.428	659	0.686	ns	0.2128713	0.1585469;0.2758267	0.7279	ns
LTR	ERVL-MaLR--int	MST-int	43	0.0355052060540505	109570	227	51.97	6.31751620583683	0.0429117571774187	107635.428	92	0.184	ns	0.1894273	0.1406125;0.2465501	0.179	ns
LTR	ERVL-MaLR--int	MSTB1-int	53	0.0437622307177832	109570	231	53.19	6.84329823482294	0.0439191141863941	107635.428	510	0.984	ns	0.2294372	0.1768408;0.2891191	1	ns
LTR	ERVL-MaLR--int	MLT1H-int	106	0.0875244614355663	109570	807	156.43	11.5519066195389	0.12916463681477	107635.428	1	0.002	**	0.1313507	0.1088066;0.1566260	3.395e-06	***
LTR	ERVL-MaLR--int	THE1B-int	750	0.61927684977995	109570	4215	970.69	29.9410481841629	0.801501127083867	107635.428	1	0.002	**	0.1779359	0.1664975;0.1898226	2.2e-16	***
LTR	ERVL-MaLR--int	MLT1G3-int	35	0.0288995863230644	109570	237	45.295	6.16652260200196	0.0374001932143771	107635.428	56	0.112	ns	0.1476793	0.1050694;0.1993558	0.09813	ns
LTR	ERVL-MaLR--int	MSTA1-int	5	0.00412851233186634	109570	28	9.046	2.53738493775035	0.00746930451081257	107635.428	73	0.146	ns	0.1785714	0.06064291;0.36893335	0.1101	ns
LTR	ERVL-MaLR--int	MLT1I-int	85	0.0701847096417277	109570	801	155.919	11.5050773924301	0.128742702854453	107635.428	1	0.002	**	0.1061174	0.08564555;0.12953889	1.607e-11	***
LTR	ERVL-MaLR--int	MLT1C2-int	61	0.0503678504487693	109570	436	101.777	8.92798857414031	0.084037519920072	107635.428	1	0.002	**	0.1399083	0.1087377;0.1760616	1.332e-06	***
LTR	ERVL-MaLR--int	THE1A-int	242	0.199819996862331	109570	1461	345.673	18.1887025348127	0.285423048658646	107635.428	1	0.002	**	0.16564	0.1469221;0.1857125	3.919e-11	***
LTR	ERVL-MaLR--int	MLT1E-int	3	0.0024771073991198	109570	13	2.76141078838174	1.32831003951941	0.00228010369863655	107635.428	701	0.602	ns	0.2307692	0.05038107;0.53813154	0.7455	ns
LTR	ERVL-MaLR--int	MLT1-int	34	0.0280738838566911	109570	245	55.842	6.39029513182857	0.046108877127216	107635.428	1	0.002	**	0.1387755	0.09805816;0.18849140	0.0005806	***
LTR	ERVL-MaLR--int	MLT1E1-int	9	0.0074313221973594	109570	45	10.78	2.89205186052462	0.00890107258750382	107635.428	338	0.676	ns	0.2	0.09575727;0.34595830	0.6045	ns
LTR	ERVL-MaLR--int	MLT1J2-int	54	0.0445879331841564	109570	582	114.377	9.94403111191607	0.0944413709963752	107635.428	1	0.002	**	0.09278351	0.07047069;0.11932738	1.105e-11	***
LTR	ERVL-MaLR--int	MLT1E2-int	12	0.0099084295964792	109570	128	26.512	4.63242002794601	0.0218910237884881	107635.428	1	0.002	**	0.09375	0.0493855;0.1580364	0.0009554	***
LTR	ERVL-MaLR--int	MLT1A0-int	137	0.113121237893138	109570	925	212.658	13.4265896380767	0.175592235094006	107635.428	1	0.002	**	0.1481081	0.1258261;0.1726567	7.224e-10	***
LTR	ERVL-MaLR--int	MLT1H1-int	52	0.0429365282514099	109570	425	78.658	8.28055575451332	0.0649481045999884	107635.428	2	0.004	**	0.1223529	0.09274423;0.15733855	0.0005751	***
LTR	ERVL-MaLR--int	MSTC-int	25	0.0206425616593317	109570	204	45.014	6.19468951426769	0.0371681708213262	107635.428	3	0.006	**	0.122549	0.08090022;0.17557240	0.0004932	***
LTR	ERVL-MaLR--int	THE1-int	27	0.0222939665920782	109570	200	42.241	6.16757310114421	0.0348784978820732	107635.428	6	0.012	*	0.135	0.0908871;0.1903092	0.007093	**
LTR	ERVL-MaLR--int	MSTD-int	119	0.0982585934984188	109570	729	173.83	12.1225432998219	0.143531859729665	107635.428	1	0.002	**	0.1632373	0.1371294;0.1921031	8.376e-07	***
LTR	ERVL-MaLR--int	MLT1O-int	3	0.0024771073991198	109570	13	2.8765690376569	1.36808619582535	0.00237519014908628	107635.428	679	0.646	ns	0.2307692	0.05038107;0.53813154	1	ns
LTR	ERVL-MaLR--int	MLT1H2-int	50	0.0412851233186634	109570	343	67.175	7.83260650899331	0.0554665631786242	107635.428	11	0.022	*	0.1457726	0.1101704;0.1876284	0.02046	*
LTR	ERVL-MaLR--int	MLT1F1-int	32	0.0264224789239445	109570	157	32.678	5.4155003133269	0.0269823051961456	107635.428	495	0.99	ns	0.2038217	0.1437876;0.2753765	1	ns
LTR	ERVL-MaLR--int	MLT1A-int	50	0.0412851233186634	109570	443	91.589	8.68248031753973	0.0756252631926611	107635.428	1	0.002	**	0.1128668	0.0849416;0.1460842	2.758e-07	***
LTR	ERVL-MaLR--int	MLT1M-int	0	0	109570	1	1.02325581395349	0.151598865900345	0.00084490484931218	107635.428	1	0.002	**	na	na	na	na
LTR	ERVL-MaLR--int	MLT1G1-int	48	0.0396337183859168	109570	297	61.488	7.34777829318808	0.0507707932523594	107635.428	37	0.074	ns	0.1616162	0.1216314;0.2085053	0.05326	ns
LTR	ERVL-MaLR--int	MLT1G-int	23	0.0189911567265851	109570	180	34.614	5.37623547734917	0.0285808651710443	107635.428	18	0.036	*	0.1277778	0.08275386;0.18553809	0.02914	*
LTR	ERVL-MaLR--int	MLT1F2-int	40	0.0330280986549307	109570	305	64.69	7.61432057887491	0.0534146925496866	107635.428	1	0.002	**	0.1311475	0.09537277;0.17427845	0.0003368	***
LTR	ERVL-MaLR--int	tot	4226	3.48941862289343	109570	27209	5578.057	63.95096149767	4.60581542247067	107635.428	1	0.002	**	0.1553163	0.1510311;0.1596752	2.2e-16	***
LTR	ERVL-MaLR--int	MLT1J1-int	47	0.0388080159195435	109570	477	93.151	9.17160385741323	0.0769150104451362	107635.428	1	0.002	**	0.09853249	0.07329887;0.12886964	1.175e-08	***
LTR	ERVL-MaLR--int	MLT1F-int	79	0.0652304948434881	109570	518	109.211	9.25992576780318	0.0901757920550909	107635.428	2	0.004	**	0.1525097	0.1226408;0.1864080	0.0008287	***
LTR	ERVL-MaLR--int	THE1D-int	399	0.329455284082934	109570	2538	569.705	22.5954537358631	0.470406823605182	107635.428	1	0.002	**	0.1572104	0.1432537;0.1719628	2.2e-16	***
LTR	ERVL-MaLR--int	MLT1D-int	76	0.0627533874443683	109570	587	121.951	10.3065427677677	0.100695241476686	107635.428	1	0.002	**	0.1294719	0.1033820;0.1593555	9.543e-07	***
LTR	ERVL-MaLR--int	MLT1N2-int	17	0.0140369419283455	109570	73	13.573	3.3460225442855	0.0112072595760844	107635.428	888	0.228	ns	0.2328767	0.1418980;0.3464655	0.2936	ns
LTR	ERVL-MaLR--int	MSTB-int	269	0.222113963454409	109570	869	209.578	13.6725584604658	0.173049071497577	107635.428	1001	0.002	**	0.3095512	0.2789278;0.3414722	4.854e-06	***
LTR	ERVL-MaLR--int	MLT1E3-int	12	0.0099084295964792	109570	72	13.796	3.45605675999807	0.0113913912260856	107635.428	367	0.734	ns	0.1666667	0.08919641;0.27303928	0.6562	ns
LTR	ERVL-MaLR--int	MLT1E1A-int	19	0.0156883468610921	109570	86	19.148	3.92141217847263	0.0158105508261153	107635.428	537	0.93	ns	0.2209302	0.1385661;0.3233114	1	ns
LTR	ERVL-MaLR--int	MSTA-int	723	0.596982883187872	109570	3150	714.712	24.0092377950551	0.59013946114657	107635.428	644	0.716	ns	0.2295238	0.2149361;0.2446154	0.7177	ns
LTR	ERVL-MaLR--int	THE1C-int	323	0.266701896638565	109570	1795	438.323	20.1233600728263	0.36192438216813	107635.428	1	0.002	**	0.1799443	0.1624292;0.1985119	6.762e-11	***
LTR	ERVL-MaLR--int	MLT1B-int	69	0.0569734701797554	109570	553	118.907	9.92395263168038	0.0981818031690461	107635.428	1	0.002	**	0.124774	0.09839283;0.15523975	6.126e-08	***
LTR	ERVL-MaLR--int	MLT1C-int	29	0.0239453715248247	109570	117	25.991	4.50924076228495	0.0214608328035076	107635.428	775	0.454	ns	0.2478632	0.1727068;0.3362001	0.5049	ns
LTR	ERVL-MaLR--int	MLT1A1-int	78	0.0644047923771148	109570	454	103.492	9.51348739645155	0.0854535996499022	107635.428	2	0.004	**	0.1718062	0.1382405;0.2097153	0.004255	**
LTR	ERVL-MaLR--int	MSTB2-int	10	0.00825702466373267	109570	88	22.969	4.25371991709998	0.0189655599501276	107635.428	1	0.002	**	0.1136364	0.05585798;0.19906786	0.000951	***
LTR	ERVL-MaLR--int	MLT1L-int	14	0.0115598345292257	109570	109	19.784	4.01939043879784	0.0163356975947287	107635.428	86	0.172	ns	0.1284404	0.07203374;0.20610350	0.1717	ns
LTR	LTR	EUTREP8	59	0.0487164455160228	109570	275	55.574	6.62951540268778	0.0458875888662279	107635.428	724	0.556	ns	0.2145455	0.1675202;0.2678381	0.5994	ns
LTR	LTR	LTR106_Mam	88	0.0726618170408475	109570	639	124.53	10.1317200786319	0.102824728137463	107635.428	1	0.002	**	0.1377152	0.1119380;0.1668918	0.0001745	***
LTR	LTR	LTR107_Mam	76	0.0627533874443683	109570	426	85.031	8.35834319114147	0.0702103064181853	107635.428	152	0.304	ns	0.1784038	0.1432154;0.2181301	0.3027	ns
LTR	LTR	LTR91A	316	0.260921979373952	109570	2403	448.58	19.1492112707624	0.37039361236572	107635.428	1	0.002	**	0.1315023	0.1182374;0.1456723	5.311e-13	***
LTR	LTR	tot	1068	0.881850234086649	109570	7931	1494.731	34.1253157666882	1.23420307326458	107635.428	1	0.002	**	0.1346615	0.1272209;0.1423716	2.2e-16	***
LTR	LTR	LTR91	166	0.137066609417962	109570	1566	286.292	15.1912313361857	0.236392010502935	107635.428	1	0.002	**	0.1060026	0.09118601;0.12231409	2.2e-16	***
LTR	LTR	LTR90A	69	0.0569734701797554	109570	406	84.911	7.94708973368457	0.0701112221222205	107635.428	19	0.038	*	0.1699507	0.1347049;0.2100909	0.05826	ns
LTR	LTR	MamRep1527	167	0.137892311884336	109570	1268	250.689	14.697833354114	0.206994525592648	107635.428	1	0.002	**	0.1317035	0.1135664;0.1515666	7.492e-10	***
LTR	LTR	LTR90B	74	0.0611019825116218	109570	537	104.352	9.06345641806933	0.0861637037709832	107635.428	1	0.002	**	0.1378026	0.1097776;0.1698832	0.0007027	***
LTR	LTR	EUTREP16	84	0.0693590071753544	109570	411	82.541	7.78092937005997	0.0681543072769158	107635.428	592	0.82	ns	0.2043796	0.1664269;0.2466497	0.8535	ns
LTR	ERVL--int	HERVL-int	620	0.511935529151425	109570	2324	604.742	24.4340020556694	0.499336960919502	107635.428	739	0.526	ns	0.2667814	0.2488879;0.2852646	0.4782	ns
LTR	ERVL--int	LTR57-int	70	0.0577991726461287	109570	366	71.383	7.93998453111556	0.0589411191571229	107635.428	456	0.912	ns	0.1912568	0.1522375;0.2353542	0.8952	ns
LTR	ERVL--int	MER76-int	28	0.0231196690584515	109570	155	34.013	5.26331963056906	0.0280846179887539	107635.428	164	0.328	ns	0.1806452	0.1235216;0.2503891	0.2854	ns
LTR	ERVL--int	tot	3835	3.16656895854148	109570	29730	5869.856	67.7764775930036	4.84675457645592	107635.428	1	0.002	**	0.1289943	0.1252037;0.1328576	2.2e-16	***
LTR	ERVL--int	MER21-int	130	0.107341320628525	109570	1093	220.866	12.840596751122	0.182369600937998	107635.428	1	0.002	**	0.1189387	0.1003359;0.1396198	4.7e-13	***
LTR	ERVL--int	ERVL-B4-int	534	0.440925117043325	109570	3898	893.21	27.2223981118299	0.737525699989266	107635.428	1	0.002	**	0.1369933	0.1263461;0.1481879	2.2e-16	***
LTR	ERVL--int	MER70-int	45	0.037156610986797	109570	258	49.013	6.47106681357144	0.0404701549843529	107635.428	310	0.62	ns	0.1744186	0.1301586;0.2263351	0.5787	ns
LTR	ERVL--int	MER68-int	79	0.0652304948434881	109570	410	133.722	9.26328907702467	0.110414585208366	107635.428	1	0.002	**	0.1926829	0.1556228;0.2342463	2.023e-09	***
LTR	ERVL--int	LTR52-int	34	0.0280738838566911	109570	170	48.663	6.2120866881444	0.0401811591211223	107635.428	8	0.016	*	0.2	0.1426607;0.2681037	0.01358	*
LTR	ERVL--int	HERVL40-int	132	0.108992725561271	109570	1333	270.438	14.5642807674898	0.223301323601054	107635.428	1	0.002	**	0.09902476	0.08351258;0.11632954	2.2e-16	***
LTR	ERVL--int	ERVL47-int	35	0.0288995863230644	109570	212	44.084	5.64524692221809	0.0364002675275991	107635.428	68	0.136	ns	0.1650943	0.1177694;0.2220525	0.1284	ns
LTR	ERVL--int	ERVL-int	126	0.104038510763032	109570	820	191.51	12.3134691099431	0.158130279335144	107635.428	1	0.002	**	0.1536585	0.1296464;0.1801901	1.774e-08	***
LTR	ERVL--int	HERVL74-int	47	0.0388080159195435	109570	371	96.553	8.47543650935004	0.079724050235738	107635.428	1	0.002	**	0.1266846	0.09458791;0.16488218	3.63e-10	***
LTR	ERVL--int	ERV3-16A3_I-int	825	0.681204534757945	109570	6505	1259.883	33.0397478188914	1.04028850044175	107635.428	1	0.002	**	0.1268255	0.1188304;0.1351568	2.2e-16	***
LTR	ERVL--int	HERVL32-int	26	0.0214682641257049	109570	114	22.75	4.53851276279996	0.0187847311099918	107635.428	808	0.388	ns	0.2280702	0.1547148;0.3160484	0.4814	ns
LTR	ERVL--int	ERVL-E-int	1023	0.844693623099852	109570	8861	1741.575	36.8369017743394	1.43802277287402	107635.428	1	0.002	**	0.1154497	0.1088668;0.1222866	2.2e-16	***
LTR	ERVL--int	LTR53-int	47	0.0388080159195435	109570	325	87.764	7.88990206241843	0.0724669512587834	107635.428	1	0.002	**	0.1446154	0.1082321;0.1876281	8.569e-08	***
LTR	ERVL--int	HERVL18-int	87	0.0718361145744742	109570	504	101.116	9.79584108193379	0.0834917305897993	107635.428	76	0.152	ns	0.172619	0.1406345;0.2084997	0.1196	ns
LTR	ERVL--int	HERV16-int	290	0.239453715248247	109570	1904	380.473	17.9426087347467	0.314157494488436	107635.428	1	0.002	**	0.1523109	0.1364534;0.1692473	9.42e-08	***
LTR	ERVL--int	HERVL66-int	19	0.0156883468610921	109570	107	31.47	5.09382440284773	0.0259848566167667	107635.428	4	0.008	**	0.1775701	0.110428;0.263326	0.007698	**
LTR	ERVL?	tot	646	0.533403793277131	109570	3926	805.14	24.8644453113405	0.664806083775772	107635.428	1	0.002	**	0.1645441	0.1530718;0.1765179	1.267e-10	***
LTR	ERVL?	LTR89B	128	0.105689915695778	109570	732	150.286	10.8824920230907	0.124091520861373	107635.428	26	0.052	ns	0.1748634	0.1480181;0.2043580	0.04396	*
LTR	ERVL?	Eutr10	150	0.12385536995599	109570	999	201.008	12.5897751544036	0.165972801360758	107635.428	1	0.002	**	0.1501502	0.1285549;0.1738295	3.922e-05	***
LTR	ERVL?	LTR89	200	0.165140493274653	109570	1093	221.027	13.2946989443169	0.182502539035084	107635.428	59	0.118	ns	0.1829826	0.1604806;0.2072053	0.1225	ns
LTR	ERVL?	LTR55	89	0.0734875195072208	109570	406	102.918	8.36093183689361	0.0849796464342039	107635.428	50	0.1	ns	0.2192118	0.1799110;0.2626607	0.1233	ns
LTR	ERVL?	LTR87	87	0.0718361145744742	109570	696	136.997	10.428890293447	0.113118760785738	107635.428	1	0.002	**	0.125	0.1013436;0.1518874	6.461e-07	***
LTR	ERVK	MER9a1	84	0.0693590071753544	109570	341	70.993	7.64692267689602	0.0586190951952374	107635.428	956	0.092	ns	0.2463343	0.2015135;0.2956218	0.08322	ns
LTR	ERVK	MER11C	195	0.161011980942787	109570	869	203.536	13.4805203322582	0.168060177195749	107635.428	296	0.592	ns	0.2243959	0.1970559;0.2536185	0.5217	ns
LTR	ERVK	LTR22	17	0.0140369419283455	109570	104	16.029	3.52598803055136	0.0132351848334971	107635.428	659	0.686	ns	0.1634615	0.09820368;0.24876842	0.7858	ns
LTR	ERVK	LTR14A	44	0.0363309085204238	109570	133	27.588	4.61492725333277	0.0227794796423057	107635.428	1000	0.004	**	0.3308271	0.2517206;0.4176570	0.0008463	***
LTR	ERVK	LTR3B_	55	0.0454136356505297	109570	264	51.688	6.41574764293436	0.0426789090819014	107635.428	709	0.586	ns	0.2083333	0.1609730;0.2623723	0.5878	ns
LTR	ERVK	MER11A	295	0.243582227580114	109570	968	217.295	13.9365778870999	0.179421017430579	107635.428	1001	0.002	**	0.3047521	0.2758693;0.3348279	8.377e-09	***
LTR	ERVK	LTR5A	76	0.0627533874443683	109570	267	55.549	7.06735781933719	0.0458669463045686	107635.428	999	0.006	**	0.2846442	0.2313070;0.3428337	0.003162	**
LTR	ERVK	LTR13	134	0.110644130494018	109570	466	122.928	10.1791173699113	0.101501952786333	107635.428	869	0.266	ns	0.2875536	0.2468465;0.3309814	0.2476	ns
LTR	ERVK	LTR13A	59	0.0487164455160228	109570	189	49.338	6.41973278018399	0.0407385082859242	107635.428	941	0.122	ns	0.3121693	0.2468886;0.3834546	0.1156	ns
LTR	ERVK	LTR22C0	22	0.0181654542602119	109570	113	25.664	4.53692491536808	0.0211908280970035	107635.428	249	0.498	ns	0.1946903	0.1262182;0.2797917	0.5002	ns
LTR	ERVK	LTR22E	11	0.00908272713010594	109570	122	21.875	4.3238953584784	0.0180622414519152	107635.428	9	0.018	*	0.09016393	0.04587254;0.15560200	0.008936	**
LTR	ERVK	LTR3B	22	0.0181654542602119	109570	90	18.719	3.80532778082513	0.0154563244680412	107635.428	846	0.312	ns	0.2444444	0.1599693;0.3463767	0.4351	ns
LTR	ERVK	LTR5_Hs	181	0.149452146413561	109570	653	156.076	11.9069727470923	0.128872338141674	107635.428	985	0.034	*	0.2771822	0.2431581;0.3132348	0.02449	*
LTR	ERVK	LTR22C2	12	0.0099084295964792	109570	70	15.51	3.53417464061843	0.0128066452534494	107635.428	202	0.404	ns	0.1714286	0.09184221;0.28030841	0.3877	ns
LTR	ERVK	LTR22B2	5	0.00412851233186634	109570	40	8.333	2.59592947705631	0.00688057865228843	107635.428	132	0.264	ns	0.125	0.04185963;0.26803292	0.2439	ns
LTR	ERVK	LTR14	27	0.0222939665920782	109570	97	20.591	4.10762602869243	0.0170020394850919	107635.428	949	0.106	ns	0.2783505	0.1921128;0.3785783	0.1349	ns
LTR	ERVK	LTR22A	34	0.0280738838566911	109570	170	38.207	5.50403901198433	0.0315476141327234	107635.428	257	0.514	ns	0.2	0.1426607;0.2681037	0.5199	ns
LTR	ERVK	LTR5	4	0.00330280986549307	109570	27	6.354	2.12348609441955	0.00524651347133574	107635.428	197	0.394	ns	0.1481481	0.0418874;0.3373109	0.3678	ns
LTR	ERVK	MER9a2	72	0.0594505775788752	109570	310	61.698	7.23734586538292	0.0509441907702978	107635.428	927	0.15	ns	0.2322581	0.1863962;0.2833179	0.1545	ns
LTR	ERVK	LTR5B	108	0.0891758663683128	109570	442	124.264	10.3224443256845	0.102605091281408	107635.428	48	0.096	ns	0.2443439	0.204980;0.287168	0.09039	ns
LTR	ERVK	LTR22B	28	0.0231196690584515	109570	142	23.898	4.33432605861423	0.0197326375413883	107635.428	852	0.3	ns	0.1971831	0.1352067;0.2722188	0.3689	ns
LTR	ERVK	LTR3A	42	0.0346795035876772	109570	163	40.519	5.59150283053705	0.0334566382349784	107635.428	635	0.734	ns	0.2576687	0.1924458;0.3319230	0.7859	ns
LTR	ERVK	MER11D	53	0.0437622307177832	109570	260	65.57	7.29440253264847	0.0541413107200951	107635.428	44	0.088	ns	0.2038462	0.1565834;0.2579990	0.07437	ns
LTR	ERVK	LTR3	31	0.0255967764575713	109570	92	22.944	4.13278888209209	0.0189449173884682	107635.428	974	0.056	ns	0.3369565	0.2416966;0.4430393	0.06961	ns
LTR	ERVK	tot	1948	1.60846840449512	109570	8264	1810.417	38.3403324462907	1.49486578206409	107635.428	1001	0.002	**	0.2357212	0.2266039;0.2450252	0.0002826	***
LTR	ERVK	LTR13_	13	0.0107341320628525	109570	44	9.099	2.78620924590418	0.00751306674153036	107635.428	938	0.128	ns	0.2954545	0.1676440;0.4520218	0.1898	ns
LTR	ERVK	LTR22C	2	0.00165140493274653	109570	16	2.1719298245614	1.10657303539236	0.00179336781293001	107635.428	569	0.866	ns	0.125	0.0155136;0.3834762	1	ns
LTR	ERVK	LTR14B	95	0.0784417343054604	109570	363	78.559	7.99752958603339	0.0648663600558175	107635.428	980	0.044	*	0.261708	0.2172172;0.3101337	0.04117	*
LTR	ERVK	MER11B	137	0.113121237893138	109570	544	124.059	10.6742427580817	0.102435822275801	107635.428	896	0.212	ns	0.2518382	0.2158751;0.2905218	0.1843	ns
LTR	ERVK	MER9B	7	0.00577991726461287	109570	39	6.975	2.40044519561209	0.00575927470295354	107635.428	602	0.8	ns	0.1794872	0.07535048;0.33534956	1	ns
LTR	ERVK	MER9a3	129	0.106515618162151	109570	575	116.01	9.34436820856376	0.0957897431239627	107635.428	924	0.156	ns	0.2243478	0.1908713;0.2606846	0.1769	ns
LTR	ERVK	LTR14C	29	0.0239453715248247	109570	137	22.932	4.30673007326021	0.0189350089588718	107635.428	932	0.14	ns	0.2116788	0.1465827;0.2896515	0.1694	ns
LTR	ERVK	LTR22B1	30	0.024771073991198	109570	154	31.094	4.78289034371896	0.0256743924894104	107635.428	472	0.944	ns	0.1948052	0.1354622;0.2662677	0.9201	ns
LTR	ERV1	LTR64	79	0.0652304948434881	109570	372	75.674	7.83460944177212	0.0624842084403306	107635.428	716	0.572	ns	0.2123656	0.1718937;0.2574834	0.6525	ns
LTR	ERV1	LTR9C	31	0.0255967764575713	109570	153	30.764	4.81533918758497	0.0254019106755072	107635.428	580	0.844	ns	0.2026144	0.1420123;0.2750942	0.92	ns
LTR	ERV1	LTR43B	50	0.0412851233186634	109570	242	53.958	6.38396358001759	0.0445532536805687	107635.428	293	0.586	ns	0.2066116	0.1574132;0.2631511	0.5891	ns
LTR	ERV1	MER61F	26	0.0214682641257049	109570	159	32.249	5.06761084532738	0.0266280788380715	107635.428	126	0.252	ns	0.163522	0.1096856;0.2303453	0.2374	ns
LTR	ERV1	MER4E	104	0.0858730565028198	109570	729	167.268	11.5991687942161	0.138113600145324	107635.428	1	0.002	**	0.1426612	0.1180754;0.1701787	5.234e-09	***
LTR	ERV1	LTR21C	9	0.0074313221973594	109570	22	4.37070707070707	1.84400499009327	0.00360890360807791	107635.428	986	0.032	*	0.4090909	0.2070931;0.6364530	0.02697	*
LTR	ERV1	LTR77	18	0.0148626443947188	109570	103	16.671	3.88739898529478	0.0137652858169087	107635.428	696	0.612	ns	0.1747573	0.1069879;0.2620572	0.6889	ns
LTR	ERV1	LTR10F	87	0.0718361145744742	109570	449	91.649	8.57585822785943	0.0756748053406436	107635.428	309	0.618	ns	0.1937639	0.1582112;0.2334081	0.6395	ns
LTR	ERV1	LTR2752	45	0.037156610986797	109570	230	45.526	6.6413425925359	0.0375909304841094	107635.428	508	0.988	ns	0.1956522	0.1464360;0.2528966	1	ns
LTR	ERV1	LTR68	28	0.0231196690584515	109570	352	65.378	7.31153708699986	0.0539827758465515	107635.428	1	0.002	**	0.07954545	0.05350647;0.11291411	2.978e-08	***
LTR	ERV1	MER95	19	0.0156883468610921	109570	139	29.874	4.83709846101168	0.024667035480435	107635.428	13	0.026	*	0.1366906	0.0843465;0.2052032	0.02299	*
LTR	ERV1	LTR9B	131	0.108167023094898	109570	685	149.544	11.2074828428007	0.123478849631324	107635.428	47	0.094	ns	0.1912409	0.1624417;0.2227281	0.08718	ns
LTR	ERV1	MER57E3	12	0.0099084295964792	109570	243	80.628	7.11830641980846	0.0665747384587438	107635.428	1	0.002	**	0.04938272	0.02577380;0.08467222	2.2e-16	***
LTR	ERV1	HERV-Fc1_LTR3	3	0.0024771073991198	109570	5	1.53801169590643	0.734041237712445	0.00126994005062087	107635.428	673	0.658	ns	0.6	0.1466328;0.9472550	0.1733	ns
LTR	ERV1	LTR6B	48	0.0396337183859168	109570	154	34.213	5.35166060875232	0.0282497584820286	107635.428	997	0.01	**	0.3116883	0.2395760;0.3912137	0.01132	*
LTR	ERV1	LTR60B	44	0.0363309085204238	109570	247	52.323	6.4582024882609	0.0432032301480485	107635.428	112	0.224	ns	0.1781377	0.1325196;0.2316652	0.2129	ns
LTR	ERV1	LTR12F	136	0.112295535426764	109570	637	120.861	9.44345582177721	0.0997952257883394	107635.428	947	0.11	ns	0.2135008	0.1822827;0.2474002	0.1295	ns
LTR	ERV1	MER90a	215	0.177526030270252	109570	1252	276.353	14.4444810925846	0.228185353689651	107635.428	1	0.002	**	0.1717252	0.1512253;0.1937793	1.995e-05	***
LTR	ERV1	LTR109A2	3	0.0024771073991198	109570	26	5.83283283283283	2.19743954733947	0.00481618445601304	107635.428	133	0.266	ns	0.1153846	0.02445808;0.30154040	0.2416	ns
LTR	ERV1	MER51B	152	0.125506774888737	109570	713	154.927	10.4957053517537	0.127923606007811	107635.428	421	0.842	ns	0.2131837	0.1836584;0.2451039	0.8205	ns
LTR	ERV1	LTR58	9	0.0074313221973594	109570	76	15.371	3.50565951693097	0.0126918726106235	107635.428	50	0.1	ns	0.1184211	0.05560421;0.21293324	0.08503	ns
LTR	ERV1	LTR78B	554	0.45743916637079	109570	3270	629.643	21.9899774922603	0.519897778034663	107635.428	3	0.006	**	0.169419	0.1567088;0.1827232	0.00069	***
LTR	ERV1	LTR12C	526	0.434319497312338	109570	2731	599.683	24.2688996555363	0.49515973214212	107635.428	1	0.002	**	0.1926034	0.1779661;0.2079026	0.0005719	***
LTR	ERV1	MER41B	565	0.466521893500896	109570	2851	631.576	22.5201550034937	0.521493860902163	107635.428	1	0.002	**	0.1981761	0.1836839;0.2132904	0.002508	**
LTR	ERV1	LTR12	165	0.136240906951589	109570	778	160.889	11.3099334035879	0.132846444112329	107635.428	640	0.724	ns	0.2120823	0.1838508;0.2425146	0.7233	ns
LTR	ERV1	LTR6A	78	0.0644047923771148	109570	287	58.107	6.78908260685066	0.0479790932135514	107635.428	999	0.006	**	0.271777	0.2211601;0.3271753	0.005101	**
LTR	ERV1	MER50B	120	0.099084295964792	109570	692	151.505	10.6971212671168	0.125098052167882	107635.428	2	0.004	**	0.1734104	0.1459210;0.2037173	0.003247	**
LTR	ERV1	MER101B	29	0.0239453715248247	109570	261	47.888	6.52426409812034	0.039541239709683	107635.428	3	0.006	**	0.1111111	0.07568747;0.15566463	0.001758	**
LTR	ERV1	HERV1_LTRb	4	0.00330280986549307	109570	10	3.02140672782875	1.31185740682142	0.00249478298708498	107635.428	859	0.286	ns	0.4	0.1215523;0.7376219	0.5021	ns
LTR	ERV1	LTR25	36	0.0297252887894376	109570	284	50.687	5.95201289123751	0.0418523809130618	107635.428	5	0.01	**	0.1267606	0.09038389;0.17114939	0.02426	*
LTR	ERV1	LTR10B2	40	0.0330280986549307	109570	101	23.569	4.40484297582123	0.0194609814299515	107635.428	1001	0.002	**	0.3960396	0.3000870;0.4982559	0.0003432	***
LTR	ERV1	LTR24B	81	0.0668818997762346	109570	454	94.867	8.36883195842457	0.0783319158774327	107635.428	48	0.096	ns	0.1784141	0.1442873;0.2167945	0.1189	ns
LTR	ERV1	LTR45C	91	0.0751389244399673	109570	424	86.23	8.25210259250316	0.0712003236753668	107635.428	731	0.542	ns	0.2146226	0.1764729;0.2568078	0.5468	ns
LTR	ERV1	MER31B	268	0.221288260988036	109570	1486	313.011	15.5523874616007	0.258453954701963	107635.428	2	0.004	**	0.1803499	0.1611118;0.2008602	0.003788	**
LTR	ERV1	LTR49	224	0.184957352467612	109570	1462	325.258	16.2032707186538	0.268566332807636	107635.428	1	0.002	**	0.1532148	0.1351203;0.1727143	3.544e-11	***
LTR	ERV1	LTR35	11	0.00908272713010594	109570	105	21.447	4.10683053668606	0.0177088407963075	107635.428	6	0.012	*	0.1047619	0.05346912;0.17971995	0.01048	*
LTR	ERV1	MER4B	329	0.271656111436805	109570	1738	393.768	17.9315285381842	0.325135208778869	107635.428	1	0.002	**	0.189298	0.1711296;0.2085217	0.0001724	***
LTR	ERV1	MER34A1	107	0.0883501639019396	109570	775	154.658	11.0100980131086	0.127701492044357	107635.428	1	0.002	**	0.1380645	0.1145462;0.1643747	1.001e-05	***
LTR	ERV1	MER89	251	0.20725131905969	109570	1388	273.306	14.481577264928	0.225669438274612	107635.428	65	0.13	ns	0.1808357	0.1609198;0.2021124	0.1375	ns
LTR	ERV1	MER92D	17	0.0140369419283455	109570	231	45.631	6.15408089902234	0.0376776292430785	107635.428	1	0.002	**	0.07359307	0.04345291;0.11521622	2.15e-07	***
LTR	ERV1	MER49	268	0.221288260988036	109570	1335	298.086	14.6480431856671	0.246130345391342	107635.428	20	0.04	*	0.2007491	0.1795649;0.2232591	0.04863	*
LTR	ERV1	LTR1A1	69	0.0569734701797554	109570	359	79.167	8.01082294675673	0.0653683871553724	107635.428	125	0.25	ns	0.1922006	0.1527331;0.2368305	0.2035	ns
LTR	ERV1	LTR72	42	0.0346795035876772	109570	153	34.204	5.17079501828501	0.0282423271598312	107635.428	946	0.112	ns	0.2745098	0.2055482;0.3524247	0.1449	ns
LTR	ERV1	MER34D	43	0.0355052060540505	109570	249	53.717	6.67948549863884	0.0443542593861728	107635.428	52	0.104	ns	0.1726908	0.1278859;0.2254781	0.1056	ns
LTR	ERV1	LTR27C	24	0.0198168591929584	109570	120	23.87	4.50948283458707	0.0197095178723299	107635.428	563	0.878	ns	0.2	0.1325476;0.2828099	1	ns
LTR	ERV1	LTR26	192	0.158534873543667	109570	596	133.007	10.1540166956262	0.109824207944909	107635.428	1001	0.002	**	0.3221477	0.2847535;0.3613155	3.01e-08	***
LTR	ERV1	LTR29	118	0.0974328910320455	109570	708	154.797	10.043040060343	0.127816264687183	107635.428	1	0.002	**	0.1666667	0.1399443;0.1962002	0.0006399	***
LTR	ERV1	LTR23	131	0.108167023094898	109570	856	174.46	11.6048728158939	0.14405205228348	107635.428	1	0.002	**	0.1530374	0.1295626;0.1789287	0.0001562	***
LTR	ERV1	MER61E	78	0.0644047923771148	109570	318	62.761	7.02033931973122	0.0518219124920526	107635.428	986	0.032	*	0.245283	0.1989894;0.2963917	0.03451	*
LTR	ERV1	PABL_A	96	0.0792674367718336	109570	524	127.155	10.0523641510356	0.104992197111693	107635.428	1	0.002	**	0.1832061	0.1509953;0.2190380	0.0013	**
LTR	ERV1	MER65D	62	0.0511935529151426	109570	470	88.098	8.63776632046777	0.0727427358825521	107635.428	1	0.002	**	0.1319149	0.1026550;0.1658983	0.001689	**
LTR	ERV1	MER57E1	78	0.0644047923771148	109570	501	101.313	8.85920518537169	0.0836543939756748	107635.428	5	0.01	**	0.1556886	0.1250531;0.1904532	0.008869	**
LTR	ERV1	LTR8	694	0.573037511663047	109570	3403	766.176	23.2365005747199	0.632633412876004	107635.428	2	0.004	**	0.2039377	0.1905121;0.2178739	0.002918	**
LTR	ERV1	LTR8A	317	0.261747681840326	109570	1442	325.146	16.0607170023829	0.268473854131402	107635.428	324	0.648	ns	0.2198336	0.1986998;0.2421148	0.6365	ns
LTR	ERV1	MER57B2	165	0.136240906951589	109570	1104	225.805	13.367859764176	0.186447745419416	107635.428	1	0.002	**	0.1494565	0.1289282;0.1718723	2.97e-06	***
LTR	ERV1	LTR39	207	0.170920410539266	109570	1272	263.096	14.7236398206955	0.217239016092941	107635.428	1	0.002	**	0.1627358	0.1428552;0.1841885	7.773e-05	***
LTR	ERV1	MER4E1	157	0.129635287220603	109570	1050	234.391	13.7102914298381	0.193537226795696	107635.428	1	0.002	**	0.1495238	0.1284841;0.1725488	2.666e-09	***
LTR	ERV1	LTR44	30	0.024771073991198	109570	218	45.791	6.0727421480907	0.0378097416376983	107635.428	5	0.01	**	0.1376147	0.09481224;0.19059065	0.007639	**
LTR	ERV1	LTR1B	69	0.0569734701797554	109570	321	65.307	7.4619321513554	0.0539241509714389	107635.428	717	0.57	ns	0.2149533	0.1712708;0.2639832	0.6274	ns
LTR	ERV1	LTR46	60	0.049542147982396	109570	255	63.832	6.67370319345371	0.0527062398335384	107635.428	313	0.626	ns	0.2352941	0.1846208;0.2922339	0.6134	ns
LTR	ERV1	LTR1B1	43	0.0355052060540505	109570	168	34.999	5.28440383808088	0.028898760620598	107635.428	936	0.132	ns	0.2559524	0.1918428;0.3288828	0.1291	ns
LTR	ERV1	MER4D1	212	0.175048922871133	109570	1536	329.001	16.1827958610953	0.271656937139271	107635.428	1	0.002	**	0.1380208	0.1211505;0.1562879	2.55e-14	***
LTR	ERV1	HERV1_LTRa	8	0.00660561973098614	109570	27	6.616	2.40131428811604	0.00546284751752553	107635.428	789	0.426	ns	0.2962963	0.1375266;0.5018137	0.5074	ns
LTR	ERV1	LTR38B	41	0.0338538011213039	109570	226	48.619	6.24634740115021	0.0401448282126019	107635.428	139	0.278	ns	0.1814159	0.1334448;0.2379551	0.2567	ns
LTR	ERV1	LTR28B	67	0.0553220652470089	109570	261	55.805	6.88566535546039	0.0460783261359602	107635.428	954	0.096	ns	0.256705	0.2048299;0.3141977	0.09658	ns
LTR	ERV1	LTR1A2	160	0.132112394619723	109570	837	174.657	12.2970959811481	0.144214715669356	107635.428	125	0.25	ns	0.1911589	0.1650480;0.2194646	0.2177	ns
LTR	ERV1	MER51E	67	0.0553220652470089	109570	233	50.859	6.44893074142588	0.041994401737278	107635.428	995	0.014	*	0.2875536	0.2303306;0.3502730	0.01369	*
LTR	ERV1	MER72	147	0.12137826255687	109570	774	157.118	11.9009120536078	0.129732720111635	107635.428	221	0.442	ns	0.1899225	0.1628673;0.2193631	0.3958	ns
LTR	ERV1	MER92B	117	0.0966071885656722	109570	804	200.411	12.0980346106896	0.165479856988333	107635.428	1	0.002	**	0.1455224	0.1218614;0.1718159	7.211e-13	***
LTR	ERV1	LTR26C	70	0.0577991726461287	109570	312	70.799	7.48536102199684	0.0584589089167609	107635.428	509	0.986	ns	0.224359	0.1792798;0.2747574	0.9462	ns
LTR	ERV1	MER65A	240	0.198168591929584	109570	1394	278.933	14.6145165878005	0.230315666052895	107635.428	6	0.012	*	0.1721664	0.1526968;0.1930284	0.008991	**
LTR	ERV1	LTR10A	97	0.0800931392382069	109570	311	66.616	7.46191826705601	0.0550049954999216	107635.428	1001	0.002	**	0.3118971	0.2608125;0.3666082	5.65e-05	***
LTR	ERV1	MER51C	36	0.0297252887894376	109570	180	40.219	5.82417032374225	0.0332089274950664	107635.428	258	0.516	ns	0.2	0.1441836;0.2659714	0.5309	ns
LTR	ERV1	HERV-Fc1_LTR1	1	0.000825702466373267	109570	17	3.37909836065574	1.54247008251164	0.00279012985051131	107635.428	100	0.2	ns	0.05882353	0.001488174;0.286889397	0.2238	ns
LTR	ERV1	MER39	395	0.32615247421744	109570	3348	648.69	22.645810489641	0.535624932911675	107635.428	1	0.002	**	0.1179809	0.1072417;0.1293921	2.2e-16	***
LTR	ERV1	LTR71B	63	0.0520192553815158	109570	233	49.815	6.34578947366236	0.0411323683623843	107635.428	990	0.024	*	0.2703863	0.2144621;0.3322559	0.03779	*
LTR	ERV1	MER34B	96	0.0792674367718336	109570	667	135.814	10.2636614688301	0.112141954768019	107635.428	1	0.002	**	0.143928	0.1181630;0.1728897	7.816e-05	***
LTR	ERV1	LTR19B	69	0.0569734701797554	109570	283	58.346	6.89709024544798	0.0481764361030146	107635.428	952	0.1	ns	0.2438163	0.1949400;0.2981448	0.1227	ns
LTR	ERV1	MER67C	158	0.130460989686976	109570	1648	344.004	16.27257757028	0.284044951242269	107635.428	1	0.002	**	0.09587379	0.08208521;0.11112028	2.2e-16	***
LTR	ERV1	LTR51	70	0.0577991726461287	109570	414	89.333	8.24002481847045	0.0737624784285231	107635.428	7	0.014	*	0.1690821	0.1342443;0.2087312	0.01979	*
LTR	ERV1	LTR48B	155	0.127983882287856	109570	1013	208.718	13.1082532132356	0.172338967376496	107635.428	1	0.002	**	0.1530109	0.1313820;0.1766774	1.863e-05	***
LTR	ERV1	MER41C	138	0.113946940359511	109570	837	182.842	11.8480974596521	0.150973090356621	107635.428	1	0.002	**	0.1648746	0.1403541;0.1917806	0.0001369	***
LTR	ERV1	LTR27E	31	0.0255967764575713	109570	222	41.619	6.38816465408084	0.034364910947989	107635.428	45	0.09	ns	0.1396396	0.09689059;0.19231559	0.07084	ns
LTR	ERV1	LTR1	67	0.0553220652470089	109570	244	50.862	6.40390240134607	0.0419968788446771	107635.428	996	0.012	*	0.2745902	0.2195886;0.3351599	0.01429	*
LTR	ERV1	LTR31	55	0.0454136356505297	109570	241	53.893	6.65205237507948	0.0444995830202545	107635.428	606	0.792	ns	0.2282158	0.1767948;0.2864544	0.8771	ns
LTR	ERV1	MER87	43	0.0355052060540505	109570	165	39.209	5.42777853083375	0.0323749680040294	107635.428	773	0.458	ns	0.2606061	0.1954666;0.3345556	0.4659	ns
LTR	ERV1	LTR4	23	0.0189911567265851	109570	102	23.434	4.36402207701665	0.0193495115969911	107635.428	518	0.968	ns	0.2254902	0.1486312;0.3188873	1	ns
LTR	ERV1	MER34C_	103	0.0850473540364465	109570	651	133.591	10.4851159581884	0.110306418185271	107635.428	3	0.006	**	0.1582181	0.1310175;0.1885595	0.002593	**
LTR	ERV1	MER61A	143	0.118075452691377	109570	811	160.655	11.2771960233983	0.132653229735197	107635.428	69	0.138	ns	0.1763255	0.1506953;0.2043329	0.1232	ns
LTR	ERV1	LTR12_	107	0.0883501639019396	109570	545	105.851	9.62317018473664	0.0874014317680767	107635.428	576	0.852	ns	0.1963303	0.1637858;0.2322071	0.9138	ns
LTR	ERV1	LTR10C	134	0.110644130494018	109570	519	131.707	10.0431078364725	0.108750794738624	107635.428	605	0.794	ns	0.2581888	0.2210426;0.2981145	0.8011	ns
LTR	ERV1	MER66B	397	0.327803879150187	109570	1430	329.836	15.8890391643285	0.272346398698693	107635.428	1001	0.002	**	0.2776224	0.2545383;0.3016236	3.837e-05	***
LTR	ERV1	LTR70	18	0.0148626443947188	109570	151	49.735	6.19541428462683	0.0410663121650744	107635.428	1	0.002	**	0.1192053	0.07220119;0.18184089	3.333e-09	***
LTR	ERV1	MER83B	35	0.0288995863230644	109570	147	36.568	5.33402548061292	0.0301942877903376	107635.428	413	0.826	ns	0.2380952	0.1717890;0.3152609	0.8487	ns
LTR	ERV1	HERV1_LTRd	4	0.00330280986549307	109570	16	3.080375782881	1.49915025207096	0.00254347388128133	107635.428	798	0.408	ns	0.25	0.07266204;0.52377082	0.5292	ns
LTR	ERV1	MER90	140	0.115598345292257	109570	701	147.037	10.2325136371927	0.121408813548126	107635.428	262	0.524	ns	0.1997147	0.1707214;0.2312605	0.5465	ns
LTR	ERV1	LTR12E	25	0.0206425616593317	109570	112	21.468	4.60371265069511	0.0177261805481013	107635.428	812	0.38	ns	0.2232143	0.1499624;0.3116286	0.4007	ns
LTR	ERV1	LTR61	48	0.0396337183859168	109570	184	37.267	5.36231903801569	0.0307714538143325	107635.428	982	0.04	*	0.2608696	0.1990359;0.3305797	0.05387	ns
LTR	ERV1	MER57F	61	0.0503678504487693	109570	413	82.86	8.57986095540097	0.0684177063636889	107635.428	6	0.012	*	0.1476998	0.1148999;0.1856461	0.006758	**
LTR	ERV1	MER72B	45	0.037156610986797	109570	188	37.198	5.53492831312488	0.0307144803441528	107635.428	927	0.15	ns	0.2393617	0.1802681;0.3068666	0.1691	ns
LTR	ERV1	MER50	447	0.36908900246885	109570	2531	525.417	20.5843344761454	0.433838112774443	107635.428	1	0.002	**	0.17661	0.1619368;0.1920354	9.689e-05	***
LTR	ERV1	LTR56	164	0.135415204485216	109570	976	202.462	12.8011102809258	0.167173372746864	107635.428	3	0.006	**	0.1680328	0.1450929;0.1929949	0.002064	**
LTR	ERV1	MER61B	70	0.0577991726461287	109570	429	87.585	8.22486616446878	0.0723191505173026	107635.428	18	0.036	*	0.1631702	0.1294632;0.2016029	0.03592	*
LTR	ERV1	LTR26E	27	0.0222939665920782	109570	118	25.749	4.67588097184508	0.0212610128066453	107635.428	658	0.688	ns	0.2288136	0.1565274;0.3151779	0.7394	ns
LTR	ERV1	LTR1D	50	0.0412851233186634	109570	296	59.319	7.54878952039486	0.0489798446027958	107635.428	116	0.232	ns	0.1689189	0.1280505;0.2165602	0.1913	ns
LTR	ERV1	MER57C2	59	0.0487164455160228	109570	454	82.954	8.28217836553153	0.068495322395528	107635.428	2	0.004	**	0.1299559	0.1004203;0.1644120	0.002886	**
LTR	ERV1	MER4A	175	0.144497931615322	109570	834	196.804	11.6768974446954	0.162501548192124	107635.428	34	0.068	ns	0.2098321	0.1826626;0.2390693	0.07945	ns
LTR	ERV1	MER52D	142	0.117249750225004	109570	657	138.235	11.6793913875331	0.114140980439109	107635.428	651	0.702	ns	0.2161339	0.1852330;0.2496094	0.702	ns
LTR	ERV1	HERV-Fc1_LTR2	1	0.000825702466373267	109570	3	1.30337078651685	0.566172648812329	0.00107619647302583	107635.428	399	0.798	ns	0.3333333	0.008403759;0.905700676	1	ns
LTR	ERV1	LTR10D	39	0.0322023961885574	109570	181	42.55	5.73571254495886	0.0351336399441825	107635.428	309	0.618	ns	0.2154696	0.1579325;0.2825694	0.599	ns
LTR	ERV1	LTR35B	45	0.037156610986797	109570	206	44.31	5.70828209573462	0.0365868762849995	107635.428	599	0.806	ns	0.2184466	0.1640238;0.2811616	0.9324	ns
LTR	ERV1	MER65C	123	0.101561403363912	109570	680	146.798	10.9614483235268	0.121211470658663	107635.428	16	0.032	*	0.1808824	0.1526520;0.2119135	0.02836	*
LTR	ERV1	LTR7B	163	0.134589502018843	109570	845	189.06	12.337285301419	0.15610730829253	107635.428	19	0.038	*	0.1928994	0.1668120;0.2211482	0.03179	*
LTR	ERV1	LTR1F	39	0.0322023961885574	109570	132	29.396	4.71374621754326	0.0242723497015086	107635.428	980	0.044	*	0.2954545	0.2192634;0.3810721	0.04719	*
LTR	ERV1	MER52A	359	0.296427185428003	109570	1420	301.267	17.3815945997722	0.248756904936875	107635.428	1001	0.002	**	0.2528169	0.2303892;0.2762718	0.0002417	***
LTR	ERV1	LTR27B	32	0.0264224789239445	109570	150	31.537	5.05135102196899	0.0260401786820137	107635.428	584	0.836	ns	0.2133333	0.1507302;0.2876066	0.9202	ns
LTR	ERV1	MER4D	207	0.170920410539266	109570	1315	276.644	15.3946828567613	0.228425633107366	107635.428	1	0.002	**	0.1574144	0.1381328;0.1782407	1.259e-06	***
LTR	ERV1	MER4D0	86	0.071010412108101	109570	444	97.774	8.94275667212839	0.0807322329471798	107635.428	98	0.196	ns	0.1936937	0.1579534;0.2335732	0.1879	ns
LTR	ERV1	MER101	82	0.0677076022426079	109570	364	79.266	7.79885030411957	0.0654501316995434	107635.428	664	0.676	ns	0.2252747	0.1833711;0.2717111	0.7037	ns
LTR	ERV1	LTR10G	40	0.0330280986549307	109570	116	24.186	4.61461793637336	0.0199704398517038	107635.428	1001	0.002	**	0.3448276	0.2590409;0.4387503	0.0007949	***
LTR	ERV1	LTR1F1	38	0.0313766937221841	109570	221	43.917	6.06241402939983	0.0362623752157148	107635.428	184	0.368	ns	0.1719457	0.1246451;0.2282826	0.354	ns
LTR	ERV1	MER61D	45	0.037156610986797	109570	267	53.513	6.69287872485567	0.0441858160830326	107635.428	119	0.238	ns	0.1685393	0.1256694;0.2189414	0.221	ns
LTR	ERV1	MER51D	36	0.0297252887894376	109570	151	34.542	5.0216982638798	0.0285214145934654	107635.428	663	0.678	ns	0.2384106	0.1729080;0.3144667	0.7716	ns
LTR	ERV1	MER57C1	28	0.0231196690584515	109570	187	39.43	5.52608700959708	0.0325574482490979	107635.428	26	0.052	ns	0.1497326	0.1018601;0.2090840	0.03929	*
LTR	ERV1	MER67D	59	0.0487164455160228	109570	1042	189.673	12.380037816434	0.156613463904417	107635.428	1	0.002	**	0.05662188	0.04337911;0.07243356	2.2e-16	***
LTR	ERV1	MER41A	536	0.442576521976071	109570	2558	562.653	20.9241107196796	0.464583969812318	107635.428	106	0.212	ns	0.2095387	0.1939113;0.2258338	0.206	ns
LTR	ERV1	MER66C	114	0.0941300811665524	109570	589	130.362	9.84895720154972	0.107640224921352	107635.428	51	0.102	ns	0.1935484	0.1623963;0.2278092	0.1121	ns
LTR	ERV1	MER4A1_	105	0.086698758969193	109570	400	97.972	8.68565810152902	0.0808957220355217	107635.428	815	0.374	ns	0.2625	0.2200275;0.3085265	0.4158	ns
LTR	ERV1	LTR9	169	0.139543716817082	109570	810	169.164	11.8767066209518	0.139679132021567	107635.428	516	0.972	ns	0.208642	0.1811435;0.2382789	1	ns
LTR	ERV1	MER57B1	155	0.127983882287856	109570	1010	211.527	13.0255493525585	0.174658365604538	107635.428	1	0.002	**	0.1534653	0.1317770;0.1771948	6.977e-06	***
LTR	ERV1	LTR37A	289	0.238628012781874	109570	1963	402.703	17.3898014996203	0.332512860315914	107635.428	1	0.002	**	0.1472236	0.1318302;0.1636788	4.6e-11	***
LTR	ERV1	MER66D	42	0.0346795035876772	109570	246	56.01	6.79220391581657	0.0462475951415667	107635.428	23	0.046	*	0.1707317	0.1259053;0.2236900	0.03315	*
LTR	ERV1	PRIMA4_LTR	65	0.0536706603142624	109570	334	71.797	7.40152508430347	0.0592829599782015	107635.428	198	0.396	ns	0.1946108	0.1535288;0.2412037	0.3871	ns
LTR	ERV1	PrimLTR79	38	0.0313766937221841	109570	141	29.029	4.61578427403884	0.0239693168963496	107635.428	980	0.044	*	0.2695035	0.1983026;0.3506529	0.07573	ns
LTR	ERV1	MER83C	41	0.0338538011213039	109570	151	31.295	4.92465503636827	0.0258403586851514	107635.428	978	0.048	*	0.2715232	0.2024225;0.3498197	0.0563	ns
LTR	ERV1	MER110A	110	0.0908272713010594	109570	635	130.537	10.5075706059983	0.107784722852967	107635.428	22	0.044	*	0.1732283	0.1445812;0.2049514	0.04406	*
LTR	ERV1	LTR9D	168	0.138718014350709	109570	724	161.193	11.8215692909402	0.133097457662106	107635.428	734	0.536	ns	0.2320442	0.2017480;0.2645414	0.532	ns
LTR	ERV1	LTR06	14	0.0115598345292257	109570	98	21.874	4.09400597030402	0.0180614157494488	107635.428	32	0.064	ns	0.1428571	0.08035951;0.22806050	0.0677	ns
LTR	ERV1	LTR19C	38	0.0313766937221841	109570	129	32.134	4.70448468763328	0.0265331230544386	107635.428	913	0.178	ns	0.2945736	0.2176201;0.3812187	0.2623	ns
LTR	ERV1	LTR59	27	0.0222939665920782	109570	114	23.781	4.35545738229741	0.0196360303528227	107635.428	808	0.388	ns	0.2368421	0.1622493;0.3255742	0.4887	ns
LTR	ERV1	LTR78	692	0.571386106730301	109570	4812	909.896	26.9588940048728	0.75130337134317	107635.428	1	0.002	**	0.1438071	0.1340073;0.1540413	2.2e-16	***
LTR	ERV1	MER34A	231	0.190737269732225	109570	1464	299.723	15.8497787519727	0.247482020328795	107635.428	1	0.002	**	0.1577869	0.1394729;0.1774851	5.584e-06	***
LTR	ERV1	MER31A	278	0.229545285651768	109570	1349	285.254	14.8934649863388	0.23553493134284	107635.428	324	0.648	ns	0.2060786	0.1847820;0.2286635	0.6647	ns
LTR	ERV1	LTR10B1	73	0.0602762800452485	109570	171	35.789	5.3358176458674	0.0295510655690329	107635.428	1001	0.002	**	0.4269006	0.3516955;0.5046845	1.645e-10	***
LTR	ERV1	HERV-Fc2_LTR	1	0.000825702466373267	109570	4	1.78868360277136	0.816257566815766	0.00147692046236974	107635.428	374	0.748	ns	0.25	0.006309463;0.805879550	0.6333	ns
LTR	ERV1	MER41G	30	0.024771073991198	109570	114	25.893	4.60464480212685	0.021379913961803	107635.428	833	0.338	ns	0.2631579	0.1851191;0.3538941	0.3711	ns
LTR	ERV1	MER41E	82	0.0677076022426079	109570	360	74.465	7.91690927398138	0.0614859341584853	107635.428	837	0.33	ns	0.2277778	0.1854599;0.2746371	0.3291	ns
LTR	ERV1	LTR1C1	21	0.0173397517938386	109570	70	13.719	3.44382039295008	0.0113278121361749	107635.428	983	0.038	*	0.3	0.1962270;0.4213339	0.03452	*
LTR	ERV1	MER87B	49	0.0404594208522901	109570	202	42.344	5.90004020956421	0.0349635452361096	107635.428	895	0.214	ns	0.2425743	0.1851690;0.3076998	0.2609	ns
LTR	ERV1	MER4CL34	159	0.131286692153349	109570	896	177.803	12.3195764116695	0.146812375628566	107635.428	69	0.138	ns	0.1774554	0.1529746;0.2040773	0.1212	ns
LTR	ERV1	LTR19A	111	0.0916529737674326	109570	447	98.341	8.67317375260884	0.0812004062456134	107635.428	945	0.114	ns	0.2483221	0.2089315;0.2910798	0.1534	ns
LTR	ERV1	HERV1_LTRc	6	0.0049542147982396	109570	34	7.63563563563564	2.38804876943957	0.00630476317667195	107635.428	343	0.686	ns	0.1764706	0.06764065;0.34531513	0.6809	ns
LTR	ERV1	LTR7Y	24	0.0198168591929584	109570	257	60.973	7.15174233445378	0.0503455564821772	107635.428	1	0.002	**	0.09338521	0.06075295;0.13576073	4.206e-09	***
LTR	ERV1	LOR1a	190	0.156883468610921	109570	808	163.804	11.2777112381356	0.135253366801807	107635.428	993	0.018	*	0.2351485	0.2062982;0.2659454	0.02553	*
LTR	ERV1	LTR12B	37	0.0305509912558109	109570	171	32.158	5.88996839785476	0.0265529399136315	107635.428	832	0.34	ns	0.2163743	0.1571573;0.2856911	0.329	ns
LTR	ERV1	LTR54	159	0.131286692153349	109570	1113	239.29	13.436682791688	0.197582343178459	107635.428	1	0.002	**	0.1428571	0.1228152;0.1648073	9.8e-10	***
LTR	ERV1	MER51A	238	0.196517186996838	109570	941	219.119	13.6965117250135	0.180927098729244	107635.428	918	0.168	ns	0.2529224	0.2254266;0.2819739	0.1535	ns
LTR	ERV1	LTR12D	92	0.0759646269063406	109570	490	95.515	9.49568022539423	0.0788669710756426	107635.428	378	0.756	ns	0.1877551	0.1541293;0.2252002	0.7323	ns
LTR	ERV1	LTR48	118	0.0974328910320455	109570	975	200.463	13.1848576583698	0.165522793516584	107635.428	1	0.002	**	0.1210256	0.1012089;0.1431626	5.45e-12	***
LTR	ERV1	LTR43	105	0.086698758969193	109570	424	86.439	8.41968943430635	0.0713728954908388	107635.428	991	0.022	*	0.2476415	0.2072615;0.2915836	0.02979	*
LTR	ERV1	MER92A	24	0.0198168591929584	109570	151	35.383	5.07326808369605	0.0292158303676853	107635.428	10	0.02	*	0.1589404	0.1045700;0.2271979	0.02714	*
LTR	ERV1	LTR2C	87	0.0718361145744742	109570	291	68.019	7.43154538887215	0.0561634560602432	107635.428	996	0.012	*	0.2989691	0.2469380;0.3551483	0.01028	*
LTR	ERV1	LTR17	149	0.123029667489617	109570	843	177.304	12.3718489582862	0.146400350097846	107635.428	11	0.022	*	0.1767497	0.1515726;0.2042095	0.01599	*
LTR	ERV1	MER50C	12	0.0099084295964792	109570	85	19.968	3.93452112161778	0.0164876268485414	107635.428	23	0.046	*	0.1411765	0.07513135;0.23362462	0.04072	*
LTR	ERV1	MER57D	50	0.0412851233186634	109570	452	84.027	8.12097415469482	0.0693813011419465	107635.428	1	0.002	**	0.1106195	0.08322654;0.14322933	1.621e-05	***
LTR	ERV1	LTR45	37	0.0305509912558109	109570	174	36.754	5.49323763000106	0.0303478684490831	107635.428	560	0.884	ns	0.2126437	0.1543591;0.2809847	0.9263	ns
LTR	ERV1	LTR73	29	0.0239453715248247	109570	217	43.191	6.02651124929157	0.0356629152251278	107635.428	8	0.016	*	0.1336406	0.09136144;0.18626066	0.01368	*
LTR	ERV1	MER92C	17	0.0140369419283455	109570	128	27.986	4.66170950784533	0.0231081092239223	107635.428	15	0.03	*	0.1328125	0.07931095;0.20411080	0.01822	*
LTR	ERV1	LTR24	51	0.0421108257850366	109570	308	75.549	7.70213749045821	0.062380995632034	107635.428	2	0.004	**	0.1655844	0.1258428;0.2118981	0.0008955	***
LTR	ERV1	LTR24C	48	0.0396337183859168	109570	382	83.672	8.07326412262064	0.069088176766384	107635.428	1	0.002	**	0.1256545	0.09411966;0.16312828	4.105e-06	***
LTR	ERV1	MER84	46	0.0379823134531703	109570	358	76.037	8.03705326753687	0.0627839384356241	107635.428	1	0.002	**	0.1284916	0.09562946;0.16764818	5.671e-05	***
LTR	ERV1	LTR15	66	0.0544963627806356	109570	264	59.899	6.74717150540308	0.0494587520332923	107635.428	838	0.328	ns	0.25	0.1989439;0.3067641	0.3779	ns
LTR	ERV1	MER4C	128	0.105689915695778	109570	668	147.382	10.88156626982	0.121693680899025	107635.428	38	0.076	ns	0.1916168	0.1624388;0.2235487	0.0761	ns
LTR	ERV1	LTR27	60	0.049542147982396	109570	315	67.761	7.51041179199152	0.0559504248239189	107635.428	161	0.322	ns	0.1904762	0.148616;0.238267	0.3043	ns
LTR	ERV1	LTR1B0	31	0.0255967764575713	109570	92	22.093	4.38424139077361	0.0182422445895846	107635.428	981	0.042	*	0.3369565	0.2416966;0.4430393	0.03724	*
LTR	ERV1	LTR28	28	0.0231196690584515	109570	139	33.952	5.31092288608127	0.0280342501383052	107635.428	152	0.304	ns	0.2014388	0.1382247;0.2778058	0.2774	ns
LTR	ERV1	LTR9A1	110	0.0908272713010594	109570	479	110.534	9.42792287461717	0.0912681964181027	107635.428	496	0.992	ns	0.2296451	0.1927027;0.2699626	1	ns
LTR	ERV1	LTR72B	41	0.0338538011213039	109570	163	35.604	5.11011715103453	0.0293983106127538	107635.428	875	0.254	ns	0.2515337	0.1869489;0.3253825	0.2981	ns
LTR	ERV1	LTR21A	28	0.0231196690584515	109570	94	22.669	4.11221951619188	0.0187178492102156	107635.428	913	0.178	ns	0.2978723	0.2079006;0.4009990	0.2271	ns
LTR	ERV1	LTR37B	225	0.185783054933985	109570	2032	412.94	17.9813160732947	0.340965576464177	107635.428	1	0.002	**	0.1107283	0.09740753;0.12518355	2.2e-16	***
LTR	ERV1	MER39B	188	0.155232063678174	109570	1186	264.342	14.1883171780287	0.218267841366042	107635.428	1	0.002	**	0.158516	0.1381755;0.1805655	3.969e-08	***
LTR	ERV1	EUTREP7	34	0.0280738838566911	109570	275	56.685	6.8820882105752	0.0468049443063686	107635.428	1	0.002	**	0.1236364	0.08716212;0.16846490	0.0004374	***
LTR	ERV1	MER34	190	0.156883468610921	109570	1330	265.156	14.2418571294089	0.21893996317367	107635.428	1	0.002	**	0.1428571	0.1244802;0.1628276	9.735e-08	***
LTR	ERV1	LTR45B	92	0.0759646269063406	109570	444	93.816	9.07571002800952	0.0774641025852744	107635.428	449	0.898	ns	0.2072072	0.1704391;0.2479283	0.8617	ns
LTR	ERV1	MER41D	117	0.0966071885656722	109570	472	117.016	9.19087679257078	0.0966203998051342	107635.428	537	0.93	ns	0.2478814	0.2095529;0.2894017	1	ns
LTR	ERV1	LTR1F2	29	0.0239453715248247	109570	135	27.068	4.70143376848802	0.0223501143597916	107635.428	703	0.598	ns	0.2148148	0.1488333;0.2937210	0.6676	ns
LTR	ERV1	LTR1E	51	0.0421108257850366	109570	296	60.198	7.4683714806223	0.0497056370707379	107635.428	128	0.256	ns	0.1722973	0.1310594;0.2202364	0.1942	ns
LTR	ERV1	LTR26B	32	0.0264224789239445	109570	138	29.242	4.69291588028802	0.0241451915216871	107635.428	755	0.494	ns	0.2318841	0.1643364;0.3112942	0.5338	ns
LTR	ERV1	LTR71A	31	0.0255967764575713	109570	166	32.674	5.41692413340513	0.0269790023862801	107635.428	426	0.852	ns	0.186747	0.1305531;0.2544745	0.8452	ns
LTR	ERV1	LTR38C	28	0.0231196690584515	109570	127	29.208	4.91557716844104	0.0241171176378304	107635.428	441	0.882	ns	0.2204724	0.1517795;0.3026400	0.916	ns
LTR	ERV1	LTR2B	63	0.0520192553815158	109570	326	75.443	7.38263193273607	0.0622934711705984	107635.428	47	0.094	ns	0.1932515	0.1518145;0.2403630	0.1147	ns
LTR	ERV1	MER48	41	0.0338538011213039	109570	193	42.002	5.53919476807583	0.03468115499261	107635.428	474	0.948	ns	0.2124352	0.1569699;0.2769559	0.9306	ns
LTR	ERV1	MER66A	95	0.0784417343054604	109570	331	76.646	7.6442866978626	0.0632867912376454	107635.428	992	0.02	*	0.2870091	0.2388644;0.3390119	0.01892	*
LTR	ERV1	LTR21B	7	0.00577991726461287	109570	36	8.125	2.48868812199692	0.0067088325392828	107635.428	416	0.832	ns	0.1944444	0.08194364;0.36024802	0.842	ns
LTR	ERV1	LTR36	98	0.0809188417045802	109570	484	106.055	9.33193763695729	0.0875698750712168	107635.428	206	0.412	ns	0.2024793	0.1675559;0.2410839	0.4098	ns
LTR	ERV1	LTR1D1	78	0.0644047923771148	109570	311	69.474	7.76914948264504	0.0573648531488164	107635.428	878	0.248	ns	0.2508039	0.2035974;0.3028273	0.2473	ns
LTR	ERV1	MER110	78	0.0644047923771148	109570	784	146.605	10.7118494536993	0.121052110082653	107635.428	1	0.002	**	0.0994898	0.07943822;0.12261007	1.703e-11	***
LTR	ERV1	LTR26D	54	0.0445879331841564	109570	196	45.093	5.79879099269641	0.0372334013161697	107635.428	952	0.1	ns	0.2755102	0.2142469;0.3437016	0.1486	ns
LTR	ERV1	PABL_B	68	0.0561477677133822	109570	377	84.361	7.96744370291746	0.0696570857657152	107635.428	29	0.058	ns	0.1803714	0.1428744;0.2229742	0.04773	*
LTR	ERV1	MER67B	87	0.0718361145744742	109570	482	105.787	9.25987993315121	0.0873485868102288	107635.428	20	0.04	*	0.1804979	0.1471743;0.2177977	0.04155	*
LTR	ERV1	LOR1b	221	0.182480245068492	109570	1101	223.079	13.753978730932	0.184196880496082	107635.428	457	0.914	ns	0.2007266	0.1774379;0.2256263	0.9105	ns
LTR	ERV1	LTR34	60	0.049542147982396	109570	264	64.011	7.03707321259339	0.0528540405750192	107635.428	308	0.616	ns	0.2272727	0.1781450;0.2826364	0.6153	ns
LTR	ERV1	MER83	113	0.0933043787001792	109570	466	99.769	8.78765394527241	0.0823795093675945	107635.428	938	0.128	ns	0.2424893	0.2042431;0.2840391	0.1419	ns
LTR	ERV1	LTR27D	34	0.0280738838566911	109570	273	47.526	6.43169423174724	0.0392423354168559	107635.428	24	0.048	*	0.1245421	0.08781258;0.16966682	0.0309	*
LTR	ERV1	MER34C2	103	0.0850473540364465	109570	590	124.728	10.2401600025037	0.102988217225805	107635.428	25	0.05	*	0.1745763	0.1447906;0.2076619	0.03001	*
LTR	ERV1	MER57E2	10	0.00825702466373267	109570	76	16.474	3.5363582722668	0.0136026224310332	107635.428	34	0.068	ns	0.1315789	0.06494157;0.22869579	0.09319	ns
LTR	ERV1	LTR10E	99	0.0817445441709534	109570	288	63.624	7.12062689145607	0.0525344937205327	107635.428	1001	0.002	**	0.34375	0.2890207;0.4017328	2.256e-06	***
LTR	ERV1	LTR65	87	0.0718361145744742	109570	462	103.315	8.47806892238159	0.0853074503133541	107635.428	36	0.072	ns	0.1883117	0.1536712;0.2269992	0.07381	ns
LTR	ERV1	LTR75_1	37	0.0305509912558109	109570	129	30.433	4.83289435720128	0.0251286031591376	107635.428	917	0.17	ns	0.2868217	0.2106574;0.3730477	0.1779	ns
LTR	ERV1	LTR2	178	0.146975039014442	109570	854	187.12	12.1815430053007	0.154505445507766	107635.428	246	0.492	ns	0.2084309	0.1816473;0.2372431	0.4819	ns
LTR	ERV1	tot	16633	13.7339091231866	109570	134544	21095.921	108.247985595046	17.4189540001156	107635.428	1	0.002	**	0.123625	0.1218706;0.1253956	2.2e-16	***
LTR	ERV1	MER61C	44	0.0363309085204238	109570	312	60.636	6.91399358600421	0.0500672947510094	107635.428	8	0.016	*	0.1410256	0.1043751;0.1846607	0.01796	*
LTR	ERV1	LTR38	46	0.0379823134531703	109570	237	52.836	6.33808135600004	0.0436268155132979	107635.428	160	0.32	ns	0.1940928	0.1457449;0.2502686	0.3107	ns
LTR	ERV1	LTR1C	31	0.0255967764575713	109570	65	15.673	3.59485660270252	0.0129412347554682	107635.428	1001	0.002	**	0.4769231	0.3514597;0.6045575	3.392e-05	***
LTR	ERV1	LTR60	14	0.0115598345292257	109570	42	12.178	2.89667166014836	0.0100554046354936	107635.428	801	0.402	ns	0.3333333	0.1956680;0.4954875	0.5022	ns
LTR	ERV1	HERV1_LTRe	7	0.00577991726461287	109570	31	6.17151454363089	2.27781138637216	0.00509583477993452	107635.428	737	0.53	ns	0.2258065	0.09594217;0.41096387	0.6563	ns
LTR	ERV1	LTR7	290	0.239453715248247	109570	2350	480.483	19.6131176865226	0.396735998150427	107635.428	1	0.002	**	0.1234043	0.1103693;0.1373858	2.2e-16	***
LTR	ERV1	MER67A	65	0.0536706603142624	109570	476	95.593	8.75030964703072	0.0789313758680197	107635.428	2	0.004	**	0.1365546	0.1069955;0.1707150	0.0003034	***
LTR	ERV1	MER34C	27	0.0222939665920782	109570	198	37.523	5.50179432010509	0.0309828336457241	107635.428	31	0.062	ns	0.1363636	0.09182582;0.19216828	0.05691	ns
LTR	ERV1	LTR28C	42	0.0346795035876772	109570	227	48.548	6.50722982843237	0.0400862033374894	107635.428	185	0.37	ns	0.185022	0.1367217;0.2417520	0.3312	ns
LTR	ERV1	MER57A1	184	0.151929253812681	109570	1058	215.421	12.9550605013096	0.177873651008596	107635.428	10	0.02	*	0.173913	0.1515331;0.1981230	0.01613	*
LTR	ERV1	LTR7C	81	0.0668818997762346	109570	320	75.264	7.59789655312785	0.0621456704291176	107635.428	802	0.4	ns	0.253125	0.2064038;0.3044814	0.4684	ns
LTR	ERV1	MER65B	38	0.0313766937221841	109570	198	39.343	5.5699529060285	0.0324856121345234	107635.428	440	0.88	ns	0.1919192	0.1395382;0.2537710	0.859	ns
LTR	ERV1	LTR38A1	26	0.0214682641257049	109570	167	34.25	5.12481841275998	0.0282803094732844	107635.428	63	0.126	ns	0.1556886	0.1042922;0.2197396	0.1251	ns
LTR	ERV1	LTR35A	30	0.024771073991198	109570	93	20.341	4.05180652748081	0.0167956138684986	107635.428	992	0.02	*	0.3225806	0.2293234;0.4274946	0.023	*
LTR	ERV1	LTR30	18	0.0148626443947188	109570	145	25.942	4.5348871211091	0.0214203733826553	107635.428	42	0.084	ns	0.1241379	0.07525916;0.18908092	0.1031	ns
LTR	ERV1	LTR1C3	18	0.0148626443947188	109570	66	15.734	3.38625319648586	0.012991602605917	107635.428	780	0.444	ns	0.2727273	0.1703266;0.3963572	0.563	ns
LTR	ERV1	LTR76	58	0.0478907430496495	109570	188	41.655	5.92444715345441	0.0343946362367784	107635.428	995	0.014	*	0.3085106	0.2433308;0.3798460	0.006243	**
LTR	ERV1	MER52C	133	0.109818428027645	109570	381	85.752	8.52274211349452	0.0708056378964404	107635.428	1001	0.002	**	0.3490814	0.3012412;0.3992875	3.703e-08	***
LTR	ERV1	LTR8B	355	0.29312437556251	109570	1611	352.074	16.7497187163569	0.290708370145902	107635.428	579	0.846	ns	0.22036	0.2003336;0.2414106	0.8565	ns
LTR	ERV1	LTR10B	31	0.0255967764575713	109570	79	17.979	3.69272192226753	0.014845304642925	107635.428	1001	0.002	**	0.3924051	0.2843811;0.5087484	0.001085	**
LTR	ERV1	LTR54B	136	0.112295535426764	109570	861	181.736	11.4721364145443	0.150059863428812	107635.428	1	0.002	**	0.1579559	0.1342186;0.1840605	9.969e-05	***
LTR	ERV1	MER4A1	453	0.37404321726709	109570	2254	499.362	18.988984636824	0.412324435013087	107635.428	12	0.024	*	0.200976	0.1846079;0.2181252	0.01834	*
LTR	Gypsy	MamGypsy2-I	185	0.152754956279054	109570	2287	445.803	18.7969549799034	0.368100636616602	107635.428	1	0.002	**	0.080892	0.07004066;0.09283068	2.2e-16	***
LTR	Gypsy	MamGypLTR3a	256	0.211379831391556	109570	1326	264.937	14.5352779576211	0.218759134333534	107635.428	279	0.558	ns	0.1930618	0.1721391;0.2153542	0.5594	ns
LTR	Gypsy	X1_LR	2	0.00165140493274653	109570	15	2.73247033441208	1.3077492258556	0.00225620749441584	107635.428	428	0.856	ns	0.1333333	0.01657591;0.40460270	1	ns
LTR	Gypsy	MamGypLTR1d	190	0.156883468610921	109570	751	148.864	11.0278337454424	0.12291737195419	107635.428	1001	0.002	**	0.252996	0.2222591;0.2856864	0.0002456	***
LTR	Gypsy	tot	2807	2.31774682310976	109570	18029	3346.998	49.7940502815692	2.76362450354639	107635.428	1	0.002	**	0.1556936	0.1504294;0.1610691	2.2e-16	***
LTR	Gypsy	MamGypLTR2b	193	0.159360576010041	109570	890	169.873	11.0449473453639	0.140264555070226	107635.428	982	0.04	*	0.2168539	0.1901914;0.2454051	0.04981	*
LTR	Gypsy	LTR81AB	38	0.0313766937221841	109570	266	50.908	6.32388547710405	0.0420348611581303	107635.428	24	0.048	*	0.1428571	0.1031185;0.1907707	0.04285	*
LTR	Gypsy	LTR104_Mam	369	0.304684210091736	109570	1971	373.726	16.9405993963587	0.308586479947816	107635.428	413	0.826	ns	0.1872146	0.1702149;0.2051500	0.8182	ns
LTR	Gypsy	LTR81	54	0.0445879331841564	109570	325	60.532	6.94025526498436	0.0499814216945066	107635.428	193	0.386	ns	0.1661538	0.1273532;0.2111657	0.3925	ns
LTR	Gypsy	MamGypLTR3	129	0.106515618162151	109570	675	127.831	10.3971409310223	0.105550371978961	107635.428	572	0.86	ns	0.1911111	0.1621131;0.2228387	0.9217	ns
LTR	Gypsy	MamGypsy2-LTR	107	0.0883501639019396	109570	904	171.716	11.4695638493752	0.141786324715752	107635.428	1	0.002	**	0.1183628	0.09802245;0.14122676	8.996e-09	***
LTR	Gypsy	MamGypLTR1b	280	0.231196690584515	109570	1214	242.755	13.8457459055004	0.200443402224442	107635.428	994	0.016	*	0.2306425	0.2072103;0.2553869	0.00877	**
LTR	Gypsy	LTR81C	128	0.105689915695778	109570	728	140.904	10.6471661086951	0.116344780321859	107635.428	119	0.238	ns	0.1758242	0.1488439;0.2054605	0.2409	ns
LTR	Gypsy	MamGypLTR4	131	0.108167023094898	109570	712	136.14	10.6474301015676	0.112411133772057	107635.428	340	0.68	ns	0.1839888	0.1561828;0.2144415	0.668	ns
LTR	Gypsy	MamGyp-int	132	0.108992725561271	109570	684	159.559	10.5213695980237	0.131748259832052	107635.428	7	0.014	*	0.1929825	0.1640535;0.2245880	0.01282	*
LTR	Gypsy	LTR81B	165	0.136240906951589	109570	1157	212.37	12.8180889138515	0.175354432783691	107635.428	1	0.002	**	0.1426102	0.1229578;0.1640986	0.0002614	***
LTR	Gypsy	MamGypLTR1c	235	0.194040079597718	109570	1139	225.108	13.0086725518618	0.185872230800353	107635.428	791	0.422	ns	0.2063213	0.1831643;0.2310056	0.4569	ns
LTR	Gypsy	LTR81A	138	0.113946940359511	109570	854	159.379	11.1139047088716	0.131599633388105	107635.428	28	0.056	ns	0.1615925	0.1375223;0.1880237	0.06496	ns
LTR	Gypsy	MamGypLTR2c	187	0.154406361211801	109570	1037	200.233	13.0635894136477	0.165332881949318	107635.428	168	0.336	ns	0.1803279	0.1573796;0.2051062	0.3066	ns
LTR	Gypsy	MamGypLTR1a	216	0.178351732736626	109570	1094	216.187	13.202815811233	0.178506139097837	107635.428	504	0.996	ns	0.1974406	0.1742342;0.2222864	1	ns
RC?	tot	tot	59	0.0487164455160228	109570	435	87.834	8.19191989411221	0.0725247504314295	107635.428	1	0.002	**	0.1356322	0.1048779;0.1714430	0.0004082	***
RC?	Helitron?	tot	59	0.0487164455160228	109570	435	87.834	8.19191989411221	0.0725247504314295	107635.428	1	0.002	**	0.1356322	0.1048779;0.1714430	0.0004082	***
RC?	Helitron?	Helitron2Na_Mam	59	0.0487164455160228	109570	435	87.834	8.19191989411221	0.0725247504314295	107635.428	1	0.002	**	0.1356322	0.1048779;0.1714430	0.0004082	***
Satellite	tot	tot	1431	1.18158022938015	109570	6330	1562.037	50.9432512296364	1.2897778034663	107635.428	8	0.016	*	0.2260664	0.2158112;0.2365745	0.0001187	***
Satellite	telo	tot	67	0.0553220652470089	109570	367	78.391	8.65962517134016	0.0647276420414668	107635.428	102	0.204	ns	0.1825613	0.1443753;0.2259577	0.161	ns
Satellite	telo	REP522	42	0.0346795035876772	109570	243	55.261	7.25889596085868	0.0456291439942531	107635.428	38	0.076	ns	0.1728395	0.1274978;0.2263607	0.04626	*
Satellite	telo	TAR1	26	0.0214682641257049	109570	124	23.213	4.50554446553698	0.0191670313519226	107635.428	778	0.448	ns	0.2096774	0.1417748;0.2919369	0.4914	ns
Satellite	acro	tot	31	0.0255967764575713	109570	61	9.596	2.8172186142933	0.00792344086731787	107635.428	1001	0.002	**	0.5081967	0.3769680;0.6386032	2.083e-10	***
Satellite	acro	ACRO1	31	0.0255967764575713	109570	61	9.596	2.8172186142933	0.00792344086731787	107635.428	1001	0.002	**	0.5081967	0.3769680;0.6386032	2.083e-10	***
Satellite	centr	tot	865	0.714232633412876	109570	1815	755.989	41.7198684852485	0.62422198185106	107635.428	995	0.014	*	0.476584	0.4533847;0.4998592	2.628e-07	***
Satellite	centr	GSATX	19	0.0156883468610921	109570	56	21.066	4.56798757775352	0.0173942481566192	107635.428	394	0.788	ns	0.3392857	0.2181093;0.4781137	0.6793	ns
Satellite	centr	HSAT4	35	0.0288995863230644	109570	100	59.662	8.09551068761528	0.0492630605487619	107635.428	1	0.002	**	0.35	0.2572938;0.4518494	1.009e-06	***
Satellite	centr	SST1	41	0.0338538011213039	109570	609	87.101	8.88108510671262	0.0719195105235779	107635.428	1	0.002	**	0.06732348	0.04874217;0.09022631	7.67e-09	***
Satellite	centr	ALR_Alpha	702	0.579643131394033	109570	844	536.944	38.4148742880485	0.443355985104327	107635.428	1001	0.002	**	0.8317536	0.8047759;0.8563899	2.2e-16	***
Satellite	centr	GSAT	62	0.0511935529151426	109570	39	17.221	6.07643662701111	0.014219422173414	107635.428	1001	0.002	**	na	na	na	na
Satellite	centr	GSATII	34	0.0280738838566911	109570	167	37.451	6.0122996221701	0.0309233830681452	107635.428	315	0.63	ns	0.2035928	0.1453058;0.2727061	0.5782	ns
Satellite	Satellite	CER	36	0.0297252887894376	109570	72	26.894	12.5808999297762	0.0222064421306426	107635.428	775	0.454	ns	0.5	0.3797571;0.6202429	0.02859	*
Satellite	Satellite	HSAT5	17	0.0140369419283455	109570	260	49.79	6.35580807579149	0.041111725800725	107635.428	1	0.002	**	0.06538462	0.03854704;0.10262487	1.318e-08	***
Satellite	Satellite	LSAU	10	0.00825702466373267	109570	129	6.52304609218437	2.42830391830157	0.00538609524658313	107635.428	943	0.118	ns	0.07751938	0.0377990;0.1379411	0.1578	ns
Satellite	Satellite	SATR1	144	0.11890115515775	109570	670	145.328	12.502829149306	0.119997688033094	107635.428	479	0.958	ns	0.2149254	0.1843878;0.2479977	0.9254	ns
Satellite	Satellite	HSATI	9	0.0074313221973594	109570	45	14.115	3.38100668532409	0.0116547903128587	107635.428	89	0.178	ns	0.2	0.09575727;0.34595830	0.1097	ns
Satellite	Satellite	(CATTC)n	4	0.00330280986549307	109570	2	1.6460396039604	1.37541661937013	0.00135913896073817	107635.428	384	0.768	ns	na	na	na	na
Satellite	Satellite	(GAATG)n	12	0.0099084295964792	109570	18	7.46693386773547	3.79362406787234	0.00616546571083526	107635.428	898	0.208	ns	0.6666667	0.4099252;0.8665726	0.05232	ns
Satellite	Satellite	tot	478	0.394685778926422	109570	4087	741.072	27.9165210609801	0.61190497816017	107635.428	1	0.002	**	0.1169562	0.1072577;0.1272059	2.2e-16	***
Satellite	Satellite	D20S16	31	0.0255967764575713	109570	269	50.218	6.5695993512265	0.0414651264563327	107635.428	2	0.004	**	0.1152416	0.07965861;0.15957485	0.002175	**
Satellite	Satellite	SAR	3	0.0024771073991198	109570	1	1.34251968503937	0.741755175726927	0.00110852181509167	107635.428	250	0.5	ns	na	na	na	na
Satellite	Satellite	HSAT6	1	0.000825702466373267	109570	17	4.66599799398195	1.80354885876145	0.00385272605172361	107635.428	33	0.066	ns	0.05882353	0.001488174;0.286889397	0.05474	ns
Satellite	Satellite	BSR_Beta	95	0.0784417343054604	109570	1870	230.124	14.4579270870916	0.190013954371682	107635.428	1	0.002	**	0.05080214	0.04129344;0.06174899	2.2e-16	***
Satellite	Satellite	SATR2	94	0.0776160318390871	109570	418	89.213	9.45415316207708	0.0736633941325583	107635.428	715	0.574	ns	0.2248804	0.1857297;0.2679757	0.5511	ns
Satellite	Satellite	MSR1	106	0.0875244614355663	109570	316	133	9.11202661481128	0.109818428027645	107635.428	2	0.004	**	0.335443	0.2835638;0.3904417	0.00206	**
RC	tot	tot	220	0.181654542602119	109570	1796	361.896	16.7866308404925	0.29881841977062	107635.428	1	0.002	**	0.1224944	0.1076792;0.1385547	2.2e-16	***
RC	Helitron	tot	220	0.181654542602119	109570	1796	361.896	16.7866308404925	0.29881841977062	107635.428	1	0.002	**	0.1224944	0.1076792;0.1385547	2.2e-16	***
RC	Helitron	Helitron1Na_Mam	43	0.0355052060540505	109570	326	66.727	7.13087093701185	0.055096648473689	107635.428	4	0.008	**	0.1319018	0.09712856;0.17353311	0.0007482	***
RC	Helitron	Helitron1Nb_Mam	44	0.0363309085204238	109570	359	72.27	7.61242727709428	0.059673517244796	107635.428	1	0.002	**	0.1225627	0.09048361;0.16102466	0.0001249	***
RC	Helitron	Helitron3Na_Mam	150	0.12385536995599	109570	1111	223.952	13.4566257574764	0.184917718749226	107635.428	1	0.002	**	0.1350135	0.1154558;0.1565261	9.41e-09	***
Unknown	tot	tot	1211	0.999925686778026	109570	6436	1230.571	31.4696567871068	1.01608550974742	107635.428	274	0.548	ns	0.1881603	0.1786770;0.1979271	0.547	ns
Unknown	Unknown	UCON84	16	0.0132112394619723	109570	103	18.835	4.02218261059252	0.0155521059541405	107635.428	288	0.576	ns	0.1553398	0.09147724;0.23997103	0.5258	ns
Unknown	Unknown	UCON57	7	0.00577991726461287	109570	22	4.0030549898167	1.69817039971057	0.00330533237811946	107635.428	948	0.108	ns	0.3181818	0.1386465;0.5487244	0.1015	ns
Unknown	Unknown	UCON4	20	0.0165140493274653	109570	138	26.63	4.57340311103407	0.0219884566795201	107635.428	81	0.162	ns	0.1449275	0.09082897;0.21491836	0.1621	ns
Unknown	Unknown	UCON15	4	0.00330280986549307	109570	48	8.311	2.55397764316796	0.00686241319802822	107635.428	48	0.096	ns	0.08333333	0.0231735;0.1998280	0.1253	ns
Unknown	Unknown	EUTREP6	7	0.00577991726461287	109570	14	3.21413934426229	1.43660742707868	0.00265392278382473	107635.428	975	0.054	ns	0.5	0.2303605;0.7696395	0.02456	*
Unknown	Unknown	UCON61	5	0.00412851233186634	109570	16	3.71818181818182	1.5656747552103	0.00307011189769697	107635.428	854	0.296	ns	0.3125	0.1101700;0.5866206	0.5521	ns
Unknown	Unknown	MARE11	4	0.00330280986549307	109570	13	3.11428571428571	1.33438841469288	0.00257147339527675	107635.428	842	0.32	ns	0.3076923	0.09092039;0.61426166	0.5256	ns
Unknown	Unknown	UCON5	21	0.0173397517938386	109570	118	21.249	4.07794416693371	0.0175453517079656	107635.428	542	0.92	ns	0.1779661	0.1136706;0.2590826	1	ns
Unknown	Unknown	UCON24	4	0.00330280986549307	109570	23	4.29819277108434	1.8328210255084	0.00354902837203208	107635.428	554	0.896	ns	0.173913	0.04950765;0.38781189	1	ns
Unknown	Unknown	UCON93	4	0.00330280986549307	109570	27	5.1566265060241	1.9730766386968	0.00425783922418986	107635.428	402	0.804	ns	0.1481481	0.0418874;0.3373109	0.8063	ns
Unknown	Unknown	UCON80_AMi	40	0.0330280986549307	109570	220	44.906	5.80507216689533	0.0370789949549579	107635.428	235	0.47	ns	0.1818182	0.1331849;0.2392463	0.452	ns
Unknown	Unknown	MARE9	1	0.000825702466373267	109570	23	3.73908629441624	1.71552724173625	0.00308737277528197	107635.428	77	0.154	ns	0.04347826	0.001100169;0.219486607	0.1594	ns
Unknown	Unknown	UCON25	4	0.00330280986549307	109570	49	8.784	2.62797455281634	0.00725297046462278	107635.428	37	0.074	ns	0.08163265	0.02269088;0.19601418	0.09163	ns
Unknown	Unknown	UCON92	0	0	109570	19	3.21663244353183	1.51772350567761	0.0026559813420405	107635.428	1	0.002	**	0	0.0000000;0.1764669	0.05985	ns
Unknown	Unknown	UCON28c	11	0.00908272713010594	109570	65	11.306	3.23029391832985	0.00933539208481616	107635.428	526	0.952	ns	0.1692308	0.08762605;0.28265616	1	ns
Unknown	Unknown	UCON71_Crp	47	0.0388080159195435	109570	276	53.922	6.55918736879341	0.0445235283917793	107635.428	164	0.328	ns	0.1702899	0.1278870;0.2199347	0.3238	ns
Unknown	Unknown	UCON63	3	0.0024771073991198	109570	14	3.04948453608247	1.41553548316352	0.00251796690261044	107635.428	622	0.76	ns	0.2142857	0.04657929;0.50797568	1	ns
Unknown	Unknown	UCON31	7	0.00577991726461287	109570	115	19.586	4.04932105432515	0.0161722085063868	107635.428	2	0.004	**	0.06086957	0.02482044;0.12139731	0.0007388	***
Unknown	Unknown	EUTREP2	175	0.144497931615322	109570	819	166.505	11.4838082904955	0.137483589163481	107635.428	773	0.458	ns	0.2136752	0.1860637;0.2433645	0.4605	ns
Unknown	Unknown	UCON59	12	0.0099084295964792	109570	43	8.675	2.5174814225159	0.00716296889578809	107635.428	933	0.138	ns	0.2790698	0.1532892;0.4366870	0.2515	ns
Unknown	Unknown	UCON35	29	0.0239453715248247	109570	170	32.01	4.93175650475794	0.0264307359486083	107635.428	308	0.616	ns	0.1705882	0.1173219;0.2357166	0.624	ns
Unknown	Unknown	UCON87	4	0.00330280986549307	109570	6	1.52160953800298	0.720112617331644	0.00125639674838615	107635.428	671	0.662	ns	0.6666667	0.2227781;0.9567281	0.03953	*
Unknown	Unknown	Eulor4	3	0.0024771073991198	109570	31	5.47347347347347	2.15878849881416	0.0045194605466757	107635.428	179	0.358	ns	0.09677419	0.02041986;0.25753906	0.3458	ns
Unknown	Unknown	UCON20	11	0.00908272713010594	109570	46	8.998	2.5788847680047	0.00742967079242666	107635.428	833	0.338	ns	0.2391304	0.1258614;0.3876689	0.4574	ns
Unknown	Unknown	UCON71	3	0.0024771073991198	109570	17	3.64460285132383	1.53815436589609	0.00300935756328913	107635.428	476	0.952	ns	0.1764706	0.03798507;0.43431787	1	ns
Unknown	Unknown	UCON94	2	0.00165140493274653	109570	29	5.5015015015015	1.97472702959944	0.00454260335854602	107635.428	54	0.108	ns	0.06896552	0.008463962;0.227661890	0.1505	ns
Unknown	Unknown	UCON66	7	0.00577991726461287	109570	64	11.702	3.05524639440596	0.00966237026149997	107635.428	75	0.15	ns	0.109375	0.04512102;0.21245723	0.1464	ns
Unknown	Unknown	UCON68	2	0.00165140493274653	109570	12	2.15085714285714	1.10960383035862	0.0017759680476737	107635.428	590	0.824	ns	0.1666667	0.02086253;0.48413775	1	ns
Unknown	Unknown	UCON22	8	0.00660561973098614	109570	37	7.406	2.29574267600584	0.00611515246596042	107635.428	696	0.612	ns	0.2162162	0.09826564;0.38213649	0.8369	ns
Unknown	Unknown	UCON96	3	0.0024771073991198	109570	17	3.30452674897119	1.47196950190069	0.00272855588682195	107635.428	560	0.884	ns	0.1764706	0.03798507;0.43431787	1	ns
Unknown	Unknown	UCON48	24	0.0198168591929584	109570	195	39.197	5.56319513770101	0.0323650595744329	107635.428	3	0.006	**	0.1230769	0.08047335;0.17757489	0.005451	**
Unknown	Unknown	UCON67	4	0.00330280986549307	109570	20	3.16202270381837	1.5257982721358	0.00261088994527109	107635.428	787	0.43	ns	0.2	0.057334;0.436614	0.5439	ns
Unknown	Unknown	UCON64	3	0.0024771073991198	109570	15	4.03931451612903	1.58048988237368	0.00333527195842508	107635.428	370	0.74	ns	0.2	0.04331201;0.48089113	0.7724	ns
Unknown	Unknown	UCON1	28	0.0231196690584515	109570	241	44.39	6.10025516786906	0.0366529324823093	107635.428	4	0.008	**	0.1161826	0.0786069;0.1635240	0.005897	**
Unknown	Unknown	UCON47	45	0.037156610986797	109570	155	30.085	4.74892907162523	0.0248412587008397	107635.428	999	0.006	**	0.2903226	0.2202947;0.3685591	0.004201	**
Unknown	Unknown	UCON28b	13	0.0107341320628525	109570	75	13.203	3.28794793170476	0.0109017496635262	107635.428	555	0.894	ns	0.1733333	0.09565062;0.27814872	1	ns
Unknown	Unknown	UCON60	5	0.00412851233186634	109570	38	7.365	2.44207672662812	0.00608129866483911	107635.428	233	0.466	ns	0.1315789	0.04413744;0.28086385	0.4151	ns
Unknown	Unknown	UCON85	8	0.00660561973098614	109570	28	6.25425425425425	2.13460358951918	0.00516415316306324	107635.428	842	0.32	ns	0.2857143	0.1322365;0.4866683	0.4945	ns
Unknown	Unknown	UCON103	4	0.00330280986549307	109570	14	2.65116279069767	1.36815007412308	0.0021890716550361	107635.428	855	0.294	ns	0.2857143	0.08388932;0.58103526	0.3187	ns
Unknown	Unknown	UCON16	5	0.00412851233186634	109570	37	6.955	2.3597761638646	0.00574276065362607	107635.428	269	0.538	ns	0.1351351	0.04537199;0.28774780	0.5298	ns
Unknown	Unknown	UCON56	3	0.0024771073991198	109570	15	3.02182952182952	1.39216687047803	0.00249513208913419	107635.428	636	0.732	ns	0.2	0.04331201;0.48089113	1	ns
Unknown	Unknown	UCON6	10	0.00825702466373267	109570	97	18.412	3.77020827945492	0.0152028338108646	107635.428	13	0.026	*	0.1030928	0.05055529;0.18142885	0.02742	*
Unknown	Unknown	tot	1211	0.999925686778026	109570	6436	1230.571	31.4696567871068	1.01608550974742	107635.428	274	0.548	ns	0.1881603	0.1786770;0.1979271	0.547	ns
Unknown	Unknown	UCON65	7	0.00577991726461287	109570	33	7.024	2.29187187178443	0.00579973412380583	107635.428	599	0.806	ns	0.2121212	0.08980424;0.38908092	1	ns
Unknown	Unknown	UCON101	38	0.0313766937221841	109570	210	40.878	5.75171263174703	0.0337530654204064	107635.428	347	0.694	ns	0.1809524	0.1313494;0.2398034	0.6636	ns
Unknown	Unknown	UCON18	5	0.00412851233186634	109570	34	7.734	2.38220883192867	0.00638598287493085	107635.428	179	0.358	ns	0.1470588	0.04952846;0.31056573	0.3122	ns
Unknown	Unknown	UCON12A	3	0.0024771073991198	109570	24	4.77565392354125	1.90165318044076	0.00394326922321318	107635.428	257	0.514	ns	0.125	0.02655931;0.32361136	0.4533	ns
Unknown	Unknown	UCON76	18	0.0148626443947188	109570	140	28.48	4.66705275108192	0.0235160062423106	107635.428	9	0.018	*	0.1285714	0.07801271;0.19556887	0.02714	*
Unknown	Unknown	UCON12	12	0.0099084295964792	109570	59	12.143	3.0718051674849	0.0100265050491706	107635.428	558	0.888	ns	0.2033898	0.1097537;0.3283302	1	ns
Unknown	Unknown	UCON9	5	0.00412851233186634	109570	49	8.45645645645646	2.67585055791096	0.00698251695287423	107635.428	138	0.276	ns	0.1020408	0.0339717;0.2222767	0.2554	ns
Unknown	Unknown	EUTREP14	72	0.0594505775788752	109570	382	75.461	7.93028173322792	0.0623083338149931	107635.428	366	0.732	ns	0.1884817	0.1504987;0.2313713	0.7	ns
Unknown	Unknown	UCON26	25	0.0206425616593317	109570	206	36.986	5.64284021089075	0.0305394314212817	107635.428	18	0.036	*	0.1213592	0.08009873;0.17391968	0.02908	*
Unknown	Unknown	UCON27	18	0.0148626443947188	109570	102	18.474	3.90980953635987	0.0152540273637797	107635.428	520	0.964	ns	0.1764706	0.1080731;0.2644849	1	ns
Unknown	Unknown	MamRep564	250	0.206425616593317	109570	788	159.636	11.1310108886571	0.131811838921963	107635.428	1001	0.002	**	0.3172589	0.2848643;0.3510277	4.221e-14	***
Unknown	Unknown	UCON17	3	0.0024771073991198	109570	33	6.584	2.28169896133345	0.00543642503860159	107635.428	92	0.184	ns	0.09090909	0.01915494;0.24331635	0.1319	ns
Unknown	Unknown	UCON19	11	0.00908272713010594	109570	30	6.30630630630631	2.28357169136629	0.00520713267082241	107635.428	986	0.032	*	0.3666667	0.1992986;0.5614402	0.04351	*
Unknown	Unknown	UCON75	10	0.00825702466373267	109570	22	3.91573604060914	1.74607751208877	0.00323323290639766	107635.428	986	0.032	*	0.4545455	0.2438619;0.6778952	0.002538	**
Unknown	Unknown	UCON70	10	0.00825702466373267	109570	59	11.544	3.08408423613487	0.009531909271813	107635.428	380	0.76	ns	0.1694915	0.08439015;0.28968846	0.7431	ns
Unknown	Unknown	UCON88	13	0.0107341320628525	109570	33	8.11711711711712	2.43251547999558	0.00670232362344427	107635.428	981	0.042	*	0.3939394	0.2290662;0.5786063	0.06613	ns
Unknown	Unknown	UCON41	115	0.0949557836329257	109570	579	112.373	9.73964741311161	0.0927866632537631	107635.428	627	0.75	ns	0.1986183	0.1668645;0.2334820	0.7927	ns
Unknown	Unknown	UCON28a	15	0.012385536995599	109570	129	23.219	4.251483754422	0.0191719855667209	107635.428	31	0.062	ns	0.1162791	0.06656183;0.18452467	0.06597	ns
