# Supplementary material for: Transposable elements generate regulatory novelty in a tissue-specific fashion
Source: BMC Genomics. 2018 Jun 18;19:468. doi: 10.1186/s12864-018-4850-3 (PMC6006921; doi:10.1186/s12864-018-4850-3)
Supplement: Supplementary file 2 — It contains two folders “TE_PIPELINE_SUMMARY_STATISTICS_ACTIVE” “TE_PIPELINE_SUMMARY_STATISTICS_REPRESSED”. In each of the two folders are included multiple spreadsheets (txt format) with the summary statistics of the TE analysis pipeline for ACTIVE and REPRESSED regions respectively. (ZIP 3922 kb) [file 12864_2018_4850_MOESM2_ESM.zip › Supplemental_File_S1/TE_PIPELINE_SUMMARY_STATISTICS_REPRESSED/E113_15_coreMarks_dense_no_header_REPRESSED.bed.shuffle-rm.nonTE-no_low.boot-1000.stats.tab.txt]

#Script TE-analysis_Shuffle_bed.pl, v4.3
#Aggregated results + stats
#Features in input file (counts):
	47954
#With 1000 bootstraps for exp (expected); sd = standard deviation; nb = number; len = length; avg = average
#Two tests are made (permutation and binomial) to assess how significant the difference between observed and random, so two pvalues are given
#For the two tailed permutation test:
#if rank is < 500 and pvalue is not "ns", there are significantly fewer observed values than expected 
#if rank is > 500 and pvalue is not "ns", there are significantly higher observed values than expected 
#The binomial test is done with binom.test from R, two sided

#Level_(tot_means_all)	#	#	#COUNTS	#	#	#	#	#	#	#	#	#	#	#	#	#
#Rclass	Rfam	Rname	obs_hits	%_obs_(%of_features)	obs_tot_hits	nb_of_trials(nb_of_TE_in_genome)	exp_avg_hits	exp_sd	%_exp_(%of_features)	exp_tot_hits(avg)	obs_rank_in_exp	2-tailed_permutation-test_pvalue(obs.vs.exp)	significance	binomal_test_proba	binomial_test_95%_confidence_interval	binomial_test_pval	significance

age	cat.2	tot	41000	85.4986028277099	41000	4687922	38249.11	33.212512265274	79.7620844976436	38249.11	1001	0.002	**	0.008745879	0.008661791;0.008830575	2.2e-16	***
age	cat.2	Ancient	26139	54.5084873003295	41000	2716717	31003.144	68.2580575934185	64.6518413479585	38249.11	1	0.002	**	0.00962154	0.009505801;0.009738325	2.2e-16	***
age	cat.2	LineageSpe	32139	67.0204779580431	41000	1971205	28487.161	83.1600304814138	59.4051820494641	38249.11	1001	0.002	**	0.01630424	0.01612791;0.01648200	2.2e-16	***
age	cat.1	01_Human	742	1.54731617800392	41000	10400	539.721	24.8718670141341	1.12549735162864	38249.11	1001	0.002	**	0.07134615	0.06647160;0.07646232	2.2e-16	***
age	cat.1	06_Boreotheria/Eutheria?	70	0.145973224339992	41000	2965	101.598	10.0618903610424	0.211865537807065	38249.11	1	0.002	**	0.02360877	0.01844933;0.02973516	0.001008	**
age	cat.1	04_Primates/Glires	151	0.314885098219127	41000	9067	281.931	16.2236693274501	0.587919673019977	38249.11	1	0.002	**	0.0166538	0.01412077;0.01950382	2.2e-16	***
age	cat.1	07_Eutheria+Metatheria	3593	7.49259707219419	41000	189643	5112.284	61.741779949977	10.6608082745965	38249.11	1	0.002	**	0.01894613	0.01833725;0.01956977	2.2e-16	***
age	cat.1	07_Eutheria	20137	41.9923259790633	41000	1469955	23579.847	83.6065646265211	49.1718042290528	38249.11	1	0.002	**	0.01369906	0.01351177;0.01388827	2.2e-16	***
age	cat.1	10_Amniota/Theria	32	0.0667306168411394	41000	2529	69.394	8.10360613754348	0.144709513283563	38249.11	1	0.002	**	0.01265322	0.008670457;0.017815989	6.985e-07	***
age	cat.1	02_Hominidae	508	1.05934854235309	41000	10036	471.748	22.2160763873833	0.983751094799182	38249.11	958	0.088	ns	0.05061778	0.04641005;0.05508863	0.08948	ns
age	cat.1	07_Eutheria/03_Primates	1	0.00208533177628561	41000	21	1.559375	0.792910438830424	0.00325181423864537	38249.11	379	0.758	ns	0.04761905	0.001204883;0.238159910	1	ns
age	cat.1	07_Metatheria	0	0	41000	59	2.39443155452436	1.29946530210857	0.0049931842067906	38249.11	1	0.002	**	0	0.0000000;0.0606089	0.1778	ns
age	cat.1	15_Euteleostomi	6	0.0125119906577136	41000	73	2.32183908045977	1.23986573453247	0.00484180481390451	38249.11	867	0.27	ns	0.08219178	0.03076153;0.17036108	0.0288	*
age	cat.1	02_Haplorrhini	99	0.206447845852275	41000	4342	164.8	12.1571294225157	0.343662676731868	38249.11	1	0.002	**	0.02280055	0.01856886;0.02768977	2.459e-08	***
age	cat.1	05_Boreotheria	3719	7.75534887600617	41000	118653	3606.812	55.4722076523174	7.52139967468824	38249.11	976	0.052	ns	0.0313435	0.03035931;0.03235068	0.05823	ns
age	cat.1	07_Eutheria + Transfert Opossum?	19	0.0396213037494265	41000	890	31.927	5.80494344230573	0.0665783876214706	38249.11	9	0.018	*	0.02134831	0.01290084;0.03313797	0.01859	*
age	cat.1	16_Vertebrata	288	0.600575551570255	41000	8857	254.785	15.5672449108413	0.531311256620928	38249.11	978	0.048	*	0.03251665	0.02892080;0.03642412	0.03872	*
age	cat.1	16_Metazoa	22	0.0458772990782834	41000	491	16.022	3.85283796186141	0.033411185719648	38249.11	953	0.098	ns	0.04480652	0.02828975;0.06705408	0.1271	ns
age	cat.1	07_Eutheria/Primates?	22	0.0458772990782834	41000	424	15.964	3.78589976584657	0.0332902364766234	38249.11	957	0.09	ns	0.05188679	0.03279921;0.07750600	0.1249	ns
age	cat.1	03_Euarchontoglires/Primates?	371	0.77365808900196	41000	13041	451.945	20.9054302039449	0.942455269633399	38249.11	1	0.002	**	0.02844874	0.02566266;0.03144781	7.736e-05	***
age	cat.1	tot	41000	85.4986028277099	41000	4687922	38249.11	33.212512265274	79.7620844976436	38249.11	1001	0.002	**	0.008745879	0.008661791;0.008830575	2.2e-16	***
age	cat.1	09_Theria	117	0.243983817825416	41000	9723	315.314	17.284680042285	0.65753430370772	38249.11	1	0.002	**	0.01203332	0.009961768;0.014404363	2.2e-16	***
age	cat.1	10_Theria/Mammalia	1587	3.30942152896526	41000	104874	2819.931	49.0930174603615	5.88049172123285	38249.11	1	0.002	**	0.01513244	0.01440226;0.01588962	2.2e-16	***
age	cat.1	03_Primates	23619	49.2534512240898	41000	1475760	24274.858	86.2954270905286	50.6211327522209	38249.11	1	0.002	**	0.01600463	0.01580278;0.01620840	2.058e-05	***
age	cat.1	13_Amniota/Euteleostemi?	1	0.00208533177628561	41000	191	5.69909729187563	2.25255971923444	0.0118845086788915	38249.11	25	0.05	*	0.005235602	0.0001325452;0.0288241836	0.05037	ns
age	cat.1	08_Eutheria/Theria	37	0.0771572757225675	41000	2459	78.451	8.86612695641153	0.163596363181382	38249.11	1	0.002	**	0.01504677	0.01061586;0.02068085	2.057e-07	***
age	cat.1	14_Tetrapoda	171	0.356591733744839	41000	8931	254.449	15.9291913836873	0.530610585144097	38249.11	1	0.002	**	0.01914679	0.01640635;0.02220690	2.445e-08	***
age	cat.1	12_Amniota	839	1.74959336030362	41000	36530	1075.106	31.2981842978205	2.24195270467531	38249.11	1	0.002	**	0.02296742	0.02145560;0.02455573	3.585e-14	***
age	cat.1	03_Primates/Indep	401	0.836218042290528	41000	25104	870.031	29.404092226077	1.81430329065354	38249.11	1	0.002	**	0.01597355	0.01445897;0.01760162	2.2e-16	***
age	cat.1	11_Mammalia	9493	19.7960545522793	41000	619071	12975.992	78.852759581981	27.0592484464278	38249.11	1	0.002	**	0.01533427	0.01502964;0.01564345	2.2e-16	***
age	cat.1	08_Eutheria/Theria?	5314	11.0814530591817	41000	259031	6992.346	66.6830181448688	14.5813613045836	38249.11	1	0.002	**	0.02051492	0.01997247;0.02106814	2.2e-16	***
age	cat.1	02_Hominoidea	3725	7.76786086666389	41000	64786	2595.738	49.3520514363991	5.41297493431205	38249.11	1001	0.002	**	0.05749699	0.05571657;0.05931717	2.2e-16	***
age	cat.1	02_Simiiformes	8156	17.0079659673854	41000	154323	4520.985	55.9003186092943	9.42775368061058	38249.11	1001	0.002	**	0.05285019	0.05173910;0.05397812	2.2e-16	***
age	cat.1	04_Euarchontoglires	1955	4.07682362263836	41000	55401	1789.741	38.7640112419699	3.73220377862118	38249.11	1001	0.002	**	0.03528817	0.03376714;0.03685814	8.952e-05	***
age	cat.1	02_Catarrhini	2149	4.48137798723777	41000	30292	1269.471	34.5254857774394	2.64726821537307	38249.11	1001	0.002	**	0.07094282	0.06807649;0.07389176	2.2e-16	***
DNA?	tot	tot	66	0.13763189723485	41000	4312	124.431	10.8939394581078	0.259479918254994	38249.11	1	0.002	**	0.01530612	0.01185701;0.01943247	8.609e-09	***
DNA?	PiggyBac?	tot	4	0.00834132710514243	41000	294	8.926	2.94706790033912	0.0186136714351253	38249.11	53	0.106	ns	0.01360544	0.003719135;0.034467047	0.122	ns
DNA?	PiggyBac?	EUTREP4	4	0.00834132710514243	41000	294	8.926	2.94706790033912	0.0186136714351253	38249.11	53	0.106	ns	0.01360544	0.003719135;0.034467047	0.122	ns
DNA?	hAT-Tip100?	tot	11	0.0229386495391417	41000	520	15.995	4.03921901984657	0.0333548817616883	38249.11	123	0.246	ns	0.02115385	0.01060609;0.03753431	0.2514	ns
DNA?	hAT-Tip100?	Eutr16	11	0.0229386495391417	41000	520	15.995	4.03921901984657	0.0333548817616883	38249.11	123	0.246	ns	0.02115385	0.01060609;0.03753431	0.2514	ns
DNA?	DNA?	Eulor12	0	0	41000	60	2.07239263803681	1.11540961854592	0.00432162622103852	38249.11	1	0.002	**	0	0.00000000;0.05962949	0.2744	ns
DNA?	DNA?	Eulor2C	1	0.00208533177628561	41000	38	1.53736089030207	0.759621950766194	0.00320590751616563	38249.11	370	0.74	ns	0.02631579	0.0006660362;0.1380990298	1	ns
DNA?	DNA?	UCON83	1	0.00208533177628561	41000	50	1.82321187584345	0.991750265355019	0.00380200165959764	38249.11	351	0.702	ns	0.02	0.000506228;0.106469546	1	ns
DNA?	DNA?	Eulor6D	3	0.00625599532885682	41000	75	2.41409691629956	1.25752401914778	0.00503419301059257	38249.11	738	0.528	ns	0.04	0.008326166;0.112476822	0.5217	ns
DNA?	DNA?	tot	51	0.106351920590566	41000	3498	99.688	9.78357676795017	0.20788255411436	38249.11	1	0.002	**	0.01457976	0.01087434;0.01912561	8.263e-08	***
DNA?	DNA?	UCON7	2	0.00417066355257121	41000	127	3.83979591836735	1.83759623352088	0.0080072484430232	38249.11	250	0.5	ns	0.01574803	0.001912882;0.055729087	0.5975	ns
DNA?	DNA?	Eulor6C	0	0	41000	21	1.27906976744186	0.542988416975583	0.00266728483013275	38249.11	1	0.002	**	0	0.0000000;0.1610976	0.636	ns
DNA?	DNA?	MER133B	0	0	41000	40	1.63023952095808	0.822900455665813	0.00339959027601052	38249.11	1	0.002	**	0	0.0000000;0.0880973	0.4117	ns
DNA?	DNA?	Eulor6E	1	0.00208533177628561	41000	31	1.56560283687943	0.79359412992222	0.00326480134478757	38249.11	329	0.658	ns	0.03225806	0.0008163701;0.1670211162	1	ns
DNA?	DNA?	Eulor7	0	0	41000	12	1.15234375	0.381218859223217	0.00240301903907912	38249.11	1	0.002	**	0	0.0000000;0.2646485	0.6204	ns
DNA?	DNA?	Eulor6A	0	0	41000	30	1.47155963302752	0.683052693568398	0.00306869006345148	38249.11	1	0.002	**	0	0.0000000;0.1157033	0.4018	ns
DNA?	DNA?	MER123	1	0.00208533177628561	41000	46	1.81534460338101	0.999856066256188	0.00378559578633902	38249.11	375	0.75	ns	0.02173913	0.0005502357;0.1152718256	1	ns
DNA?	DNA?	Eulor2A	2	0.00417066355257121	41000	67	2.25969447708578	1.22982902712438	0.00471221269776407	38249.11	546	0.912	ns	0.02985075	0.003635731;0.103707508	1	ns
DNA?	DNA?	UCON100	0	0	41000	19	1.24533333333333	0.505132304724509	0.00259693317206768	38249.11	1	0.002	**	0	0.0000000;0.1764669	0.6324	ns
DNA?	DNA?	Eulor5A	0	0	41000	126	3.69404517453799	1.78863187078286	0.00770330978549858	38249.11	1	0.002	**	0	0.00000000;0.02885241	0.05624	ns
DNA?	DNA?	UCON21	2	0.00417066355257121	41000	28	1.45360824742268	0.728386119115749	0.00303125546862135	38249.11	527	0.95	ns	0.07142857	0.008770497;0.235034773	0.6554	ns
DNA?	DNA?	Eulor2B	1	0.00208533177628561	41000	57	1.98362720403023	1.08804529524506	0.0041365208408688	38249.11	327	0.654	ns	0.01754386	0.0004440734;0.0939168419	0.7245	ns
DNA?	DNA?	Eulor6B	1	0.00208533177628561	41000	64	2.26636050516648	1.25221842812096	0.00472611357794235	38249.11	287	0.574	ns	0.015625	0.0003955125;0.0840103264	0.7296	ns
DNA?	DNA?	MER133A	0	0	41000	54	1.92239185750636	1.01345464757196	0.00400882482693073	38249.11	1	0.002	**	0	0.00000000;0.06603151	0.2669	ns
DNA?	DNA?	MER131	16	0.0333653084205697	41000	1106	31.622	5.4397340658075	0.0659423614297035	38249.11	5	0.01	**	0.01446655	0.008290889;0.023386699	0.00281	**
DNA?	DNA?	UCON62	0	0	41000	24	1.31411530815109	0.592734532249783	0.00274036640979083	38249.11	1	0.002	**	0	0.0000000;0.1424736	0.6401	ns
DNA?	DNA?	Eulor3	0	0	41000	37	1.54898911353033	0.739629067304804	0.00323015621956526	38249.11	1	0.002	**	0	0.00000000;0.09489059	0.4065	ns
DNA?	DNA?	UCON2	1	0.00208533177628561	41000	135	3.9989898989899	1.86311083723135	0.00833922070940881	38249.11	75	0.15	ns	0.007407407	0.0001875217;0.0405793591	0.1958	ns
DNA?	DNA?	MER124	13	0.0271093130917129	41000	747	21.077	4.46396662151478	0.0439525378487717	38249.11	40	0.08	ns	0.01740295	0.009298048;0.029575715	0.07657	ns
DNA?	DNA?	Eulor10	2	0.00417066355257121	41000	39	1.88446726572529	1.00231227137617	0.003929739470587	38249.11	598	0.808	ns	0.05128205	0.006271972;0.173244781	0.713	ns
DNA?	DNA?	UCON14	1	0.00208533177628561	41000	98	3.16701461377871	1.61862128393589	0.00660427621007362	38249.11	146	0.292	ns	0.01020408	0.0002583116;0.0555449717	0.3819	ns
DNA?	DNA?	Eulor5B	1	0.00208533177628561	41000	43	1.78120805369128	0.973670110910922	0.00371440975453826	38249.11	370	0.74	ns	0.02325581	0.0005886129;0.1228904827	1	ns
DNA?	DNA?	MER134	1	0.00208533177628561	41000	89	2.84408602150538	1.49717799599384	0.00593086295513487	38249.11	192	0.384	ns	0.01123596	0.0002844293;0.0610183043	0.536	ns
DNA?	DNA?	UCON58	2	0.00417066355257121	41000	235	6.25877632898696	2.50726568836443	0.0130516251595007	38249.11	49	0.098	ns	0.008510638	0.001032345;0.030403488	0.1011	ns
snRNA	tot	tot	87	0.181423864536848	41000	4380	127.088	10.8220780524525	0.265020644784585	38249.11	1	0.002	**	0.01986301	0.01593928;0.02444395	0.0001812	***
snRNA	snRNA	U14	0	0	41000	7	1.08196721311475	0.294365510656681	0.00225626061040738	38249.11	1	0.002	**	0	0.0000000;0.4096164	0.6049	ns
snRNA	snRNA	U4	3	0.00625599532885682	41000	162	4.69254032258065	2.04125582089164	0.00978550344617893	38249.11	293	0.586	ns	0.01851852	0.003835367;0.053163076	0.6364	ns
snRNA	snRNA	U2	18	0.0375359719731409	41000	1087	29.893	5.49050969370759	0.0623368227885057	38249.11	10	0.02	*	0.01655934	0.009842878;0.026045035	0.02551	*
snRNA	snRNA	U5	3	0.00625599532885682	41000	214	5.87662988966901	2.44000820420251	0.0122547230463966	38249.11	164	0.328	ns	0.01401869	0.002900374;0.040419748	0.2961	ns
snRNA	snRNA	U13	4	0.00834132710514243	41000	176	5.7027027027027	2.2669319936934	0.0118920271566558	38249.11	319	0.638	ns	0.02272727	0.006226339;0.057165927	0.668	ns
snRNA	snRNA	U3	3	0.00625599532885682	41000	229	7.05505505505506	2.66311026518638	0.0147121304897507	38249.11	79	0.158	ns	0.01310044	0.002709816;0.037805577	0.1749	ns
snRNA	snRNA	tot	87	0.181423864536848	41000	4380	127.088	10.8220780524525	0.265020644784585	38249.11	1	0.002	**	0.01986301	0.01593928;0.02444395	0.0001812	***
snRNA	snRNA	U6	34	0.0709012803937106	41000	1710	50.591	6.81617041887739	0.105499019894065	38249.11	7	0.014	*	0.01988304	0.01380792;0.02767455	0.01514	*
snRNA	snRNA	U17	0	0	41000	9	1.09426229508197	0.319670401329351	0.00228189993552564	38249.11	1	0.002	**	0	0.0000000;0.3362671	0.6121	ns
snRNA	snRNA	U8	1	0.00208533177628561	41000	29	1.46523178807947	0.689015770686594	0.0030554944073059	38249.11	387	0.774	ns	0.03448276	0.0008726469;0.1776442955	1	ns
snRNA	snRNA	U1	7	0.0145973224339992	41000	204	5.25907258064516	2.2934158262608	0.0109669111662117	38249.11	831	0.342	ns	0.03431373	0.01390516;0.06941864	0.3765	ns
snRNA	snRNA	U13_	12	0.0250239813154273	41000	308	9.971	3.00819018817099	0.0207928431413438	38249.11	799	0.406	ns	0.03896104	0.02029105;0.06706759	0.5164	ns
snRNA	snRNA	U7	4	0.00834132710514243	41000	245	7.19119119119119	2.57910566952804	0.0149960195003361	38249.11	155	0.31	ns	0.01632653	0.004465889;0.041272493	0.3388	ns
Retroposon	tot	tot	418	0.871668682487384	41000	5565	238.787	15.1227751861003	0.497950118863911	38249.11	1001	0.002	**	0.07511231	0.06832168;0.08235233	2.2e-16	***
Retroposon	SVA	tot	418	0.871668682487384	41000	5565	238.787	15.1227751861003	0.497950118863911	38249.11	1001	0.002	**	0.07511231	0.06832168;0.08235233	2.2e-16	***
Retroposon	SVA	SVA_D	92	0.191850523418276	41000	1433	72.318	8.55137427563558	0.150807023397423	38249.11	989	0.026	*	0.06420098	0.05206548;0.07815821	0.0216	*
Retroposon	SVA	SVA_B	95	0.198106518747133	41000	801	32.416	5.70872433504488	0.0675981148600742	38249.11	1001	0.002	**	0.1186017	0.09702363;0.14303123	2.2e-16	***
Retroposon	SVA	SVA_E	19	0.0396213037494265	41000	686	25.941	4.99764899682796	0.0540955916086249	38249.11	99	0.198	ns	0.02769679	0.01675586;0.04291512	0.1922	ns
Retroposon	SVA	SVA_C	59	0.123034574800851	41000	486	22.711	4.80568138494154	0.0473599699712224	38249.11	1001	0.002	**	0.1213992	0.09371246;0.15378860	3.898e-11	***
Retroposon	SVA	SVA_A	115	0.239813154272845	41000	1186	43.901	6.50349863492678	0.0915481503107144	38249.11	1001	0.002	**	0.09696459	0.08071779;0.11524041	2.2e-16	***
Retroposon	SVA	SVA_F	59	0.123034574800851	41000	973	42.845	6.53848046007073	0.0893460399549568	38249.11	996	0.012	*	0.0606372	0.04647672;0.07752383	0.01515	*
tot	tot	tot	41000	85.4986028277099	41000	4687922	38249.11	33.212512265274	79.7620844976436	38249.11	1001	0.002	**	0.008745879	0.008661791;0.008830575	2.2e-16	***
rRNA	tot	tot	68	0.141802560787421	41000	1766	54.547	7.25826931668104	0.113748592401051	38249.11	965	0.074	ns	0.0385051	0.03002243;0.04856126	0.07314	ns
rRNA	rRNA	tot	68	0.141802560787421	41000	1766	54.547	7.25826931668104	0.113748592401051	38249.11	965	0.074	ns	0.0385051	0.03002243;0.04856126	0.07314	ns
rRNA	rRNA	SSU-rRNA_Hsa	3	0.00625599532885682	41000	80	2.47362637362637	1.32541669266863	0.00515833167958121	38249.11	718	0.568	ns	0.0375	0.007801187;0.105701985	0.7393	ns
rRNA	rRNA	5S	46	0.0959252617091379	41000	1275	38.569	6.18639721570726	0.0804291612795596	38249.11	906	0.192	ns	0.03607843	0.02653270;0.04783238	0.2196	ns
rRNA	rRNA	LSU-rRNA_Hsa	19	0.0396213037494265	41000	411	13.777	3.54765512090126	0.0287296158818868	38249.11	943	0.118	ns	0.04622871	0.02805881;0.07125253	0.1676	ns
tRNA	tot	tot	107	0.22313050006256	41000	1997	52.52	7.06721625150565	0.10952162489052	38249.11	1001	0.002	**	0.05358037	0.04411520;0.06438146	1.609e-11	***
tRNA	tRNA	tRNA-Arg-AGA	2	0.00417066355257121	41000	41	1.75034482758621	0.874605209906099	0.00365004968842267	38249.11	589	0.826	ns	0.04878049	0.005963118;0.165333353	0.6944	ns
tRNA	tRNA	tRNA-His-CAY_	6	0.0125119906577136	41000	44	1.82956058588549	0.971722700495254	0.00381524082638672	38249.11	752	0.5	ns	0.1363636	0.05173083;0.27350689	0.009389	**
tRNA	tRNA	tRNA-Thr-ACG_	1	0.00208533177628561	41000	12	1.22627737226277	0.478708130384782	0.00255719517091958	38249.11	330	0.66	ns	0.08333333	0.002107593;0.384796165	1	ns
tRNA	tRNA	tRNA-Arg-CGA_	0	0	41000	2	1	0	0.00208533177628561	38249.11	1	0.002	**	0	0.0000000;0.8418861	0.5	ns
tRNA	tRNA	tRNA-Leu-TTA(m)	2	0.00417066355257121	41000	27	1.36895161290323	0.602154137854063	0.00285471829858453	38249.11	473	0.946	ns	0.07407407	0.009100073;0.242898347	0.6461	ns
tRNA	tRNA	tRNA-Thr-ACY	0	0	41000	13	1.24561403508772	0.53970451752295	0.00259751852835576	38249.11	1	0.002	**	0	0.0000000;0.2470526	0.6281	ns
tRNA	tRNA	tRNA-Lys-AAA	3	0.00625599532885682	41000	47	1.57894736842105	0.814165259003463	0.00329262912045096	38249.11	665	0.674	ns	0.06382979	0.01336177;0.17539243	0.2093	ns
tRNA	tRNA	tRNA-Ser-TCG	1	0.00208533177628561	41000	7	1.08108108108108	0.292884676293454	0.00225441273111957	38249.11	172	0.344	ns	0.1428571	0.003610297;0.578723197	1	ns
tRNA	tRNA	tRNA-Ser-TCA_	0	0	41000	4	1.02777777777778	0.16548879560577	0.00214325765896021	38249.11	1	0.002	**	0	0.0000000;0.6023646	0.5783	ns
tRNA	tRNA	tRNA-Arg-CGY_	4	0.00834132710514243	41000	40	1.60153846153846	0.859819077914924	0.00333973904478972	38249.11	646	0.712	ns	0.1	0.02792542;0.23663740	0.07504	ns
tRNA	tRNA	tRNA-Cys-TGY	3	0.00625599532885682	41000	136	4.3417593528817	1.95456626651758	0.00905400874354944	38249.11	358	0.716	ns	0.02205882	0.004572368;0.063110926	0.8045	ns
tRNA	tRNA	tRNA-Glu-GAA	3	0.00625599532885682	41000	95	2.77825618945102	1.47694960831544	0.00579358591452438	38249.11	668	0.668	ns	0.03157895	0.006560292;0.089522498	0.7584	ns
tRNA	tRNA	tRNA-Ala-GCY	3	0.00625599532885682	41000	28	1.3996138996139	0.625505478811385	0.00291865933939588	38249.11	516	0.972	ns	0.1071429	0.02266509;0.28226440	0.1626	ns
tRNA	tRNA	tRNA-Thr-ACG	0	0	41000	3	1.02830188679245	0.166621736980807	0.00214435060014275	38249.11	1	0.002	**	0	0.0000000;0.7075982	0.5558	ns
tRNA	tRNA	tRNA-Ile-ATC	0	0	41000	9	1.10483870967742	0.356554158695245	0.00230395526896071	38249.11	1	0.002	**	0	0.0000000;0.3362671	0.6125	ns
tRNA	tRNA	tRNA-Gly-GGY	2	0.00417066355257121	41000	37	1.75770308123249	0.951180438129955	0.00366539408856924	38249.11	578	0.848	ns	0.05405405	0.00661457;0.18194912	0.6952	ns
tRNA	tRNA	tRNA-Met	3	0.00625599532885682	41000	50	1.77943166441137	0.942124222457277	0.00371070539352581	38249.11	696	0.612	ns	0.06	0.01254859;0.16548195	0.2628	ns
tRNA	tRNA	tRNA-Met_	0	0	41000	48	1.63134328358209	0.839906919752835	0.00340189198728383	38249.11	1	0.002	**	0	0.00000000;0.07397279	0.4133	ns
tRNA	tRNA	tRNA-Trp-TGG	1	0.00208533177628561	41000	13	1.23399558498896	0.513526046058489	0.00257329020517363	38249.11	363	0.726	ns	0.07692308	0.001945628;0.360297435	1	ns
tRNA	tRNA	tRNA-Thr-ACA	1	0.00208533177628561	41000	25	1.32173913043478	0.583697568256699	0.00275626460865576	38249.11	336	0.672	ns	0.04	0.0010122;0.2035169	1	ns
tRNA	tRNA	tRNA-Lys-AAG	10	0.0208533177628561	41000	73	2.66192560175055	1.39571202623473	0.0055509980434386	38249.11	915	0.174	ns	0.1369863	0.06769407;0.23752865	0.0003154	***
tRNA	tRNA	tRNA-Leu-TTG	2	0.00417066355257121	41000	26	1.17977528089888	0.40592229195445	0.0024602228821347	38249.11	354	0.708	ns	0.07692308	0.009455391;0.251302917	0.3315	ns
tRNA	tRNA	tRNA-Gln-CAG	4	0.00834132710514243	41000	79	2.4248291571754	1.25556400187235	0.00505657329352171	38249.11	821	0.362	ns	0.05063291	0.01396612;0.12459480	0.3098	ns
tRNA	tRNA	tRNA-Ile-ATT	6	0.0125119906577136	41000	53	1.91979301423027	1.03000777631898	0.00400340537646551	38249.11	773	0.458	ns	0.1132075	0.04269639;0.23028992	0.01208	*
tRNA	tRNA	tRNA-Arg-AGG	1	0.00208533177628561	41000	20	1.30699774266366	0.57522041220677	0.00272552392431008	38249.11	332	0.664	ns	0.05	0.001265089;0.248732763	1	ns
tRNA	tRNA	tRNA-Glu-GAG_	3	0.00625599532885682	41000	96	2.54021739130435	1.38093341684698	0.00529719604476029	38249.11	709	0.586	ns	0.03125	0.006491455;0.088618100	0.7433	ns
tRNA	tRNA	tRNA-Arg-CGG	0	0	41000	17	1.05426356589147	0.259509077375552	0.00219848931453366	38249.11	1	0.002	**	0	0.0000000;0.1950643	0.6215	ns
tRNA	tRNA	tRNA-Gln-CAA	1	0.00208533177628561	41000	24	1.35205992509363	0.624413772473053	0.00281949352524009	38249.11	383	0.766	ns	0.04166667	0.001054352;0.211201683	1	ns
tRNA	tRNA	tRNA-Val-GTG	3	0.00625599532885682	41000	38	1.68302945301543	0.86632104778723	0.00350967479879766	38249.11	691	0.622	ns	0.07894737	0.01658648;0.21377329	0.2363	ns
tRNA	tRNA	tRNA-Arg-CGA	0	0	41000	8	1.12972972972973	0.367767105582183	0.00235586130401996	38249.11	1	0.002	**	0	0.0000000;0.3694166	0.6108	ns
tRNA	tRNA	tRNA-Tyr-TAT	0	0	41000	5	1.03174603174603	0.176023086508921	0.00215153278505658	38249.11	1	0.002	**	0	0.0000000;0.5218238	0.5907	ns
tRNA	tRNA	tRNA-Ala-GCY_	6	0.0125119906577136	41000	82	1.24661246612466	0.522739090249244	0.00259960058832352	38249.11	370	0.74	ns	0.07317073	0.02732492;0.15248728	0.001613	**
tRNA	tRNA	tRNA-Tyr-TAC	1	0.00208533177628561	41000	34	1.43692870201097	0.696109071359961	0.00299647308256031	38249.11	363	0.726	ns	0.02941176	0.0007443642;0.1532676696	1	ns
tRNA	tRNA	tRNA-Pro-CCA	1	0.00208533177628561	41000	9	1.16483516483516	0.400286742730692	0.00242906778336565	38249.11	232	0.464	ns	0.1111111	0.002809137;0.482496515	1	ns
tRNA	tRNA	tRNA-Leu-TTA	4	0.00834132710514243	41000	13	1.14173228346457	0.360596989607696	0.00238089061071979	38249.11	255	0.51	ns	0.3076923	0.09092039;0.61426166	0.02228	*
tRNA	tRNA	tRNA-Val-GTY	5	0.010426658881428	41000	29	1.42883211678832	0.692377474894846	0.00297958901611611	38249.11	549	0.906	ns	0.1724138	0.05845608;0.35774755	0.0128	*
tRNA	tRNA	tRNA-Thr-ACY_	0	0	41000	12	1.08920187793427	0.285706376515055	0.00227134728684629	38249.11	1	0.002	**	0	0.0000000;0.2646485	0.6176	ns
tRNA	tRNA	tRNA-Leu-CTG	0	0	41000	16	1.29238329238329	0.539582004355782	0.00269504794674749	38249.11	1	0.002	**	0	0.0000000;0.2059072	0.6346	ns
tRNA	tRNA	tRNA-Met-i	9	0.0187679859865705	41000	40	1.6965034965035	0.880174781106501	0.00353777264983838	38249.11	716	0.572	ns	0.225	0.1083966;0.3845117	3.662e-05	***
tRNA	tRNA	tRNA-Asn-AAT	0	0	41000	2	1	0	0.00208533177628561	38249.11	1	0.002	**	0	0.0000000;0.8418861	0.5	ns
tRNA	tRNA	tot	107	0.22313050006256	41000	1997	52.52	7.06721625150565	0.10952162489052	38249.11	1001	0.002	**	0.05358037	0.04411520;0.06438146	1.609e-11	***
tRNA	tRNA	tRNA-Gly-GGA	3	0.00625599532885682	41000	107	3.59629248197734	1.738510635524	0.00749946298948439	38249.11	509	0.986	ns	0.02803738	0.005819729;0.079754656	1	ns
tRNA	tRNA	tRNA-Asn-AAC	6	0.0125119906577136	41000	46	2.0573476702509	1.07229536912452	0.00429025247164136	38249.11	837	0.33	ns	0.1304348	0.04940735;0.26256502	0.01615	*
tRNA	tRNA	tRNA-Ile-ATA	3	0.00625599532885682	41000	65	2.13869463869464	1.15965599554317	0.0044598878898416	38249.11	742	0.52	ns	0.04615385	0.009621079;0.129011280	0.4751	ns
tRNA	tRNA	tRNA-Leu-CTA_	0	0	41000	7	1.09302325581395	0.31073980679369	0.00227931612756799	38249.11	1	0.002	**	0	0.0000000;0.4096164	0.6053	ns
tRNA	tRNA	tRNA-Ala-GCA	4	0.00834132710514243	41000	40	1.12173913043478	0.353345238278498	0.00233919825339864	38249.11	231	0.462	ns	0.1	0.02792542;0.23663740	0.02534	*
tRNA	tRNA	tRNA-Phe-TTY	4	0.00834132710514243	41000	87	1.77380952380952	0.916602876138265	0.00369898136507804	38249.11	749	0.506	ns	0.04597701	0.01266738;0.11355345	0.1025	ns
tRNA	tRNA	tRNA-Ser-TCA(m)	2	0.00417066355257121	41000	31	1.42268041237113	0.699176573174653	0.00296676067141664	38249.11	540	0.924	ns	0.06451613	0.007910983;0.214216157	0.6524	ns
tRNA	tRNA	tRNA-Leu-CTY	3	0.00625599532885682	41000	30	1.29024943310658	0.541143722638277	0.00269059814219163	38249.11	441	0.882	ns	0.1	0.02111714;0.26528845	0.137	ns
tRNA	tRNA	tRNA-Leu-CTA	0	0	41000	1	1	0	0.00208533177628561	38249.11	1	0.002	**	0	0.000;0.975	2.2e-16	***
tRNA	tRNA	tRNA-SeC(e)-TGA	0	0	41000	3	1.03954802259887	0.195447677284041	0.00216780252450029	38249.11	1	0.002	**	0	0.0000000;0.7075982	0.5561	ns
tRNA	tRNA	tRNA-Ser-TCY	3	0.00625599532885682	41000	15	1.18562874251497	0.44007581234695	0.00247242929164401	38249.11	334	0.668	ns	0.2	0.04331201;0.48089113	0.1099	ns
tRNA	tRNA	tRNA-Val-GTA	1	0.00208533177628561	41000	12	1.18387096774194	0.41226878324685	0.00246876374805425	38249.11	257	0.514	ns	0.08333333	0.002107593;0.384796165	1	ns
tRNA	tRNA	tRNA-Gly-GGG	2	0.00417066355257121	41000	47	1.86876640419948	0.988020652624765	0.00389699796513216	38249.11	586	0.832	ns	0.04255319	0.005195583;0.145405245	0.7109	ns
tRNA	tRNA	tRNA-Ser-AGY	2	0.00417066355257121	41000	14	1.17201166180758	0.448686556066258	0.00244403316054465	38249.11	336	0.672	ns	0.1428571	0.01779452;0.42812916	0.3298	ns
tRNA	tRNA	tRNA-Glu-GAG	1	0.00208533177628561	41000	18	1.21192052980132	0.46268423139593	0.00252725639112759	38249.11	246	0.492	ns	0.05555556	0.001405556;0.272943600	1	ns
tRNA	tRNA	tRNA-His-CAY	0	0	41000	1	1	0	0.00208533177628561	38249.11	1	0.002	**	0	0.000;0.975	2.2e-16	***
tRNA	tRNA	tRNA-Gln-CAA_	2	0.00417066355257121	41000	34	1.56127080181543	0.781188423053517	0.00325576761441263	38249.11	579	0.846	ns	0.05882353	0.007204917;0.196773209	0.669	ns
tRNA	tRNA	tRNA-Pro-CCY	1	0.00208533177628561	41000	17	1.28746928746929	0.51424556957529	0.00268480061615149	38249.11	303	0.606	ns	0.05882353	0.001488174;0.286889397	1	ns
tRNA	tRNA	tRNA-Asp-GAY	2	0.00417066355257121	41000	49	1.79870967741935	0.955467545004736	0.00375090644663502	38249.11	617	0.77	ns	0.04081633	0.004981842;0.139787187	0.7012	ns
tRNA	tRNA	tRNA-Ser-TCA	0	0	41000	1	1	0	0.00208533177628561	38249.11	1	0.002	**	0	0.000;0.975	2.2e-16	***
tRNA	tRNA	tRNA-Pro-CCG	1	0.00208533177628561	41000	4	1.0234375	0.151882867736328	0.0021342067397923	38249.11	126	0.252	ns	0.25	0.006309463;0.805879550	1	ns
tRNA	tRNA	tRNA-Ala-GCG	1	0.00208533177628561	41000	11	1.07329842931937	0.261310684108207	0.00223818332009712	38249.11	178	0.356	ns	0.09090909	0.002298972;0.412779917	1	ns
LINE	Penelope	tot	25	0.0521332944071402	41000	1097	31.222	5.64309848935499	0.0651082287191892	38249.11	153	0.306	ns	0.02278943	0.01480113;0.03345882	0.3167	ns
LINE	Penelope	Penelope1_Vert	25	0.0521332944071402	41000	1097	31.222	5.64309848935499	0.0651082287191892	38249.11	153	0.306	ns	0.02278943	0.01480113;0.03345882	0.3167	ns
LINE	L1-Tx1	tot	1	0.00208533177628561	41000	189	5.66132264529058	2.36861945624317	0.0118057360080297	38249.11	21	0.042	*	0.005291005	0.0001339477;0.0291255192	0.04986	*
LINE	L1-Tx1	MARE6	1	0.00208533177628561	41000	189	5.66132264529058	2.36861945624317	0.0118057360080297	38249.11	21	0.042	*	0.005291005	0.0001339477;0.0291255192	0.04986	*
LINE	RTE-X	tot	204	0.425407682362264	41000	15596	462.103	21.5744721568999	0.963638069816908	38249.11	1	0.002	**	0.01308028	0.01135633;0.01498920	2.2e-16	***
LINE	RTE-X	L5	10	0.0208533177628561	41000	737	22.463	4.62644950637474	0.0468428076907036	38249.11	3	0.006	**	0.01356852	0.006525295;0.024811049	0.005017	**
LINE	RTE-X	L4_C_Mam	69	0.143887892563707	41000	5015	148.024	11.9752591133065	0.308679150852901	38249.11	1	0.002	**	0.01375872	0.01072045;0.01738067	3.844e-13	***
LINE	RTE-X	L4_A_Mam	82	0.17099720565542	41000	6597	198.513	13.997920301701	0.413965466905785	38249.11	1	0.002	**	0.01242989	0.009897736;0.015405593	2.2e-16	***
LINE	RTE-X	L4_B_Mam	51	0.106351920590566	41000	3247	97.226	9.83481812987142	0.202748467281144	38249.11	1	0.002	**	0.01570681	0.01171652;0.02060038	3.02e-07	***
LINE	L1	L1M2	657	1.37006297701964	41000	9096	323.49	17.8178386841776	0.674583976310631	38249.11	1001	0.002	**	0.07222955	0.06699236;0.07774264	2.2e-16	***
LINE	L1	L1P	2	0.00417066355257121	41000	161	4.19090909090909	1.90654192321408	0.00873943589879695	38249.11	196	0.392	ns	0.01242236	0.001507962;0.044151592	0.4512	ns
LINE	L1	L1MEg1	24	0.0500479626308546	41000	1013	30.362	5.48699034654364	0.0633148433915836	38249.11	137	0.274	ns	0.023692	0.01523753;0.03504771	0.2689	ns
LINE	L1	L1MB7	480	1.00095925261709	41000	23185	807.272	28.2426213666802	1.68342995370563	38249.11	1	0.002	**	0.02070304	0.01890893;0.02261866	2.2e-16	***
LINE	L1	L1P2	152	0.316970429995412	41000	1631	72.573	8.55229868589801	0.151338783000375	38249.11	1001	0.002	**	0.09319436	0.07952138;0.10835092	2.2e-16	***
LINE	L1	L1MB1	125	0.260666472035701	41000	6197	209.543	14.1047898281434	0.436966676398215	38249.11	1	0.002	**	0.02017105	0.01681740;0.02398632	2.207e-10	***
LINE	L1	L1MCb	48	0.100095925261709	41000	2145	71.456	8.58322408747062	0.149009467406264	38249.11	4	0.008	**	0.02237762	0.01654448;0.02956099	0.003791	**
LINE	L1	L1M3b	66	0.13763189723485	41000	564	20.096	4.46124272895868	0.0419068273762356	38249.11	1001	0.002	**	0.1170213	0.09166978;0.14646366	2.2e-16	***
LINE	L1	L1MEh	60	0.125119906577136	41000	3050	92.433	9.81987479252873	0.192753472077408	38249.11	2	0.004	**	0.01967213	0.01504464;0.02525019	0.0003872	***
LINE	L1	L1ME2	244	0.508820953413688	41000	12799	437.004	21.0181289782356	0.911298327563915	38249.11	1	0.002	**	0.01906399	0.01676565;0.02158453	2.2e-16	***
LINE	L1	L1PA16	460	0.959252617091379	41000	13973	503.935	22.3306388720169	1.05087166868249	38249.11	19	0.038	*	0.03292063	0.03002397;0.03601385	0.04587	*
LINE	L1	L1MEd	358	0.746548775910247	41000	16918	548.421	22.8519577054346	1.14363973808233	38249.11	1	0.002	**	0.02116089	0.01904528;0.02344327	2.2e-16	***
LINE	L1	L1M4b	152	0.316970429995412	41000	4228	147.161	12.490840648255	0.306879509529966	38249.11	668	0.668	ns	0.0359508	0.03054365;0.04201062	0.6747	ns
LINE	L1	L1ME3A	298	0.621428869333111	41000	15879	536.098	22.6053843010775	1.11794219460316	38249.11	1	0.002	**	0.01876692	0.01671328;0.02099942	2.2e-16	***
LINE	L1	L1M4	604	1.25954039287651	41000	20125	679.897	25.7253996506796	1.41781081870126	38249.11	2	0.004	**	0.03001242	0.02769838;0.03246352	0.002831	**
LINE	L1	L1MC4	360	0.750719439462818	41000	23685	789.026	26.9937026727343	1.64538099011553	38249.11	1	0.002	**	0.01519949	0.01367997;0.01683960	2.2e-16	***
LINE	L1	L1MEf	313	0.652708845977395	41000	11271	390.907	18.9566797384644	0.815170788672478	38249.11	1	0.002	**	0.02777038	0.02481501;0.03097292	3.775e-05	***
LINE	L1	L1MDa	213	0.444175668348834	41000	6954	232.449	15.0417969223978	0.484733286065813	38249.11	112	0.224	ns	0.03062985	0.02670582;0.03495363	0.2048	ns
LINE	L1	L1ME3G	288	0.600575551570255	41000	18628	590.107	23.9297761206658	1.23056887850857	38249.11	1	0.002	**	0.0154606	0.01373798;0.01733677	2.2e-16	***
LINE	L1	L1MEj	41	0.0854986028277099	41000	2345	72.577	8.42146020545083	0.15134712432748	38249.11	1	0.002	**	0.01748401	0.01257530;0.02364493	6.108e-05	***
LINE	L1	L1P4e	16	0.0333653084205697	41000	194	6.39078156312625	2.40060072521576	0.0133268998688874	38249.11	998	0.008	**	0.08247423	0.04787596;0.13047840	0.0007713	***
LINE	L1	L1ME3E	58	0.120949243024565	41000	4540	144.285	11.9712608394474	0.300882095341369	38249.11	1	0.002	**	0.01277533	0.009714747;0.016484139	2.682e-16	***
LINE	L1	L1MC2	108	0.225215831838846	41000	6382	229.929	15.6436787132593	0.479478249989573	38249.11	1	0.002	**	0.01692259	0.01390206;0.02039537	2.2e-16	***
LINE	L1	L1PA2	116	0.24189848604913	41000	4918	257.207	16.4548142472625	0.536361930183092	38249.11	1	0.002	**	0.02358682	0.01952847;0.02822334	2.2e-16	***
LINE	L1	L1MA2	253	0.527588939400259	41000	7417	271.435	16.3370338089163	0.566032030696084	38249.11	141	0.282	ns	0.03411083	0.03009651;0.03849648	0.2656	ns
LINE	L1	L1M3e	121	0.252325144930558	41000	810	24.789	4.91901165638746	0.0516932894023439	38249.11	1001	0.002	**	0.1493827	0.1255286;0.1758202	2.2e-16	***
LINE	L1	L1MC5	207	0.431663677691121	41000	14431	464.918	21.0711477919279	0.969508278767152	38249.11	1	0.002	**	0.01434412	0.01246788;0.01641972	2.2e-16	***
LINE	L1	L1MEa	9	0.0187679859865705	41000	355	10.933	3.30869437368558	0.0227989323101305	38249.11	365	0.73	ns	0.02535211	0.01165669;0.04757915	0.7571	ns
LINE	L1	L1PB1	516	1.07603119656337	41000	13093	509.652	22.6503407023809	1.06279351044751	38249.11	636	0.732	ns	0.03941037	0.03614217;0.04288526	0.769	ns
LINE	L1	L1MCc	111	0.231471827167702	41000	3179	103.89	9.91363607261131	0.216645118238312	38249.11	781	0.442	ns	0.03491664	0.02880928;0.04189777	0.4847	ns
LINE	L1	L1PA8	287	0.598490219793969	41000	8111	301.036	17.3341043949543	0.627759936605914	38249.11	207	0.414	ns	0.03538405	0.03146949;0.03963682	0.4278	ns
LINE	L1	L1P4	95	0.198106518747133	41000	3775	126.361	10.7179080306071	0.263504608583226	38249.11	2	0.004	**	0.02516556	0.02040704;0.03067712	0.003741	**
LINE	L1	L1M7	67	0.139717229011136	41000	3059	100.481	9.88136024443396	0.209536222212954	38249.11	1	0.002	**	0.02190258	0.01701354;0.02773300	0.0004501	***
LINE	L1	L1PA13	419	0.873754014263669	41000	9060	320.724	17.6595493624182	0.668815948617425	38249.11	1001	0.002	**	0.04624724	0.04201398;0.05077524	8.674e-08	***
LINE	L1	L1PREC2	331	0.690244817950536	41000	7902	306.262	17.3628576226618	0.638657880468783	38249.11	928	0.148	ns	0.04188813	0.03757753;0.04654059	0.1532	ns
LINE	L1	L1M2a1	21	0.0437919673019977	41000	120	5.06331658291457	2.12369288838604	0.0105586949637456	38249.11	996	0.012	*	0.175	0.1117143;0.2549800	3.3e-08	***
LINE	L1	L1MA9	424	0.884180673145097	41000	16437	547.185	22.8382652879189	1.14106226800684	38249.11	1	0.002	**	0.02579546	0.02342580;0.02833487	2.891e-08	***
LINE	L1	L1MA4	296	0.61725820578054	41000	10000	344.088	18.6127023478239	0.717537640238562	38249.11	9	0.018	*	0.0296	0.02636581;0.03311184	0.007771	**
LINE	L1	L1PB3	102	0.212703841181132	41000	3601	131.603	11.6665118393845	0.274435917754515	38249.11	7	0.014	*	0.02832547	0.02315373;0.03428049	0.007648	**
LINE	L1	HAL1b	67	0.139717229011136	41000	4340	136.291	11.3389104366288	0.284211953121742	38249.11	1	0.002	**	0.01543779	0.01198357;0.01956449	3.961e-11	***
LINE	L1	L1MC1	214	0.44626100012512	41000	13002	458.489	21.1403120079102	0.956101680777412	38249.11	1	0.002	**	0.01645901	0.01434234;0.01879590	2.2e-16	***
LINE	L1	L1PA4	658	1.37214830879593	41000	11926	548.8	23.3125604658835	1.14443007882554	38249.11	1001	0.002	**	0.05517357	0.05114290;0.05942303	3.551e-06	***
LINE	L1	L1MD3	106	0.221045168286274	41000	5356	185.671	13.6646068542231	0.387185636234725	38249.11	1	0.002	**	0.01979089	0.01623088;0.02388672	1.471e-10	***
LINE	L1	L1PBa	234	0.487967635650832	41000	2167	91.375	9.7979781269084	0.190547191058097	38249.11	1001	0.002	**	0.1079834	0.09522217;0.12181536	2.2e-16	***
LINE	L1	L1MA8	274	0.571380906702256	41000	11124	374.53	18.6617083719406	0.781019310172248	38249.11	1	0.002	**	0.02463143	0.02183107;0.02768420	3.786e-08	***
LINE	L1	L1M3c	135	0.281519789798557	41000	1070	34.99	5.817709664958	0.0729657588522334	38249.11	1001	0.002	**	0.1261682	0.1068553;0.1475629	2.2e-16	***
LINE	L1	L1P4b	19	0.0396213037494265	41000	155	6.536	2.52251205489034	0.0136297284898027	38249.11	1001	0.002	**	0.1225806	0.07544045;0.18479123	3.254e-05	***
LINE	L1	L1MC	191	0.398298369270551	41000	7862	255.99	16.005063638176	0.533824081411353	38249.11	1	0.002	**	0.02429407	0.02100450;0.02794242	2.016e-05	***
LINE	L1	L1M3de	40	0.0834132710514243	41000	499	16.832	4.22085199830456	0.0351003044584393	38249.11	1001	0.002	**	0.08016032	0.05788315;0.10755736	6.781e-07	***
LINE	L1	L1MA5	169	0.352421070192268	41000	4447	160.999	12.4529544717338	0.335736330650206	38249.11	753	0.498	ns	0.03800315	0.03257634;0.04404692	0.5205	ns
LINE	L1	HAL1M8	44	0.0917545981565667	41000	2197	75.768	8.02412378783899	0.158001418025608	38249.11	1	0.002	**	0.02002731	0.01458865;0.02679330	8.466e-05	***
LINE	L1	L1ME4c	136	0.283605121574843	41000	9421	290.879	16.4677121830734	0.606579221754181	38249.11	1	0.002	**	0.01443583	0.01212521;0.01705338	2.2e-16	***
LINE	L1	L1M2a	83	0.173082537431705	41000	489	19.619	4.38463955919572	0.0409121241189473	38249.11	1001	0.002	**	0.1697342	0.1375203;0.2060020	2.2e-16	***
LINE	L1	L1MC3	233	0.485882303874546	41000	13130	457.727	21.1712704789697	0.954512657963882	38249.11	1	0.002	**	0.01774562	0.01555666;0.02015188	2.2e-16	***
LINE	L1	L1P4d	19	0.0396213037494265	41000	167	5.88476953907816	2.39979698593759	0.0122716969159573	38249.11	999	0.006	**	0.1137725	0.06990521;0.17195837	8.049e-06	***
LINE	L1	L1ME3C	42	0.0875839346039955	41000	3264	105.097	10.353394795128	0.219162113692288	38249.11	1	0.002	**	0.01286765	0.00928918;0.01735390	2.613e-12	***
LINE	L1	L1M4a2	70	0.145973224339992	41000	2051	66.347	7.80483865986392	0.138355507361221	38249.11	712	0.58	ns	0.03412969	0.02670044;0.04292593	0.6177	ns
LINE	L1	L1M2c	90	0.187679859865705	41000	450	17.425	4.09941217495634	0.0363369062017767	38249.11	1001	0.002	**	0.2	0.1640067;0.2399907	2.2e-16	***
LINE	L1	L1M6	66	0.13763189723485	41000	5357	167.448	12.8987469807603	0.349184635275472	38249.11	1	0.002	**	0.01232033	0.009541003;0.015648143	2.2e-16	***
LINE	L1	L1M1	655	1.36589231346707	41000	9983	353.37	18.9728508419022	0.736893689786045	38249.11	1001	0.002	**	0.06561154	0.06083168;0.07064666	2.2e-16	***
LINE	L1	L1PA7	611	1.27413771531051	41000	13116	587.713	24.6647720845335	1.22557659423614	38249.11	847	0.31	ns	0.04658432	0.04304047;0.05033106	0.3213	ns
LINE	L1	L1P3b	19	0.0396213037494265	41000	83	3.7135523613963	1.79272284506227	0.00774398874212017	38249.11	975	0.054	ns	0.2289157	0.1438036;0.3341699	3.703e-09	***
LINE	L1	L1MA10	87	0.181423864536848	41000	5109	163.818	12.3807171907833	0.341614880927556	38249.11	1	0.002	**	0.01702877	0.01366125;0.02096305	3.58e-11	***
LINE	L1	L1MB8	310	0.646452850648538	41000	16563	569.329	22.8631468193353	1.18723985486091	38249.11	1	0.002	**	0.01871642	0.01670719;0.02089707	2.2e-16	***
LINE	L1	L1MA4A	378	0.788255411435959	41000	6240	227.722	15.4075341345755	0.474875922759311	38249.11	1001	0.002	**	0.06057692	0.05478441;0.06678424	2.2e-16	***
LINE	L1	L1PB	54	0.112607915919423	41000	1846	62.911	7.89743302905748	0.131190307377904	38249.11	144	0.288	ns	0.02925244	0.02205007;0.03799724	0.2754	ns
LINE	L1	L1MB4	212	0.442090336572549	41000	9160	320.444	17.4315438995725	0.668232055720065	38249.11	1	0.002	**	0.0231441	0.02016272;0.02643380	6.825e-11	***
LINE	L1	L1M4c	181	0.377445051507695	41000	3615	134.853	11.6321407186166	0.281213246027443	38249.11	1001	0.002	**	0.05006916	0.04318792;0.05768895	0.0001089	***
LINE	L1	L1MEg	336	0.700671476831964	41000	13185	440.745	20.6763508987076	0.919099553739	38249.11	1	0.002	**	0.0254835	0.02286085;0.02831833	1.427e-07	***
LINE	L1	L1P1	186	0.387871710389123	41000	3259	118.604	10.7700128680135	0.247328689994578	38249.11	1001	0.002	**	0.05707272	0.04935523;0.06559646	5.56e-09	***
LINE	L1	L1ME3	202	0.421237018809693	41000	9162	313.777	16.9782664760727	0.654329148767569	38249.11	1	0.002	**	0.02204759	0.01913902;0.02526528	8.95e-12	***
LINE	L1	X9_LINE	19	0.0396213037494265	41000	653	19.342	4.34809635840122	0.0403344872169162	38249.11	524	0.956	ns	0.02909648	0.01760696;0.04506597	1	ns
LINE	L1	L1PA17	175	0.364933060849981	41000	4789	179.776	13.2238683710439	0.374892605413521	38249.11	383	0.766	ns	0.03654208	0.03140771;0.04225090	0.761	ns
LINE	L1	L1PA15-16	182	0.37953038328398	41000	1431	55.574	7.26286949306355	0.115890228135296	38249.11	1001	0.002	**	0.1271838	0.1103506;0.1455635	2.2e-16	***
LINE	L1	L1ME3B	139	0.289861116903699	41000	8120	267.68	15.3655361019295	0.558201609876131	38249.11	1	0.002	**	0.01711823	0.01440967;0.02018080	2.2e-16	***
LINE	L1	L1MD1	173	0.36076239729741	41000	6979	243.561	14.8995394316494	0.507905492763899	38249.11	1	0.002	**	0.02478865	0.02126885;0.02871268	1.576e-06	***
LINE	L1	L1HS	44	0.0917545981565667	41000	1571	85.694	9.72043470482935	0.178700421237019	38249.11	1	0.002	**	0.02800764	0.02042253;0.03741799	5.15e-07	***
LINE	L1	L1MEb	61	0.127205238353422	41000	1672	55.716	7.55515879544728	0.116186345247529	38249.11	769	0.466	ns	0.03648325	0.02801949;0.04661970	0.4534	ns
LINE	L1	L1PA8A	135	0.281519789798557	41000	2429	104.518	10.2606509031814	0.217954706593819	38249.11	997	0.01	**	0.05557843	0.04680203;0.06544462	0.003144	**
LINE	L1	L1PA11	226	0.471284981440547	41000	4144	157.264	12.6880767372873	0.32794761646578	38249.11	1001	0.002	**	0.05453668	0.04781850;0.06189115	1.435e-07	***
LINE	L1	HAL1ME	119	0.248154481377987	41000	7407	224.467	15.1154685136912	0.468088167827501	38249.11	1	0.002	**	0.01606588	0.01332679;0.01919477	6.549e-15	***
LINE	L1	L1MEc	471	0.982191266630521	41000	17812	602.625	24.3602503434755	1.25667306168411	38249.11	1	0.002	**	0.02644285	0.02413607;0.02890593	1.693e-08	***
LINE	L1	L1P4c	7	0.0145973224339992	41000	43	2.84368308351178	1.4549975709982	0.00593002269573295	38249.11	933	0.138	ns	0.1627907	0.06805209;0.30701087	0.02176	*
LINE	L1	L1MCa	158	0.329482420653126	41000	7243	257.782	15.5543052693591	0.537560995954456	38249.11	1	0.002	**	0.02181417	0.01857458;0.02544612	1.55e-11	***
LINE	L1	L1MB2	220	0.458772990782834	41000	8944	339.762	17.8668570425965	0.70851649497435	38249.11	1	0.002	**	0.0245975	0.02148708;0.02802258	2.31e-12	***
LINE	L1	L1MEi	101	0.210618509404846	41000	5311	165.389	13.1005841207293	0.3448909371481	38249.11	1	0.002	**	0.01901713	0.01551579;0.02306013	5.792e-08	***
LINE	L1	L1MC4a	170	0.354506401968553	41000	9991	348.466	18.5741175252511	0.72666722275514	38249.11	1	0.002	**	0.01701531	0.01457088;0.01974678	2.2e-16	***
LINE	L1	HAL1	410	0.854986028277099	41000	21238	678.158	25.5588789326193	1.41418442674229	38249.11	1	0.002	**	0.01930502	0.01749698;0.02124626	2.2e-16	***
LINE	L1	L1MB5	284	0.592234224465112	41000	9769	366.133	18.3919431973507	0.763508779246778	38249.11	1	0.002	**	0.02907155	0.02582980;0.03259795	6.614e-06	***
LINE	L1	L1PA3	357	0.744463444133962	41000	10703	528.133	23.113232844683	1.10133252700505	38249.11	1	0.002	**	0.03335513	0.03003407;0.03693311	8.267e-16	***
LINE	L1	L1M6B	13	0.0271093130917129	41000	730	22.635	4.80091906032832	0.0472014847562247	38249.11	18	0.036	*	0.01780822	0.009515339;0.030260083	0.04141	*
LINE	L1	L1P3	155	0.323226425324269	41000	3552	122.842	10.806007857012	0.256166326062477	38249.11	999	0.006	**	0.04363739	0.03715664;0.05088198	0.004358	**
LINE	L1	L1PB4	206	0.429578345914835	41000	7440	252.533	15.6236041939115	0.526615089460733	38249.11	2	0.004	**	0.02768817	0.02407865;0.03167379	0.002349	**
LINE	L1	L1ME3F	78	0.162655878550277	41000	4605	152.694	11.9325080661506	0.318417650248154	38249.11	1	0.002	**	0.01693811	0.0134113;0.0210950	2.093e-11	***
LINE	L1	L1MA1	139	0.289861116903699	41000	4314	150.257	12.4321160109013	0.313335696709346	38249.11	201	0.402	ns	0.03222068	0.02715412;0.03793278	0.383	ns
LINE	L1	L1PA14	136	0.283605121574843	41000	3056	113.687	11.2937407257108	0.237075113650582	38249.11	976	0.052	ns	0.04450262	0.03746728;0.05242561	0.0354	*
LINE	L1	L1M2b	44	0.0917545981565667	41000	220	7.691	2.74026057666566	0.0160382866914126	38249.11	1001	0.002	**	0.2	0.1492421;0.2590346	2.2e-16	***
LINE	L1	L1M3f	77	0.160570546773992	41000	671	26.022	5.11543582539001	0.0542645034825041	38249.11	1001	0.002	**	0.1147541	0.09163066;0.14132724	2.2e-16	***
LINE	L1	L1M8	23	0.047962630854569	41000	1662	55.157	7.08890708103891	0.115020644784585	38249.11	1	0.002	**	0.01383875	0.008792262;0.020692938	1.357e-06	***
LINE	L1	L1M3d	33	0.068815948617425	41000	532	17.969	4.07045545456617	0.0374713266880761	38249.11	1000	0.004	**	0.06203008	0.04307968;0.08601348	0.00103	**
LINE	L1	L1M3a	76	0.158485214997706	41000	636	38.345	5.94098226476651	0.0799620469616716	38249.11	1001	0.002	**	0.1194969	0.09531529;0.14727399	2.291e-08	***
LINE	L1	L1MA3	314	0.654794177753681	41000	8888	342.925	18.3026873262744	0.715112399382742	38249.11	65	0.13	ns	0.03532853	0.03158731;0.03937818	0.1164	ns
LINE	L1	L1M3	196	0.408725028151979	41000	7225	247.577	15.2918249699279	0.516280185177462	38249.11	2	0.004	**	0.02712803	0.02350463;0.03113940	0.0006772	***
LINE	L1	L1ME3D	55	0.114693247695708	41000	4186	137.379	11.1889477410323	0.28648079409434	38249.11	1	0.002	**	0.01313903	0.009913042;0.017068307	8.893e-16	***
LINE	L1	L1MDb	26	0.0542186261834258	41000	971	28.253	5.36411826535964	0.0589168786753973	38249.11	394	0.788	ns	0.02677652	0.01756422;0.03898889	0.7742	ns
LINE	L1	L1MD	194	0.404554364599408	41000	8496	270.921	16.4765966521378	0.564960170163073	38249.11	1	0.002	**	0.02283427	0.01976362;0.02623789	7.517e-07	***
LINE	L1	L1M5	870	1.81423864536848	41000	44640	1396.634	35.9013781483796	2.91244526004087	38249.11	1	0.002	**	0.01948925	0.01822701;0.02081451	2.2e-16	***
LINE	L1	L1MA5A	118	0.246069149601702	41000	3431	119.849	11.2098108306456	0.249924928056054	38249.11	450	0.9	ns	0.03439231	0.02854848;0.04104590	0.9259	ns
LINE	L1	L1PB2	84	0.175167869207991	41000	2887	108.686	10.3667194846235	0.226646369437377	38249.11	9	0.018	*	0.02909595	0.02327298;0.03589740	0.01442	*
LINE	L1	L1M4a1	81	0.168911873879134	41000	2655	87.143	9.42758879196748	0.181722066980857	38249.11	293	0.586	ns	0.03050847	0.02430036;0.03777804	0.5489	ns
LINE	L1	L1MEg2	22	0.0458772990782834	41000	755	23.496	4.89488957423392	0.0489969554156066	38249.11	421	0.842	ns	0.02913907	0.01834948;0.04378589	0.8343	ns
LINE	L1	L1PA5	633	1.32001501438879	41000	11398	505.532	22.84861122771	1.05420194352922	38249.11	1001	0.002	**	0.05553606	0.05140165;0.05989927	2.124e-08	***
LINE	L1	L1ME4b	394	0.821620719856529	41000	24590	787.915	27.849405098931	1.64306418651207	38249.11	1	0.002	**	0.01602277	0.01449045;0.01767096	2.2e-16	***
LINE	L1	L1PA12	106	0.221045168286274	41000	1769	65.801	7.82320916258804	0.137216916211369	38249.11	1001	0.002	**	0.05992086	0.04931578;0.07201287	2.919e-06	***
LINE	L1	L1MC5a	278	0.579722233807399	41000	17929	585.749	22.9058655736403	1.22148100262752	38249.11	1	0.002	**	0.01550561	0.01374812;0.01742268	2.2e-16	***
LINE	L1	L1ME4a	380	0.792426074988531	41000	29291	880.295	29.0816732448241	1.83570713600534	38249.11	1	0.002	**	0.01297327	0.01170878;0.01433567	2.2e-16	***
LINE	L1	L1PA10	389	0.811194060975101	41000	7090	280.347	16.564146883011	0.584616507486341	38249.11	1001	0.002	**	0.05486601	0.04967885;0.06042289	3.178e-10	***
LINE	L1	L1M	15	0.0312799766442841	41000	748	23.538	4.66071649838072	0.0490845393502106	38249.11	32	0.064	ns	0.02005348	0.01126616;0.03285974	0.07474	ns
LINE	L1	L1ME5	80	0.166826542102849	41000	3442	111.334	10.71416059415	0.232168327980982	38249.11	1	0.002	**	0.0232423	0.01847169;0.02884452	0.002009	**
LINE	L1	L1MA7	176	0.367018392626267	41000	8595	283.039	16.4212403957842	0.590230220628102	38249.11	1	0.002	**	0.02047702	0.01758817;0.02369700	4.929e-12	***
LINE	L1	L1MD2	213	0.444175668348834	41000	10982	368.571	18.7675565852399	0.768592818117363	38249.11	1	0.002	**	0.01939537	0.01689857;0.02215135	2.2e-16	***
LINE	L1	L1MB3	472	0.984276598406806	41000	17260	614.418	24.3517614205684	1.28126537932185	38249.11	1	0.002	**	0.02734647	0.02496431;0.02988961	1.318e-09	***
LINE	L1	tot	18711	39.01864286608	41000	950736	19844.783	88.0092696398654	41.3829565833924	38249.11	1	0.002	**	0.01968054	0.01940228;0.01996174	2.261e-16	***
LINE	L1	L1PBb	44	0.0917545981565667	41000	317	12.821	3.52240917077593	0.0267360387037578	38249.11	1001	0.002	**	0.1388013	0.1026977;0.1818219	1.572e-12	***
LINE	L1	L1P4a	44	0.0917545981565667	41000	601	24.007	4.67041366088313	0.0500625599532886	38249.11	1001	0.002	**	0.07321131	0.05369630;0.09703894	0.0001496	***
LINE	L1	L1P5	17	0.0354506401968553	41000	762	23.494	4.72697665620514	0.0489927847520541	38249.11	91	0.182	ns	0.02230971	0.01304867;0.03548032	0.2072	ns
LINE	L1	L1ME1	634	1.32210034616507	41000	31305	1070.059	31.6051008763048	2.2314280352004	38249.11	1	0.002	**	0.02025236	0.01872062;0.02187399	2.2e-16	***
LINE	L1	L1MA6	156	0.325311757100555	41000	5458	186.688	13.2335854470277	0.389306418651207	38249.11	12	0.024	*	0.0285819	0.02432324;0.03335398	0.02093	*
LINE	L1	L1PBa1	74	0.154314551445135	41000	441	20.361	4.56503214868401	0.0424594402969512	38249.11	1001	0.002	**	0.1678005	0.1341173;0.2060135	2.2e-16	***
LINE	L1	L1ME3Cz	230	0.47962630854569	41000	14145	446.253	21.0555533607485	0.930585561162781	38249.11	1	0.002	**	0.01626016	0.01424053;0.01848215	2.2e-16	***
LINE	L1	L1PA15	363	0.756975434791675	41000	8463	312.547	17.6148822044053	0.651764190682738	38249.11	999	0.006	**	0.04289259	0.03867483;0.04742859	0.004312	**
LINE	L1	L1PA6	445	0.927972640447095	41000	6051	306.319	17.7740021985526	0.638776744380031	38249.11	1001	0.002	**	0.07354156	0.06708893;0.08040882	2.036e-14	***
LINE	L1	L1ME2z	123	0.25649580848313	41000	7272	249.587	15.3250542670585	0.520471702047796	38249.11	1	0.002	**	0.01691419	0.01407656;0.02014796	2.2e-16	***
LINE	Jockey	tot	6	0.0125119906577136	41000	221	6.62725450901804	2.41013795710361	0.0138200244171874	38249.11	507	0.99	ns	0.02714932	0.01002711;0.05815304	1	ns
LINE	Jockey	X12_LINE	6	0.0125119906577136	41000	221	6.62725450901804	2.41013795710361	0.0138200244171874	38249.11	507	0.99	ns	0.02714932	0.01002711;0.05815304	1	ns
LINE	tot	tot	24774	51.6620094256996	41000	1569213	25357.885	83.0592476104474	52.8796033698961	38249.11	1	0.002	**	0.01578753	0.01559307;0.01598378	0.0002098	***
LINE	L2	X24_LINE	9	0.0187679859865705	41000	550	15.021	3.72403375755745	0.0313237686115861	38249.11	67	0.134	ns	0.01636364	0.007509097;0.030835228	0.1475	ns
LINE	L2	UCON86	1	0.00208533177628561	41000	66	2.27797408716137	1.27771082308985	0.0047503317495128	38249.11	290	0.58	ns	0.01515152	0.0003835296;0.0815523211	0.7301	ns
LINE	L2	L2-1_Crp	0	0	41000	41	1.60404624277457	0.810128244229728	0.00334496860068934	38249.11	1	0.002	**	0	0.00000000;0.08604384	0.4103	ns
LINE	L2	tot	8525	17.7774533928348	41000	523574	11824.435	77.7034593991967	24.6578700421237	38249.11	1	0.002	**	0.01628232	0.01594124;0.01662877	2.2e-16	***
LINE	L2	UCON49	5	0.010426658881428	41000	106	3.20084121976866	1.66532415906402	0.00667481590642838	38249.11	867	0.27	ns	0.04716981	0.01549104;0.10665145	0.2561	ns
LINE	L2	L2	1099	2.29177962213788	41000	54017	1642.778	38.3336952065436	3.42573716478292	38249.11	1	0.002	**	0.02034545	0.01917145;0.02157137	2.2e-16	***
LINE	L2	L2-2_Mam	11	0.0229386495391417	41000	520	15.15	3.80998897846384	0.0315927764107269	38249.11	180	0.36	ns	0.02115385	0.01060609;0.03753431	0.3593	ns
LINE	L2	L2-3_AMi	0	0	41000	12	1.15	0.378729842283776	0.00239813154272845	38249.11	1	0.002	**	0	0.0000000;0.2646485	0.6203	ns
LINE	L2	L2d2	882	1.83926262668391	41000	52674	1459.54	35.5432655185722	3.04362514075989	38249.11	1	0.002	**	0.0167445	0.01566593;0.01787679	2.2e-16	***
LINE	L2	L2d	480	1.00095925261709	41000	27881	794.308	27.2391098442131	1.65639571255787	38249.11	1	0.002	**	0.01721603	0.01572174;0.01881210	2.2e-16	***
LINE	L2	L2a	3328	6.9399841514785	41000	166340	4787.305	59.310249372943	9.98311923927097	38249.11	1	0.002	**	0.02000721	0.01933968;0.02069155	2.2e-16	***
LINE	L2	L2-1_AMi	31	0.0646452850648538	41000	951	28.995	5.03908398097981	0.0604641948534012	38249.11	704	0.596	ns	0.03259727	0.02225356;0.04595189	0.7053	ns
LINE	L2	X13_LINE	2	0.00417066355257121	41000	139	3.9826883910387	1.89766359449917	0.00830522665687679	38249.11	236	0.472	ns	0.01438849	0.001747287;0.051008446	0.4462	ns
LINE	L2	X15_LINE	4	0.00834132710514243	41000	244	6.92092092092092	2.54198271138155	0.0144324163175562	38249.11	179	0.358	ns	0.01639344	0.004484264;0.041439473	0.335	ns
LINE	L2	L2b	2486	5.18413479584602	41000	91943	2822.287	46.1308865044852	5.88540476289778	38249.11	1	0.002	**	0.02703849	0.02599959;0.02810737	5.764e-11	***
LINE	L2	L2-3_Crp	25	0.0521332944071402	41000	1730	52.168	7.25040304702741	0.108787588105268	38249.11	1	0.002	**	0.01445087	0.009373091;0.021258849	4.08e-05	***
LINE	L2	L2c	2509	5.23209742670059	41000	126360	3519.421	51.9824964669737	7.33916044542687	38249.11	1	0.002	**	0.01985597	0.01909385;0.02064023	2.2e-16	***
LINE	Dong-R4	tot	12	0.0250239813154273	41000	551	15.718	3.98451406728002	0.0327772448596572	38249.11	195	0.39	ns	0.02177858	0.01130275;0.03773355	0.4406	ns
LINE	Dong-R4	Mam_R4	12	0.0250239813154273	41000	551	15.718	3.98451406728002	0.0327772448596572	38249.11	195	0.39	ns	0.02177858	0.01130275;0.03773355	0.4406	ns
LINE	RTE-BovB	tot	139	0.289861116903699	41000	8868	251.192	15.782719354732	0.523818659548734	38249.11	1	0.002	**	0.01567433	0.01319278;0.01848101	7.518e-15	***
LINE	RTE-BovB	MamRTE1	139	0.289861116903699	41000	8819	249.671	15.718327672651	0.520646869917004	38249.11	1	0.002	**	0.01576142	0.01326617;0.01858355	1.363e-14	***
LINE	RTE-BovB	MamRTE2	0	0	41000	49	1.95448798988622	1.08170140691243	0.00407575591167832	38249.11	1	0.002	**	0	0.00000000;0.07251926	0.267	ns
LINE	CR1	CR1-16_AMi	9	0.0187679859865705	41000	306	8.859	3.00601981948807	0.0184739542061142	38249.11	598	0.808	ns	0.02941176	0.01353533;0.05509660	0.8647	ns
LINE	CR1	X8_LINE	3	0.00625599532885682	41000	223	6.45245245245245	2.43214352696608	0.0134555041340711	38249.11	101	0.202	ns	0.01345291	0.002782954;0.038809594	0.227	ns
LINE	CR1	X7D_LINE	1	0.00208533177628561	41000	55	1.9156010230179	1.06295415391032	0.00399466368398445	38249.11	353	0.706	ns	0.01818182	0.0004602178;0.0971910157	1	ns
LINE	CR1	CR1-12_AMi	1	0.00208533177628561	41000	133	3.9766022380468	1.89770518815109	0.00829253500864744	38249.11	76	0.152	ns	0.007518797	0.0001903413;0.0411791150	0.1951	ns
LINE	CR1	X2_LINE	1	0.00208533177628561	41000	191	5.69909729187563	2.25255971923444	0.0118845086788915	38249.11	25	0.05	*	0.005235602	0.0001325452;0.0288241836	0.05037	ns
LINE	CR1	CR1-3_Croc	22	0.0458772990782834	41000	1338	37.963	6.17022711921553	0.0791654502231305	38249.11	4	0.008	**	0.01644245	0.01033234;0.02478876	0.006407	**
LINE	CR1	CR1_Mam	19	0.0396213037494265	41000	1695	48.008	6.869871260157	0.100112607915919	38249.11	1	0.002	**	0.01120944	0.006761931;0.017449798	2.381e-06	***
LINE	CR1	X21_LINE	2	0.00417066355257121	41000	45	1.79188481675393	0.943981199876014	0.00373667434782068	38249.11	618	0.768	ns	0.04444444	0.005428489;0.151492900	0.7002	ns
LINE	CR1	CR1-L3B_Croc	0	0	41000	37	1.55572998430141	0.782344068452171	0.00324421317158404	38249.11	1	0.002	**	0	0.00000000;0.09489059	0.4068	ns
LINE	CR1	tot	1073	2.23756099595446	41000	68381	1907.474	42.3769173858497	3.97771614463861	38249.11	1	0.002	**	0.01569149	0.01477329;0.01665112	2.2e-16	***
LINE	CR1	CR1-13_AMi	0	0	41000	102	3.04807692307692	1.53770317590168	0.00635625166425517	38249.11	1	0.002	**	0	0.00000000;0.03551933	0.07894	ns
LINE	CR1	X7B_LINE	11	0.0229386495391417	41000	934	25.292	4.84088526719754	0.0527422112858156	38249.11	2	0.004	**	0.0117773	0.005893444;0.020974941	0.002304	**
LINE	CR1	X7A_LINE	14	0.0291946448679985	41000	920	25.787	5.08541959846899	0.0537744505150769	38249.11	6	0.012	*	0.01521739	0.008343805;0.025400502	0.016	*
LINE	CR1	CR1-1_Amn	1	0.00208533177628561	41000	66	2.27482678983834	1.19854980967172	0.00474376859039566	38249.11	265	0.53	ns	0.01515152	0.0003835296;0.0815523211	0.73	ns
LINE	CR1	X17_LINE	11	0.0229386495391417	41000	966	27.798	5.19212424294278	0.0579680527171873	38249.11	1	0.002	**	0.01138716	0.005697758;0.020283254	0.000475	***
LINE	CR1	X1_LINE	3	0.00625599532885682	41000	85	2.88589881593111	1.48625356155452	0.00601805650400615	38249.11	639	0.726	ns	0.03529412	0.007338487;0.099696371	0.766	ns
LINE	CR1	CR1-11_Crp	0	0	41000	25	1.37647058823529	0.613722653324752	0.0028703978567696	38249.11	1	0.002	**	0	0.0000000;0.1371852	0.3992	ns
LINE	CR1	X6A_LINE	18	0.0375359719731409	41000	1033	28.801	5.16566385695808	0.0600596404888018	38249.11	16	0.032	*	0.01742498	0.01035901;0.02739961	0.03751	*
LINE	CR1	X20_LINE	0	0	41000	161	4.76387487386478	2.17207872331719	0.00993425965271882	38249.11	1	0.002	**	0	0.0000000;0.0226518	0.01676	*
LINE	CR1	X6B_LINE	17	0.0354506401968553	41000	875	24.37	4.99940937452557	0.0508195353880802	38249.11	73	0.146	ns	0.01942857	0.01135758;0.03092526	0.1493	ns
LINE	CR1	CR1-8_Crp	0	0	41000	7	1.08854166666667	0.28482374146097	0.0022699705273109	38249.11	1	0.002	**	0	0.0000000;0.4096164	0.6052	ns
LINE	CR1	CR1-L3A_Croc	3	0.00625599532885682	41000	323	8.623	3.01462418204309	0.0179818159069108	38249.11	31	0.062	ns	0.009287926	0.001919505;0.026901876	0.05485	ns
LINE	CR1	X5B_LINE	6	0.0125119906577136	41000	73	2.32183908045977	1.23986573453247	0.00484180481390451	38249.11	867	0.27	ns	0.08219178	0.03076153;0.17036108	0.0288	*
LINE	CR1	L3	732	1.52646286024106	41000	45293	1308.842	36.385779653059	2.72936981273721	38249.11	1	0.002	**	0.01616144	0.01502022;0.01736527	2.2e-16	***
LINE	CR1	X7C_LINE	6	0.0125119906577136	41000	620	16.903	3.90933164030297	0.0352483630145556	38249.11	2	0.004	**	0.009677419	0.003559489;0.020943941	0.004169	**
LINE	CR1	Plat_L3	43	0.0896692663802811	41000	3315	94.181	9.35327336939977	0.196398632022355	38249.11	1	0.002	**	0.01297134	0.00940290;0.01743293	3.858e-09	***
LINE	CR1	L3b	209	0.435834341243692	41000	9560	272.305	15.8523585712749	0.567846269341452	38249.11	1	0.002	**	0.02186192	0.01902469;0.02499541	6.312e-05	***
LTR?	tot	tot	119	0.248154481377987	41000	8420	245.494	15.6937649484838	0.511936439087459	38249.11	1	0.002	**	0.01413302	0.01172159;0.01688870	2.2e-16	***
LTR?	LTR?	MER129	1	0.00208533177628561	41000	122	3.72569089048106	1.87096154123479	0.00776930160253798	38249.11	109	0.218	ns	0.008196721	0.0002075015;0.0448226574	0.191	ns
LTR?	LTR?	Eutr18	15	0.0312799766442841	41000	676	18.233	4.19455662797694	0.0380218542770155	38249.11	259	0.518	ns	0.02218935	0.01247114;0.03633419	0.5515	ns
LTR?	LTR?	MamRep605	56	0.116778579471994	41000	3549	104.457	10.2071708782276	0.217827501355466	38249.11	1	0.002	**	0.01577909	0.01194079;0.02044209	2.137e-07	***
LTR?	LTR?	MamRep1151	15	0.0312799766442841	41000	1260	40.036	6.24369183157592	0.0834883429953706	38249.11	1	0.002	**	0.01190476	0.006677892;0.019559186	8.366e-06	***
LTR?	LTR?	MamRep605b	24	0.0500479626308546	41000	2374	67.424	7.68005255237276	0.140601409684281	38249.11	1	0.002	**	0.01010952	0.006487798;0.015005038	1.454e-09	***
LTR?	LTR?	tot	119	0.248154481377987	41000	8420	245.494	15.6937649484838	0.511936439087459	38249.11	1	0.002	**	0.01413302	0.01172159;0.01688870	2.2e-16	***
LTR?	LTR?	UCON51	0	0	41000	42	1.57650695517774	0.774959207673775	0.00328754004916742	38249.11	1	0.002	**	0	0.00000000;0.08408385	0.409	ns
LTR?	LTR?	Eutr5	10	0.0208533177628561	41000	397	11.877	3.49343313591016	0.0247674855069442	38249.11	366	0.732	ns	0.02518892	0.01214368;0.04583440	0.7669	ns
scRNA	tot	tot	51	0.106351920590566	41000	1861	58.525	7.4732338531739	0.122044042207115	38249.11	165	0.33	ns	0.02740462	0.02047109;0.03587600	0.3522	ns
scRNA	scRNA	tot	51	0.106351920590566	41000	1861	58.525	7.4732338531739	0.122044042207115	38249.11	165	0.33	ns	0.02740462	0.02047109;0.03587600	0.3522	ns
scRNA	scRNA	HY3	17	0.0354506401968553	41000	545	16.102	4.02564302960431	0.0335780122617508	38249.11	638	0.728	ns	0.03119266	0.01827374;0.04947375	0.7995	ns
scRNA	scRNA	HY4	4	0.00834132710514243	41000	162	4.69818913480885	2.03381700794227	0.00979728309381669	38249.11	495	0.99	ns	0.02469136	0.006767635;0.062010664	1	ns
scRNA	scRNA	BC200	18	0.0375359719731409	41000	676	22.879	4.77316898319577	0.0477103057096384	38249.11	196	0.392	ns	0.02662722	0.01585564;0.04175692	0.3389	ns
scRNA	scRNA	HY1	11	0.0229386495391417	41000	456	14.185	3.65816308509574	0.0295804312466113	38249.11	234	0.468	ns	0.02412281	0.01210213;0.04275178	0.4984	ns
scRNA	scRNA	HY5	1	0.00208533177628561	41000	22	1.41121495327103	0.678084864100392	0.00294285138522548	38249.11	364	0.728	ns	0.04545455	0.001150148;0.228444398	1	ns
SINE	tot	tot	19414	40.4846311048088	41000	1806997	25747.206	75.0678676182343	53.6914668223714	38249.11	1	0.002	**	0.01074379	0.01059398;0.01089517	2.2e-16	***
SINE	Alu	AluYc	171	0.356591733744839	41000	6703	224.429	14.3902062888979	0.468008925220002	38249.11	1	0.002	**	0.02551097	0.02186937;0.02957285	0.0001855	***
SINE	Alu	AluYd8	4	0.00834132710514243	41000	224	7.03006012024048	2.56687841370897	0.0146600077579357	38249.11	170	0.34	ns	0.01785714	0.004886369;0.045087739	0.3353	ns
SINE	Alu	AluY	2109	4.39796471618634	41000	98084	3180.16	49.1628659395217	6.63168870167244	38249.11	1	0.002	**	0.02150198	0.02060330;0.02242911	2.2e-16	***
SINE	Alu	AluYh3	14	0.0291946448679985	41000	649	22.8	4.82320052073966	0.0475455644993118	38249.11	31	0.062	ns	0.02157165	0.01184241;0.03592891	0.06857	ns
SINE	Alu	AluYk11	2	0.00417066355257121	41000	171	5.85885885885886	2.28682273373565	0.0122176645511508	38249.11	59	0.118	ns	0.01169591	0.00141958;0.04160909	0.1364	ns
SINE	Alu	AluYe5	32	0.0667306168411394	41000	1297	44.74	6.53981415402374	0.0932977436710181	38249.11	28	0.056	ns	0.02467232	0.01693566;0.03465262	0.05655	ns
SINE	Alu	Alu	253	0.527588939400259	41000	7748	257.5	15.511499173407	0.536972932393544	38249.11	405	0.81	ns	0.03265359	0.02880830;0.03685546	0.7999	ns
SINE	Alu	AluSx3	940	1.96021186970847	41000	38631	1330.823	32.7779203590323	2.77520749051174	38249.11	1	0.002	**	0.02433279	0.02281920;0.02591844	2.2e-16	***
SINE	Alu	AluSx	2841	5.92442757642741	41000	124945	4021.832	54.4334527361326	8.38685406848229	38249.11	1	0.002	**	0.022738	0.02191854;0.02357972	2.2e-16	***
SINE	Alu	AluSc	923	1.92476122951162	41000	37679	1274.771	34.0294366918049	2.65832047378738	38249.11	1	0.002	**	0.0244964	0.02295900;0.02610767	2.2e-16	***
SINE	Alu	AluSg	1039	2.16665971556075	41000	42580	1492.464	35.3900149358143	3.11228260416232	38249.11	1	0.002	**	0.02440113	0.02295638;0.02591121	2.2e-16	***
SINE	Alu	AluYh3a3	5	0.010426658881428	41000	158	6.289	2.48548921877699	0.0131146515410602	38249.11	410	0.82	ns	0.03164557	0.01035354;0.07230251	0.8374	ns
SINE	Alu	AluYg6	24	0.0500479626308546	41000	811	27.439	4.73124335282636	0.0572194186095008	38249.11	281	0.562	ns	0.02959309	0.01905094;0.04371358	0.5607	ns
SINE	Alu	AluSx1	2548	5.31342536597573	41000	106483	3542.847	55.5035335202475	7.38801142761813	38249.11	1	0.002	**	0.0239287	0.02301906;0.02486440	2.2e-16	***
SINE	Alu	AluYj4	88	0.183509196313133	41000	2787	97.438	9.76224653742455	0.203190557617717	38249.11	172	0.344	ns	0.03157517	0.02539958;0.03875824	0.3533	ns
SINE	Alu	FLAM_A	287	0.598490219793969	41000	14934	475.46	20.6621229142439	0.991491846352755	38249.11	1	0.002	**	0.01921789	0.01707655;0.02154930	2.2e-16	***
SINE	Alu	AluYk3	152	0.316970429995412	41000	6065	210.859	14.2364952427484	0.439710973015807	38249.11	1	0.002	**	0.02506183	0.02127521;0.02931408	1.849e-05	***
SINE	Alu	AluSc5	129	0.269007799140843	41000	4143	144.396	11.2573492400259	0.301113567168536	38249.11	92	0.184	ns	0.03113686	0.02606016;0.03688798	0.2037	ns
SINE	Alu	AluYa8	17	0.0354506401968553	41000	390	12.936	3.5536646623637	0.0269758518580306	38249.11	896	0.212	ns	0.04358974	0.02559448;0.06887565	0.2551	ns
SINE	Alu	AluYi6	10	0.0208533177628561	41000	454	15.382	3.70915540707502	0.0320765733828252	38249.11	92	0.184	ns	0.02202643	0.01061188;0.04013348	0.1933	ns
SINE	Alu	AluYk2	185	0.385786378612837	41000	6622	234.126	14.7863707771975	0.488230387454644	38249.11	1	0.002	**	0.02793718	0.02410157;0.03219565	0.0008671	***
SINE	Alu	AluSq2	1225	2.55453142594987	41000	51711	1769.589	38.8708247921242	3.69018017266547	38249.11	1	0.002	**	0.02368935	0.02239570;0.02503684	2.2e-16	***
SINE	Alu	AluJo	1150	2.39813154272845	41000	45868	1598.803	37.5874314898745	3.33403469992076	38249.11	1	0.002	**	0.02507195	0.02366038;0.02654405	2.2e-16	***
SINE	Alu	AluYb8	56	0.116778579471994	41000	2645	84.398	9.01692302844495	0.175997831254953	38249.11	2	0.004	**	0.02117202	0.01603178;0.02740647	0.001077	**
SINE	Alu	AluSp	1534	3.19889894482212	41000	64572	2207.552	41.5788660030321	4.60347833340284	38249.11	1	0.002	**	0.02375643	0.02259551;0.02496041	2.2e-16	***
SINE	Alu	AluYk4	30	0.0625599532885682	41000	1095	37.423	5.90990676728473	0.0780393710639363	38249.11	109	0.218	ns	0.02739726	0.01855948;0.03888161	0.2438	ns
SINE	Alu	AluYh9	5	0.010426658881428	41000	168	5.17356205852674	2.17751302073909	0.0107885933572314	38249.11	589	0.826	ns	0.0297619	0.009732816;0.068084870	1	ns
SINE	Alu	AluYe6	7	0.0145973224339992	41000	193	7.894	2.66305385898518	0.0164616090419986	38249.11	434	0.868	ns	0.03626943	0.01470437;0.07329833	1	ns
SINE	Alu	AluYc3	17	0.0354506401968553	41000	557	20.234	4.35617036170765	0.042194603161363	38249.11	267	0.534	ns	0.03052065	0.01787786;0.04841778	0.5702	ns
SINE	Alu	AluYk12	2	0.00417066355257121	41000	100	3.64627930682977	1.80199971671778	0.00760370210374477	38249.11	287	0.574	ns	0.02	0.002431337;0.070383932	0.5905	ns
SINE	Alu	AluSq	357	0.744463444133962	41000	12256	448.82	20.9982028879741	0.935938607832506	38249.11	1	0.002	**	0.02912859	0.02622281;0.03226075	5.428e-06	***
SINE	Alu	AluYf1	50	0.10426658881428	41000	1999	73.772	8.08240937724274	0.153839095800142	38249.11	2	0.004	**	0.02501251	0.01862044;0.03284413	0.003595	**
SINE	Alu	AluSg4	296	0.61725820578054	41000	11821	437.466	19.8766678778392	0.912261750844559	38249.11	1	0.002	**	0.02504018	0.02229868;0.02801884	3.502e-13	***
SINE	Alu	tot	14449	30.1309588355507	41000	1196725	21018.129	81.6264493668336	43.82977228177	38249.11	1	0.002	**	0.01207378	0.01187887;0.01227106	2.2e-16	***
SINE	Alu	AluSz	2694	5.61788380531343	41000	118033	3822.242	52.9654299781732	7.97064269925345	38249.11	1	0.002	**	0.02282413	0.02197965;0.02369216	2.2e-16	***
SINE	Alu	AluYi6_4d	1	0.00208533177628561	41000	46	2.00634517766497	1.10960246444963	0.00418389535318216	38249.11	331	0.662	ns	0.02173913	0.0005502357;0.1152718256	0.7233	ns
SINE	Alu	AluYb9	12	0.0250239813154273	41000	378	12.716	3.44923777684885	0.0265170788672478	38249.11	504	0.996	ns	0.03174603	0.01650910;0.05479691	1	ns
SINE	Alu	AluSq10	35	0.0729866121699962	41000	1528	55.23	7.38889001783731	0.115172874004254	38249.11	4	0.008	**	0.02290576	0.01600534;0.03171344	0.003934	**
SINE	Alu	AluYm1	123	0.25649580848313	41000	4667	161.935	12.2106459646849	0.33768820119281	38249.11	2	0.004	**	0.02635526	0.02195059;0.03136514	0.001365	**
SINE	Alu	AluYh7	17	0.0354506401968553	41000	462	15.767	3.88919488285646	0.0328794261166952	38249.11	670	0.664	ns	0.03679654	0.02157880;0.05826242	0.7003	ns
SINE	Alu	AluSg7	137	0.285690453351128	41000	5829	209.268	13.7173737407109	0.436393210159736	38249.11	1	0.002	**	0.02350317	0.01976823;0.02772486	8.175e-08	***
SINE	Alu	AluSq4	40	0.0834132710514243	41000	1638	62.307	7.7310102521934	0.129930766985027	38249.11	1	0.002	**	0.02442002	0.01750201;0.03310585	0.002893	**
SINE	Alu	FAM	101	0.210618509404846	41000	4262	135.678	11.4286889419098	0.282933644742879	38249.11	2	0.004	**	0.02369779	0.01934270;0.02872128	0.001926	**
SINE	Alu	FRAM	556	1.1594444676148	41000	20221	680.217	24.9158726861355	1.41847812486967	38249.11	1	0.002	**	0.02749617	0.02528571;0.02984383	6.501e-07	***
SINE	Alu	FLAM_C	570	1.1886391124828	41000	24406	821.042	26.113064318998	1.71214497226509	38249.11	1	0.002	**	0.02335491	0.02149658;0.02532791	2.2e-16	***
SINE	Alu	AluSc8	491	1.02389790215623	41000	20437	715.837	25.5037815602681	1.49275764274096	38249.11	1	0.002	**	0.02402505	0.02196913;0.02621785	2.2e-16	***
SINE	Alu	AluJr	2645	5.51570254827543	41000	114124	3674.864	53.4115745910968	7.66331067272803	38249.11	1	0.002	**	0.02317654	0.02231134;0.02406609	2.2e-16	***
SINE	Alu	AluSx4	318	0.663135504858823	41000	11827	425.693	19.0274747614022	0.887711139842349	38249.11	1	0.002	**	0.02688763	0.02404707;0.02996414	3.566e-08	***
SINE	Alu	AluSz6	974	2.03111315010218	41000	40962	1404.965	35.9430337711868	2.92981815906911	38249.11	1	0.002	**	0.02377814	0.02232432;0.02529998	2.2e-16	***
SINE	Alu	AluJb	2709	5.64916378195771	41000	117273	3693.041	54.2709374679824	7.70121574842557	38249.11	1	0.002	**	0.02309995	0.02224773;0.02397586	2.2e-16	***
SINE	Alu	AluYa5	85	0.177253200984277	41000	3782	125.535	10.9285959395162	0.261782124536014	38249.11	1	0.002	**	0.02247488	0.01799064;0.02771640	0.0001329	***
SINE	Alu	AluJr4	283	0.590148892688827	41000	12307	417.853	19.325135235021	0.87136213871627	38249.11	1	0.002	**	0.02299504	0.02041958;0.02579936	1.428e-12	***
SINE	5S-Deu-L2	tot	45	0.0938399299328523	41000	2614	75.475	8.4570027726078	0.157390415815156	38249.11	1	0.002	**	0.017215	0.01258374;0.02296784	0.0001767	***
SINE	5S-Deu-L2	AmnSINE1	45	0.0938399299328523	41000	2614	75.475	8.4570027726078	0.157390415815156	38249.11	1	0.002	**	0.017215	0.01258374;0.02296784	0.0001767	***
SINE	MIR	tot	9450	19.706385285899	41000	598863	12701.301	79.1493589362542	26.4864265754682	38249.11	1	0.002	**	0.0157799	0.01546578;0.01609872	2.2e-16	***
SINE	MIR	MIR1_Amn	441	0.919631313341953	41000	11716	386.894	18.8213444526953	0.806802352254244	38249.11	999	0.006	**	0.03764083	0.03426714;0.04124667	0.006117	**
SINE	MIR	MIR3	2144	4.47095132835634	41000	87870	2457.741	45.1154665754919	5.12520540517996	38249.11	1	0.002	**	0.02439968	0.02338958;0.02544134	5.808e-11	***
SINE	MIR	MIRb	4630	9.65508612420236	41000	223887	5888.652	66.2239420942796	12.2797931350878	38249.11	1	0.002	**	0.02068008	0.02009457;0.02127804	2.2e-16	***
SINE	MIR	MIR	3739	7.79705551153188	41000	174396	4823.548	59.8434201139184	10.0586979188389	38249.11	1	0.002	**	0.02143971	0.02076501;0.02213039	2.2e-16	***
SINE	MIR	MIRc	2402	5.00896692663803	41000	100994	2822.455	47.897412635101	5.88575509863619	38249.11	1	0.002	**	0.02378359	0.02285259;0.02474208	2.2e-16	***
SINE	tRNA-RTE	tot	68	0.141802560787421	41000	5836	160.077	11.6464032949967	0.333813654752471	38249.11	1	0.002	**	0.01165182	0.009059138;0.014748372	2.2e-16	***
SINE	tRNA-RTE	MamSINE1	68	0.141802560787421	41000	5836	160.077	11.6464032949967	0.333813654752471	38249.11	1	0.002	**	0.01165182	0.009059138;0.014748372	2.2e-16	***
SINE	tRNA	tot	37	0.0771572757225675	41000	2292	65.672	8.19326220412514	0.136947908412228	38249.11	2	0.004	**	0.01614311	0.01139104;0.02218307	0.0001285	***
SINE	tRNA	LFSINE_Vert	37	0.0771572757225675	41000	2292	65.672	8.19326220412514	0.136947908412228	38249.11	2	0.004	**	0.01614311	0.01139104;0.02218307	0.0001285	***
SINE	tRNA-Deu	tot	12	0.0250239813154273	41000	667	19.027	4.09988781310903	0.0396776077073863	38249.11	53	0.106	ns	0.017991	0.00932990;0.03121561	0.1284	ns
SINE	tRNA-Deu	AmnSINE2	12	0.0250239813154273	41000	667	19.027	4.09988781310903	0.0396776077073863	38249.11	53	0.106	ns	0.017991	0.00932990;0.03121561	0.1284	ns
DNA	PIF-Harbinger	Chompy-7_Croc	0	0	41000	14	1.2247191011236	0.486500790816525	0.00255394565859698	38249.11	1	0.002	**	0	0.0000000;0.2316358	0.6274	ns
DNA	PIF-Harbinger	tot	0	0	41000	30	1.46043165467626	0.732919002202134	0.00304548453658977	38249.11	1	0.002	**	0	0.0000000;0.1157033	0.4016	ns
DNA	PIF-Harbinger	Chompy-6_Croc	0	0	41000	16	1.22475570032573	0.50323092282893	0.00255402198007618	38249.11	1	0.002	**	0	0.0000000;0.2059072	0.6291	ns
DNA	TcMar-Mariner	tot	293	0.611002210451683	41000	16390	486.845	21.1790823344291	1.01523334862577	38249.11	1	0.002	**	0.01787675	0.01590360;0.02002353	2.2e-16	***
DNA	TcMar-Mariner	MADE1	137	0.285690453351128	41000	7843	224.581	14.6972598959278	0.468325895649998	38249.11	1	0.002	**	0.01746781	0.01468510;0.02061684	2.688e-10	***
DNA	TcMar-Mariner	HSMAR2	45	0.0938399299328523	41000	1770	64.956	8.10566257413703	0.135454810860408	38249.11	4	0.008	**	0.02542373	0.01860331;0.03387227	0.009484	**
DNA	TcMar-Mariner	MARNA	42	0.0875839346039955	41000	3156	92.495	9.66247061254721	0.192882762647537	38249.11	1	0.002	**	0.01330798	0.009607605;0.017946363	3.888e-09	***
DNA	TcMar-Mariner	HSMAR1	17	0.0354506401968553	41000	716	26.958	5.20166255088633	0.0562163740251074	38249.11	29	0.058	ns	0.02374302	0.01389061;0.03774338	0.04923	*
DNA	TcMar-Mariner	UCON40	0	0	41000	241	7.102	2.6131254130685	0.0148100262751804	38249.11	1	0.002	**	0	0.00000;0.01519	0.001652	**
DNA	TcMar-Mariner	MADE2	54	0.112607915919423	41000	2664	75.445	8.59632897648013	0.157327855861868	38249.11	7	0.014	*	0.02027027	0.01526343;0.02636637	0.01013	*
DNA	TcMar	tot	19	0.0396213037494265	41000	1834	51.53	7.22047333872477	0.107457146431997	38249.11	1	0.002	**	0.01035987	0.006248518;0.016131130	2.848e-07	***
DNA	TcMar	UCON44	4	0.00834132710514243	41000	364	10.398	3.21152765983884	0.0216832798098177	38249.11	18	0.036	*	0.01098901	0.003002027;0.027895788	0.03977	*
DNA	TcMar	DNA1_Mam	2	0.00417066355257121	41000	169	5.46727089627392	2.32474120657534	0.0114010737295615	38249.11	100	0.2	ns	0.01183432	0.001436418;0.042093896	0.1863	ns
DNA	TcMar	X4a_DNA	0	0	41000	179	4.86161616161616	2.14208194988466	0.0101380826659218	38249.11	1	0.002	**	0	0.00000000;0.02039737	0.01751	*
DNA	TcMar	X4b_DNA	7	0.0145973224339992	41000	699	19.347	4.30942712691167	0.0403449138757976	38249.11	2	0.004	**	0.01001431	0.004035483;0.020523883	0.002445	**
DNA	TcMar	X5a_DNA	6	0.0125119906577136	41000	423	11.597	3.31777012443578	0.0241835926095842	38249.11	59	0.118	ns	0.0141844	0.005222742;0.030616439	0.1012	ns
DNA	TcMar-Tc1	tot	4	0.00834132710514243	41000	649	20.38	4.35345294594447	0.0424990616007007	38249.11	1	0.002	**	0.006163328	0.001681777;0.015704824	2.258e-05	***
DNA	TcMar-Tc1	EutTc1-N2	0	0	41000	198	6.65430861723447	2.5544691053478	0.0138764412087302	38249.11	1	0.002	**	0	0.00000000;0.01845823	0.002327	**
DNA	TcMar-Tc1	X32_DNA	4	0.00834132710514243	41000	328	9.738	3.03654023134497	0.0203069608374692	38249.11	29	0.058	ns	0.01219512	0.003332484;0.030928339	0.0706	ns
DNA	TcMar-Tc1	X33a_DNA	0	0	41000	67	2.15294117647059	1.21344919475172	0.00448959664776784	38249.11	1	0.002	**	0	0.00000000;0.05356965	0.2809	ns
DNA	TcMar-Tc1	EutTc1-N1	0	0	41000	56	2.42333333333333	1.29158739455575	0.00505345400453212	38249.11	1	0.002	**	0	0.0000000;0.0637501	0.1783	ns
DNA	hAT-Blackjack	BLACKJACK	30	0.0625599532885682	41000	2129	67.408	7.89860265641487	0.14056804437586	38249.11	1	0.002	**	0.01409112	0.009526878;0.020055275	3.337e-07	***
DNA	hAT-Blackjack	MER81	109	0.227301163615131	41000	3668	112.294	10.2864656406064	0.234170246486216	38249.11	404	0.808	ns	0.02971647	0.02446242;0.03573645	0.8105	ns
DNA	hAT-Blackjack	MER63D	42	0.0875839346039955	41000	1718	54.67	7.34677310627429	0.114005088209534	38249.11	43	0.086	ns	0.02444703	0.01767476;0.03290279	0.08543	ns
DNA	hAT-Blackjack	tot	475	0.990532593735663	41000	19734	594.004	23.4716616987997	1.23869541644076	38249.11	1	0.002	**	0.02407013	0.02197674;0.02630530	3.273e-07	***
DNA	hAT-Blackjack	MER94B	11	0.0229386495391417	41000	622	17.679	3.93973101625993	0.0368665804729532	38249.11	49	0.098	ns	0.01768489	0.008860457;0.031422430	0.1162	ns
DNA	hAT-Blackjack	MER63C	19	0.0396213037494265	41000	890	31.927	5.80494344230573	0.0665783876214706	38249.11	9	0.018	*	0.02134831	0.01290084;0.03313797	0.01859	*
DNA	hAT-Blackjack	MER63A	137	0.285690453351128	41000	3511	105.915	9.91696128464365	0.22086791508529	38249.11	999	0.006	**	0.03902022	0.03285912;0.04596315	0.003034	**
DNA	hAT-Blackjack	MER94	74	0.154314551445135	41000	4792	136.13	11.5624733855171	0.28387621470576	38249.11	1	0.002	**	0.0154424	0.01214455;0.01934820	4.989e-09	***
DNA	hAT-Blackjack	MER63B	65	0.135546565458564	41000	2404	76.519	8.33925549327889	0.159567502189598	38249.11	86	0.172	ns	0.02703827	0.02092815;0.03433404	0.2008	ns
DNA	hAT-Tag1	tot	33	0.068815948617425	41000	2372	69.176	8.06908508655932	0.144254910956333	38249.11	1	0.002	**	0.01391231	0.009595429;0.019483019	1.684e-06	***
DNA	hAT-Tag1	hAT-5_Mam	13	0.0271093130917129	41000	904	25.622	4.92172117651328	0.0534303707719898	38249.11	3	0.006	**	0.01438053	0.007678655;0.024465608	0.008785	**
DNA	hAT-Tag1	hAT-1_Mam	20	0.0417066355257121	41000	1468	43.62	6.51321902149944	0.0909621720815782	38249.11	1	0.002	**	0.01362398	0.008341206;0.020963039	8.11e-05	***
DNA	hAT-Ac	tot	107	0.22313050006256	41000	5533	162.759	12.2777710787693	0.339406514576469	38249.11	1	0.002	**	0.01933851	0.01587476;0.02332137	3.088e-06	***
DNA	hAT-Ac	EuthAT-2	11	0.0229386495391417	41000	1150	38.018	6.12087748130458	0.0792801434708262	38249.11	1	0.002	**	0.009565217	0.004784318;0.017050231	3.602e-07	***
DNA	hAT-Ac	UCON37	4	0.00834132710514243	41000	174	5.08917835671343	2.223938135097	0.0106126253424395	38249.11	435	0.87	ns	0.02298851	0.006298304;0.057811171	0.8221	ns
DNA	hAT-Ac	OldhAT1	92	0.191850523418276	41000	4209	119.944	10.7708344558291	0.250123034574801	38249.11	5	0.01	**	0.02185792	0.01765606;0.02674023	0.00824	**
DNA	tot	tot	7521	15.683780289444	41000	524553	11730.881	80.2087044857057	24.4627789131251	38249.11	1	0.002	**	0.01433792	0.01401795;0.01466328	2.2e-16	***
DNA	hAT-Charlie	MER102b	84	0.175167869207991	41000	3128	103.742	9.65757240225019	0.216336489135421	38249.11	21	0.042	*	0.02685422	0.02147523;0.03314060	0.05125	ns
DNA	hAT-Charlie	MER3	184	0.383701046836552	41000	10909	345.245	18.4706290942983	0.719950369103724	38249.11	1	0.002	**	0.01686681	0.01453413;0.01946219	2.2e-16	***
DNA	hAT-Charlie	Charlie17a	18	0.0375359719731409	41000	1214	34.801	5.86462213555082	0.0725716311465154	38249.11	1	0.002	**	0.01482702	0.008810477;0.023332186	0.002473	**
DNA	hAT-Charlie	UCON81	0	0	41000	40	1.69879518072289	0.892197649497345	0.0035425515717623	38249.11	1	0.002	**	0	0.0000000;0.0880973	0.4169	ns
DNA	hAT-Charlie	Chap1a_Mam	30	0.0625599532885682	41000	1415	42.495	6.45985330365208	0.0886161738332569	38249.11	27	0.054	ns	0.02120141	0.01434912;0.03012888	0.05122	ns
DNA	hAT-Charlie	Charlie32a	2	0.00417066355257121	41000	259	7.18637274549098	2.63022602377574	0.0149859714424052	38249.11	16	0.032	*	0.007722008	0.0009365429;0.0276146076	0.05458	ns
DNA	hAT-Charlie	MER102c	79	0.164741210326563	41000	3112	99.544	9.74982682528891	0.207582266338574	38249.11	21	0.042	*	0.0253856	0.02014834;0.03153872	0.03656	*
DNA	hAT-Charlie	Charlie2a	28	0.058389289735997	41000	2080	64.655	7.85682535791045	0.134827125995746	38249.11	1	0.002	**	0.01346154	0.008963232;0.019397291	3.582e-07	***
DNA	hAT-Charlie	Charlie1a	68	0.141802560787421	41000	5747	191.416	13.3257089311796	0.399165867289486	38249.11	1	0.002	**	0.01183226	0.009199605;0.014976407	2.2e-16	***
DNA	hAT-Charlie	Charlie17	5	0.010426658881428	41000	535	16.732	4.00402400195209	0.0348917712808108	38249.11	2	0.004	**	0.009345794	0.00304132;0.02167432	0.001651	**
DNA	hAT-Charlie	MER58D	21	0.0437919673019977	41000	1140	35.688	5.80778670290038	0.0744213204320808	38249.11	6	0.012	*	0.01842105	0.01143818;0.02802129	0.01043	*
DNA	hAT-Charlie	MER106B	14	0.0291946448679985	41000	827	25.897	4.72786883740906	0.0540038370104684	38249.11	8	0.016	*	0.01692866	0.009285167;0.028240430	0.01595	*
DNA	hAT-Charlie	Charlie10a	3	0.00625599532885682	41000	305	8.71271271271271	2.95567599539056	0.0181688966774674	38249.11	23	0.046	*	0.009836066	0.002033045;0.028474503	0.05532	ns
DNA	hAT-Charlie	Charlie23a	26	0.0542186261834258	41000	1488	42.805	6.26084444569366	0.0892626266839054	38249.11	3	0.006	**	0.01747312	0.01144496;0.02549796	0.008102	**
DNA	hAT-Charlie	hAT-16_Crp	1	0.00208533177628561	41000	20	1.24582338902148	0.516892145679389	0.00259795510076632	38249.11	332	0.664	ns	0.05	0.001265089;0.248732763	1	ns
DNA	hAT-Charlie	Charlie24	13	0.0271093130917129	41000	1286	38.885	6.40865398081733	0.0810881261208658	38249.11	1	0.002	**	0.01010886	0.005393214;0.017224431	1.921e-06	***
DNA	hAT-Charlie	MER102a	81	0.168911873879134	41000	3028	100.935	10.3315786071886	0.210482962839388	38249.11	31	0.062	ns	0.02675033	0.02129909;0.03313973	0.04278	*
DNA	hAT-Charlie	MER105	14	0.0291946448679985	41000	714	22.052	4.63905343974574	0.0459857363306502	38249.11	48	0.096	ns	0.01960784	0.01076023;0.03267997	0.08332	ns
DNA	hAT-Charlie	MER5B	441	0.919631313341953	41000	24966	727.555	26.3030954039221	1.51719356049547	38249.11	1	0.002	**	0.01766402	0.01606634;0.01937534	2.2e-16	***
DNA	hAT-Charlie	MER20B	65	0.135546565458564	41000	4146	131.446	11.2700531541825	0.274108520665638	38249.11	1	0.002	**	0.01567776	0.01212006;0.01993948	1.071e-10	***
DNA	hAT-Charlie	Charlie1b	49	0.102181257037995	41000	3033	98.529	9.55900274785678	0.205465654585645	38249.11	1	0.002	**	0.01615562	0.0119753;0.0213029	3.598e-08	***
DNA	hAT-Charlie	Charlie17b	6	0.0125119906577136	41000	527	16.667	4.0878872075709	0.0347562247153522	38249.11	2	0.004	**	0.0113852	0.004189312;0.024615121	0.004026	**
DNA	hAT-Charlie	Charlie12	1	0.00208533177628561	41000	21	1.559375	0.792910438830424	0.00325181423864537	38249.11	379	0.758	ns	0.04761905	0.001204883;0.238159910	1	ns
DNA	hAT-Charlie	MER113	96	0.200191850523418	41000	3734	139.626	11.6366462322929	0.291166534595654	38249.11	1	0.002	**	0.02570969	0.02087341;0.03130628	8.476e-05	***
DNA	hAT-Charlie	MER112	70	0.145973224339992	41000	4468	136.157	11.3126622563978	0.283932518663719	38249.11	1	0.002	**	0.01566697	0.01223299;0.01975332	3.999e-10	***
DNA	hAT-Charlie	Charlie13a	8	0.0166826542102849	41000	548	16.775	4.18424221130694	0.0349814405471911	38249.11	15	0.03	*	0.01459854	0.006323128;0.028561476	0.02504	*
DNA	hAT-Charlie	Charlie25	19	0.0396213037494265	41000	1076	38.098	6.04110013912123	0.0794469700129291	38249.11	1	0.002	**	0.01765799	0.01066389;0.02743829	0.0009007	***
DNA	hAT-Charlie	MER113A	56	0.116778579471994	41000	2067	68.158	8.30807198211836	0.142132043208074	38249.11	76	0.152	ns	0.0270924	0.02052875;0.03503889	0.1394	ns
DNA	hAT-Charlie	Charlie18a	38	0.0792426074988531	41000	2463	74.668	8.0692557828395	0.155707553071694	38249.11	1	0.002	**	0.01542834	0.01094054;0.02111563	3.11e-06	***
DNA	hAT-Charlie	Charlie29a	10	0.0208533177628561	41000	978	30.071	5.20221318498407	0.0627080118446845	38249.11	1	0.002	**	0.01022495	0.004913844;0.018723425	3.789e-05	***
DNA	hAT-Charlie	Charlie10	17	0.0354506401968553	41000	1131	36.145	5.93525081207207	0.0753743170538433	38249.11	1	0.002	**	0.01503095	0.008779817;0.023957226	0.0004968	***
DNA	hAT-Charlie	Charlie14a	7	0.0145973224339992	41000	523	14.411	3.86536156394458	0.0300517162280519	38249.11	27	0.054	ns	0.01338432	0.005397671;0.027381453	0.04447	*
DNA	hAT-Charlie	Charlie30b	11	0.0229386495391417	41000	614	16.791	4.10660238922436	0.0350148058556116	38249.11	96	0.192	ns	0.01791531	0.008976331;0.031828931	0.1729	ns
DNA	hAT-Charlie	Charlie21a	10	0.0208533177628561	41000	742	23.661	4.7676839041415	0.0493410351586938	38249.11	2	0.004	**	0.01347709	0.006481199;0.024644808	0.002286	**
DNA	hAT-Charlie	MER5C1	11	0.0229386495391417	41000	617	18.373	4.21184171243539	0.0383138007256955	38249.11	51	0.102	ns	0.0178282	0.008932525;0.031675266	0.09544	ns
DNA	hAT-Charlie	Charlie6	3	0.00625599532885682	41000	260	9.302	3.03743675193773	0.0193977561830087	38249.11	18	0.036	*	0.01153846	0.002385858;0.033348096	0.02896	*
DNA	hAT-Charlie	Charlie9	13	0.0271093130917129	41000	1284	31.395	5.39871476567535	0.0654689911164866	38249.11	1	0.002	**	0.01012461	0.005401631;0.017251164	0.0002796	***
DNA	hAT-Charlie	Charlie20a	12	0.0250239813154273	41000	869	25.574	4.95207502437585	0.0533302748467281	38249.11	1	0.002	**	0.01380898	0.007155111;0.023997154	0.004635	**
DNA	hAT-Charlie	MER107	10	0.0208533177628561	41000	337	11.149	3.26672167018718	0.0232493639738082	38249.11	446	0.892	ns	0.02967359	0.01431948;0.05389243	0.8788	ns
DNA	hAT-Charlie	Charlie29b	13	0.0271093130917129	41000	1420	41.49	6.47965167936409	0.0865204153980898	38249.11	1	0.002	**	0.00915493	0.004883362;0.015604329	3.478e-07	***
DNA	hAT-Charlie	MER30	78	0.162655878550277	41000	4132	129.546	10.9091197120984	0.270146390290695	38249.11	1	0.002	**	0.01887706	0.01494941;0.02350410	1.054e-06	***
DNA	hAT-Charlie	Charlie7	52	0.108437252366852	41000	3902	118.871	10.7753639134587	0.247885473578846	38249.11	1	0.002	**	0.0133265	0.00996845;0.01743961	4.087e-12	***
DNA	hAT-Charlie	MER1A	145	0.302373107561413	41000	3227	117.97	10.7507524703473	0.246006589648413	38249.11	997	0.01	**	0.04493337	0.03804645;0.05265941	0.01289	*
DNA	hAT-Charlie	UCON34	5	0.010426658881428	41000	339	9.477	2.96179729948612	0.0197626892438587	38249.11	72	0.144	ns	0.01474926	0.004805935;0.034082420	0.184	ns
DNA	hAT-Charlie	Charlie1	33	0.068815948617425	41000	1930	62.675	7.70628066980185	0.1306981690787	38249.11	1	0.002	**	0.01709845	0.01179827;0.02392941	4.796e-05	***
DNA	hAT-Charlie	MER20	452	0.942569962881094	41000	16757	557.358	22.6002789497964	1.16227634816699	38249.11	1	0.002	**	0.0269738	0.02457342;0.02954019	3.227e-06	***
DNA	hAT-Charlie	Charlie22a	18	0.0375359719731409	41000	1112	33.874	5.76865681085306	0.0706385285898987	38249.11	6	0.012	*	0.01618705	0.009620955;0.025462258	0.003813	**
DNA	hAT-Charlie	Charlie4a	63	0.131375901905993	41000	2852	91.531	9.65921007843494	0.190872502815198	38249.11	2	0.004	**	0.02208976	0.01701512;0.02817489	0.001695	**
DNA	hAT-Charlie	Charlie19a	32	0.0667306168411394	41000	1605	48.217	7.03358958017756	0.100548442257163	38249.11	9	0.018	*	0.01993769	0.01367636;0.02803033	0.01561	*
DNA	hAT-Charlie	MER5C	27	0.0563039579597114	41000	1336	40.683	6.30319294018841	0.0848375526546273	38249.11	13	0.026	*	0.02020958	0.01335945;0.02926847	0.03099	*
DNA	hAT-Charlie	UCON38	7	0.0145973224339992	41000	207	6.07307307307307	2.48273914315854	0.0126643722589838	38249.11	729	0.546	ns	0.03381643	0.01370205;0.06843079	0.677	ns
DNA	hAT-Charlie	Cheshire	14	0.0291946448679985	41000	1020	32.33	5.72904197243498	0.0674187763273137	38249.11	1	0.002	**	0.01372549	0.007523624;0.022921904	0.000444	***
DNA	hAT-Charlie	Charlie16a	25	0.0521332944071402	41000	1410	42.056	6.37962095767167	0.0877007131834675	38249.11	4	0.008	**	0.0177305	0.01150627;0.02606306	0.005951	**
DNA	hAT-Charlie	Charlie31a	17	0.0354506401968553	41000	803	24.083	4.91490256945825	0.0502210451682863	38249.11	86	0.172	ns	0.02117061	0.01237986;0.03368037	0.1769	ns
DNA	hAT-Charlie	Chap1_Mam	10	0.0208533177628561	41000	484	14.359	3.61707094237896	0.029943278975685	38249.11	124	0.248	ns	0.02066116	0.009951224;0.037667589	0.2841	ns
DNA	hAT-Charlie	Charlie15b	28	0.058389289735997	41000	1888	58.312	7.68776676010386	0.121599866538766	38249.11	1	0.002	**	0.01483051	0.009876791;0.021363348	1.362e-05	***
DNA	hAT-Charlie	Charlie26a	10	0.0208533177628561	41000	513	14.964	3.74576223681306	0.0312049047003378	38249.11	117	0.234	ns	0.01949318	0.009386346;0.035555764	0.2361	ns
DNA	hAT-Charlie	MER1B	220	0.458772990782834	41000	5366	170.789	13.0981693774757	0.356151728740043	38249.11	1000	0.004	**	0.04099888	0.03585133;0.04665287	0.0002176	***
DNA	hAT-Charlie	MER103C	149	0.310714434666555	41000	8923	263.107	15.7003200939042	0.548665387663177	38249.11	1	0.002	**	0.01669842	0.01414236;0.01957662	1.133e-14	***
DNA	hAT-Charlie	Charlie7b_Mars	0	0	41000	59	2.39443155452436	1.29946530210857	0.0049931842067906	38249.11	1	0.002	**	0	0.0000000;0.0606089	0.1778	ns
DNA	hAT-Charlie	Charlie15a	55	0.114693247695708	41000	3213	95.007	9.22692186414771	0.198121116069567	38249.11	1	0.002	**	0.01711796	0.01292095;0.02222371	8.961e-06	***
DNA	hAT-Charlie	MER117	108	0.225215831838846	41000	4370	135.864	11.4212060636322	0.283321516453268	38249.11	7	0.014	*	0.02471396	0.02031637;0.02976137	0.01456	*
DNA	hAT-Charlie	Charlie8	112	0.233557158943988	41000	4378	146.399	11.77737260621	0.305290486716437	38249.11	1	0.002	**	0.02558246	0.02111006;0.03070195	0.00322	**
DNA	hAT-Charlie	MER5A1	365	0.761146098344247	41000	15942	471.027	21.2291061033183	0.982247570588481	38249.11	1	0.002	**	0.0228955	0.02062972;0.02533758	2.957e-07	***
DNA	hAT-Charlie	Charlie3	7	0.0145973224339992	41000	337	12.877	3.51286367671893	0.0268528172832298	38249.11	51	0.102	ns	0.02077151	0.008391038;0.042327157	0.1156	ns
DNA	hAT-Charlie	Charlie4z	135	0.281519789798557	41000	5940	176.322	12.8461410290928	0.367689869458231	38249.11	1	0.002	**	0.02272727	0.01908895;0.02684411	0.001149	**
DNA	hAT-Charlie	Charlie5	39	0.0813279392751387	41000	2568	88.577	8.86389528591351	0.18471243274805	38249.11	1	0.002	**	0.01518692	0.01082109;0.02070305	3.015e-09	***
DNA	hAT-Charlie	MER30B	16	0.0333653084205697	41000	223	6.76576576576577	2.58854985849782	0.0141088663422567	38249.11	998	0.008	**	0.07174888	0.0415644;0.1139021	0.00143	**
DNA	hAT-Charlie	Charlie13b	5	0.010426658881428	41000	404	11.723	3.27092799828582	0.0244463444133962	38249.11	23	0.046	*	0.01237624	0.004030411;0.028644295	0.05153	ns
DNA	hAT-Charlie	Charlie10b	2	0.00417066355257121	41000	273	7.709	2.68915424446991	0.0160758226633857	38249.11	17	0.034	*	0.007326007	0.0008884481;0.0262120286	0.02784	*
DNA	hAT-Charlie	Charlie2b	52	0.108437252366852	41000	3650	111.943	10.3092206801014	0.23343829503274	38249.11	1	0.002	**	0.01424658	0.01065784;0.01864097	2.509e-10	***
DNA	hAT-Charlie	Charlie7a	19	0.0396213037494265	41000	1424	42.818	6.63210832698479	0.0892897359969971	38249.11	1	0.002	**	0.0133427	0.008051774;0.020758155	6.71e-05	***
DNA	hAT-Charlie	tot	4358	9.08787588105268	41000	266107	6837.32	66.5949884938235	14.2580806606331	38249.11	1	0.002	**	0.01637687	0.01589804;0.01686628	2.2e-16	***
DNA	hAT-Charlie	MER5A	745	1.55357217333278	41000	34906	1004.798	30.3812807205065	2.09533719814823	38249.11	1	0.002	**	0.02134304	0.01985249;0.02291394	2.2e-16	***
DNA	hAT-Charlie	Charlie4	15	0.0312799766442841	41000	917	28.853	5.53226870253036	0.0601680777411686	38249.11	4	0.008	**	0.01635769	0.00918343;0.02683619	0.005919	**
DNA	hAT-Charlie	MER58A	248	0.517162280518831	41000	13479	423.23	20.0504643617329	0.882574967677358	38249.11	1	0.002	**	0.01839899	0.01619760;0.02081164	2.2e-16	***
DNA	hAT-Charlie	MER119	18	0.0375359719731409	41000	1203	40.978	6.31596448750365	0.0854527255286316	38249.11	1	0.002	**	0.01496259	0.008891252;0.023544599	6.511e-05	***
DNA	hAT-Charlie	MER58B	121	0.252325144930558	41000	7005	234.352	15.163311710244	0.488701672436085	38249.11	1	0.002	**	0.01727338	0.01435315;0.02060464	2.2e-16	***
DNA	hAT-Charlie	MER33	163	0.339909079534554	41000	9580	315.711	17.1036842526695	0.658362180422905	38249.11	1	0.002	**	0.01701461	0.01452037;0.01980836	2.2e-16	***
DNA	hAT-Charlie	MER106A	12	0.0250239813154273	41000	742	23.184	4.64238039110278	0.0483463319014055	38249.11	5	0.01	**	0.01617251	0.00838377;0.02807956	0.0148	*
DNA	hAT-Charlie	MER58C	46	0.0959252617091379	41000	2592	79.733	8.61033384073166	0.16626975851858	38249.11	1	0.002	**	0.01774691	0.01302152;0.02360161	5.026e-05	***
DNA	hAT-Charlie	Charlie11	1	0.00208533177628561	41000	104	3.8942014242116	1.91919156969261	0.00812070197316511	38249.11	94	0.188	ns	0.009615385	0.0002434108;0.0524106997	0.1913	ns
DNA	hAT-Charlie	Charlie16	23	0.047962630854569	41000	1464	45.565	6.39489403115249	0.0950181423864537	38249.11	1	0.002	**	0.01571038	0.00998442;0.02348051	0.0002835	***
DNA	hAT-Charlie	Charlie30a	8	0.0166826542102849	41000	457	12.898	3.48765820569616	0.0268966092505318	38249.11	100	0.2	ns	0.01750547	0.007587153;0.034200268	0.2021	ns
DNA	MULE-MuDR	tot	34	0.0709012803937106	41000	1949	62.734	7.54467800281538	0.130821203653501	38249.11	1	0.002	**	0.01744484	0.01211054;0.02429276	8.463e-05	***
DNA	MULE-MuDR	Ricksha_b	1	0.00208533177628561	41000	117	4.16410256410256	1.97825540447181	0.00868353539663545	38249.11	71	0.142	ns	0.008547009	0.0002163681;0.0467008525	0.1347	ns
DNA	MULE-MuDR	Ricksha	10	0.0208533177628561	41000	410	14.064	3.69696788890187	0.0293281061016808	38249.11	164	0.328	ns	0.02439024	0.01175664;0.04439611	0.3405	ns
DNA	MULE-MuDR	Ricksha_a	0	0	41000	56	2.23067484662577	1.23753397135729	0.00465169714022973	38249.11	1	0.002	**	0	0.0000000;0.0637501	0.1745	ns
DNA	MULE-MuDR	Ricksha_c	21	0.0437919673019977	41000	982	29.804	5.1718789943629	0.0621512282604162	38249.11	54	0.108	ns	0.02138493	0.01328517;0.03250414	0.113	ns
DNA	MULE-MuDR	Ricksha_0	3	0.00625599532885682	41000	384	13.054	3.61415912020294	0.0272219210076323	38249.11	2	0.004	**	0.0078125	0.001614032;0.022660549	0.001694	**
DNA	Merlin	tot	0	0	41000	57	1.97457627118644	1.05971185431496	0.00411764664300463	38249.11	1	0.002	**	0	0.00000000;0.06266748	0.2691	ns
DNA	Merlin	Merlin1_HS	0	0	41000	57	1.97457627118644	1.05971185431496	0.00411764664300463	38249.11	1	0.002	**	0	0.00000000;0.06266748	0.2691	ns
DNA	DNA	X24_DNA	10	0.0208533177628561	41000	456	12.42	3.46722102289739	0.0258998206614672	38249.11	304	0.608	ns	0.02192982	0.01056512;0.03995909	0.6641	ns
DNA	DNA	X2a_DNA	13	0.0271093130917129	41000	412	11.575	3.4583717751762	0.0241377153105059	38249.11	732	0.54	ns	0.0315534	0.01690569;0.05335290	0.6528	ns
DNA	DNA	X34_DNA	1	0.00208533177628561	41000	99	2.86383442265795	1.48492214852063	0.00597204492358917	38249.11	186	0.372	ns	0.01010101	0.0002557027;0.0549968232	0.3757	ns
DNA	DNA	Eulor9B	0	0	41000	27	1.41379310344828	0.673734736597279	0.00294822768371413	38249.11	1	0.002	**	0	0.0000000;0.1277029	0.3999	ns
DNA	DNA	MER126	1	0.00208533177628561	41000	267	7.575	2.71140678001784	0.0157963882053635	38249.11	4	0.008	**	0.003745318	9.481876e-05;2.068980e-02	0.00847	**
DNA	DNA	Eulor9A	2	0.00417066355257121	41000	123	3.81753312945973	1.79748646220479	0.00796082314188542	38249.11	251	0.502	ns	0.01626016	0.001975283;0.057502935	0.5965	ns
DNA	DNA	UCON78	2	0.00417066355257121	41000	179	5.1623246492986	2.20050678188115	0.0107651596306848	38249.11	121	0.242	ns	0.01117318	0.00135600;0.03977662	0.256	ns
DNA	DNA	MER125	2	0.00417066355257121	41000	140	4.54554655870445	1.9870274329024	0.00947897267945209	38249.11	163	0.326	ns	0.01428571	0.001734773;0.050650900	0.3356	ns
DNA	DNA	Eulor11	2	0.00417066355257121	41000	101	3.03605514316013	1.58173428868864	0.00633118226458716	38249.11	405	0.81	ns	0.01980198	0.002407173;0.069705090	0.7726	ns
DNA	DNA	X2b_DNA	3	0.00625599532885682	41000	185	5.0686175580222	2.16429567381432	0.0105697492555828	38249.11	245	0.49	ns	0.01621622	0.00335674;0.04665697	0.4976	ns
DNA	DNA	tot	104	0.216874504733703	41000	6503	186.557	13.2192851735826	0.389033240188514	38249.11	1	0.002	**	0.01599262	0.01308533;0.01934485	3.256e-11	***
DNA	DNA	X30_DNA	17	0.0354506401968553	41000	758	21.391	4.41334301823421	0.0446073320265254	38249.11	195	0.39	ns	0.02242744	0.01311781;0.03566627	0.3809	ns
DNA	DNA	X23_DNA	3	0.00625599532885682	41000	59	2.08868144690782	1.15668526666318	0.00435559379177507	38249.11	750	0.504	ns	0.05084746	0.01061128;0.14148724	0.467	ns
DNA	DNA	Eutr2	7	0.0145973224339992	41000	230	7.64264264264264	2.80019742780627	0.0159374455574981	38249.11	505	0.994	ns	0.03043478	0.01232218;0.06169925	1	ns
DNA	DNA	UCON99	1	0.00208533177628561	41000	56	1.97633872976339	1.04305710511006	0.00412132195387952	38249.11	318	0.636	ns	0.01785714	0.0004520015;0.0955259026	0.7244	ns
DNA	DNA	MER135	5	0.010426658881428	41000	818	21.71	4.66107558677454	0.0452725528631605	38249.11	1	0.002	**	0.006112469	0.001987593;0.014206401	2.874e-05	***
DNA	DNA	UCON8	2	0.00417066355257121	41000	206	6.01801801801802	2.31395428748383	0.0125495642032323	38249.11	54	0.108	ns	0.009708738	0.001177943;0.034629355	0.1407	ns
DNA	DNA	MER136	0	0	41000	28	1.60610687022901	0.828003357738806	0.00334926569259917	38249.11	1	0.002	**	0	0.0000000;0.1234361	0.4064	ns
DNA	DNA	MARE8	5	0.010426658881428	41000	218	6.38253012048193	2.46488015835897	0.013309692873341	38249.11	380	0.76	ns	0.02293578	0.007488168;0.052709929	0.8391	ns
DNA	DNA	Eulor1	3	0.00625599532885682	41000	86	2.56365614798694	1.35441910280307	0.00534607362886713	38249.11	710	0.584	ns	0.03488372	0.007252456;0.098576164	0.7444	ns
DNA	DNA	Eutr2B	4	0.00834132710514243	41000	433	12.091	3.42058758394218	0.0252137465070693	38249.11	7	0.014	*	0.009237875	0.002522583;0.023482622	0.01244	*
DNA	DNA	MER130	2	0.00417066355257121	41000	181	5.58853118712274	2.31304136975119	0.0116539416672702	38249.11	80	0.16	ns	0.01104972	0.001340985;0.039343441	0.1898	ns
DNA	DNA	Eutr11	9	0.0187679859865705	41000	597	19.591	4.28836905001296	0.0408537348292113	38249.11	5	0.01	**	0.01507538	0.006915987;0.028424187	0.01106	*
DNA	DNA	X9a_DNA	8	0.0166826542102849	41000	695	19.753	4.62205088184394	0.0411915585769696	38249.11	3	0.006	**	0.01151079	0.004982281;0.022554312	0.0041	**
DNA	DNA	Eulor9C	2	0.00417066355257121	41000	107	3.20526315789474	1.71123285877616	0.00668403711451545	38249.11	367	0.734	ns	0.01869159	0.002271708;0.065891897	0.7743	ns
DNA	DNA	UCON97	1	0.00208533177628561	41000	42	1.82692307692308	1.02122745392207	0.00380974074513717	38249.11	352	0.704	ns	0.02380952	0.0006026233;0.1256585572	1	ns
DNA	hAT-Tip100?	UCON23	0	0	41000	31	1.50647249190939	0.734068070400244	0.0031414949574788	38249.11	1	0.002	**	0	0.0000000;0.1121887	0.403	ns
DNA	hAT-Tip100?	tot	70	0.145973224339992	41000	2411	71.374	8.78870669469435	0.148838470200609	38249.11	490	0.98	ns	0.0290336	0.02270150;0.03654128	0.952	ns
DNA	hAT-Tip100?	hAT-N1_Mam	4	0.00834132710514243	41000	239	7.13	2.66123696468056	0.0148684155649164	38249.11	159	0.318	ns	0.0167364	0.004578456;0.042295053	0.3373	ns
DNA	hAT-Tip100?	Eutr15	6	0.0125119906577136	41000	657	18.909	4.24838413608842	0.0394315385577845	38249.11	1	0.002	**	0.00913242	0.003358601;0.019770803	0.0009634	***
DNA	hAT-Tip100?	MamRep1879	60	0.125119906577136	41000	1484	44.492	6.92270610815306	0.0927805813904992	38249.11	990	0.024	*	0.04043127	0.03099256;0.05173909	0.02213	*
DNA	hAT	tot	208	0.433749009467406	41000	8917	272.475	16.3110829323631	0.568200775743421	38249.11	1	0.002	**	0.02332623	0.02029384;0.02667529	4.212e-05	***
DNA	hAT	MER53	148	0.30862910289027	41000	5855	179.216	12.6841725087698	0.373724819618801	38249.11	10	0.02	*	0.02527754	0.02140947;0.02962789	0.0168	*
DNA	hAT	MamRep38	47	0.0980105934854235	41000	2128	67.967	8.44862653277385	0.141733744838804	38249.11	6	0.012	*	0.02208647	0.01627236;0.02926304	0.007944	**
DNA	hAT	UCON73	1	0.00208533177628561	41000	248	6.94494494494494	2.5524501906842	0.0144825143782478	38249.11	4	0.008	**	0.004032258	0.0001020827;0.0222603214	0.01802	*
DNA	hAT	MamRep1894	13	0.0271093130917129	41000	686	19.403	4.43240761181068	0.0404616924552696	38249.11	95	0.19	ns	0.01895044	0.01012794;0.03218782	0.1656	ns
DNA	Kolobok	tot	2	0.00417066355257121	41000	232	6.751	2.56038172047735	0.0140780748217041	38249.11	37	0.074	ns	0.00862069	0.001045716;0.030792210	0.07436	ns
DNA	Kolobok	UCON29	2	0.00417066355257121	41000	232	6.751	2.56038172047735	0.0140780748217041	38249.11	37	0.074	ns	0.00862069	0.001045716;0.030792210	0.07436	ns
DNA	TcMar-Pogo	tot	1	0.00208533177628561	41000	37	1.62573964497041	0.790978887368678	0.00339020654162409	38249.11	360	0.72	ns	0.02702703	0.000684031;0.141603096	1	ns
DNA	TcMar-Pogo	MER132	1	0.00208533177628561	41000	37	1.62573964497041	0.790978887368678	0.00339020654162409	38249.11	360	0.72	ns	0.02702703	0.000684031;0.141603096	1	ns
DNA	hAT-Tip100	MER115	74	0.154314551445135	41000	2520	80.494	8.62370757460689	0.167856696000334	38249.11	250	0.5	ns	0.02936508	0.02312670;0.03672628	0.4967	ns
DNA	hAT-Tip100	MamTip3B	16	0.0333653084205697	41000	824	24.407	4.77935070832777	0.0508966926638028	38249.11	52	0.104	ns	0.01941748	0.01113849;0.03134165	0.09873	ns
DNA	hAT-Tip100	MamRep488	20	0.0417066355257121	41000	494	14.646	3.77318445360426	0.030541769195479	38249.11	938	0.128	ns	0.04048583	0.02490221;0.06183644	0.1817	ns
DNA	hAT-Tip100	Arthur1C	20	0.0417066355257121	41000	710	21.723	4.54807167445238	0.0452996621762522	38249.11	399	0.798	ns	0.02816901	0.01728944;0.04317065	0.8272	ns
DNA	hAT-Tip100	FordPrefect_a	13	0.0271093130917129	41000	281	9.409	2.95032598595874	0.0196208866830713	38249.11	923	0.158	ns	0.04626335	0.02485999;0.07781252	0.2416	ns
DNA	hAT-Tip100	EuthAT-N1a	0	0	41000	46	1.68405365126677	0.863020878034376	0.00351181059195639	38249.11	1	0.002	**	0	0.00000000;0.07706183	0.4168	ns
DNA	hAT-Tip100	Arthur2	9	0.0187679859865705	41000	989	29.216	5.31880001820276	0.0609250531759603	38249.11	1	0.002	**	0.009100101	0.004169348;0.017204263	1.951e-05	***
DNA	hAT-Tip100	Arthur1	32	0.0667306168411394	41000	2337	73.175	8.49991903629813	0.152594152729699	38249.11	1	0.002	**	0.01369277	0.009384192;0.019275543	7.358e-08	***
DNA	hAT-Tip100	MamTip2b	128	0.266922467364558	41000	6730	183.925	13.0240162776311	0.38354464695333	38249.11	1	0.002	**	0.01901932	0.01589133;0.02257324	1.394e-05	***
DNA	hAT-Tip100	MER97a	6	0.0125119906577136	41000	277	9.585	3.0682550723806	0.0199879050756975	38249.11	154	0.308	ns	0.02166065	0.007989589;0.046547486	0.321	ns
DNA	hAT-Tip100	MamTip1b	9	0.0187679859865705	41000	440	13.835	3.63000715590918	0.0288505651249114	38249.11	116	0.232	ns	0.02045455	0.009394754;0.038472869	0.2185	ns
DNA	hAT-Tip100	Zaphod	28	0.058389289735997	41000	2282	71.096	8.24650160909392	0.148258747966802	38249.11	1	0.002	**	0.01226994	0.008168348;0.017684981	7.827e-09	***
DNA	hAT-Tip100	MER45B	25	0.0521332944071402	41000	1314	42.901	6.36723964844584	0.0894628185344288	38249.11	4	0.008	**	0.01902588	0.01234944;0.02795852	0.00394	**
DNA	hAT-Tip100	EuthAT-N1	1	0.00208533177628561	41000	78	2.48111111111111	1.35421678553041	0.00517393984049529	38249.11	252	0.504	ns	0.01282051	0.0003245346;0.0693727408	0.5228	ns
DNA	hAT-Tip100	FordPrefect	34	0.0709012803937106	41000	599	23.279	4.52079601360165	0.0485444384201526	38249.11	987	0.03	*	0.05676127	0.03962543;0.07841804	0.0334	*
DNA	hAT-Tip100	Zaphod3	24	0.0500479626308546	41000	1217	36.626	5.83147752547586	0.0763773616382366	38249.11	11	0.022	*	0.01972062	0.01267524;0.02920135	0.03531	*
DNA	hAT-Tip100	MER91B	40	0.0834132710514243	41000	1442	47.114	6.38903935062414	0.0982483213079201	38249.11	139	0.278	ns	0.02773925	0.01988965;0.03758285	0.335	ns
DNA	hAT-Tip100	Arthur1A	32	0.0667306168411394	41000	1160	34.323	5.6703460056529	0.0715748425574509	38249.11	392	0.784	ns	0.02758621	0.01894379;0.03872172	0.7946	ns
DNA	hAT-Tip100	MER96B	56	0.116778579471994	41000	2150	75.594	8.51173387821856	0.157638570296534	38249.11	10	0.02	*	0.02604651	0.01973387;0.03369155	0.02214	*
DNA	hAT-Tip100	Zaphod5a	1	0.00208533177628561	41000	78	2.44948921679909	1.35512590414204	0.00510799769946009	38249.11	261	0.522	ns	0.01282051	0.0003245346;0.0693727408	0.5227	ns
DNA	hAT-Tip100	ORSL	44	0.0917545981565667	41000	1214	40.776	6.09713039051971	0.0850314885098219	38249.11	750	0.504	ns	0.03624382	0.02645596;0.04835229	0.577	ns
DNA	hAT-Tip100	MER97d	3	0.00625599532885682	41000	137	4.61290322580645	1.93103989455917	0.00961943367770457	38249.11	308	0.616	ns	0.02189781	0.004538823;0.062659986	0.6344	ns
DNA	hAT-Tip100	Zaphod4a	7	0.0145973224339992	41000	373	11.596	3.23128847756205	0.0241815072778079	38249.11	103	0.206	ns	0.01876676	0.00757768;0.03828286	0.2293	ns
DNA	hAT-Tip100	hAT-N1a_Mam	5	0.010426658881428	41000	461	13.083	3.58566144078996	0.0272823956291446	38249.11	10	0.02	*	0.01084599	0.003530781;0.025128290	0.01674	*
DNA	hAT-Tip100	MER91A	126	0.262751803811986	41000	3627	112.524	10.2376869572299	0.234649872794762	38249.11	908	0.188	ns	0.03473945	0.02901971;0.04122392	0.1959	ns
DNA	hAT-Tip100	Arthur1B	44	0.0917545981565667	41000	2312	70.736	8.28208288396686	0.147508028527339	38249.11	2	0.004	**	0.01903114	0.01386126;0.02546497	0.0007021	***
DNA	hAT-Tip100	ORSL-2a	14	0.0291946448679985	41000	367	11.93	3.31603620247066	0.0248780080910873	38249.11	778	0.448	ns	0.03814714	0.02100959;0.06317666	0.5535	ns
DNA	hAT-Tip100	tot	1218	2.53993410351587	41000	53611	1575.214	37.0374672187229	3.28484380864996	38249.11	1	0.002	**	0.02271922	0.02147446;0.02401602	2.2e-16	***
DNA	hAT-Tip100	MER45A	88	0.183509196313133	41000	3468	110.607	10.0931869805044	0.230652291779622	38249.11	13	0.026	*	0.02537486	0.02039996;0.03117011	0.02948	*
DNA	hAT-Tip100	MER96	43	0.0896692663802811	41000	1274	39.489	5.99214358846522	0.0823476665137423	38249.11	759	0.486	ns	0.03375196	0.02453200;0.04519631	0.5708	ns
DNA	hAT-Tip100	ORSL-2b	19	0.0396213037494265	41000	709	24.694	4.69493412162583	0.0514951828835968	38249.11	134	0.268	ns	0.02679831	0.01620974;0.04153354	0.3041	ns
DNA	hAT-Tip100	MER45C	40	0.0834132710514243	41000	1197	36.813	6.16944836213847	0.0767673186804021	38249.11	741	0.522	ns	0.03341688	0.02397867;0.04522818	0.5579	ns
DNA	hAT-Tip100	MamTip2	123	0.25649580848313	41000	5239	146.604	11.9678909760414	0.305717979730575	38249.11	28	0.056	ns	0.02347776	0.01954941;0.02794852	0.04885	*
DNA	hAT-Tip100	hAT-4b_Ther	0	0	41000	228	6.31663326653307	2.47757118256359	0.0131722760698442	38249.11	1	0.002	**	0	0.00000000;0.01604911	0.003583	**
DNA	hAT-Tip100	MamTip1	16	0.0333653084205697	41000	756	22.599	4.66046338027872	0.0471264128122784	38249.11	92	0.184	ns	0.02116402	0.01214429;0.03414200	0.1982	ns
DNA	hAT-Tip100	MamTip3	30	0.0625599532885682	41000	1155	35.145	6.00983303371176	0.0732889852775577	38249.11	225	0.45	ns	0.02597403	0.01759164;0.03687313	0.4401	ns
DNA	hAT-Tip100	MARE4	2	0.00417066355257121	41000	308	8.299	2.74647813429167	0.0173061684113943	38249.11	8	0.016	*	0.006493506	0.0007873634;0.0232586668	0.02043	*
DNA	hAT-Tip100	MER97b	5	0.010426658881428	41000	173	5.30591775325978	2.22609908896062	0.0110645988932306	38249.11	564	0.876	ns	0.02890173	0.009449555;0.066155295	1	ns
DNA	hAT-Tip100	Zaphod5b	5	0.010426658881428	41000	74	2.52678571428571	1.35669543597141	0.00526918654186453	38249.11	873	0.258	ns	0.06756757	0.02230151;0.15067873	0.1089	ns
DNA	hAT-Tip100	MamRep4096	39	0.0813279392751387	41000	1259	40.165	6.26889735711745	0.0837573507945114	38249.11	467	0.934	ns	0.03097697	0.02211845;0.04210492	0.9361	ns
DNA	hAT-Tip100	MER91C	48	0.100095925261709	41000	1637	48.695	6.7557097787438	0.101545230846228	38249.11	507	0.99	ns	0.02932193	0.02169711;0.03869017	1	ns
DNA	hAT-Tip100	Zaphod2	22	0.0458772990782834	41000	844	28.091	5.08080048157114	0.058579054927639	38249.11	134	0.268	ns	0.02606635	0.01640613;0.03919993	0.2901	ns
DNA	hAT-Tip100	MER45R	18	0.0375359719731409	41000	616	19.483	4.45797987709507	0.0406285189973725	38249.11	431	0.862	ns	0.02922078	0.01740809;0.04578931	0.8183	ns
DNA	hAT-Tip100	MER97c	9	0.0187679859865705	41000	215	6.841	2.48594024443447	0.0142657546815698	38249.11	864	0.276	ns	0.04186047	0.01931718;0.07797437	0.4315	ns
DNA	PiggyBac	tot	55	0.114693247695708	41000	2114	67.654	8.11283563879497	0.141081035992826	38249.11	65	0.13	ns	0.02601703	0.01965836;0.03373137	0.1224	ns
DNA	PiggyBac	MER75B	5	0.010426658881428	41000	114	4.15991902834008	1.91953979453902	0.00867481133657272	38249.11	762	0.48	ns	0.04385965	0.01439231;0.09938865	0.6131	ns
DNA	PiggyBac	MER75	16	0.0333653084205697	41000	475	15.295	3.82918237194805	0.0318951495182884	38249.11	642	0.72	ns	0.03368421	0.01937365;0.05412570	0.7947	ns
DNA	PiggyBac	MER85	27	0.0563039579597114	41000	902	27.785	5.2655960252854	0.0579409434040956	38249.11	490	0.98	ns	0.02993348	0.01981708;0.04325433	1	ns
DNA	PiggyBac	MER75A	4	0.00834132710514243	41000	92	3.16981132075472	1.66328496006597	0.00661010827199966	38249.11	771	0.462	ns	0.04347826	0.01197159;0.10759345	0.5616	ns
DNA	PiggyBac	Looper	4	0.00834132710514243	41000	531	17.548	4.01420101761358	0.0365934020102598	38249.11	1	0.002	**	0.007532957	0.00205618;0.01917426	0.0002165	***
DNA	TcMar-Tigger	Tigger18a	24	0.0500479626308546	41000	1259	43.27	6.49763951903454	0.0902323059598782	38249.11	1	0.002	**	0.01906275	0.01225110;0.02823176	0.001878	**
DNA	TcMar-Tigger	Tigger17c	7	0.0145973224339992	41000	342	11.396	3.21893546775103	0.0237644409225508	38249.11	117	0.234	ns	0.02046784	0.008267784;0.041715094	0.2268	ns
DNA	TcMar-Tigger	X12_DNA	11	0.0229386495391417	41000	1374	38.915	5.8742047360712	0.0811506860741544	38249.11	1	0.002	**	0.008005822	0.004003056;0.014279382	2.14e-07	***
DNA	TcMar-Tigger	MER6	14	0.0291946448679985	41000	812	25.695	5.04890745275317	0.0535825999916587	38249.11	10	0.02	*	0.01724138	0.009457262;0.028759046	0.01574	*
DNA	TcMar-Tigger	Tigger17b	3	0.00625599532885682	41000	90	3.18335089567966	1.6901604498247	0.00663834277782805	38249.11	583	0.838	ns	0.03333333	0.006927603;0.094336093	1	ns
DNA	TcMar-Tigger	Tigger12	12	0.0250239813154273	41000	876	25.967	4.94715932484344	0.0541498102348084	38249.11	2	0.004	**	0.01369863	0.007097778;0.023806381	0.00361	**
DNA	TcMar-Tigger	MER44B	36	0.0750719439462818	41000	2126	68.575	8.37594958983943	0.143001626558786	38249.11	1	0.002	**	0.01693321	0.01188727;0.02336625	1.618e-05	***
DNA	TcMar-Tigger	MER47B	11	0.0229386495391417	41000	618	18.928	4.27001745301457	0.039471159861534	38249.11	39	0.078	ns	0.01779935	0.008918017;0.031624374	0.0618	ns
DNA	TcMar-Tigger	X6b_DNA	19	0.0396213037494265	41000	959	27.076	5.06298902407045	0.0564624431747091	38249.11	62	0.124	ns	0.0198123	0.01196941;0.03076707	0.1421	ns
DNA	TcMar-Tigger	Tigger3a	80	0.166826542102849	41000	5323	170.841	12.5961256496346	0.356260165992409	38249.11	1	0.002	**	0.01502912	0.01193467;0.01867058	7.002e-15	***
DNA	TcMar-Tigger	Tigger4b	24	0.0500479626308546	41000	2520	79.326	8.70468238912227	0.165421028485632	38249.11	1	0.002	**	0.00952381	0.006111346;0.014137726	3.581e-13	***
DNA	TcMar-Tigger	UCON11	1	0.00208533177628561	41000	45	1.83751651254954	0.958817704399172	0.00383183157306906	38249.11	349	0.698	ns	0.02222222	0.0005624597;0.1177043314	1	ns
DNA	TcMar-Tigger	Tigger22N1	20	0.0417066355257121	41000	1102	32.063	5.60271553993432	0.0668619927430454	38249.11	12	0.024	*	0.01814882	0.01112012;0.02789077	0.03081	*
DNA	TcMar-Tigger	MER47A	40	0.0834132710514243	41000	2589	82.23	8.79103989197993	0.171476831963965	38249.11	1	0.002	**	0.01544998	0.01106003;0.02097959	2.907e-07	***
DNA	TcMar-Tigger	Tigger21a	0	0	41000	169	5.7017017017017	2.38211167226589	0.0118899397374603	38249.11	1	0.002	**	0	0.00000000;0.02159119	0.00493	**
DNA	TcMar-Tigger	Tigger17	3	0.00625599532885682	41000	54	2.9035752979415	1.52079518870343	0.00605491783363535	38249.11	639	0.726	ns	0.05555556	0.01160677;0.15388503	0.7664	ns
DNA	TcMar-Tigger	X9b_DNA	6	0.0125119906577136	41000	601	16.783	4.13291567685478	0.0349981232014013	38249.11	4	0.008	**	0.009983361	0.003672282;0.021602164	0.004109	**
DNA	TcMar-Tigger	Tigger3c	57	0.11886391124828	41000	2327	73.954	8.36970345567487	0.154218626183426	38249.11	19	0.038	*	0.02449506	0.01860388;0.03162088	0.04437	*
DNA	TcMar-Tigger	Tigger19b	55	0.114693247695708	41000	3538	100.233	9.65452851883099	0.209019059932435	38249.11	1	0.002	**	0.01554551	0.01173191;0.02018707	8.108e-07	***
DNA	TcMar-Tigger	MER44C	25	0.0521332944071402	41000	1091	37.17	5.97853183004348	0.077511782124536	38249.11	19	0.038	*	0.02291476	0.01488283;0.03364181	0.04452	*
DNA	TcMar-Tigger	Tigger3b	60	0.125119906577136	41000	6279	213.639	14.8960589275007	0.445508195353881	38249.11	1	0.002	**	0.009555662	0.007299674;0.012283129	2.2e-16	***
DNA	TcMar-Tigger	UCON39	2	0.00417066355257121	41000	107	3.01577287066246	1.60222326026256	0.00628888699725249	38249.11	414	0.828	ns	0.01869159	0.002271708;0.065891897	0.7728	ns
DNA	TcMar-Tigger	Tigger12A	7	0.0145973224339992	41000	744	21.328	4.49784911337037	0.0444759561246194	38249.11	1	0.002	**	0.009408602	0.003790876;0.019288730	0.0005753	***
DNA	TcMar-Tigger	Tigger17a	67	0.139717229011136	41000	2389	85.229	9.23795967185931	0.177730741961046	38249.11	22	0.044	*	0.02804521	0.02179928;0.03548101	0.04677	*
DNA	TcMar-Tigger	Tigger1a_Mars	1	0.00208533177628561	41000	44	1.50160256410256	0.712194174106087	0.00313133954227502	38249.11	382	0.764	ns	0.02272727	0.0005752392;0.1202415822	1	ns
DNA	TcMar-Tigger	MER44A	34	0.0709012803937106	41000	2334	72.802	8.53977304872464	0.151816323977145	38249.11	1	0.002	**	0.01456727	0.01010879;0.02029728	4.837e-07	***
DNA	TcMar-Tigger	Tigger4a	43	0.0896692663802811	41000	3497	111.967	10.4953353001733	0.233488342995371	38249.11	1	0.002	**	0.01229625	0.008912763;0.016527585	8.717e-14	***
DNA	TcMar-Tigger	Tigger1a_Art	7	0.0145973224339992	41000	302	9.324	2.98092433817263	0.019443633482087	38249.11	299	0.598	ns	0.02317881	0.009368708;0.047172001	0.6151	ns
DNA	TcMar-Tigger	Tigger10	12	0.0250239813154273	41000	1450	42.819	6.44606785496327	0.0892918213287734	38249.11	1	0.002	**	0.008275862	0.004283359;0.014411599	3.903e-08	***
DNA	TcMar-Tigger	Tigger6a	9	0.0187679859865705	41000	674	23.249	4.875117000213	0.0484818784668641	38249.11	2	0.004	**	0.01335312	0.006123586;0.025196484	0.001383	**
DNA	TcMar-Tigger	MER2	151	0.314885098219127	41000	9067	281.931	16.2236693274501	0.587919673019977	38249.11	1	0.002	**	0.0166538	0.01412077;0.01950382	2.2e-16	***
DNA	TcMar-Tigger	Tigger7	65	0.135546565458564	41000	2944	93.608	9.5560270852302	0.195203736914543	38249.11	5	0.01	**	0.0220788	0.01708029;0.02805566	0.00191	**
DNA	TcMar-Tigger	Tigger8	9	0.0187679859865705	41000	938	29.409	5.3647459864843	0.0613275222087834	38249.11	1	0.002	**	0.009594883	0.004396512;0.018135633	1.976e-05	***
DNA	TcMar-Tigger	MER47C	15	0.0312799766442841	41000	762	21.218	4.5076373850161	0.044246569629228	38249.11	108	0.216	ns	0.01968504	0.0110584;0.0322599	0.1869	ns
DNA	TcMar-Tigger	Tigger11a	7	0.0145973224339992	41000	421	13.853	3.53693382761126	0.0288881010968845	38249.11	31	0.062	ns	0.01662708	0.006710414;0.033956760	0.07328	ns
DNA	TcMar-Tigger	Tigger2	53	0.110522584143137	41000	2729	100.628	10.0932397915382	0.209842765984068	38249.11	1	0.002	**	0.01942103	0.01458069;0.02532700	1.929e-07	***
DNA	TcMar-Tigger	X1_DNA	10	0.0208533177628561	41000	676	23.702	4.8656829809258	0.0494265337615215	38249.11	4	0.008	**	0.0147929	0.007115963;0.027035962	0.002255	**
DNA	TcMar-Tigger	Tigger4	16	0.0333653084205697	41000	1445	49.117	7.12924520108105	0.10242524085582	38249.11	1	0.002	**	0.01107266	0.00634186;0.01791918	5.611e-08	***
DNA	TcMar-Tigger	X6a_DNA	18	0.0375359719731409	41000	979	27.719	5.22219401308591	0.0578033115068607	38249.11	38	0.076	ns	0.01838611	0.01093226;0.02890281	0.06618	ns
DNA	TcMar-Tigger	Tigger3	21	0.0437919673019977	41000	1147	39.107	6.21096829223327	0.0815510697752012	38249.11	1	0.002	**	0.01830863	0.01136816;0.02785111	0.001909	**
DNA	TcMar-Tigger	Tigger19a	52	0.108437252366852	41000	3579	101.969	9.86191139162669	0.212639195896067	38249.11	1	0.002	**	0.0145292	0.01086963;0.01900993	4.99e-08	***
DNA	TcMar-Tigger	Tigger16a	42	0.0875839346039955	41000	1789	50.226	7.26909648881922	0.104737873795721	38249.11	136	0.272	ns	0.0234768	0.01697117;0.03160242	0.2822	ns
DNA	TcMar-Tigger	X10b_DNA	2	0.00417066355257121	41000	298	7.777	2.78010791157466	0.0162176252241732	38249.11	19	0.038	*	0.006711409	0.0008138187;0.0240323178	0.02806	*
DNA	TcMar-Tigger	X11_DNA	2	0.00417066355257121	41000	268	7.59	2.70059126733262	0.0158276681820078	38249.11	21	0.042	*	0.007462687	0.0009050472;0.0266962925	0.03957	*
DNA	TcMar-Tigger	MamRep434	33	0.068815948617425	41000	2112	59.978	7.38769883617991	0.125074029278058	38249.11	1	0.002	**	0.015625	0.01077930;0.02187387	0.0001773	***
DNA	TcMar-Tigger	Tigger5	11	0.0229386495391417	41000	537	16.757	4.11982086065935	0.0349439045752179	38249.11	99	0.198	ns	0.02048417	0.01026891;0.03635574	0.172	ns
DNA	TcMar-Tigger	Tigger2b_Pri	41	0.0854986028277099	41000	2104	70.111	8.52756696827403	0.14620469616716	38249.11	1	0.002	**	0.01948669	0.01401938;0.02634383	0.0001999	***
DNA	TcMar-Tigger	MER6A	21	0.0437919673019977	41000	1009	32.991	5.56290075993312	0.0687971806314385	38249.11	16	0.032	*	0.02081269	0.01292842;0.03163918	0.03308	*
DNA	TcMar-Tigger	Tigger20a	15	0.0312799766442841	41000	1356	39.388	5.99043749164795	0.0821370480043375	38249.11	1	0.002	**	0.01106195	0.006204138;0.018179459	1.521e-05	***
DNA	TcMar-Tigger	Tigger6b	0	0	41000	174	5.37951807228916	2.28663193292186	0.0112180799772473	38249.11	1	0.002	**	0	0.00000000;0.02097731	0.007394	**
DNA	TcMar-Tigger	Tigger3d	12	0.0250239813154273	41000	636	18.244	4.36915936463224	0.0380447929265546	38249.11	89	0.178	ns	0.01886792	0.009786394;0.032726338	0.1536	ns
DNA	TcMar-Tigger	UCON33	4	0.00834132710514243	41000	133	4.04923076923077	1.8649575480789	0.00844398959259034	38249.11	604	0.796	ns	0.03007519	0.008254061;0.075213520	1	ns
DNA	TcMar-Tigger	MERX	10	0.0208533177628561	41000	436	13.023	3.6071432578264	0.0271572757225675	38249.11	258	0.516	ns	0.02293578	0.01105212;0.04177431	0.4815	ns
DNA	TcMar-Tigger	MER6C	6	0.0125119906577136	41000	160	4.94354838709677	2.16262134676479	0.0103089385392184	38249.11	773	0.458	ns	0.0375	0.01388408;0.07983211	0.6426	ns
DNA	TcMar-Tigger	Tigger9b	24	0.0500479626308546	41000	754	24.469	4.81499981549566	0.0510259832339325	38249.11	513	0.978	ns	0.03183024	0.02049855;0.04699222	1	ns
DNA	TcMar-Tigger	Tigger6	7	0.0145973224339992	41000	230	6.64864864864865	2.49562255550691	0.0138646382963854	38249.11	659	0.686	ns	0.03043478	0.01232218;0.06169925	0.8426	ns
DNA	TcMar-Tigger	Tigger2a	71	0.148058556116278	41000	3318	110.352	10.2736382865878	0.230120532176669	38249.11	1	0.002	**	0.02139843	0.01674925;0.02691548	6.872e-05	***
DNA	TcMar-Tigger	Tigger17d	6	0.0125119906577136	41000	331	11.518	3.26041505123295	0.0240188513992576	38249.11	62	0.124	ns	0.01812689	0.006680579;0.039035122	0.1302	ns
DNA	TcMar-Tigger	Tigger16b	7	0.0145973224339992	41000	1329	36.95	5.99244602891085	0.0770530091337532	38249.11	1	0.002	**	0.005267118	0.002120198;0.010821991	2.887e-09	***
DNA	TcMar-Tigger	Tigger5b	49	0.102181257037995	41000	2766	80.107	8.86747896434959	0.167049672602911	38249.11	1	0.002	**	0.01771511	0.01313374;0.02335335	0.0002181	***
DNA	TcMar-Tigger	MER46C	50	0.10426658881428	41000	2812	91.571	9.34035337667699	0.190955916086249	38249.11	1	0.002	**	0.01778094	0.01322542;0.02337544	2.071e-06	***
DNA	TcMar-Tigger	tot	1728	3.60345330942153	41000	125710	3643.992	54.152510841423	7.59893231013054	38249.11	1	0.002	**	0.01374592	0.01310954;0.01440488	2.2e-16	***
DNA	TcMar-Tigger	MamRep137	37	0.0771572757225675	41000	2459	78.451	8.86612695641153	0.163596363181382	38249.11	1	0.002	**	0.01504677	0.01061586;0.02068085	2.057e-07	***
DNA	TcMar-Tigger	Tigger9a	11	0.0229386495391417	41000	1026	29.759	5.21959415694006	0.0620573883304834	38249.11	1	0.002	**	0.01072125	0.005363818;0.019102136	0.0001206	***
DNA	TcMar-Tigger	Tigger15a	52	0.108437252366852	41000	4828	140.472	11.2658837263721	0.292930725278392	38249.11	1	0.002	**	0.01077051	0.008054099;0.014100367	2.2e-16	***
DNA	TcMar-Tigger	MER8	31	0.0646452850648538	41000	1941	58.142	7.31637651883536	0.121245360136798	38249.11	1	0.002	**	0.01597115	0.01087675;0.02259372	0.0001068	***
DNA	TcMar-Tigger	Tigger13a	35	0.0729866121699962	41000	3113	98.137	9.81787256087702	0.204648204529341	38249.11	1	0.002	**	0.01124317	0.007843432;0.015602143	1.975e-13	***
DNA	TcMar-Tigger	X26_DNA	14	0.0291946448679985	41000	957	28.148	5.27749447635409	0.0586979188388873	38249.11	5	0.01	**	0.01462905	0.008020304;0.024423351	0.005217	**
DNA	TcMar-Tigger	Tigger23a	7	0.0145973224339992	41000	583	16.392	4.06483195948601	0.0341827584768737	38249.11	11	0.022	*	0.01200686	0.004840635;0.024581475	0.01628	*
DNA	TcMar-Tigger	MER2B	29	0.0604746215122826	41000	1710	52.685	7.0234680966104	0.109865704633607	38249.11	1	0.002	**	0.01695906	0.01138641;0.02426582	0.0004444	***
DNA	TcMar-Tigger	Tigger12c	15	0.0312799766442841	41000	859	24.425	4.66692137872016	0.050934228635776	38249.11	24	0.048	*	0.01746217	0.009805542;0.028637848	0.05087	ns
DNA	TcMar-Tigger	MER127	3	0.00625599532885682	41000	211	6.04120603015075	2.38441252540572	0.0125979189017616	38249.11	143	0.286	ns	0.01421801	0.002941748;0.040986570	0.2978	ns
DNA	TcMar-Tigger	MARE10	1	0.00208533177628561	41000	79	2.37172177879133	1.30542366157628	0.00494582678982219	38249.11	261	0.522	ns	0.01265823	0.0003204272;0.0685199095	0.7344	ns
DNA	TcMar-Tigger	Tigger14a	18	0.0375359719731409	41000	1293	36.626	6.09222777309246	0.0763773616382366	38249.11	1	0.002	**	0.01392111	0.008270844;0.021912422	0.001002	**
DNA	TcMar-Tigger	UCON55	5	0.010426658881428	41000	404	10.902	3.22781889436425	0.0227342870250657	38249.11	34	0.068	ns	0.01237624	0.004030411;0.028644295	0.08788	ns
DNA	TcMar-Tigger	MER6B	10	0.0208533177628561	41000	676	20.377	4.58278003758339	0.0424928056053718	38249.11	15	0.03	*	0.0147929	0.007115963;0.027035962	0.01738	*
DNA	TcMar-Tigger	MER44D	7	0.0145973224339992	41000	638	20.966	4.49945431014573	0.043721066021604	38249.11	1	0.002	**	0.01097179	0.00442229;0.02247475	0.0007542	***
DNA	TcMar-Tigger	Tigger1	172	0.358677065521124	41000	12059	452.866	21.8157275828695	0.944375860199358	38249.11	1	0.002	**	0.01426321	0.01222330;0.01654224	2.2e-16	***
DNA	hAT?	MER121B	1	0.00208533177628561	41000	68	2.22039859320047	1.22597334353527	0.0046302677424208	38249.11	292	0.584	ns	0.01470588	0.0003722514;0.0792339899	0.7285	ns
DNA	hAT?	UCON69	0	0	41000	28	1.44524236983842	0.677994148390625	0.00301380983825837	38249.11	1	0.002	**	0	0.0000000;0.1234361	0.4006	ns
DNA	hAT?	MER99	2	0.00417066355257121	41000	295	9.893	3.13646112496047	0.0206301872627935	38249.11	3	0.006	**	0.006779661	0.0008221055;0.0242745501	0.005284	**
DNA	hAT?	MER121	16	0.0333653084205697	41000	927	28.498	5.28979942700836	0.0594277849605872	38249.11	11	0.022	*	0.01725998	0.009896931;0.027878130	0.01676	*
DNA	hAT?	tot	29	0.0604746215122826	41000	2048	62.022	7.95567777180604	0.129336447428786	38249.11	1	0.002	**	0.01416016	0.009503241;0.020273464	4.073e-06	***
DNA	hAT?	UCON105	6	0.0125119906577136	41000	638	18.409	4.36081824153859	0.0383888726696417	38249.11	3	0.006	**	0.009404389	0.003458843;0.020356324	0.001284	**
DNA	hAT?	UCON89	3	0.00625599532885682	41000	48	1.82409972299169	0.935255433093916	0.00380385311546834	38249.11	684	0.636	ns	0.0625	0.01307924;0.17195993	0.4306	ns
DNA	hAT?	UCON80	1	0.00208533177628561	41000	44	1.7599451303155	0.929514819237962	0.00367006950476603	38249.11	359	0.718	ns	0.02272727	0.0005752392;0.1202415822	1	ns
DNA	TcMar-Tc2	Kanga1a	16	0.0333653084205697	41000	843	26.639	5.10183375931711	0.0555511531884723	38249.11	20	0.04	*	0.01897983	0.01088656;0.03063947	0.03777	*
DNA	TcMar-Tc2	Kanga11a	13	0.0271093130917129	41000	883	26.621	5.09050805639989	0.0555136172164991	38249.11	3	0.006	**	0.01472254	0.007861803;0.025044406	0.005525	**
DNA	TcMar-Tc2	MER104	41	0.0854986028277099	41000	2206	68.026	8.19698203697644	0.141856779413605	38249.11	1	0.002	**	0.01858568	0.01336958;0.02512982	0.0004364	***
DNA	TcMar-Tc2	Kanga1c	15	0.0312799766442841	41000	826	25.108	4.67741533479914	0.052358510238979	38249.11	15	0.03	*	0.01815981	0.01019863;0.02977519	0.04174	*
DNA	TcMar-Tc2	Kanga2_a	14	0.0291946448679985	41000	1534	48.313	6.98568757037064	0.100748634107687	38249.11	1	0.002	**	0.009126467	0.00499825;0.01526529	8.083e-09	***
DNA	TcMar-Tc2	tot	118	0.246069149601702	41000	8147	251.727	14.9082771549139	0.524934312049047	38249.11	1	0.002	**	0.01448386	0.01200296;0.01732034	2.2e-16	***
DNA	TcMar-Tc2	Kanga1d	6	0.0125119906577136	41000	664	21.045	4.56111595761157	0.0438858072319306	38249.11	1	0.002	**	0.009036145	0.003323119;0.019563487	0.0002137	***
DNA	TcMar-Tc2	Kanga1	15	0.0312799766442841	41000	812	24.443	4.76292309789235	0.0509717646077491	38249.11	25	0.05	*	0.01847291	0.01037508;0.03028545	0.05069	ns
DNA	TcMar-Tc2	Kanga1b	6	0.0125119906577136	41000	379	13.023	3.48060132528642	0.0271572757225675	38249.11	24	0.048	*	0.01583113	0.005831335;0.034137638	0.04704	*
DNA	TcMar?	X22_DNA	0	0	41000	24	1.41899441340782	0.641718566236254	0.00295907414065108	38249.11	1	0.002	**	0	0.0000000;0.1424736	0.3982	ns
DNA	TcMar?	tot	1	0.00208533177628561	41000	168	4.72424242424242	2.04640753606374	0.00985161284614928	38249.11	40	0.08	ns	0.005952381	0.0001506899;0.0327168041	0.09765	ns
DNA	TcMar?	Eulor8	1	0.00208533177628561	41000	144	3.97967479674797	1.8754703705521	0.0082989423129415	38249.11	88	0.176	ns	0.006944444	0.0001758027;0.0380833328	0.1956	ns
RNA	tot	tot	20	0.0417066355257121	41000	730	21.438	4.58554066421652	0.0447053426200108	38249.11	448	0.896	ns	0.02739726	0.01681352;0.04199681	0.9124	ns
RNA	RNA	tot	20	0.0417066355257121	41000	730	21.438	4.58554066421652	0.0447053426200108	38249.11	448	0.896	ns	0.02739726	0.01681352;0.04199681	0.9124	ns
RNA	RNA	7SK	20	0.0417066355257121	41000	730	21.438	4.58554066421652	0.0447053426200108	38249.11	448	0.896	ns	0.02739726	0.01681352;0.04199681	0.9124	ns
srpRNA	tot	tot	35	0.0729866121699962	41000	1383	47.212	6.55331992214648	0.0984526838219961	38249.11	31	0.062	ns	0.0253073	0.01768933;0.03502182	0.07503	ns
srpRNA	srpRNA	tot	35	0.0729866121699962	41000	1383	47.212	6.55331992214648	0.0984526838219961	38249.11	31	0.062	ns	0.0253073	0.01768933;0.03502182	0.07503	ns
srpRNA	srpRNA	7SLRNA	35	0.0729866121699962	41000	1383	47.212	6.55331992214648	0.0984526838219961	38249.11	31	0.062	ns	0.0253073	0.01768933;0.03502182	0.07503	ns
SINE?	tot	tot	0	0	41000	5	1.09859154929577	0.299168093714677	0.00229092786690531	38249.11	1	0.002	**	0	0.0000000;0.5218238	0.5928	ns
SINE?	tRNA	tot	0	0	41000	5	1.09859154929577	0.299168093714677	0.00229092786690531	38249.11	1	0.002	**	0	0.0000000;0.5218238	0.5928	ns
SINE?	tRNA	CRP1	0	0	41000	5	1.09859154929577	0.299168093714677	0.00229092786690531	38249.11	1	0.002	**	0	0.0000000;0.5218238	0.5928	ns
LTR	ERVL	LTR108b_Mam	1	0.00208533177628561	41000	53	1.95712484237074	1.04237384761063	0.00408125462395367	38249.11	331	0.662	ns	0.01886792	0.0004775804;0.1007015268	1	ns
LTR	ERVL	LTR16D2	9	0.0187679859865705	41000	282	8.792	2.88149944283164	0.0183342369771031	38249.11	606	0.792	ns	0.03191489	0.01469536;0.05971784	0.8637	ns
LTR	ERVL	MER21B	98	0.204362514075989	41000	2786	103.224	9.69101334947691	0.215256287275305	38249.11	315	0.63	ns	0.03517588	0.02864787;0.04270225	0.6516	ns
LTR	ERVL	LTR16B2	51	0.106351920590566	41000	1617	49.135	7.03635454516651	0.102462776827793	38249.11	632	0.74	ns	0.03153989	0.02357180;0.04126236	0.7717	ns
LTR	ERVL	MLT2A1	82	0.17099720565542	41000	3738	107.047	10.3719992947054	0.223228510656045	38249.11	6	0.012	*	0.02193686	0.01748414;0.02715712	0.01234	*
LTR	ERVL	LTR86A2	3	0.00625599532885682	41000	308	9.339	3.00617965466407	0.0194749134587313	38249.11	12	0.024	*	0.00974026	0.002013198;0.028199754	0.02947	*
LTR	ERVL	LTR86C	3	0.00625599532885682	41000	285	8.434	2.84811442111369	0.0175876882011928	38249.11	41	0.082	ns	0.01052632	0.002176062;0.030452477	0.05376	ns
LTR	ERVL	LTR80A	4	0.00834132710514243	41000	393	11.94	3.31532673976358	0.0248988614088501	38249.11	6	0.012	*	0.01017812	0.002779962;0.025853704	0.01718	*
LTR	ERVL	LTR108d_Mam	1	0.00208533177628561	41000	66	2.34417040358744	1.25678391958888	0.00488837303162915	38249.11	272	0.544	ns	0.01515152	0.0003835296;0.0815523211	0.7326	ns
LTR	ERVL	MER54B	31	0.0646452850648538	41000	438	18.152	4.20054050576119	0.0378529424031363	38249.11	998	0.008	**	0.07077626	0.04859248;0.09895934	0.003857	**
LTR	ERVL	LTR41C	37	0.0771572757225675	41000	759	25.373	4.8438966064868	0.0529111231596947	38249.11	988	0.028	*	0.04874835	0.03455221;0.06657001	0.02555	*
LTR	ERVL	LTR16D	29	0.0604746215122826	41000	1115	33.539	5.68232063225649	0.069939942444843	38249.11	234	0.468	ns	0.02600897	0.01748625;0.03714083	0.4829	ns
LTR	ERVL	MER54A	38	0.0792426074988531	41000	682	26.52	4.90424832687453	0.0553029987070943	38249.11	990	0.024	*	0.05571848	0.03972777;0.07567891	0.02873	*
LTR	ERVL	LTR86B1	8	0.0166826542102849	41000	295	8.918	2.97592542449103	0.018596988780915	38249.11	471	0.942	ns	0.02711864	0.01177906;0.05273323	1	ns
LTR	ERVL	LTR16E1	121	0.252325144930558	41000	2475	80.854	8.96510217772542	0.168607415439796	38249.11	1001	0.002	**	0.04888889	0.04072981;0.05813523	2.066e-05	***
LTR	ERVL	LTR86A1	7	0.0145973224339992	41000	531	16.599	4.02720963167022	0.0346144221545648	38249.11	6	0.012	*	0.01318267	0.005316104;0.026971821	0.01212	*
LTR	ERVL	LTR82A	5	0.010426658881428	41000	1041	32.398	5.83314851702078	0.0675605788881011	38249.11	1	0.002	**	0.004803074	0.001561329;0.011172910	3.565e-09	***
LTR	ERVL	LTR40c	26	0.0542186261834258	41000	603	20.183	4.39805114270557	0.0420882512407724	38249.11	916	0.172	ns	0.04311774	0.02835615;0.06254153	0.2109	ns
LTR	ERVL	LTR86B2	4	0.00834132710514243	41000	273	8.183	2.81557071273989	0.0170642699253451	38249.11	95	0.19	ns	0.01465201	0.004006232;0.037087981	0.1563	ns
LTR	ERVL	LTR105_Mam	10	0.0208533177628561	41000	667	19.907	4.32447130318286	0.0415126996705176	38249.11	14	0.028	*	0.0149925	0.007212286;0.027398459	0.02201	*
LTR	ERVL	LTR33A	86	0.179338532760562	41000	2044	64.819	7.77255760040746	0.135169120407057	38249.11	996	0.012	*	0.04207436	0.03378935;0.05170281	0.00956	**
LTR	ERVL	LTR69	2	0.00417066355257121	41000	141	4.43882709807887	2.05628025848891	0.00925642719706149	38249.11	178	0.356	ns	0.0141844	0.001722436;0.050298330	0.3341	ns
LTR	ERVL	MLT2D	94	0.196021186970847	41000	4453	132.008	11.4035949585198	0.27528047712391	38249.11	1	0.002	**	0.02110936	0.01709137;0.02577129	0.0005555	***
LTR	ERVL	LTR108c_Mam	0	0	41000	43	1.83462532299742	0.93573033326353	0.00382580248362476	38249.11	1	0.002	**	0	0.00000000;0.08221112	0.2635	ns
LTR	ERVL	MLT2B3	109	0.227301163615131	41000	3276	105.486	9.85184565768581	0.219973307753264	38249.11	662	0.68	ns	0.03327228	0.02739796;0.03999772	0.7289	ns
LTR	ERVL	MER74B	39	0.0813279392751387	41000	931	33.927	5.65133688684444	0.0707490511740418	38249.11	833	0.338	ns	0.04189044	0.02995489;0.05682318	0.3807	ns
LTR	ERVL	MLT2C2	25	0.0521332944071402	41000	1336	40.331	6.14273328186827	0.0841035158693748	38249.11	3	0.006	**	0.01871257	0.01214548;0.02750020	0.01285	*
LTR	ERVL	LTR40A1	7	0.0145973224339992	41000	563	17.832	4.15777140582104	0.0371856362347249	38249.11	2	0.004	**	0.01243339	0.005013084;0.025448931	0.005364	**
LTR	ERVL	MER70C	19	0.0396213037494265	41000	275	8.922	3.00781697630739	0.0186053301080202	38249.11	1000	0.004	**	0.06909091	0.04210682;0.10579327	0.00301	**
LTR	ERVL	MER74A	103	0.214789172957418	41000	1568	56.843	7.19124920059548	0.118536514159403	38249.11	1001	0.002	**	0.06568878	0.05393039;0.07910346	1.535e-08	***
LTR	ERVL	MER77B	86	0.179338532760562	41000	1256	46.592	6.50337065142606	0.097159778120699	38249.11	1001	0.002	**	0.06847134	0.05512971;0.08387333	1.249e-07	***
LTR	ERVL	LTR42	18	0.0375359719731409	41000	309	11.349	3.12649547800312	0.0236664303290654	38249.11	990	0.024	*	0.05825243	0.03488586;0.09050354	0.04916	*
LTR	ERVL	MER68	60	0.125119906577136	41000	1492	56.814	7.17306467675126	0.11847603953789	38249.11	707	0.59	ns	0.04021448	0.03082562;0.05146330	0.6359	ns
LTR	ERVL	LTR84a	13	0.0271093130917129	41000	671	20.045	4.51678828111043	0.041800475455645	38249.11	72	0.144	ns	0.01937407	0.01035521;0.03290239	0.1384	ns
LTR	ERVL	MLT2C1	70	0.145973224339992	41000	2635	80.931	8.67141467307569	0.16876798598657	38249.11	114	0.228	ns	0.02656546	0.02076629;0.03344594	0.2356	ns
LTR	ERVL	LTR40b	24	0.0500479626308546	41000	1140	34.403	5.80140045568717	0.0717416690995537	38249.11	36	0.072	ns	0.02105263	0.01353427;0.03116351	0.08237	ns
LTR	ERVL	LTR47B	2	0.00417066355257121	41000	46	1.80727762803235	0.928947208441371	0.00376877346630593	38249.11	590	0.824	ns	0.04347826	0.005309483;0.148386776	0.7023	ns
LTR	ERVL	LTR79	78	0.162655878550277	41000	4053	118.754	10.913688312967	0.247641489761021	38249.11	1	0.002	**	0.019245	0.01524135;0.02396113	7.248e-05	***
LTR	ERVL	LTR47B4	7	0.0145973224339992	41000	105	3.82906857727738	1.83333612989254	0.00798487837777324	38249.11	937	0.13	ns	0.06666667	0.0272216;0.1325433	0.11	ns
LTR	ERVL	MER68B	16	0.0333653084205697	41000	450	15.6	3.79742286563142	0.0325311757100555	38249.11	600	0.804	ns	0.03555556	0.02045711;0.05709891	0.8971	ns
LTR	ERVL	LTR16C	324	0.675647495516537	41000	6620	228.947	14.6789530506321	0.477430454185261	38249.11	1001	0.002	**	0.0489426	0.04386960;0.05441746	1.574e-09	***
LTR	ERVL	MER76	17	0.0354506401968553	41000	715	22.565	4.78588337506041	0.0470555115318847	38249.11	139	0.278	ns	0.02377622	0.01391012;0.03779578	0.2834	ns
LTR	ERVL	LTR57	10	0.0208533177628561	41000	268	8.012	2.83123151152849	0.0167076781916003	38249.11	824	0.356	ns	0.03731343	0.01803574;0.06754848	0.469	ns
LTR	ERVL	MLT2A2	108	0.225215831838846	41000	3866	121.847	10.6529374388511	0.254091420945072	38249.11	112	0.224	ns	0.02793585	0.02297136;0.03362991	0.2139	ns
LTR	ERVL	LTR47A2	12	0.0250239813154273	41000	275	7.988	2.82486032147359	0.0166576302289694	38249.11	944	0.116	ns	0.04363636	0.02274777;0.07498279	0.1485	ns
LTR	ERVL	LTR33B	42	0.0875839346039955	41000	1608	48.023	6.7361596512291	0.100143887892564	38249.11	211	0.422	ns	0.0261194	0.01888795;0.03514315	0.4202	ns
LTR	ERVL	LTR41B	56	0.116778579471994	41000	848	27.55	5.08776821262383	0.0574508904366685	38249.11	1001	0.002	**	0.06603774	0.05026622;0.08490188	9.136e-07	***
LTR	ERVL	MLT2E	7	0.0145973224339992	41000	403	12.033	3.35695996106302	0.0250927972640447	38249.11	72	0.144	ns	0.01736973	0.007011332;0.035459408	0.1846	ns
LTR	ERVL	LTR33A_	60	0.125119906577136	41000	1666	52.38	7.12940589589543	0.10922967844184	38249.11	877	0.25	ns	0.03601441	0.02759310;0.04611666	0.2916	ns
LTR	ERVL	LTR52	31	0.0646452850648538	41000	1073	35.245	5.98554941520006	0.0734975184551862	38249.11	275	0.55	ns	0.02889096	0.01971261;0.04075924	0.5481	ns
LTR	ERVL	LTR102_Mam	11	0.0229386495391417	41000	518	15.772	3.90092722736956	0.0328898527755766	38249.11	133	0.266	ns	0.02123552	0.01064723;0.03767800	0.2508	ns
LTR	ERVL	LTR40a	43	0.0896692663802811	41000	1974	60.913	7.64734678911012	0.127023814488885	38249.11	16	0.032	*	0.02178318	0.01580837;0.02923061	0.01887	*
LTR	ERVL	LTR41	72	0.150143887892564	41000	1129	37.023	5.95078842531667	0.077205238353422	38249.11	1001	0.002	**	0.06377325	0.05022966;0.07964094	1.593e-07	***
LTR	ERVL	LTR18B	24	0.0500479626308546	41000	367	11.449	3.27385355767742	0.0238749635066939	38249.11	1000	0.004	**	0.0653951	0.04234581;0.09574251	0.0007541	***
LTR	ERVL	LTR75B	5	0.010426658881428	41000	205	5.17907444668008	2.19082696901147	0.0108000885154108	38249.11	579	0.846	ns	0.02439024	0.00796582;0.05599787	1	ns
LTR	ERVL	LTR108a_Mam	3	0.00625599532885682	41000	86	3.63579604578564	1.74240273999995	0.00758184102637035	38249.11	479	0.958	ns	0.03488372	0.007252456;0.098576164	1	ns
LTR	ERVL	LTR47B2	16	0.0333653084205697	41000	174	6.33933933933934	2.39822161147786	0.0132196257649817	38249.11	1000	0.004	**	0.09195402	0.05347665;0.14503174	0.0006884	***
LTR	ERVL	LTR16D1	11	0.0229386495391417	41000	207	6.28485456369107	2.38744652454079	0.0131060069309986	38249.11	977	0.05	*	0.0531401	0.02682253;0.09309146	0.06537	ns
LTR	ERVL	LTR53	23	0.047962630854569	41000	494	19.315	4.28837558583261	0.0402781832589565	38249.11	856	0.292	ns	0.0465587	0.02973977;0.06904424	0.3541	ns
LTR	ERVL	LTR16B1	58	0.120949243024565	41000	1199	38.467	6.08324887842976	0.0802164574383784	38249.11	1000	0.004	**	0.04837364	0.03693390;0.06208825	0.002361	**
LTR	ERVL	LTR66	17	0.0354506401968553	41000	379	16.294	3.84113502995122	0.0339783959627977	38249.11	633	0.738	ns	0.04485488	0.02634347;0.07084728	0.8	ns
LTR	ERVL	MER77	66	0.13763189723485	41000	1299	53.294	7.09096931638022	0.111135671685365	38249.11	967	0.07	ns	0.05080831	0.03950984;0.06419006	0.07998	ns
LTR	ERVL	LTR16A1	98	0.204362514075989	41000	2692	90.314	9.52639260980546	0.188334654043458	38249.11	801	0.402	ns	0.03640416	0.02965151;0.04418731	0.392	ns
LTR	ERVL	MER70B	35	0.0729866121699962	41000	477	16.669	4.05633983942334	0.0347603953789048	38249.11	1001	0.002	**	0.07337526	0.05163781;0.10057215	4.859e-05	***
LTR	ERVL	MLT2B5	15	0.0312799766442841	41000	369	10.911	3.40744621229591	0.0227530550110523	38249.11	902	0.2	ns	0.04065041	0.02292728;0.06616110	0.2155	ns
LTR	ERVL	LTR75	14	0.0291946448679985	41000	291	9.11222444889779	2.94711508490838	0.0190020111959332	38249.11	955	0.094	ns	0.04810997	0.02654840;0.07940361	0.1251	ns
LTR	ERVL	LTR50	90	0.187679859865705	41000	2565	82.035	9.45394902419894	0.17107019226759	38249.11	807	0.39	ns	0.03508772	0.02830717;0.04295434	0.3689	ns
LTR	ERVL	MLT2B4	116	0.24189848604913	41000	4467	138.099	11.3801013047207	0.287982232973266	38249.11	29	0.058	ns	0.02596821	0.02150440;0.03106538	0.05706	ns
LTR	ERVL	LTR82B	11	0.0229386495391417	41000	1154	34.326	5.74183704860148	0.0715810985527797	38249.11	1	0.002	**	0.009532062	0.004767702;0.016991354	5.334e-06	***
LTR	ERVL	LTR33	319	0.665220836635109	41000	9255	293.534	16.9828519766634	0.612115777620219	38249.11	941	0.122	ns	0.03446786	0.03084435;0.03838806	0.1304	ns
LTR	ERVL	ERV3-16A3_LTR	39	0.0813279392751387	41000	1093	34.219	5.55570921709415	0.0713579680527172	38249.11	839	0.326	ns	0.03568161	0.02549379;0.04845718	0.3849	ns
LTR	ERVL	MER88	9	0.0187679859865705	41000	112	4.45206861755802	1.98261974922937	0.00928404015839768	38249.11	983	0.038	*	0.08035714	0.03740324;0.14706630	0.04555	*
LTR	ERVL	LTR16E2	76	0.158485214997706	41000	2318	73.936	8.18075967308836	0.154181090211453	38249.11	637	0.73	ns	0.03278689	0.02591750;0.04086749	0.7678	ns
LTR	ERVL	LTR33C	22	0.0458772990782834	41000	919	30.52	5.48029503162317	0.0636443258122367	38249.11	63	0.126	ns	0.02393906	0.01506189;0.03602069	0.1395	ns
LTR	ERVL	MLT2B2	66	0.13763189723485	41000	2172	69.567	8.15549036067256	0.145070275680861	38249.11	359	0.718	ns	0.03038674	0.02357737;0.03849874	0.7147	ns
LTR	ERVL	MER73	8	0.0166826542102849	41000	279	9.751	2.97352330423705	0.020334070150561	38249.11	367	0.734	ns	0.02867384	0.01245893;0.05571495	0.7431	ns
LTR	ERVL	MER70A	42	0.0875839346039955	41000	533	18.587	4.17442892583608	0.0387600617258206	38249.11	1001	0.002	**	0.07879925	0.05737939;0.10502286	1.37e-06	***
LTR	ERVL	LTR108e_Mam	1	0.00208533177628561	41000	168	5.2457372116349	2.25235137802026	0.0109391024974661	38249.11	35	0.07	ns	0.005952381	0.0001506899;0.0327168041	0.07016	ns
LTR	ERVL	MLT2B1	107	0.22313050006256	41000	4436	138.098	11.7628551279339	0.28798014764149	38249.11	4	0.008	**	0.02412083	0.01980871;0.02907399	0.006401	**
LTR	ERVL	MLT2F	72	0.150143887892564	41000	1911	60.505	7.86904675909966	0.126172999124161	38249.11	926	0.152	ns	0.03767661	0.02959415;0.04721427	0.1328	ns
LTR	ERVL	LTR62	12	0.0250239813154273	41000	313	12.423	3.51203721583433	0.0259060766567961	38249.11	533	0.938	ns	0.03833866	0.01996437;0.06601177	1	ns
LTR	ERVL	MER68C	6	0.0125119906577136	41000	163	4.72060301507538	2.07997243979162	0.00984402347056633	38249.11	811	0.382	ns	0.03680982	0.01362630;0.07839495	0.4807	ns
LTR	ERVL	LTR53B	17	0.0354506401968553	41000	187	7.326	2.73920193253934	0.0152771405930684	38249.11	999	0.006	**	0.09090909	0.05385258;0.14156333	0.001765	**
LTR	ERVL	MER21C	205	0.427493014138549	41000	5505	206.057	13.8318860634431	0.429697209826083	38249.11	494	0.988	ns	0.03723887	0.03239291;0.04258292	0.9717	ns
LTR	ERVL	LTR47A	20	0.0417066355257121	41000	679	23.375	4.75636394717625	0.0487446302706761	38249.11	278	0.556	ns	0.02945508	0.01808281;0.04512565	0.5976	ns
LTR	ERVL	LTR32	39	0.0813279392751387	41000	1216	39.888	6.17831915877025	0.0831797138924803	38249.11	493	0.986	ns	0.03207237	0.02290396;0.04358495	1	ns
LTR	ERVL	LTR84b	27	0.0563039579597114	41000	1278	37.632	6.01820528021392	0.07847520540518	38249.11	45	0.09	ns	0.02112676	0.01396772;0.03059034	0.0819	ns
LTR	ERVL	LTR16	103	0.214789172957418	41000	3017	94.748	9.05419651181012	0.197581015139509	38249.11	839	0.326	ns	0.03413987	0.02794977;0.04125323	0.3749	ns
LTR	ERVL	MER74C	8	0.0166826542102849	41000	234	8.305	2.85869675676648	0.017318680402052	38249.11	547	0.91	ns	0.03418803	0.01487339;0.06625018	1	ns
LTR	ERVL	tot	4013	8.36843641823414	41000	133596	3900.239	56.8331759528613	8.1332923218084	38249.11	983	0.038	*	0.03003832	0.02912949;0.03096764	0.0675	ns
LTR	ERVL	LTR16B	21	0.0437919673019977	41000	694	21.564	4.57502293271137	0.0449680944238228	38249.11	508	0.988	ns	0.03025937	0.01882658;0.04588405	1	ns
LTR	ERVL	LTR16A2	68	0.141802560787421	41000	1825	59.999	7.62805258150376	0.12511782124536	38249.11	864	0.276	ns	0.03726027	0.02904799;0.04699930	0.2931	ns
LTR	ERVL	LTR101_Mam	23	0.047962630854569	41000	1151	39.309	6.32293432660015	0.0819723067940109	38249.11	3	0.006	**	0.01998262	0.0127084;0.0298336	0.0057	**
LTR	ERVL	LTR18C	13	0.0271093130917129	41000	77	2.61672095548317	1.41102125260763	0.00545673135814149	38249.11	922	0.16	ns	0.1688312	0.0930749;0.2713872	1.926e-06	***
LTR	ERVL	LTR83	9	0.0187679859865705	41000	726	22.843	4.66348572412301	0.0476352337656921	38249.11	1	0.002	**	0.01239669	0.00568380;0.02340187	0.001849	**
LTR	ERVL	MER21A	50	0.10426658881428	41000	1975	70.505	8.25773365792124	0.147026316887017	38249.11	5	0.01	**	0.02531646	0.01884741;0.03324162	0.0108	*
LTR	ERVL	LTR80B	2	0.00417066355257121	41000	507	15.005	3.79201191379383	0.0312904033031655	38249.11	1	0.002	**	0.003944773	0.0004780879;0.0141766425	6.208e-05	***
LTR	ERVL	LTR67B	129	0.269007799140843	41000	3708	112.014	10.7432407224832	0.233586353588856	38249.11	946	0.112	ns	0.03478964	0.02912590;0.04120107	0.1029	ns
LTR	ERVL	LTR16A	145	0.302373107561413	41000	4245	131.828	11.5844125709772	0.274905117404179	38249.11	885	0.234	ns	0.03415783	0.02889872;0.04006991	0.2497	ns
LTR	ERVL	LTR18A	42	0.0875839346039955	41000	198	6.535140562249	2.5499571541028	0.0136279362769508	38249.11	997	0.01	**	0.2121212	0.1573615;0.2757132	2.2e-16	***
LTR	ERVL	LTR47B3	5	0.010426658881428	41000	120	4.41093117408907	1.98861041210809	0.00919825494033672	38249.11	719	0.566	ns	0.04166667	0.01366538;0.09455880	0.6309	ns
LTR	ERV1?	tot	40	0.0834132710514243	41000	1544	46.958	6.66067568649012	0.0979230095508195	38249.11	166	0.332	ns	0.02590674	0.01857119;0.03511182	0.3352	ns
LTR	ERV1?	LTR103_Mam	21	0.0437919673019977	41000	748	23.234	4.67537197483827	0.0484505984902198	38249.11	369	0.738	ns	0.02807487	0.01746097;0.04259643	0.7514	ns
LTR	ERV1?	EUTREP15	5	0.010426658881428	41000	196	5.78090452261307	2.37022042330666	0.0120551038966782	38249.11	476	0.952	ns	0.0255102	0.008333848;0.058525224	1	ns
LTR	ERV1?	LTR103b_Mam	14	0.0291946448679985	41000	600	18.006	4.15032398605087	0.0375484839637986	38249.11	194	0.388	ns	0.02333333	0.01281390;0.03883972	0.4018	ns
LTR	ERVL-MaLR	THE1A	237	0.494223630979689	41000	4236	130.067	11.3708314034993	0.27123284814614	38249.11	1001	0.002	**	0.05594901	0.04921825;0.06329996	2.2e-16	***
LTR	ERVL-MaLR	MLT1M	54	0.112607915919423	41000	2320	69	7.93353268985141	0.143887892563707	38249.11	34	0.068	ns	0.02327586	0.01753277;0.03026188	0.06667	ns
LTR	ERVL-MaLR	MLT1C2	681	1.4201109396505	41000	15985	535.397	21.7308909762721	1.11648037702799	38249.11	1001	0.002	**	0.04260244	0.03952386;0.04584883	7.216e-10	***
LTR	ERVL-MaLR	MLT1J2	333	0.694415481503107	41000	6900	216.847	13.8627474465478	0.452197939692205	38249.11	1001	0.002	**	0.04826087	0.04332338;0.05358440	9.352e-14	***
LTR	ERVL-MaLR	MLT1O	130	0.271093130917129	41000	5061	155.973	12.1687447729562	0.325255453142595	38249.11	17	0.034	*	0.02568662	0.02150468;0.03042702	0.03435	*
LTR	ERVL-MaLR	MSTB	497	1.03640989281395	41000	8566	276.979	16.6633798260505	0.577593110063811	38249.11	1001	0.002	**	0.05802008	0.05316199;0.06318143	2.2e-16	***
LTR	ERVL-MaLR	MSTD	304	0.633940859990825	41000	7647	232.652	14.7487091103059	0.485156608416399	38249.11	1001	0.002	**	0.03975415	0.03548591;0.04437757	4.96e-06	***
LTR	ERVL-MaLR	THE1B	1477	3.08003503357384	41000	22429	693.907	25.5630557801844	1.44702631688702	38249.11	1001	0.002	**	0.06585224	0.06264046;0.06917708	2.2e-16	***
LTR	ERVL-MaLR	MLT1E3	67	0.139717229011136	41000	2044	58.794	7.35715241732096	0.122604996454936	38249.11	877	0.25	ns	0.03277886	0.02549160;0.04144289	0.289	ns
LTR	ERVL-MaLR	MLT1G1	252	0.525503607623973	41000	3600	117.957	10.9782363188571	0.245979480335321	38249.11	1001	0.002	**	0.07	0.06187825;0.07882803	2.2e-16	***
LTR	ERVL-MaLR	MLT1H2	227	0.473370313216833	41000	4721	149.685	12.1088562382828	0.312142886933311	38249.11	1001	0.002	**	0.04808303	0.04215554;0.05457710	1.937e-09	***
LTR	ERVL-MaLR	MLT1F1	173	0.36076239729741	41000	3265	103.813	9.91152204604668	0.216484547691538	38249.11	1001	0.002	**	0.05298622	0.04555280;0.06123251	2.51e-10	***
LTR	ERVL-MaLR	MLT1F2	376	0.784084747883388	41000	6038	198.369	13.9654528345082	0.41366517913	38249.11	1001	0.002	**	0.06227228	0.05630692;0.06866469	2.2e-16	***
LTR	ERVL-MaLR	MLT1A1	236	0.492138299203403	41000	6780	208.395	14.2904580819578	0.434572715519039	38249.11	980	0.044	*	0.03480826	0.03057263;0.03944980	0.05731	ns
LTR	ERVL-MaLR	MLT1E1	34	0.0709012803937106	41000	1045	33.283	5.63139624104214	0.0694060975101139	38249.11	609	0.786	ns	0.03253589	0.02263516;0.04517068	0.8601	ns
LTR	ERVL-MaLR	MLT1K	650	1.35546565458564	41000	17616	603.082	23.5274907038303	1.25762605830588	38249.11	980	0.044	*	0.03689827	0.03416280;0.03978796	0.05397	ns
LTR	ERVL-MaLR	MLT1G	192	0.400383701046837	41000	2834	95.86	9.30026316266883	0.199899904074738	38249.11	1001	0.002	**	0.06774876	0.05876984;0.07763222	2.2e-16	***
LTR	ERVL-MaLR	MLT1A0	752	1.56816949576678	41000	20690	637.962	24.3343114699125	1.33036243066272	38249.11	1001	0.002	**	0.03634606	0.03383712;0.03898633	7.947e-06	***
LTR	ERVL-MaLR	MLT1J	676	1.40968428076907	41000	15262	484.466	21.9925559341455	1.01027234432998	38249.11	1001	0.002	**	0.04429302	0.04108323;0.04767792	2.2e-16	***
LTR	ERVL-MaLR	MSTB2	73	0.152229219668849	41000	1582	48.094	6.7946546145725	0.10029194644868	38249.11	1001	0.002	**	0.04614412	0.03634118;0.05767228	0.0007098	***
LTR	ERVL-MaLR	MLT1A	393	0.819535388080244	41000	9077	289.782	16.4295589230632	0.604291612795596	38249.11	1001	0.002	**	0.04329624	0.03920147;0.04768727	4.549e-09	***
LTR	ERVL-MaLR	MLT1E2	147	0.306543771113984	41000	4004	128.663	10.8191721256982	0.268305042332235	38249.11	962	0.08	ns	0.03671329	0.03110378;0.04301113	0.1064	ns
LTR	ERVL-MaLR	tot	11767	24.5380990115527	41000	323803	8292.994	72.1852247393514	17.2936439087459	38249.11	1001	0.002	**	0.03634	0.03569805;0.03699026	2.2e-16	***
LTR	ERVL-MaLR	MSTA1	23	0.047962630854569	41000	544	18.193	4.28183197768025	0.0379384410059641	38249.11	887	0.23	ns	0.04227941	0.02698721;0.06276664	0.2334	ns
LTR	ERVL-MaLR	MLT1E	33	0.068815948617425	41000	918	30.139	5.30545255626952	0.0628498144054719	38249.11	744	0.516	ns	0.03594771	0.02487150;0.05011564	0.5778	ns
LTR	ERVL-MaLR	MSTA	1194	2.48988614088502	41000	19752	607.582	23.2342227135987	1.26701005129916	38249.11	1001	0.002	**	0.06044957	0.05716562;0.06386363	2.2e-16	***
LTR	ERVL-MaLR	MSTC	85	0.177253200984277	41000	3205	103.789	9.89324796795043	0.216434499728907	38249.11	28	0.056	ns	0.02652106	0.02123776;0.03269040	0.06459	ns
LTR	ERVL-MaLR	MSTB1	176	0.367018392626267	41000	4555	145.319	12.3402398890994	0.303038328398048	38249.11	996	0.012	*	0.03863886	0.03322963;0.04464929	0.01137	*
LTR	ERVL-MaLR	THE1D	633	1.32001501438879	41000	12601	388.712	19.1232516783824	0.810593485423531	38249.11	1001	0.002	**	0.05023411	0.04648493;0.05419272	2.2e-16	***
LTR	ERVL-MaLR	MLT1F	297	0.619343537556825	41000	4306	149.255	11.5708192820932	0.311246194269508	38249.11	1001	0.002	**	0.06897353	0.06158287;0.07695511	2.2e-16	***
LTR	ERVL-MaLR	MLT1H	529	1.10314050965509	41000	10078	333.358	17.6945452875436	0.695162030279017	38249.11	1001	0.002	**	0.05249057	0.04821675;0.05702526	2.2e-16	***
LTR	ERVL-MaLR	MLT1L	361	0.752804771239104	41000	12035	375.166	18.8534850332212	0.782345581181966	38249.11	242	0.484	ns	0.02999585	0.02702093;0.03320086	0.4788	ns
LTR	ERVL-MaLR	MLT1E1A	151	0.314885098219127	41000	3367	106.158	10.3455336288693	0.221374650706927	38249.11	1001	0.002	**	0.04484704	0.03810580;0.05239223	2.659e-05	***
LTR	ERVL-MaLR	MLT1B	630	1.31375901905993	41000	17694	561.507	23.5045189998309	1.1709283897068	38249.11	996	0.012	*	0.03560529	0.03292323;0.03844134	0.003785	**
LTR	ERVL-MaLR	MLT1H1	206	0.429578345914835	41000	3631	116.844	10.5470803971955	0.243658506068315	38249.11	1001	0.002	**	0.05673368	0.04943093;0.06475979	3.255e-14	***
LTR	ERVL-MaLR	THE1C	631	1.31584435083622	41000	9865	301.949	16.6187418772175	0.629663844517663	38249.11	1001	0.002	**	0.06396351	0.05921361;0.06897277	2.2e-16	***
LTR	ERVL-MaLR	MLT1J1	167	0.348250406639696	41000	4928	149.596	11.9862610706782	0.311957292405222	38249.11	923	0.158	ns	0.03388799	0.02901246;0.03932528	0.1462	ns
LTR	ERVL-MaLR	MLT1C	253	0.527588939400259	41000	6450	217.037	14.8044859351415	0.452594152729699	38249.11	997	0.01	**	0.03922481	0.03461908;0.04425286	0.01558	*
LTR	ERVL-MaLR	MLT1N2	209	0.435834341243692	41000	5722	171.935	13.0316767762096	0.358541518955666	38249.11	999	0.006	**	0.03652569	0.03181529;0.04171591	0.005262	**
LTR	ERVL-MaLR	MLT1D	917	1.9122492388539	41000	18645	615.869	23.2425914445239	1.28429119572924	38249.11	1001	0.002	**	0.04918209	0.04612180;0.05238392	2.2e-16	***
LTR	ERVL-MaLR	MLT1G3	172	0.358677065521124	41000	2737	91.036	9.09182959394678	0.189840263585937	38249.11	1001	0.002	**	0.06284253	0.05403962;0.07259387	1.254e-14	***
LTR	ERVL-MaLR	MLT1I	431	0.898777995579097	41000	11068	341.918	18.3620380252422	0.713012470284022	38249.11	1001	0.002	**	0.03894109	0.03541360;0.04271367	2.259e-06	***
LTR	Gypsy?	tot	168	0.350335738415982	41000	7780	229.598	14.2159237648662	0.478788005171623	38249.11	1	0.002	**	0.02159383	0.01847991;0.02507293	1.772e-05	***
LTR	Gypsy?	LTR88c	23	0.047962630854569	41000	1040	29.569	5.47953139093702	0.0616611752929891	38249.11	134	0.268	ns	0.02211538	0.01406968;0.03300000	0.2618	ns
LTR	Gypsy?	LTR85c	27	0.0563039579597114	41000	1154	34.528	5.64420703669462	0.0720023355715894	38249.11	102	0.204	ns	0.02339688	0.01547399;0.03385969	0.2255	ns
LTR	Gypsy?	LTR88b	42	0.0875839346039955	41000	1636	47.892	6.43892815581876	0.0998707094298703	38249.11	204	0.408	ns	0.02567237	0.01856361;0.03454443	0.4202	ns
LTR	Gypsy?	LTR88a	15	0.0312799766442841	41000	903	26.495	5.13637589720198	0.0552508654126872	38249.11	15	0.03	*	0.0166113	0.009326255;0.027250000	0.02261	*
LTR	Gypsy?	LTR85b	19	0.0396213037494265	41000	1177	35.43	5.8313896375654	0.0738833048337991	38249.11	2	0.004	**	0.01614274	0.009746235;0.025094519	0.003553	**
LTR	Gypsy?	LTR85a	44	0.0917545981565667	41000	1870	56.965	7.33659325576937	0.11879092463611	38249.11	41	0.082	ns	0.02352941	0.01714734;0.03145950	0.09191	ns
LTR	tot	tot	22250	46.3986320223548	41000	741743	15915.663	86.9472786248095	33.1894377945531	38249.11	1001	0.002	**	0.02999691	0.02960988;0.03038762	2.2e-16	***
LTR	ERV1--int	HERV4_I-int	22	0.0458772990782834	41000	348	13.453	3.69478584527472	0.0280539683863703	38249.11	989	0.026	*	0.06321839	0.04003913;0.09415162	0.02484	*
LTR	ERV1--int	PRIMA4-int	10	0.0208533177628561	41000	419	14.137	3.61570246346464	0.0294803353213496	38249.11	153	0.306	ns	0.02386635	0.01150282;0.04345212	0.3414	ns
LTR	ERV1--int	LTR39-int	3	0.00625599532885682	41000	180	5.56813627254509	2.32876279210499	0.0116114115038268	38249.11	210	0.42	ns	0.01666667	0.003450344;0.047932200	0.3858	ns
LTR	ERV1--int	HERVFH19-int	3	0.00625599532885682	41000	110	4.00922131147541	1.83384617764923	0.00836055659898113	38249.11	425	0.85	ns	0.02727273	0.005659996;0.077636770	0.801	ns
LTR	ERV1--int	MER92-int	10	0.0208533177628561	41000	956	28.52	5.43186018828771	0.0594736622596655	38249.11	1	0.002	**	0.01046025	0.005027174;0.019152401	8.739e-05	***
LTR	ERV1--int	HERV3-int	23	0.047962630854569	41000	303	16.34	3.98576044015271	0.0340743212245068	38249.11	957	0.09	ns	0.07590759	0.04872523;0.11172299	0.09699	ns
LTR	ERV1--int	MER89-int	9	0.0187679859865705	41000	696	23.771	4.95531170705881	0.0495704216540852	38249.11	2	0.004	**	0.01293103	0.00592948;0.02440469	0.0007729	***
LTR	ERV1--int	MER31-int	16	0.0333653084205697	41000	1145	38.656	5.8042530400865	0.0806105851440964	38249.11	1	0.002	**	0.0139738	0.008007764;0.022593613	5.333e-05	***
LTR	ERV1--int	MER34-int	7	0.0145973224339992	41000	401	14.91	3.78367760468782	0.0310922967844184	38249.11	25	0.05	*	0.01745636	0.007046441;0.035634618	0.0338	*
LTR	ERV1--int	LTR19-int	12	0.0250239813154273	41000	231	9.714	3.12537549295633	0.0202569128748384	38249.11	822	0.36	ns	0.05194805	0.02712704;0.08898397	0.4118	ns
LTR	ERV1--int	HERVIP10B3-int	41	0.0854986028277099	41000	239	12.12	3.45883847029079	0.0252742211285816	38249.11	1001	0.002	**	0.1715481	0.1260075;0.2254420	9.259e-12	***
LTR	ERV1--int	MER66-int	16	0.0333653084205697	41000	776	28.475	5.20523481405684	0.0593798223297327	38249.11	9	0.018	*	0.02061856	0.01183010;0.03326775	0.01639	*
LTR	ERV1--int	HUERS-P2-int	53	0.110522584143137	41000	257	9.763	3.08193597099766	0.0203590941318764	38249.11	1001	0.002	**	0.2062257	0.1584609;0.2609050	2.2e-16	***
LTR	ERV1--int	HERV-Fc2-int	2	0.00417066355257121	41000	3	1.12	0.399999999999999	0.00233557158943988	38249.11	147	0.294	ns	0.6666667	0.09429932;0.99159624	0.5602	ns
LTR	ERV1--int	HERV30-int	3	0.00625599532885682	41000	69	3.68508863399374	1.85342226132488	0.00768463242689608	38249.11	473	0.946	ns	0.04347826	0.009057607;0.121847149	1	ns
LTR	ERV1--int	MER34B-int	8	0.0166826542102849	41000	593	20.385	4.17399056026691	0.0425094882595821	38249.11	3	0.006	**	0.01349073	0.005841849;0.026408330	0.003097	**
LTR	ERV1--int	MER83B-int	14	0.0291946448679985	41000	267	8.72	2.93021947747711	0.0181840930892105	38249.11	966	0.072	ns	0.05243446	0.02895941;0.08641193	0.08166	ns
LTR	ERV1--int	MER61-int	116	0.24189848604913	41000	1204	43.204	6.45507955427755	0.0900946740626434	38249.11	1001	0.002	**	0.09634551	0.08026518;0.11442736	2.2e-16	***
LTR	ERV1--int	LTR23-int	5	0.010426658881428	41000	173	4.68076535750252	2.10601160906306	0.00976094873733686	38249.11	677	0.65	ns	0.02890173	0.009449555;0.066155295	0.8126	ns
LTR	ERV1--int	LTR46-int	3	0.00625599532885682	41000	80	3.18297872340426	1.73252038963624	0.00663756667515589	38249.11	585	0.834	ns	0.0375	0.007801187;0.105701985	1	ns
LTR	ERV1--int	HERVIP10FH-int	38	0.0792426074988531	41000	400	18.628	4.34148182818545	0.0388455603286483	38249.11	1001	0.002	**	0.095	0.06810672;0.12806065	4.039e-05	***
LTR	ERV1--int	PRIMAX-int	0	0	41000	72	3.00739176346357	1.48742020862113	0.00627140960809019	38249.11	1	0.002	**	0	0.00000000;0.04994408	0.07701	ns
LTR	ERV1--int	MER65-int	23	0.047962630854569	41000	1038	43.258	6.46321972465808	0.0902072819785628	38249.11	1	0.002	**	0.022158	0.01409689;0.03306323	0.0008098	***
LTR	ERV1--int	HERVH-int	116	0.24189848604913	41000	5787	242.131	15.6815736056925	0.50492346832381	38249.11	1	0.002	**	0.02004493	0.01659109;0.02399376	2.2e-16	***
LTR	ERV1--int	HUERS-P3b-int	45	0.0938399299328523	41000	519	21.179	4.60197100568192	0.0441652416899529	38249.11	1001	0.002	**	0.0867052	0.06394548;0.11429829	3.363e-06	***
LTR	ERV1--int	MER50-int	30	0.0625599532885682	41000	544	19.69	4.36037990465429	0.0410601826750636	38249.11	987	0.03	*	0.05514706	0.03751311;0.07779269	0.02799	*
LTR	ERV1--int	HUERS-P1-int	27	0.0563039579597114	41000	498	18.444	4.27681600669881	0.0384618592818117	38249.11	978	0.048	*	0.05421687	0.03602960;0.07790518	0.05591	ns
LTR	ERV1--int	HERVH48-int	12	0.0250239813154273	41000	120	6.65230460921844	2.61780603266798	0.0138722621871344	38249.11	974	0.056	ns	0.1	0.05274779;0.16816521	0.04331	*
LTR	ERV1--int	MER57A-int	58	0.120949243024565	41000	1903	81.629	8.58108349767057	0.170223547566418	38249.11	4	0.008	**	0.03047819	0.02322298;0.03922359	0.006513	**
LTR	ERV1--int	PABL_A-int	15	0.0312799766442841	41000	449	17.78	4.01892420328522	0.0370771989823581	38249.11	291	0.582	ns	0.03340757	0.01881619;0.05450269	0.6272	ns
LTR	ERV1--int	HERV9-int	74	0.154314551445135	41000	355	19.693	4.67596146429968	0.0410664386703925	38249.11	1001	0.002	**	0.2084507	0.1673732;0.2544680	2.2e-16	***
LTR	ERV1--int	HERVFH21-int	10	0.0208533177628561	41000	131	5.98493975903614	2.50362031261416	0.0124805850586732	38249.11	948	0.108	ns	0.07633588	0.03721221;0.13590432	0.09397	ns
LTR	ERV1--int	MER4-int	66	0.13763189723485	41000	3018	96.968	9.68394314082619	0.202210451682863	38249.11	1	0.002	**	0.02186879	0.01695271;0.02773936	0.0009331	***
LTR	ERV1--int	PABL_B-int	7	0.0145973224339992	41000	246	8.86886886886887	2.91011328654106	0.0184945340719624	38249.11	323	0.646	ns	0.02845528	0.01151545;0.05774737	0.7303	ns
LTR	ERV1--int	HERVS71-int	10	0.0208533177628561	41000	174	11.992	3.419594951106	0.025007298661217	38249.11	356	0.712	ns	0.05747126	0.0279006;0.1031503	0.6543	ns
LTR	ERV1--int	HERV35I-int	18	0.0375359719731409	41000	615	20.9	4.55376072458102	0.0435834341243692	38249.11	307	0.614	ns	0.02926829	0.01743655;0.04586313	0.6551	ns
LTR	ERV1--int	HERVIP10F-int	47	0.0980105934854235	41000	302	17.21	4.29515405408798	0.0358885598698753	38249.11	1001	0.002	**	0.1556291	0.1166464;0.2015249	4.965e-10	***
LTR	ERV1--int	LTR37-int	15	0.0312799766442841	41000	1383	45.388	6.6336612410841	0.0946490386620511	38249.11	1	0.002	**	0.01084599	0.006082769;0.017825801	2.179e-07	***
LTR	ERV1--int	MER4B-int	33	0.068815948617425	41000	1527	46.847	6.62566905983769	0.0976915377236518	38249.11	17	0.034	*	0.021611	0.01492159;0.03021697	0.0376	*
LTR	ERV1--int	ERV24_Prim-int	8	0.0166826542102849	41000	416	14.432	3.71553242230251	0.0300955081953539	38249.11	47	0.094	ns	0.01923077	0.008338148;0.037539357	0.1054	ns
LTR	ERV1--int	LOR1-int	55	0.114693247695708	41000	1390	53.002	7.18802223589101	0.11052675480669	38249.11	644	0.716	ns	0.03956835	0.02994486;0.05119455	0.7791	ns
LTR	ERV1--int	MER51-int	24	0.0500479626308546	41000	608	19.372	4.19466461248228	0.0403970471702048	38249.11	882	0.24	ns	0.03947368	0.02545242;0.05816642	0.2966	ns
LTR	ERV1--int	HERVE-int	30	0.0625599532885682	41000	268	15.623	4.07547303763386	0.03257913834091	38249.11	1000	0.004	**	0.1119403	0.07681232;0.15593361	0.0006151	***
LTR	ERV1--int	HERV-Fc1-int	4	0.00834132710514243	41000	6	1.27044025157233	0.601633261707136	0.00264928942647605	38249.11	318	0.636	ns	0.6666667	0.2227781;0.9567281	0.02084	*
LTR	ERV1--int	MER84-int	4	0.00834132710514243	41000	140	4.7429435483871	2.10507306244289	0.00989061089458042	38249.11	495	0.99	ns	0.02857143	0.007838494;0.071537198	1	ns
LTR	ERV1--int	HERV17-int	39	0.0813279392751387	41000	899	37.357	6.01861900894005	0.0779017391667014	38249.11	650	0.704	ns	0.04338154	0.03102738;0.05882941	0.7383	ns
LTR	ERV1--int	MER101-int	24	0.0500479626308546	41000	1219	44.057	6.56847744122607	0.091873462067815	38249.11	1	0.002	**	0.01968827	0.01265437;0.02915367	0.001207	**
LTR	ERV1--int	MER110-int	3	0.00625599532885682	41000	393	13.145	3.51173850212502	0.0274116861992743	38249.11	1	0.002	**	0.007633588	0.001577004;0.022145417	0.001723	**
LTR	ERV1--int	HERV9NC-int	63	0.131375901905993	41000	257	14.969	4.08640890486227	0.0312153313592193	38249.11	1001	0.002	**	0.2451362	0.1938122;0.3024421	2.2e-16	***
LTR	ERV1--int	HERVI-int	20	0.0417066355257121	41000	76	4.552738336714	2.10480658684142	0.00949396992266338	38249.11	987	0.03	*	0.2631579	0.1687394;0.3767601	1.459e-08	***
LTR	ERV1--int	HERVE_a-int	25	0.0521332944071402	41000	189	9.855	3.2015972927939	0.0205509446552947	38249.11	1001	0.002	**	0.1322751	0.08746456;0.18904404	1.976e-05	***
LTR	ERV1--int	LTR43-int	0	0	41000	147	2.49599083619702	1.33934632827805	0.00520496900403933	38249.11	1	0.002	**	0	0.00000000;0.02478217	0.1872	ns
LTR	ERV1--int	MER57-int	45	0.0938399299328523	41000	1272	43.399	6.5016975530296	0.0905013137590191	38249.11	644	0.716	ns	0.03537736	0.02591925;0.04705331	0.7576	ns
LTR	ERV1--int	MER83A-int	2	0.00417066355257121	41000	102	3.33817427385892	1.6879498359622	0.00696120088805714	38249.11	349	0.698	ns	0.01960784	0.002383485;0.069039212	0.7767	ns
LTR	ERV1--int	tot	1545	3.22183759436126	41000	42759	1571.98	37.8765129101166	3.27809984568545	38249.11	246	0.492	ns	0.03613274	0.03438375;0.03794508	0.4959	ns
LTR	ERV1--int	LTR38-int	3	0.00625599532885682	41000	116	3.5082304526749	1.81620300735701	0.0073158244414958	38249.11	525	0.954	ns	0.02586207	0.005365468;0.073721305	1	ns
LTR	ERV1--int	LTR49-int	58	0.120949243024565	41000	2182	80.214	8.7455525090579	0.167272803102974	38249.11	5	0.01	**	0.02658112	0.02024463;0.03422806	0.01034	*
LTR	ERV1--int	HUERS-P3-int	65	0.135546565458564	41000	715	30.446	5.53513520356294	0.0634900112607916	38249.11	1001	0.002	**	0.09090909	0.07086179;0.11440425	2.456e-08	***
LTR	ERV1--int	HERV9N-int	36	0.0750719439462818	41000	237	11.47	3.54028722473666	0.0239187554739959	38249.11	1001	0.002	**	0.1518987	0.1087114;0.2040384	1.463e-09	***
LTR	ERV1--int	HERVP71A-int	11	0.0229386495391417	41000	250	8.521	2.90654554531785	0.0177691120657297	38249.11	837	0.33	ns	0.044	0.02216626;0.07736292	0.3796	ns
LTR	ERV1--int	MER52-int	86	0.179338532760562	41000	489	19.392	4.3196058842208	0.0404387538057305	38249.11	1001	0.002	**	0.1758691	0.1431488;0.2125660	2.2e-16	***
LTR	ERV1--int	Harlequin-int	52	0.108437252366852	41000	570	29.269	5.53617993640817	0.0610355757601034	38249.11	1001	0.002	**	0.09122807	0.06888391;0.11791210	8.382e-05	***
LTR	ERV1--int	MER41-int	67	0.139717229011136	41000	1715	62.862	7.87533980073094	0.131088126120866	38249.11	736	0.532	ns	0.03906706	0.03040230;0.04935057	0.5633	ns
LTR	ERV1--int	PRIMA41-int	26	0.0542186261834258	41000	460	20.932	4.53871964060085	0.0436501647412103	38249.11	890	0.224	ns	0.05652174	0.03725038;0.08172334	0.2616	ns
LTR	ERV1--int	HERV15-int	8	0.0166826542102849	41000	95	5.05645161290323	2.22199778966426	0.0105443792236377	38249.11	926	0.152	ns	0.08421053	0.03705905;0.15920028	0.1687	ns
LTR	ERV1--int	HERV1_I-int	2	0.00417066355257121	41000	49	2.36565420560748	1.37672814681327	0.00493317388665696	38249.11	535	0.934	ns	0.04081633	0.004981842;0.139787187	1	ns
LTR	ERV1--int	LTR25-int	58	0.120949243024565	41000	592	21.063	4.60284881537698	0.0439233432039037	38249.11	1001	0.002	**	0.09797297	0.07523716;0.12480971	8.164e-12	***
LTR	ERV1--int	ERV24B_Prim-int	5	0.010426658881428	41000	376	15.065	3.8636385315791	0.0314155232097427	38249.11	2	0.004	**	0.01329787	0.004331504;0.030758416	0.005184	**
LTR	ERVK--int	HERVK3-int	26	0.0542186261834258	41000	336	18.982	4.25814605289767	0.0395837677774534	38249.11	957	0.09	ns	0.07738095	0.05116842;0.11132651	0.09802	ns
LTR	ERVK--int	HERVK9-int	111	0.231471827167702	41000	680	34.599	5.8142931646938	0.0721503941277057	38249.11	1001	0.002	**	0.1632353	0.1362323;0.1931979	2.2e-16	***
LTR	ERVK--int	HERVK14C-int	9	0.0187679859865705	41000	82	3.88114754098361	1.84424624718626	0.00809348029566586	38249.11	973	0.058	ns	0.1097561	0.05143225;0.19815241	0.01549	*
LTR	ERVK--int	HERVK11-int	43	0.0896692663802811	41000	286	14.7	3.95975752788977	0.0306543771113984	38249.11	1001	0.002	**	0.1503497	0.1109946;0.1971294	3.57e-10	***
LTR	ERVK--int	HERVK22-int	35	0.0729866121699962	41000	421	18.085	4.15030119388941	0.0377132251741252	38249.11	1001	0.002	**	0.08313539	0.05858873;0.11372541	0.0002501	***
LTR	ERVK--int	tot	270	0.563039579597114	41000	2628	132.725	11.4110291642159	0.276775660007507	38249.11	1001	0.002	**	0.1027397	0.09138865;0.11498420	2.2e-16	***
LTR	ERVK--int	HERVK14-int	30	0.0625599532885682	41000	407	17.041	4.03504654255693	0.035536138799683	38249.11	1001	0.002	**	0.07371007	0.05028168;0.10355539	0.002813	**
LTR	ERVK--int	HERVK11D-int	4	0.00834132710514243	41000	43	2.87012987012987	1.53979905557333	0.0059851730202483	38249.11	798	0.408	ns	0.09302326	0.02593129;0.22135345	0.5316	ns
LTR	ERVK--int	HERVK-int	19	0.0396213037494265	41000	251	16.388	4.42730810505177	0.0341744171497685	38249.11	765	0.474	ns	0.07569721	0.04618795;0.11568795	0.5212	ns
LTR	ERVK--int	HERVKC4-int	3	0.00625599532885682	41000	55	3.29583333333333	1.61264015592633	0.00687290597934131	38249.11	577	0.85	ns	0.05454545	0.01139301;0.15123495	1	ns
LTR	ERVK--int	HERVK13-int	3	0.00625599532885682	41000	67	4.22560975609756	2.04922004221866	0.00881179829857272	38249.11	418	0.836	ns	0.04477612	0.009330843;0.125327036	0.7999	ns
LTR	ERVL-MaLR--int	MLT-int	17	0.0354506401968553	41000	409	11.939	3.41774193876014	0.0248967760770739	38249.11	941	0.122	ns	0.04156479	0.02439641;0.06571667	0.1399	ns
LTR	ERVL-MaLR--int	MLT1J-int	31	0.0646452850648538	41000	1434	47.066	6.83288609098178	0.0981482253826584	38249.11	4	0.008	**	0.02161785	0.01473441;0.03054541	0.01435	*
LTR	ERVL-MaLR--int	MLT1K-int	7	0.0145973224339992	41000	202	5.96696696696697	2.30445893255959	0.0124431058242628	38249.11	763	0.478	ns	0.03465347	0.01404394;0.07009320	0.6738	ns
LTR	ERVL-MaLR--int	MSTB1-int	22	0.0458772990782834	41000	231	6.7184368737475	2.7044079256295	0.0140101698997946	38249.11	999	0.006	**	0.0952381	0.06065157;0.14063869	1.436e-06	***
LTR	ERVL-MaLR--int	MST-int	21	0.0437919673019977	41000	227	7.06412825651303	2.62880727224477	0.0147310511250637	38249.11	999	0.006	**	0.09251101	0.05818075;0.13793452	1.074e-05	***
LTR	ERVL-MaLR--int	MLT1H-int	41	0.0854986028277099	41000	807	26.123	4.88710085375315	0.0544751219919089	38249.11	1000	0.004	**	0.05080545	0.03670212;0.06829504	0.005152	**
LTR	ERVL-MaLR--int	THE1B-int	1217	2.53784877173958	41000	4215	173.464	12.8269729568295	0.361729991241607	38249.11	1001	0.002	**	0.2887307	0.2750815;0.3026733	2.2e-16	***
LTR	ERVL-MaLR--int	MLT1G3-int	14	0.0291946448679985	41000	237	8.36	2.80540019788091	0.0174333736497477	38249.11	978	0.048	*	0.05907173	0.03266793;0.09712692	0.05253	ns
LTR	ERVL-MaLR--int	MSTA1-int	5	0.010426658881428	41000	28	1.44259567387687	0.678564109902608	0.00300829059906759	38249.11	602	0.8	ns	0.1785714	0.06064291;0.36893335	0.01321	*
LTR	ERVL-MaLR--int	MLT1I-int	13	0.0271093130917129	41000	801	26.574	5.06697130426039	0.0554156066230137	38249.11	4	0.008	**	0.01622971	0.008669206;0.027593404	0.005424	**
LTR	ERVL-MaLR--int	MLT1C2-int	15	0.0312799766442841	41000	436	14.014	3.83464581265448	0.0292238395128665	38249.11	683	0.638	ns	0.03440367	0.01938091;0.05610940	0.7849	ns
LTR	ERVL-MaLR--int	THE1A-int	253	0.527588939400259	41000	1461	61.677	8.01354402794968	0.128617007965967	38249.11	1001	0.002	**	0.1731691	0.1540961;0.1935657	2.2e-16	***
LTR	ERVL-MaLR--int	MLT1E-int	2	0.00417066355257121	41000	13	1.19858156028369	0.457750311214285	0.00249944021412956	38249.11	278	0.556	ns	0.1538462	0.01920667;0.45447106	0.3402	ns
LTR	ERVL-MaLR--int	MLT1-int	7	0.0145973224339992	41000	245	7.63	2.72883611573626	0.0159110814530592	38249.11	524	0.956	ns	0.02857143	0.01156277;0.05797948	1	ns
LTR	ERVL-MaLR--int	MLT1E1-int	2	0.00417066355257121	41000	45	1.9238578680203	1.01540327056895	0.00401188194523982	38249.11	597	0.81	ns	0.04444444	0.005428489;0.151492900	0.7187	ns
LTR	ERVL-MaLR--int	MLT1J2-int	13	0.0271093130917129	41000	582	18.465	4.20957188981202	0.0385056512491137	38249.11	110	0.22	ns	0.02233677	0.01194573;0.03789369	0.2357	ns
LTR	ERVL-MaLR--int	MLT1E2-int	4	0.00834132710514243	41000	128	3.91379310344828	1.85068855722149	0.00816155712442815	38249.11	643	0.718	ns	0.03125	0.008578936;0.078079525	0.7988	ns
LTR	ERVL-MaLR--int	MLT1A0-int	42	0.0875839346039955	41000	925	31.904	5.46393984581077	0.066530424990616	38249.11	967	0.07	ns	0.04540541	0.03291706;0.06088207	0.0714	ns
LTR	ERVL-MaLR--int	MLT1H1-int	24	0.0500479626308546	41000	425	13.807	3.71207900381047	0.0287921758351754	38249.11	997	0.01	**	0.05647059	0.03651317;0.08286118	0.008885	**
LTR	ERVL-MaLR--int	MSTC-int	16	0.0333653084205697	41000	204	7.20520520520521	2.68128915934947	0.0150252433690729	38249.11	1000	0.004	**	0.07843137	0.04549376;0.12424388	0.003275	**
LTR	ERVL-MaLR--int	THE1-int	23	0.047962630854569	41000	200	6.51503006012024	2.55986979144362	0.0135859992078247	38249.11	999	0.006	**	0.115	0.07431337;0.16754694	2.054e-07	***
LTR	ERVL-MaLR--int	MSTD-int	43	0.0896692663802811	41000	729	25.737	5.17654591669267	0.0536701839262627	38249.11	998	0.008	**	0.05898491	0.04301290;0.07863307	0.001237	**
LTR	ERVL-MaLR--int	MLT1O-int	1	0.00208533177628561	41000	13	1.1974921630094	0.443534948707036	0.00249716845937649	38249.11	263	0.526	ns	0.07692308	0.001945628;0.360297435	1	ns
LTR	ERVL-MaLR--int	MLT1H2-int	11	0.0229386495391417	41000	343	11.628	3.36138586224713	0.024248237894649	38249.11	524	0.956	ns	0.03206997	0.01611580;0.05665652	1	ns
LTR	ERVL-MaLR--int	MLT1F1-int	8	0.0166826542102849	41000	157	5.78936810431294	2.40058713155981	0.0120727532725381	38249.11	870	0.264	ns	0.05095541	0.02225268;0.09793184	0.293	ns
LTR	ERVL-MaLR--int	MLT1A-int	15	0.0312799766442841	41000	443	15.205	3.88098402947462	0.0317074696584227	38249.11	537	0.93	ns	0.03386005	0.01907268;0.05523266	1	ns
LTR	ERVL-MaLR--int	MLT1M-int	0	0	41000	1	1.02857142857143	0.169030850945703	0.00214491268417948	38249.11	1	0.002	**	na	na	na	na
LTR	ERVL-MaLR--int	MLT1G1-int	20	0.0417066355257121	41000	297	10.364	3.27631473430717	0.021612378529424	38249.11	993	0.018	*	0.06734007	0.04161506;0.10208750	0.006124	**
LTR	ERVL-MaLR--int	MLT1F2-int	14	0.0291946448679985	41000	305	10.346	3.06262365687718	0.0215748425574509	38249.11	911	0.182	ns	0.04590164	0.02531880;0.07581655	0.2641	ns
LTR	ERVL-MaLR--int	MLT1G-int	11	0.0229386495391417	41000	180	6.2625250501002	2.4419475342755	0.0130594424867586	38249.11	969	0.066	ns	0.06111111	0.03089812;0.10671230	0.064	ns
LTR	ERVL-MaLR--int	tot	4027	8.39763106310214	41000	27209	962.5	29.3115876262131	2.0071318346749	38249.11	1001	0.002	**	0.1480025	0.1438025;0.1522778	2.2e-16	***
LTR	ERVL-MaLR--int	MLT1J1-int	7	0.0145973224339992	41000	477	14.854	3.79329316993468	0.0309755182049464	38249.11	17	0.034	*	0.01467505	0.005919954;0.030001393	0.03428	*
LTR	ERVL-MaLR--int	MLT1F-int	26	0.0542186261834258	41000	518	17.756	4.1947657932309	0.0370271510197272	38249.11	981	0.042	*	0.05019305	0.03304621;0.07268212	0.05259	ns
LTR	ERVL-MaLR--int	THE1D-int	577	1.2032364349168	41000	2538	92.723	9.46656679514209	0.19335821829253	38249.11	1001	0.002	**	0.2273444	0.2111637;0.2441565	2.2e-16	***
LTR	ERVL-MaLR--int	MLT1D-int	21	0.0437919673019977	41000	587	19.544	4.56035753651628	0.0407557242357259	38249.11	677	0.65	ns	0.03577513	0.02227921;0.05416787	0.7291	ns
LTR	ERVL-MaLR--int	MLT1N2-int	1	0.00208533177628561	41000	73	2.4421768707483	1.32107299130798	0.00509274903188118	38249.11	244	0.488	ns	0.01369863	0.0003467592;0.0739763232	0.5223	ns
LTR	ERVL-MaLR--int	MSTB-int	189	0.39412770571798	41000	869	33.611	5.75784958398809	0.0700900863327355	38249.11	1001	0.002	**	0.2174914	0.1904831;0.2464300	2.2e-16	***
LTR	ERVL-MaLR--int	MLT1E3-int	3	0.00625599532885682	41000	72	2.43757030371204	1.36427436404061	0.00508314281126087	38249.11	712	0.58	ns	0.04166667	0.008676497;0.116974820	0.7371	ns
LTR	ERVL-MaLR--int	MLT1E1A-int	3	0.00625599532885682	41000	86	2.83780880773362	1.48269919873986	0.00591777288179009	38249.11	653	0.698	ns	0.03488372	0.007252456;0.098576164	0.7624	ns
LTR	ERVL-MaLR--int	MSTA-int	797	1.66200942569963	41000	3150	118.372	10.5404324729452	0.24684489302248	38249.11	1001	0.002	**	0.2530159	0.2379103;0.2685814	2.2e-16	***
LTR	ERVL-MaLR--int	THE1C-int	540	1.12607915919423	41000	1795	68.75	8.12400760090114	0.143366559619635	38249.11	1001	0.002	**	0.3008357	0.2796805;0.3226437	2.2e-16	***
LTR	ERVL-MaLR--int	MLT1B-int	19	0.0396213037494265	41000	553	17.184	4.19162423336273	0.0358343412436919	38249.11	736	0.532	ns	0.03435805	0.02081011;0.05313581	0.6231	ns
LTR	ERVL-MaLR--int	MLT1C-int	6	0.0125119906577136	41000	117	3.8159509202454	1.85251251710836	0.00795752371073404	38249.11	902	0.2	ns	0.05128205	0.01904955;0.10828012	0.286	ns
LTR	ERVL-MaLR--int	MLT1A1-int	34	0.0709012803937106	41000	454	16.581	4.06250451605201	0.0345768861825917	38249.11	1001	0.002	**	0.07488987	0.05241824;0.10308090	0.0001289	***
LTR	ERVL-MaLR--int	MSTB2-int	8	0.0166826542102849	41000	88	3.28512396694215	1.66019951988808	0.00685057339730189	38249.11	964	0.076	ns	0.09090909	0.04006967;0.17129071	0.0172	*
LTR	ERVL-MaLR--int	MLT1L-int	1	0.00208533177628561	41000	109	3.3871635610766	1.75292526143695	0.00706335980538976	38249.11	137	0.274	ns	0.009174312	0.0002322465;0.0500568231	0.2686	ns
LTR	LTR	EUTREP8	2	0.00417066355257121	41000	275	7.943	2.82236013235674	0.0165637902990366	38249.11	18	0.036	*	0.007272727	0.0008819777;0.0260232067	0.02834	*
LTR	LTR	LTR106_Mam	11	0.0229386495391417	41000	639	19.946	4.39549819752033	0.0415940276097927	38249.11	25	0.05	*	0.0172144	0.008623892;0.030592178	0.0399	*
LTR	LTR	LTR107_Mam	3	0.00625599532885682	41000	426	12.924	3.52031484623415	0.0269508278767152	38249.11	3	0.006	**	0.007042254	0.001454643;0.020441553	0.001713	**
LTR	LTR	LTR91A	31	0.0646452850648538	41000	2403	70.282	8.35549461673516	0.146561287900905	38249.11	1	0.002	**	0.01290054	0.008781667;0.018261687	1.613e-07	***
LTR	LTR	tot	95	0.198106518747133	41000	7931	233.627	14.8697336889394	0.487189806898278	38249.11	1	0.002	**	0.01197831	0.009701682;0.014623319	2.2e-16	***
LTR	LTR	LTR91	19	0.0396213037494265	41000	1566	45.488	6.54420985930943	0.0948575718396797	38249.11	1	0.002	**	0.01213282	0.007320124;0.018882315	1.127e-05	***
LTR	LTR	LTR90A	3	0.00625599532885682	41000	406	11.491	3.39903993393319	0.0239625474412979	38249.11	4	0.008	**	0.007389163	0.001526423;0.021441369	0.00634	**
LTR	LTR	MamRep1527	19	0.0396213037494265	41000	1268	40.427	5.96726732091661	0.0843037077198982	38249.11	1	0.002	**	0.01498423	0.009044955;0.023301196	0.0002194	***
LTR	LTR	EUTREP16	4	0.00834132710514243	41000	411	11.193	3.25889112603833	0.0233411185719648	38249.11	19	0.038	*	0.00973236	0.002657927;0.024730040	0.0224	*
LTR	LTR	LTR90B	3	0.00625599532885682	41000	537	15.259	3.88986504265249	0.0318200775743421	38249.11	1	0.002	**	0.005586592	0.001153575;0.016238927	0.0003553	***
LTR	ERVL--int	HERVL-int	238	0.496308962755975	41000	2324	109.518	10.7439801335031	0.228381365475247	38249.11	1001	0.002	**	0.1024096	0.09037497;0.11545670	2.2e-16	***
LTR	ERVL--int	LTR57-int	18	0.0375359719731409	41000	366	10.904	3.25689904531772	0.0227384576886183	38249.11	986	0.032	*	0.04918033	0.02940433;0.07661437	0.04294	*
LTR	ERVL--int	MER76-int	5	0.010426658881428	41000	155	4.69758064516129	2.07412442313673	0.00979601419101908	38249.11	676	0.652	ns	0.03225806	0.01055549;0.07367159	0.8129	ns
LTR	ERVL--int	tot	886	1.84760395378905	41000	29730	1020.08	31.1499907210567	2.12720523835342	38249.11	1	0.002	**	0.02980155	0.02789793;0.03179777	1.36e-05	***
LTR	ERVL--int	MER21-int	30	0.0625599532885682	41000	1093	32.257	5.62108063876934	0.0672665471076448	38249.11	382	0.764	ns	0.02744739	0.01859358;0.03895234	0.7883	ns
LTR	ERVL--int	ERVL-B4-int	94	0.196021186970847	41000	3898	141.746	11.5742579653059	0.29558743796138	38249.11	1	0.002	**	0.02411493	0.01953024;0.02943063	1.812e-05	***
LTR	ERVL--int	MER70-int	12	0.0250239813154273	41000	258	9.441	3.21976488052869	0.0196876172999124	38249.11	832	0.34	ns	0.04651163	0.02426098;0.07983640	0.4032	ns
LTR	ERVL--int	MER68-int	4	0.00834132710514243	41000	410	11.856	3.42242267655196	0.0247236935396422	38249.11	12	0.024	*	0.009756098	0.002664425;0.024789897	0.017	*
LTR	ERVL--int	LTR52-int	5	0.010426658881428	41000	170	6.813	2.55627963367968	0.0142073653918338	38249.11	336	0.672	ns	0.02941176	0.009617498;0.067299692	0.6931	ns
LTR	ERVL--int	HERVL40-int	30	0.0625599532885682	41000	1333	45.201	6.67421487099	0.0942590816198857	38249.11	14	0.028	*	0.02250563	0.01523475;0.03197327	0.01881	*
LTR	ERVL--int	ERVL47-int	12	0.0250239813154273	41000	212	7.638	2.73759939553808	0.0159277641072695	38249.11	952	0.1	ns	0.05660377	0.02958668;0.09678731	0.1347	ns
LTR	ERVL--int	ERVL-int	19	0.0396213037494265	41000	820	27.176	5.18458329124953	0.0566709763523377	38249.11	57	0.114	ns	0.02317073	0.01400659;0.03594827	0.1183	ns
LTR	ERVL--int	HERVL74-int	10	0.0208533177628561	41000	371	15.619	3.75392207310313	0.0325707970138049	38249.11	83	0.166	ns	0.02695418	0.01299962;0.04900990	0.1935	ns
LTR	ERVL--int	ERV3-16A3_I-int	140	0.291946448679985	41000	6505	218.186	14.8476212187628	0.454990198940651	38249.11	1	0.002	**	0.02152191	0.01813436;0.02534729	1.229e-08	***
LTR	ERVL--int	HERVL32-int	7	0.0145973224339992	41000	114	4.85454545454545	2.228379903062	0.0101233378957865	38249.11	866	0.272	ns	0.06140351	0.02504132;0.12242692	0.3451	ns
LTR	ERVL--int	ERVL-E-int	171	0.356591733744839	41000	8861	293.485	16.6642573333609	0.612013596363181	38249.11	1	0.002	**	0.01929805	0.01653613;0.02238206	4.814e-15	***
LTR	ERVL--int	LTR53-int	17	0.0354506401968553	41000	325	13.955	3.64997223240085	0.0291008049380656	38249.11	838	0.328	ns	0.05230769	0.03076282;0.08243055	0.4092	ns
LTR	ERVL--int	HERVL18-int	49	0.102181257037995	41000	504	18.573	4.49720979006938	0.0387308670809526	38249.11	1001	0.002	**	0.09722222	0.0727930;0.1264933	1.281e-09	***
LTR	ERVL--int	HERV16-int	60	0.125119906577136	41000	1904	61.496	7.90053177972232	0.12823956291446	38249.11	461	0.922	ns	0.03151261	0.02413177;0.04037856	0.8969	ns
LTR	ERVL--int	HERVL66-int	7	0.0145973224339992	41000	107	8.67067067067067	2.86899161316367	0.0180812250712572	38249.11	356	0.712	ns	0.06542056	0.0267049;0.1301535	0.7223	ns
LTR	ERVL?	tot	101	0.210618509404846	41000	3926	124.578	10.4842661085951	0.259786462026108	38249.11	13	0.026	*	0.02572593	0.02100191;0.03117247	0.0322	*
LTR	ERVL?	LTR89B	11	0.0229386495391417	41000	732	23.012	4.59662756648666	0.0479876548358844	38249.11	4	0.008	**	0.01502732	0.007524828;0.026728651	0.007766	**
LTR	ERVL?	Eutr10	25	0.0521332944071402	41000	999	30.918	5.3206752941319	0.0644742878591984	38249.11	161	0.322	ns	0.02502503	0.01625886;0.03672132	0.3149	ns
LTR	ERVL?	LTR89	29	0.0604746215122826	41000	1093	34.28	5.75471256595121	0.0714851732910706	38249.11	206	0.412	ns	0.02653248	0.01783962;0.03788403	0.4338	ns
LTR	ERVL?	LTR55	19	0.0396213037494265	41000	406	13.92	3.59979979423281	0.0290278183258957	38249.11	935	0.134	ns	0.04679803	0.02840723;0.07211828	0.1704	ns
LTR	ERVL?	LTR87	17	0.0354506401968553	41000	696	22.765	4.63629919982202	0.0474725778871418	38249.11	121	0.242	ns	0.02442529	0.01429154;0.03881992	0.2418	ns
LTR	ERVK	MER9a1	50	0.10426658881428	41000	341	12.216	3.3906991669626	0.025474412979105	38249.11	1001	0.002	**	0.1466276	0.1108288;0.1887014	2.2e-16	***
LTR	ERVK	MER11C	132	0.2752637944697	41000	869	36.227	5.77709666232493	0.0755453142594987	38249.11	1001	0.002	**	0.1518987	0.1286720;0.1775134	2.2e-16	***
LTR	ERVK	LTR22	1	0.00208533177628561	41000	104	2.94255319148936	1.53236224482034	0.00613619967362339	38249.11	179	0.358	ns	0.009615385	0.0002434108;0.0524106997	0.3762	ns
LTR	ERVK	LTR14A	30	0.0625599532885682	41000	133	4.00612870275792	1.91751245527598	0.00835410748375092	38249.11	980	0.044	*	0.2255639	0.1576575;0.3060852	2.2e-16	***
LTR	ERVK	MER11A	268	0.558868916044543	41000	968	37.665	6.21815410233941	0.0785440213537974	38249.11	1001	0.002	**	0.2768595	0.2488701;0.3062134	2.2e-16	***
LTR	ERVK	LTR5A	14	0.0291946448679985	41000	267	10.769	3.28305001750162	0.0224569378988197	38249.11	880	0.244	ns	0.05243446	0.02895941;0.08641193	0.2779	ns
LTR	ERVK	LTR3B_	14	0.0291946448679985	41000	264	8.991	2.82079348337945	0.0187492180005839	38249.11	969	0.066	ns	0.0530303	0.02929193;0.08737590	0.08977	ns
LTR	ERVK	LTR13	37	0.0771572757225675	41000	466	26.561	4.85755853025723	0.055388497309922	38249.11	991	0.022	*	0.07939914	0.05651833;0.10778193	0.04482	*
LTR	ERVK	LTR13A	12	0.0250239813154273	41000	189	9.964	3.07150421424718	0.0207782458189098	38249.11	814	0.376	ns	0.06349206	0.03323462;0.10828083	0.5121	ns
LTR	ERVK	LTR22C0	19	0.0396213037494265	41000	113	3.63265306122449	1.82362072413543	0.00757528686079261	38249.11	981	0.042	*	0.1681416	0.1043750;0.2500549	3.998e-09	***
LTR	ERVK	LTR22E	15	0.0312799766442841	41000	122	4.05408163265306	1.91817650295686	0.00845410525222726	38249.11	981	0.042	*	0.1229508	0.07047546;0.19467002	1.422e-05	***
LTR	ERVK	LTR3B	10	0.0208533177628561	41000	90	3.7841726618705	1.7692725537164	0.00789125549874985	38249.11	973	0.058	ns	0.1111111	0.0545856;0.1948586	0.004588	**
LTR	ERVK	LTR5_Hs	38	0.0792426074988531	41000	653	30.959	5.45243505674741	0.0645597864620261	38249.11	921	0.162	ns	0.05819296	0.04150621;0.07900251	0.1965	ns
LTR	ERVK	LTR22C2	2	0.00417066355257121	41000	70	2.91801510248112	1.49288056595996	0.00608502961688519	38249.11	403	0.806	ns	0.02857143	0.003479057;0.099428930	1	ns
LTR	ERVK	LTR22B2	1	0.00208533177628561	41000	40	1.75279329608939	0.898518137784111	0.00365515555759558	38249.11	345	0.69	ns	0.025	0.0006327449;0.1315858585	1	ns
LTR	ERVK	LTR14	10	0.0208533177628561	41000	97	4.1002024291498	1.93330537297171	0.00855028241470951	38249.11	987	0.03	*	0.1030928	0.05055529;0.18142885	0.008032	**
LTR	ERVK	LTR22A	16	0.0333653084205697	41000	170	6.68368368368368	2.59644508862417	0.0139376979682272	38249.11	999	0.006	**	0.09411765	0.05475785;0.14834044	0.001186	**
LTR	ERVK	LTR5	1	0.00208533177628561	41000	27	1.56426332288401	0.731512276033054	0.00326200801368814	38249.11	359	0.718	ns	0.03703704	0.0009372571;0.1897056174	1	ns
LTR	ERVK	MER9a2	48	0.100095925261709	41000	310	10.981	3.24394237959958	0.0228990282353923	38249.11	1001	0.002	**	0.1548387	0.1164257;0.1999991	2.2e-16	***
LTR	ERVK	LTR5B	34	0.0709012803937106	41000	442	26.482	5.01286393240482	0.0552237560995954	38249.11	945	0.114	ns	0.07692308	0.05385727;0.10583529	0.1324	ns
LTR	ERVK	LTR22B	13	0.0271093130917129	41000	142	4.00507099391481	1.9029697989901	0.00835190180989033	38249.11	987	0.03	*	0.0915493	0.04965056;0.15146377	0.00021	***
LTR	ERVK	LTR3A	15	0.0312799766442841	41000	163	8.10810810810811	2.74141478700198	0.0169080954833968	38249.11	993	0.018	*	0.09202454	0.05242395;0.14723652	0.02768	*
LTR	ERVK	MER11D	40	0.0834132710514243	41000	260	11.884	3.37815866352604	0.0247820828293782	38249.11	1001	0.002	**	0.1538462	0.1122407;0.2035487	2.344e-11	***
LTR	ERVK	LTR3	26	0.0542186261834258	41000	92	5.3877755511022	2.26280616424259	0.0112352995602081	38249.11	999	0.006	**	0.2826087	0.1936249;0.3860684	1.129e-11	***
LTR	ERVK	tot	1135	2.36685156608416	41000	8264	337.282	18.1872276955904	0.703344872169162	38249.11	1001	0.002	**	0.1373427	0.1299898;0.1449523	2.2e-16	***
LTR	ERVK	LTR13_	2	0.00417066355257121	41000	44	1.93975903614458	1.03704128825597	0.00404504115640943	38249.11	565	0.874	ns	0.04545455	0.005552952;0.154731578	0.7209	ns
LTR	ERVK	LTR22C	4	0.00834132710514243	41000	16	1.21296296296296	0.473134451451515	0.00252943021012421	38249.11	325	0.65	ns	0.25	0.07266204;0.52377082	0.02872	*
LTR	ERVK	LTR14B	64	0.133461233682279	41000	363	14.221	3.85707609933173	0.0296555031905576	38249.11	1001	0.002	**	0.1763085	0.1385077;0.2194851	2.2e-16	***
LTR	ERVK	MER11B	122	0.254410476706844	41000	544	21.785	4.55845966907184	0.045428952746382	38249.11	1001	0.002	**	0.2242647	0.1898736;0.2616823	2.2e-16	***
LTR	ERVK	MER9B	4	0.00834132710514243	41000	39	1.95619524405507	1.07107494872763	0.00407931610304681	38249.11	778	0.448	ns	0.1025641	0.02866011;0.24220973	0.1302	ns
LTR	ERVK	MER9a3	100	0.208533177628561	41000	575	19.027	4.18087918394571	0.0396776077073863	38249.11	1001	0.002	**	0.173913	0.1438036;0.2074169	2.2e-16	***
LTR	ERVK	LTR14C	17	0.0354506401968553	41000	137	4.58282828282828	2.05994789237995	0.00955671744344222	38249.11	991	0.022	*	0.1240876	0.07397535;0.19122913	3.778e-06	***
LTR	ERVK	LTR22B1	23	0.047962630854569	41000	154	5.08743718592965	2.20694736339882	0.0106089944236761	38249.11	996	0.012	*	0.1493506	0.09709248;0.21562493	1.834e-09	***
LTR	ERV1	LTR64	10	0.0208533177628561	41000	372	12.403	3.43342094409925	0.0258643700212704	38249.11	305	0.61	ns	0.02688172	0.01296448;0.04887965	0.663	ns
LTR	ERV1	LTR9C	14	0.0291946448679985	41000	153	6.232	2.36553836827301	0.0129957876298119	38249.11	1001	0.002	**	0.09150327	0.05093232;0.14876070	0.005841	**
LTR	ERV1	MER61F	14	0.0291946448679985	41000	159	5.25602409638554	2.25992258848648	0.0109605540651156	38249.11	996	0.012	*	0.08805031	0.04897622;0.14332042	0.0008788	***
LTR	ERV1	LTR43B	6	0.0125119906577136	41000	242	8.532	2.91504261949521	0.0177920507152688	38249.11	253	0.506	ns	0.02479339	0.009151884;0.053180862	0.4852	ns
LTR	ERV1	MER4E	19	0.0396213037494265	41000	729	22.972	4.93473074924737	0.047904241564833	38249.11	251	0.502	ns	0.0260631	0.0157630;0.0404025	0.4582	ns
LTR	ERV1	LTR21C	3	0.00625599532885682	41000	22	1.48653198653199	0.721147969852246	0.00309991238798012	38249.11	586	0.832	ns	0.1363636	0.02905585;0.34912210	0.1831	ns
LTR	ERV1	LTR77	14	0.0291946448679985	41000	103	3.44514106583072	1.73758895680172	0.00718426213836327	38249.11	958	0.088	ns	0.1359223	0.0763482;0.2175284	9.156e-06	***
LTR	ERV1	LTR10F	39	0.0813279392751387	41000	449	15.42	3.82311603488781	0.0321558159903241	38249.11	1001	0.002	**	0.08685969	0.06249422;0.11682713	1.813e-07	***
LTR	ERV1	LTR2752	119	0.248154481377987	41000	230	8.95	2.95232386709456	0.0186637193977562	38249.11	1001	0.002	**	0.5173913	0.4507770;0.5835516	2.2e-16	***
LTR	ERV1	LTR68	3	0.00625599532885682	41000	352	10.655	3.15022203961862	0.0222192100763231	38249.11	10	0.02	*	0.008522727	0.001761052;0.024703711	0.01177	*
LTR	ERV1	MER95	1	0.00208533177628561	41000	139	4.35228426395939	2.08233895628641	0.00907595667506233	38249.11	62	0.124	ns	0.007194245	0.0001821259;0.0394307689	0.1377	ns
LTR	ERV1	LTR9B	34	0.0709012803937106	41000	685	22.789	4.56128099159483	0.0475226258497727	38249.11	990	0.024	*	0.04963504	0.03461517;0.06867223	0.02435	*
LTR	ERV1	MER57E3	33	0.068815948617425	41000	243	23.783	4.61358821268177	0.0495954456354006	38249.11	978	0.048	*	0.1358025	0.09535832;0.18540012	0.05165	ns
LTR	ERV1	HERV-Fc1_LTR3	4	0.00834132710514243	41000	5	1.08163265306122	0.274740327752586	0.00225556294169668	38249.11	148	0.296	ns	0.8	0.2835821;0.9949492	0.009055	**
LTR	ERV1	LTR60B	10	0.0208533177628561	41000	247	8.33833833833834	2.84813366476829	0.0173882018983575	38249.11	779	0.446	ns	0.04048583	0.01958251;0.07319273	0.4822	ns
LTR	ERV1	LTR6B	10	0.0208533177628561	41000	154	6.45983935742972	2.45960195625495	0.0134709082817486	38249.11	944	0.116	ns	0.06493506	0.03157543;0.11617453	0.1559	ns
LTR	ERV1	LTR12F	82	0.17099720565542	41000	637	20.229	4.43985036586496	0.0421841765024815	38249.11	1001	0.002	**	0.1287284	0.1037061;0.1572492	2.2e-16	***
LTR	ERV1	MER90a	34	0.0709012803937106	41000	1252	42.812	6.53753741063066	0.0892772240063394	38249.11	105	0.21	ns	0.02715655	0.01887840;0.03774319	0.186	ns
LTR	ERV1	LTR109A2	0	0	41000	26	1.79973297730307	0.964586821437128	0.0037530403663992	38249.11	1	0.002	**	0	0.0000000;0.1322746	0.2565	ns
LTR	ERV1	MER51B	15	0.0312799766442841	41000	713	22.419	4.79566861213714	0.046751053092547	38249.11	64	0.128	ns	0.02103787	0.01182139;0.03446167	0.1315	ns
LTR	ERV1	LTR58	3	0.00625599532885682	41000	76	2.67108167770419	1.38020029772119	0.00557009149957083	38249.11	687	0.63	ns	0.03947368	0.008215592;0.111053319	0.7507	ns
LTR	ERV1	LTR78B	81	0.168911873879134	41000	3270	96.532	10.1368501878903	0.201301247028402	38249.11	65	0.13	ns	0.02477064	0.01971899;0.03069465	0.1208	ns
LTR	ERV1	LTR12C	824	1.71831338365934	41000	2731	120.491	11.3173318852546	0.251263711056429	38249.11	1001	0.002	**	0.301721	0.2845430;0.3193249	2.2e-16	***
LTR	ERV1	MER41B	79	0.164741210326563	41000	2851	100.839	9.86044153713752	0.210282770988864	38249.11	16	0.032	*	0.02770958	0.02199793;0.03441602	0.02558	*
LTR	ERV1	LTR12	115	0.239813154272845	41000	778	26.942	5.29269767213738	0.0561830087166868	38249.11	1001	0.002	**	0.1478149	0.1236055;0.1747279	2.2e-16	***
LTR	ERV1	LTR6A	22	0.0458772990782834	41000	287	11.227	3.27233543194752	0.0234120198523585	38249.11	1001	0.002	**	0.07665505	0.0486608;0.1137582	0.003181	**
LTR	ERV1	MER101B	4	0.00834132710514243	41000	261	7.667	2.82242397188606	0.0159882387287817	38249.11	128	0.256	ns	0.01532567	0.004191107;0.038772734	0.266	ns
LTR	ERV1	MER50B	30	0.0625599532885682	41000	692	21.622	4.81272046542059	0.0450890436668474	38249.11	964	0.076	ns	0.0433526	0.02943787;0.06131253	0.07889	ns
LTR	ERV1	HERV1_LTRb	1	0.00208533177628561	41000	10	1.10322580645161	0.325819517173636	0.00230059183061186	38249.11	141	0.282	ns	0.1	0.002528579;0.445016117	1	ns
LTR	ERV1	LTR25	18	0.0375359719731409	41000	284	7.23823823823824	2.52031809617578	0.0150941282025237	38249.11	1000	0.004	**	0.06338028	0.03799231;0.09832050	0.0004334	***
LTR	ERV1	LTR10B2	30	0.0625599532885682	41000	101	4.87298387096774	2.03302600087258	0.0101617881114563	38249.11	993	0.018	*	0.2970297	0.2101922;0.3961471	4.505e-16	***
LTR	ERV1	LTR24B	4	0.00834132710514243	41000	454	16.177	3.85233844716576	0.0337344121449723	38249.11	1	0.002	**	0.008810573	0.002405653;0.022403902	0.0005441	***
LTR	ERV1	MER31B	54	0.112607915919423	41000	1486	48.597	6.87458004905397	0.101340868332152	38249.11	794	0.416	ns	0.03633917	0.02741472;0.04715081	0.4219	ns
LTR	ERV1	LTR49	30	0.0625599532885682	41000	1462	46.325	6.68670973551918	0.0966029945364308	38249.11	7	0.014	*	0.02051984	0.01388643;0.02916459	0.01345	*
LTR	ERV1	LTR45C	22	0.0458772990782834	41000	424	15.964	3.78589976584657	0.0332902364766234	38249.11	957	0.09	ns	0.05188679	0.03279921;0.07750600	0.1249	ns
LTR	ERV1	LTR35	2	0.00417066355257121	41000	105	3.65848670756646	1.81203035360392	0.00762915858440685	38249.11	284	0.568	ns	0.01904762	0.002315137;0.067115760	0.591	ns
LTR	ERV1	MER4B	38	0.0792426074988531	41000	1738	57.472	7.47991745710908	0.119848187846686	38249.11	5	0.01	**	0.02186421	0.01551776;0.02988780	0.007183	**
LTR	ERV1	MER34A1	18	0.0375359719731409	41000	775	24.538	4.87425012841096	0.0511698711264962	38249.11	107	0.214	ns	0.02322581	0.01382182;0.03645912	0.2169	ns
LTR	ERV1	MER89	59	0.123034574800851	41000	1388	44.731	6.921455449943	0.0932789756850315	38249.11	976	0.052	ns	0.0425072	0.03251320;0.05449121	0.03324	*
LTR	ERV1	MER92D	1	0.00208533177628561	41000	231	6.10821643286573	2.40409059313297	0.0127376578238848	38249.11	11	0.022	*	0.004329004	0.0001095949;0.0238823445	0.03596	*
LTR	ERV1	MER49	25	0.0521332944071402	41000	1335	48.223	6.89629101980403	0.100560954247821	38249.11	2	0.004	**	0.01872659	0.01215461;0.02752070	0.0003029	***
LTR	ERV1	LTR1A1	63	0.131375901905993	41000	359	12.582	3.42593242972085	0.0262376444092255	38249.11	1001	0.002	**	0.1754875	0.1375643;0.2188615	2.2e-16	***
LTR	ERV1	LTR72	4	0.00834132710514243	41000	153	6.327	2.5204014409263	0.013193894148559	38249.11	244	0.488	ns	0.02614379	0.007168254;0.065583627	0.5379	ns
LTR	ERV1	MER34D	8	0.0166826542102849	41000	249	8.546	2.84780511868245	0.0178212453601368	38249.11	517	0.97	ns	0.03212851	0.01397090;0.06232208	1	ns
LTR	ERV1	LTR26	85	0.177253200984277	41000	596	22.682	4.85576507405933	0.0472994953497101	38249.11	1001	0.002	**	0.1426174	0.1155328;0.1732995	2.2e-16	***
LTR	ERV1	LTR27C	45	0.0938399299328523	41000	120	4.25327951564077	2.03142653801901	0.00886949892739035	38249.11	992	0.02	*	0.375	0.2883137;0.4680119	2.2e-16	***
LTR	ERV1	LTR29	17	0.0354506401968553	41000	708	21.314	4.60114926671311	0.0444467614797514	38249.11	201	0.402	ns	0.0240113	0.01404825;0.03816675	0.4397	ns
LTR	ERV1	LTR23	20	0.0417066355257121	41000	856	28.197	5.1839236167274	0.0588001000959253	38249.11	72	0.144	ns	0.02336449	0.01432868;0.03585476	0.1252	ns
LTR	ERV1	MER61E	55	0.114693247695708	41000	318	9.718	3.05053794957247	0.0202652542019435	38249.11	1001	0.002	**	0.172956	0.1330324;0.2190961	2.2e-16	***
LTR	ERV1	PABL_A	9	0.0187679859865705	41000	524	19.331	4.47386348187498	0.0403115485673771	38249.11	7	0.014	*	0.01717557	0.007883081;0.032353357	0.0142	*
LTR	ERV1	MER65D	5	0.010426658881428	41000	470	15.639	3.94337789581841	0.0326125036493306	38249.11	4	0.008	**	0.0106383	0.003462998;0.024650532	0.002873	**
LTR	ERV1	MER57E1	14	0.0291946448679985	41000	501	15.283	3.85431793794528	0.0318701255369729	38249.11	446	0.892	ns	0.02794411	0.01535971;0.04644133	0.8963	ns
LTR	ERV1	LTR8	170	0.354506401968553	41000	3403	117.763	11.1785415323642	0.245574925970722	38249.11	1001	0.002	**	0.04995592	0.04287893;0.05781827	4.004e-06	***
LTR	ERV1	LTR8A	80	0.166826542102849	41000	1442	51.077	6.93708830808678	0.10651249113734	38249.11	1001	0.002	**	0.0554785	0.04423279;0.06857505	0.0001123	***
LTR	ERV1	MER57B2	20	0.0417066355257121	41000	1104	35.54	5.70306276705113	0.0741126913291905	38249.11	4	0.008	**	0.01811594	0.01109992;0.02784050	0.006138	**
LTR	ERV1	LTR39	32	0.0667306168411394	41000	1272	41.869	6.35548827638218	0.0873107561413021	38249.11	67	0.134	ns	0.02515723	0.01726972;0.03533012	0.1348	ns
LTR	ERV1	MER4E1	27	0.0563039579597114	41000	1050	36.35	5.86275292604692	0.0758018100679818	38249.11	59	0.118	ns	0.02571429	0.01701273;0.03719361	0.1279	ns
LTR	ERV1	LTR44	4	0.00834132710514243	41000	218	7.936	2.67639067908014	0.0165491929766026	38249.11	100	0.2	ns	0.01834862	0.005021452;0.046310864	0.2024	ns
LTR	ERV1	LTR1B	96	0.200191850523418	41000	321	11.628	3.33117287343552	0.024248237894649	38249.11	1001	0.002	**	0.2990654	0.2494813;0.3524028	2.2e-16	***
LTR	ERV1	LTR46	11	0.0229386495391417	41000	255	9.608	3.10128263045372	0.0200358677065521	38249.11	760	0.484	ns	0.04313725	0.02172768;0.07587221	0.6197	ns
LTR	ERV1	LTR1B1	23	0.047962630854569	41000	168	5.85785785785786	2.54888395865429	0.0122155771319553	38249.11	1000	0.004	**	0.1369048	0.08880652;0.19831136	2.696e-08	***
LTR	ERV1	MER4D1	30	0.0625599532885682	41000	1536	53.297	7.15891339806825	0.111141927680694	38249.11	3	0.006	**	0.01953125	0.01321549;0.02776544	0.0006069	***
LTR	ERV1	HERV1_LTRa	1	0.00208533177628561	41000	27	1.76330532212885	0.894896390877973	0.00367707661952882	38249.11	346	0.692	ns	0.03703704	0.0009372571;0.1897056174	1	ns
LTR	ERV1	LTR38B	5	0.010426658881428	41000	226	8.213	2.79274603758209	0.0171268298786337	38249.11	168	0.336	ns	0.02212389	0.007221688;0.050871769	0.3698	ns
LTR	ERV1	LTR28B	53	0.110522584143137	41000	261	9.117	3.05362663658078	0.0190119698043959	38249.11	1001	0.002	**	0.2030651	0.1559675;0.2570446	2.2e-16	***
LTR	ERV1	LTR1A2	67	0.139717229011136	41000	837	29.169	5.19359340075948	0.0608270425824749	38249.11	1001	0.002	**	0.08004779	0.06257185;0.10054556	6.542e-10	***
LTR	ERV1	MER51E	18	0.0375359719731409	41000	233	9.484	2.96015312213853	0.0197772865662927	38249.11	999	0.006	**	0.07725322	0.04642624;0.11934648	0.01121	*
LTR	ERV1	MER72	33	0.068815948617425	41000	774	27.086	5.37470850293217	0.0564832964924719	38249.11	884	0.236	ns	0.04263566	0.02952716;0.05935784	0.2399	ns
LTR	ERV1	MER92B	24	0.0500479626308546	41000	804	36.497	5.96032855776563	0.0761083538390958	38249.11	20	0.04	*	0.02985075	0.01921761;0.04409137	0.0337	*
LTR	ERV1	LTR26C	12	0.0250239813154273	41000	312	11.785	3.28383290661363	0.0245756349835259	38249.11	601	0.802	ns	0.03846154	0.02002886;0.06622027	0.8818	ns
LTR	ERV1	LTR10A	75	0.156399883221421	41000	311	12.357	3.50254462053214	0.0257684447595612	38249.11	1001	0.002	**	0.2411576	0.1946725;0.2926487	2.2e-16	***
LTR	ERV1	MER65A	38	0.0792426074988531	41000	1394	46.67	6.6833949283106	0.0973224339992493	38249.11	110	0.22	ns	0.02725968	0.01936119;0.03722544	0.2327	ns
LTR	ERV1	MER51C	10	0.0208533177628561	41000	180	7.01202404809619	2.58842724026721	0.0146223965635738	38249.11	903	0.198	ns	0.05555556	0.02695934;0.09979362	0.2437	ns
LTR	ERV1	HERV-Fc1_LTR1	2	0.00417066355257121	41000	17	1.33780760626398	0.544007409468258	0.00278977271189887	38249.11	434	0.868	ns	0.1176471	0.01457932;0.36440916	0.3913	ns
LTR	ERV1	MER39	44	0.0917545981565667	41000	3348	100.54	9.75600223347553	0.209659256787755	38249.11	1	0.002	**	0.01314217	0.009564925;0.017602989	2.576e-10	***
LTR	ERV1	LTR71B	12	0.0250239813154273	41000	233	8.601	2.92101546235746	0.0179359386078325	38249.11	910	0.184	ns	0.05150215	0.02689171;0.08823512	0.2225	ns
LTR	ERV1	LTR19B	16	0.0333653084205697	41000	283	9.95195195195195	3.15366213526759	0.020753121641473	38249.11	970	0.064	ns	0.0565371	0.03265757;0.09019072	0.07222	ns
LTR	ERV1	MER34B	11	0.0229386495391417	41000	667	20.446	4.56507655181422	0.0426366934979355	38249.11	14	0.028	*	0.01649175	0.008260634;0.029316355	0.03201	*
LTR	ERV1	MER67C	36	0.0750719439462818	41000	1648	60.604	7.56878262803672	0.126379446970013	38249.11	1	0.002	**	0.02184466	0.01534551;0.03011493	0.0008055	***
LTR	ERV1	LTR51	10	0.0208533177628561	41000	414	14.159	3.75683814301772	0.0295262126204279	38249.11	165	0.33	ns	0.02415459	0.01164246;0.04397154	0.3415	ns
LTR	ERV1	LTR48B	22	0.0458772990782834	41000	1013	31.821	5.47164489873912	0.0663573424531843	38249.11	34	0.068	ns	0.02171767	0.01365920;0.03269703	0.08605	ns
LTR	ERV1	MER41C	25	0.0521332944071402	41000	837	27.642	5.2550405756237	0.0576427409600867	38249.11	351	0.702	ns	0.02986858	0.01942068;0.04377760	0.6986	ns
LTR	ERV1	LTR27E	79	0.164741210326563	41000	222	8.15	2.90825685900644	0.0169954539767277	38249.11	1001	0.002	**	0.3558559	0.2929325;0.4226866	2.2e-16	***
LTR	ERV1	LTR1	23	0.047962630854569	41000	244	8.264	2.92965644519743	0.0172331817992243	38249.11	1001	0.002	**	0.0942623	0.06069594;0.13807977	1.192e-05	***
LTR	ERV1	LTR4	23	0.047962630854569	41000	102	3.56683937823834	1.69296165032911	0.00743804349634721	38249.11	966	0.072	ns	0.2254902	0.1486312;0.3188873	9.058e-13	***
LTR	ERV1	LTR31	9	0.0187679859865705	41000	241	9.002	3.00016616156456	0.018772156650123	38249.11	593	0.818	ns	0.0373444	0.01721598;0.06970523	1	ns
LTR	ERV1	MER87	7	0.0145973224339992	41000	165	6.13139418254764	2.34815730585034	0.0127859911217993	38249.11	731	0.542	ns	0.04242424	0.01722434;0.08545435	0.6779	ns
LTR	ERV1	MER61A	61	0.127205238353422	41000	811	23.034	4.72473990471086	0.0480335321349627	38249.11	1001	0.002	**	0.07521578	0.05801955;0.09557209	1.571e-11	***
LTR	ERV1	MER34C_	17	0.0354506401968553	41000	651	20.064	4.45350847509441	0.0418400967593944	38249.11	303	0.606	ns	0.02611367	0.01528413;0.04148207	0.5705	ns
LTR	ERV1	LTR12_	63	0.131375901905993	41000	545	18.92	4.30210507869207	0.0394544772073237	38249.11	1001	0.002	**	0.1155963	0.08997975;0.14546570	2.2e-16	***
LTR	ERV1	LTR10C	44	0.0917545981565667	41000	519	22.83	4.5333929513833	0.0476081244526004	38249.11	1001	0.002	**	0.08477842	0.06227457;0.11214052	4.008e-05	***
LTR	ERV1	MER66B	68	0.141802560787421	41000	1430	57.783	7.22676533015547	0.120496726029111	38249.11	930	0.144	ns	0.04755245	0.03711254;0.05989746	0.1786	ns
LTR	ERV1	LTR70	16	0.0333653084205697	41000	151	14.264	3.56188026061952	0.0297451724569379	38249.11	758	0.488	ns	0.1059603	0.06179006;0.16636569	0.5786	ns
LTR	ERV1	MER83B	5	0.010426658881428	41000	147	5.31187122736419	2.25988260875528	0.0110770138619598	38249.11	549	0.906	ns	0.03401361	0.01113468;0.07758934	1	ns
LTR	ERV1	HERV1_LTRd	3	0.00625599532885682	41000	16	1.31465517241379	0.623617858058088	0.00274149220589272	38249.11	459	0.918	ns	0.1875	0.04047373;0.45645655	0.1391	ns
LTR	ERV1	LTR12E	33	0.068815948617425	41000	112	4.06903553299492	1.93105388044541	0.00848528909578956	38249.11	986	0.032	*	0.2946429	0.2122652;0.3882064	2.2e-16	***
LTR	ERV1	LTR61	13	0.0271093130917129	41000	184	7.45145145145145	2.70407459850203	0.0155387484911612	38249.11	984	0.036	*	0.07065217	0.03815332;0.11778714	0.05689	ns
LTR	ERV1	MER72B	7	0.0145973224339992	41000	188	6.28528528528529	2.47060751571087	0.0131069051284258	38249.11	720	0.564	ns	0.03723404	0.01509883;0.07520887	0.6842	ns
LTR	ERV1	MER57F	10	0.0208533177628561	41000	413	13.233	3.62654971879097	0.0275951953955874	38249.11	245	0.49	ns	0.02421308	0.01167080;0.04407692	0.4826	ns
LTR	ERV1	MER90	13	0.0271093130917129	41000	701	22.218	4.88347461591891	0.0463319014055136	38249.11	29	0.058	ns	0.01854494	0.009910424;0.031503633	0.05106	ns
LTR	ERV1	MER50	117	0.243983817825416	41000	2531	85.983	9.10096360494529	0.179303082120365	38249.11	1001	0.002	**	0.04622679	0.03837825;0.05514531	0.001173	**
LTR	ERV1	LTR56	34	0.0709012803937106	41000	976	34.145	5.75265747877171	0.0712036535012721	38249.11	543	0.918	ns	0.03483607	0.02424329;0.04834169	1	ns
LTR	ERV1	MER61B	16	0.0333653084205697	41000	429	12.286	3.44500683193403	0.025620386203445	38249.11	894	0.216	ns	0.03729604	0.02146549;0.05986100	0.3074	ns
LTR	ERV1	LTR1D	72	0.150143887892564	41000	296	11.025	3.39616090739365	0.0229907828335488	38249.11	1001	0.002	**	0.2432432	0.1954656;0.2962417	2.2e-16	***
LTR	ERV1	MER57C2	7	0.0145973224339992	41000	454	13.172	3.6300955350505	0.027467990157234	38249.11	55	0.11	ns	0.0154185	0.006220925;0.031508813	0.09209	ns
LTR	ERV1	LTR26E	4	0.00834132710514243	41000	118	4.33197556008147	2.01669281642343	0.00903360628953052	38249.11	552	0.9	ns	0.03389831	0.009311965;0.084520515	1	ns
LTR	ERV1	MER4A	34	0.0709012803937106	41000	834	30.352	5.56102697539052	0.0632939900738207	38249.11	779	0.446	ns	0.04076739	0.02839497;0.05650483	0.4601	ns
LTR	ERV1	MER52D	215	0.448346331901405	41000	657	24.472	4.92356146071697	0.0510322392292614	38249.11	1001	0.002	**	0.3272451	0.2914509;0.3646002	2.2e-16	***
LTR	ERV1	HERV-Fc1_LTR2	2	0.00417066355257121	41000	3	1.03703703703704	0.190029237516523	0.00216256628651841	38249.11	82	0.164	ns	0.6666667	0.09429932;0.99159624	0.2759	ns
LTR	ERV1	LTR10D	8	0.0166826542102849	41000	181	7.289	2.55930244969777	0.0151999833173458	38249.11	688	0.628	ns	0.0441989	0.01927232;0.08522943	0.705	ns
LTR	ERV1	LTR35B	8	0.0166826542102849	41000	206	6.48493975903614	2.5466056029291	0.013523250946816	38249.11	779	0.446	ns	0.03883495	0.01691282;0.07508369	0.5447	ns
LTR	ERV1	MER65C	25	0.0521332944071402	41000	680	23.491	4.53392495256324	0.0489865287567252	38249.11	692	0.62	ns	0.03676471	0.02393088;0.05379549	0.752	ns
LTR	ERV1	LTR7B	38	0.0792426074988531	41000	845	30.282	5.48274899448593	0.0631480168494808	38249.11	933	0.138	ns	0.04497041	0.03201715;0.06120557	0.1638	ns
LTR	ERV1	LTR1F	47	0.0980105934854235	41000	132	4.37726358148893	1.98014468353088	0.00912804683965662	38249.11	995	0.014	*	0.3560606	0.2746860;0.4440509	2.2e-16	***
LTR	ERV1	MER52A	591	1.23243107978479	41000	1420	58.307	7.31356542592184	0.121589439879885	38249.11	1001	0.002	**	0.4161972	0.3904029;0.4423389	2.2e-16	***
LTR	ERV1	LTR27B	31	0.0646452850648538	41000	150	4.79292929292929	2.16893932156654	0.00999484775603556	38249.11	991	0.022	*	0.2066667	0.1449488;0.2803343	2.2e-16	***
LTR	ERV1	MER4D	34	0.0709012803937106	41000	1315	45.761	6.74769667445199	0.0954268674146057	38249.11	40	0.08	ns	0.02585551	0.01797065;0.03594435	0.08296	ns
LTR	ERV1	MER4D0	17	0.0354506401968553	41000	444	14.804	3.80973727415659	0.0308712516161321	38249.11	769	0.466	ns	0.03828829	0.02245975;0.06059685	0.5088	ns
LTR	ERV1	MER101	10	0.0208533177628561	41000	364	11.426	3.35197848438199	0.0238270008758393	38249.11	410	0.82	ns	0.02747253	0.01325108;0.04994144	0.8798	ns
LTR	ERV1	LTR10G	35	0.0729866121699962	41000	116	4.32926829268293	1.96958487272715	0.00902796073879744	38249.11	985	0.034	*	0.3017241	0.2199797;0.3938857	2.2e-16	***
LTR	ERV1	LTR1F1	66	0.13763189723485	41000	221	7.19	2.64402929085343	0.0149935354714935	38249.11	1001	0.002	**	0.2986425	0.2391131;0.3636662	2.2e-16	***
LTR	ERV1	MER51D	7	0.0145973224339992	41000	151	5.91382765531062	2.26538851717713	0.0123322927290958	38249.11	755	0.494	ns	0.04635762	0.01883861;0.09318024	0.671	ns
LTR	ERV1	MER61D	34	0.0709012803937106	41000	267	8.728	2.86884057525793	0.0182007757434208	38249.11	1001	0.002	**	0.1273408	0.08982359;0.17337761	2.061e-11	***
LTR	ERV1	MER57C1	4	0.00834132710514243	41000	187	6.84268537074148	2.53368511935847	0.0142692692387319	38249.11	173	0.346	ns	0.02139037	0.005858189;0.053859611	0.3327	ns
LTR	ERV1	MER67D	15	0.0312799766442841	41000	1042	32.241	5.74925847157462	0.0672331817992243	38249.11	1	0.002	**	0.01439539	0.008078782;0.023632015	0.0008921	***
LTR	ERV1	MER41A	84	0.175167869207991	41000	2558	95.02	10.0362506109765	0.198148225382658	38249.11	150	0.3	ns	0.03283815	0.02627578;0.04049609	0.272	ns
LTR	ERV1	MER66C	13	0.0271093130917129	41000	589	19.19	4.21374603597032	0.0400175167869208	38249.11	75	0.15	ns	0.02207131	0.01180314;0.03744689	0.1641	ns
LTR	ERV1	MER4A1_	7	0.0145973224339992	41000	400	13.979	3.65046365341239	0.0291508529006965	38249.11	28	0.056	ns	0.0175	0.007064128;0.035722874	0.05599	ns
LTR	ERV1	LTR9	46	0.0959252617091379	41000	810	27.509	5.11645356639706	0.0573653918338408	38249.11	1001	0.002	**	0.05679012	0.04187389;0.07502656	0.0008897	***
LTR	ERV1	MER57B1	21	0.0437919673019977	41000	1010	31.36	5.6482123103069	0.0653960045043166	38249.11	40	0.08	ns	0.02079208	0.01291558;0.03160802	0.06859	ns
LTR	ERV1	LTR37A	28	0.058389289735997	41000	1963	61.02	7.70525606135001	0.127246944988948	38249.11	1	0.002	**	0.01426388	0.009498616;0.020549729	2.524e-06	***
LTR	ERV1	MER66D	8	0.0166826542102849	41000	246	8.47	2.78115710358743	0.0176627601451391	38249.11	555	0.894	ns	0.03252033	0.01414253;0.06306999	1	ns
LTR	ERV1	PRIMA4_LTR	14	0.0291946448679985	41000	334	10.372	3.18681216449475	0.0216290611836343	38249.11	898	0.208	ns	0.04191617	0.02310241;0.06932875	0.2654	ns
LTR	ERV1	PrimLTR79	7	0.0145973224339992	41000	141	4.75730110775428	2.08259627022785	0.00992055116935872	38249.11	889	0.226	ns	0.04964539	0.02019022;0.09961255	0.2471	ns
LTR	ERV1	MER83C	9	0.0187679859865705	41000	151	4.93787575150301	2.16291073443371	0.0102971092119594	38249.11	974	0.056	ns	0.05960265	0.02761342;0.11012751	0.06753	ns
LTR	ERV1	MER110A	13	0.0271093130917129	41000	635	19.665	4.43107316678584	0.0410080493806565	38249.11	76	0.152	ns	0.02047244	0.01094465;0.03475407	0.1365	ns
LTR	ERV1	LTR9D	37	0.0771572757225675	41000	724	27.943	5.10801750612142	0.0582704258247487	38249.11	966	0.072	ns	0.05110497	0.03623437;0.06975640	0.08234	ns
LTR	ERV1	LTR06	2	0.00417066355257121	41000	98	3.10822060353798	1.58006627538743	0.00648167119226338	38249.11	374	0.748	ns	0.02040816	0.00248115;0.07178206	0.7729	ns
LTR	ERV1	LTR19C	8	0.0166826542102849	41000	129	4.45573440643863	1.96765187244115	0.00929168454443557	38249.11	967	0.07	ns	0.0620155	0.02715151;0.11853932	0.09012	ns
LTR	ERV1	LTR59	5	0.010426658881428	41000	114	4.15447154471545	2.03292339832119	0.00866345152586947	38249.11	760	0.484	ns	0.04385965	0.01439231;0.09938865	0.6128	ns
LTR	ERV1	LTR10B1	69	0.143887892563707	41000	171	6.623	2.43491268833192	0.0138111523543396	38249.11	1001	0.002	**	0.4035088	0.3293116;0.4811113	2.2e-16	***
LTR	ERV1	MER34A	33	0.068815948617425	41000	1464	46.077	6.91005208517417	0.0960858322559119	38249.11	23	0.046	*	0.02254098	0.01556577;0.03151131	0.05122	ns
LTR	ERV1	MER31A	35	0.0729866121699962	41000	1349	44.586	6.67496510546379	0.0929766025774701	38249.11	79	0.158	ns	0.02594514	0.01813678;0.03589998	0.1695	ns
LTR	ERV1	LTR78	105	0.218959836509989	41000	4812	147.476	12.0713355160538	0.307536389039496	38249.11	1	0.002	**	0.02182045	0.01788080;0.02635407	0.0002284	***
LTR	ERV1	HERV-Fc2_LTR	1	0.00208533177628561	41000	4	1.04411764705882	0.206883306166787	0.00217733170759233	38249.11	66	0.132	ns	0.25	0.006309463;0.805879550	1	ns
LTR	ERV1	MER41G	9	0.0187679859865705	41000	114	4.35764944275583	1.9493457962023	0.00908714485289199	38249.11	977	0.05	*	0.07894737	0.03673531;0.14458012	0.04289	*
LTR	ERV1	LTR1C1	15	0.0312799766442841	41000	70	2.8839190628328	1.4777479472408	0.00601392806196105	38249.11	940	0.124	ns	0.2142857	0.1251836;0.3286851	1.396e-07	***
LTR	ERV1	MER41E	14	0.0291946448679985	41000	360	13.014	3.66404547313884	0.0271385077365809	38249.11	662	0.68	ns	0.03888889	0.02142122;0.06438868	0.7765	ns
LTR	ERV1	MER87B	10	0.0208533177628561	41000	202	7.392	2.68282193474213	0.0154147724903032	38249.11	878	0.248	ns	0.04950495	0.02399165;0.08915500	0.3433	ns
LTR	ERV1	LTR19A	38	0.0792426074988531	41000	447	15.717	3.88793351628176	0.0327751595278809	38249.11	1001	0.002	**	0.08501119	0.06086029;0.11481766	8.844e-07	***
LTR	ERV1	MER4CL34	16	0.0333653084205697	41000	896	29.945	5.18911378771963	0.0624452600408725	38249.11	2	0.004	**	0.01785714	0.01024048;0.02883726	0.006821	**
LTR	ERV1	HERV1_LTRc	0	0	41000	34	1.83870967741935	0.93982439093398	0.00383431971768644	38249.11	1	0.002	**	0	0.0000000;0.1028179	0.2606	ns
LTR	ERV1	LTR7Y	5	0.010426658881428	41000	257	8.843	2.93785329483655	0.0184405888976936	38249.11	119	0.238	ns	0.01945525	0.006346513;0.044815551	0.2305	ns
LTR	ERV1	LOR1a	150	0.312799766442841	41000	808	27.171	5.21967470289136	0.0566605496934562	38249.11	1001	0.002	**	0.1856436	0.1594015;0.2142016	2.2e-16	***
LTR	ERV1	LTR12B	23	0.047962630854569	41000	171	6.50603621730382	3.08595619903013	0.0135672440616087	38249.11	995	0.014	*	0.1345029	0.08721178;0.19495625	1.767e-07	***
LTR	ERV1	LTR54	26	0.0542186261834258	41000	1113	38.405	6.14041364076393	0.0800871668682487	38249.11	17	0.034	*	0.02336029	0.01531514;0.03404188	0.03982	*
LTR	ERV1	MER51A	73	0.152229219668849	41000	941	32.832	5.56837344139047	0.0684656128790091	38249.11	1001	0.002	**	0.07757705	0.06129810;0.09655555	6.314e-10	***
LTR	ERV1	LTR12D	130	0.271093130917129	41000	490	17.577	4.10791260203353	0.0366538766317721	38249.11	1001	0.002	**	0.2653061	0.2267119;0.3067590	2.2e-16	***
LTR	ERV1	LTR48	8	0.0166826542102849	41000	975	31.157	5.42621367021194	0.0649726821537307	38249.11	1	0.002	**	0.008205128	0.003548856;0.016103059	1.56e-06	***
LTR	ERV1	LTR43	19	0.0396213037494265	41000	424	14.984	3.60787482609372	0.0312466113358635	38249.11	897	0.21	ns	0.04481132	0.02719168;0.06909588	0.2905	ns
LTR	ERV1	MER92A	5	0.010426658881428	41000	151	4.75050505050505	2.05273615706217	0.00990637913522345	38249.11	664	0.676	ns	0.03311258	0.01083735;0.07557974	0.8144	ns
LTR	ERV1	LTR17	61	0.127205238353422	41000	843	28.919	5.2327641663676	0.0603057096384035	38249.11	1001	0.002	**	0.07236062	0.05579897;0.09198282	1.115e-07	***
LTR	ERV1	LTR2C	29	0.0604746215122826	41000	291	10.264	3.12827270072321	0.0214038453517955	38249.11	1001	0.002	**	0.09965636	0.06776225;0.13998204	6.806e-07	***
LTR	ERV1	MER50C	1	0.00208533177628561	41000	85	2.62486126526082	1.35039216841222	0.00547370660478964	38249.11	205	0.41	ns	0.01176471	0.0002978122;0.0638128786	0.5259	ns
LTR	ERV1	MER57D	16	0.0333653084205697	41000	452	13.79	3.63663651264807	0.0287567251949785	38249.11	783	0.438	ns	0.03539823	0.02036599;0.05684908	0.4941	ns
LTR	ERV1	LTR45	6	0.0125119906577136	41000	174	6.18218218218218	2.48095811112182	0.0128919009512912	38249.11	576	0.852	ns	0.03448276	0.01275779;0.07354050	1	ns
LTR	ERV1	MER92C	5	0.010426658881428	41000	128	4.19795918367347	1.9917080197463	0.00875413768126427	38249.11	738	0.528	ns	0.0390625	0.01280318;0.08880443	0.6161	ns
LTR	ERV1	LTR73	4	0.00834132710514243	41000	217	7.204	2.71915019404552	0.0150227301163615	38249.11	156	0.312	ns	0.01843318	0.005044695;0.046521198	0.3382	ns
LTR	ERV1	LTR24	13	0.0271093130917129	41000	308	14.475	3.66098043941479	0.0301851774617342	38249.11	395	0.79	ns	0.04220779	0.02266227;0.07109520	0.7884	ns
LTR	ERV1	LTR24C	15	0.0312799766442841	41000	382	16.034	3.90744316812313	0.0334362097009634	38249.11	466	0.932	ns	0.03926702	0.02214117;0.06393868	0.8986	ns
LTR	ERV1	MER84	9	0.0187679859865705	41000	358	10.707	3.28023031369916	0.02232764732869	38249.11	363	0.726	ns	0.02513966	0.01155847;0.04718498	0.7554	ns
LTR	ERV1	LTR15	9	0.0187679859865705	41000	264	10.625	3.28468631137955	0.0221566501230346	38249.11	383	0.766	ns	0.03409091	0.01570483;0.06372654	0.7538	ns
LTR	ERV1	MER4C	10	0.0208533177628561	41000	668	22.079	4.63985854173242	0.0460420402886099	38249.11	8	0.016	*	0.01497006	0.007201455;0.027357702	0.006414	**
LTR	ERV1	LTR1B0	19	0.0396213037494265	41000	92	3.38308977035491	1.67232249989557	0.00705486460014786	38249.11	959	0.086	ns	0.2065217	0.1291600;0.3035698	9.573e-10	***
LTR	ERV1	LTR27	58	0.120949243024565	41000	315	10.78	3.29855733321106	0.0224798765483588	38249.11	1001	0.002	**	0.184127	0.1428862;0.2314235	2.2e-16	***
LTR	ERV1	LTR28	38	0.0792426074988531	41000	139	5.43636363636364	2.34218596510555	0.0113366218383527	38249.11	991	0.022	*	0.2733813	0.2012796;0.3554048	2.2e-16	***
LTR	ERV1	LTR9A1	24	0.0500479626308546	41000	479	19.039	4.18198134476566	0.0397026316887017	38249.11	906	0.192	ns	0.05010438	0.03236308;0.07363659	0.241	ns
LTR	ERV1	LTR72B	5	0.010426658881428	41000	163	5.94394394394394	2.47691968442803	0.0123950951827667	38249.11	471	0.942	ns	0.03067485	0.01003359;0.07013035	1	ns
LTR	ERV1	LTR21A	5	0.010426658881428	41000	94	3.03161222339305	1.58681661037308	0.00632191730281738	38249.11	866	0.272	ns	0.05319149	0.01749441;0.11977880	0.2332	ns
LTR	ERV1	LTR37B	26	0.0542186261834258	41000	2032	63.111	7.75556753744224	0.131607373733161	38249.11	1	0.002	**	0.01279528	0.008374862;0.018692183	1.312e-07	***
LTR	ERV1	MER39B	24	0.0500479626308546	41000	1186	39.253	6.01058384170109	0.0818555282145389	38249.11	9	0.018	*	0.02023609	0.01300762;0.02996082	0.01155	*
LTR	ERV1	EUTREP7	4	0.00834132710514243	41000	275	8.552	2.83572518720298	0.0178337573507945	38249.11	57	0.114	ns	0.01454545	0.003976994;0.036821320	0.1598	ns
LTR	ERV1	MER34	14	0.0291946448679985	41000	1330	42.858	6.51077769749715	0.0893731492680485	38249.11	1	0.002	**	0.01052632	0.005766448;0.017598357	5.033e-07	***
LTR	ERV1	LTR45B	15	0.0312799766442841	41000	444	16.986	4.04971655850187	0.0354214455519873	38249.11	365	0.73	ns	0.03378378	0.01902945;0.05510965	0.7111	ns
LTR	ERV1	MER41D	20	0.0417066355257121	41000	472	19.54	4.43238604433843	0.0407473829086208	38249.11	600	0.804	ns	0.04237288	0.02607146;0.06468487	0.9077	ns
LTR	ERV1	LTR1F2	41	0.0854986028277099	41000	135	4.50960566228514	2.10001897673328	0.0094040239860807	38249.11	990	0.024	*	0.3037037	0.2275505;0.3886948	2.2e-16	***
LTR	ERV1	LTR1E	107	0.22313050006256	41000	296	10.243	3.19251360892059	0.0213600533844935	38249.11	1001	0.002	**	0.3614865	0.3066980;0.4190789	2.2e-16	***
LTR	ERV1	LTR26B	5	0.010426658881428	41000	138	4.79818365287588	2.14796984972518	0.0100058048397962	38249.11	640	0.724	ns	0.03623188	0.01186724;0.08252633	0.8157	ns
LTR	ERV1	LTR71A	10	0.0208533177628561	41000	166	5.83115577889447	2.2743504989351	0.0121598944382001	38249.11	967	0.07	ns	0.06024096	0.02926286;0.10799332	0.08784	ns
LTR	ERV1	LTR38C	3	0.00625599532885682	41000	127	4.80522088353414	2.09671023761228	0.0100204798005049	38249.11	300	0.6	ns	0.02362205	0.00489818;0.06748159	0.6374	ns
LTR	ERV1	LTR2B	18	0.0375359719731409	41000	326	11.981	3.40091240775255	0.0249843600116779	38249.11	965	0.074	ns	0.05521472	0.03304838;0.08586136	0.1022	ns
LTR	ERV1	MER66A	30	0.0625599532885682	41000	331	12.757	3.46293848385197	0.0266025774700755	38249.11	1001	0.002	**	0.09063444	0.06198729;0.12685637	1.927e-05	***
LTR	ERV1	MER48	16	0.0333653084205697	41000	193	7.14014014014014	2.54742204955864	0.0148895611213666	38249.11	1000	0.004	**	0.08290155	0.04812798;0.13113641	0.003065	**
LTR	ERV1	LTR21B	4	0.00834132710514243	41000	36	1.63649425287356	0.84225890684158	0.00341263346722602	38249.11	691	0.622	ns	0.1111111	0.03111614;0.26061092	0.07936	ns
LTR	ERV1	LTR36	10	0.0208533177628561	41000	484	16.492	3.88007615788543	0.0343912916545022	38249.11	54	0.108	ns	0.02066116	0.009951224;0.037667589	0.1304	ns
LTR	ERV1	LTR1D1	88	0.183509196313133	41000	311	11.156	3.21963197120884	0.0232639612962422	38249.11	1001	0.002	**	0.2829582	0.2335690;0.3365365	2.2e-16	***
LTR	ERV1	MER110	8	0.0166826542102849	41000	784	23.672	4.84932283230679	0.0493639738082329	38249.11	1	0.002	**	0.01020408	0.004415403;0.020006659	0.0003363	***
LTR	ERV1	LTR26D	7	0.0145973224339992	41000	196	8.171	2.76503244183579	0.0170392459440297	38249.11	430	0.86	ns	0.03571429	0.01447743;0.07219788	0.8577	ns
LTR	ERV1	MER67B	12	0.0250239813154273	41000	482	16.017	3.8188079677164	0.0334007590607666	38249.11	178	0.356	ns	0.02489627	0.01292895;0.04308465	0.3729	ns
LTR	ERV1	PABL_B	13	0.0271093130917129	41000	377	12.057	3.36348986382657	0.0251428452266756	38249.11	670	0.664	ns	0.03448276	0.01848597;0.05824478	0.7685	ns
LTR	ERV1	LOR1b	98	0.204362514075989	41000	1101	35.681	6.00377250437458	0.0744067231096467	38249.11	1001	0.002	**	0.08900999	0.07285178;0.10740224	2.2e-16	***
LTR	ERV1	LTR34	14	0.0291946448679985	41000	264	12.917	3.41932782909197	0.0269362305542812	38249.11	683	0.638	ns	0.0530303	0.02929193;0.08737590	0.67	ns
LTR	ERV1	LTR27D	49	0.102181257037995	41000	273	8.61083249749248	2.84418010168667	0.0179564426272938	38249.11	998	0.008	**	0.1794872	0.1358348;0.2302512	2.2e-16	***
LTR	ERV1	MER83	13	0.0271093130917129	41000	466	17.765	3.98643533331054	0.0370459190057138	38249.11	146	0.292	ns	0.027897	0.01493580;0.04723229	0.3309	ns
LTR	ERV1	MER34C2	15	0.0312799766442841	41000	590	19.726	4.39023896823375	0.0411352546190099	38249.11	164	0.328	ns	0.02542373	0.01429772;0.04158629	0.3577	ns
LTR	ERV1	MER57E2	4	0.00834132710514243	41000	76	2.71290322580645	1.43998907172414	0.00565730330276192	38249.11	826	0.352	ns	0.05263158	0.01452456;0.12930916	0.3507	ns
LTR	ERV1	LTR10E	56	0.116778579471994	41000	288	11.062	3.31136242672425	0.0230679401092714	38249.11	1001	0.002	**	0.1944444	0.1503535;0.2449466	2.2e-16	***
LTR	ERV1	LTR65	6	0.0125119906577136	41000	462	15.826	3.80607543411977	0.033002460691496	38249.11	5	0.01	**	0.01298701	0.004780516;0.028051757	0.007019	**
LTR	ERV1	LTR75_1	5	0.010426658881428	41000	129	5.533	2.28432246609999	0.0115381407181883	38249.11	514	0.976	ns	0.03875969	0.01270299;0.08813398	1	ns
LTR	ERV1	LTR2	74	0.154314551445135	41000	854	30.965	5.62684960136988	0.0645722984526838	38249.11	1001	0.002	**	0.08665105	0.06865051;0.10756161	1.304e-11	***
LTR	ERV1	tot	6874	14.3345706301873	41000	134544	4126.286	57.2351471219047	8.60467531384243	38249.11	1001	0.002	**	0.05109109	0.04992054;0.05228104	2.2e-16	***
LTR	ERV1	MER61C	31	0.0646452850648538	41000	312	9.078	2.98979177449781	0.0189306418651207	38249.11	1001	0.002	**	0.09935897	0.06851257;0.13806295	4.371e-09	***
LTR	ERV1	LTR38	6	0.0125119906577136	41000	237	8.42	2.88303865945497	0.0175584935563248	38249.11	259	0.518	ns	0.02531646	0.009346119;0.054286004	0.4848	ns
LTR	ERV1	LTR1C	10	0.0208533177628561	41000	65	2.88367129135539	1.54916581176709	0.00601341137622595	38249.11	938	0.128	ns	0.1538462	0.07632158;0.26478351	0.0005629	***
LTR	ERV1	LTR60	6	0.0125119906577136	41000	42	2.26818181818182	1.16680923437816	0.00472991161984781	38249.11	879	0.246	ns	0.1428571	0.05428386;0.28539384	0.02445	*
LTR	ERV1	HERV1_LTRe	5	0.010426658881428	41000	31	1.60909090909091	0.778256733062809	0.00335548840365957	38249.11	661	0.682	ns	0.1612903	0.05452433;0.33727158	0.0207	*
LTR	ERV1	LTR7	49	0.102181257037995	41000	2350	75.791	8.67943844103129	0.158049380656462	38249.11	1	0.002	**	0.02085106	0.01546457;0.02747340	0.00106	**
LTR	ERV1	MER67A	16	0.0333653084205697	41000	476	16.142	3.9386989411923	0.0336614255328023	38249.11	558	0.888	ns	0.03361345	0.01933269;0.05401320	1	ns
LTR	ERV1	MER34C	6	0.0125119906577136	41000	198	5.67771084337349	2.32520495248876	0.0118399108382481	38249.11	648	0.708	ns	0.03030303	0.01120026;0.06478697	0.8298	ns
LTR	ERV1	LTR28C	72	0.150143887892564	41000	227	8.549	2.91480618482516	0.0178275013554657	38249.11	1001	0.002	**	0.3171806	0.2571867;0.3820254	2.2e-16	***
LTR	ERV1	MER57A1	26	0.0542186261834258	41000	1058	33.816	5.6526185167669	0.0705175793468741	38249.11	100	0.2	ns	0.02457467	0.01611435;0.03580133	0.1896	ns
LTR	ERV1	LTR7C	30	0.0625599532885682	41000	320	13.38	3.43502538555386	0.0279017391667014	38249.11	1001	0.002	**	0.09375	0.06414892;0.13112619	5.741e-05	***
LTR	ERV1	MER65B	8	0.0166826542102849	41000	198	6.761	2.58274070505529	0.014098928139467	38249.11	769	0.466	ns	0.04040404	0.01760243;0.07805720	0.5562	ns
LTR	ERV1	LTR38A1	7	0.0145973224339992	41000	167	5.58917835671343	2.33879735021842	0.0116552912305823	38249.11	801	0.402	ns	0.04191617	0.01701604;0.08445397	0.5139	ns
LTR	ERV1	LTR30	5	0.010426658881428	41000	145	4.14067278287462	1.91838238510281	0.0086346765293294	38249.11	758	0.488	ns	0.03448276	0.01128955;0.07863473	0.613	ns
LTR	ERV1	LTR35A	6	0.0125119906577136	41000	93	3.50931677018634	1.6374554217144	0.00731808977392154	38249.11	918	0.168	ns	0.06451613	0.02404229;0.13515042	0.1677	ns
LTR	ERV1	LTR1C3	8	0.0166826542102849	41000	66	2.392575928009	1.36394656291659	0.00498931460985319	38249.11	888	0.228	ns	0.1212121	0.05381086;0.22494016	0.002629	**
LTR	ERV1	MER52C	115	0.239813154272845	41000	381	15.585	3.80700253063593	0.0324998957334112	38249.11	1001	0.002	**	0.3018373	0.2561272;0.3506581	2.2e-16	***
LTR	ERV1	LTR76	45	0.0938399299328523	41000	188	6.922	2.5974338610757	0.014434666555449	38249.11	1001	0.002	**	0.2393617	0.1802681;0.3068666	2.2e-16	***
LTR	ERV1	LTR8B	146	0.304458439337699	41000	1611	61.236	8.10209528134222	0.127697376652625	38249.11	1001	0.002	**	0.09062694	0.07705387;0.10571226	2.2e-16	***
LTR	ERV1	LTR10B	27	0.0563039579597114	41000	79	3.79076923076923	1.78267872956713	0.00790501153348882	38249.11	976	0.052	ns	0.3417722	0.2387029;0.4570994	2.2e-16	***
LTR	ERV1	MER4A1	72	0.150143887892564	41000	2254	73.516	8.38928627024517	0.153305250865413	38249.11	455	0.91	ns	0.03194321	0.02507576;0.04005973	0.9056	ns
LTR	ERV1	LTR54B	18	0.0375359719731409	41000	861	30.086	5.33582937087338	0.0627392918213288	38249.11	11	0.022	*	0.02090592	0.01243610;0.03283973	0.02523	*
LTR	Gypsy	MamGypsy2-I	20	0.0417066355257121	41000	2287	67.186	7.72535339548198	0.140105100721525	38249.11	1	0.002	**	0.008745081	0.005349671;0.013473902	1.419e-11	***
LTR	Gypsy	MamGypLTR3a	59	0.123034574800851	41000	1326	40.173	6.34076306735052	0.0837740334487217	38249.11	998	0.008	**	0.04449472	0.03404111;0.05702232	0.004838	**
LTR	Gypsy	X1_LR	0	0	41000	15	1.2239263803681	0.491945507404816	0.00255229257281582	38249.11	1	0.002	**	0	0.0000000;0.2180194	0.6283	ns
LTR	Gypsy	MamGypLTR1d	20	0.0417066355257121	41000	751	22.809	4.62297424726667	0.0475643324852984	38249.11	317	0.634	ns	0.02663116	0.01634121;0.04083107	0.6697	ns
LTR	Gypsy	tot	373	0.777828752554531	41000	18029	525.738	22.860007347679	1.09633815740084	38249.11	1	0.002	**	0.02068889	0.01866101;0.02287336	1.315e-12	***
LTR	Gypsy	MamGypLTR2b	31	0.0646452850648538	41000	890	26.204	5.0433936808284	0.0546440338657881	38249.11	851	0.302	ns	0.03483146	0.02378661;0.04907808	0.3212	ns
LTR	Gypsy	LTR81AB	4	0.00834132710514243	41000	266	7.733	2.75377818538355	0.0161258706260166	38249.11	106	0.212	ns	0.01503759	0.004112041;0.038052500	0.2029	ns
LTR	Gypsy	LTR104_Mam	33	0.068815948617425	41000	1971	57.574	7.2025273620029	0.120060891687868	38249.11	1	0.002	**	0.01674277	0.01155226;0.02343334	0.0004896	***
LTR	Gypsy	LTR81	8	0.0166826542102849	41000	325	9.07607607607608	2.90742574576764	0.018926629845427	38249.11	462	0.924	ns	0.02461538	0.01068574;0.04792418	0.8664	ns
LTR	Gypsy	MamGypsy2-LTR	8	0.0166826542102849	41000	904	24.911	4.82538737961663	0.0519476998790508	38249.11	1	0.002	**	0.008849558	0.003828132;0.017362347	0.0001443	***
LTR	Gypsy	MamGypLTR3	26	0.0542186261834258	41000	675	20.3	4.45823685730984	0.0423322350585978	38249.11	904	0.196	ns	0.03851852	0.02531311;0.05593123	0.213	ns
LTR	Gypsy	MamGypLTR1b	27	0.0563039579597114	41000	1214	36.299	5.77866697361874	0.0756954581473913	38249.11	69	0.138	ns	0.02224053	0.01470659;0.03219478	0.1287	ns
LTR	Gypsy	LTR81C	20	0.0417066355257121	41000	728	21.302	4.6443908498711	0.044421737498436	38249.11	459	0.918	ns	0.02747253	0.01685993;0.04211132	0.9122	ns
LTR	Gypsy	MamGypLTR4	14	0.0291946448679985	41000	712	21.718	4.61863700758219	0.0452892355173708	38249.11	53	0.106	ns	0.01966292	0.01079057;0.03277115	0.1012	ns
LTR	Gypsy	LTR81B	22	0.0458772990782834	41000	1157	34.899	5.72919039853124	0.0727759936605914	38249.11	12	0.024	*	0.01901469	0.01195381;0.02864761	0.02499	*
LTR	Gypsy	MamGyp-int	10	0.0208533177628561	41000	684	19.552	4.20106473943749	0.0407724068899362	38249.11	11	0.022	*	0.01461988	0.007032477;0.026721700	0.02815	*
LTR	Gypsy	MamGypLTR1c	38	0.0792426074988531	41000	1139	34.4	5.57539999328164	0.0717354131042249	38249.11	760	0.484	ns	0.0333626	0.02371537;0.04550706	0.5436	ns
LTR	Gypsy	LTR81A	15	0.0312799766442841	41000	854	25.264	4.99031133369525	0.0526838219960796	38249.11	23	0.046	*	0.0175644	0.009863142;0.028804555	0.03385	*
LTR	Gypsy	MamGypLTR2c	13	0.0271093130917129	41000	1037	30.453	5.35709711406182	0.0635046085832256	38249.11	1	0.002	**	0.01253616	0.006691402;0.021341817	0.0006017	***
LTR	Gypsy	MamGypLTR1a	21	0.0437919673019977	41000	1094	33.004	5.79185026822427	0.0688242899445302	38249.11	21	0.042	*	0.01919561	0.01192068;0.02919349	0.03333	*
RC?	tot	tot	2	0.00417066355257121	41000	435	12.301	3.37487611458388	0.0256516661800893	38249.11	1	0.002	**	0.004597701	0.0005572887;0.0165090357	0.0007113	***
RC?	Helitron?	tot	2	0.00417066355257121	41000	435	12.301	3.37487611458388	0.0256516661800893	38249.11	1	0.002	**	0.004597701	0.0005572887;0.0165090357	0.0007113	***
RC?	Helitron?	Helitron2Na_Mam	2	0.00417066355257121	41000	435	12.301	3.37487611458388	0.0256516661800893	38249.11	1	0.002	**	0.004597701	0.0005572887;0.0165090357	0.0007113	***
Satellite	tot	tot	791	1.64949743504192	41000	6330	410.852	21.3921883341028	0.856762730950494	38249.11	1001	0.002	**	0.1249605	0.1169096;0.1333587	2.2e-16	***
Satellite	telo	tot	65	0.135546565458564	41000	367	14.811	3.61363215301964	0.0308858489385661	38249.11	1001	0.002	**	0.1771117	0.1394328;0.2200931	2.2e-16	***
Satellite	telo	REP522	33	0.068815948617425	41000	243	10.306	3.01420793069248	0.0214914292863995	38249.11	1001	0.002	**	0.1358025	0.09535832;0.18540012	4.886e-09	***
Satellite	telo	TAR1	34	0.0709012803937106	41000	124	4.5489404641776	2.02593696679379	0.00948605009838095	38249.11	992	0.02	*	0.2741935	0.1979453;0.3615458	2.2e-16	***
Satellite	acro	tot	15	0.0312799766442841	41000	61	2.88818565400844	1.48635031327576	0.00602282532011603	38249.11	949	0.106	ns	0.2459016	0.1446427;0.3729407	1.188e-07	***
Satellite	acro	ACRO1	15	0.0312799766442841	41000	61	2.88818565400844	1.48635031327576	0.00602282532011603	38249.11	949	0.106	ns	0.2459016	0.1446427;0.3729407	1.188e-07	***
Satellite	centr	tot	512	1.06768986945823	41000	1815	196.219	16.6656167537173	0.409181715810986	38249.11	1001	0.002	**	0.2820937	0.2614806;0.3034133	2.2e-16	***
Satellite	centr	GSATX	14	0.0291946448679985	41000	56	2.38055222088836	1.29457305943853	0.00496424119132576	38249.11	834	0.336	ns	0.25	0.1439331;0.3837202	6.718e-08	***
Satellite	centr	HSAT4	21	0.0437919673019977	41000	100	9.533	3.23254703915664	0.0198794678233307	38249.11	1001	0.002	**	0.21	0.1349437;0.3029154	0.0004764	***
Satellite	centr	SST1	51	0.106351920590566	41000	609	22.48	4.52040197704076	0.0468782583309004	38249.11	1001	0.002	**	0.08374384	0.06298667;0.10863904	1.179e-07	***
Satellite	centr	ALR_Alpha	406	0.846644701171956	41000	844	150.793	15.6558377692239	0.314453434541436	38249.11	1001	0.002	**	0.4810427	0.4468588;0.5153593	2.2e-16	***
Satellite	centr	GSAT	24	0.0500479626308546	41000	39	4.63765182186235	2.40530470663061	0.00967104271147839	38249.11	989	0.026	*	0.6153846	0.4461906;0.7663607	2.616e-13	***
Satellite	centr	GSATII	20	0.0417066355257121	41000	167	7.397	2.72080756280076	0.0154251991491846	38249.11	1001	0.002	**	0.1197605	0.07470955;0.17888665	5.673e-05	***
Satellite	Satellite	CER	22	0.0458772990782834	41000	72	7.87424547283702	4.47565650965886	0.0164204142987801	38249.11	992	0.02	*	0.3055556	0.2023799;0.4253167	5.31e-06	***
Satellite	Satellite	HSAT5	11	0.0229386495391417	41000	260	10.684	3.16641282371238	0.0222796846978354	38249.11	615	0.774	ns	0.04230769	0.02130612;0.07443785	0.8754	ns
Satellite	Satellite	LSAU	2	0.00417066355257121	41000	129	1.86031331592689	0.990182873981887	0.0038793704715496	38249.11	590	0.824	ns	0.01550388	0.001883137;0.054882570	0.7102	ns
Satellite	Satellite	SATR1	30	0.0625599532885682	41000	670	33.493	6.11124359670749	0.0698440171831338	38249.11	328	0.656	ns	0.04477612	0.03041097;0.06330615	0.5951	ns
Satellite	Satellite	(CATTC)n	2	0.00417066355257121	41000	2	1.37022900763359	0.819044827902104	0.00285738209040661	38249.11	253	0.506	ns	1	0.1581139;1.0000000	1	ns
Satellite	Satellite	HSATI	2	0.00417066355257121	41000	45	2.37401129943503	1.21137251533659	0.00495060119997295	38249.11	518	0.968	ns	0.04444444	0.005428489;0.151492900	1	ns
Satellite	Satellite	(GAATG)n	15	0.0312799766442841	41000	18	2.47388535031847	1.69697910227951	0.00515887173190656	38249.11	786	0.432	ns	0.8333333	0.5858225;0.9642149	6.363e-11	***
Satellite	Satellite	D20S16	9	0.0187679859865705	41000	269	8.265	2.94439203307651	0.0172352671310005	38249.11	681	0.642	ns	0.03345725	0.01541077;0.06256003	0.723	ns
Satellite	Satellite	tot	206	0.429578345914835	41000	4087	202.264	13.7156269423757	0.421787546398632	38249.11	630	0.744	ns	0.05040372	0.04389758;0.05756166	0.773	ns
Satellite	Satellite	SAR	1	0.00208533177628561	41000	1	1.12048192771084	0.395017454428986	0.00233657656860917	38249.11	76	0.152	ns	na	na	na	na
Satellite	Satellite	HSAT6	4	0.00834132710514243	41000	17	1.35531135531136	0.659537782364464	0.00282627383599148	38249.11	545	0.914	ns	0.2352941	0.06810774;0.49899327	0.04147	*
Satellite	Satellite	BSR_Beta	65	0.135546565458564	41000	1870	76.595	8.10127185111114	0.159725987404596	38249.11	84	0.168	ns	0.03475936	0.02692693;0.04409111	0.1988	ns
Satellite	Satellite	SATR2	16	0.0333653084205697	41000	418	19.314	4.44827957655442	0.0402760979271802	38249.11	264	0.528	ns	0.03827751	0.02203442;0.06141722	0.5588	ns
Satellite	Satellite	MSR1	40	0.0834132710514243	41000	316	43.041	6.03238830884657	0.0897547649831088	38249.11	343	0.686	ns	0.1265823	0.09199371;0.16835903	0.6819	ns
Unknown	tot	tot	122	0.254410476706844	41000	6436	185.328	13.1274805940343	0.386470367435459	38249.11	1	0.002	**	0.01895587	0.01576593;0.02259158	6.766e-07	***
Unknown	Unknown	UCON84	0	0	41000	103	3.18526315789474	1.57676546784235	0.00664233047898973	38249.11	1	0.002	**	0	0.00000000;0.03518062	0.08043	ns
Unknown	Unknown	EUTREP6	0	0	41000	14	1.13666666666667	0.372089223425673	0.00237032711904464	38249.11	1	0.002	**	0	0.0000000;0.2316358	0.6219	ns
Unknown	Unknown	UCON4	0	0	41000	138	4.18375634517766	1.97384835763692	0.00872452005083552	38249.11	1	0.002	**	0	0.0000000;0.0263769	0.02396	*
Unknown	Unknown	UCON15	0	0	41000	48	1.80160857908847	0.943105017179774	0.00375695161840195	38249.11	1	0.002	**	0	0.00000000;0.07397279	0.2646	ns
Unknown	Unknown	UCON57	1	0.00208533177628561	41000	22	1.29951690821256	0.536466565805119	0.00270992390251608	38249.11	306	0.612	ns	0.04545455	0.001150148;0.228444398	1	ns
Unknown	Unknown	MARE11	0	0	41000	13	1.16498316498317	0.414744405643912	0.00242937641277717	38249.11	1	0.002	**	0	0.0000000;0.2470526	0.6224	ns
Unknown	Unknown	UCON61	0	0	41000	16	1.18518518518519	0.450279160911676	0.00247150432744961	38249.11	1	0.002	**	0	0.0000000;0.2059072	0.6264	ns
Unknown	Unknown	UCON5	3	0.00625599532885682	41000	118	3.63157894736842	1.75146741434812	0.00757304697703721	38249.11	486	0.972	ns	0.02542373	0.005273988;0.072502432	1	ns
Unknown	Unknown	UCON24	1	0.00208533177628561	41000	23	1.32754880694143	0.558608772934743	0.00276837971168501	38249.11	331	0.662	ns	0.04347826	0.001100169;0.219486607	1	ns
Unknown	Unknown	UCON93	0	0	41000	27	1.4078431372549	0.662151976944623	0.00293582003014327	38249.11	1	0.002	**	0	0.0000000;0.1277029	0.4	ns
Unknown	Unknown	MARE9	0	0	41000	23	1.33333333333333	0.599677183789708	0.00278044236838081	38249.11	1	0.002	**	0	0.0000000;0.1481851	0.6416	ns
Unknown	Unknown	UCON80_AMi	3	0.00625599532885682	41000	220	6.3627254509018	2.46025444671915	0.0132683935665467	38249.11	123	0.246	ns	0.01363636	0.002821023;0.039331868	0.226	ns
Unknown	Unknown	UCON25	1	0.00208533177628561	41000	49	1.87584345479082	0.950517354036916	0.00391175596361268	38249.11	313	0.626	ns	0.02040816	0.0005165565;0.1085417640	1	ns
Unknown	Unknown	UCON92	0	0	41000	19	1.30071599045346	0.603240422768862	0.00271242438681541	38249.11	1	0.002	**	0	0.0000000;0.1764669	0.6371	ns
Unknown	Unknown	UCON28c	0	0	41000	65	2.21744186046512	1.21895123345352	0.00462410197369378	38249.11	1	0.002	**	0	0.00000000;0.05517163	0.1757	ns
Unknown	Unknown	UCON71_Crp	11	0.0229386495391417	41000	276	8.259	2.80567118365479	0.0172227551403428	38249.11	890	0.224	ns	0.03985507	0.02006065;0.07019147	0.2903	ns
Unknown	Unknown	UCON63	0	0	41000	14	1.18844984802432	0.456377937032497	0.00247831223260691	38249.11	1	0.002	**	0	0.0000000;0.2316358	0.6249	ns
Unknown	Unknown	UCON31	1	0.00208533177628561	41000	115	3.3710174717369	1.6521163297354	0.00702968985222692	38249.11	131	0.262	ns	0.008695652	0.0002201306;0.0474969469	0.2689	ns
Unknown	Unknown	EUTREP2	16	0.0333653084205697	41000	819	23.981	4.8777486027297	0.0500083413271052	38249.11	53	0.106	ns	0.01953602	0.01120674;0.03153182	0.1184	ns
Unknown	Unknown	UCON59	2	0.00417066355257121	41000	43	1.71610169491525	0.875516772576973	0.00357864139574437	38249.11	599	0.806	ns	0.04651163	0.005683257;0.158111458	0.6898	ns
Unknown	Unknown	UCON87	0	0	41000	6	1.06493506493506	0.272373366278421	0.00222074293058987	38249.11	1	0.002	**	0	0.0000000;0.4592581	0.5991	ns
Unknown	Unknown	Eulor4	0	0	41000	31	1.51782945736434	0.779238521079008	0.0031651779984242	38249.11	1	0.002	**	0	0.0000000;0.1121887	0.4034	ns
Unknown	Unknown	UCON35	6	0.0125119906577136	41000	170	4.75353535353535	2.10537917305849	0.00991269832242431	38249.11	799	0.406	ns	0.03529412	0.01306050;0.07523461	0.4835	ns
Unknown	Unknown	UCON20	2	0.00417066355257121	41000	46	1.7912687585266	0.912170383655226	0.0037353896620232	38249.11	592	0.82	ns	0.04347826	0.005309483;0.148386776	0.7001	ns
Unknown	Unknown	UCON71	0	0	41000	17	1.27868852459016	0.517035200549905	0.00266648981229963	38249.11	1	0.002	**	0	0.0000000;0.1950643	0.6341	ns
Unknown	Unknown	UCON94	0	0	41000	29	1.43359375	0.673429444145904	0.00298951860115944	38249.11	1	0.002	**	0	0.0000000;0.1194449	0.4009	ns
Unknown	Unknown	UCON66	1	0.00208533177628561	41000	64	2.19230769230769	1.1917987106017	0.0045716888941646	38249.11	302	0.604	ns	0.015625	0.0003955125;0.0840103264	0.7275	ns
Unknown	Unknown	UCON68	0	0	41000	12	1.1340206185567	0.379533269979965	0.00236480923083935	38249.11	1	0.002	**	0	0.0000000;0.2646485	0.6195	ns
Unknown	Unknown	UCON96	0	0	41000	17	1.21850899742931	0.493323295896828	0.00254099553202925	38249.11	1	0.002	**	0	0.0000000;0.1950643	0.6293	ns
Unknown	Unknown	UCON22	1	0.00208533177628561	41000	37	1.56211180124224	0.789231104010117	0.00325752137724118	38249.11	380	0.76	ns	0.02702703	0.000684031;0.141603096	1	ns
Unknown	Unknown	UCON48	0	0	41000	195	5.85485485485485	2.42109010748694	0.0122093148743689	38249.11	1	0.002	**	0	0.00000000;0.01873952	0.005104	**
Unknown	Unknown	UCON67	0	0	41000	20	1.29723502304147	0.553503813171596	0.00270516541485898	38249.11	1	0.002	**	0	0.0000000;0.1684335	0.6372	ns
Unknown	Unknown	UCON64	0	0	41000	15	1.16190476190476	0.409842509533312	0.00242295692101756	38249.11	1	0.002	**	0	0.0000000;0.2180194	0.6242	ns
Unknown	Unknown	UCON1	3	0.00625599532885682	41000	241	6.558	2.45288659596255	0.013675605788881	38249.11	91	0.182	ns	0.01244813	0.002574498;0.035945708	0.2294	ns
Unknown	Unknown	UCON47	5	0.010426658881428	41000	155	4.21985815602837	1.95623794998961	0.00879980430418395	38249.11	748	0.508	ns	0.03225806	0.01055549;0.07367159	0.6182	ns
Unknown	Unknown	UCON28b	0	0	41000	75	2.5303197353914	1.38021185918816	0.00527655614837428	38249.11	1	0.002	**	0	0.00000000;0.04799506	0.1857	ns
Unknown	Unknown	UCON60	1	0.00208533177628561	41000	38	1.64530551415797	0.826413499522746	0.00343100787037155	38249.11	364	0.728	ns	0.02631579	0.0006660362;0.1380990298	1	ns
Unknown	Unknown	UCON103	0	0	41000	14	1.24129353233831	0.477928111966058	0.00258850884668288	38249.11	1	0.002	**	0	0.0000000;0.2316358	0.6287	ns
Unknown	Unknown	UCON85	2	0.00417066355257121	41000	28	1.50572831423895	0.747377876311752	0.00313994310013545	38249.11	546	0.912	ns	0.07142857	0.008770497;0.235034773	0.6615	ns
Unknown	Unknown	UCON56	0	0	41000	15	1.22666666666667	0.46172581781593	0.00255800697891034	38249.11	1	0.002	**	0	0.0000000;0.2180194	0.6285	ns
Unknown	Unknown	UCON16	1	0.00208533177628561	41000	37	1.58258258258258	0.790886014959538	0.0033002097480556	38249.11	385	0.77	ns	0.02702703	0.000684031;0.141603096	1	ns
Unknown	Unknown	tot	122	0.254410476706844	41000	6436	185.328	13.1274805940343	0.386470367435459	38249.11	1	0.002	**	0.01895587	0.01576593;0.02259158	6.766e-07	***
Unknown	Unknown	UCON6	1	0.00208533177628561	41000	97	2.92046659597031	1.50619210064747	0.00609014179415754	38249.11	177	0.354	ns	0.01030928	0.0002609743;0.0561041541	0.3756	ns
Unknown	Unknown	UCON65	2	0.00417066355257121	41000	33	1.51515151515152	0.746243050931796	0.00315959360043274	38249.11	558	0.888	ns	0.06060606	0.007425838;0.202264313	0.6633	ns
Unknown	Unknown	UCON18	1	0.00208533177628561	41000	34	1.71004243281471	0.883880430692209	0.00356600582394526	38249.11	369	0.738	ns	0.02941176	0.0007443642;0.1532676696	1	ns
Unknown	Unknown	UCON101	4	0.00834132710514243	41000	210	5.61361361361361	2.34731220847653	0.0117062468482579	38249.11	346	0.692	ns	0.01904762	0.005213625;0.048048783	0.6678	ns
Unknown	Unknown	UCON12A	1	0.00208533177628561	41000	24	1.35767790262172	0.613609749108684	0.00283120887229787	38249.11	378	0.756	ns	0.04166667	0.001054352;0.211201683	1	ns
Unknown	Unknown	UCON76	1	0.00208533177628561	41000	140	4.00812182741117	1.91005443708358	0.00835826380992444	38249.11	80	0.16	ns	0.007142857	0.0001808251;0.0391537083	0.1963	ns
Unknown	Unknown	UCON12	1	0.00208533177628561	41000	59	2.08089097303634	1.10876709161631	0.00433934806905856	38249.11	317	0.634	ns	0.01694915	0.0004290233;0.0908559329	0.7251	ns
Unknown	Unknown	UCON9	1	0.00208533177628561	41000	49	1.75558475689882	0.939301787711983	0.00366097667952375	38249.11	380	0.76	ns	0.02040816	0.0005165565;0.1085417640	1	ns
Unknown	Unknown	EUTREP14	8	0.0166826542102849	41000	382	10.806	3.22781393249096	0.0225340951745423	38249.11	246	0.492	ns	0.02094241	0.009083774;0.040846415	0.5343	ns
Unknown	Unknown	UCON26	1	0.00208533177628561	41000	206	6.02702702702703	2.29582488314296	0.0125683509759916	38249.11	10	0.02	*	0.004854369	0.0001228944;0.0267485953	0.03494	*
Unknown	Unknown	UCON27	5	0.010426658881428	41000	102	3.10691823899371	1.60046371153613	0.00647895533009491	38249.11	871	0.262	ns	0.04901961	0.01610582;0.11069566	0.2432	ns
Unknown	Unknown	UCON17	0	0	41000	33	1.61479198767334	0.79901366368199	0.00336737704398662	38249.11	1	0.002	**	0	0.0000000;0.1057628	0.4088	ns
Unknown	Unknown	MamRep564	25	0.0521332944071402	41000	788	23.825	4.88407915878002	0.0496830295700046	38249.11	654	0.696	ns	0.03172589	0.02063441;0.04647900	0.7549	ns
Unknown	Unknown	UCON19	0	0	41000	30	1.61875945537065	0.805217251649297	0.0033756505304472	38249.11	1	0.002	**	0	0.0000000;0.1157033	0.408	ns
Unknown	Unknown	UCON75	0	0	41000	22	1.34873949579832	0.594906881165324	0.00281256932851966	38249.11	1	0.002	**	0	0.0000000;0.1543725	0.6428	ns
Unknown	Unknown	UCON70	0	0	41000	59	2.12154031287605	1.14214152500115	0.00442411542911134	38249.11	1	0.002	**	0	0.0000000;0.0606089	0.2776	ns
Unknown	Unknown	UCON88	2	0.00417066355257121	41000	33	1.64571428571429	0.837375441045597	0.00343186029468717	38249.11	605	0.794	ns	0.06060606	0.007425838;0.202264313	0.6798	ns
Unknown	Unknown	UCON41	9	0.0187679859865705	41000	579	16.287	3.89792570796633	0.0339637986403637	38249.11	38	0.076	ns	0.01554404	0.00713172;0.02930164	0.0766	ns
Unknown	Unknown	UCON28a	1	0.00208533177628561	41000	129	3.68550873586845	1.78233376659104	0.00768550847868467	38249.11	101	0.202	ns	0.007751938	0.0001962428;0.0424334251	0.2791	ns
RC	tot	tot	21	0.0437919673019977	41000	1796	56.317	7.20794460754696	0.117439629645077	38249.11	1	0.002	**	0.01169265	0.007252103;0.017818183	9.854e-08	***
RC	Helitron	tot	21	0.0437919673019977	41000	1796	56.317	7.20794460754696	0.117439629645077	38249.11	1	0.002	**	0.01169265	0.007252103;0.017818183	9.854e-08	***
RC	Helitron	Helitron1Na_Mam	4	0.00834132710514243	41000	326	10.679	3.20659340129697	0.022269258038954	38249.11	18	0.036	*	0.01226994	0.003352989;0.031116263	0.04056	*
RC	Helitron	Helitron1Nb_Mam	6	0.0125119906577136	41000	359	11.093	3.14996401142509	0.0231325853943362	38249.11	60	0.12	ns	0.01671309	0.006157479;0.036020683	0.166	ns
RC	Helitron	Helitron3Na_Mam	11	0.0229386495391417	41000	1111	34.596	5.89130643333816	0.0721441381323769	38249.11	1	0.002	**	0.00990099	0.004952608;0.017646408	3.901e-06	***
