# Supplementary material for: Transposable elements generate regulatory novelty in a tissue-specific fashion
Source: BMC Genomics. 2018 Jun 18;19:468. doi: 10.1186/s12864-018-4850-3 (PMC6006921; doi:10.1186/s12864-018-4850-3)
Supplement: Supplementary file 2 — It contains two folders “TE_PIPELINE_SUMMARY_STATISTICS_ACTIVE” “TE_PIPELINE_SUMMARY_STATISTICS_REPRESSED”. In each of the two folders are included multiple spreadsheets (txt format) with the summary statistics of the TE analysis pipeline for ACTIVE and REPRESSED regions respectively. (ZIP 3922 kb) [file 12864_2018_4850_MOESM2_ESM.zip › Supplemental_File_S1/TE_PIPELINE_SUMMARY_STATISTICS_REPRESSED/E116_15_coreMarks_dense_no_header_REPRESSED.bed.shuffle-rm.nonTE-no_low.boot-1000.stats.tab.txt]

#Script TE-analysis_Shuffle_bed.pl, v4.3
#Aggregated results + stats
#Features in input file (counts):
	71335
#With 1000 bootstraps for exp (expected); sd = standard deviation; nb = number; len = length; avg = average
#Two tests are made (permutation and binomial) to assess how significant the difference between observed and random, so two pvalues are given
#For the two tailed permutation test:
#if rank is < 500 and pvalue is not "ns", there are significantly fewer observed values than expected 
#if rank is > 500 and pvalue is not "ns", there are significantly higher observed values than expected 
#The binomial test is done with binom.test from R, two sided

#Level_(tot_means_all)	#	#	#COUNTS	#	#	#	#	#	#	#	#	#	#	#	#	#
#Rclass	Rfam	Rname	obs_hits	%_obs_(%of_features)	obs_tot_hits	nb_of_trials(nb_of_TE_in_genome)	exp_avg_hits	exp_sd	%_exp_(%of_features)	exp_tot_hits(avg)	obs_rank_in_exp	2-tailed_permutation-test_pvalue(obs.vs.exp)	significance	binomal_test_proba	binomial_test_95%_confidence_interval	binomial_test_pval	significance

age	cat.2	tot	63920	89.6053830517979	63920	4687922	63031.928	30.3839760729566	88.3604513913226	63031.928	1001	0.002	**	0.01363504	0.01353025;0.01374043	0.000378	***
age	cat.2	Ancient	54168	75.9346744234948	63920	2716717	56335.731	65.9257828762607	78.9734786570407	63031.928	1	0.002	**	0.01993877	0.01977287;0.02010570	2.2e-16	***
age	cat.2	LineageSpe	50593	70.9231092731478	63920	1971205	53277.983	78.3811987872304	74.6870161912105	63031.928	1	0.002	**	0.02566603	0.02544571;0.02588774	2.2e-16	***
age	cat.1	01_Human	1478	2.07191420761197	63920	10400	1578.676	39.5430990272725	2.21304548959136	63031.928	9	0.018	*	0.1421154	0.1354575;0.1489743	0.005774	**
age	cat.1	06_Boreotheria/Eutheria?	162	0.227097497722016	63920	2965	424.069	19.950244390765	0.59447536272517	63031.928	1	0.002	**	0.05463744	0.04673121;0.06343621	2.2e-16	***
age	cat.1	04_Primates/Glires	869	1.21819583654588	63920	9067	1305.82	32.8758333798616	1.83054601528002	63031.928	1	0.002	**	0.09584206	0.08985825;0.10208696	2.2e-16	***
age	cat.1	07_Eutheria+Metatheria	14709	20.6196116913156	63920	189643	17297.23	88.8032720181026	24.2478867316184	63031.928	1	0.002	**	0.07756152	0.07636150;0.07877448	2.2e-16	***
age	cat.1	07_Eutheria	44464	62.3312539426649	63920	1469955	47895.559	87.1107502080071	67.1417382771431	63031.928	1	0.002	**	0.03024855	0.02997226;0.03052668	2.2e-16	***
age	cat.1	10_Amniota/Theria	387	0.542510689002593	63920	2529	358.66	17.4386497902362	0.502782645265298	63031.928	959	0.086	ns	0.1530249	0.1392040;0.1676543	0.1104	ns
age	cat.1	07_Eutheria/03_Primates	2	0.00280367281138291	63920	21	2.58772874058127	1.31187386856692	0.00362757235660093	63031.928	498	0.996	ns	0.0952381	0.01174932;0.30377441	1	ns
age	cat.1	02_Hominidae	872	1.22240134576295	63920	10036	1653.798	38.1249617535377	2.31835424405972	63031.928	1	0.002	**	0.08688721	0.08144713;0.09256837	2.2e-16	***
age	cat.1	07_Metatheria	1	0.00140183640569146	63920	59	9.28	2.8628300326418	0.0130090418448167	63031.928	2	0.004	**	0.01694915	0.0004290233;0.0908559329	0.0009513	***
age	cat.1	15_Euteleostomi	14	0.0196257096796804	63920	73	10.939	3.03058797322623	0.0153346884418588	63031.928	865	0.274	ns	0.1917808	0.1090062;0.3007886	0.3238	ns
age	cat.1	02_Haplorrhini	378	0.52989416135137	63920	4342	646.434	23.1927908960856	0.906194715076751	63031.928	1	0.002	**	0.08705666	0.07883593;0.09583767	2.2e-16	***
age	cat.1	07_Eutheria + Transfert Opossum?	121	0.169622205088666	63920	890	138.773	10.7773662191939	0.19453704352702	63031.928	51	0.102	ns	0.1359551	0.1141103;0.1602408	0.1058	ns
age	cat.1	05_Boreotheria	9786	13.7183710660966	63920	118653	12539.802	81.6548364048836	17.5787509637625	63031.928	1	0.002	**	0.08247579	0.08091655;0.08405547	2.2e-16	***
age	cat.1	16_Metazoa	85	0.119156094483774	63920	491	69.134	7.55361510146642	0.0969145580710731	63031.928	982	0.04	*	0.1731161	0.1406851;0.2095418	0.04406	*
age	cat.1	16_Vertebrata	1117	1.56585126515736	63920	8857	1216.587	30.4752222333188	1.70545594729095	63031.928	2	0.004	**	0.1261149	0.1192685;0.1332083	0.002019	**
age	cat.1	07_Eutheria/Primates?	53	0.0742973295016472	63920	424	60.952	7.13011462281879	0.0854447325997056	63031.928	141	0.282	ns	0.125	0.09505263;0.16029719	0.2991	ns
age	cat.1	03_Euarchontoglires/Primates?	1009	1.41445293334268	63920	13041	1868.483	39.7738062883937	2.61930749281559	63031.928	1	0.002	**	0.07737137	0.07284211;0.08209027	2.2e-16	***
age	cat.1	tot	63920	89.6053830517979	63920	4687922	63031.928	30.3839760729566	88.3604513913226	63031.928	1001	0.002	**	0.01363504	0.01353025;0.01374043	0.000378	***
age	cat.1	09_Theria	702	0.984089156795402	63920	9723	1417.094	34.3634400200273	1.98653395948693	63031.928	1	0.002	**	0.07219994	0.06713273;0.07752516	2.2e-16	***
age	cat.1	10_Theria/Mammalia	9957	13.9580850914698	63920	104874	11228.678	80.3959067230279	15.7407696081867	63031.928	1	0.002	**	0.0949425	0.09317483;0.09673261	2.2e-16	***
age	cat.1	03_Primates	42767	59.9523375622065	63920	1475760	48326.562	89.3609172375123	67.7459339735053	63031.928	1	0.002	**	0.02897964	0.02870958;0.02925155	2.2e-16	***
age	cat.1	08_Eutheria/Theria	295	0.413541739678979	63920	2459	369.35	17.4444205351685	0.517768276442139	63031.928	1	0.002	**	0.1199675	0.1073799;0.1334677	1.756e-05	***
age	cat.1	13_Amniota/Euteleostemi?	22	0.030840400925212	63920	191	28.449	4.99423080577394	0.0398808439055162	63031.928	123	0.246	ns	0.1151832	0.07360952;0.16918387	0.2221	ns
age	cat.1	14_Tetrapoda	1081	1.51538515455246	63920	8931	1253.395	31.4173204303458	1.75705474171164	63031.928	1	0.002	**	0.1210391	0.1143428;0.1279836	9.614e-08	***
age	cat.1	12_Amniota	4843	6.78909371276372	63920	36530	4755.421	55.7562240069709	6.66632228218967	63031.928	943	0.118	ns	0.132576	0.1291140;0.1360964	0.1737	ns
age	cat.1	03_Primates/Indep	1894	2.65507815237962	63920	25104	3559.912	51.1519381526915	4.99041424265788	63031.928	1	0.002	**	0.07544614	0.07220842;0.07878255	2.2e-16	***
age	cat.1	08_Eutheria/Theria?	18173	25.4755730006308	63920	259031	21230.781	93.6635997007851	29.7620817270625	63031.928	1	0.002	**	0.07015763	0.06917692;0.07114796	2.2e-16	***
age	cat.1	11_Mammalia	29441	41.2714656199622	63920	619071	33041.23	98.7014847055661	46.3183991028247	63031.928	1	0.002	**	0.04755674	0.04702790;0.04808983	2.2e-16	***
age	cat.1	02_Simiiformes	15364	21.5378145370435	63920	154323	15100.029	86.9081882919681	21.1677703791967	63031.928	1000	0.004	**	0.09955742	0.0980679;0.1010620	0.02397	*
age	cat.1	02_Hominoidea	5662	7.93719772902502	63920	64786	8658.207	78.4814722880025	12.1373897806126	63031.928	1	0.002	**	0.08739542	0.08523155;0.08959634	2.2e-16	***
age	cat.1	04_Euarchontoglires	4654	6.52414663208804	63920	55401	6908.558	67.6931828399507	9.68466811523095	63031.928	1	0.002	**	0.0840057	0.08170863;0.08634647	2.2e-16	***
age	cat.1	02_Catarrhini	2906	4.07373659493937	63920	30292	4344.15	58.8452229179248	6.08978762178454	63031.928	1	0.002	**	0.09593292	0.09263886;0.09930470	2.2e-16	***
DNA?	tot	tot	628	0.880353262774234	63920	4312	623.436	22.3471093722946	0.873955281418659	63031.928	597	0.81	ns	0.1456401	0.1352382;0.1565244	0.8455	ns
DNA?	PiggyBac?	tot	52	0.0728954930959557	63920	294	43.066	6.09760812325823	0.0603714866475082	63031.928	934	0.136	ns	0.1768707	0.1350075;0.2253843	0.1381	ns
DNA?	PiggyBac?	EUTREP4	52	0.0728954930959557	63920	294	43.066	6.09760812325823	0.0603714866475082	63031.928	934	0.136	ns	0.1768707	0.1350075;0.2253843	0.1381	ns
DNA?	hAT-Tip100?	tot	71	0.0995303848040934	63920	520	79.358	8.12673857582979	0.111246933482863	63031.928	163	0.326	ns	0.1365385	0.1082009;0.1690818	0.3295	ns
DNA?	hAT-Tip100?	Eutr16	71	0.0995303848040934	63920	520	79.358	8.12673857582979	0.111246933482863	63031.928	163	0.326	ns	0.1365385	0.1082009;0.1690818	0.3295	ns
DNA?	DNA?	Eulor12	13	0.0182238732739889	63920	60	8.986	2.73665732112979	0.0125969019415434	63031.928	947	0.11	ns	0.2166667	0.1207160;0.3419562	0.1481	ns
DNA?	DNA?	Eulor2C	4	0.00560734562276582	63920	38	5.39317953861585	2.13732220446177	0.00756035541966194	63031.928	358	0.716	ns	0.1052632	0.02943452;0.24804938	0.6466	ns
DNA?	DNA?	UCON83	4	0.00560734562276582	63920	50	7.15415415415415	2.44093765047106	0.0100289537452221	63031.928	134	0.268	ns	0.08	0.02222796;0.19234278	0.309	ns
DNA?	DNA?	Eulor6D	12	0.0168220368682975	63920	75	11.431	3.17163968607694	0.016024391953459	63031.928	631	0.742	ns	0.16	0.08550203;0.26281273	0.872	ns
DNA?	DNA?	tot	512	0.717740239714025	63920	3498	504.68	20.170633466861	0.707478797224364	63031.928	666	0.672	ns	0.1463694	0.1348118;0.1585213	0.7182	ns
DNA?	DNA?	UCON7	25	0.0350459101422864	63920	127	18.682	3.93578027414722	0.0261891077311278	63031.928	952	0.1	ns	0.1968504	0.1316285;0.2767242	0.1312	ns
DNA?	DNA?	Eulor6C	1	0.00140183640569146	63920	21	3.1993769470405	1.47667929219029	0.00448500307989136	63031.928	119	0.238	ns	0.04761905	0.001204883;0.238159910	0.2363	ns
DNA?	DNA?	MER133B	6	0.00841101843414874	63920	40	6.01903807615231	2.18562786953896	0.00843770670239336	63031.928	614	0.776	ns	0.15	0.05710226;0.29835267	1	ns
DNA?	DNA?	Eulor6E	8	0.0112146912455316	63920	31	4.54070351758794	1.87246851443838	0.00636532349840603	63031.928	965	0.074	ns	0.2580645	0.1185640;0.4461339	0.1201	ns
DNA?	DNA?	Eulor7	0	0	63920	12	1.98197115384615	1.05830596379575	0.00277839931849184	63031.928	1	0.002	**	0	0.0000000;0.2646485	0.2366	ns
DNA?	DNA?	Eulor2A	9	0.0126165276512231	63920	67	9.883	2.85823030571024	0.0138543491974487	63031.928	460	0.92	ns	0.1343284	0.06330823;0.23974175	0.8645	ns
DNA?	DNA?	MER123	6	0.00841101843414874	63920	46	6.65265265265265	2.29499552928308	0.00932593068290832	63031.928	482	0.964	ns	0.1304348	0.04940735;0.26256502	1	ns
DNA?	DNA?	Eulor6A	3	0.00420550921707437	63920	30	3.89452332657201	1.77890356522752	0.00545948458200324	63031.928	438	0.876	ns	0.1	0.02111714;0.26528845	0.7906	ns
DNA?	DNA?	UCON21	5	0.00700918202845728	63920	28	4.32454361054767	1.84367378899527	0.00606230267126609	63031.928	737	0.53	ns	0.1785714	0.06064291;0.36893335	0.7922	ns
DNA?	DNA?	UCON100	4	0.00560734562276582	63920	19	2.85005279831045	1.42044401589201	0.0039953077708144	63031.928	827	0.35	ns	0.2105263	0.06052454;0.45565308	0.5143	ns
DNA?	DNA?	Eulor5A	14	0.0196257096796804	63920	126	17.663	3.81601794977342	0.0247606364337282	63031.928	210	0.42	ns	0.1111111	0.06209326;0.17939528	0.4404	ns
DNA?	DNA?	Eulor2B	9	0.0126165276512231	63920	57	8.203	2.59355306818995	0.011499264035887	63031.928	689	0.626	ns	0.1578947	0.07483117;0.27868263	0.7071	ns
DNA?	DNA?	Eulor6B	6	0.00841101843414874	63920	64	9.168	2.83369119803232	0.0128520361673793	63031.928	169	0.338	ns	0.09375	0.03518733;0.19296910	0.3699	ns
DNA?	DNA?	MER133A	6	0.00841101843414874	63920	54	7.796	2.52244856176429	0.0109287166187706	63031.928	323	0.646	ns	0.1111111	0.04188376;0.22631316	0.6972	ns
DNA?	DNA?	MER131	163	0.228499334127707	63920	1106	162.19	11.8093759937332	0.227363846639097	63031.928	554	0.896	ns	0.1473779	0.1269942;0.1696571	0.9323	ns
DNA?	DNA?	Eulor3	0	0	63920	37	5.456	2.10297087152592	0.00764841942945258	63031.928	1	0.002	**	0	0.00000000;0.09489059	0.00442	**
DNA?	DNA?	UCON62	5	0.00700918202845728	63920	24	3.50566426364573	1.62541631353925	0.00491436779091011	63031.928	860	0.284	ns	0.2083333	0.07131862;0.42151284	0.3829	ns
DNA?	DNA?	UCON2	14	0.0196257096796804	63920	135	20.011	4.05133216267097	0.0280521483142917	63031.928	82	0.164	ns	0.1037037	0.05786621;0.16787390	0.1814	ns
DNA?	DNA?	MER124	137	0.192051587579729	63920	747	108.202	9.07234829046501	0.151681502768627	63031.928	1000	0.004	**	0.1834003	0.1562734;0.2130530	0.003562	**
DNA?	DNA?	UCON14	12	0.0168220368682975	63920	98	14.734	3.50335803444603	0.0206546576014579	63031.928	278	0.556	ns	0.122449	0.06490049;0.20412687	0.5709	ns
DNA?	DNA?	Eulor10	4	0.00560734562276582	63920	39	5.59118236472946	2.21809880115487	0.0078379229897378	63031.928	337	0.674	ns	0.1025641	0.02866011;0.24220973	0.6475	ns
DNA?	DNA?	MER134	13	0.0182238732739889	63920	89	13.466	3.40476672276332	0.0188771290390411	63031.928	516	0.972	ns	0.1460674	0.08013102;0.23682024	1	ns
DNA?	DNA?	Eulor5B	8	0.0112146912455316	63920	43	6.072	2.27991535237912	0.00851195065535852	63031.928	858	0.288	ns	0.1860465	0.0839124;0.3340145	0.3809	ns
DNA?	DNA?	UCON58	39	0.0546716198219668	63920	235	34.7	5.24762208410034	0.0486437232774935	63031.928	822	0.36	ns	0.1659574	0.1207527;0.2198111	0.4087	ns
snRNA	tot	tot	559	0.783626550781524	63920	4380	621.641	22.3412454946059	0.871438985070442	63031.928	4	0.008	**	0.1276256	0.1178804;0.1378702	0.006366	**
snRNA	snRNA	U14	0	0	63920	7	1.72473404255319	0.883356951109753	0.00241779497098646	63031.928	1	0.002	**	0	0.0000000;0.4096164	0.2053	ns
snRNA	snRNA	U4	22	0.030840400925212	63920	162	23.869	4.39968137439475	0.0334604331674494	63031.928	384	0.768	ns	0.1358025	0.08710384;0.19835928	0.7405	ns
snRNA	snRNA	U2	151	0.21167729725941	63920	1087	154.113	11.3511708682444	0.216041213990327	63031.928	429	0.858	ns	0.1389144	0.1188932;0.1609123	0.8279	ns
snRNA	snRNA	U5	37	0.0518679470105839	63920	214	30.331	5.21580709417475	0.0425191000210275	63031.928	912	0.18	ns	0.1728972	0.1247532;0.2303509	0.2019	ns
snRNA	snRNA	U3	31	0.0434569285764351	63920	229	33.762	5.18403609461106	0.0473288007289549	63031.928	328	0.656	ns	0.1353712	0.09386607;0.18661431	0.709	ns
snRNA	snRNA	U13	22	0.030840400925212	63920	176	26.945	4.73734286466765	0.0377724819513563	63031.928	168	0.336	ns	0.125	0.08002149;0.18311673	0.3462	ns
snRNA	snRNA	tot	559	0.783626550781524	63920	4380	621.641	22.3412454946059	0.871438985070442	63031.928	4	0.008	**	0.1276256	0.1178804;0.1378702	0.006366	**
snRNA	snRNA	U6	194	0.271956262704142	63920	1710	244.814	14.0048398612601	0.343189177822948	63031.928	1	0.002	**	0.1134503	0.09879939;0.12944199	0.0003707	***
snRNA	snRNA	U17	2	0.00280367281138291	63920	9	1.88475836431227	0.960951327563837	0.00264212289102442	63031.928	623	0.758	ns	0.2222222	0.02814497;0.60009357	1	ns
snRNA	snRNA	U8	3	0.00420550921707437	63920	29	4.61010101010101	1.94242168748995	0.00646260742987455	63031.928	309	0.618	ns	0.1034483	0.02186374;0.27351520	0.6108	ns
snRNA	snRNA	U1	36	0.0504661106048924	63920	204	27.067	4.98973029415504	0.0379435059928506	63031.928	961	0.082	ns	0.1764706	0.1267644;0.2358413	0.07827	ns
snRNA	snRNA	U7	37	0.0518679470105839	63920	245	36.478	5.63073895871769	0.0511361884068129	63031.928	603	0.798	ns	0.1510204	0.1086148;0.2021030	0.9284	ns
snRNA	snRNA	U13_	32	0.0448587649821266	63920	308	45.376	6.11850145542682	0.0636097287446555	63031.928	13	0.026	*	0.1038961	0.07215705;0.14349830	0.02988	*
Retroposon	tot	tot	614	0.860727553094554	63920	5565	883.025	27.8729488263491	1.2378565921357	63031.928	1	0.002	**	0.1103324	0.1022169;0.1188590	2.2e-16	***
Retroposon	SVA	tot	614	0.860727553094554	63920	5565	883.025	27.8729488263491	1.2378565921357	63031.928	1	0.002	**	0.1103324	0.1022169;0.1188590	2.2e-16	***
Retroposon	SVA	SVA_D	147	0.206069951636644	63920	1433	249.759	15.0457733033	0.350121258849092	63031.928	1	0.002	**	0.102582	0.08735073;0.11946367	3.114e-14	***
Retroposon	SVA	SVA_B	99	0.138781804163454	63920	801	126.149	10.3859841935017	0.176840260741571	63031.928	4	0.008	**	0.1235955	0.1015979;0.1484055	0.007595	**
Retroposon	SVA	SVA_E	86	0.120557930889465	63920	686	105.231	9.56070321922221	0.147516646807318	63031.928	21	0.042	*	0.1253644	0.1015110;0.1524934	0.0439	*
Retroposon	SVA	SVA_C	48	0.0672881474731899	63920	486	78.827	8.61099414819336	0.11050255835144	63031.928	1	0.002	**	0.09876543	0.07372228;0.12881255	7.675e-05	***
Retroposon	SVA	SVA_A	162	0.227097497722016	63920	1186	178.892	12.4345065423986	0.250777318286956	63031.928	97	0.194	ns	0.1365936	0.1175472;0.1574617	0.1806	ns
Retroposon	SVA	SVA_F	87	0.121959767295157	63920	973	159.528	11.33285708238	0.223632158127147	63031.928	1	0.002	**	0.08941418	0.07223558;0.10912299	1.969e-11	***
tot	tot	tot	63920	89.6053830517979	63920	4687922	63031.928	30.3839760729566	88.3604513913226	63031.928	1001	0.002	**	0.01363504	0.01353025;0.01374043	0.000378	***
rRNA	tot	tot	273	0.382701338753767	63920	1766	252.676	14.2731477518712	0.354210415644494	63031.928	935	0.134	ns	0.1545866	0.1380274;0.1723021	0.174	ns
rRNA	rRNA	tot	273	0.382701338753767	63920	1766	252.676	14.2731477518712	0.354210415644494	63031.928	935	0.134	ns	0.1545866	0.1380274;0.1723021	0.174	ns
rRNA	rRNA	SSU-rRNA_Hsa	14	0.0196257096796804	63920	80	10.177	3.06840122638584	0.0142664891007219	63031.928	909	0.186	ns	0.175	0.09911051;0.27615404	0.237	ns
rRNA	rRNA	5S	188	0.263545244269994	63920	1275	184.209	12.2169789053421	0.258230882456017	63031.928	633	0.738	ns	0.147451	0.1284274;0.1681156	0.7501	ns
rRNA	rRNA	LSU-rRNA_Hsa	71	0.0995303848040934	63920	411	58.989	7.01242134023999	0.0826929277353333	63031.928	962	0.08	ns	0.1727494	0.1374544;0.2128359	0.09155	ns
tRNA	tot	tot	236	0.330833391743184	63920	1997	263.651	14.5744163729671	0.369595570196958	63031.928	29	0.058	ns	0.1181773	0.1043368;0.1331494	0.06903	ns
tRNA	tRNA	tRNA-Arg-AGA	6	0.00841101843414874	63920	41	6.28485456369107	2.29656223436181	0.00881033793185824	63031.928	558	0.888	ns	0.1463415	0.05565736;0.29173049	1	ns
tRNA	tRNA	tRNA-His-CAY_	15	0.0210275460853718	63920	44	7.765	2.53657430587184	0.0108852596901942	63031.928	998	0.008	**	0.3409091	0.2049173;0.4991950	0.008595	**
tRNA	tRNA	tRNA-Thr-ACG_	2	0.00280367281138291	63920	12	2.0950744558992	1.04327731023705	0.00293695164491371	63031.928	609	0.786	ns	0.1666667	0.02086253;0.48413775	1	ns
tRNA	tRNA	tRNA-Arg-CGA_	0	0	63920	2	1.0551724137931	0.228711157795233	0.0014791791039365	63031.928	1	0.002	**	0	0.0000000;0.8418861	0.2232	ns
tRNA	tRNA	tRNA-Leu-TTA(m)	2	0.00280367281138291	63920	27	3.5625	1.68315561387319	0.00499404219527581	63031.928	289	0.578	ns	0.07407407	0.009100073;0.242898347	0.5695	ns
tRNA	tRNA	tRNA-Thr-ACY	0	0	63920	13	2.23890784982935	1.15330038026747	0.00313858253287916	63031.928	1	0.002	**	0	0.0000000;0.2470526	0.1435	ns
tRNA	tRNA	tRNA-Ser-TCG	0	0	63920	7	1.59590043923865	0.756660087890758	0.00223719133558373	63031.928	1	0.002	**	0	0.0000000;0.4096164	0.3628	ns
tRNA	tRNA	tRNA-Lys-AAA	4	0.00560734562276582	63920	47	5.35814889336016	2.06892779708978	0.00751124818582766	63031.928	367	0.734	ns	0.08510638	0.02367709;0.20379270	0.817	ns
tRNA	tRNA	tRNA-Ser-TCA_	1	0.00140183640569146	63920	4	1.23006833712984	0.447629723933295	0.00172435457647696	63031.928	344	0.688	ns	0.25	0.006309463;0.805879550	1	ns
tRNA	tRNA	tRNA-Arg-CGY_	6	0.00841101843414874	63920	40	5.80561122244489	2.27944646916124	0.00813851716891412	63031.928	636	0.732	ns	0.15	0.05710226;0.29835267	0.8248	ns
tRNA	tRNA	tRNA-Cys-TGY	20	0.0280367281138291	63920	136	18.823	3.98566889700544	0.0263867666643303	63031.928	666	0.672	ns	0.1470588	0.09220117;0.21794454	0.7109	ns
tRNA	tRNA	tRNA-Glu-GAA	14	0.0196257096796804	63920	95	14.094	3.44107614054165	0.0197574823018154	63031.928	558	0.888	ns	0.1473684	0.08297541;0.23488221	1	ns
tRNA	tRNA	tRNA-Ala-GCY	2	0.00280367281138291	63920	28	4.52213279678068	1.95930734582367	0.00633929038589848	63031.928	148	0.296	ns	0.07142857	0.008770497;0.235034773	0.3013	ns
tRNA	tRNA	tRNA-Thr-ACG	0	0	63920	3	1.16502463054187	0.403513427052423	0.00163317394062083	63031.928	1	0.002	**	0	0.0000000;0.7075982	0.2874	ns
tRNA	tRNA	tRNA-Gly-GGY	4	0.00560734562276582	63920	37	5.609	2.14446210451892	0.00786290039952338	63031.928	310	0.62	ns	0.1081081	0.03025197;0.25417594	0.6462	ns
tRNA	tRNA	tRNA-Met	5	0.00700918202845728	63920	50	6.71771771771772	2.31454328489049	0.00941714125985522	63031.928	310	0.62	ns	0.1	0.03327509;0.21813537	0.6769	ns
tRNA	tRNA	tRNA-Ile-ATC	2	0.00280367281138291	63920	9	1.45408163265306	0.672861878444941	0.00203838456950033	63031.928	539	0.926	ns	0.2222222	0.02814497;0.60009357	0.6449	ns
tRNA	tRNA	tRNA-Met_	1	0.00140183640569146	63920	48	5.40521564694082	2.04327992454193	0.00757722807449474	63031.928	13	0.026	*	0.02083333	0.0005273153;0.1106961606	0.03887	*
tRNA	tRNA	tRNA-Thr-ACA	3	0.00420550921707437	63920	25	3.78194726166329	1.67820264661457	0.0053016713558047	63031.928	457	0.914	ns	0.12	0.0254654;0.3121903	1	ns
tRNA	tRNA	tRNA-Trp-TGG	4	0.00560734562276582	63920	13	2.28076062639821	1.17577692632832	0.00319725327875266	63031.928	849	0.306	ns	0.3076923	0.09092039;0.61426166	0.2627	ns
tRNA	tRNA	tRNA-Lys-AAG	13	0.0182238732739889	63920	73	10.644	3.0183396718021	0.0149211467021799	63031.928	821	0.362	ns	0.1780822	0.09837318;0.28525379	0.4083	ns
tRNA	tRNA	tRNA-Leu-TTG	3	0.00420550921707437	63920	26	2.5310119695321	1.31061784182406	0.00354806472213093	63031.928	735	0.534	ns	0.1153846	0.02445808;0.30154040	0.7363	ns
tRNA	tRNA	tRNA-Gln-CAG	17	0.0238312188967547	63920	79	11.066	3.04876022982112	0.0155127216653817	63031.928	976	0.052	ns	0.2151899	0.1306409;0.3220296	0.07194	ns
tRNA	tRNA	tRNA-Ile-ATT	10	0.0140183640569146	63920	53	8.359	2.66218072380637	0.0117179505151749	63031.928	806	0.392	ns	0.1886792	0.09436978;0.31972435	0.5701	ns
tRNA	tRNA	tRNA-Arg-AGG	3	0.00420550921707437	63920	20	2.74356223175966	1.45084566376107	0.00384602541776079	63031.928	663	0.678	ns	0.15	0.03207094;0.37892683	0.7489	ns
tRNA	tRNA	tRNA-Glu-GAG_	11	0.015420200462606	63920	96	13.169	3.22689507915145	0.0184607836265508	63031.928	322	0.644	ns	0.1145833	0.05860797;0.19577809	0.6557	ns
tRNA	tRNA	tRNA-Arg-CGG	1	0.00140183640569146	63920	17	1.37384898710866	0.618157982077533	0.00192591152605125	63031.928	376	0.752	ns	0.05882353	0.001488174;0.286889397	1	ns
tRNA	tRNA	tRNA-Gln-CAA	1	0.00140183640569146	63920	24	3.67109295199183	1.69689115790629	0.00514627174877946	63031.928	101	0.202	ns	0.04166667	0.001054352;0.211201683	0.1618	ns
tRNA	tRNA	tRNA-Val-GTG	8	0.0112146912455316	63920	38	6.22222222222222	2.29547491313242	0.0087225376354135	63031.928	835	0.334	ns	0.2105263	0.09554112;0.37318828	0.3869	ns
tRNA	tRNA	tRNA-Arg-CGA	0	0	63920	8	1.54913294797688	0.738960704614911	0.00217163096373012	63031.928	1	0.002	**	0	0.0000000;0.3694166	0.368	ns
tRNA	tRNA	tRNA-Tyr-TAT	0	0	63920	5	1.31204379562044	0.573071060595108	0.00183927075856233	63031.928	1	0.002	**	0	0.0000000;0.5218238	0.3353	ns
tRNA	tRNA	tRNA-Tyr-TAC	4	0.00560734562276582	63920	34	4.5784708249497	1.92988352722503	0.00641826708481068	63031.928	516	0.972	ns	0.1176471	0.03300168;0.27450349	1	ns
tRNA	tRNA	tRNA-Ala-GCY_	6	0.00841101843414874	63920	82	3.08568443051202	1.50555938974322	0.00432562477116705	63031.928	936	0.132	ns	0.07317073	0.02732492;0.15248728	0.1319	ns
tRNA	tRNA	tRNA-Pro-CCA	0	0	63920	9	1.6248275862069	0.810798242038792	0.0022777424633166	63031.928	1	0.002	**	0	0.0000000;0.3362671	0.3784	ns
tRNA	tRNA	tRNA-Leu-TTA	3	0.00420550921707437	63920	13	2.31888888888889	1.14929919590186	0.00325070286519785	63031.928	770	0.464	ns	0.2307692	0.05038107;0.53813154	0.7141	ns
tRNA	tRNA	tRNA-Val-GTY	4	0.00560734562276582	63920	29	4.35519677093845	1.92353072266602	0.00610527338745138	63031.928	558	0.888	ns	0.137931	0.03889483;0.31664061	1	ns
tRNA	tRNA	tRNA-Leu-CTG	0	0	63920	16	2.75026232948583	1.35680762339738	0.00385541785867503	63031.928	1	0.002	**	0	0.0000000;0.2059072	0.09216	ns
tRNA	tRNA	tRNA-Thr-ACY_	0	0	63920	12	1.86496350364964	0.908754919737723	0.00261437373470195	63031.928	1	0.002	**	0	0.0000000;0.2646485	0.2341	ns
tRNA	tRNA	tRNA-Met-i	7	0.00981285483984019	63920	40	5.92176529588766	2.2454545100952	0.00830134617773556	63031.928	770	0.464	ns	0.175	0.07338273;0.32779013	0.6542	ns
tRNA	tRNA	tRNA-Asn-AAT	1	0.00140183640569146	63920	2	1	0	0.00140183640569146	63031.928	191	0.382	ns	0.5	0.01257912;0.98742088	1	ns
tRNA	tRNA	tot	236	0.330833391743184	63920	1997	263.651	14.5744163729671	0.369595570196958	63031.928	29	0.058	ns	0.1181773	0.1043368;0.1331494	0.06903	ns
tRNA	tRNA	tRNA-Gly-GGA	15	0.0210275460853718	63920	107	16.178	3.57254518223059	0.0226789093712764	63031.928	446	0.892	ns	0.1401869	0.08063647;0.22065660	0.8926	ns
tRNA	tRNA	tRNA-Asn-AAC	8	0.0112146912455316	63920	46	8.202	2.50868281962658	0.0114978621994813	63031.928	566	0.872	ns	0.173913	0.07820342;0.31419065	1	ns
tRNA	tRNA	tRNA-Ile-ATA	8	0.0112146912455316	63920	65	9.363	2.88817807147907	0.0131253942664891	63031.928	408	0.816	ns	0.1230769	0.0546631;0.2281859	0.7266	ns
tRNA	tRNA	tRNA-Leu-CTA_	1	0.00140183640569146	63920	7	1.57100591715976	0.735946572111029	0.00220229328823125	63031.928	378	0.756	ns	0.1428571	0.003610297;0.578723197	1	ns
tRNA	tRNA	tRNA-Phe-TTY	6	0.00841101843414874	63920	87	6.65765765765766	2.3744884311232	0.00933294688113501	63031.928	499	0.998	ns	0.06896552	0.02572816;0.14408659	1	ns
tRNA	tRNA	tRNA-Ser-TCA(m)	3	0.00420550921707437	63920	31	4.51014198782961	1.941896759744	0.00632248123337718	63031.928	319	0.638	ns	0.09677419	0.02041986;0.25753906	0.6121	ns
tRNA	tRNA	tRNA-Ala-GCA	1	0.00140183640569146	63920	40	2.02289156626506	1.0387922491243	0.00283576304235657	63031.928	308	0.616	ns	0.025	0.0006327449;0.1315858585	0.7224	ns
tRNA	tRNA	tRNA-Leu-CTY	4	0.00560734562276582	63920	30	3.0125260960334	1.4563842398822	0.00422306875451518	63031.928	816	0.372	ns	0.1333333	0.0375535;0.3072184	0.5373	ns
tRNA	tRNA	tRNA-Leu-CTA	0	0	63920	1	1.00877192982456	0.0936585811581696	0.0014141332162677	63031.928	1	0.002	**	na	na	na	na
tRNA	tRNA	tRNA-SeC(e)-TGA	0	0	63920	3	1.18997361477573	0.418873204211894	0.00166814833500487	63031.928	1	0.002	**	0	0.0000000;0.7075982	0.282	ns
tRNA	tRNA	tRNA-Ser-TCY	4	0.00560734562276582	63920	15	2.73425827107791	1.37857162758054	0.00383298278695999	63031.928	826	0.352	ns	0.2666667	0.07787155;0.55100324	0.4987	ns
tRNA	tRNA	tRNA-Val-GTA	1	0.00140183640569146	63920	12	2.28224917309813	1.14690494903754	0.00319933997770817	63031.928	260	0.52	ns	0.08333333	0.002107593;0.384796165	0.4837	ns
tRNA	tRNA	tRNA-Gly-GGG	6	0.00841101843414874	63920	47	7.62662662662663	2.44288089473546	0.010691282857821	63031.928	328	0.656	ns	0.1276596	0.04832222;0.25741418	0.692	ns
tRNA	tRNA	tRNA-Glu-GAG	3	0.00420550921707437	63920	18	2.4896401308615	1.25083010918985	0.0034900681725121	63031.928	734	0.536	ns	0.1666667	0.03578508;0.41417749	0.7296	ns
tRNA	tRNA	tRNA-Ser-AGY	2	0.00280367281138291	63920	14	2.44334433443344	1.20769022325929	0.00342516903964876	63031.928	509	0.986	ns	0.1428571	0.01779452;0.42812916	1	ns
tRNA	tRNA	tRNA-His-CAY	0	0	63920	1	1	0	0.00140183640569146	63031.928	1	0.002	**	0	0.000;0.975	2.2e-16	***
tRNA	tRNA	tRNA-Gln-CAA_	4	0.00560734562276582	63920	34	4.70996978851964	1.93973500099534	0.00660260711925371	63031.928	474	0.948	ns	0.1176471	0.03300168;0.27450349	1	ns
tRNA	tRNA	tRNA-Pro-CCY	2	0.00280367281138291	63920	17	2.49347826086957	1.25435514195949	0.00349544860288717	63031.928	509	0.986	ns	0.1176471	0.01457932;0.36440916	1	ns
tRNA	tRNA	tRNA-Asp-GAY	4	0.00560734562276582	63920	49	6.7	2.39493961003941	0.00939230391813275	63031.928	174	0.348	ns	0.08163265	0.02269088;0.19601418	0.4022	ns
tRNA	tRNA	tRNA-Ser-TCA	0	0	63920	1	1.00558659217877	0.0747435092751934	0.00140966789399141	63031.928	1	0.002	**	na	na	na	na
tRNA	tRNA	tRNA-Pro-CCG	0	0	63920	4	1.32854209445585	0.572758225924627	0.00186239867450179	63031.928	1	0.002	**	0	0.0000000;0.6023646	0.309	ns
tRNA	tRNA	tRNA-Ala-GCG	1	0.00140183640569146	63920	11	1.62887989203779	0.745202648214526	0.00228342313315734	63031.928	383	0.766	ns	0.09090909	0.002298972;0.412779917	1	ns
LTR?	tot	tot	1074	1.50557229971262	63920	8420	1207.755	31.8912217549755	1.69307492815588	63031.928	1	0.002	**	0.1275534	0.1204985;0.1348673	2.512e-05	***
LTR?	LTR?	MER129	16	0.0224293824910633	63920	122	18.845	4.1245590051528	0.0264176070652555	63031.928	289	0.578	ns	0.1311475	0.07685792;0.20422375	0.5329	ns
LTR?	LTR?	Eutr18	153	0.214480970070793	63920	676	95.623	9.03662168797232	0.134047802621434	63031.928	1001	0.002	**	0.2263314	0.1952989;0.2597740	3.721e-09	***
LTR?	LTR?	MamRep605	404	0.566341907899348	63920	3549	520.67	20.9179028264943	0.72989416135137	63031.928	1	0.002	**	0.1138349	0.1035659;0.1247447	1.198e-08	***
LTR?	LTR?	MamRep1151	126	0.176631387117123	63920	1260	187.668	12.6454609913472	0.263079834583304	63031.928	1	0.002	**	0.1	0.08398668;0.11790640	3.791e-07	***
LTR?	LTR?	MamRep605b	328	0.459802341066798	63920	2374	347.599	17.0166908289117	0.487276932781944	63031.928	124	0.248	ns	0.1381634	0.1245248;0.1527014	0.2699	ns
LTR?	LTR?	tot	1074	1.50557229971262	63920	8420	1207.755	31.8912217549755	1.69307492815588	63031.928	1	0.002	**	0.1275534	0.1204985;0.1348673	2.512e-05	***
LTR?	LTR?	UCON51	5	0.00700918202845728	63920	42	6.242	2.31101206763979	0.00875026284432607	63031.928	402	0.804	ns	0.1190476	0.03980553;0.25631668	0.8275	ns
LTR?	LTR?	Eutr5	79	0.110745076049625	63920	397	60.365	7.05957595133112	0.0846218546295647	63031.928	994	0.016	*	0.1989924	0.1608305;0.2417098	0.01169	*
LINE	Penelope	tot	126	0.176631387117123	63920	1097	157.105	11.5422354073289	0.220235508516156	63031.928	4	0.008	**	0.1148587	0.09658725;0.13522392	0.00659	**
LINE	Penelope	Penelope1_Vert	126	0.176631387117123	63920	1097	157.105	11.5422354073289	0.220235508516156	63031.928	4	0.008	**	0.1148587	0.09658725;0.13522392	0.00659	**
LINE	L1-Tx1	tot	19	0.0266348917081377	63920	189	28.182	4.93895426879711	0.0395065535851966	63031.928	35	0.07	ns	0.1005291	0.06161752;0.15253307	0.06548	ns
LINE	L1-Tx1	MARE6	19	0.0266348917081377	63920	189	28.182	4.93895426879711	0.0395065535851966	63031.928	35	0.07	ns	0.1005291	0.06161752;0.15253307	0.06548	ns
LINE	RTE-X	tot	1598	2.24013457629495	63920	15596	2178.027	41.1630497857929	3.05323754117894	63031.928	1	0.002	**	0.1024622	0.0977452;0.1073280	2.2e-16	***
LINE	RTE-X	L5	85	0.119156094483774	63920	737	111.503	9.64214509131458	0.156308964743814	63031.928	2	0.004	**	0.1153324	0.09316955;0.14062628	0.005479	**
LINE	RTE-X	L4_C_Mam	539	0.755589822667695	63920	5015	732.183	25.2287931340959	1.02640078502839	63031.928	1	0.002	**	0.1074776	0.09903618;0.11637885	1.12e-15	***
LINE	RTE-X	L4_B_Mam	365	0.511670288077381	63920	3247	472.374	19.9596721544346	0.662191070302096	63031.928	1	0.002	**	0.1124115	0.1017455;0.1237810	3.66e-08	***
LINE	RTE-X	L4_A_Mam	690	0.967267119927104	63920	6597	951.371	28.4487731139972	1.33366650311909	63031.928	1	0.002	**	0.104593	0.09730841;0.11222916	2.2e-16	***
LINE	L1	L1M2	811	1.13688932501577	63920	9096	1299.587	32.845749713993	1.82180836896334	63031.928	1	0.002	**	0.08916007	0.08338098;0.09520382	2.2e-16	***
LINE	L1	L1P	10	0.0140183640569146	63920	161	20.233	4.16341747186672	0.0283633559963552	63031.928	10	0.02	*	0.0621118	0.03018396;0.11125799	0.01212	*
LINE	L1	L1MEg1	68	0.095324875587019	63920	1013	147.191	11.3686307339435	0.206337702390131	63031.928	1	0.002	**	0.06712734	0.05250056;0.08432709	1.481e-14	***
LINE	L1	L1MB7	1982	2.77843975608047	63920	23185	3236.272	49.3199804995549	4.5367239083199	63031.928	1	0.002	**	0.08548631	0.08191781;0.08915911	2.2e-16	***
LINE	L1	L1P2	113	0.158407513843135	63920	1631	267.407	15.6940643128112	0.374860867736735	63031.928	1	0.002	**	0.06928265	0.05743646;0.08270582	2.2e-16	***
LINE	L1	L1MB1	414	0.580360271956263	63920	6197	892	26.4600478860892	1.25043807387678	63031.928	1	0.002	**	0.06680652	0.06071427;0.07331024	2.2e-16	***
LINE	L1	L1MCb	120	0.168220368682975	63920	2145	323.617	16.6131968419479	0.453658092100652	63031.928	1	0.002	**	0.05594406	0.04659787;0.06652533	2.2e-16	***
LINE	L1	L1M3b	53	0.0742973295016472	63920	564	85.194	9.06192487733608	0.119428050746478	63031.928	1	0.002	**	0.09397163	0.07118419;0.12111400	7.72e-05	***
LINE	L1	L1MEh	242	0.339244410177332	63920	3050	440.008	19.2419902866151	0.616819233195486	63031.928	1	0.002	**	0.07934426	0.06999541;0.08950903	2.2e-16	***
LINE	L1	L1ME2	927	1.29950234807598	63920	12799	1881.784	37.9313871896894	2.63795331884769	63031.928	1	0.002	**	0.07242753	0.06799566;0.07705498	2.2e-16	***
LINE	L1	L1PA16	1151	1.61351370295087	63920	13973	2051.995	40.4622561057731	2.87656129529684	63031.928	1	0.002	**	0.08237315	0.07786610;0.08705499	2.2e-16	***
LINE	L1	L1MEd	1210	1.69622205088666	63920	16918	2421.887	43.5683650534816	3.39508936707086	63031.928	1	0.002	**	0.07152146	0.06768272;0.07550827	2.2e-16	***
LINE	L1	L1M4b	263	0.368682974696853	63920	4228	618.444	22.8628864226627	0.866957314081447	63031.928	1	0.002	**	0.06220435	0.05511035;0.06991034	2.2e-16	***
LINE	L1	L1ME3A	1310	1.83640569145581	63920	15879	2288.964	44.0085384380742	3.20875306651714	63031.928	1	0.002	**	0.0824989	0.07826496;0.08688650	2.2e-16	***
LINE	L1	L1MC4	1689	2.36770168921287	63920	23685	3295.44	48.9111306217583	4.61966776477185	63031.928	1	0.002	**	0.07131096	0.06806523;0.07466234	2.2e-16	***
LINE	L1	L1M4	1681	2.35648699796734	63920	20125	2739.74	47.717956823437	3.84066727412911	63031.928	1	0.002	**	0.08352795	0.07974089;0.08743582	2.2e-16	***
LINE	L1	L1MEf	777	1.08922688722226	63920	11271	1648.765	35.3665175775841	2.31129880142987	63031.928	1	0.002	**	0.06893798	0.06432823;0.07377187	2.2e-16	***
LINE	L1	L1MDa	494	0.692507184411579	63920	6954	1004.756	29.1219255982593	1.40850353963692	63031.928	1	0.002	**	0.07103825	0.0651094;0.0773297	2.2e-16	***
LINE	L1	L1ME3G	1712	2.39994392654377	63920	18628	2599.162	45.1390439563056	3.64359991588982	63031.928	1	0.002	**	0.09190466	0.08779317;0.09614404	2.2e-16	***
LINE	L1	L1MEj	160	0.224293824910633	63920	2345	344.946	16.8852656537052	0.483557860797645	63031.928	1	0.002	**	0.06823028	0.05835633;0.07919856	2.2e-16	***
LINE	L1	L1P4e	13	0.0182238732739889	63920	194	26.925	5.09444092401987	0.0377444452232424	63031.928	3	0.006	**	0.06701031	0.03615983;0.11186382	0.002445	**
LINE	L1	L1ME3E	313	0.438774794981426	63920	4540	662.62	23.6565261868946	0.928884839139272	63031.928	1	0.002	**	0.06894273	0.06174196;0.07670374	2.2e-16	***
LINE	L1	L1MC2	490	0.686899838788813	63920	6382	950.833	27.6935017836503	1.33291231513282	63031.928	1	0.002	**	0.07677844	0.07036268;0.08358406	2.2e-16	***
LINE	L1	L1PA2	315	0.441578467792809	63920	4918	873.661	29.0742048625304	1.2247297960328	63031.928	1	0.002	**	0.06405043	0.05736623;0.07125763	2.2e-16	***
LINE	L1	L1MA2	511	0.716338403308334	63920	7417	1091.791	30.236692553528	1.53051237120628	63031.928	1	0.002	**	0.06889578	0.06323459;0.07489855	2.2e-16	***
LINE	L1	L1M3e	83	0.116352421672391	63920	810	111.683	10.0452684592508	0.156561295296839	63031.928	5	0.01	**	0.1024691	0.0824445;0.1254389	0.003067	**
LINE	L1	L1MC5	1215	1.70323123291512	63920	14431	2033.227	39.2707991600205	2.85025162963482	63031.928	1	0.002	**	0.08419375	0.07971281;0.08884315	2.2e-16	***
LINE	L1	L1MEa	31	0.0434569285764351	63920	355	51.14	6.7805882028314	0.071689913787061	63031.928	1	0.002	**	0.08732394	0.06010355;0.12165896	0.001853	**
LINE	L1	L1PB1	1045	1.46491904394757	63920	13093	1972.84	41.0792393296651	2.76559893460433	63031.928	1	0.002	**	0.07981364	0.07522722;0.08458783	2.2e-16	***
LINE	L1	L1MCc	222	0.311207682063503	63920	3179	478.277	19.3433305155921	0.670466110604892	63031.928	1	0.002	**	0.06983328	0.06121535;0.07925239	2.2e-16	***
LINE	L1	L1PA8	741	1.03876077661737	63920	8111	1224.219	32.4552982636947	1.71615476273919	63031.928	1	0.002	**	0.09135742	0.08517323;0.09783697	2.2e-16	***
LINE	L1	L1P4	279	0.391112357187916	63920	3775	538.828	21.9443379934317	0.755348706805916	63031.928	1	0.002	**	0.07390728	0.06576153;0.08271979	2.2e-16	***
LINE	L1	L1M7	222	0.311207682063503	63920	3059	453.642	19.5499881851125	0.635931870750683	63031.928	1	0.002	**	0.07257274	0.06362786;0.08234494	2.2e-16	***
LINE	L1	L1PREC2	682	0.956052428681573	63920	7902	1180.922	31.0701024663142	1.65545945188197	63031.928	1	0.002	**	0.08630726	0.08020579;0.09271582	2.2e-16	***
LINE	L1	L1PA13	693	0.971472629144179	63920	9060	1311.627	32.8175389367006	1.83868647928787	63031.928	1	0.002	**	0.07649007	0.07109893;0.08215534	2.2e-16	***
LINE	L1	L1M2a1	19	0.0266348917081377	63920	120	18.651	4.02733390947639	0.0261456508025513	63031.928	598	0.808	ns	0.1583333	0.09810229;0.23616356	0.8999	ns
LINE	L1	L1MA9	1123	1.5742622835915	63920	16437	2305.958	43.5674690607609	3.23257587439546	63031.928	1	0.002	**	0.06832147	0.06451070;0.07228583	2.2e-16	***
LINE	L1	L1MA4	789	1.10604892409056	63920	10000	1458.261	35.8557458925834	2.04424335880003	63031.928	1	0.002	**	0.0789	0.07368948;0.08435729	2.2e-16	***
LINE	L1	L1PB3	303	0.424756430924511	63920	3601	536.24	21.7523231762394	0.751720754187986	63031.928	1	0.002	**	0.08414329	0.07527785;0.09369042	2.2e-16	***
LINE	L1	HAL1b	390	0.546716198219668	63920	4340	641.646	23.429076072385	0.8994827223663	63031.928	1	0.002	**	0.08986175	0.08151635;0.09876376	2.2e-16	***
LINE	L1	L1MC1	1072	1.50276862690124	63920	13002	1943.283	39.3211019690453	2.72416485596131	63031.928	1	0.002	**	0.08244885	0.07777653;0.08730905	2.2e-16	***
LINE	L1	L1PA4	878	1.2308123641971	63920	11926	1954.27	41.2564078803668	2.73956683255064	63031.928	1	0.002	**	0.07362066	0.06899623;0.07845447	2.2e-16	***
LINE	L1	L1MD3	509	0.713534730496951	63920	5356	798.956	26.4793735050741	1.12000560734562	63031.928	1	0.002	**	0.09503361	0.08730862;0.10320301	2.2e-16	***
LINE	L1	L1PBa	178	0.249526880213079	63920	2167	350.71	18.0999864505339	0.49163804584005	63031.928	1	0.002	**	0.08214121	0.07092079;0.09450630	2.2e-16	***
LINE	L1	L1MA8	811	1.13688932501577	63920	11124	1565.877	36.5764364954639	2.19510338543492	63031.928	1	0.002	**	0.07290543	0.06814148;0.07789433	2.2e-16	***
LINE	L1	L1M3c	120	0.168220368682975	63920	1070	155.518	11.760781946452	0.218010794140324	63031.928	3	0.006	**	0.1121495	0.09386207;0.13260012	0.001766	**
LINE	L1	L1P4b	6	0.00841101843414874	63920	155	21.899	4.2615677819272	0.0306988154482372	63031.928	1	0.002	**	0.03870968	0.01433609;0.08234812	4.3e-05	***
LINE	L1	L1MC	748	1.04857363145721	63920	7862	1129.102	30.3744333642984	1.58281628933903	63031.928	1	0.002	**	0.09514119	0.08874285;0.10184142	2.2e-16	***
LINE	L1	L1M3de	39	0.0546716198219668	63920	499	67.535	7.53734612357603	0.0946730216583725	63031.928	1	0.002	**	0.07815631	0.05616471;0.10529520	8.142e-05	***
LINE	L1	L1MA5	382	0.535501506974136	63920	4447	666.628	23.3392874428149	0.934503399453284	63031.928	1	0.002	**	0.08590061	0.07782627;0.09452349	2.2e-16	***
LINE	L1	HAL1M8	152	0.213079133665101	63920	2197	333.093	16.6824055116057	0.466941893880984	63031.928	1	0.002	**	0.06918525	0.05892654;0.08061020	2.2e-16	***
LINE	L1	L1ME4c	1112	1.5588420831289	63920	9421	1368.168	32.72550587439	1.91794771150207	63031.928	1	0.002	**	0.1180342	0.1115847;0.1247208	1.556e-14	***
LINE	L1	L1M2a	65	0.0911193663699446	63920	489	80.608	8.85441905134022	0.112999228989977	63031.928	46	0.092	ns	0.1329243	0.1041075;0.1662649	0.05874	ns
LINE	L1	L1MC3	924	1.29529683885891	63920	13130	1920.085	38.3297657956052	2.69164505502208	63031.928	1	0.002	**	0.07037319	0.06605574;0.07488221	2.2e-16	***
LINE	L1	L1P4d	16	0.0224293824910633	63920	167	26.398	4.83994018775243	0.037005677437443	63031.928	16	0.032	*	0.09580838	0.0557598;0.1509226	0.02562	*
LINE	L1	L1ME3C	262	0.367281138291161	63920	3264	484.76	20.1085741601625	0.67955421602299	63031.928	1	0.002	**	0.08026961	0.07117431;0.09012503	2.2e-16	***
LINE	L1	L1M4a2	146	0.204668115230953	63920	2051	299.865	15.777506289167	0.420361673792668	63031.928	1	0.002	**	0.07118479	0.06043203;0.08318166	2.2e-16	***
LINE	L1	L1M2c	65	0.0911193663699446	63920	450	72.865	7.81010709099258	0.102144809700708	63031.928	189	0.378	ns	0.1444444	0.1132808;0.1803697	0.3374	ns
LINE	L1	L1M6	418	0.585967617579028	63920	5357	789.107	25.9040261266385	1.10619892058597	63031.928	1	0.002	**	0.07802875	0.07098430;0.08553685	2.2e-16	***
LINE	L1	L1M1	724	1.01492955772061	63920	9983	1429.226	36.6921686363622	2.00354103876078	63031.928	1	0.002	**	0.07252329	0.06751093;0.07778671	2.2e-16	***
LINE	L1	L1PA7	921	1.29109132964183	63920	13116	2117.354	43.8281141231013	2.96818392093643	63031.928	1	0.002	**	0.07021958	0.06590431;0.07472669	2.2e-16	***
LINE	L1	L1P3b	11	0.015420200462606	63920	83	12.7	3.4105177952375	0.0178033223522815	63031.928	390	0.78	ns	0.1325301	0.06805737;0.22477174	0.76	ns
LINE	L1	L1MA10	417	0.584565781173337	63920	5109	732.376	24.2368737680842	1.02667133945469	63031.928	1	0.002	**	0.08162067	0.07425600;0.08946738	2.2e-16	***
LINE	L1	L1MA4A	530	0.742973295016472	63920	6240	944.144	29.4306545531599	1.32353543141515	63031.928	1	0.002	**	0.0849359	0.07813382;0.09212881	2.2e-16	***
LINE	L1	L1MB8	1401	1.96397280437373	63920	16563	2357.52	43.627479378907	3.30485736314572	63031.928	1	0.002	**	0.08458613	0.08039139;0.08892740	2.2e-16	***
LINE	L1	L1PB	149	0.208873624448027	63920	1846	268.64	14.6364143363265	0.376589332024953	63031.928	1	0.002	**	0.08071506	0.06869198;0.09408940	2.2e-16	***
LINE	L1	L1MB4	907	1.27146561996215	63920	9160	1328.944	32.5610055600727	1.86296208032523	63031.928	1	0.002	**	0.09901747	0.09297444;0.10531684	2.2e-16	***
LINE	L1	L1M4c	314	0.440176631387117	63920	3615	518.648	21.0017897135261	0.727059648139062	63031.928	1	0.002	**	0.0868603	0.07787818;0.09651682	2.2e-16	***
LINE	L1	L1MEg	902	1.26445643793369	63920	13185	1911.328	39.9679853865048	2.67936917361744	63031.928	1	0.002	**	0.06841107	0.06415970;0.07285411	2.2e-16	***
LINE	L1	L1P1	263	0.368682974696853	63920	3259	491.687	20.0443210362887	0.689264736805215	63031.928	1	0.002	**	0.0806996	0.07157436;0.09058533	2.2e-16	***
LINE	L1	L1ME3	833	1.16772972594098	63920	9162	1363.186	33.2414861340524	1.91096376252891	63031.928	1	0.002	**	0.09091901	0.08510835;0.09699126	2.2e-16	***
LINE	L1	X9_LINE	97	0.135978131352071	63920	653	93.05	8.86386304429777	0.13044087754959	63031.928	709	0.586	ns	0.1485452	0.1221409;0.1781719	0.6542	ns
LINE	L1	L1PA17	447	0.626620873344081	63920	4789	713.639	24.9023453876499	1.00040513072124	63031.928	1	0.002	**	0.0933389	0.08524517;0.10193224	2.2e-16	***
LINE	L1	L1PA15-16	118	0.165416695871592	63920	1431	211.126	13.8852772721658	0.295964112988014	63031.928	1	0.002	**	0.08245982	0.06872746;0.09793358	1.171e-13	***
LINE	L1	L1ME3B	590	0.827083479357959	63920	8120	1186.165	30.6904166911542	1.66280928015701	63031.928	1	0.002	**	0.0726601	0.06710669;0.07852248	2.2e-16	***
LINE	L1	L1MD1	433	0.6069951636644	63920	6979	1051.088	29.1672931035258	1.47345342398542	63031.928	1	0.002	**	0.06204327	0.05649587;0.06795992	2.2e-16	***
LINE	L1	L1HS	114	0.159809350248826	63920	1571	288.222	17.0524338879088	0.404040092521203	63031.928	1	0.002	**	0.07256525	0.06022715;0.08652788	2.2e-16	***
LINE	L1	L1MEb	152	0.213079133665101	63920	1672	253.232	15.1749944466697	0.354989836686059	63031.928	1	0.002	**	0.09090909	0.07755777;0.10571574	2.285e-13	***
LINE	L1	L1PA11	404	0.566341907899348	63920	4144	644.355	23.9738131868653	0.903280297189318	63031.928	1	0.002	**	0.09749035	0.08862459;0.10692805	2.2e-16	***
LINE	L1	HAL1ME	632	0.885960608397	63920	7407	1063.381	30.0435759432105	1.49068619892059	63031.928	1	0.002	**	0.08532469	0.07905924;0.09191869	2.2e-16	***
LINE	L1	L1PA8A	175	0.245321370996005	63920	2429	397.3	18.6170511788144	0.556949603981215	63031.928	1	0.002	**	0.07204611	0.06207853;0.08305971	2.2e-16	***
LINE	L1	L1MEc	1310	1.83640569145581	63920	17812	2579.429	44.5151497532868	3.61593747809631	63031.928	1	0.002	**	0.07354592	0.06975432;0.07747745	2.2e-16	***
LINE	L1	L1P4c	6	0.00841101843414874	63920	43	6.875	2.46240501104884	0.00963762528912876	63031.928	461	0.922	ns	0.1395349	0.05297657;0.27932480	0.8374	ns
LINE	L1	L1MCa	438	0.614004345692858	63920	7243	1068.826	28.8895886494137	1.49831919814958	63031.928	1	0.002	**	0.06047218	0.05509157;0.06620981	2.2e-16	***
LINE	L1	L1MB2	848	1.18875727202635	63920	8944	1291.112	33.8947239007535	1.80992780542511	63031.928	1	0.002	**	0.09481216	0.08881762;0.10107209	2.2e-16	***
LINE	L1	L1MEi	450	0.630826382561155	63920	5311	776.187	26.8525807342999	1.08808719422443	63031.928	1	0.002	**	0.08472981	0.07737588;0.09254372	2.2e-16	***
LINE	L1	L1MC4a	832	1.16632788953529	63920	9991	1459.493	33.8895330662942	2.04597042125184	63031.928	1	0.002	**	0.08327495	0.07792918;0.08886507	2.2e-16	***
LINE	L1	L1MB5	992	1.39062171444592	63920	9769	1380.734	34.0367999046289	1.93556318777599	63031.928	1	0.002	**	0.1015457	0.0956243;0.1077058	2.2e-16	***
LINE	L1	HAL1	1623	2.27518048643723	63920	21238	2997.875	47.5477250892318	4.20253031471227	63031.928	1	0.002	**	0.07641963	0.07288125;0.08007445	2.2e-16	***
LINE	L1	L1PA3	774	1.08502137800519	63920	10703	1823.562	41.290568742354	2.55633559963552	63031.928	1	0.002	**	0.07231617	0.06747934;0.07738719	2.2e-16	***
LINE	L1	L1M6B	73	0.102334057615476	63920	730	107.442	9.53412479127138	0.150616107100301	63031.928	1	0.002	**	0.1	0.07920473;0.12409048	0.0002007	***
LINE	L1	L1P3	246	0.344851755800098	63920	3552	515.904	21.3168757840635	0.723213009041845	63031.928	1	0.002	**	0.06925676	0.06112374;0.07810701	2.2e-16	***
LINE	L1	L1ME3F	350	0.49064274199201	63920	4605	690.446	23.5843869393993	0.967892338964043	63031.928	1	0.002	**	0.07600434	0.06851248;0.08403896	2.2e-16	***
LINE	L1	L1PB4	610	0.855120207471788	63920	7440	1065.509	29.259186916574	1.4936693067919	63031.928	1	0.002	**	0.08198925	0.07585276;0.08845553	2.2e-16	***
LINE	L1	L1MA1	277	0.388308684376533	63920	4314	619.137	23.6263504468091	0.867928786710591	63031.928	1	0.002	**	0.06420955	0.05707596;0.07193988	2.2e-16	***
LINE	L1	L1PA14	323	0.45279315903834	63920	3056	465.348	21.069190938591	0.652341767715708	63031.928	1	0.002	**	0.1056937	0.09501109;0.11713762	6.682e-14	***
LINE	L1	L1M2b	34	0.0476624377935095	63920	220	34.091	5.4856915527408	0.0477900049064274	63031.928	544	0.916	ns	0.1545455	0.1094632;0.2092098	1	ns
LINE	L1	L1M8	86	0.120557930889465	63920	1662	244.945	14.1512626020872	0.343372818392094	63031.928	1	0.002	**	0.05174489	0.04159452;0.06351260	2.2e-16	***
LINE	L1	L1M3f	90	0.126165276512231	63920	671	103.523	9.4427027717511	0.145122310226397	63031.928	83	0.166	ns	0.1341282	0.1092528;0.1622718	0.1644	ns
LINE	L1	L1M3d	54	0.0756991659073386	63920	532	77.329	8.08072132034369	0.108402607415715	63031.928	4	0.008	**	0.1015038	0.07717582;0.13036120	0.003126	**
LINE	L1	L1M3a	82	0.114950585266699	63920	636	93.73	9.05013839700836	0.13139412630546	63031.928	108	0.216	ns	0.1289308	0.1038714;0.1574924	0.1985	ns
LINE	L1	L1MA3	611	0.856522043877479	63920	8888	1361.219	33.7459008595833	1.90820635031892	63031.928	1	0.002	**	0.06874437	0.06356997;0.07420357	2.2e-16	***
LINE	L1	L1M3	629	0.881755099179926	63920	7225	1011.045	28.8917931376838	1.41731968879232	63031.928	1	0.002	**	0.08705882	0.08065654;0.09379653	2.2e-16	***
LINE	L1	L1ME3D	311	0.435971122170043	63920	4186	629.705	22.7915648964794	0.882743393845938	63031.928	1	0.002	**	0.07429527	0.06653055;0.08266012	2.2e-16	***
LINE	L1	L1MDb	50	0.0700918202845728	63920	971	131.239	10.8157690369136	0.183975608046541	63031.928	1	0.002	**	0.05149331	0.03845749;0.06732708	2.2e-16	***
LINE	L1	L1MD	765	1.07240485035396	63920	8496	1198.731	31.9869317503696	1.68042475643092	63031.928	1	0.002	**	0.09004237	0.08403827;0.09632931	2.2e-16	***
LINE	L1	L1MA5A	331	0.464007850283872	63920	3431	524.306	21.5472190002944	0.734991238522465	63031.928	1	0.002	**	0.09647333	0.08679561;0.10684478	2.2e-16	***
LINE	L1	L1M5	3731	5.23025162963482	63920	44640	5714.197	62.0011962734538	8.0103693838929	63031.928	1	0.002	**	0.08357975	0.08102835;0.08618546	2.2e-16	***
LINE	L1	L1PB2	257	0.360271956262704	63920	2887	441.08	19.6417768900728	0.618322001822387	63031.928	1	0.002	**	0.08901974	0.07887929;0.10000187	2.2e-16	***
LINE	L1	L1M4a1	209	0.292983808789514	63920	2655	399.653	18.3954065457109	0.560248125043807	63031.928	1	0.002	**	0.0787194	0.06875631;0.08962265	2.2e-16	***
LINE	L1	L1MEg2	49	0.0686899838788813	63920	755	110.929	9.28537436925282	0.155504310646948	63031.928	1	0.002	**	0.06490066	0.04839597;0.08489743	3.588e-12	***
LINE	L1	L1PA5	1003	1.40604191490853	63920	11398	1853.05	40.2732595581166	2.59767295156655	63031.928	1	0.002	**	0.08799789	0.08285896;0.09334837	2.2e-16	***
LINE	L1	L1ME4b	2310	3.23824209714726	63920	24590	3374.866	49.9698812589447	4.7310100231303	63031.928	1	0.002	**	0.09394063	0.09032195;0.09765559	2.2e-16	***
LINE	L1	L1MC5a	1377	1.93032873063713	63920	17929	2485.074	44.7105083124041	3.48366720403729	63031.928	1	0.002	**	0.07680294	0.07294625;0.08079756	2.2e-16	***
LINE	L1	L1PA12	164	0.229901170533399	63920	1769	270.545	15.6372151452072	0.379259830377795	63031.928	1	0.002	**	0.09270774	0.07959414;0.10718953	8.463e-14	***
LINE	L1	L1ME4a	3079	4.31625429312399	63920	29291	3948.31	52.8504405759221	5.53488469895563	63031.928	1	0.002	**	0.1051176	0.1016274;0.1086863	2.2e-16	***
LINE	L1	L1PA10	679	0.951846919464499	63920	7090	1081.46	29.9336001914307	1.51602999929908	63031.928	1	0.002	**	0.09576869	0.08901563;0.10285620	2.2e-16	***
LINE	L1	L1M	88	0.123361603700848	63920	748	107.46	9.35980801117235	0.150641340155604	63031.928	21	0.042	*	0.1176471	0.09543356;0.14292525	0.04203	*
LINE	L1	L1ME5	412	0.57755659914488	63920	3442	508.097	21.4724161578444	0.712268872222612	63031.928	1	0.002	**	0.1196979	0.1090347;0.1310116	2.435e-06	***
LINE	L1	L1MA7	633	0.887362444802692	63920	8595	1207.263	29.8569132072669	1.69238522464428	63031.928	1	0.002	**	0.07364747	0.06821258;0.07937345	2.2e-16	***
LINE	L1	L1MD2	873	1.22380318216864	63920	10982	1558.571	34.3538519841101	2.18486156865494	63031.928	1	0.002	**	0.07949372	0.07450090;0.08471079	2.2e-16	***
LINE	L1	L1MB3	1850	2.59339735052919	63920	17260	2487.656	43.4616218815701	3.48728674563678	63031.928	1	0.002	**	0.1071842	0.1026067;0.1118946	2.2e-16	***
LINE	L1	tot	35119	49.2310927314782	63920	950736	42628.243	102.136946825852	59.757822948062	63031.928	1	0.002	**	0.03693875	0.03656051;0.03731982	2.2e-16	***
LINE	L1	L1PBb	25	0.0350459101422864	63920	317	46.696	6.59538346747806	0.0654601528001682	63031.928	2	0.004	**	0.07886435	0.05168536;0.11421904	0.0003327	***
LINE	L1	L1P4a	40	0.0560734562276582	63920	601	90.334	9.29757435511483	0.126633489871732	63031.928	1	0.002	**	0.06655574	0.04797056;0.08953017	3.483e-10	***
LINE	L1	L1P5	51	0.0714936566902643	63920	762	103.107	9.30355346666567	0.144539146281629	63031.928	1	0.002	**	0.06692913	0.05023561;0.08706366	2.37e-09	***
LINE	L1	L1ME1	2358	3.30553024462045	63920	31305	4352.552	56.4238508695298	6.10156585126516	63031.928	1	0.002	**	0.07532343	0.07242347;0.07830248	2.2e-16	***
LINE	L1	L1MA6	386	0.541108852596902	63920	5458	812.303	26.9961104787519	1.13871591785239	63031.928	1	0.002	**	0.07072188	0.06406005;0.07784694	2.2e-16	***
LINE	L1	L1PBa1	49	0.0686899838788813	63920	441	74.31	8.23685290300523	0.104170463306932	63031.928	1	0.002	**	0.1111111	0.08333939;0.14422526	0.0009093	***
LINE	L1	L1ME3Cz	1149	1.61071003013948	63920	14145	2009.395	40.6277194362001	2.81684306441438	63031.928	1	0.002	**	0.08123012	0.07677921;0.08585416	2.2e-16	***
LINE	L1	L1PA15	715	1.00231303006939	63920	8463	1253.066	32.8032574251049	1.75659353753417	63031.928	1	0.002	**	0.08448541	0.07864484;0.09061387	2.2e-16	***
LINE	L1	L1PA6	613	0.859325716688862	63920	6051	1051.415	30.9460568317424	1.47391182449008	63031.928	1	0.002	**	0.1013056	0.09381395;0.10918397	2.2e-16	***
LINE	L1	L1ME2z	587	0.822877970140885	63920	7272	1062.789	29.1632126483344	1.48985631176842	63031.928	1	0.002	**	0.08072057	0.07455992;0.08721975	2.2e-16	***
LINE	Jockey	tot	35	0.049064274199201	63920	221	32.955	5.49063950028794	0.0461975187495619	63031.928	680	0.644	ns	0.158371	0.1128582;0.2133109	0.7054	ns
LINE	Jockey	X12_LINE	35	0.049064274199201	63920	221	32.955	5.49063950028794	0.0461975187495619	63031.928	680	0.644	ns	0.158371	0.1128582;0.2133109	0.7054	ns
LINE	tot	tot	47142	66.0853718371066	63920	1569213	49907.07	88.2251709025309	69.9615476273919	63031.928	1	0.002	**	0.03004181	0.02977528;0.03031008	2.2e-16	***
LINE	L2	X24_LINE	67	0.0939230391813275	63920	550	76.66	7.80585237698813	0.107464778860307	63031.928	112	0.224	ns	0.1218182	0.0956670;0.1521108	0.2675	ns
LINE	L2	UCON86	11	0.015420200462606	63920	66	10.395	3.05652045916879	0.0145720894371627	63031.928	650	0.704	ns	0.1666667	0.08624793;0.27867345	0.8654	ns
LINE	L2	L2-1_Crp	7	0.00981285483984019	63920	41	5.7374749498998	2.21085550932735	0.0080430012615123	63031.928	796	0.412	ns	0.1707317	0.07151529;0.32056088	0.5038	ns
LINE	L2	UCON49	20	0.0280367281138291	63920	106	16.388	3.73944373395823	0.0229732950164716	63031.928	870	0.264	ns	0.1886792	0.1192271;0.2762471	0.3459	ns
LINE	L2	tot	26777	37.5369734352001	63920	523574	30994.845	100.880274607105	43.4497021097638	63031.928	1	0.002	**	0.05114272	0.05054756;0.05174286	2.2e-16	***
LINE	L2	L2-2_Mam	73	0.102334057615476	63920	520	75.498	8.06442998798	0.105835844956894	63031.928	389	0.778	ns	0.1403846	0.1116799;0.1732486	0.8035	ns
LINE	L2	L2	5161	7.2348776897736	63920	54017	6689.087	66.0772247497626	9.37700567743744	63031.928	1	0.002	**	0.095544	0.09307751;0.09805404	2.2e-16	***
LINE	L2	L2d	3537	4.95829536693068	63920	27881	3733.236	51.5743367986077	5.23338613583795	63031.928	1	0.002	**	0.1268606	0.1229751;0.1308240	0.0005308	***
LINE	L2	L2d2	6097	8.54699656550081	63920	52674	6509.223	64.3226139834948	9.12486577416415	63031.928	1	0.002	**	0.1157497	0.1130293;0.1185125	3.764e-08	***
LINE	L2	L2-3_AMi	3	0.00420550921707437	63920	12	2.04588235294118	1.07285304178902	0.00286799236411464	63031.928	766	0.472	ns	0.25	0.05486064;0.57185846	0.4423	ns
LINE	L2	L2a	12933	18.1299502348076	63920	166340	16001.737	87.5190231344615	22.4318174809	63031.928	1	0.002	**	0.07775039	0.07646791;0.07904761	2.2e-16	***
LINE	L2	L2-1_AMi	174	0.243919534590313	63920	951	144.255	10.9651360780069	0.202221910703021	63031.928	996	0.012	*	0.1829653	0.1588783;0.2090331	0.008683	**
LINE	L2	X13_LINE	18	0.0252330553024462	63920	139	20.5	4.32489360617168	0.0287376463166748	63031.928	316	0.632	ns	0.1294964	0.0785878;0.1969201	0.6327	ns
LINE	L2	L2b	9759	13.6805214831429	63920	91943	10418.086	76.8234759071109	14.6044522324245	63031.928	1	0.002	**	0.1061418	0.1041579;0.1081507	4.699e-12	***
LINE	L2	X15_LINE	28	0.0392514193593608	63920	244	35.308	5.47952198290701	0.0494960398121539	63031.928	101	0.202	ns	0.1147541	0.0776226;0.1615674	0.2028	ns
LINE	L2	L2-3_Crp	280	0.392514193593608	63920	1730	260.44	14.6202651190788	0.365094273498283	63031.928	925	0.154	ns	0.1618497	0.1447898;0.1800649	0.1898	ns
LINE	L2	L2c	11345	15.9038340225696	63920	126360	13071.56	83.6731713251004	18.3241886871802	63031.928	1	0.002	**	0.08978316	0.08821242;0.09137275	2.2e-16	***
LINE	Dong-R4	tot	101	0.141585476974837	63920	551	82.671	8.36137977080767	0.115891217494918	63031.928	987	0.03	*	0.1833031	0.1518596;0.2181866	0.03166	*
LINE	Dong-R4	Mam_R4	101	0.141585476974837	63920	551	82.671	8.36137977080767	0.115891217494918	63031.928	987	0.03	*	0.1833031	0.1518596;0.2181866	0.03166	*
LINE	RTE-BovB	tot	1083	1.51818882736385	63920	8868	1245.652	30.3817370462248	1.74620032242237	63031.928	1	0.002	**	0.1221245	0.1153783;0.1291200	4.541e-07	***
LINE	RTE-BovB	MamRTE1	1074	1.50557229971262	63920	8819	1238.658	30.3210554302188	1.73639587860097	63031.928	1	0.002	**	0.1217825	0.1150261;0.1287899	3.049e-07	***
LINE	RTE-BovB	MamRTE2	11	0.015420200462606	63920	49	7.499	2.4503067161078	0.0105123712062802	63031.928	944	0.116	ns	0.2244898	0.1177434;0.3662430	0.1652	ns
LINE	CR1	CR1-16_AMi	53	0.0742973295016472	63920	306	45.762	6.14484459649836	0.0641508375972524	63031.928	900	0.204	ns	0.1732026	0.1325149;0.2203501	0.2612	ns
LINE	CR1	X8_LINE	31	0.0434569285764351	63920	223	33.202	5.25897830884031	0.0465437723417677	63031.928	383	0.766	ns	0.1390135	0.09644663;0.19147992	0.7776	ns
LINE	CR1	X7D_LINE	7	0.00981285483984019	63920	55	8.138	2.66872218075956	0.0114081446695171	63031.928	420	0.84	ns	0.1272727	0.05273518;0.24480272	0.8492	ns
LINE	CR1	CR1-12_AMi	23	0.0322422373309035	63920	133	19.829	4.24237631013053	0.0277970140884559	63031.928	819	0.366	ns	0.1729323	0.1128965;0.2480972	0.4641	ns
LINE	CR1	X2_LINE	22	0.030840400925212	63920	191	28.449	4.99423080577394	0.0398808439055162	63031.928	123	0.246	ns	0.1151832	0.07360952;0.16918387	0.2221	ns
LINE	CR1	CR1_Mam	238	0.333637064554566	63920	1695	248.738	14.5125452615994	0.348689983878881	63031.928	253	0.506	ns	0.140413	0.1242123;0.1578694	0.4924	ns
LINE	CR1	CR1-3_Croc	257	0.360271956262704	63920	1338	200.013	12.7840628621445	0.280385505011565	63031.928	1001	0.002	**	0.1920777	0.1712907;0.2142264	2.393e-05	***
LINE	CR1	X21_LINE	9	0.0126165276512231	63920	45	6.46	2.41583034094619	0.0090558631807668	63031.928	888	0.228	ns	0.2	0.09575727;0.34595830	0.2856	ns
LINE	CR1	tot	6856	9.61099039742062	63920	68381	8082.924	71.4597979756921	11.3309371276372	63031.928	1	0.002	**	0.1002618	0.09802029;0.10253723	2.2e-16	***
LINE	CR1	CR1-L3B_Croc	6	0.00841101843414874	63920	37	5.84684684684685	2.196181685462	0.00819632276841221	63031.928	630	0.744	ns	0.1621622	0.06192572;0.32013708	1	ns
LINE	CR1	X7B_LINE	158	0.22149015209925	63920	934	131.459	10.9990589733076	0.184284012055793	63031.928	997	0.01	**	0.1691649	0.1456599;0.1947768	0.01436	*
LINE	CR1	CR1-13_AMi	17	0.0238312188967547	63920	102	15.033	3.63911447390079	0.0210738066867597	63031.928	756	0.492	ns	0.1666667	0.1001931;0.2533850	0.576	ns
LINE	CR1	X7A_LINE	139	0.194855260391112	63920	920	134.223	10.5734132647915	0.188158687881124	63031.928	696	0.612	ns	0.151087	0.1285479;0.1758853	0.6406	ns
LINE	CR1	X17_LINE	134	0.187846078362655	63920	966	141.755	11.1668112132637	0.198717319688792	63031.928	254	0.508	ns	0.1387164	0.1175291;0.1621325	0.5243	ns
LINE	CR1	CR1-1_Amn	10	0.0140183640569146	63920	66	9.817	2.83258442672671	0.013761827994673	63031.928	615	0.774	ns	0.1515152	0.07512463;0.26104107	0.8639	ns
LINE	CR1	X1_LINE	14	0.0196257096796804	63920	85	12.935	3.29357292656814	0.018132753907619	63031.928	702	0.6	ns	0.1647059	0.09307652;0.26088109	0.7621	ns
LINE	CR1	X6A_LINE	152	0.213079133665101	63920	1033	147.725	10.5884602511645	0.20708628303077	63031.928	673	0.658	ns	0.1471442	0.1260870;0.1702339	0.6893	ns
LINE	CR1	CR1-11_Crp	2	0.00280367281138291	63920	25	3.39918116683726	1.65841104605516	0.00476509590921323	63031.928	311	0.622	ns	0.08	0.00983959;0.26030584	0.567	ns
LINE	CR1	X6B_LINE	112	0.157005677437443	63920	875	126.445	10.6553513086858	0.177255204317656	63031.928	92	0.184	ns	0.128	0.1065742;0.1519655	0.1781	ns
LINE	CR1	X20_LINE	29	0.0406532557650522	63920	161	23.742	4.66510441460845	0.0332823999439265	63031.928	891	0.222	ns	0.1801242	0.1240753;0.2483342	0.2652	ns
LINE	CR1	CR1-8_Crp	0	0	63920	7	1.54124457308249	0.733835002648284	0.00216057275262142	63031.928	1	0.002	**	0	0.0000000;0.4096164	0.3598	ns
LINE	CR1	CR1-L3A_Croc	63	0.0883156935585617	63920	323	47.382	6.32282010293303	0.0664218125744725	63031.928	996	0.012	*	0.1950464	0.1532579;0.2425286	0.018	*
LINE	CR1	X5B_LINE	14	0.0196257096796804	63920	73	10.939	3.03058797322623	0.0153346884418588	63031.928	865	0.274	ns	0.1917808	0.1090062;0.3007886	0.3238	ns
LINE	CR1	X7C_LINE	91	0.127567112917922	63920	620	87.406	8.66153486318598	0.122528912875867	63031.928	681	0.642	ns	0.1467742	0.1198487;0.1771141	0.6861	ns
LINE	CR1	L3	4774	6.69236700077101	63920	45293	5767.466	62.6836189133978	8.08504380738768	63031.928	1	0.002	**	0.1054026	0.1025890;0.1082669	2.2e-16	***
LINE	CR1	Plat_L3	565	0.792037569215672	63920	3315	486.215	19.7812555990026	0.681593887993271	63031.928	1001	0.002	**	0.1704374	0.1577814;0.1836775	0.0001551	***
LINE	CR1	L3b	1513	2.12097848181117	63920	9560	1369.48	33.5099465310901	1.91978692086633	63031.928	1000	0.004	**	0.1582636	0.1509998;0.1657362	3.595e-05	***
scRNA	tot	tot	221	0.309805845657812	63920	1861	267.921	14.7908596277745	0.375581411649261	63031.928	3	0.006	**	0.1187534	0.1043966;0.1343235	0.001696	**
scRNA	scRNA	tot	221	0.309805845657812	63920	1861	267.921	14.7908596277745	0.375581411649261	63031.928	3	0.006	**	0.1187534	0.1043966;0.1343235	0.001696	**
scRNA	scRNA	BC200	74	0.103735894021168	63920	676	99.76	9.11973516992514	0.13984719983178	63031.928	3	0.006	**	0.1094675	0.08693809;0.13547028	0.004732	**
scRNA	scRNA	HY3	71	0.0995303848040934	63920	545	75.955	8.03975202432343	0.106476484194295	63031.928	298	0.596	ns	0.1302752	0.1031659;0.1614664	0.578	ns
scRNA	scRNA	HY4	19	0.0266348917081377	63920	162	23.801	4.6485490217925	0.0333651082918623	63031.928	187	0.374	ns	0.117284	0.07210968;0.17708269	0.3191	ns
scRNA	scRNA	HY1	52	0.0728954930959557	63920	456	66.504	7.71151421262072	0.0932277283241046	63031.928	36	0.072	ns	0.1140351	0.08634913;0.14684287	0.05433	ns
scRNA	scRNA	HY5	5	0.00700918202845728	63920	22	3.45398138572906	1.64741537062753	0.00484191685109562	63031.928	849	0.306	ns	0.2272727	0.07820626;0.45370362	0.3753	ns
SINE	tot	tot	45461	63.7288848391393	63920	1806997	50319.061	83.638894921823	70.5390916100091	63031.928	1	0.002	**	0.02515832	0.02493046;0.02538769	2.2e-16	***
SINE	Alu	AluYc	761	1.0667975047312	63920	6703	968.918	27.5699361148585	1.35826452652975	63031.928	1	0.002	**	0.1135313	0.1060314;0.1213691	9.956e-14	***
SINE	Alu	AluYd8	24	0.0336440737365949	63920	224	33.836	5.39074801527248	0.0474325366229761	63031.928	36	0.072	ns	0.1071429	0.0698651;0.1552172	0.07554	ns
SINE	Alu	AluY	8567	12.0095324875587	63920	98084	10940.392	78.8001256077413	15.3366397981356	63031.928	1	0.002	**	0.0873435	0.08558370;0.08912775	2.2e-16	***
SINE	Alu	AluYh3	68	0.095324875587019	63920	649	98.355	8.87793854409867	0.137877619681783	63031.928	1	0.002	**	0.1047766	0.08228521;0.13093473	0.0006674	***
SINE	Alu	AluYk11	21	0.0294385645195206	63920	171	26.084	4.80083242698514	0.0365655008060559	63031.928	171	0.342	ns	0.122807	0.07765158;0.18158037	0.3378	ns
SINE	Alu	AluYe5	142	0.199060769608187	63920	1297	192.654	12.7063659531644	0.270069390902082	63031.928	1	0.002	**	0.1094834	0.09300457;0.12775495	4.758e-05	***
SINE	Alu	AluSx	10498	14.7164785869489	63920	124945	13037.961	80.1873774012749	18.2770883857854	63031.928	1	0.002	**	0.08402097	0.08248839;0.08557289	2.2e-16	***
SINE	Alu	AluSx3	4035	5.65640989696502	63920	38631	5040.701	57.8994122676642	7.06623817200533	63031.928	1	0.002	**	0.1044498	0.1014168;0.1075424	2.2e-16	***
SINE	Alu	Alu	842	1.18034625359221	63920	7748	1082.549	29.0086383703217	1.51755659914488	63031.928	1	0.002	**	0.1086732	0.1018268;0.1158155	4.074e-16	***
SINE	Alu	AluSc	3962	5.55407583934955	63920	37679	4962.972	58.7909652378118	6.95727483002733	63031.928	1	0.002	**	0.1051514	0.1020714;0.1082925	2.2e-16	***
SINE	Alu	AluSg	4317	6.05172776337001	63920	42580	5530.628	64.4223552492134	7.75303567673653	63031.928	1	0.002	**	0.1013856	0.09853418;0.10429155	2.2e-16	***
SINE	Alu	AluYh3a3	17	0.0238312188967547	63920	158	24.401	4.51936097514059	0.0342062101352772	63031.928	61	0.122	ns	0.1075949	0.06393982;0.16667526	0.1223	ns
SINE	Alu	AluYg6	93	0.130370785729305	63920	811	119.412	10.0644696606205	0.167396088876428	63031.928	4	0.008	**	0.1146732	0.09356001;0.13863258	0.008543	**
SINE	Alu	AluSx1	9644	13.5193102964884	63920	106483	11624.385	80.1827415785158	16.2954860867737	63031.928	1	0.002	**	0.09056845	0.08885114;0.09230809	2.2e-16	***
SINE	Alu	AluYj4	334	0.468213359500946	63920	2787	411.863	17.9789174443978	0.5773645475573	63031.928	1	0.002	**	0.1198421	0.1080089;0.1324800	2.169e-05	***
SINE	Alu	FLAM_A	1784	2.50087614775356	63920	14934	2096.362	40.4585448310965	2.93875657110815	63031.928	1	0.002	**	0.119459	0.1142983;0.1247684	6.057e-14	***
SINE	Alu	AluYk3	655	0.918202845727904	63920	6065	892.225	27.7453812585299	1.25075348706806	63031.928	1	0.002	**	0.1079967	0.1002929;0.1160798	2.2e-16	***
SINE	Alu	AluSc5	533	0.747178804233546	63920	4143	612.534	22.5308784667727	0.85867246092381	63031.928	1	0.002	**	0.1286507	0.1185994;0.1392288	0.0004239	***
SINE	Alu	AluYa8	51	0.0714936566902643	63920	390	55.667	7.14122595274146	0.0780360271956263	63031.928	287	0.574	ns	0.1307692	0.09893868;0.16833068	0.5623	ns
SINE	Alu	AluYi6	49	0.0686899838788813	63920	454	66.946	7.78650844176728	0.0938473400154202	63031.928	11	0.022	*	0.1079295	0.08092009;0.14017091	0.01699	*
SINE	Alu	AluYk2	737	1.0331534309946	63920	6622	966.636	29.3045433381969	1.35506553585197	63031.928	1	0.002	**	0.1112957	0.1038177;0.1191178	2.2e-16	***
SINE	Alu	AluSq2	5341	7.48720824279807	63920	51711	6524.917	64.4316968157331	9.14686619471508	63031.928	1	0.002	**	0.1032856	0.1006752;0.1059406	2.2e-16	***
SINE	Alu	AluJo	4775	6.6937688371767	63920	45868	5819.136	66.9330825641666	8.15747669446976	63031.928	1	0.002	**	0.1041031	0.1013225;0.1069339	2.2e-16	***
SINE	Alu	AluYb8	275	0.38550501156515	63920	2645	388.951	18.3539496149049	0.545245671830097	63031.928	1	0.002	**	0.1039698	0.09259194;0.11623232	7.045e-11	***
SINE	Alu	AluSp	6101	8.55260391112357	63920	64572	7842.083	70.5265347447548	10.9933174458541	63031.928	1	0.002	**	0.09448368	0.09223812;0.09676575	2.2e-16	***
SINE	Alu	AluYk4	115	0.161211186654517	63920	1095	165.713	12.088041683902	0.232302516296348	63031.928	1	0.002	**	0.1050228	0.08748769;0.12471177	9.118e-06	***
SINE	Alu	AluYh9	18	0.0252330553024462	63920	168	22.326	4.25791660954674	0.0312973995934674	63031.928	194	0.388	ns	0.1071429	0.06474773;0.16404000	0.3645	ns
SINE	Alu	AluYe6	27	0.0378495829536693	63920	193	30.17	4.87738545625513	0.0422934043597112	63031.928	287	0.574	ns	0.1398964	0.09425977;0.19697863	0.6199	ns
SINE	Alu	AluYc3	71	0.0995303848040934	63920	557	84.379	8.45688346129222	0.118285554075839	63031.928	53	0.106	ns	0.1274686	0.1009120;0.1580494	0.1242	ns
SINE	Alu	AluYk12	10	0.0140183640569146	63920	100	15.059	3.55642617906898	0.0211102544333076	63031.928	95	0.19	ns	0.1	0.04900469;0.17622260	0.2064	ns
SINE	Alu	AluYf1	249	0.349057265017172	63920	1999	299.461	16.2833542805721	0.419795331884769	63031.928	1	0.002	**	0.1245623	0.1103948;0.1398408	0.001381	**
SINE	Alu	AluSq	1473	2.06490502558351	63920	12256	1756.269	37.354089026062	2.46200182238733	63031.928	1	0.002	**	0.120186	0.1144789;0.1260742	8.15e-14	***
SINE	Alu	tot	36473	51.1291792247845	63920	1196725	44129.776	93.2506917696352	61.8627265718091	63031.928	1	0.002	**	0.03047734	0.03017009;0.03078688	2.2e-16	***
SINE	Alu	AluSz	10447	14.6449849302586	63920	118033	12593.578	84.2297368188015	17.654136118315	63031.928	1	0.002	**	0.08850915	0.08689465;0.09014389	2.2e-16	***
SINE	Alu	AluSg4	1256	1.76070652554847	63920	11821	1689.903	36.2921025528655	2.36896754748721	63031.928	1	0.002	**	0.1062516	0.1007516;0.1119463	2.2e-16	***
SINE	Alu	AluYi6_4d	5	0.00700918202845728	63920	46	6.65865865865866	2.46510772884925	0.00933435012078034	63031.928	340	0.68	ns	0.1086957	0.03624837;0.23569670	0.6743	ns
SINE	Alu	AluYb9	42	0.0588771290390411	63920	378	56.663	6.88453541118264	0.079432256255695	63031.928	25	0.05	*	0.1111111	0.08126186;0.14721278	0.03633	*
SINE	Alu	AluSq10	159	0.222891988504941	63920	1528	226.189	14.130922190783	0.317079974766945	63031.928	1	0.002	**	0.1040576	0.08919288;0.12046283	5.213e-07	***
SINE	Alu	AluYm1	511	0.716338403308334	63920	4667	681.181	25.1575265107709	0.954904324665312	63031.928	1	0.002	**	0.1094922	0.1006728;0.1188034	2.706e-13	***
SINE	Alu	AluYh7	44	0.0616808018504241	63920	462	65.655	7.47193447540895	0.0920375692156725	63031.928	3	0.006	**	0.0952381	0.07005453;0.12574146	0.00328	**
SINE	Alu	AluSg7	666	0.93362304619051	63920	5829	854.679	26.2666689341625	1.19812013737997	63031.928	1	0.002	**	0.1142563	0.1061984;0.1227025	6.358e-13	***
SINE	Alu	AluSq4	190	0.266348917081377	63920	1638	242.091	14.0560410959591	0.33937197729025	63031.928	1	0.002	**	0.1159951	0.1008811;0.1325000	0.0002203	***
SINE	Alu	FAM	532	0.745776967827855	63920	4262	631.943	22.5495506215364	0.885880703721876	63031.928	1	0.002	**	0.124824	0.1150434;0.1351219	1.199e-05	***
SINE	Alu	FRAM	2483	3.48075979533189	63920	20221	2769.16	45.9119189786738	3.88190930118455	63031.928	1	0.002	**	0.1227931	0.1182993;0.1273958	2.967e-09	***
SINE	Alu	FLAM_C	2750	3.8550501156515	63920	24406	3289.093	49.0954245496636	4.61077030910493	63031.928	1	0.002	**	0.1126772	0.1087360;0.1167109	2.2e-16	***
SINE	Alu	AluSc8	2247	3.1499264035887	63920	20437	2835.928	45.8171149683611	3.97550711431976	63031.928	1	0.002	**	0.1099476	0.1056900;0.1143166	2.2e-16	***
SINE	Alu	AluJr	9888	13.8613583794771	63920	114124	12174.497	77.9034591012488	17.0666531155814	63031.928	1	0.002	**	0.0866426	0.08501664;0.08828960	2.2e-16	***
SINE	Alu	AluSx4	1363	1.91070302095745	63920	11827	1694.477	35.7974709990794	2.37537954720684	63031.928	1	0.002	**	0.1152448	0.1095429;0.1211368	2.2e-16	***
SINE	Alu	AluYa5	409	0.573351089927805	63920	3782	554.15	20.7324222736595	0.77682764421392	63031.928	1	0.002	**	0.1081438	0.09841951;0.11847825	4.848e-12	***
SINE	Alu	AluSz6	4461	6.25359220578958	63920	40962	5377.396	61.1004783324358	7.53822948061961	63031.928	1	0.002	**	0.1089058	0.1059046;0.1119626	2.2e-16	***
SINE	Alu	AluJb	10116	14.1809770799748	63920	117273	12466.743	83.7447080544624	17.4763341977991	63031.928	1	0.002	**	0.08626026	0.08465943;0.08788159	2.2e-16	***
SINE	Alu	AluJr4	1450	2.03266278825261	63920	12307	1776.712	37.8176576645253	2.49065956402888	63031.928	1	0.002	**	0.1178191	0.1121735;0.1236462	2.2e-16	***
SINE	5S-Deu-L2	tot	386	0.541108852596902	63920	2614	381.622	18.3258001449037	0.534971612812785	63031.928	616	0.772	ns	0.1476664	0.1342754;0.1618517	0.8032	ns
SINE	5S-Deu-L2	AmnSINE1	386	0.541108852596902	63920	2614	381.622	18.3258001449037	0.534971612812785	63031.928	616	0.772	ns	0.1476664	0.1342754;0.1618517	0.8032	ns
SINE	MIR	tot	29047	40.7191420761197	63920	598863	32529.226	99.0883516132216	45.6006532557651	63031.928	1	0.002	**	0.04850358	0.04796084;0.04905070	2.2e-16	***
SINE	MIR	MIR1_Amn	2063	2.89198850494147	63920	11716	1691.286	37.0338995207596	2.37090628723628	63031.928	1001	0.002	**	0.176084	0.1692254;0.1831039	2.2e-16	***
SINE	MIR	MIR3	10371	14.5384453634261	63920	87870	9863.62	77.3417568157548	13.8271816079064	63031.928	1001	0.002	**	0.1180266	0.1159003;0.1201782	7.194e-08	***
SINE	MIR	MIRb	17899	25.0914698254714	63920	223887	19063.78	94.8189972644841	26.7243008340927	63031.928	1	0.002	**	0.07994658	0.07882637;0.08107767	2.2e-16	***
SINE	MIR	MIR	15287	21.4298731338053	63920	174396	16271.95	88.5682665396463	22.8106119015911	63031.928	1	0.002	**	0.08765683	0.08633357;0.08899381	2.841e-16	***
SINE	MIR	MIRc	11246	15.7650522184061	63920	100994	11004.119	77.3415448097176	15.4259746267611	63031.928	1001	0.002	**	0.1113531	0.1094193;0.1133093	0.01494	*
SINE	tRNA-RTE	tot	839	1.17614074437513	63920	5836	828.207	25.5824277896296	1.1610107240485	63031.928	672	0.66	ns	0.1437629	0.1348555;0.1530279	0.6799	ns
SINE	tRNA-RTE	MamSINE1	839	1.17614074437513	63920	5836	828.207	25.5824277896296	1.1610107240485	63031.928	672	0.66	ns	0.1437629	0.1348555;0.1530279	0.6799	ns
SINE	tRNA	tot	272	0.381299502348076	63920	2292	332.702	16.9035773411112	0.466393775846359	63031.928	1	0.002	**	0.1186736	0.1057093;0.1326213	0.0002622	***
SINE	tRNA	LFSINE_Vert	272	0.381299502348076	63920	2292	332.702	16.9035773411112	0.466393775846359	63031.928	1	0.002	**	0.1186736	0.1057093;0.1326213	0.0002622	***
SINE	tRNA-Deu	tot	97	0.135978131352071	63920	667	96.098	8.75002622618694	0.134713674914138	63031.928	565	0.874	ns	0.1454273	0.1195409;0.1744964	0.9122	ns
SINE	tRNA-Deu	AmnSINE2	97	0.135978131352071	63920	667	96.098	8.75002622618694	0.134713674914138	63031.928	565	0.874	ns	0.1454273	0.1195409;0.1744964	0.9122	ns
DNA	TcMar-Mariner	tot	1925	2.69853508095605	63920	16390	2258.317	40.6292659083111	3.16579098619191	63031.928	1	0.002	**	0.1174497	0.1125584;0.1224771	1.268e-14	***
DNA	TcMar-Mariner	MADE1	888	1.24483072825401	63920	7843	1086.909	29.0331128307083	1.52366860587369	63031.928	1	0.002	**	0.113222	0.1062903;0.1204425	2.809e-11	***
DNA	TcMar-Mariner	HSMAR2	156	0.218686479287867	63920	1770	275.577	15.5678652817086	0.386313871171234	63031.928	1	0.002	**	0.08813559	0.07533725;0.10231753	2.2e-16	***
DNA	TcMar-Mariner	MARNA	427	0.598584145230252	63920	3156	465.221	19.9309659174462	0.652163734492185	63031.928	29	0.058	ns	0.1352978	0.1235483;0.1477277	0.05634	ns
DNA	TcMar-Mariner	HSMAR1	83	0.116352421672391	63920	716	114.547	10.2131336571642	0.160576154762739	63031.928	4	0.008	**	0.1159218	0.09339624;0.14166646	0.001077	**
DNA	TcMar-Mariner	MADE2	427	0.598584145230252	63920	2664	377.717	18.1622349334485	0.52949744164856	63031.928	999	0.006	**	0.1602853	0.1465453;0.1747761	0.007042	**
DNA	TcMar-Mariner	UCON40	44	0.0616808018504241	63920	241	36.907	5.77457329130878	0.0517375762248546	63031.928	910	0.184	ns	0.1825726	0.1359032;0.2372367	0.2101	ns
DNA	TcMar	tot	256	0.358870119857013	63920	1834	262.802	14.6514661881145	0.368405411088526	63031.928	322	0.644	ns	0.1395856	0.1240383;0.1562953	0.6892	ns
DNA	TcMar	UCON44	61	0.0855120207471788	63920	364	54.473	6.76069360184132	0.0763622345272307	63031.928	849	0.306	ns	0.1675824	0.1306790;0.2099957	0.3393	ns
DNA	TcMar	DNA1_Mam	17	0.0238312188967547	63920	169	24.956	4.49068260181348	0.034984229340436	63031.928	43	0.086	ns	0.1005917	0.05969812;0.15616860	0.1027	ns
DNA	TcMar	X4a_DNA	23	0.0322422373309035	63920	179	25.57	4.63989532518015	0.0358449568935305	63031.928	330	0.66	ns	0.1284916	0.08322654;0.18653945	0.6692	ns
DNA	TcMar	X4b_DNA	88	0.123361603700848	63920	699	99.028	9.03885595177381	0.138821055582813	63031.928	134	0.268	ns	0.1258941	0.1022078;0.1527893	0.2545	ns
DNA	TcMar	X5a_DNA	71	0.0995303848040934	63920	423	60.3	6.95315369788028	0.0845307352631948	63031.928	937	0.13	ns	0.1678487	0.1334808;0.2069419	0.1438	ns
DNA	TcMar-Tc1	tot	77	0.107941403238242	63920	649	95.568	8.75945798004101	0.133970701619121	63031.928	12	0.024	*	0.1186441	0.0947758;0.1460430	0.04028	*
DNA	TcMar-Tc1	EutTc1-N2	18	0.0252330553024462	63920	198	28.555	4.97209178281101	0.0400294385645195	63031.928	20	0.04	*	0.09090909	0.05477112;0.13986904	0.0331	*
DNA	TcMar-Tc1	X32_DNA	44	0.0616808018504241	63920	328	48.845	6.13796787623149	0.0684726992359992	63031.928	238	0.476	ns	0.1341463	0.09919075;0.17587332	0.4859	ns
DNA	TcMar-Tc1	X33a_DNA	8	0.0112146912455316	63920	67	9.545	2.78886226851609	0.0133805284923249	63031.928	360	0.72	ns	0.119403	0.05298481;0.22178514	0.7271	ns
DNA	TcMar-Tc1	EutTc1-N1	8	0.0112146912455316	63920	56	8.773	2.75591474216204	0.0122983107871311	63031.928	463	0.926	ns	0.1428571	0.06375137;0.26221730	1	ns
DNA	PIF-Harbinger	tot	8	0.0112146912455316	63920	30	4.27648839556004	1.81080990296143	0.00599493712141311	63031.928	975	0.054	ns	0.2666667	0.1227948;0.4588937	0.06428	ns
DNA	PIF-Harbinger	Chompy-7_Croc	3	0.00420550921707437	63920	14	2.21758241758242	1.12032855138877	0.00310868776558831	63031.928	795	0.414	ns	0.2142857	0.04657929;0.50797568	0.4761	ns
DNA	PIF-Harbinger	Chompy-6_Croc	5	0.00700918202845728	63920	16	2.42997811816193	1.27062118794101	0.003406431791073	63031.928	895	0.214	ns	0.3125	0.1101700;0.5866206	0.08256	ns
DNA	hAT-Blackjack	BLACKJACK	137	0.192051587579729	63920	2129	314.244	16.516938980128	0.440518679470106	63031.928	1	0.002	**	0.06434946	0.05429724;0.07562030	2.2e-16	***
DNA	hAT-Blackjack	MER81	679	0.951846919464499	63920	3668	537.59	21.4533947930892	0.75361323333567	63031.928	1001	0.002	**	0.1851145	0.1726639;0.1980690	1.737e-10	***
DNA	hAT-Blackjack	MER63D	200	0.280367281138291	63920	1718	254.354	14.3104672695714	0.356562697133245	63031.928	1	0.002	**	0.1164144	0.1016226;0.1325302	0.0001605	***
DNA	hAT-Blackjack	tot	2711	3.80037849582954	63920	19734	2719.49	45.4578080456186	3.81228008691386	63031.928	405	0.81	ns	0.1373771	0.1326025;0.1422588	0.8688	ns
DNA	hAT-Blackjack	MER94B	134	0.187846078362655	63920	622	93.984	8.94548857054581	0.131750192752506	63031.928	1001	0.002	**	0.2154341	0.1837356;0.2498607	1.944e-05	***
DNA	hAT-Blackjack	MER63C	121	0.169622205088666	63920	890	138.773	10.7773662191939	0.19453704352702	63031.928	51	0.102	ns	0.1359551	0.1141103;0.1602408	0.1058	ns
DNA	hAT-Blackjack	MER63A	630	0.883156935585617	63920	3511	512.569	20.2317216657792	0.718537884628864	63031.928	1001	0.002	**	0.1794361	0.1668722;0.1925361	4.89e-08	***
DNA	hAT-Blackjack	MER94	731	1.02474241256045	63920	4792	687.544	23.4650948149517	0.963824209714726	63031.928	972	0.06	ns	0.1525459	0.1424755;0.1630415	0.07636	ns
DNA	hAT-Blackjack	MER63B	381	0.534099670568445	63920	2404	355.86	17.3013217915781	0.498857503329361	63031.928	931	0.142	ns	0.1584859	0.1441022;0.1737068	0.151	ns
DNA	hAT-Tag1	tot	234	0.328029718931801	63920	2372	344.401	16.8364980523465	0.482793859956543	63031.928	1	0.002	**	0.09865093	0.08694111;0.11136218	1.804e-11	***
DNA	hAT-Tag1	hAT-5_Mam	90	0.126165276512231	63920	904	130.053	10.2642849992849	0.182313030069391	63031.928	1	0.002	**	0.09955752	0.08081696;0.12095277	8.148e-05	***
DNA	hAT-Tag1	hAT-1_Mam	145	0.203266278825261	63920	1468	216.016	13.5027429831152	0.302819093011846	63031.928	1	0.002	**	0.09877384	0.08398529;0.11518915	4.576e-08	***
DNA	hAT-Ac	tot	654	0.916801009322212	63920	5533	791.851	25.2964564654757	1.11004555968319	63031.928	1	0.002	**	0.1181999	0.1098058;0.1269989	6.737e-08	***
DNA	hAT-Ac	UCON37	46	0.064484474661807	63920	174	26.209	4.74993482911933	0.0367407303567674	63031.928	1001	0.002	**	0.2643678	0.2005082;0.3364409	0.0001103	***
DNA	hAT-Ac	EuthAT-2	67	0.0939230391813275	63920	1150	173.798	11.8900197042969	0.243636363636364	63031.928	1	0.002	**	0.05826087	0.04543314;0.07340210	2.2e-16	***
DNA	hAT-Ac	OldhAT1	547	0.766804513913226	63920	4209	598.352	21.9305961398008	0.838791617018294	63031.928	12	0.024	*	0.1299596	0.1199416;0.1404942	0.02301	*
DNA	tot	tot	26098	36.5851265157356	63920	524553	30901.04	101.121392078709	43.3182028457279	63031.928	1	0.002	**	0.04975284	0.04916596;0.05034469	2.2e-16	***
DNA	hAT-Charlie	MER102b	505	0.707927384874185	63920	3128	464.829	19.8180350568242	0.651614214621154	63031.928	984	0.036	*	0.161445	0.1487121;0.1748144	0.04436	*
DNA	hAT-Charlie	MER3	1288	1.8055652905306	63920	10909	1549.717	34.6675460589547	2.17244970911895	63031.928	1	0.002	**	0.1180677	0.112069;0.124271	2.114e-13	***
DNA	hAT-Charlie	Charlie17a	184	0.257937898647228	63920	1214	180.311	11.6716110929685	0.252766524146632	63031.928	659	0.686	ns	0.1515651	0.1318441;0.1729899	0.747	ns
DNA	hAT-Charlie	MER102c	482	0.675685147543282	63920	3112	462.77	19.6201950054542	0.648727833461835	63031.928	847	0.31	ns	0.1548843	0.1423412;0.1680798	0.3384	ns
DNA	hAT-Charlie	Charlie32a	38	0.0532697834162753	63920	259	38.242	5.5998923913585	0.0536090278264526	63031.928	526	0.952	ns	0.1467181	0.1059648;0.1957763	1	ns
DNA	hAT-Charlie	Chap1a_Mam	190	0.266348917081377	63920	1415	212.479	13.7783671892718	0.297860797644915	63031.928	58	0.116	ns	0.1342756	0.1169309;0.1531539	0.1015	ns
DNA	hAT-Charlie	Charlie2a	161	0.225695661316324	63920	2080	307.413	16.219170524182	0.430942734982828	63031.928	1	0.002	**	0.07740385	0.06628101;0.08973419	2.2e-16	***
DNA	hAT-Charlie	UCON81	3	0.00420550921707437	63920	40	5.92384769539078	2.22600037237714	0.00830426536117023	63031.928	135	0.27	ns	0.075	0.01574218;0.20386475	0.2648	ns
DNA	hAT-Charlie	Charlie1a	380	0.532697834162753	63920	5747	856.684	27.2739438294503	1.20093081937338	63031.928	1	0.002	**	0.06612145	0.05983142;0.07285619	2.2e-16	***
DNA	hAT-Charlie	Charlie17	41	0.0574752926333497	63920	535	80.219	7.73102889710081	0.112453914628163	63031.928	1	0.002	**	0.07663551	0.05555361;0.10253040	4.163e-07	***
DNA	hAT-Charlie	MER58D	134	0.187846078362655	63920	1140	166.16	12.3444232260882	0.232929137169692	63031.928	4	0.008	**	0.1175439	0.09941507;0.13767174	0.006332	**
DNA	hAT-Charlie	MER106B	89	0.12476344010654	63920	827	121.564	9.73892965118604	0.170412840821476	63031.928	1	0.002	**	0.1076179	0.08732091;0.13075891	0.001165	**
DNA	hAT-Charlie	Charlie10a	34	0.0476624377935095	63920	305	44.919	6.32585610454866	0.0629690895072545	63031.928	54	0.108	ns	0.1114754	0.07844636;0.15228153	0.08913	ns
DNA	hAT-Charlie	Charlie23a	237	0.332235228148875	63920	1488	218.762	13.6005268401754	0.306668535781874	63031.928	920	0.164	ns	0.1592742	0.1410319;0.1788722	0.1875	ns
DNA	hAT-Charlie	hAT-16_Crp	4	0.00560734562276582	63920	20	3.00729927007299	1.4970217144999	0.00421574159959766	63031.928	811	0.382	ns	0.2	0.057334;0.436614	0.5285	ns
DNA	hAT-Charlie	Charlie24	145	0.203266278825261	63920	1286	187.732	12.966584296117	0.263169552113268	63031.928	1	0.002	**	0.1127527	0.09597746;0.13132040	0.0005816	***
DNA	hAT-Charlie	MER102a	455	0.637835564589612	63920	3028	451.104	20.0036329032836	0.632374009953038	63031.928	595	0.814	ns	0.1502642	0.1377141;0.1634939	0.8382	ns
DNA	hAT-Charlie	MER5B	3203	4.49008200742973	63920	24966	3338.925	48.5112844575334	4.68062662087334	63031.928	6	0.012	*	0.1282945	0.1241697;0.1325060	0.01144	*
DNA	hAT-Charlie	MER20B	446	0.625219036938389	63920	4146	612.404	23.0811941962613	0.85849022219107	63031.928	1	0.002	**	0.1075736	0.09830059;0.11740348	3.874e-14	***
DNA	hAT-Charlie	MER105	75	0.105137730426859	63920	714	105.646	9.67017043263438	0.14809840891568	63031.928	3	0.006	**	0.105042	0.08352182;0.12988730	0.0008829	***
DNA	hAT-Charlie	Charlie1b	268	0.37569215672531	63920	3033	451.976	19.0392204650273	0.633596411298801	63031.928	1	0.002	**	0.08836136	0.07849643;0.09902839	2.2e-16	***
DNA	hAT-Charlie	Charlie17b	50	0.0700918202845728	63920	527	79.465	8.66959842996992	0.111396929978272	63031.928	2	0.004	**	0.09487666	0.0712404;0.1231686	0.0001944	***
DNA	hAT-Charlie	Charlie12	2	0.00280367281138291	63920	21	2.58772874058127	1.31187386856692	0.00362757235660093	63031.928	498	0.996	ns	0.0952381	0.01174932;0.30377441	1	ns
DNA	hAT-Charlie	MER112	644	0.902782645265298	63920	4468	658.988	23.7683148075077	0.923793369313801	63031.928	264	0.528	ns	0.1441361	0.1339606;0.1547791	0.5407	ns
DNA	hAT-Charlie	MER113	527	0.738767785799397	63920	3734	557.891	21.2740147293054	0.782071914207612	63031.928	86	0.172	ns	0.1411355	0.1301186;0.1527173	0.1614	ns
DNA	hAT-Charlie	Charlie13a	39	0.0546716198219668	63920	548	83.483	8.23368110291529	0.11702950865634	63031.928	1	0.002	**	0.07116788	0.05109357;0.09600721	9.1e-09	***
DNA	hAT-Charlie	Charlie25	59	0.0827083479357959	63920	1076	168.615	12.1056731461874	0.236370645545665	63031.928	1	0.002	**	0.05483271	0.04199979;0.07016342	2.2e-16	***
DNA	hAT-Charlie	MER113A	338	0.473820705123712	63920	2067	310.285	15.6880173664134	0.434968809139973	63031.928	963	0.078	ns	0.163522	0.1478220;0.1801824	0.09032	ns
DNA	hAT-Charlie	Charlie18a	348	0.487839069180627	63920	2463	371.201	18.086451247238	0.520363075629074	63031.928	104	0.208	ns	0.1412911	0.1277646;0.1556765	0.1953	ns
DNA	hAT-Charlie	Charlie29a	113	0.158407513843135	63920	978	146.772	11.6313070333176	0.205750332936146	63031.928	2	0.004	**	0.1155419	0.09617687;0.13725492	0.001994	**
DNA	hAT-Charlie	Charlie10	106	0.148594659003294	63920	1131	170.541	11.627188418122	0.239070582463027	63031.928	1	0.002	**	0.09372237	0.07736923;0.11222285	1.784e-08	***
DNA	hAT-Charlie	Charlie14a	68	0.095324875587019	63920	523	73.802	7.83978687581864	0.103458330412841	63031.928	243	0.486	ns	0.1300191	0.1023977;0.1619003	0.5297	ns
DNA	hAT-Charlie	Charlie30b	89	0.12476344010654	63920	614	88.701	8.75992781564639	0.124344291021238	63031.928	539	0.926	ns	0.1449511	0.1180525;0.1753164	0.9542	ns
DNA	hAT-Charlie	Charlie21a	47	0.0658863110674984	63920	742	115.193	9.74036065172259	0.161481741080816	63031.928	1	0.002	**	0.06334232	0.04690917;0.08334458	2.301e-14	***
DNA	hAT-Charlie	MER5C1	76	0.106539566832551	63920	617	90.898	8.81801300483014	0.127424125604542	63031.928	49	0.098	ns	0.1231767	0.09828906;0.15173475	0.09925	ns
DNA	hAT-Charlie	Charlie6	16	0.0224293824910633	63920	260	39.633	5.95111138584439	0.0555589822667695	63031.928	1	0.002	**	0.06153846	0.03558022;0.09801265	8.979e-06	***
DNA	hAT-Charlie	Charlie9	151	0.21167729725941	63920	1284	151.056	11.3555190023095	0.211755800098129	63031.928	519	0.966	ns	0.1176012	0.1004828;0.1364916	1	ns
DNA	hAT-Charlie	Charlie20a	87	0.121959767295157	63920	869	124.571	10.2851710604999	0.17462816289339	63031.928	1	0.002	**	0.1001151	0.0809663;0.1220231	0.0001867	***
DNA	hAT-Charlie	Charlie29b	136	0.190649751174038	63920	1420	211.308	13.2615611827946	0.29621924721385	63031.928	1	0.002	**	0.09577465	0.08096478;0.11228024	3.45e-09	***
DNA	hAT-Charlie	MER107	31	0.0434569285764351	63920	337	53.39	6.52675252315411	0.0748440456998668	63031.928	1	0.002	**	0.09198813	0.06335874;0.12802689	0.0005617	***
DNA	hAT-Charlie	MER30	471	0.660264947080676	63920	4132	600.874	22.2631033274737	0.842327048433448	63031.928	1	0.002	**	0.1139884	0.1044529;0.1240733	3.682e-09	***
DNA	hAT-Charlie	Charlie7	303	0.424756430924511	63920	3902	570.082	22.1729771775672	0.799161701829396	63031.928	1	0.002	**	0.07765249	0.06944592;0.08649795	2.2e-16	***
DNA	hAT-Charlie	MER1A	421	0.590173126796103	63920	3227	482.46	19.7444737646827	0.6763299922899	63031.928	3	0.006	**	0.1304617	0.1190248;0.1425729	0.0022	**
DNA	hAT-Charlie	UCON34	62	0.0869138571528703	63920	339	49.095	6.4912334044549	0.068823158337422	63031.928	983	0.038	*	0.1828909	0.1431923;0.2282318	0.05325	ns
DNA	hAT-Charlie	Charlie1	164	0.229901170533399	63920	1930	289.712	14.9742874717058	0.406128828765683	63031.928	1	0.002	**	0.08497409	0.07291261;0.09831338	2.2e-16	***
DNA	hAT-Charlie	MER20	2152	3.01675194504801	63920	16757	2296.711	40.2580698890445	3.21961309315203	63031.928	1	0.002	**	0.1284239	0.1233934;0.1335839	0.001081	**
DNA	hAT-Charlie	Charlie4a	363	0.508866615265999	63920	2852	417.466	18.7316769062388	0.585219036938389	63031.928	3	0.006	**	0.1272791	0.1152591;0.1400695	0.003564	**
DNA	hAT-Charlie	Charlie22a	146	0.204668115230953	63920	1112	169.39	11.3484222113335	0.237457068760076	63031.928	27	0.054	ns	0.131295	0.1119914;0.1525722	0.05477	ns
DNA	hAT-Charlie	Charlie19a	255	0.357468283451321	63920	1605	245.779	14.4362240064209	0.34454194995444	63031.928	762	0.48	ns	0.1588785	0.1413191;0.1776953	0.5104	ns
DNA	hAT-Charlie	MER5C	144	0.20186444241957	63920	1336	198.519	12.5978706671146	0.278291161421462	63031.928	1	0.002	**	0.1077844	0.09165827;0.12565818	1.587e-05	***
DNA	hAT-Charlie	UCON38	41	0.0574752926333497	63920	207	30.989	5.31046891338986	0.0434415083759725	63031.928	975	0.054	ns	0.1980676	0.1460457;0.2589546	0.0633	ns
DNA	hAT-Charlie	Cheshire	70	0.0981285483984019	63920	1020	147.988	11.1227501802194	0.207454966005467	63031.928	1	0.002	**	0.06862745	0.05388572;0.08591430	5.078e-14	***
DNA	hAT-Charlie	Charlie16a	229	0.321020536903343	63920	1410	209.543	13.0075881064995	0.293745005957805	63031.928	930	0.144	ns	0.1624113	0.1435242;0.1827165	0.1444	ns
DNA	hAT-Charlie	Charlie31a	89	0.12476344010654	63920	803	120.654	10.3823926952354	0.169137169692297	63031.928	2	0.004	**	0.1108344	0.08995936;0.13461444	0.001315	**
DNA	hAT-Charlie	Chap1_Mam	76	0.106539566832551	63920	484	71.424	7.56845463126426	0.100124763440107	63031.928	750	0.504	ns	0.1570248	0.1257572;0.1925516	0.5639	ns
DNA	hAT-Charlie	Charlie26a	78	0.109343239643934	63920	513	76.108	8.09715381476108	0.106690965164365	63031.928	621	0.762	ns	0.1520468	0.1220800;0.1860886	0.8038	ns
DNA	hAT-Charlie	Charlie15b	192	0.26915258989276	63920	1888	279.577	16.0651847534089	0.391921216794	63031.928	1	0.002	**	0.1016949	0.08842325;0.11621795	3.377e-09	***
DNA	hAT-Charlie	MER1B	719	1.00792037569216	63920	5366	778.299	25.7381827845917	1.09104787271325	63031.928	12	0.024	*	0.1339918	0.1249852;0.1433985	0.02107	*
DNA	hAT-Charlie	MER103C	1317	1.84621854629565	63920	8923	1292.4	32.002189614777	1.81173337071564	63031.928	778	0.448	ns	0.1475961	0.1402964;0.1551267	0.4611	ns
DNA	hAT-Charlie	Charlie7b_Mars	1	0.00140183640569146	63920	59	9.28	2.8628300326418	0.0130090418448167	63031.928	2	0.004	**	0.01694915	0.0004290233;0.0908559329	0.0009513	***
DNA	hAT-Charlie	Charlie15a	569	0.797644914838438	63920	3213	480.41	20.3635108115613	0.673456227658232	63031.928	1001	0.002	**	0.1770931	0.1640361;0.1907406	1.845e-05	***
DNA	hAT-Charlie	MER5A1	2302	3.22702740590173	63920	15942	2200.839	41.3973769920489	3.08521623326558	63031.928	994	0.016	*	0.1443984	0.1389761;0.1499509	0.02102	*
DNA	hAT-Charlie	Charlie8	555	0.778019205158758	63920	4378	652.79	23.0918846163568	0.915104787271325	63031.928	1	0.002	**	0.1267702	0.1170518;0.1369895	2.405e-05	***
DNA	hAT-Charlie	MER117	825	1.15651503469545	63920	4370	650.883	23.5340000883862	0.912431485245672	63031.928	1001	0.002	**	0.1887872	0.1772810;0.2007109	8.679e-13	***
DNA	hAT-Charlie	Charlie3	29	0.0406532557650522	63920	337	55.06	7.04414792718182	0.0771851124973716	63031.928	1	0.002	**	0.08605341	0.05838853;0.12124825	4.629e-05	***
DNA	hAT-Charlie	Charlie5	210	0.294385645195206	63920	2568	381.894	18.168402650064	0.535352912315133	63031.928	1	0.002	**	0.0817757	0.07146412;0.09305221	2.2e-16	***
DNA	hAT-Charlie	Charlie4z	929	1.30230602088736	63920	5940	860.326	26.0451160886657	1.20603630756291	63031.928	998	0.008	**	0.1563973	0.1472464;0.1658870	0.01216	*
DNA	hAT-Charlie	MER30B	22	0.030840400925212	63920	223	29.608	4.95912582305883	0.0415055722997126	63031.928	74	0.148	ns	0.09865471	0.06286473;0.14555100	0.1396	ns
DNA	hAT-Charlie	Charlie13b	56	0.0785028387187215	63920	404	61.347	7.24051213768859	0.0859984579799537	63031.928	259	0.518	ns	0.1386139	0.1064351;0.1761978	0.4887	ns
DNA	hAT-Charlie	Charlie10b	24	0.0336440737365949	63920	273	39.786	6.04439730152961	0.0557734632368403	63031.928	3	0.006	**	0.08791209	0.05713987;0.12798132	0.005837	**
DNA	hAT-Charlie	Charlie2b	225	0.315413191280578	63920	3650	520.294	20.5336600535607	0.72936707086283	63031.928	1	0.002	**	0.06164384	0.05405798;0.06994064	2.2e-16	***
DNA	hAT-Charlie	Charlie7a	201	0.281769117543983	63920	1424	210.25	12.931152876473	0.294736104296629	63031.928	262	0.524	ns	0.1411517	0.1234711;0.1603267	0.5254	ns
DNA	hAT-Charlie	tot	17620	24.7003574682834	63920	266107	21210.593	92.9409348369616	29.7337814537044	63031.928	1	0.002	**	0.06621397	0.06527206;0.06716533	2.2e-16	***
DNA	hAT-Charlie	MER5A	4347	6.09378285554076	63920	34906	4507.08	55.5923385738368	6.31818882736385	63031.928	4	0.008	**	0.1245345	0.1210876;0.1280439	0.01041	*
DNA	hAT-Charlie	Charlie4	93	0.130370785729305	63920	917	136.67	10.9455426957691	0.191588981565851	63031.928	1	0.002	**	0.1014177	0.0826388;0.1228001	2.856e-05	***
DNA	hAT-Charlie	MER58A	1507	2.11256746337702	63920	13479	1891.291	38.2691893022292	2.6512805775566	63031.928	1	0.002	**	0.1118035	0.1065308;0.1172445	2.2e-16	***
DNA	hAT-Charlie	MER119	123	0.172425877900049	63920	1203	180.276	12.3521009710251	0.252717459872433	63031.928	1	0.002	**	0.1022444	0.08569685;0.12076425	1.45e-06	***
DNA	hAT-Charlie	MER33	1102	1.54482371907198	63920	9580	1377.109	33.6488835827634	1.93048153080535	63031.928	1	0.002	**	0.1150313	0.1087078;0.1215899	2.2e-16	***
DNA	hAT-Charlie	MER58B	780	1.09343239643934	63920	7005	1013.185	28.1929000745687	1.4203196187005	63031.928	1	0.002	**	0.111349	0.1040742;0.1189491	2.826e-16	***
DNA	hAT-Charlie	MER106A	101	0.141585476974837	63920	742	111.276	9.54027467323876	0.155990747879722	63031.928	156	0.312	ns	0.1361186	0.1122569;0.1629145	0.3041	ns
DNA	hAT-Charlie	MER58C	269	0.377093993131002	63920	2592	375.599	17.9304126750808	0.526528352141305	63031.928	1	0.002	**	0.1037809	0.09229967;0.11616552	6.459e-10	***
DNA	hAT-Charlie	Charlie11	9	0.0126165276512231	63920	104	15.955	3.69169386645258	0.0223662998528072	63031.928	35	0.07	ns	0.08653846	0.04033701;0.15792782	0.05717	ns
DNA	hAT-Charlie	Charlie16	164	0.229901170533399	63920	1464	223.316	14.4925559573934	0.313052498773393	63031.928	1	0.002	**	0.1120219	0.09631518;0.12930354	8.9e-06	***
DNA	hAT-Charlie	Charlie30a	73	0.102334057615476	63920	457	69.455	7.59128464771297	0.0973645475573	63031.928	697	0.61	ns	0.1597374	0.1273480;0.1966051	0.6482	ns
DNA	MULE-MuDR	tot	158	0.22149015209925	63920	1949	290.769	15.8023844515426	0.407610569846499	63031.928	1	0.002	**	0.08106721	0.06933068;0.09408158	2.2e-16	***
DNA	MULE-MuDR	Ricksha_b	14	0.0196257096796804	63920	117	18.86	3.98400204220232	0.0264386346113409	63031.928	136	0.272	ns	0.1196581	0.06698694;0.19261112	0.2581	ns
DNA	MULE-MuDR	Ricksha	36	0.0504661106048924	63920	410	63.869	7.46240755564361	0.0895338893951076	63031.928	1	0.002	**	0.08780488	0.06225503;0.11948642	7.146e-05	***
DNA	MULE-MuDR	Ricksha_c	99	0.138781804163454	63920	982	142.284	10.7619312004474	0.199458891147403	63031.928	1	0.002	**	0.1008147	0.08269343;0.12136846	5.241e-05	***
DNA	MULE-MuDR	Ricksha_0	31	0.0434569285764351	63920	384	58.654	7.18121534657286	0.0822233125394266	63031.928	1	0.002	**	0.08072917	0.0555090;0.1126325	3.469e-05	***
DNA	MULE-MuDR	Ricksha_a	4	0.00560734562276582	63920	56	8.579	2.7479647578363	0.012026354524427	63031.928	60	0.12	ns	0.07142857	0.01980393;0.17290470	0.09603	ns
DNA	Merlin	tot	5	0.00700918202845728	63920	57	8.327	2.76653659378014	0.0116730917501928	63031.928	151	0.302	ns	0.0877193	0.02909858;0.19295733	0.2619	ns
DNA	Merlin	Merlin1_HS	5	0.00700918202845728	63920	57	8.327	2.76653659378014	0.0116730917501928	63031.928	151	0.302	ns	0.0877193	0.02909858;0.19295733	0.2619	ns
DNA	DNA	X2a_DNA	72	0.100932221209785	63920	412	60.001	7.11601269227625	0.084111586177893	63031.928	954	0.096	ns	0.1747573	0.1393226;0.2149415	0.09395	ns
DNA	DNA	X24_DNA	78	0.109343239643934	63920	456	67.292	7.41982410773933	0.0943323754117894	63031.928	926	0.152	ns	0.1710526	0.1376229;0.2088167	0.1653	ns
DNA	DNA	X34_DNA	11	0.015420200462606	63920	99	14.072	3.44974154346622	0.0197266419008902	63031.928	243	0.486	ns	0.1111111	0.05678861;0.19011643	0.4712	ns
DNA	DNA	Eulor9B	2	0.00280367281138291	63920	27	4.20892494929006	1.76858125492593	0.00590022422273787	63031.928	175	0.35	ns	0.07407407	0.009100073;0.242898347	0.4214	ns
DNA	DNA	Eulor9A	15	0.0210275460853718	63920	123	18.098	3.92910089382214	0.025370435270204	63031.928	264	0.528	ns	0.1219512	0.06988841;0.19315305	0.5241	ns
DNA	DNA	MER126	43	0.0602789654447326	63920	267	40.14	5.48912839442935	0.056269713324455	63031.928	736	0.532	ns	0.1610487	0.1190701;0.2107367	0.6076	ns
DNA	DNA	UCON78	27	0.0378495829536693	63920	179	26.622	4.86875967992062	0.0373196887923179	63031.928	585	0.834	ns	0.150838	0.1018170;0.2118225	0.9164	ns
DNA	DNA	MER125	23	0.0322422373309035	63920	140	21.149	3.97801754943637	0.0296474381439686	63031.928	744	0.516	ns	0.1642857	0.1070857;0.2362414	0.6373	ns
DNA	DNA	Eulor11	11	0.015420200462606	63920	101	14.664	3.55214325748859	0.0205565290530595	63031.928	202	0.404	ns	0.1089109	0.05563722;0.18652010	0.3954	ns
DNA	DNA	X2b_DNA	22	0.030840400925212	63920	185	26.253	4.54352667370125	0.0368024111586178	63031.928	219	0.438	ns	0.1189189	0.07604684;0.17449498	0.4601	ns
DNA	DNA	tot	881	1.23501787341417	63920	6503	929.451	27.0642582213715	1.30293824910633	63031.928	39	0.078	ns	0.1354759	0.1272460;0.1440342	0.08897	ns
DNA	DNA	X30_DNA	132	0.185042405551272	63920	758	109.883	9.38986051443153	0.154037989766594	63031.928	994	0.016	*	0.1741425	0.1477958;0.2030523	0.02637	*
DNA	DNA	X23_DNA	12	0.0168220368682975	63920	59	9.415	2.77641558191196	0.0131982897595851	63031.928	856	0.292	ns	0.2033898	0.1097537;0.3283302	0.3724	ns
DNA	DNA	Eutr2	29	0.0406532557650522	63920	230	34.6	5.43797495135565	0.0485035396369244	63031.928	170	0.34	ns	0.126087	0.08609341;0.17603941	0.3559	ns
DNA	DNA	UCON99	9	0.0126165276512231	63920	56	7.751	2.59687172242734	0.0108656339805145	63031.928	764	0.476	ns	0.1607143	0.07621874;0.28327971	0.5646	ns
DNA	DNA	MER135	74	0.103735894021168	63920	818	115.021	9.28400515681416	0.161240625219037	63031.928	1	0.002	**	0.09046455	0.07170075;0.11223842	1.789e-05	***
DNA	DNA	UCON8	31	0.0434569285764351	63920	206	31.164	5.30181225744681	0.0436868297469685	63031.928	516	0.972	ns	0.1504854	0.1045946;0.2067508	1	ns
DNA	DNA	Eulor1	9	0.0126165276512231	63920	86	12.501	3.23209613802644	0.0175243569075489	63031.928	174	0.348	ns	0.1046512	0.04898234;0.18938554	0.3581	ns
DNA	DNA	MARE8	47	0.0658863110674984	63920	218	32.808	5.28536385417988	0.0459914487979253	63031.928	999	0.006	**	0.2155963	0.1629229;0.2761785	0.01022	*
DNA	DNA	MER136	6	0.00841101843414874	63920	28	4.40628166160081	1.83941548991014	0.00617688604696266	63031.928	863	0.278	ns	0.2142857	0.08296061;0.40953103	0.4324	ns
DNA	DNA	MER130	27	0.0378495829536693	63920	181	26.851	4.83530548974719	0.0376407093292213	63031.928	560	0.884	ns	0.1491713	0.1006639;0.2095667	0.9171	ns
DNA	DNA	Eutr2B	35	0.049064274199201	63920	433	60.947	7.1556547145872	0.0854377234176772	63031.928	1	0.002	**	0.08083141	0.0569461;0.1106252	0.0001773	***
DNA	DNA	Eutr11	74	0.103735894021168	63920	597	90.683	8.46038350721104	0.127122730777318	63031.928	30	0.06	ns	0.1239531	0.09859617;0.15309737	0.05971	ns
DNA	DNA	X9a_DNA	111	0.155603841031752	63920	695	102.242	9.22705665825102	0.143326557790706	63031.928	848	0.308	ns	0.1597122	0.1332486;0.1891018	0.3356	ns
DNA	DNA	Eulor9C	15	0.0210275460853718	63920	107	15.732	3.74034305460961	0.022053690334338	63031.928	495	0.99	ns	0.1401869	0.08063647;0.22065660	1	ns
DNA	DNA	UCON97	10	0.0140183640569146	63920	42	6.35	2.42845576393671	0.00890166117614074	63031.928	943	0.118	ns	0.2380952	0.1205162;0.3945024	0.129	ns
DNA	hAT-Tip100?	tot	407	0.570547417116423	63920	2411	355.414	17.1948325454558	0.498232284292423	63031.928	999	0.006	**	0.1688096	0.1540595;0.1843690	0.003699	**
DNA	hAT-Tip100?	Eutr15	70	0.0981285483984019	63920	657	98.739	9.17022202413725	0.138415924861569	63031.928	3	0.006	**	0.1065449	0.08400277;0.13269113	0.001256	**
DNA	hAT-Tip100?	hAT-N1_Mam	40	0.0560734562276582	63920	239	36.501	5.60923011316727	0.0511684306441438	63031.928	761	0.482	ns	0.167364	0.1223403;0.2208517	0.5289	ns
DNA	hAT-Tip100?	UCON23	1	0.00140183640569146	63920	31	4.60544904137235	1.87453174629162	0.00645608613075258	63031.928	36	0.072	ns	0.03225806	0.0008163701;0.1670211162	0.07605	ns
DNA	hAT-Tip100?	MamRep1879	299	0.419149085301745	63920	1484	217.517	13.7922419111955	0.304923249456788	63031.928	1001	0.002	**	0.2014825	0.1813446;0.2228089	1.152e-08	***
DNA	hAT	tot	1368	1.91771220298591	63920	8917	1265.668	31.3174801119209	1.77425947991869	63031.928	1000	0.004	**	0.1534148	0.1459928;0.1610641	0.002068	**
DNA	hAT	MER53	845	1.18455176280928	63920	5855	841.398	25.2623788227432	1.17950234807598	63031.928	570	0.864	ns	0.1443211	0.1354133;0.1535849	0.8963	ns
DNA	hAT	MamRep38	398	0.557930889465199	63920	2128	311.122	15.9607600652933	0.436142146211537	63031.928	1001	0.002	**	0.1870301	0.1706675;0.2042593	2.445e-07	***
DNA	hAT	UCON73	44	0.0616808018504241	63920	248	35.378	5.48572777388826	0.0495941683605523	63031.928	947	0.11	ns	0.1774194	0.1319720;0.2307619	0.1224	ns
DNA	hAT	MamRep1894	126	0.176631387117123	63920	686	99.968	9.21628536428401	0.140138781804163	63031.928	998	0.008	**	0.1836735	0.1553799;0.2147182	0.006721	**
DNA	Kolobok	tot	31	0.0434569285764351	63920	232	35.615	5.45825682499163	0.0499264035887012	63031.928	222	0.444	ns	0.1336207	0.09262692;0.18427294	0.466	ns
DNA	Kolobok	UCON29	31	0.0434569285764351	63920	232	35.615	5.45825682499163	0.0499264035887012	63031.928	222	0.444	ns	0.1336207	0.09262692;0.18427294	0.466	ns
DNA	PiggyBac	tot	203	0.284572790355366	63920	2114	314.348	16.8529795264493	0.440664470456298	63031.928	1	0.002	**	0.09602649	0.08379721;0.10938851	7.252e-13	***
DNA	PiggyBac	MER75B	14	0.0196257096796804	63920	114	17.218	3.75693899213051	0.0241368192331955	63031.928	241	0.482	ns	0.122807	0.06879433;0.19745901	0.5122	ns
DNA	PiggyBac	MER75	47	0.0658863110674984	63920	475	71.62	7.90228106599899	0.100399523375622	63031.928	1	0.002	**	0.09894737	0.07361144;0.12940300	0.001055	**
DNA	PiggyBac	MER85	106	0.148594659003294	63920	902	130.9	10.9323151946656	0.183500385505012	63031.928	14	0.028	*	0.1175166	0.09722266;0.14034569	0.01802	*
DNA	PiggyBac	Looper	24	0.0336440737365949	63920	531	82.4	8.65279555235596	0.115511319828976	63031.928	1	0.002	**	0.04519774	0.02917043;0.06650657	1.496e-15	***
DNA	PiggyBac	MER75A	17	0.0238312188967547	63920	92	14.09	3.42163814679571	0.0197518749561926	63031.928	838	0.328	ns	0.1847826	0.1114877;0.2792872	0.3856	ns
DNA	hAT-Tip100	MER115	336	0.471017032312329	63920	2520	379.552	17.4077087614747	0.532069811453003	63031.928	6	0.012	*	0.1333333	0.1202945;0.1472305	0.01536	*
DNA	hAT-Tip100	MamTip3B	100	0.140183640569146	63920	824	122.824	10.3212185109875	0.172179154692647	63031.928	16	0.032	*	0.1213592	0.09984258;0.14562549	0.02443	*
DNA	hAT-Tip100	MamRep488	89	0.12476344010654	63920	494	70.33	7.74332351507149	0.0985911544122801	63031.928	997	0.01	**	0.1801619	0.1472584;0.2169477	0.02022	*
DNA	hAT-Tip100	Arthur1C	96	0.13457629494638	63920	710	105.481	9.35131467153607	0.14786710590874	63031.928	164	0.328	ns	0.1352113	0.1109125;0.1625865	0.3422	ns
DNA	hAT-Tip100	FordPrefect_a	44	0.0616808018504241	63920	281	41.846	5.91381917691582	0.0586612462325647	63031.928	680	0.644	ns	0.1565836	0.1161373;0.2044485	0.7373	ns
DNA	hAT-Tip100	Arthur2	112	0.157005677437443	63920	989	145.603	11.2881714114295	0.204111586177893	63031.928	2	0.004	**	0.1132457	0.09416473;0.13466265	0.002245	**
DNA	hAT-Tip100	EuthAT-N1a	2	0.00280367281138291	63920	46	6.3963963963964	2.26965408959159	0.00896670133370211	63031.928	35	0.07	ns	0.04347826	0.005309483;0.148386776	0.08354	ns
DNA	hAT-Tip100	Arthur1	216	0.302796663629354	63920	2337	349.72	17.1274326432466	0.490250227798416	63031.928	1	0.002	**	0.09242619	0.08098625;0.10489918	2.223e-16	***
DNA	hAT-Tip100	MamTip2b	1138	1.59528982967688	63920	6730	950.021	28.2683508301892	1.3317740239714	63031.928	1001	0.002	**	0.1690936	0.1602088;0.1782661	1.432e-10	***
DNA	hAT-Tip100	MER97a	26	0.0364477465479779	63920	277	41.97	5.95689387051545	0.0588350739468704	63031.928	1	0.002	**	0.09386282	0.06223328;0.13450323	0.005628	**
DNA	hAT-Tip100	MamTip1b	85	0.119156094483774	63920	440	66.85	7.51398429330007	0.0937127637204738	63031.928	989	0.026	*	0.1931818	0.1573252;0.2332230	0.01986	*
DNA	hAT-Tip100	Zaphod	159	0.222891988504941	63920	2282	340.217	16.6295656423568	0.47692857643513	63031.928	1	0.002	**	0.06967572	0.05956844;0.08090388	2.2e-16	***
DNA	hAT-Tip100	MER45B	137	0.192051587579729	63920	1314	200.826	13.1735821729425	0.281525198009392	63031.928	1	0.002	**	0.1042618	0.08825709;0.12206044	3.231e-07	***
DNA	hAT-Tip100	EuthAT-N1	12	0.0168220368682975	63920	78	11.686	3.11530241053884	0.0163818602369104	63031.928	615	0.774	ns	0.1538462	0.08210184;0.25332133	0.8743	ns
DNA	hAT-Tip100	FordPrefect	67	0.0939230391813275	63920	599	90.582	8.80493059613775	0.126981145300343	63031.928	8	0.016	*	0.1118531	0.08774277;0.13986618	0.006141	**
DNA	hAT-Tip100	Zaphod3	142	0.199060769608187	63920	1217	178.148	11.88820530717	0.249734352001121	63031.928	3	0.006	**	0.1166804	0.09917559;0.13606052	0.003045	**
DNA	hAT-Tip100	MER91B	242	0.339244410177332	63920	1442	213.137	13.8083634766	0.29878320599986	63031.928	981	0.042	*	0.1678225	0.1488790;0.1881295	0.0344	*
DNA	hAT-Tip100	Arthur1A	190	0.266348917081377	63920	1160	173.272	11.9109986100196	0.24289899768697	63031.928	933	0.138	ns	0.1637931	0.1429383;0.1863680	0.174	ns
DNA	hAT-Tip100	MER96B	276	0.386906847970842	63920	2150	311.588	15.948310399682	0.436795401976589	63031.928	17	0.034	*	0.1283721	0.1145139;0.1432518	0.02958	*
DNA	hAT-Tip100	Zaphod5a	12	0.0168220368682975	63920	78	12.268	3.24201892139555	0.0171977290250228	63031.928	551	0.902	ns	0.1538462	0.08210184;0.25332133	1	ns
DNA	hAT-Tip100	ORSL	180	0.252330553024462	63920	1214	179.334	12.2461590881555	0.251396929978272	63031.928	533	0.938	ns	0.1482702	0.1287388;0.1695220	0.9356	ns
DNA	hAT-Tip100	MER97d	12	0.0168220368682975	63920	137	20.447	4.01688017325964	0.0286633489871732	63031.928	16	0.032	*	0.08759124	0.04608116;0.14800564	0.04135	*
DNA	hAT-Tip100	hAT-N1a_Mam	71	0.0995303848040934	63920	461	68.549	7.46909541955291	0.0960944837737436	63031.928	662	0.68	ns	0.154013	0.1222871;0.1902551	0.7434	ns
DNA	hAT-Tip100	Zaphod4a	36	0.0504661106048924	63920	373	56.534	6.73737606462903	0.0792514193593608	63031.928	1	0.002	**	0.09651475	0.06851605;0.13111030	0.002345	**
DNA	hAT-Tip100	Arthur1B	294	0.412139903273288	63920	2312	342.792	16.8342546056583	0.480538305179786	63031.928	3	0.006	**	0.1271626	0.1138452;0.1414325	0.004113	**
DNA	hAT-Tip100	ORSL-2a	79	0.110745076049625	63920	367	58.615	7.32778762461574	0.0821686409196047	63031.928	1001	0.002	**	0.2152589	0.1742918;0.2608879	0.005316	**
DNA	hAT-Tip100	MER91A	697	0.977079974766945	63920	3627	526.767	20.933105500759	0.738441157916871	63031.928	1001	0.002	**	0.1921698	0.1794614;0.2053764	1.149e-14	***
DNA	hAT-Tip100	MER45A	588	0.824279806546576	63920	3468	510.959	20.8099585144558	0.716280928015701	63031.928	1001	0.002	**	0.1695502	0.1571999;0.1824602	0.0002955	***
DNA	hAT-Tip100	tot	6240	8.74745917151468	63920	53611	6631.515	65.1914695547102	9.29629915188897	63031.928	1	0.002	**	0.116394	0.1136909;0.1191388	2.355e-07	***
DNA	hAT-Tip100	MER96	249	0.349057265017172	63920	1274	189.483	12.9789893737981	0.265624167659634	63031.928	1001	0.002	**	0.1954474	0.1740026;0.2183072	6.834e-06	***
DNA	hAT-Tip100	ORSL-2b	98	0.137379967757763	63920	709	108.949	9.62928461112881	0.152728674563678	63031.928	143	0.286	ns	0.1382228	0.1136610;0.1658392	0.2741	ns
DNA	hAT-Tip100	MER45C	121	0.169622205088666	63920	1197	174.083	11.9406318798332	0.244035887011986	63031.928	1	0.002	**	0.101086	0.08458788;0.11957265	6.205e-06	***
DNA	hAT-Tip100	MamTip2	939	1.31632438494428	63920	5239	756.515	24.2781218837496	1.06051026845167	63031.928	1001	0.002	**	0.1792327	0.1689322;0.1898917	3.27e-12	***
DNA	hAT-Tip100	MamTip1	147	0.206069951636644	63920	756	112.61	9.95575296082708	0.157860797644915	63031.928	1001	0.002	**	0.1944444	0.1668078;0.2244879	0.0007277	***
DNA	hAT-Tip100	hAT-4b_Ther	24	0.0336440737365949	63920	228	34.34	5.59031767001229	0.0481390621714446	63031.928	37	0.074	ns	0.1052632	0.06861756;0.15256716	0.06331	ns
DNA	hAT-Tip100	MamTip3	193	0.270554426298451	63920	1155	175.561	12.1695676742182	0.246107801219598	63031.928	931	0.142	ns	0.1670996	0.1460208;0.1898886	0.1516	ns
DNA	hAT-Tip100	MARE4	62	0.0869138571528703	63920	308	44.886	6.10870856403547	0.0629228289058667	63031.928	1000	0.004	**	0.2012987	0.1579591;0.2504885	0.007573	**
DNA	hAT-Tip100	MER97b	19	0.0266348917081377	63920	173	25.587	4.70197187779124	0.0358687881124273	63031.928	97	0.194	ns	0.1098266	0.06743155;0.16618700	0.1976	ns
DNA	hAT-Tip100	Zaphod5b	24	0.0336440737365949	63920	74	11.654	3.01685024245246	0.0163370014719282	63031.928	1001	0.002	**	0.3243243	0.2200458;0.4431597	0.0003292	***
DNA	hAT-Tip100	MamRep4096	191	0.267750753487068	63920	1259	193.042	13.1866646322762	0.27061330342749	63031.928	451	0.902	ns	0.1517077	0.1323259;0.1727311	0.9066	ns
DNA	hAT-Tip100	MER91C	308	0.431765612952968	63920	1637	237.615	13.9869370989295	0.333097357538375	63031.928	1001	0.002	**	0.1881491	0.1694832;0.2079400	1.764e-06	***
DNA	hAT-Tip100	Zaphod2	123	0.172425877900049	63920	844	124.795	10.0792145311808	0.174942174248265	63031.928	458	0.916	ns	0.1457346	0.1226079;0.1713658	0.9227	ns
DNA	hAT-Tip100	MER97c	18	0.0252330553024462	63920	215	32.814	5.20792919753394	0.0459998598163594	63031.928	2	0.004	**	0.08372093	0.0503732;0.1290880	0.004204	**
DNA	hAT-Tip100	MER45R	67	0.0939230391813275	63920	616	92.414	8.69955667182451	0.12954930959557	63031.928	1	0.002	**	0.1087662	0.0852918;0.1360659	0.003314	**
DNA	TcMar-Pogo	tot	3	0.00420550921707437	63920	37	5.15261044176707	2.07662347045429	0.00722311690161501	63031.928	224	0.448	ns	0.08108108	0.01704353;0.21909621	0.4734	ns
DNA	TcMar-Pogo	MER132	3	0.00420550921707437	63920	37	5.15261044176707	2.07662347045429	0.00722311690161501	63031.928	224	0.448	ns	0.08108108	0.01704353;0.21909621	0.4734	ns
DNA	TcMar-Tigger	Tigger18a	118	0.165416695871592	63920	1259	192.859	12.4625211507717	0.270356767365248	63031.928	1	0.002	**	0.09372518	0.07819254;0.11118382	6.864e-10	***
DNA	TcMar-Tigger	Tigger17c	40	0.0560734562276582	63920	342	50.815	6.65214446821671	0.0712343169552113	63031.928	60	0.12	ns	0.1169591	0.08488551;0.15584597	0.11	ns
DNA	TcMar-Tigger	X12_DNA	222	0.311207682063503	63920	1374	201.407	13.0625411379632	0.282339664961099	63031.928	939	0.126	ns	0.1615721	0.1424867;0.1821167	0.1179	ns
DNA	TcMar-Tigger	MER6	62	0.0869138571528703	63920	812	120.736	10.6888051041524	0.169252120277564	63031.928	1	0.002	**	0.07635468	0.05903882;0.09681729	4.085e-10	***
DNA	TcMar-Tigger	Tigger17b	11	0.015420200462606	63920	90	13.714	3.45429242192033	0.0192247844676526	63031.928	265	0.53	ns	0.1222222	0.06262061;0.20817420	0.5564	ns
DNA	TcMar-Tigger	Tigger12	89	0.12476344010654	63920	876	128.714	10.5152638946806	0.18043597112217	63031.928	1	0.002	**	0.1015982	0.08238761;0.12353482	8.796e-05	***
DNA	TcMar-Tigger	MER44B	194	0.271956262704142	63920	2126	314.351	15.5378642105092	0.440668675965515	63031.928	1	0.002	**	0.09125118	0.07934513;0.10429744	6.704e-15	***
DNA	TcMar-Tigger	MER47B	82	0.114950585266699	63920	618	91.4	9.02526761129306	0.128127847480199	63031.928	158	0.316	ns	0.1326861	0.1069385;0.1620014	0.3078	ns
DNA	TcMar-Tigger	X6b_DNA	202	0.283170953949674	63920	959	140.773	10.9906444426733	0.197340716338403	63031.928	1001	0.002	**	0.2106361	0.1852278;0.2378346	1.072e-07	***
DNA	TcMar-Tigger	Tigger3a	585	0.820074297329502	63920	5323	789.084	25.8569434683515	1.10616667834864	63031.928	1	0.002	**	0.1099004	0.1016199;0.1186113	3.043e-16	***
DNA	TcMar-Tigger	Tigger4b	279	0.391112357187916	63920	2520	371.513	18.0705942729446	0.52080044858765	63031.928	1	0.002	**	0.1107143	0.09872253;0.12361877	7.725e-08	***
DNA	TcMar-Tigger	Tigger22N1	150	0.210275460853718	63920	1102	163.137	11.7189404198744	0.228691385715287	63031.928	129	0.258	ns	0.1361162	0.1164089;0.1577883	0.2889	ns
DNA	TcMar-Tigger	UCON11	5	0.00700918202845728	63920	45	6.917	2.38407105489639	0.0096965024181678	63031.928	286	0.572	ns	0.1111111	0.03707666;0.24053581	0.5382	ns
DNA	TcMar-Tigger	MER47A	287	0.402327048433448	63920	2589	382.402	17.9011409370142	0.536065045209224	63031.928	1	0.002	**	0.1108536	0.09901236;0.12358271	4.662e-08	***
DNA	TcMar-Tigger	Tigger17	6	0.00841101843414874	63920	54	7.818	2.65780735568625	0.0109595570196958	63031.928	324	0.648	ns	0.1111111	0.04188376;0.22631316	0.6975	ns
DNA	TcMar-Tigger	Tigger21a	11	0.015420200462606	63920	169	26.118	4.69937869937721	0.0366131632438494	63031.928	1	0.002	**	0.06508876	0.03293712;0.11347589	0.0005973	***
DNA	TcMar-Tigger	X9b_DNA	49	0.0686899838788813	63920	601	85.5	8.87777082463919	0.119857012686619	63031.928	1	0.002	**	0.08153078	0.06092352;0.10635690	6.344e-06	***
DNA	TcMar-Tigger	Tigger3c	205	0.287376463166748	63920	2327	342.871	16.1299887022755	0.480649050255835	63031.928	1	0.002	**	0.08809626	0.07688938;0.10035223	2.2e-16	***
DNA	TcMar-Tigger	Tigger19b	448	0.628022709749772	63920	3538	505.126	20.237729361015	0.708104016261302	63031.928	4	0.008	**	0.1266252	0.1158378;0.1380337	0.00571	**
DNA	TcMar-Tigger	MER44C	100	0.140183640569146	63920	1091	169.721	12.1238668397153	0.23792107661036	63031.928	1	0.002	**	0.09165903	0.07519852;0.11035886	6.878e-10	***
DNA	TcMar-Tigger	Tigger3b	379	0.531295997757062	63920	6279	945.196	28.16019496702	1.32501016331394	63031.928	1	0.002	**	0.06035993	0.05459503;0.06653725	2.2e-16	***
DNA	TcMar-Tigger	UCON39	18	0.0252330553024462	63920	107	15.052	3.69227963850639	0.0211004415784678	63031.928	826	0.352	ns	0.1682243	0.1028566;0.2527747	0.4039	ns
DNA	TcMar-Tigger	Tigger12A	75	0.105137730426859	63920	744	109.218	9.60878789467251	0.153105768556809	63031.928	1	0.002	**	0.1008065	0.08011796;0.12472014	0.000277	***
DNA	TcMar-Tigger	Tigger17a	282	0.395317866404991	63920	2389	361.981	17.4544348604101	0.507438143968599	63031.928	1	0.002	**	0.118041	0.1053675;0.1316591	2.806e-06	***
DNA	TcMar-Tigger	Tigger1a_Mars	3	0.00420550921707437	63920	44	4.87048192771084	1.95432574414961	0.00682761887952736	63031.928	259	0.518	ns	0.06818182	0.01428767;0.18656201	0.4768	ns
DNA	TcMar-Tigger	MER44A	220	0.30840400925212	63920	2334	346.527	17.7699477219839	0.485774164155043	63031.928	1	0.002	**	0.09425878	0.08270551;0.10684159	7.803e-15	***
DNA	TcMar-Tigger	Tigger1a_Art	15	0.0210275460853718	63920	302	44.18	6.37826640101229	0.0619331324034485	63031.928	1	0.002	**	0.04966887	0.02806232;0.08059892	1.303e-07	***
DNA	TcMar-Tigger	Tigger4a	318	0.445783977009883	63920	3497	516.416	21.4378292866727	0.723930749281559	63031.928	1	0.002	**	0.09093509	0.0816077;0.1009527	2.2e-16	***
DNA	TcMar-Tigger	Tigger6a	52	0.0728954930959557	63920	674	104.408	9.41712367011384	0.146362935445434	63031.928	1	0.002	**	0.07715134	0.05815432;0.09994515	1.905e-09	***
DNA	TcMar-Tigger	Tigger10	166	0.232704843344782	63920	1450	213.567	13.5698065811806	0.299385995654307	63031.928	1	0.002	**	0.1144828	0.09854326;0.13200217	0.0003202	***
DNA	TcMar-Tigger	MER2	869	1.21819583654588	63920	9067	1305.82	32.8758333798616	1.83054601528002	63031.928	1	0.002	**	0.09584206	0.08985825;0.10208696	2.2e-16	***
DNA	TcMar-Tigger	Tigger7	234	0.328029718931801	63920	2944	432.146	18.9766909338483	0.60579799537394	63031.928	1	0.002	**	0.0794837	0.06996461;0.08984809	2.2e-16	***
DNA	TcMar-Tigger	Tigger8	103	0.14438914978622	63920	938	138.871	10.9761940505731	0.194674423494778	63031.928	1	0.002	**	0.1098081	0.09051686;0.13158724	0.0007742	***
DNA	TcMar-Tigger	MER47C	81	0.113548748861008	63920	762	105.749	9.28300453372578	0.148242798065466	63031.928	2	0.004	**	0.1062992	0.08531658;0.13038356	0.008718	**
DNA	TcMar-Tigger	Tigger11a	52	0.0728954930959557	63920	421	64.503	7.31009086321288	0.090422653676316	63031.928	47	0.094	ns	0.1235154	0.0936391;0.1588030	0.104	ns
DNA	TcMar-Tigger	Tigger2	227	0.31821686409196	63920	2729	427.726	18.9925680633674	0.599601878460784	63031.928	1	0.002	**	0.08318065	0.07308777;0.09417773	2.2e-16	***
DNA	TcMar-Tigger	X1_DNA	76	0.106539566832551	63920	676	102.78	9.70039678042592	0.144080745776968	63031.928	4	0.008	**	0.112426	0.08960789;0.13868980	0.003756	**
DNA	TcMar-Tigger	Tigger4	87	0.121959767295157	63920	1445	220.252	13.8327814210245	0.308757272026355	63031.928	1	0.002	**	0.06020761	0.04850150;0.07373852	2.2e-16	***
DNA	TcMar-Tigger	X6a_DNA	192	0.26915258989276	63920	979	147.44	11.5490163988012	0.206686759655148	63031.928	1001	0.002	**	0.1961185	0.1716795;0.2223999	0.0001182	***
DNA	TcMar-Tigger	Tigger3	85	0.119156094483774	63920	1147	172.982	12.4065950042547	0.242492465129319	63031.928	1	0.002	**	0.07410636	0.05961936;0.09082052	3.919e-15	***
DNA	TcMar-Tigger	Tigger16a	291	0.407934394056214	63920	1789	261.066	14.9804558695007	0.365971823088246	63031.928	970	0.064	ns	0.1626607	0.1458436;0.1805919	0.04812	*
DNA	TcMar-Tigger	Tigger19a	591	0.82848531576365	63920	3579	527.329	20.5434367083941	0.73922898997687	63031.928	1001	0.002	**	0.1651299	0.1531031;0.1777064	0.003191	**
DNA	TcMar-Tigger	X11_DNA	43	0.0602789654447326	63920	268	38.828	5.83253242035005	0.0544305039601879	63031.928	788	0.428	ns	0.1604478	0.1186158;0.2099739	0.487	ns
DNA	TcMar-Tigger	X10b_DNA	47	0.0658863110674984	63920	298	41.445	6.11165503994846	0.0580991098338824	63031.928	846	0.312	ns	0.1577181	0.1182452;0.2041543	0.3568	ns
DNA	TcMar-Tigger	MamRep434	360	0.504661106048924	63920	2112	305.697	16.0778633122903	0.428537183710661	63031.928	1001	0.002	**	0.1704545	0.1546465;0.1871827	0.001036	**
DNA	TcMar-Tigger	Tigger5	50	0.0700918202845728	63920	537	79.553	8.56905010019309	0.111520291581972	63031.928	1	0.002	**	0.09310987	0.06989825;0.12091039	0.0001998	***
DNA	TcMar-Tigger	MER6A	86	0.120557930889465	63920	1009	152.112	11.2812553699809	0.213236139342539	63031.928	1	0.002	**	0.0852329	0.06873862;0.10419240	5.959e-10	***
DNA	TcMar-Tigger	Tigger2b_Pri	181	0.253732389430153	63920	2104	311.78	16.2744110939983	0.437064554566482	63031.928	1	0.002	**	0.08602662	0.07439061;0.09883039	2.2e-16	***
DNA	TcMar-Tigger	Tigger20a	137	0.192051587579729	63920	1356	198.681	12.7750710934007	0.278518258919184	63031.928	1	0.002	**	0.1010324	0.08550105;0.11831637	8.362e-07	***
DNA	TcMar-Tigger	Tigger6b	14	0.0196257096796804	63920	174	25.741	4.54979336010105	0.0360846709189038	63031.928	5	0.01	**	0.08045977	0.04468592;0.13131330	0.01007	*
DNA	TcMar-Tigger	Tigger3d	78	0.109343239643934	63920	636	90.124	8.65410408520243	0.126339104226537	63031.928	89	0.178	ns	0.1226415	0.09816193;0.15068543	0.1907	ns
DNA	TcMar-Tigger	UCON33	33	0.046260601387818	63920	133	19.852	4.09644686000891	0.0278292563257868	63031.928	1001	0.002	**	0.2481203	0.1773586;0.3304373	0.003145	**
DNA	TcMar-Tigger	MERX	55	0.0771010023130301	63920	436	63.562	7.16669502054591	0.0891035256185603	63031.928	132	0.264	ns	0.1261468	0.0964624;0.1610142	0.2773	ns
DNA	TcMar-Tigger	MER6C	9	0.0126165276512231	63920	160	22.185	4.5185387231042	0.0310997406602649	63031.928	1	0.002	**	0.05625	0.02604064;0.10409241	0.001257	**
DNA	TcMar-Tigger	Tigger9b	61	0.0855120207471788	63920	754	113.696	9.91220640603472	0.159383191981496	63031.928	1	0.002	**	0.08090186	0.06244624;0.10271092	9.863e-09	***
DNA	TcMar-Tigger	Tigger6	19	0.0266348917081377	63920	230	32.949	5.12978690724223	0.0461891077311278	63031.928	2	0.004	**	0.0826087	0.05046823;0.12599822	0.008061	**
DNA	TcMar-Tigger	Tigger2a	288	0.403728884839139	63920	3318	489.432	19.8731053516132	0.686103595710381	63031.928	1	0.002	**	0.08679928	0.07743623;0.09689779	2.2e-16	***
DNA	TcMar-Tigger	Tigger17d	28	0.0392514193593608	63920	331	47.594	6.4020426545088	0.0667190018924792	63031.928	1	0.002	**	0.08459215	0.05694634;0.11993829	0.001639	**
DNA	TcMar-Tigger	Tigger16b	178	0.249526880213079	63920	1329	192.521	12.9643987378758	0.269882946660125	63031.928	142	0.284	ns	0.1339353	0.1160732;0.1534330	0.2751	ns
DNA	TcMar-Tigger	MER46C	337	0.472418868718021	63920	2812	412.442	18.3406383480787	0.578176210836195	63031.928	1	0.002	**	0.1198435	0.1080619;0.1324225	4.005e-05	***
DNA	TcMar-Tigger	Tigger5b	230	0.322422373309035	63920	2766	392.14	17.4954992067244	0.549716128127848	63031.928	1	0.002	**	0.08315257	0.07312718;0.09406999	2.2e-16	***
DNA	TcMar-Tigger	tot	9471	13.2767925983038	63920	125710	13143.419	82.3569189631394	18.4249232494568	63031.928	1	0.002	**	0.07534007	0.07388686;0.07681290	2.2e-16	***
DNA	TcMar-Tigger	MamRep137	295	0.413541739678979	63920	2459	369.35	17.4444205351685	0.517768276442139	63031.928	1	0.002	**	0.1199675	0.1073799;0.1334677	1.756e-05	***
DNA	TcMar-Tigger	Tigger9a	63	0.0883156935585617	63920	1026	147.88	11.0550356767318	0.207303567673652	63031.928	1	0.002	**	0.06140351	0.04750315;0.07788145	2.2e-16	***
DNA	TcMar-Tigger	Tigger15a	660	0.925212027756361	63920	4828	711.188	23.419887855136	0.996969229690895	63031.928	18	0.036	*	0.1367026	0.1271306;0.1467161	0.03833	*
DNA	TcMar-Tigger	MER8	202	0.283170953949674	63920	1941	283.506	15.0595735249958	0.397429032031962	63031.928	1	0.002	**	0.1040701	0.09083409;0.11851531	5.275e-08	***
DNA	TcMar-Tigger	Tigger13a	277	0.388308684376533	63920	3113	462.63	19.8012926646518	0.648531576365038	63031.928	1	0.002	**	0.08898169	0.07920913;0.09953431	2.2e-16	***
DNA	TcMar-Tigger	X26_DNA	137	0.192051587579729	63920	957	140.57	11.1712083453804	0.197056143548048	63031.928	412	0.824	ns	0.1431557	0.1215686;0.1669644	0.7841	ns
DNA	TcMar-Tigger	Tigger23a	76	0.106539566832551	63920	583	85.332	8.4282151616348	0.119621504170463	63031.928	145	0.29	ns	0.1303602	0.1041013;0.1604297	0.2918	ns
DNA	TcMar-Tigger	MER2B	158	0.22149015209925	63920	1710	247.554	14.2796706192052	0.347030209574543	63031.928	1	0.002	**	0.09239766	0.07908822;0.10712422	9.027e-11	***
DNA	TcMar-Tigger	Tigger12c	99	0.138781804163454	63920	859	126.375	10.6456425219291	0.177157075769258	63031.928	12	0.024	*	0.1152503	0.09466297;0.13851809	0.007993	**
DNA	TcMar-Tigger	MER127	39	0.0546716198219668	63920	211	30.895	4.89509314895406	0.0433097357538375	63031.928	961	0.082	ns	0.1848341	0.1348603;0.2438954	0.119	ns
DNA	TcMar-Tigger	MARE10	8	0.0112146912455316	63920	79	11.169	3.065589150039	0.0156571108151679	63031.928	193	0.386	ns	0.1012658	0.04474342;0.18981894	0.4177	ns
DNA	TcMar-Tigger	Tigger14a	209	0.292983808789514	63920	1293	189.757	12.8906213628017	0.266008270834794	63031.928	939	0.126	ns	0.1616396	0.1419748;0.1828558	0.1352	ns
DNA	TcMar-Tigger	UCON55	57	0.079904675124413	63920	404	57.525	7.13332035305154	0.080640639237401	63031.928	509	0.986	ns	0.1410891	0.1086423;0.1789023	1	ns
DNA	TcMar-Tigger	MER6B	61	0.0855120207471788	63920	676	99.81	9.0861685246565	0.139917291652064	63031.928	1	0.002	**	0.09023669	0.0697263;0.1144041	1.04e-05	***
DNA	TcMar-Tigger	MER44D	63	0.0883156935585617	63920	638	94.186	9.00046734411122	0.132033363706455	63031.928	1	0.002	**	0.09874608	0.07671505;0.12456922	0.0003405	***
DNA	TcMar-Tigger	Tigger1	770	1.07941403238242	63920	12059	1835.256	38.3696585167851	2.57272867456368	63031.928	1	0.002	**	0.06385272	0.05955325;0.06836416	2.2e-16	***
DNA	hAT?	MER121B	15	0.0210275460853718	63920	68	10.299	3.06675789784652	0.0144375131422163	63031.928	958	0.088	ns	0.2205882	0.1290403;0.3375956	0.1259	ns
DNA	hAT?	UCON69	7	0.00981285483984019	63920	28	4.2108980827447	1.86052080812905	0.00590299023304788	63031.928	938	0.128	ns	0.25	0.1069080;0.4487155	0.1786	ns
DNA	hAT?	tot	333	0.466811523095255	63920	2048	305.627	16.0383633859599	0.428439055162263	63031.928	962	0.08	ns	0.1625977	0.1468640;0.1793034	0.09396	ns
DNA	hAT?	MER121	174	0.243919534590313	63920	927	140.058	11.0419455061397	0.196338403308334	63031.928	1000	0.004	**	0.1877023	0.1630508;0.2143556	0.002443	**
DNA	hAT?	MER99	23	0.0322422373309035	63920	295	45.564	6.2219463688316	0.0638732739889255	63031.928	1	0.002	**	0.0779661	0.05006399;0.11469180	0.0001365	***
DNA	hAT?	UCON89	11	0.015420200462606	63920	48	6.915	2.42438706741575	0.00969369874535642	63031.928	962	0.08	ns	0.2291667	0.1203302;0.3731202	0.09966	ns
DNA	hAT?	UCON105	105	0.147192822597603	63920	638	93.79	8.63681043525296	0.131478236489802	63031.928	913	0.178	ns	0.1645768	0.1366272;0.1956708	0.2185	ns
DNA	hAT?	UCON80	7	0.00981285483984019	63920	44	6.61661661661662	2.38569638862147	0.0092754140556762	63031.928	653	0.698	ns	0.1590909	0.06644346;0.30065321	0.8331	ns
DNA	TcMar-Tc2	Kanga1a	92	0.128968949323614	63920	843	130.47	10.4547789265198	0.182897595850564	63031.928	1	0.002	**	0.109134	0.08888823;0.13215770	0.0001632	***
DNA	TcMar-Tc2	Kanga11a	104	0.145790986191911	63920	883	132.996	10.7760896482958	0.186438634611341	63031.928	6	0.012	*	0.1177803	0.09725598;0.14089319	0.005485	**
DNA	TcMar-Tc2	MER104	285	0.399523375622065	63920	2206	324.348	16.8256946364779	0.454682834513212	63031.928	9	0.018	*	0.1291931	0.1154692;0.1439101	0.01753	*
DNA	TcMar-Tc2	Kanga1c	89	0.12476344010654	63920	826	122.455	10.1773057609837	0.171661877058947	63031.928	1	0.002	**	0.1077482	0.08742775;0.13091515	0.0008491	***
DNA	TcMar-Tc2	tot	829	1.16212238031822	63920	8147	1188.762	31.5427059444541	1.66644984930259	63031.928	1	0.002	**	0.1017552	0.09527231;0.10852458	2.2e-16	***
DNA	TcMar-Tc2	Kanga2_a	123	0.172425877900049	63920	1534	230.664	14.250831210501	0.323353192682414	63031.928	1	0.002	**	0.08018253	0.06708018;0.09491724	2.2e-16	***
DNA	TcMar-Tc2	Kanga1d	68	0.095324875587019	63920	664	99.809	9.29650170461685	0.139915889815659	63031.928	1	0.002	**	0.1024096	0.08040526;0.12801942	0.0004009	***
DNA	TcMar-Tc2	Kanga1	89	0.12476344010654	63920	812	122.328	10.1053715683558	0.171483843835424	63031.928	1	0.002	**	0.1096059	0.08895146;0.13314228	0.0008314	***
DNA	TcMar-Tc2	Kanga1b	45	0.0630826382561155	63920	379	58.662	7.14988649398554	0.0822345272306722	63031.928	36	0.072	ns	0.1187335	0.08793727;0.15563451	0.05492	ns
DNA	TcMar?	tot	20	0.0280367281138291	63920	168	23.777	4.39460846760932	0.0333314642181257	63031.928	226	0.452	ns	0.1190476	0.0742552;0.1778581	0.5059	ns
DNA	TcMar?	X22_DNA	8	0.0112146912455316	63920	24	3.87728194726166	1.75162031315016	0.00543531498880166	63031.928	980	0.044	*	0.3333333	0.1563023;0.5532196	0.04453	*
DNA	TcMar?	Eulor8	12	0.0168220368682975	63920	144	19.958	4.07023375284551	0.0279778509847901	63031.928	33	0.066	ns	0.08333333	0.04380179;0.14104194	0.05375	ns
RNA	tot	tot	117	0.1640148594659	63920	730	107.285	9.38817942483594	0.150396018784608	63031.928	865	0.274	ns	0.160274	0.1343925;0.1889344	0.3204	ns
RNA	RNA	tot	117	0.1640148594659	63920	730	107.285	9.38817942483594	0.150396018784608	63031.928	865	0.274	ns	0.160274	0.1343925;0.1889344	0.3204	ns
RNA	RNA	7SK	117	0.1640148594659	63920	730	107.285	9.38817942483594	0.150396018784608	63031.928	865	0.274	ns	0.160274	0.1343925;0.1889344	0.3204	ns
srpRNA	tot	tot	160	0.224293824910633	63920	1383	208.329	13.4032236945224	0.292043176561295	63031.928	1	0.002	**	0.1156905	0.09930181;0.13373127	0.0001951	***
srpRNA	srpRNA	tot	160	0.224293824910633	63920	1383	208.329	13.4032236945224	0.292043176561295	63031.928	1	0.002	**	0.1156905	0.09930181;0.13373127	0.0001951	***
srpRNA	srpRNA	7SLRNA	160	0.224293824910633	63920	1383	208.329	13.4032236945224	0.292043176561295	63031.928	1	0.002	**	0.1156905	0.09930181;0.13373127	0.0001951	***
SINE?	tot	tot	0	0	63920	5	1.34387351778656	0.570158928521297	0.00188389082187785	63031.928	1	0.002	**	0	0.0000000;0.5218238	0.3334	ns
SINE?	tRNA	tot	0	0	63920	5	1.34387351778656	0.570158928521297	0.00188389082187785	63031.928	1	0.002	**	0	0.0000000;0.5218238	0.3334	ns
SINE?	tRNA	CRP1	0	0	63920	5	1.34387351778656	0.570158928521297	0.00188389082187785	63031.928	1	0.002	**	0	0.0000000;0.5218238	0.3334	ns
Satellite	tot	tot	942	1.32052989416135	63920	6330	907.383	31.1905620687118	1.27200252330553	63031.928	878	0.248	ns	0.1488152	0.1401318;0.1578234	0.2159	ns
Satellite	telo	tot	44	0.0616808018504241	63920	367	53.946	6.6351419810814	0.0756234667414313	63031.928	78	0.156	ns	0.119891	0.08847937;0.15759072	0.1609	ns
Satellite	telo	REP522	21	0.0294385645195206	63920	243	37.372	5.56350326400271	0.0523894301535011	63031.928	5	0.01	**	0.08641975	0.05429171;0.12906766	0.002416	**
Satellite	telo	TAR1	24	0.0336440737365949	63920	124	16.643	3.67301538821196	0.0233307632999229	63031.928	983	0.038	*	0.1935484	0.1281231;0.2741573	0.06375	ns
Satellite	acro	tot	17	0.0238312188967547	63920	61	6.55867602808425	2.45354784761153	0.00919419082930434	63031.928	998	0.008	**	0.2786885	0.1714721;0.4082875	0.000173	***
Satellite	acro	ACRO1	17	0.0238312188967547	63920	61	6.55867602808425	2.45354784761153	0.00919419082930434	63031.928	998	0.008	**	0.2786885	0.1714721;0.4082875	0.000173	***
Satellite	centr	tot	676	0.947641410247424	63920	1815	407.828	23.2921647972219	0.571708137660335	63031.928	1001	0.002	**	0.3724518	0.3501559;0.3951608	2.2e-16	***
Satellite	centr	GSATX	10	0.0140183640569146	63920	56	7.48048048048048	2.76453516503712	0.0104864098696019	63031.928	856	0.292	ns	0.1785714	0.08910095;0.30397161	0.3241	ns
Satellite	centr	HSAT4	14	0.0196257096796804	63920	100	17.774	4.05158479355171	0.0249162402747599	63031.928	219	0.438	ns	0.14	0.0787054;0.2237280	0.3622	ns
Satellite	centr	SST1	44	0.0616808018504241	63920	609	47.47	6.4134415279343	0.0665451741781734	63031.928	331	0.662	ns	0.07224959	0.05298427;0.09578050	0.6505	ns
Satellite	centr	ALR_Alpha	596	0.835494497792108	63920	844	298.348	21.5391000004371	0.418235087965234	63031.928	1001	0.002	**	0.7061611	0.6741548;0.7367202	2.2e-16	***
Satellite	centr	GSAT	20	0.0280367281138291	63920	39	11.583	3.97402867426795	0.0162374710871241	63031.928	977	0.05	*	0.5128205	0.3478022;0.6758192	0.004719	**
Satellite	centr	GSATII	11	0.015420200462606	63920	167	26.729	4.83993636156345	0.0374696852877269	63031.928	1	0.002	**	0.06586826	0.03333712;0.11479876	0.0004325	***
Satellite	Satellite	CER	12	0.0168220368682975	63920	72	15.415	5.71869552244902	0.0216093081937338	63031.928	341	0.682	ns	0.1666667	0.08919641;0.27303928	0.3895	ns
Satellite	Satellite	HSAT5	7	0.00981285483984019	63920	260	36.18	5.64424108782195	0.0507184411579169	63031.928	1	0.002	**	0.02692308	0.01089153;0.05468266	1.43e-09	***
Satellite	Satellite	LSAU	8	0.0112146912455316	63920	129	5.49599198396794	2.15485828085459	0.00770448164851466	63031.928	914	0.176	ns	0.0620155	0.02715151;0.11853932	0.2699	ns
Satellite	Satellite	SATR1	22	0.030840400925212	63920	670	114.23	10.1954424645058	0.160131772622135	63031.928	1	0.002	**	0.03283582	0.02069017;0.04929338	2.2e-16	***
Satellite	Satellite	HSATI	7	0.00981285483984019	63920	45	6.86986986986987	2.37029950059653	0.00963043368594641	63031.928	630	0.744	ns	0.1555556	0.06490921;0.29455160	1	ns
Satellite	Satellite	(CATTC)n	3	0.00420550921707437	63920	2	1.50975609756098	0.936179845543762	0.00211643106127564	63031.928	391	0.782	ns	na	na	na	na
Satellite	Satellite	(GAATG)n	10	0.0140183640569146	63920	18	5.20523138832998	2.7756190706504	0.00729688286020885	63031.928	943	0.118	ns	0.5555556	0.3075717;0.7846985	0.01826	*
Satellite	Satellite	tot	212	0.297189318006589	63920	4087	450.324	19.7993696626696	0.631280577556599	63031.928	1	0.002	**	0.05187179	0.04527288;0.05912017	2.2e-16	***
Satellite	Satellite	D20S16	15	0.0210275460853718	63920	269	43.117	5.99693874191444	0.0604429803041985	63031.928	1	0.002	**	0.05576208	0.03154194;0.09030417	2.748e-07	***
Satellite	Satellite	SAR	2	0.00280367281138291	63920	1	1.17573221757322	0.479053894539678	0.00164818422593849	63031.928	234	0.468	ns	na	na	na	na
Satellite	Satellite	HSAT6	1	0.00140183640569146	63920	17	2.29883720930233	1.22555199471316	0.00322259369075815	63031.928	263	0.526	ns	0.05882353	0.001488174;0.286889397	0.7187	ns
Satellite	Satellite	BSR_Beta	85	0.119156094483774	63920	1870	104.773	9.41222933534139	0.146874605733511	63031.928	22	0.044	*	0.04545455	0.03646615;0.05590083	0.04964	*
Satellite	Satellite	SATR2	11	0.015420200462606	63920	418	68.651	7.83981260373369	0.0962374710871241	63031.928	1	0.002	**	0.02631579	0.01320835;0.04659761	2.2e-16	***
Satellite	Satellite	MSR1	40	0.0560734562276582	63920	316	54.682	6.56902032482988	0.0766552183360202	63031.928	15	0.03	*	0.1265823	0.09199371;0.16835903	0.0307	*
RC?	tot	tot	74	0.103735894021168	63920	435	64.53	7.26731820645786	0.0904605032592696	63031.928	922	0.16	ns	0.1701149	0.1360022;0.2087881	0.2001	ns
RC?	Helitron?	tot	74	0.103735894021168	63920	435	64.53	7.26731820645786	0.0904605032592696	63031.928	922	0.16	ns	0.1701149	0.1360022;0.2087881	0.2001	ns
RC?	Helitron?	Helitron2Na_Mam	74	0.103735894021168	63920	435	64.53	7.26731820645786	0.0904605032592696	63031.928	922	0.16	ns	0.1701149	0.1360022;0.2087881	0.2001	ns
LTR	ERVL	LTR108b_Mam	5	0.00700918202845728	63920	53	7.88188188188188	2.53908565708408	0.0110491089673819	63031.928	189	0.378	ns	0.09433962	0.03134681;0.20658533	0.336	ns
LTR	ERVL	LTR16D2	43	0.0602789654447326	63920	282	41.53	5.95269136899727	0.0582182659283662	63031.928	634	0.736	ns	0.1524823	0.1126023;0.1998463	0.8009	ns
LTR	ERVL	MER21B	318	0.445783977009883	63920	2786	419.95	18.5424195109841	0.588701198570127	63031.928	1	0.002	**	0.1141421	0.1025650;0.1265366	2.573e-08	***
LTR	ERVL	LTR16B2	219	0.307002172846429	63920	1617	224.547	13.8992438636057	0.314778159388799	63031.928	376	0.752	ns	0.135436	0.1191215;0.1530862	0.7192	ns
LTR	ERVL	MLT2A1	271	0.379897665942385	63920	3738	523.689	20.6750994855826	0.734126305460153	63031.928	1	0.002	**	0.07249866	0.0643888;0.0812843	2.2e-16	***
LTR	ERVL	LTR86A2	20	0.0280367281138291	63920	308	45.002	6.30521623354439	0.0630854419289269	63031.928	1	0.002	**	0.06493506	0.04011179;0.09850768	1.595e-05	***
LTR	ERVL	LTR86C	29	0.0406532557650522	63920	285	41.986	5.64833672046096	0.0588575033293615	63031.928	10	0.02	*	0.1017544	0.06921163;0.14286078	0.0295	*
LTR	ERVL	LTR80A	19	0.0266348917081377	63920	393	58.143	7.06855823457062	0.0815069741361183	63031.928	1	0.002	**	0.04834606	0.02935498;0.07447090	5.62e-10	***
LTR	ERVL	LTR108d_Mam	2	0.00280367281138291	63920	66	9.578	2.94764390736138	0.0134267890937128	63031.928	1	0.002	**	0.03030303	0.003691139;0.105216649	0.004464	**
LTR	ERVL	MER54B	44	0.0616808018504241	63920	438	66.977	7.48307874256763	0.0938907969439966	63031.928	1	0.002	**	0.1004566	0.07394434;0.13250767	0.00175	**
LTR	ERVL	LTR41C	73	0.102334057615476	63920	759	113.915	9.9650929788978	0.159690194154342	63031.928	1	0.002	**	0.09617918	0.07614729;0.11941064	1.463e-05	***
LTR	ERVL	LTR16D	177	0.248125043807388	63920	1115	163.263	11.6332783068301	0.228868017102404	63031.928	876	0.252	ns	0.1587444	0.1377686;0.1815380	0.2526	ns
LTR	ERVL	LTR86B1	28	0.0392514193593608	63920	295	42.12	5.94701328121663	0.0590453494077241	63031.928	9	0.018	*	0.09491525	0.06400011;0.13425400	0.01939	*
LTR	ERVL	MER54A	68	0.095324875587019	63920	682	98.083	9.30863909289439	0.137496320179435	63031.928	1	0.002	**	0.09970674	0.07825971;0.12468788	0.0007017	***
LTR	ERVL	LTR16E1	388	0.543912525408285	63920	2475	365.945	17.5679995904374	0.51299502348076	63031.928	891	0.222	ns	0.1567677	0.1426542;0.1716983	0.2128	ns
LTR	ERVL	LTR86A1	42	0.0588771290390411	63920	531	78.712	8.16515313547307	0.110341347164786	63031.928	1	0.002	**	0.07909605	0.0575978;0.1054127	1.687e-06	***
LTR	ERVL	LTR40c	77	0.107941403238242	63920	603	87.056	8.72496355230146	0.122038270133875	63031.928	130	0.26	ns	0.1276949	0.1021040;0.1569957	0.2708	ns
LTR	ERVL	LTR82A	82	0.114950585266699	63920	1041	153.883	11.6208586324486	0.215718791617018	63031.928	1	0.002	**	0.07877041	0.06313590;0.09683345	1.783e-11	***
LTR	ERVL	LTR86B2	30	0.0420550921707437	63920	273	39.706	5.95659676703443	0.055661316324385	63031.928	55	0.11	ns	0.1098901	0.07538138;0.15314807	0.1027	ns
LTR	ERVL	LTR105_Mam	84	0.117754258078082	63920	667	94.202	8.77782696606889	0.132055793088947	63031.928	132	0.264	ns	0.125937	0.1017091;0.1535300	0.2906	ns
LTR	ERVL	LTR33A	293	0.410738066867597	63920	2044	303.54	16.3925322972113	0.425513422583585	63031.928	269	0.538	ns	0.1433464	0.1284299;0.1592936	0.5339	ns
LTR	ERVL	LTR69	12	0.0168220368682975	63920	141	20.369	4.34922461534866	0.0285540057475293	63031.928	29	0.058	ns	0.08510638	0.04475044;0.14394458	0.04194	*
LTR	ERVL	MLT2D	455	0.637835564589612	63920	4453	636.802	22.5542787845564	0.89269222681713	63031.928	1	0.002	**	0.1021783	0.09343304;0.11144915	5.164e-16	***
LTR	ERVL	LTR108c_Mam	2	0.00280367281138291	63920	43	6.24148296593186	2.4041928030658	0.00874953804714637	63031.928	49	0.098	ns	0.04651163	0.005683257;0.158111458	0.0802	ns
LTR	ERVL	MER74B	146	0.204668115230953	63920	931	140.727	10.8547822316847	0.197276231863741	63031.928	708	0.588	ns	0.1568206	0.1340404;0.1817954	0.615	ns
LTR	ERVL	MLT2B3	303	0.424756430924511	63920	3276	478.397	20.2872611252472	0.670634330973575	63031.928	1	0.002	**	0.09249084	0.08278439;0.10293161	2.2e-16	***
LTR	ERVL	LTR40A1	49	0.0686899838788813	63920	563	81.563	8.45562112020924	0.114337982757412	63031.928	1	0.002	**	0.08703375	0.06508066;0.11343110	4.36e-05	***
LTR	ERVL	MER70C	28	0.0392514193593608	63920	275	40.664	5.92268369763085	0.0570042756010374	63031.928	18	0.036	*	0.1018182	0.06873004;0.14378737	0.03321	*
LTR	ERVL	MLT2C2	128	0.179435059928506	63920	1336	188.509	12.4496149302664	0.264258779000491	63031.928	1	0.002	**	0.09580838	0.0805541;0.1128663	6.945e-07	***
LTR	ERVL	MER74A	256	0.358870119857013	63920	1568	239.119	14.6966945886424	0.335205719492535	63031.928	890	0.224	ns	0.1632653	0.1452958;0.1825053	0.2325	ns
LTR	ERVL	MER77B	189	0.264947080675685	63920	1256	192.126	13.1504775220925	0.269329221279877	63031.928	436	0.872	ns	0.1504777	0.1311424;0.1714645	0.8446	ns
LTR	ERVL	MER68	162	0.227097497722016	63920	1492	222.723	13.6207119782629	0.312221209784818	63031.928	1	0.002	**	0.1085791	0.09324003;0.12547751	5.378e-06	***
LTR	ERVL	LTR42	33	0.046260601387818	63920	309	45.986	6.52260288139239	0.0644648489521273	63031.928	26	0.052	ns	0.1067961	0.07466212;0.14670465	0.03751	*
LTR	ERVL	LTR84a	73	0.102334057615476	63920	671	97.629	9.09560823084906	0.136859886451251	63031.928	2	0.004	**	0.1087928	0.08625059;0.13484131	0.006133	**
LTR	ERVL	MLT2C1	273	0.382701338753767	63920	2635	372.2	17.8331158247801	0.52176351019836	63031.928	1	0.002	**	0.1036053	0.0922249;0.1158747	9.258e-09	***
LTR	ERVL	LTR40b	145	0.203266278825261	63920	1140	163.554	12.0955109600787	0.22927595149646	63031.928	65	0.13	ns	0.127193	0.1083943;0.1479384	0.1281	ns
LTR	ERVL	LTR47B	5	0.00700918202845728	63920	46	5.84553660982949	2.26422603023144	0.00819448603046119	63031.928	475	0.95	ns	0.1086957	0.03624837;0.23569670	1	ns
LTR	ERVL	LTR79	482	0.675685147543282	63920	4053	585.017	23.1425211955674	0.820098128548398	63031.928	1	0.002	**	0.1189243	0.1091127;0.1292888	2.644e-06	***
LTR	ERVL	MER68B	70	0.0981285483984019	63920	450	65.196	7.62690984303303	0.0913941263054601	63031.928	760	0.484	ns	0.1555556	0.1233151;0.1924030	0.5034	ns
LTR	ERVL	LTR47B4	23	0.0322422373309035	63920	105	14.582	3.49764342229301	0.0204415784677928	63031.928	993	0.018	*	0.2190476	0.1442117;0.3103284	0.02324	*
LTR	ERVL	LTR16C	1058	1.48314291722156	63920	6620	967.628	28.4540550580976	1.35645615756641	63031.928	1001	0.002	**	0.1598187	0.1510674;0.1688709	0.001845	**
LTR	ERVL	MER76	52	0.0728954930959557	63920	715	101.568	9.42274716652018	0.14238172005327	63031.928	1	0.002	**	0.07272727	0.05478999;0.09428115	1.108e-08	***
LTR	ERVL	LTR57	24	0.0336440737365949	63920	268	36.278	5.75045944110415	0.0508558211256746	63031.928	12	0.024	*	0.08955224	0.05822191;0.13031494	0.0256	*
LTR	ERVL	MLT2A2	300	0.420550921707437	63920	3866	555.41	21.2265038210362	0.778593958085091	63031.928	1	0.002	**	0.07759959	0.06935848;0.08648568	2.2e-16	***
LTR	ERVL	LTR47A2	30	0.0420550921707437	63920	275	37.491	5.70688071432088	0.0525562486857784	63031.928	98	0.196	ns	0.1090909	0.07482383;0.15206150	0.218	ns
LTR	ERVL	LTR33B	189	0.264947080675685	63920	1608	229.893	13.8044961920063	0.322272376813626	63031.928	2	0.004	**	0.1175373	0.1021941;0.1342917	0.003097	**
LTR	ERVL	LTR41B	93	0.130370785729305	63920	848	127.19	10.7152562599649	0.178299572439896	63031.928	1	0.002	**	0.1096698	0.08943432;0.13266251	0.0007474	***
LTR	ERVL	MLT2E	49	0.0686899838788813	63920	403	59.023	6.79975791537521	0.0827405901731268	63031.928	82	0.164	ns	0.1215881	0.09132047;0.15754419	0.1803	ns
LTR	ERVL	LTR52	104	0.145790986191911	63920	1073	154.118	11.8589506580773	0.216048223172356	63031.928	1	0.002	**	0.09692451	0.07988085;0.11621441	5.667e-06	***
LTR	ERVL	LTR33A_	248	0.347655428611481	63920	1666	243.856	14.222149399213	0.341846218546296	63031.928	645	0.714	ns	0.1488595	0.1320972;0.1668690	0.7816	ns
LTR	ERVL	LTR102_Mam	59	0.0827083479357959	63920	518	75.036	8.01104742720212	0.105188196537464	63031.928	25	0.05	*	0.1138996	0.08784495;0.14445388	0.04564	*
LTR	ERVL	LTR40a	196	0.274759935515525	63920	1974	285.662	15.3527672900837	0.400451391322633	63031.928	1	0.002	**	0.09929078	0.08644773;0.11333760	2.025e-09	***
LTR	ERVL	LTR18B	47	0.0658863110674984	63920	367	55.467	6.55514156070492	0.077755659914488	63031.928	111	0.222	ns	0.1280654	0.09563621;0.16663905	0.2434	ns
LTR	ERVL	LTR41	119	0.166818532277283	63920	1129	170.471	11.8087512297281	0.238972453914628	63031.928	1	0.002	**	0.105403	0.08809458;0.12479736	1.002e-05	***
LTR	ERVL	LTR75B	22	0.030840400925212	63920	205	27.463	4.95329851373468	0.0384986332095045	63031.928	161	0.322	ns	0.1073171	0.06848798;0.15796383	0.3049	ns
LTR	ERVL	LTR108a_Mam	4	0.00560734562276582	63920	86	11.934	3.1883867095774	0.0167295156655218	63031.928	5	0.01	**	0.04651163	0.01281635;0.11482550	0.01141	*
LTR	ERVL	LTR47B2	29	0.0406532557650522	63920	174	25.485	4.71104754475786	0.0357258007990467	63031.928	809	0.386	ns	0.1666667	0.1145511;0.2305102	0.4525	ns
LTR	ERVL	LTR16D1	29	0.0406532557650522	63920	207	31.104	5.11696857205195	0.043602719562627	63031.928	379	0.758	ns	0.1400966	0.09587448;0.19496717	0.7704	ns
LTR	ERVL	LTR53	59	0.0827083479357959	63920	494	72.238	7.80540071234526	0.101265858274339	63031.928	45	0.09	ns	0.1194332	0.09217327;0.15134370	0.09766	ns
LTR	ERVL	LTR16B1	168	0.235508516156165	63920	1199	179.377	12.074297480999	0.251457208943716	63031.928	189	0.378	ns	0.1401168	0.1209537;0.1610635	0.3732	ns
LTR	ERVL	LTR66	47	0.0658863110674984	63920	379	50.624	6.46439574998409	0.0709665662017243	63031.928	323	0.646	ns	0.1240106	0.0925588;0.1614772	0.6505	ns
LTR	ERVL	MER77	166	0.232704843344782	63920	1299	193.347	13.0232944064548	0.271040863531226	63031.928	19	0.038	*	0.1277906	0.1101083;0.1471757	0.03206	*
LTR	ERVL	LTR16A1	410	0.574752926333497	63920	2692	406.98	18.883860839357	0.570519380388309	63031.928	566	0.872	ns	0.1523031	0.1389277;0.1664393	0.8718	ns
LTR	ERVL	MLT2B5	43	0.0602789654447326	63920	369	52.359	6.54851143405904	0.0733987523655989	63031.928	80	0.16	ns	0.1165312	0.08563055;0.15374413	0.1791	ns
LTR	ERVL	MER70B	66	0.0925212027756361	63920	477	65.969	7.44119683991832	0.0924777458470596	63031.928	529	0.946	ns	0.1383648	0.1086534;0.1726438	1	ns
LTR	ERVL	LTR75	49	0.0686899838788813	63920	291	42.534	6.12097298722273	0.0596257096796804	63031.928	883	0.238	ns	0.1683849	0.1272443;0.2164285	0.2807	ns
LTR	ERVL	LTR50	310	0.434569285764351	63920	2565	381.72	18.5345928234513	0.535108992780542	63031.928	1	0.002	**	0.1208577	0.1084864;0.1341016	5.045e-05	***
LTR	ERVL	LTR82B	112	0.157005677437443	63920	1154	167.293	11.8537615406529	0.234517417817341	63031.928	1	0.002	**	0.09705373	0.08058473;0.11560835	1.429e-06	***
LTR	ERVL	MLT2B4	445	0.623817200532698	63920	4467	650.736	22.9072269173954	0.912225415294035	63031.928	1	0.002	**	0.09961943	0.09098872;0.10877752	2.2e-16	***
LTR	ERVL	LTR33	1246	1.74668816149155	63920	9255	1345.425	31.9028237804299	1.88606574612743	63031.928	1	0.002	**	0.1346299	0.1277377;0.1417530	0.003185	**
LTR	ERVL	ERV3-16A3_LTR	150	0.210275460853718	63920	1093	161.415	11.6703458377193	0.226277423424686	63031.928	175	0.35	ns	0.137237	0.1173779;0.1590711	0.3484	ns
LTR	ERVL	MER88	15	0.0210275460853718	63920	112	17.263	3.78684184660136	0.0241999018714516	63031.928	329	0.658	ns	0.1339286	0.07693859;0.21125827	0.6941	ns
LTR	ERVL	LTR16E2	313	0.438774794981426	63920	2318	347.634	17.0303281259075	0.487325997056144	63031.928	22	0.044	*	0.1350302	0.1213697;0.1496201	0.0447	*
LTR	ERVL	MLT2B2	242	0.339244410177332	63920	2172	322.969	16.4061330056842	0.452749702109764	63031.928	1	0.002	**	0.111418	0.09848621;0.12540847	4.582e-07	***
LTR	ERVL	LTR33C	114	0.159809350248826	63920	919	138.608	10.9148279633473	0.194305740520081	63031.928	8	0.016	*	0.1240479	0.1034236;0.1471154	0.0238	*
LTR	ERVL	MER73	22	0.030840400925212	63920	279	41.145	6.04371586869382	0.057678558912175	63031.928	1	0.002	**	0.07885305	0.05007499;0.11695188	0.0006889	***
LTR	ERVL	MER70A	76	0.106539566832551	63920	533	80.249	8.34665595706841	0.112495969720334	63031.928	334	0.668	ns	0.1425891	0.1140170;0.1751915	0.6715	ns
LTR	ERVL	LTR108e_Mam	15	0.0210275460853718	63920	168	24.394	4.41455006226594	0.0341963972804374	63031.928	16	0.032	*	0.08928571	0.05083622;0.14298601	0.03742	*
LTR	ERVL	MLT2B1	427	0.598584145230252	63920	4436	641.599	22.4343374873986	0.899416836055232	63031.928	1	0.002	**	0.09625789	0.08773362;0.10531785	2.2e-16	***
LTR	ERVL	MLT2F	229	0.321020536903343	63920	1911	281.887	16.3138092232124	0.395159458891147	63031.928	1	0.002	**	0.1198325	0.1056018;0.1352412	0.0005511	***
LTR	ERVL	LTR62	31	0.0434569285764351	63920	313	46.271	6.11628710640434	0.0648643723277494	63031.928	7	0.014	*	0.09904153	0.06829036;0.13763141	0.0134	*
LTR	ERVL	MER68C	19	0.0266348917081377	63920	163	23.682	4.4416893863264	0.0331982897595851	63031.928	175	0.35	ns	0.1165644	0.07165772;0.17603357	0.373	ns
LTR	ERVL	LTR53B	31	0.0434569285764351	63920	187	28.223	4.80170046205791	0.03956402887783	63031.928	772	0.46	ns	0.1657754	0.1155020;0.2269753	0.5408	ns
LTR	ERVL	MER21C	691	0.968668956332796	63920	5505	824.125	25.886898356244	1.15528842784047	63031.928	1	0.002	**	0.1255223	0.1168797;0.1345639	3.021e-07	***
LTR	ERVL	LTR47A	95	0.133174458540688	63920	679	103.853	9.55000490018688	0.145584916240275	63031.928	198	0.396	ns	0.1399116	0.1146939;0.1683055	0.365	ns
LTR	ERVL	LTR32	145	0.203266278825261	63920	1216	180.886	12.1373934730782	0.253572580079905	63031.928	2	0.004	**	0.1192434	0.1015550;0.1387957	0.00325	**
LTR	ERVL	LTR16	406	0.569145580710731	63920	3017	450.975	19.133804574038	0.632193173056704	63031.928	11	0.022	*	0.1345708	0.1225864;0.1472684	0.02155	*
LTR	ERVL	LTR84b	137	0.192051587579729	63920	1278	180.112	12.4114261670245	0.252487558701899	63031.928	2	0.004	**	0.1071987	0.09076487;0.12546344	0.0003966	***
LTR	ERVL	MER74C	19	0.0266348917081377	63920	234	34.226	5.41943671374566	0.0479792528211958	63031.928	3	0.006	**	0.08119658	0.04959282;0.12389514	0.003925	**
LTR	ERVL	tot	11430	16.0229901170533	63920	133596	13626.446	84.2552314579221	19.1020480829887	63031.928	1	0.002	**	0.08555645	0.08406184;0.08706909	2.2e-16	***
LTR	ERVL	LTR16B	86	0.120557930889465	63920	694	102.384	9.71405718054547	0.143525618560314	63031.928	52	0.104	ns	0.1239193	0.1003262;0.1507627	0.08651	ns
LTR	ERVL	LTR16A2	306	0.428961940141586	63920	1825	273.472	15.0156813593885	0.383363005537254	63031.928	986	0.032	*	0.1676712	0.1508026;0.1856152	0.03577	*
LTR	ERVL	LTR101_Mam	119	0.166818532277283	63920	1151	172.237	12.1471966060234	0.241448097007079	63031.928	1	0.002	**	0.1033884	0.08639568;0.12243750	5.203e-06	***
LTR	ERVL	LTR18C	15	0.0210275460853718	63920	77	10.88	3.12495845818234	0.015251980093923	63031.928	920	0.164	ns	0.1948052	0.1133317;0.3008671	0.1888	ns
LTR	ERVL	LTR83	50	0.0700918202845728	63920	726	105.091	9.45590467026467	0.147320389710521	63031.928	1	0.002	**	0.06887052	0.05154568;0.08979223	2.613e-10	***
LTR	ERVL	MER21A	151	0.21167729725941	63920	1975	295.565	15.3689290121003	0.414333777248195	63031.928	1	0.002	**	0.0764557	0.06511890;0.08906808	2.2e-16	***
LTR	ERVL	LTR80B	22	0.030840400925212	63920	507	73.352	7.79158551289819	0.10282750403028	63031.928	1	0.002	**	0.0433925	0.02739046;0.06496200	1.715e-13	***
LTR	ERVL	LTR67B	503	0.705123712062802	63920	3708	539.128	21.3235153834519	0.755769257727623	63031.928	50	0.1	ns	0.1356526	0.1247868;0.1470962	0.09351	ns
LTR	ERVL	LTR16A	602	0.843905516226256	63920	4245	617.862	23.7924154939139	0.866141445293334	63031.928	258	0.516	ns	0.1418139	0.1314508;0.1526725	0.5	ns
LTR	ERVL	LTR18A	45	0.0630826382561155	63920	198	30.188	5.09397728740565	0.0423186374150137	63031.928	1000	0.004	**	0.2272727	0.1708662;0.2920360	0.005388	**
LTR	ERVL	LTR47B3	11	0.015420200462606	63920	120	16.966	3.6083048463044	0.0237835564589612	63031.928	68	0.136	ns	0.09166667	0.04665227;0.15809854	0.1479	ns
LTR	ERV1?	tot	260	0.364477465479778	63920	1544	232.242	13.4245168871603	0.325565290530595	63031.928	983	0.038	*	0.1683938	0.1500484;0.1880095	0.05021	ns
LTR	ERV1?	LTR103_Mam	130	0.182238732739889	63920	748	112.722	9.64768333817988	0.158017803322352	63031.928	959	0.086	ns	0.1737968	0.1473020;0.2028922	0.08212	ns
LTR	ERV1?	EUTREP15	15	0.0210275460853718	63920	196	28.886	5.06840139419646	0.0404934464148034	63031.928	4	0.008	**	0.07653061	0.04346485;0.12308422	0.003372	**
LTR	ERV1?	LTR103b_Mam	116	0.162613023060209	63920	600	91.598	8.49367638531975	0.128405411088526	63031.928	997	0.01	**	0.1933333	0.1624748;0.2272451	0.007524	**
LTR	ERVL-MaLR	THE1A	538	0.754187986262003	63920	4236	610.603	22.2269977826613	0.85596551482442	63031.928	1	0.002	**	0.1270066	0.1171209;0.1374098	0.0014	**
LTR	ERVL-MaLR	MLT1M	382	0.535501506974136	63920	2320	346.838	17.1682411593181	0.486210135277213	63031.928	978	0.048	*	0.1646552	0.1497791;0.1803832	0.04157	*
LTR	ERVL-MaLR	MLT1C2	2122	2.97469685287727	63920	15985	2209.896	42.4367064940018	3.09791266559193	63031.928	23	0.046	*	0.1327495	0.1275254;0.1381075	0.04375	*
LTR	ERVL-MaLR	MLT1J2	1041	1.45931169832481	63920	6900	1005.725	28.2921512229244	1.40986191911404	63031.928	895	0.214	ns	0.1508696	0.1425007;0.1595346	0.2324	ns
LTR	ERVL-MaLR	MLT1O	763	1.06960117754258	63920	5061	752.677	24.5614318584022	1.05513002032663	63031.928	676	0.652	ns	0.1507607	0.1410074;0.1609186	0.6783	ns
LTR	ERVL-MaLR	MSTB	1102	1.54482371907198	63920	8566	1226.074	30.4675038818869	1.71875516927175	63031.928	1	0.002	**	0.1286481	0.1216268;0.1359232	0.0001077	***
LTR	ERVL-MaLR	MSTD	928	1.30090418448167	63920	7647	1086.518	30.0234422257523	1.52312048783907	63031.928	1	0.002	**	0.1213548	0.1141160;0.1288836	1.21e-07	***
LTR	ERVL-MaLR	THE1B	3445	4.82932641760707	63920	22429	3021.576	47.9446860133312	4.23575523936357	63031.928	1001	0.002	**	0.1535958	0.1488999;0.1583816	4.311e-16	***
LTR	ERVL-MaLR	MLT1E3	217	0.304198500035046	63920	2044	276.269	15.3723436062283	0.387283941963973	63031.928	1	0.002	**	0.1061644	0.09313733;0.12033280	8.91e-05	***
LTR	ERVL-MaLR	MLT1G1	551	0.772411859535992	63920	3600	537.516	21.8913904760976	0.753509497441649	63031.928	737	0.53	ns	0.1530556	0.1414408;0.1652366	0.5278	ns
LTR	ERVL-MaLR	MLT1H2	635	0.890166117614074	63920	4721	691.282	24.1585204453855	0.969064274199201	63031.928	10	0.02	*	0.1345054	0.1248950;0.1445702	0.02001	*
LTR	ERVL-MaLR	MLT1F1	460	0.64484474661807	63920	3265	472.953	20.2841869257616	0.663002733580991	63031.928	293	0.586	ns	0.1408882	0.1291272;0.1532964	0.5343	ns
LTR	ERVL-MaLR	MLT1F2	901	1.263054601528	63920	6038	875.827	26.4387987828699	1.22776617368753	63031.928	824	0.356	ns	0.1492216	0.1403226;0.1584609	0.3609	ns
LTR	ERVL-MaLR	MLT1A1	806	1.12988014298731	63920	6780	969.868	27.9545350888193	1.35959627111516	63031.928	1	0.002	**	0.1188791	0.1112666;0.1268209	6.113e-09	***
LTR	ERVL-MaLR	MLT1E1	105	0.147192822597603	63920	1045	155.374	11.2549010123056	0.217808929697904	63031.928	1	0.002	**	0.1004785	0.08291767;0.12032506	5.767e-06	***
LTR	ERVL-MaLR	MLT1K	2486	3.48496530454896	63920	17616	2506.842	43.3132898436159	3.51418237891638	63031.928	325	0.65	ns	0.1411217	0.1360118;0.1463504	0.6584	ns
LTR	ERVL-MaLR	MLT1G	424	0.594378636013177	63920	2834	429.204	19.2889203027657	0.601673792668396	63031.928	418	0.836	ns	0.1496119	0.1366700;0.1632817	0.8136	ns
LTR	ERVL-MaLR	MLT1A0	2522	3.53543141515385	63920	20690	2821.686	48.3524079995956	3.9555421602299	63031.928	1	0.002	**	0.1218946	0.1174659;0.1264299	7.756e-10	***
LTR	ERVL-MaLR	MSTB2	236	0.330833391743184	63920	1582	229.771	13.891131074269	0.322101352772131	63031.928	692	0.62	ns	0.1491783	0.1319700;0.1676993	0.6429	ns
LTR	ERVL-MaLR	MLT1J	2293	3.21441087825051	63920	15262	2169.225	39.1647322377066	3.04089857713605	63031.928	1001	0.002	**	0.1502424	0.1446080;0.1560105	0.004352	**
LTR	ERVL-MaLR	MLT1E2	432	0.605593327258709	63920	4004	574.789	21.6745995872419	0.805760145790986	63031.928	1	0.002	**	0.1078921	0.09844634;0.11791424	2.771e-11	***
LTR	ERVL-MaLR	MLT1A	1202	1.68500735964113	63920	9077	1288.788	31.6926723625742	1.80666993761828	63031.928	6	0.012	*	0.1324226	0.1255134;0.1395686	0.008883	**
LTR	ERVL-MaLR	tot	25070	35.1440386906848	63920	323803	24112.34	100.26513600199	33.8015560384103	63031.928	1001	0.002	**	0.07742362	0.07650531;0.07834950	1.855e-10	***
LTR	ERVL-MaLR	MSTA1	56	0.0785028387187215	63920	544	80.488	8.29051196179033	0.112831008621294	63031.928	1	0.002	**	0.1029412	0.07870118;0.13159169	0.002482	**
LTR	ERVL-MaLR	MLT1E	79	0.110745076049625	63920	918	133.513	10.6783827829339	0.187163384033083	63031.928	1	0.002	**	0.08605664	0.06872204;0.10609926	6.451e-08	***
LTR	ERVL-MaLR	MSTA	2515	3.52561856031401	63920	19752	2663.432	43.7184478072893	3.73369594168361	63031.928	1	0.002	**	0.1273289	0.1227100;0.1320578	0.001908	**
LTR	ERVL-MaLR	MSTC	406	0.569145580710731	63920	3205	469.974	19.2372398070876	0.658826662928436	63031.928	1	0.002	**	0.1266771	0.1153504;0.1386897	0.001271	**
LTR	ERVL-MaLR	MSTB1	606	0.849512861849022	63920	4555	653.262	22.395779221249	0.915766454054812	63031.928	22	0.044	*	0.1330406	0.1233057;0.1432485	0.0469	*
LTR	ERVL-MaLR	THE1D	1682	2.35788883437303	63920	12601	1750.266	36.1633935774152	2.45358659844396	63031.928	31	0.062	ns	0.1334815	0.1275889;0.1395439	0.07983	ns
LTR	ERVL-MaLR	MLT1F	695	0.974276301955562	63920	4306	647.231	23.166664268585	0.907311978692087	63031.928	985	0.034	*	0.1614027	0.1505304;0.1727364	0.0428	*
LTR	ERVL-MaLR	MLT1H	1383	1.93873974907128	63920	10078	1466.988	33.5418382160386	2.0564771851125	63031.928	7	0.014	*	0.1372296	0.1305676;0.1441020	0.01765	*
LTR	ERVL-MaLR	MLT1L	1683	2.35929067077872	63920	12035	1727.577	37.237060432715	2.42178033223523	63031.928	127	0.254	ns	0.1398421	0.1336919;0.1461671	0.2527	ns
LTR	ERVL-MaLR	MLT1H1	521	0.730356767365248	63920	3631	535.104	20.6509962870474	0.750128268031121	63031.928	261	0.522	ns	0.1434866	0.1322366;0.1553138	0.5274	ns
LTR	ERVL-MaLR	MLT1B	2156	3.02235929067078	63920	17694	2430.493	44.1677568112955	3.40715357117824	63031.928	1	0.002	**	0.1218492	0.1170636;0.1267595	1.172e-09	***
LTR	ERVL-MaLR	MLT1E1A	364	0.51026845167169	63920	3367	492.433	20.1945371407797	0.690310506763861	63031.928	1	0.002	**	0.1081081	0.09781483;0.11908740	8.195e-11	***
LTR	ERVL-MaLR	THE1C	1587	2.22471437583234	63920	9865	1383.657	33.9617247758377	1.93966075558982	63031.928	1001	0.002	**	0.1608718	0.1536717;0.1682726	7.167e-09	***
LTR	ERVL-MaLR	MLT1J1	641	0.898577136048223	63920	4928	709.029	24.8832340007149	0.993942664891007	63031.928	7	0.014	*	0.1300731	0.1208010;0.1397857	0.005425	**
LTR	ERVL-MaLR	MLT1C	885	1.24062521903694	63920	6450	934.634	28.3243413394259	1.31020396719703	63031.928	35	0.07	ns	0.1372093	0.1289004;0.1458477	0.07994	ns
LTR	ERVL-MaLR	MLT1N2	899	1.26025092871662	63920	5722	833.751	25.413044324162	1.16878250508166	63031.928	993	0.018	*	0.1571129	0.1477731;0.1668037	0.01564	*
LTR	ERVL-MaLR	MLT1G3	352	0.493446414803392	63920	2737	411.727	18.3488733210558	0.577173897806126	63031.928	1	0.002	**	0.128608	0.1162859;0.1417302	0.001212	**
LTR	ERVL-MaLR	MLT1D	2291	3.21160720543913	63920	18645	2560.285	44.3003871235828	3.58910072194575	63031.928	1	0.002	**	0.1228748	0.1181948;0.1276727	6.24e-09	***
LTR	ERVL-MaLR	MLT1I	1456	2.04107380668676	63920	11068	1581.173	35.6741884100917	2.21654587509638	63031.928	1	0.002	**	0.1315504	0.1253058;0.1379896	0.0006192	***
LTR	Gypsy?	tot	1101	1.54342188266629	63920	7780	1126.626	30.3340778709405	1.57934534239854	63031.928	196	0.392	ns	0.1415167	0.1338427;0.1494603	0.4206	ns
LTR	Gypsy?	LTR88c	139	0.194855260391112	63920	1040	152.352	11.2772013935759	0.213572580079905	63031.928	129	0.258	ns	0.1336538	0.1135518;0.1558541	0.2543	ns
LTR	Gypsy?	LTR85c	198	0.277563608326908	63920	1154	169.796	12.0004330919511	0.238026214340786	63031.928	990	0.024	*	0.1715771	0.1502506;0.1945920	0.02219	*
LTR	Gypsy?	LTR88b	228	0.319618700497652	63920	1636	238.921	14.1859084657627	0.334928155884208	63031.928	232	0.464	ns	0.1393643	0.1229352;0.1570988	0.4623	ns
LTR	Gypsy?	LTR88a	150	0.210275460853718	63920	903	135.814	10.9600879342972	0.190389009602579	63031.928	915	0.174	ns	0.166113	0.1424049;0.1920218	0.1923	ns
LTR	Gypsy?	LTR85b	174	0.243919534590313	63920	1177	175.786	12.0309994991667	0.246423214410878	63031.928	464	0.928	ns	0.1478335	0.1280310;0.1694133	0.9348	ns
LTR	Gypsy?	LTR85a	281	0.393916029999299	63920	1870	283.475	15.6687869947193	0.397385575103386	63031.928	445	0.89	ns	0.1502674	0.1343624;0.1672776	0.8974	ns
LTR	tot	tot	36589	51.2917922478447	63920	741743	37207.743	100.311561449119	52.1591687110114	63031.928	1	0.002	**	0.04932841	0.04883668;0.04982366	0.000983	***
LTR	ERV1--int	HERV4_I-int	29	0.0406532557650522	63920	348	53.605	7.08202867334849	0.0751454405270905	63031.928	1	0.002	**	0.08333333	0.0565190;0.1174879	0.0001062	***
LTR	ERV1--int	PRIMA4-int	48	0.0672881474731899	63920	419	62.739	7.16758350165892	0.0879498142566763	63031.928	19	0.038	*	0.1145585	0.08568485;0.14900740	0.04675	*
LTR	ERV1--int	LTR39-int	7	0.00981285483984019	63920	180	24.584	4.63987849759802	0.0344627461975188	63031.928	1	0.002	**	0.03888889	0.01577596;0.07848185	2.746e-05	***
LTR	ERV1--int	HERVFH19-int	16	0.0224293824910633	63920	110	14.672	3.61738876836614	0.020567743744305	63031.928	701	0.602	ns	0.1454545	0.08548594;0.22543726	0.6743	ns
LTR	ERV1--int	MER92-int	30	0.0420550921707437	63920	956	132.311	10.5774364172592	0.185478376673442	63031.928	1	0.002	**	0.03138075	0.02127056;0.04449653	2.2e-16	***
LTR	ERV1--int	HERV3-int	40	0.0560734562276582	63920	303	44.011	6.46209235756018	0.0616962220508867	63031.928	306	0.612	ns	0.1320132	0.09601401;0.17539966	0.5683	ns
LTR	ERV1--int	MER89-int	52	0.0728954930959557	63920	696	102.02	9.45775073942261	0.143015350108642	63031.928	1	0.002	**	0.07471264	0.05629933;0.09682398	7.914e-09	***
LTR	ERV1--int	MER31-int	33	0.046260601387818	63920	1145	166.846	11.8794530768637	0.233890796943997	63031.928	1	0.002	**	0.02882096	0.01992029;0.04023877	2.2e-16	***
LTR	ERV1--int	MER34-int	27	0.0378495829536693	63920	401	61.661	7.32924258002128	0.0864386346113409	63031.928	1	0.002	**	0.06733167	0.04483751;0.09645458	1.676e-07	***
LTR	ERV1--int	LTR19-int	19	0.0266348917081377	63920	231	29.136	5.1720647960224	0.0408439055162263	63031.928	32	0.064	ns	0.08225108	0.05024649;0.12546579	0.04685	*
LTR	ERV1--int	HERVIP10B3-int	47	0.0658863110674984	63920	239	38.582	5.67886657049852	0.0540856522043877	63031.928	940	0.124	ns	0.1966527	0.1482178;0.2527819	0.1358	ns
LTR	ERV1--int	MER66-int	51	0.0714936566902643	63920	776	117.545	10.1348255875318	0.164778860307002	63031.928	1	0.002	**	0.06572165	0.04932200;0.08550966	2.408e-13	***
LTR	ERV1--int	HUERS-P2-int	30	0.0420550921707437	63920	257	39.222	5.86063674553057	0.0549828275040303	63031.928	60	0.12	ns	0.1167315	0.08016004;0.16243293	0.1183	ns
LTR	ERV1--int	HERV-Fc2-int	1	0.00140183640569146	63920	3	1.33137254901961	0.589692136413494	0.00186636650875392	63031.928	371	0.742	ns	0.3333333	0.008403759;0.905700676	1	ns
LTR	ERV1--int	HERV30-int	4	0.00560734562276582	63920	69	10.164	3.18358904999362	0.014248265227448	63031.928	28	0.056	ns	0.05797101	0.01601916;0.14182891	0.03944	*
LTR	ERV1--int	MER83B-int	24	0.0336440737365949	63920	267	37.606	5.95988962014266	0.0527174598724329	63031.928	10	0.02	*	0.08988764	0.05844325;0.13079190	0.01709	*
LTR	ERV1--int	MER34B-int	30	0.0420550921707437	63920	593	89.167	8.57721864474024	0.12499754678629	63031.928	1	0.002	**	0.05059022	0.03438978;0.07143573	2.304e-14	***
LTR	ERV1--int	MER61-int	95	0.133174458540688	63920	1204	179.232	12.6967469606739	0.251253942664891	63031.928	1	0.002	**	0.07890365	0.06430399;0.09559742	2.26e-13	***
LTR	ERV1--int	LTR23-int	10	0.0140183640569146	63920	173	22.545	4.2661663323381	0.0316044017663139	63031.928	2	0.004	**	0.05780347	0.0280639;0.1037318	0.003071	**
LTR	ERV1--int	HERVIP10FH-int	69	0.0967267119927104	63920	400	63.175	7.45935768126297	0.0885610149295577	63031.928	803	0.398	ns	0.1725	0.1367656;0.2131639	0.4111	ns
LTR	ERV1--int	LTR46-int	10	0.0140183640569146	63920	80	10.849	3.1787266795532	0.0152085231653466	63031.928	471	0.942	ns	0.125	0.0616021;0.2178891	1	ns
LTR	ERV1--int	PRIMAX-int	8	0.0112146912455316	63920	72	10.905	3.11539414531784	0.0152870260040653	63031.928	230	0.46	ns	0.1111111	0.04920804;0.20724687	0.4125	ns
LTR	ERV1--int	MER65-int	61	0.0855120207471788	63920	1038	155.778	12.085560672835	0.218375271605804	63031.928	1	0.002	**	0.05876686	0.04524664;0.07485176	2.2e-16	***
LTR	ERV1--int	HERVH-int	209	0.292983808789514	63920	5787	929.837	28.519814354424	1.30347935795893	63031.928	1	0.002	**	0.03611543	0.03145711;0.04124860	2.2e-16	***
LTR	ERV1--int	MER50-int	51	0.0714936566902643	63920	544	75.221	8.34504636289092	0.105447536272517	63031.928	1	0.002	**	0.09375	0.07060031;0.12142063	0.001874	**
LTR	ERV1--int	HUERS-P3b-int	53	0.0742973295016472	63920	519	78.674	8.31425588076593	0.11028807738137	63031.928	3	0.006	**	0.1021195	0.07743371;0.13144267	0.001157	**
LTR	ERV1--int	HUERS-P1-int	49	0.0686899838788813	63920	498	80.586	8.44025129020705	0.112968388589052	63031.928	1	0.002	**	0.09839357	0.07368098;0.12799207	5.598e-05	***
LTR	ERV1--int	HERVH48-int	15	0.0210275460853718	63920	120	21.762	4.48145505828626	0.0305067638606575	63031.928	78	0.156	ns	0.125	0.07167968;0.19777641	0.1232	ns
LTR	ERV1--int	MER57A-int	131	0.183640569145581	63920	1903	292.082	15.4661073472441	0.409451181047172	63031.928	1	0.002	**	0.06883868	0.05787225;0.08115525	2.2e-16	***
LTR	ERV1--int	PABL_A-int	37	0.0518679470105839	63920	449	67.839	7.55964464953396	0.0950991799257027	63031.928	1	0.002	**	0.08240535	0.05868308;0.11179689	1.668e-05	***
LTR	ERV1--int	HERV9-int	34	0.0476624377935095	63920	355	58.219	7.60163297087039	0.0816135137029509	63031.928	2	0.004	**	0.09577465	0.06724128;0.13126111	0.000316	***
LTR	ERV1--int	MER4-int	163	0.228499334127707	63920	3018	417.41	19.4157377112195	0.585140534099671	63031.928	1	0.002	**	0.05400928	0.04621499;0.06268161	2.2e-16	***
LTR	ERV1--int	HERVFH21-int	21	0.0294385645195206	63920	131	21.161	4.28035049971383	0.0296642601808369	63031.928	536	0.932	ns	0.1603053	0.1020558;0.2345456	1	ns
LTR	ERV1--int	PABL_B-int	15	0.0210275460853718	63920	246	38.167	5.86579223281208	0.0535038900960258	63031.928	1	0.002	**	0.06097561	0.03452579;0.09857658	8.72e-06	***
LTR	ERV1--int	HERVS71-int	16	0.0224293824910633	63920	174	28.878	5.24162098883453	0.0404822317235579	63031.928	7	0.014	*	0.09195402	0.05347665;0.14503174	0.007709	**
LTR	ERV1--int	HERV35I-int	42	0.0588771290390411	63920	615	86.82	9.06177221716125	0.121707436742132	63031.928	1	0.002	**	0.06829268	0.04965920;0.09119364	2.135e-08	***
LTR	ERV1--int	MER4B-int	87	0.121959767295157	63920	1527	203.106	12.8783001446081	0.284721385014369	63031.928	1	0.002	**	0.05697446	0.04588259;0.06980582	2.2e-16	***
LTR	ERV1--int	HERVIP10F-int	61	0.0855120207471788	63920	302	57.017	7.30233079468707	0.0799285063433097	63031.928	723	0.558	ns	0.2019868	0.1581715;0.2517564	0.5565	ns
LTR	ERV1--int	LTR37-int	52	0.0728954930959557	63920	1383	204.146	13.1679945352388	0.286179294876288	63031.928	1	0.002	**	0.03759942	0.02820613;0.04901651	2.2e-16	***
LTR	ERV1--int	ERV24_Prim-int	32	0.0448587649821266	63920	416	60.057	7.04538064183819	0.0841900890166118	63031.928	1	0.002	**	0.07692308	0.05320795;0.10685892	3.477e-05	***
LTR	ERV1--int	LOR1-int	100	0.140183640569146	63920	1390	211.087	14.1249759626679	0.295909441368192	63031.928	1	0.002	**	0.07194245	0.05891534;0.08681191	2.2e-16	***
LTR	ERV1--int	HERVE-int	29	0.0406532557650522	63920	268	46.552	6.7192592184291	0.0652582883577486	63031.928	4	0.008	**	0.108209	0.07367678;0.15169936	0.003602	**
LTR	ERV1--int	MER51-int	44	0.0616808018504241	63920	608	81.938	8.76327284471681	0.114863671409547	63031.928	1	0.002	**	0.07236842	0.05307224;0.09593601	1.758e-06	***
LTR	ERV1--int	HERV-Fc1-int	2	0.00280367281138291	63920	6	1.62023217247098	0.88173903927512	0.00227130044504238	63031.928	519	0.966	ns	0.3333333	0.04327187;0.77722190	0.6642	ns
LTR	ERV1--int	MER84-int	12	0.0168220368682975	63920	140	20.416	4.29434341726245	0.0286198920585968	63031.928	25	0.05	*	0.08571429	0.04507586;0.14493883	0.04176	*
LTR	ERV1--int	HERV17-int	50	0.0700918202845728	63920	899	146.899	11.0774323969279	0.205928366159669	63031.928	1	0.002	**	0.05561735	0.04155851;0.07267038	2.2e-16	***
LTR	ERV1--int	MER101-int	64	0.0897175299642532	63920	1219	184.306	12.2756284993908	0.258366860587369	63031.928	1	0.002	**	0.05250205	0.04066443;0.06655256	2.2e-16	***
LTR	ERV1--int	MER110-int	27	0.0378495829536693	63920	393	59.407	7.0795106095316	0.0832788953529123	63031.928	1	0.002	**	0.06870229	0.04576015;0.09838647	9.448e-07	***
LTR	ERV1--int	HERV9NC-int	15	0.0210275460853718	63920	257	47.156	7.22854867286067	0.0661049975467863	63031.928	1	0.002	**	0.05836576	0.03303134;0.09443913	9.694e-09	***
LTR	ERV1--int	HERVI-int	19	0.0266348917081377	63920	76	14.498	3.80505906320447	0.0203238242097147	63031.928	890	0.224	ns	0.25	0.1577184;0.3625559	0.1895	ns
LTR	ERV1--int	HERVE_a-int	14	0.0196257096796804	63920	189	29.315	5.32391952598076	0.041094834232845	63031.928	2	0.004	**	0.07407407	0.04108688;0.12116113	0.001208	**
LTR	ERV1--int	LTR43-int	2	0.00280367281138291	63920	147	11.433	3.21026740581166	0.0160271956262704	63031.928	1	0.002	**	0.01360544	0.00165195;0.04828184	0.001044	**
LTR	ERV1--int	MER57-int	100	0.140183640569146	63920	1272	183.99	12.8746128351751	0.257923880283171	63031.928	1	0.002	**	0.07861635	0.06442030;0.09479433	7.166e-13	***
LTR	ERV1--int	MER83A-int	11	0.015420200462606	63920	102	14.46	3.53367894507792	0.0202705544262985	63031.928	208	0.416	ns	0.1078431	0.05507887;0.18477236	0.3946	ns
LTR	ERV1--int	tot	2340	3.28029718931801	63920	42759	5612.039	62.810195029148	7.86716058036027	63031.928	1	0.002	**	0.05472532	0.05258812;0.05692323	2.2e-16	***
LTR	ERV1--int	LTR38-int	5	0.00700918202845728	63920	116	17.088	3.87211172995424	0.0239545805004556	63031.928	1	0.002	**	0.04310345	0.01414156;0.09772483	0.0005577	***
LTR	ERV1--int	LTR49-int	127	0.178033223522815	63920	2182	321.788	16.6023098601578	0.451094133314642	63031.928	1	0.002	**	0.05820348	0.04874954;0.06886444	2.2e-16	***
LTR	ERV1--int	HUERS-P3-int	79	0.110745076049625	63920	715	96.575	8.95290620578197	0.135382350879652	63031.928	17	0.034	*	0.1104895	0.08845674;0.13579409	0.05541	ns
LTR	ERV1--int	HERV9N-int	17	0.0238312188967547	63920	237	39.236	6.28265674502241	0.05500245321371	63031.928	1	0.002	**	0.07172996	0.04233806;0.11236404	3.342e-05	***
LTR	ERV1--int	HERVP71A-int	23	0.0322422373309035	63920	250	35.033	5.67751223205597	0.0491105348005888	63031.928	17	0.034	*	0.092	0.05921638;0.13484515	0.02833	*
LTR	ERV1--int	MER52-int	64	0.0897175299642532	63920	489	75.669	8.49255924692684	0.106075558982267	63031.928	94	0.188	ns	0.1308793	0.1022716;0.1640372	0.1506	ns
LTR	ERV1--int	Harlequin-int	45	0.0630826382561155	63920	570	94.115	9.54740425078607	0.131933833321651	63031.928	1	0.002	**	0.07894737	0.05816521;0.10421326	2.335e-09	***
LTR	ERV1--int	HERV1_I-int	8	0.0112146912455316	63920	49	7.285	2.70205034669527	0.0102123782154623	63031.928	706	0.592	ns	0.1632653	0.07322276;0.29657136	0.6912	ns
LTR	ERV1--int	HERV15-int	13	0.0182238732739889	63920	95	11.445	3.37407162925735	0.0160440176631387	63031.928	725	0.554	ns	0.1368421	0.07492247;0.22263125	0.6351	ns
LTR	ERV1--int	MER41-int	108	0.151398331814677	63920	1715	254.506	14.6613409659185	0.35677577626691	63031.928	1	0.002	**	0.06297376	0.05194145;0.07552876	2.2e-16	***
LTR	ERV1--int	PRIMA41-int	37	0.0518679470105839	63920	460	70.059	8.05732210101095	0.0982112567463377	63031.928	1	0.002	**	0.08043478	0.05726388;0.10916564	4.927e-06	***
LTR	ERV1--int	LTR25-int	47	0.0658863110674984	63920	592	65.595	7.5839627828393	0.0919534590313311	63031.928	10	0.02	*	0.07939189	0.05891501;0.10417739	0.01281	*
LTR	ERV1--int	ERV24B_Prim-int	35	0.049064274199201	63920	376	57.718	7.04841515208604	0.0809111936636994	63031.928	1	0.002	**	0.09308511	0.06569524;0.12707928	0.0007388	***
LTR	ERVK--int	HERVK3-int	48	0.0672881474731899	63920	336	48.296	6.70785952293125	0.0677030910492745	63031.928	527	0.95	ns	0.1428571	0.1072465;0.1849093	1	ns
LTR	ERVK--int	HERVK9-int	92	0.128968949323614	63920	680	105.038	9.82838507350791	0.147246092381019	63031.928	104	0.208	ns	0.1352941	0.1104787;0.1633231	0.1844	ns
LTR	ERVK--int	HERVK14C-int	13	0.0182238732739889	63920	82	10.289	3.11948877385545	0.0144234947781594	63031.928	849	0.306	ns	0.1585366	0.0872049;0.2558333	0.402	ns
LTR	ERVK--int	HERVK11-int	35	0.049064274199201	63920	286	46.061	6.40845904624094	0.0645699866825541	63031.928	46	0.092	ns	0.1223776	0.08674013;0.16606994	0.07686	ns
LTR	ERVK--int	HERVK22-int	36	0.0504661106048924	63920	421	56.913	7.22409984832842	0.0797827153571178	63031.928	1	0.002	**	0.08551069	0.06060853;0.11641774	0.00211	**
LTR	ERVK--int	tot	291	0.407934394056214	63920	2628	396.868	19.2368561005335	0.556344010653957	63031.928	1	0.002	**	0.1107306	0.09898156;0.12335446	2.284e-09	***
LTR	ERVK--int	HERVK14-int	34	0.0476624377935095	63920	407	57.707	7.20673907451131	0.0808957734632368	63031.928	2	0.004	**	0.08353808	0.05854515;0.11478036	0.0004692	***
LTR	ERVK--int	HERVK11D-int	6	0.00841101843414874	63920	43	7.82	2.64094198621904	0.0109623606925072	63031.928	318	0.636	ns	0.1395349	0.05297657;0.27932480	0.5582	ns
LTR	ERVK--int	HERVK-int	35	0.049064274199201	63920	251	47.845	6.85842642397022	0.0670708628303077	63031.928	30	0.06	ns	0.1394422	0.09908652;0.18855965	0.04406	*
LTR	ERVK--int	HERVKC4-int	9	0.0126165276512231	63920	55	8.356	2.64353026316179	0.0117137450059578	63031.928	690	0.624	ns	0.1636364	0.07765882;0.28803000	0.8504	ns
LTR	ERVK--int	HERVK13-int	4	0.00560734562276582	63920	67	11.86	3.34658028434992	0.0166257797715007	63031.928	10	0.02	*	0.05970149	0.0165044;0.1458632	0.009509	**
LTR	ERVL-MaLR--int	MLT-int	40	0.0560734562276582	63920	409	55.557	6.81521813284052	0.0778818251910002	63031.928	9	0.018	*	0.09779951	0.07079148;0.13079065	0.02498	*
LTR	ERVL-MaLR--int	MLT1J-int	122	0.171024041494358	63920	1434	213.645	13.0200036672612	0.299495338893951	63031.928	1	0.002	**	0.08507671	0.0711494;0.1007301	3.74e-13	***
LTR	ERVL-MaLR--int	MLT1K-int	42	0.0588771290390411	63920	202	30.786	5.05091236468379	0.0431569355856172	63031.928	984	0.036	*	0.2079208	0.1541511;0.2704743	0.03131	*
LTR	ERVL-MaLR--int	MSTB1-int	24	0.0336440737365949	63920	231	29.927	5.18368030857822	0.0419527581131282	63031.928	148	0.296	ns	0.1038961	0.06771076;0.15063823	0.281	ns
LTR	ERVL-MaLR--int	MST-int	35	0.049064274199201	63920	227	31.459	5.28130771790578	0.0441003714866475	63031.928	778	0.448	ns	0.154185	0.1098056;0.2078551	0.5009	ns
LTR	ERVL-MaLR--int	MLT1H-int	62	0.0869138571528703	63920	807	122.348	10.2136778495905	0.171511880563538	63031.928	1	0.002	**	0.07682776	0.05940780;0.09741043	1.822e-10	***
LTR	ERVL-MaLR--int	THE1B-int	725	1.01633139412631	63920	4215	679.97	23.2155564667759	0.953206700778019	63031.928	979	0.046	*	0.1720047	0.1607235;0.1837425	0.06236	ns
LTR	ERVL-MaLR--int	MLT1G3-int	25	0.0350459101422864	63920	237	35.835	5.53375075309663	0.0502348075979533	63031.928	33	0.066	ns	0.1054852	0.06943677;0.15177117	0.05619	ns
LTR	ERVL-MaLR--int	MSTA1-int	4	0.00560734562276582	63920	28	3.92260692464358	1.80104118892171	0.00549885319218278	63031.928	650	0.704	ns	0.1428571	0.04033563;0.32665267	1	ns
LTR	ERVL-MaLR--int	MLT1I-int	69	0.0967267119927104	63920	801	120.188	10.0955721272534	0.168483913927245	63031.928	1	0.002	**	0.08614232	0.06764038;0.10775445	7.908e-08	***
LTR	ERVL-MaLR--int	MLT1C2-int	39	0.0546716198219668	63920	436	64.763	7.69909781124432	0.0907871311417958	63031.928	2	0.004	**	0.08944954	0.06438069;0.12025110	0.0003368	***
LTR	ERVL-MaLR--int	THE1A-int	233	0.326627882526109	63920	1461	241.872	14.8668974786483	0.339064975117404	63031.928	290	0.58	ns	0.1594798	0.1410629;0.1792768	0.5497	ns
LTR	ERVL-MaLR--int	MLT1E-int	1	0.00140183640569146	63920	13	1.9964200477327	1.07262519224493	0.00279865430396397	63031.928	346	0.692	ns	0.07692308	0.001945628;0.360297435	0.7061	ns
LTR	ERVL-MaLR--int	MLT1-int	32	0.0448587649821266	63920	245	35.905	5.31810654812944	0.0503329361463517	63031.928	247	0.494	ns	0.1306122	0.09108268;0.17935679	0.5278	ns
LTR	ERVL-MaLR--int	MLT1E1-int	2	0.00280367281138291	63920	45	6.62462462462462	2.36377009295297	0.00928663997283889	63031.928	22	0.044	*	0.04444444	0.005428489;0.151492900	0.05601	ns
LTR	ERVL-MaLR--int	MLT1J2-int	52	0.0728954930959557	63920	582	90.524	8.71121744128279	0.126899838788813	63031.928	1	0.002	**	0.08934708	0.06744798;0.11551615	3.25e-06	***
LTR	ERVL-MaLR--int	MLT1E2-int	16	0.0224293824910633	63920	128	18.375	4.00679790224431	0.0257587439545805	63031.928	332	0.664	ns	0.125	0.07316608;0.19504378	0.6156	ns
LTR	ERVL-MaLR--int	MLT1H1-int	32	0.0448587649821266	63920	425	63.749	7.57504985992702	0.0893656690264246	63031.928	1	0.002	**	0.07529412	0.05206857;0.10463226	4.547e-06	***
LTR	ERVL-MaLR--int	MLT1A0-int	80	0.112146912455316	63920	925	138.797	11.0884058251736	0.194570687600757	63031.928	1	0.002	**	0.08648649	0.06917222;0.10648491	9.62e-09	***
LTR	ERVL-MaLR--int	MSTC-int	23	0.0322422373309035	63920	204	29.712	5.08162167805505	0.0416513632859045	63031.928	110	0.22	ns	0.1127451	0.07282786;0.16435892	0.1977	ns
LTR	ERVL-MaLR--int	THE1-int	28	0.0392514193593608	63920	200	28.654	5.15119586298353	0.040168220368683	63031.928	498	0.996	ns	0.14	0.09508752;0.19594526	1	ns
LTR	ERVL-MaLR--int	MSTD-int	70	0.0981285483984019	63920	729	112.033	9.78087810866574	0.157051938038831	63031.928	1	0.002	**	0.09602195	0.07561918;0.11975968	5.813e-06	***
LTR	ERVL-MaLR--int	MLT1O-int	3	0.00420550921707437	63920	13	2.32698768197088	1.16493980524665	0.00326205604818236	63031.928	752	0.5	ns	0.2307692	0.05038107;0.53813154	0.7145	ns
LTR	ERVL-MaLR--int	MLT1H2-int	31	0.0434569285764351	63920	343	53.829	7.0769939128731	0.0754594518819654	63031.928	1	0.002	**	0.09037901	0.06223518;0.12583149	0.0004527	***
LTR	ERVL-MaLR--int	MLT1F1-int	27	0.0378495829536693	63920	157	24.31	4.63696036228491	0.0340786430223593	63031.928	764	0.476	ns	0.1719745	0.1164970;0.2402615	0.5806	ns
LTR	ERVL-MaLR--int	MLT1A-int	41	0.0574752926333497	63920	443	67.069	7.85123435396504	0.0940197658933203	63031.928	1	0.002	**	0.09255079	0.06723559;0.12345926	0.000327	***
LTR	ERVL-MaLR--int	MLT1M-int	0	0	63920	1	1	0	0.00140183640569146	63031.928	1	0.002	**	0	0.000;0.975	2.2e-16	***
LTR	ERVL-MaLR--int	MLT1G-int	18	0.0252330553024462	63920	180	27.247	4.71531814676647	0.0381958365458751	63031.928	26	0.052	ns	0.1	0.0603504;0.1534350	0.06043	ns
LTR	ERVL-MaLR--int	MLT1G1-int	35	0.049064274199201	63920	297	46.493	6.3501397839162	0.0651755800098129	63031.928	39	0.078	ns	0.1178451	0.08347164;0.16006859	0.06644	ns
LTR	ERVL-MaLR--int	MLT1F2-int	38	0.0532697834162753	63920	305	47.318	6.19396813369598	0.0663320950445083	63031.928	83	0.166	ns	0.1245902	0.08969633;0.16697936	0.1544	ns
LTR	ERVL-MaLR--int	tot	3599	5.04520922408355	63920	27209	3820.991	52.4321470955468	5.3564042896194	63031.928	1	0.002	**	0.1322724	0.1282680;0.1363556	9.963e-05	***
LTR	ERVL-MaLR--int	MLT1J1-int	48	0.0672881474731899	63920	477	74.338	8.3038973205785	0.104209714726291	63031.928	1	0.002	**	0.1006289	0.07513121;0.13120131	0.0006249	***
LTR	ERVL-MaLR--int	MLT1F-int	54	0.0756991659073386	63920	518	80.576	8.00864297882996	0.112954370224995	63031.928	2	0.004	**	0.1042471	0.07928824;0.13382583	0.0008402	***
LTR	ERVL-MaLR--int	THE1D-int	413	0.578958435550571	63920	2538	385.159	19.1279794698394	0.539929908179715	63031.928	931	0.142	ns	0.1627266	0.1485646;0.1776713	0.1281	ns
LTR	ERVL-MaLR--int	MLT1D-int	56	0.0785028387187215	63920	587	87.065	8.80649358878602	0.122050886661527	63031.928	1	0.002	**	0.09540034	0.07286998;0.12209582	0.0001919	***
LTR	ERVL-MaLR--int	MLT1N2-int	14	0.0196257096796804	63920	73	10.553	3.04605802135637	0.0147935795892619	63031.928	910	0.184	ns	0.1917808	0.1090062;0.3007886	0.2444	ns
LTR	ERVL-MaLR--int	MSTB-int	161	0.225695661316324	63920	869	138.505	11.0877821909485	0.194161351370295	63031.928	979	0.046	*	0.1852704	0.1599659;0.2127290	0.0413	*
LTR	ERVL-MaLR--int	MLT1E3-int	7	0.00981285483984019	63920	72	9.841	2.97599992869213	0.0137954720684096	63031.928	216	0.432	ns	0.09722222	0.0399895;0.1901103	0.3938	ns
LTR	ERVL-MaLR--int	MLT1E1A-int	4	0.00560734562276582	63920	86	11.855	3.28066117386995	0.0166187705894722	63031.928	8	0.016	*	0.04651163	0.01281635;0.11482550	0.0113	*
LTR	ERVL-MaLR--int	MSTA-int	576	0.807457769678279	63920	3150	478.146	19.9149011367691	0.670282470035747	63031.928	1001	0.002	**	0.1828571	0.1694988;0.1968071	2.074e-06	***
LTR	ERVL-MaLR--int	THE1C-int	414	0.580360271956263	63920	1795	281.035	14.9316016464319	0.393965094273498	63031.928	1001	0.002	**	0.2306407	0.2113278;0.2508378	2.598e-16	***
LTR	ERVL-MaLR--int	MLT1B-int	39	0.0546716198219668	63920	553	82.493	8.63298786512986	0.115641690614705	63031.928	1	0.002	**	0.07052441	0.05062713;0.09515074	2.185e-08	***
LTR	ERVL-MaLR--int	MLT1C-int	16	0.0224293824910633	63920	117	17.912	3.91913454931259	0.0251096936987454	63031.928	364	0.728	ns	0.1367521	0.0802318;0.2125590	0.7012	ns
LTR	ERVL-MaLR--int	MLT1A1-int	41	0.0574752926333497	63920	454	69.728	7.60577832071538	0.0977472488960538	63031.928	1	0.002	**	0.09030837	0.06558651;0.12051812	8.8e-05	***
LTR	ERVL-MaLR--int	MSTB2-int	14	0.0196257096796804	63920	88	13.005	3.59414703273153	0.0182308824560174	63031.928	673	0.658	ns	0.1590909	0.08979677;0.25249889	0.7635	ns
LTR	ERVL-MaLR--int	MLT1L-int	9	0.0126165276512231	63920	109	15.163	3.57955922485495	0.0212560454194995	63031.928	48	0.096	ns	0.08256881	0.03845198;0.15095990	0.09641	ns
LTR	LTR	EUTREP8	42	0.0588771290390411	63920	275	42.507	6.03111310831801	0.0595878600967267	63031.928	495	0.99	ns	0.1527273	0.1123426;0.2007847	1	ns
LTR	LTR	LTR106_Mam	66	0.0925212027756361	63920	639	92.114	8.81843346455416	0.129128758673863	63031.928	3	0.006	**	0.1032864	0.08078525;0.12952771	0.002779	**
LTR	LTR	LTR107_Mam	50	0.0700918202845728	63920	426	64.118	7.4228818645574	0.0898829466601248	63031.928	30	0.06	ns	0.1173709	0.08838193;0.15179910	0.05763	ns
LTR	LTR	LTR91A	255	0.357468283451321	63920	2403	350.7	17.0723010594197	0.491624027475993	63031.928	1	0.002	**	0.1061174	0.0940808;0.1191232	9.969e-09	***
LTR	LTR	tot	813	1.13969299782715	63920	7931	1140.641	30.1635866726913	1.59899207962431	63031.928	1	0.002	**	0.1025091	0.09591759;0.10939437	2.2e-16	***
LTR	LTR	LTR91	157	0.220088315693559	63920	1566	230.628	13.5781435396	0.323302726571809	63031.928	1	0.002	**	0.1002554	0.08582092;0.11620772	4.5e-08	***
LTR	LTR	LTR90A	43	0.0602789654447326	63920	406	58.634	6.99277791317179	0.0821952758113128	63031.928	8	0.016	*	0.1059113	0.07771518;0.14000384	0.02831	*
LTR	LTR	MamRep1527	97	0.135978131352071	63920	1268	194.957	12.6674233613081	0.273297820144389	63031.928	1	0.002	**	0.07649842	0.06246991;0.09252603	2.2e-16	***
LTR	LTR	EUTREP16	73	0.102334057615476	63920	411	57.716	6.88569217702598	0.0809083899908881	63031.928	988	0.028	*	0.1776156	0.1418848;0.2180645	0.03309	*
LTR	LTR	LTR90B	62	0.0869138571528703	63920	537	79.234	8.01395454613185	0.111073105768557	63031.928	16	0.032	*	0.1154562	0.08967448;0.14555697	0.03831	*
LTR	ERVL--int	HERVL-int	184	0.257937898647228	63920	2324	390.893	19.6143894953495	0.54796803812995	63031.928	1	0.002	**	0.07917384	0.06851682;0.09090533	2.2e-16	***
LTR	ERVL--int	LTR57-int	33	0.046260601387818	63920	366	47.241	6.37617240784582	0.0662241536412701	63031.928	14	0.028	*	0.09016393	0.06287824;0.12429258	0.02378	*
LTR	ERVL--int	MER76-int	8	0.0112146912455316	63920	155	22.572	4.30968553254056	0.0316422513492675	63031.928	1	0.002	**	0.0516129	0.02254320;0.09916334	0.0003534	***
LTR	ERVL--int	tot	1893	2.65367631597393	63920	29730	4042.9	56.1511794618328	5.66748440456999	63031.928	1	0.002	**	0.06367306	0.06092347;0.06650828	2.2e-16	***
LTR	ERVL--int	MER21-int	67	0.0939230391813275	63920	1093	140.265	10.862816199116	0.196628583444312	63031.928	1	0.002	**	0.06129918	0.04781827;0.07719749	6.032e-13	***
LTR	ERVL--int	ERVL-B4-int	253	0.354664610639938	63920	3898	584.794	22.7124507576664	0.819785519029929	63031.928	1	0.002	**	0.06490508	0.05737145;0.07309868	2.2e-16	***
LTR	ERVL--int	MER70-int	21	0.0294385645195206	63920	258	41.461	6.31318741487494	0.0581215392163734	63031.928	1	0.002	**	0.08139535	0.0510902;0.1217308	0.0002455	***
LTR	ERVL--int	LTR52-int	20	0.0280367281138291	63920	170	25.19	4.71318513471666	0.0353122590593678	63031.928	164	0.328	ns	0.1176471	0.07336287;0.17583597	0.3303	ns
LTR	ERVL--int	MER68-int	26	0.0364477465479779	63920	410	51.369	6.6590676661363	0.0720109343239644	63031.928	1	0.002	**	0.06341463	0.04183914;0.09153906	5.162e-05	***
LTR	ERVL--int	HERVL40-int	59	0.0827083479357959	63920	1333	189.58	13.0847549006778	0.265760145790986	63031.928	1	0.002	**	0.04426107	0.03386145;0.05672483	2.2e-16	***
LTR	ERVL--int	ERVL47-int	15	0.0210275460853718	63920	212	27.213	4.92095995176214	0.0381481741080816	63031.928	11	0.022	*	0.07075472	0.04013918;0.11401443	0.009963	**
LTR	ERVL--int	HERVL74-int	22	0.030840400925212	63920	371	57.159	7.32224926742694	0.0801275671129179	63031.928	1	0.002	**	0.05929919	0.03753191;0.08840593	3.175e-08	***
LTR	ERVL--int	ERVL-int	52	0.0728954930959557	63920	820	120.886	10.1715517235309	0.169462395738417	63031.928	1	0.002	**	0.06341463	0.04772011;0.08233150	8.786e-14	***
LTR	ERVL--int	ERV3-16A3_I-int	436	0.611200672881475	63920	6505	947.411	28.4871479196601	1.32811523095255	63031.928	1	0.002	**	0.06702537	0.06106681;0.07337555	2.2e-16	***
LTR	ERVL--int	HERVL32-int	8	0.0112146912455316	63920	114	17.008	3.92929705868307	0.0238424335880003	63031.928	13	0.026	*	0.07017544	0.03078199;0.13359563	0.01706	*
LTR	ERVL--int	ERVL-E-int	658	0.922408354944978	63920	8861	1303.675	33.4459265831431	1.82753907618981	63031.928	1	0.002	**	0.07425798	0.06888308;0.07991477	2.2e-16	***
LTR	ERVL--int	LTR53-int	25	0.0350459101422864	63920	325	44.746	6.3238813615908	0.0627265718090699	63031.928	1	0.002	**	0.07692308	0.05039707;0.11146068	0.000912	***
LTR	ERVL--int	HERVL18-int	50	0.0700918202845728	63920	504	82.751	8.67699771172548	0.116003364407374	63031.928	1	0.002	**	0.09920635	0.07453204;0.12869665	4.012e-05	***
LTR	ERVL--int	HERV16-int	148	0.207471788042335	63920	1904	281.891	15.5658412690871	0.39516506623677	63031.928	1	0.002	**	0.07773109	0.06609957;0.09068214	2.2e-16	***
LTR	ERVL--int	HERVL66-int	17	0.0238312188967547	63920	107	17.042	3.96584971525195	0.0238900960257938	63031.928	579	0.846	ns	0.1588785	0.09536355;0.24214953	1	ns
LTR	ERVL?	tot	411	0.576154762739188	63920	3926	570.969	21.5480011916501	0.800405130721245	63031.928	1	0.002	**	0.1046867	0.0952797;0.1146866	5.052e-14	***
LTR	ERVL?	LTR89B	73	0.102334057615476	63920	732	107.754	10.0688065263399	0.151053480058877	63031.928	1	0.002	**	0.09972678	0.07898601;0.12375599	0.0001678	***
LTR	ERVL?	Eutr10	105	0.147192822597603	63920	999	149.097	11.0163946893688	0.209009602579379	63031.928	1	0.002	**	0.1051051	0.08677243;0.12580119	5.158e-05	***
LTR	ERVL?	LTR89	144	0.20186444241957	63920	1093	165.891	11.9123054872691	0.232552043176561	63031.928	35	0.07	ns	0.1317475	0.1122515;0.1532494	0.06975	ns
LTR	ERVL?	LTR55	39	0.0546716198219668	63920	406	56.807	7.31034829486202	0.0796341206981145	63031.928	11	0.022	*	0.09605911	0.06920144;0.12897361	0.009841	**
LTR	ERVL?	LTR87	56	0.0785028387187215	63920	696	98.257	8.97058651496224	0.137740239714025	63031.928	1	0.002	**	0.08045977	0.06134843;0.10321377	1.125e-06	***
LTR	ERVK	MER9a1	59	0.0827083479357959	63920	341	49.592	6.57972862881356	0.0695198710310507	63031.928	935	0.134	ns	0.1730205	0.1343983;0.2174316	0.145	ns
LTR	ERVK	MER11C	177	0.248125043807388	63920	869	135.724	10.7688342819356	0.190262844326067	63031.928	1001	0.002	**	0.2036824	0.1773717;0.2320192	0.000182	***
LTR	ERVK	LTR22	7	0.00981285483984019	63920	104	10.293	3.02329146648008	0.0144291021237822	63031.928	175	0.35	ns	0.06730769	0.02748752;0.13377135	0.3274	ns
LTR	ERVK	LTR14A	24	0.0336440737365949	63920	133	17.221	3.93899411965476	0.0241410247424126	63031.928	962	0.08	ns	0.1804511	0.1191740;0.2564934	0.09175	ns
LTR	ERVK	LTR3B_	33	0.046260601387818	63920	264	37.224	5.47062626686852	0.0521819583654587	63031.928	252	0.504	ns	0.125	0.08762881;0.17104761	0.5355	ns
LTR	ERVK	MER11A	250	0.350459101422864	63920	968	149.407	11.3409862432228	0.209444171865143	63031.928	1001	0.002	**	0.2582645	0.2309458;0.2870620	2.2e-16	***
LTR	ERVK	LTR5A	32	0.0448587649821266	63920	267	43.96	5.98550133457727	0.0616247283941964	63031.928	29	0.058	ns	0.1198502	0.08343976;0.16496392	0.04767	*
LTR	ERVK	LTR13	69	0.0967267119927104	63920	466	75.688	8.19547569222323	0.106102193873975	63031.928	232	0.464	ns	0.1480687	0.1170684;0.1836155	0.4509	ns
LTR	ERVK	LTR13A	27	0.0378495829536693	63920	189	31.554	5.22076051359765	0.0442335459451882	63031.928	221	0.442	ns	0.1428571	0.09630192;0.20100352	0.435	ns
LTR	ERVK	LTR22C0	26	0.0364477465479779	63920	113	15.243	3.71830294311488	0.0213681923319549	63031.928	999	0.006	**	0.2300885	0.1561402;0.3186791	0.005456	**
LTR	ERVK	LTR22E	14	0.0196257096796804	63920	122	17.638	3.87478644185327	0.0247255905235859	63031.928	213	0.426	ns	0.1147541	0.06417694;0.18503849	0.439	ns
LTR	ERVK	LTR3B	16	0.0224293824910633	63920	90	11.5	3.2028515823026	0.0161211186654517	63031.928	933	0.138	ns	0.1777778	0.1051691;0.2725848	0.1553	ns
LTR	ERVK	LTR5_Hs	93	0.130370785729305	63920	653	105.117	9.77450008194034	0.147356837457069	63031.928	107	0.214	ns	0.1424196	0.1165146;0.1716052	0.2205	ns
LTR	ERVK	LTR22C2	8	0.0112146912455316	63920	70	10.579	3.05959476403659	0.0148300273358099	63031.928	259	0.518	ns	0.1142857	0.0506522;0.2128280	0.5039	ns
LTR	ERVK	LTR22B2	2	0.00280367281138291	63920	40	5.6062124248497	2.113205716006	0.00785899267519409	63031.928	53	0.106	ns	0.05	0.006113647;0.169196864	0.1129	ns
LTR	ERVK	LTR14	10	0.0140183640569146	63920	97	12.991	3.2606058563633	0.0182112567463377	63031.928	220	0.44	ns	0.1030928	0.05055529;0.18142885	0.4562	ns
LTR	ERVK	LTR22A	21	0.0294385645195206	63920	170	25.259	4.70255601062158	0.0354089857713605	63031.928	232	0.464	ns	0.1235294	0.07811849;0.18261180	0.4496	ns
LTR	ERVK	LTR5	6	0.00841101843414874	63920	27	4.28238866396761	1.86532741509489	0.00600320833247019	63031.928	868	0.268	ns	0.2222222	0.08621694;0.42258306	0.4245	ns
LTR	ERVK	MER9a2	64	0.0897175299642532	63920	310	44.285	6.10467378670164	0.0620803252260461	63031.928	1000	0.004	**	0.2064516	0.1627775;0.2558349	0.002544	**
LTR	ERVK	LTR5B	66	0.0925212027756361	63920	442	74.043	8.08904095573658	0.103796172986612	63031.928	186	0.372	ns	0.1493213	0.1174052;0.1860174	0.3393	ns
LTR	ERVK	LTR22B	25	0.0350459101422864	63920	142	15.82	3.75309015155321	0.0221770519380388	63031.928	991	0.022	*	0.1760563	0.1172943;0.2488268	0.02215	*
LTR	ERVK	LTR3A	39	0.0546716198219668	63920	163	24.954	4.56077676330301	0.0349814256676246	63031.928	999	0.006	**	0.2392638	0.1760083;0.3122496	0.004351	**
LTR	ERVK	MER11D	24	0.0336440737365949	63920	260	39.238	5.92777314802907	0.0550052568865213	63031.928	6	0.012	*	0.09230769	0.06004109;0.13423091	0.00703	**
LTR	ERVK	LTR3	27	0.0378495829536693	63920	92	13.845	3.47405297081723	0.0194084250367982	63031.928	1000	0.004	**	0.2934783	0.2031172;0.3975813	0.0006135	***
LTR	ERVK	tot	1415	1.98359851405341	63920	8264	1201.973	32.310683237147	1.68496951005818	63031.928	1001	0.002	**	0.1712246	0.1631592;0.1795225	8.313e-11	***
LTR	ERVK	LTR13_	5	0.00700918202845728	63920	44	5.37951807228916	2.10109858048097	0.00754120427881006	63031.928	553	0.898	ns	0.1136364	0.03794371;0.24557678	1	ns
LTR	ERVK	LTR22C	2	0.00280367281138291	63920	16	1.91288343558282	1.0163375036303	0.00268154963984415	63031.928	620	0.764	ns	0.125	0.0155136;0.3834762	1	ns
LTR	ERVK	LTR14B	61	0.0855120207471788	63920	363	55.676	6.97851873421027	0.0780486437232775	63031.928	791	0.422	ns	0.1680441	0.1310463;0.2105593	0.4235	ns
LTR	ERVK	MER11B	120	0.168220368682975	63920	544	85.272	8.73844244567512	0.119537393986122	63031.928	1001	0.002	**	0.2205882	0.1864227;0.2578212	9.343e-05	***
LTR	ERVK	MER9B	5	0.00700918202845728	63920	39	4.58617234468938	1.9594917714458	0.00642906335556091	63031.928	688	0.628	ns	0.1282051	0.04296834;0.27429941	0.8027	ns
LTR	ERVK	MER9a3	121	0.169622205088666	63920	575	76.616	7.91246808215687	0.107403098058457	63031.928	1001	0.002	**	0.2104348	0.1778071;0.2460694	3.032e-07	***
LTR	ERVK	LTR14C	20	0.0280367281138291	63920	137	15.188	3.630128624971	0.0212910913296418	63031.928	922	0.16	ns	0.1459854	0.09150992;0.21642090	0.2184	ns
LTR	ERVK	LTR22B1	22	0.030840400925212	63920	154	20.477	4.2435219427356	0.0287054040793439	63031.928	694	0.616	ns	0.1428571	0.09174423;0.20826293	0.7214	ns
LTR	ERV1	LTR64	42	0.0588771290390411	63920	372	54.46	6.68753490631063	0.0763440106539567	63031.928	36	0.072	ns	0.1129032	0.08259274;0.14953763	0.06695	ns
LTR	ERV1	LTR9C	23	0.0322422373309035	63920	153	21.245	4.32546930224741	0.029782014438915	63031.928	711	0.582	ns	0.1503268	0.09774395;0.21697775	0.6409	ns
LTR	ERV1	LTR43B	18	0.0252330553024462	63920	242	34.612	5.59059126664709	0.0485203616737927	63031.928	1	0.002	**	0.07438017	0.04467601;0.11500670	0.001268	**
LTR	ERV1	MER61F	19	0.0266348917081377	63920	159	21.073	4.33941257562606	0.029540898577136	63031.928	365	0.73	ns	0.1194969	0.07350042;0.18030630	0.7257	ns
LTR	ERV1	MER4E	72	0.100932221209785	63920	729	101.454	9.12530301716908	0.142221910703021	63031.928	1	0.002	**	0.09876543	0.07808146;0.12276010	0.001293	**
LTR	ERV1	LTR77	17	0.0238312188967547	63920	103	14.491	3.79793935487962	0.0203140113548749	63031.928	794	0.416	ns	0.1650485	0.09918841;0.25105556	0.4778	ns
LTR	ERV1	LTR21C	5	0.00700918202845728	63920	22	3.43621399176955	1.64796952976995	0.00481700987140891	63031.928	862	0.28	ns	0.2272727	0.07820626;0.45370362	0.3737	ns
LTR	ERV1	LTR10F	78	0.109343239643934	63920	449	65.551	7.67843456424272	0.0918917782294806	63031.928	963	0.078	ns	0.1737194	0.1398091;0.2119959	0.1083	ns
LTR	ERV1	LTR2752	60	0.0841101843414873	63920	230	36.876	5.6586787013087	0.0516941192962781	63031.928	1001	0.002	**	0.2608696	0.2053634;0.3226531	9.73e-05	***
LTR	ERV1	LTR68	27	0.0378495829536693	63920	352	50.197	6.53642990598963	0.070367982056494	63031.928	1	0.002	**	0.07670455	0.05115508;0.10964038	0.0001774	***
LTR	ERV1	MER95	18	0.0252330553024462	63920	139	21.18	4.4107884845065	0.029690895072545	63031.928	260	0.52	ns	0.1294964	0.0785878;0.1969201	0.5546	ns
LTR	ERV1	LTR9B	80	0.112146912455316	63920	685	97.874	9.46518429370045	0.137203336370646	63031.928	33	0.066	ns	0.1167883	0.09370015;0.14323574	0.05577	ns
LTR	ERV1	MER57E3	38	0.0532697834162753	63920	243	37.438	5.52545805220588	0.0524819513562767	63031.928	591	0.822	ns	0.1563786	0.1131012;0.2082651	0.9291	ns
LTR	ERV1	HERV-Fc1_LTR3	1	0.00140183640569146	63920	5	1.38095238095238	0.601908756416234	0.00193586932214534	63031.928	396	0.792	ns	0.2	0.005050763;0.716417936	1	ns
LTR	ERV1	LTR6B	18	0.0252330553024462	63920	154	23.543	4.59143030353639	0.0330034344991939	63031.928	139	0.278	ns	0.1168831	0.07076359;0.17842455	0.262	ns
LTR	ERV1	LTR60B	23	0.0322422373309035	63920	247	36.382	5.72248397313814	0.0510016121118665	63031.928	12	0.024	*	0.09311741	0.05994703;0.13644331	0.01504	*
LTR	ERV1	LTR12F	109	0.152800168220369	63920	637	91.947	8.7758307986313	0.128894651994112	63031.928	973	0.058	ns	0.1711146	0.1426631;0.2026525	0.06255	ns
LTR	ERV1	MER90a	134	0.187846078362655	63920	1252	178.041	12.7086911139515	0.249584355505712	63031.928	1	0.002	**	0.1070288	0.09044327;0.12548443	0.0002653	***
LTR	ERV1	LTR109A2	0	0	63920	26	3.74669379450661	1.79270039310023	0.00525225176211763	63031.928	1	0.002	**	0	0.0000000;0.1322746	0.02566	*
LTR	ERV1	MER51B	99	0.138781804163454	63920	713	103.692	9.37470111635677	0.145359220578958	63031.928	331	0.662	ns	0.1388499	0.1143039;0.1664276	0.6708	ns
LTR	ERV1	LTR58	4	0.00560734562276582	63920	76	12.004	3.27608252593196	0.0168276442139202	63031.928	2	0.004	**	0.05263158	0.01452456;0.12930916	0.01067	*
LTR	ERV1	LTR78B	368	0.515875797294456	63920	3270	482.289	19.6940431180176	0.676090278264527	63031.928	1	0.002	**	0.1125382	0.1019036;0.1238711	6.498e-09	***
LTR	ERV1	LTR12C	445	0.623817200532698	63920	2731	451.594	20.6265998317857	0.633060909791827	63031.928	379	0.758	ns	0.162944	0.1492766;0.1773378	0.7573	ns
LTR	ERV1	MER41B	332	0.465409686689563	63920	2851	421.897	18.3917548822196	0.591430574052008	63031.928	1	0.002	**	0.1164504	0.1048988;0.1287955	1.185e-06	***
LTR	ERV1	LTR12	124	0.173827714305741	63920	778	114.851	10.0054439135856	0.161002313030069	63031.928	844	0.316	ns	0.159383	0.1343499;0.1870284	0.3628	ns
LTR	ERV1	LTR6A	38	0.0532697834162753	63920	287	37.064	5.5726976374965	0.0519576645405481	63031.928	612	0.78	ns	0.1324042	0.09542895;0.17717856	0.8602	ns
LTR	ERV1	MER101B	23	0.0322422373309035	63920	261	37.568	5.61327755281039	0.0526641900890166	63031.928	4	0.008	**	0.08812261	0.05668324;0.12929212	0.008063	**
LTR	ERV1	MER50B	62	0.0869138571528703	63920	692	95.23	9.11900522295367	0.133496880913997	63031.928	1	0.002	**	0.08959538	0.06938132;0.11338642	0.000135	***
LTR	ERV1	HERV1_LTRb	2	0.00280367281138291	63920	10	1.5059880239521	0.702294427661734	0.00211114883851138	63031.928	615	0.774	ns	0.2	0.02521073;0.55609546	0.6534	ns
LTR	ERV1	LTR25	22	0.030840400925212	63920	284	22.701	4.48639351001744	0.0318230882456017	63031.928	503	0.998	ns	0.07746479	0.04918166;0.11493518	1	ns
LTR	ERV1	LTR10B2	44	0.0616808018504241	63920	101	15.571	3.65490318850135	0.0218279946730217	63031.928	1001	0.002	**	0.4356436	0.3372088;0.5379527	1.519e-11	***
LTR	ERV1	LTR24B	51	0.0714936566902643	63920	454	65.555	7.73322557396186	0.0918973855751034	63031.928	32	0.064	ns	0.1123348	0.0847931;0.1450455	0.05271	ns
LTR	ERV1	MER31B	173	0.242517698184622	63920	1486	217.332	13.3750015576323	0.304663909721735	63031.928	1	0.002	**	0.1164199	0.1005467;0.1338262	0.0009428	***
LTR	ERV1	LTR49	118	0.165416695871592	63920	1462	208.501	13.3505144183749	0.292284292423074	63031.928	1	0.002	**	0.08071135	0.06726009;0.09587422	5.268e-13	***
LTR	ERV1	LTR45C	53	0.0742973295016472	63920	424	60.952	7.13011462281879	0.0854447325997056	63031.928	141	0.282	ns	0.125	0.09505263;0.16029719	0.2991	ns
LTR	ERV1	LTR35	8	0.0112146912455316	63920	105	15.281	3.63555446338742	0.0214214621153711	63031.928	27	0.054	ns	0.07619048	0.03346707;0.14461425	0.05106	ns
LTR	ERV1	MER4B	206	0.28877829957244	63920	1738	242.635	14.9875415396055	0.340134576294946	63031.928	6	0.012	*	0.118527	0.1036968;0.1346583	0.01042	*
LTR	ERV1	MER34A1	87	0.121959767295157	63920	775	114.178	9.74552673236761	0.160058877129039	63031.928	2	0.004	**	0.1122581	0.09089668;0.13661955	0.005256	**
LTR	ERV1	MER89	157	0.220088315693559	63920	1388	204.932	13.3611337803308	0.287281138291161	63031.928	1	0.002	**	0.1131124	0.09692198;0.13096029	0.0002054	***
LTR	ERV1	MER92D	18	0.0252330553024462	63920	231	33.059	5.17284034910002	0.0463433097357538	63031.928	1	0.002	**	0.07792208	0.04683397;0.12035570	0.003418	**
LTR	ERV1	MER49	124	0.173827714305741	63920	1335	198.736	13.2499005227913	0.278595359921497	63031.928	1	0.002	**	0.0928839	0.07784812;0.10973852	1.374e-09	***
LTR	ERV1	LTR1A1	27	0.0378495829536693	63920	359	53.312	6.43895302950069	0.0747347024602229	63031.928	1	0.002	**	0.07520891	0.0501457;0.1075403	2.957e-05	***
LTR	ERV1	LTR72	18	0.0252330553024462	63920	153	23.851	4.5753396303152	0.0334352001121469	63031.928	130	0.26	ns	0.1176471	0.07123639;0.17954900	0.2202	ns
LTR	ERV1	MER34D	20	0.0280367281138291	63920	249	38.631	5.60823424005196	0.0541543421882666	63031.928	1	0.002	**	0.08032129	0.04975158;0.12132477	0.0005989	***
LTR	ERV1	LTR26	108	0.151398331814677	63920	596	90.4	9.08286840697909	0.126726011074508	63031.928	977	0.05	*	0.1812081	0.1510877;0.2145266	0.05193	ns
LTR	ERV1	LTR27C	28	0.0392514193593608	63920	120	18.475	4.06988193181803	0.0258989275951496	63031.928	994	0.016	*	0.2333333	0.1609917;0.3192775	0.02199	*
LTR	ERV1	LTR29	71	0.0995303848040934	63920	708	99.544	9.2693033170775	0.13954440316815	63031.928	3	0.006	**	0.1002825	0.0791539;0.1248079	0.001674	**
LTR	ERV1	LTR23	77	0.107941403238242	63920	856	125.379	10.5598707316837	0.175760846709189	63031.928	1	0.002	**	0.08995327	0.07164063;0.11114399	9.479e-07	***
LTR	ERV1	MER61E	74	0.103735894021168	63920	318	42.312	6.23406123803092	0.0593145019976169	63031.928	1001	0.002	**	0.2327044	0.1873705;0.2830948	1.302e-06	***
LTR	ERV1	PABL_A	49	0.0686899838788813	63920	524	75.692	8.0765318278557	0.106107801219598	63031.928	1	0.002	**	0.09351145	0.06998171;0.12174120	0.0006079	***
LTR	ERV1	MER65D	45	0.0630826382561155	63920	470	66.585	7.24715780815461	0.0933412770729656	63031.928	3	0.006	**	0.09574468	0.07069579;0.12601381	0.003526	**
LTR	ERV1	MER57E1	57	0.079904675124413	63920	501	75.888	8.17044749155224	0.106382561155113	63031.928	9	0.018	*	0.1137725	0.08731787;0.14488384	0.01775	*
LTR	ERV1	LTR8A	209	0.292983808789514	63920	1442	209.632	12.8814015738392	0.293869769397911	63031.928	492	0.984	ns	0.1449376	0.1271583;0.1641765	1	ns
LTR	ERV1	LTR8	428	0.599985981635943	63920	3403	499.383	20.9894465831729	0.700053269783416	63031.928	1	0.002	**	0.1257714	0.1148086;0.1373815	0.000483	***
LTR	ERV1	MER57B2	144	0.20186444241957	63920	1104	162.479	11.9742616449593	0.227768977360342	63031.928	62	0.124	ns	0.1304348	0.1111213;0.1517413	0.1261	ns
LTR	ERV1	LTR39	116	0.162613023060209	63920	1272	180.239	12.4713838211489	0.252665591925422	63031.928	1	0.002	**	0.09119497	0.07594022;0.10836835	6.46e-08	***
LTR	ERV1	MER4E1	79	0.110745076049625	63920	1050	157.344	11.8588488605048	0.220570547417116	63031.928	1	0.002	**	0.0752381	0.06001616;0.09288943	2.56e-13	***
LTR	ERV1	LTR44	27	0.0378495829536693	63920	218	33.444	5.36634527976551	0.046883016751945	63031.928	138	0.276	ns	0.1238532	0.08322999;0.17506421	0.2592	ns
LTR	ERV1	LTR1B	43	0.0602789654447326	63920	321	48.388	6.43077062340205	0.0678320599985982	63031.928	216	0.432	ns	0.1339564	0.09866923;0.17616941	0.4358	ns
LTR	ERV1	LTR46	37	0.0518679470105839	63920	255	36.182	5.38738340012106	0.0507212448307283	63031.928	586	0.832	ns	0.145098	0.1042646;0.1944101	0.8577	ns
LTR	ERV1	LTR1B1	18	0.0252330553024462	63920	168	26.204	4.89247588857833	0.0367337211747389	63031.928	56	0.112	ns	0.1071429	0.06474773;0.16404000	0.08846	ns
LTR	ERV1	MER4D1	144	0.20186444241957	63920	1536	226.294	14.2087808573942	0.317227167589542	63031.928	1	0.002	**	0.09375	0.07963499;0.10943931	4.181e-10	***
LTR	ERV1	HERV1_LTRa	3	0.00420550921707437	63920	27	4.42439516129032	1.88849873827252	0.0062022782102619	63031.928	328	0.656	ns	0.1111111	0.02352745;0.29158692	0.6076	ns
LTR	ERV1	LTR28B	33	0.046260601387818	63920	261	40.819	5.82049114054107	0.0572215602439195	63031.928	102	0.204	ns	0.1264368	0.08865537;0.17296056	0.2012	ns
LTR	ERV1	LTR38B	20	0.0280367281138291	63920	226	33.976	5.41375403326867	0.0476287937197729	63031.928	4	0.008	**	0.08849558	0.0548948;0.1333647	0.008812	**
LTR	ERV1	LTR1A2	85	0.119156094483774	63920	837	126.192	10.763130631047	0.176900539707016	63031.928	1	0.002	**	0.1015532	0.08192426;0.12403760	3.83e-05	***
LTR	ERV1	MER72	83	0.116352421672391	63920	774	119.262	10.1740290380393	0.167185813415574	63031.928	1	0.002	**	0.1072351	0.08632096;0.13119449	0.0001842	***
LTR	ERV1	MER51E	43	0.0602789654447326	63920	233	37.094	5.59110225487108	0.0519997196327189	63031.928	869	0.266	ns	0.1845494	0.1368967;0.2404232	0.2831	ns
LTR	ERV1	MER92B	81	0.113548748861008	63920	804	116.272	9.8216332898597	0.162994322562557	63031.928	1	0.002	**	0.1007463	0.08081365;0.12366000	0.000247	***
LTR	ERV1	LTR26C	40	0.0560734562276582	63920	312	48.287	6.40778360204921	0.0676904745216233	63031.928	117	0.234	ns	0.1282051	0.09319438;0.17046449	0.2107	ns
LTR	ERV1	MER65A	162	0.227097497722016	63920	1394	209.26	13.3166712707694	0.293348286254994	63031.928	1	0.002	**	0.1162123	0.09985254;0.13420866	0.0003128	***
LTR	ERV1	LTR10A	105	0.147192822597603	63920	311	48.373	6.75836863056067	0.0678110324525128	63031.928	1001	0.002	**	0.3376206	0.2852254;0.3931439	2.567e-15	***
LTR	ERV1	MER51C	33	0.046260601387818	63920	180	27.062	4.80970781745515	0.0379364968108222	63031.928	910	0.184	ns	0.1833333	0.1296865;0.2477193	0.2112	ns
LTR	ERV1	HERV-Fc1_LTR1	2	0.00280367281138291	63920	17	2.36527621195039	1.21393828953501	0.00331573030342804	63031.928	547	0.91	ns	0.1176471	0.01457932;0.36440916	1	ns
LTR	ERV1	MER39	301	0.421952758113128	63920	3348	487.562	19.5117622183355	0.683482161631738	63031.928	1	0.002	**	0.08990442	0.08042717;0.10010478	2.2e-16	***
LTR	ERV1	LTR71B	34	0.0476624377935095	63920	233	33.449	5.12031411308102	0.0468900259339735	63031.928	592	0.82	ns	0.1459227	0.1032201;0.1978994	0.9255	ns
LTR	ERV1	MER34B	73	0.102334057615476	63920	667	97.768	9.04234150759307	0.137054741711642	63031.928	3	0.006	**	0.1094453	0.08677394;0.13563797	0.006114	**
LTR	ERV1	LTR19B	35	0.049064274199201	63920	283	37.03	5.66879486621586	0.0519100021027546	63031.928	394	0.788	ns	0.1236749	0.08767647;0.16778549	0.7916	ns
LTR	ERV1	MER67C	101	0.141585476974837	63920	1648	235.065	14.8914919175861	0.329522674703862	63031.928	1	0.002	**	0.06128641	0.05019273;0.07397241	2.2e-16	***
LTR	ERV1	LTR51	50	0.0700918202845728	63920	414	62.678	7.5599913670235	0.0878643022359291	63031.928	50	0.1	ns	0.1207729	0.0909832;0.1561098	0.08638	ns
LTR	ERV1	LTR48B	117	0.1640148594659	63920	1013	150.536	10.959781969584	0.211026845167169	63031.928	2	0.004	**	0.1154985	0.0964621;0.1368009	0.002639	**
LTR	ERV1	MER41C	74	0.103735894021168	63920	837	115.934	10.1537551055136	0.162520501857433	63031.928	1	0.002	**	0.08841099	0.07005789;0.10972058	1.251e-05	***
LTR	ERV1	LTR27E	44	0.0616808018504241	63920	222	33.515	5.3779826791928	0.0469825471367491	63031.928	974	0.056	ns	0.1981982	0.1478598;0.2567880	0.06003	ns
LTR	ERV1	LTR1	25	0.0350459101422864	63920	244	33.909	5.53202696326783	0.0475348706805916	63031.928	55	0.11	ns	0.102459	0.06741075;0.14752806	0.1149	ns
LTR	ERV1	MER87	25	0.0350459101422864	63920	165	24.754	4.47789409606073	0.0347010583864863	63031.928	579	0.846	ns	0.1515152	0.1005162;0.2154898	0.9134	ns
LTR	ERV1	LTR4	24	0.0336440737365949	63920	102	12.758	3.31064893886326	0.0178846288638116	63031.928	1000	0.004	**	0.2352941	0.1569461;0.3295737	0.002287	**
LTR	ERV1	LTR31	41	0.0574752926333497	63920	241	38.092	5.4821154301592	0.0533987523655989	63031.928	726	0.552	ns	0.1701245	0.1249363;0.2236326	0.5964	ns
LTR	ERV1	MER61A	111	0.155603841031752	63920	811	113.761	10.1320549513678	0.159474311347866	63031.928	417	0.834	ns	0.1368681	0.1139504;0.1624611	0.8397	ns
LTR	ERV1	MER34C_	78	0.109343239643934	63920	651	95.564	8.76771217460843	0.133965094273498	63031.928	18	0.036	*	0.1198157	0.09587154;0.14726806	0.05251	ns
LTR	ERV1	LTR12_	73	0.102334057615476	63920	545	81.872	8.33132804701791	0.114771150206771	63031.928	143	0.286	ns	0.133945	0.1064817;0.1654477	0.3083	ns
LTR	ERV1	LTR10C	108	0.151398331814677	63920	519	78.464	8.10298478107686	0.109993691736174	63031.928	1001	0.002	**	0.2080925	0.1739506;0.2455979	0.0005745	***
LTR	ERV1	MER66B	180	0.252330553024462	63920	1430	214.386	12.7523969365617	0.300534099670568	63031.928	5	0.01	**	0.1258741	0.1091141;0.1441874	0.01055	*
LTR	ERV1	LTR70	31	0.0434569285764351	63920	151	24.69	4.67415743720168	0.034611340856522	63031.928	920	0.164	ns	0.205298	0.1439566;0.2785657	0.1855	ns
LTR	ERV1	MER83B	29	0.0406532557650522	63920	147	21.748	4.17755286596686	0.0304871381509778	63031.928	965	0.074	ns	0.1972789	0.1362805;0.2708794	0.1029	ns
LTR	ERV1	HERV1_LTRd	2	0.00280367281138291	63920	16	2.34126984126984	1.25621170675495	0.00328207729903952	63031.928	555	0.894	ns	0.125	0.0155136;0.3834762	1	ns
LTR	ERV1	MER90	79	0.110745076049625	63920	701	101.037	9.62830905898514	0.141637344921848	63031.928	14	0.028	*	0.1126961	0.09024413;0.13846644	0.01783	*
LTR	ERV1	LTR61	28	0.0392514193593608	63920	184	22.063	4.24559254475227	0.0309287166187706	63031.928	925	0.154	ns	0.1521739	0.1035625;0.2123696	0.1737	ns
LTR	ERV1	LTR12E	15	0.0210275460853718	63920	112	17.094	3.85772550164551	0.0239629915188897	63031.928	365	0.73	ns	0.1339286	0.07693859;0.21125827	0.6934	ns
LTR	ERV1	MER72B	22	0.030840400925212	63920	188	27.633	4.77127614753915	0.038736945398472	63031.928	145	0.29	ns	0.1170213	0.07480832;0.17179845	0.3022	ns
LTR	ERV1	MER57F	35	0.049064274199201	63920	413	59.514	7.14904979091018	0.0834288918483213	63031.928	1	0.002	**	0.08474576	0.05973751;0.11589051	0.0003335	***
LTR	ERV1	MER50	228	0.319618700497652	63920	2531	367.181	17.7645663842048	0.514727693278194	63031.928	1	0.002	**	0.09008297	0.07921068;0.10191404	2.2e-16	***
LTR	ERV1	LTR56	101	0.141585476974837	63920	976	146.665	11.0785156274886	0.205600336440737	63031.928	1	0.002	**	0.1034836	0.08508126;0.12431639	2.426e-05	***
LTR	ERV1	MER61B	52	0.0728954930959557	63920	429	58.152	7.00328079845025	0.0815195906637695	63031.928	212	0.424	ns	0.1212121	0.09186631;0.15590080	0.4376	ns
LTR	ERV1	LTR1D	37	0.0518679470105839	63920	296	45.694	6.35442701923176	0.0640555127216654	63031.928	108	0.216	ns	0.125	0.08955965;0.16815954	0.1719	ns
LTR	ERV1	LTR26E	22	0.030840400925212	63920	118	18.508	4.02070915412967	0.0259451881965375	63031.928	849	0.306	ns	0.1864407	0.1206857;0.2685539	0.3753	ns
LTR	ERV1	MER57C2	49	0.0686899838788813	63920	454	62.282	7.52935370182376	0.0873091750192752	63031.928	46	0.092	ns	0.1079295	0.08092009;0.14017091	0.07579	ns
LTR	ERV1	MER4A	112	0.157005677437443	63920	834	118.486	9.91221751456535	0.166097988364758	63031.928	267	0.534	ns	0.1342926	0.1118772;0.1593276	0.5518	ns
LTR	ERV1	MER52D	143	0.200462606013878	63920	657	100.284	9.60007841142484	0.140581762108362	63031.928	1001	0.002	**	0.217656	0.1866684;0.2512041	1.025e-05	***
LTR	ERV1	HERV-Fc1_LTR2	0	0	63920	3	1.20647773279352	0.429489227409221	0.00169128440848605	63031.928	1	0.002	**	0	0.0000000;0.7075982	0.2787	ns
LTR	ERV1	LTR10D	30	0.0420550921707437	63920	181	25.2	4.83170211678508	0.0353262774234247	63031.928	864	0.276	ns	0.1657459	0.1147095;0.2280797	0.2844	ns
LTR	ERV1	LTR35B	20	0.0280367281138291	63920	206	30.868	5.16267655671254	0.0432718861708839	63031.928	15	0.03	*	0.09708738	0.06031727;0.14595801	0.03168	*
LTR	ERV1	MER65C	74	0.103735894021168	63920	680	102.636	9.65560638876372	0.143878881334548	63031.928	1	0.002	**	0.1088235	0.08642073;0.13468505	0.001848	**
LTR	ERV1	LTR7B	105	0.147192822597603	63920	845	122.443	10.172424943406	0.171645055022079	63031.928	41	0.082	ns	0.1242604	0.1027678;0.1484117	0.09639	ns
LTR	ERV1	LTR1F	20	0.0280367281138291	63920	132	19.861	4.2175189942034	0.027841872853438	63031.928	571	0.862	ns	0.1515152	0.09507393;0.22425926	1	ns
LTR	ERV1	MER52A	341	0.478026214340786	63920	1420	224.286	14.4430192413084	0.314412280086914	63031.928	1001	0.002	**	0.2401408	0.2181268;0.2632351	1.096e-15	***
LTR	ERV1	LTR27B	33	0.046260601387818	63920	150	21.989	4.48631318634868	0.0308249807247494	63031.928	996	0.012	*	0.22	0.1565373;0.2948541	0.01493	*
LTR	ERV1	MER4D	127	0.178033223522815	63920	1315	197.033	13.5117903876385	0.276208032522605	63031.928	1	0.002	**	0.09657795	0.08114815;0.11383693	1.511e-08	***
LTR	ERV1	MER4D0	52	0.0728954930959557	63920	444	66.405	7.70833272461649	0.0930889465199411	63031.928	37	0.074	ns	0.1171171	0.08871712;0.15073533	0.06205	ns
LTR	ERV1	MER101	52	0.0728954930959557	63920	364	53.447	7.01387092733999	0.0749239503749912	63031.928	474	0.948	ns	0.1428571	0.1085679;0.1830833	0.8824	ns
LTR	ERV1	LTR10G	39	0.0546716198219668	63920	116	17.276	3.82968542970444	0.0242181257447256	63031.928	1001	0.002	**	0.3362069	0.2511641;0.4298407	5.467e-07	***
LTR	ERV1	LTR1F1	31	0.0434569285764351	63920	221	32.349	5.03910622944105	0.0453480058877129	63031.928	438	0.876	ns	0.1402715	0.09733867;0.19315857	0.9241	ns
LTR	ERV1	MER61D	34	0.0476624377935095	63920	267	40.137	5.85102259997902	0.056265507815238	63031.928	176	0.352	ns	0.1273408	0.08982359;0.17337761	0.3457	ns
LTR	ERV1	MER51D	20	0.0280367281138291	63920	151	22.994	4.33713900800687	0.0322338263124693	63031.928	302	0.604	ns	0.1324503	0.08281814;0.19712318	0.5715	ns
LTR	ERV1	MER57C1	22	0.030840400925212	63920	187	27.714	4.99851869949379	0.038850494147333	63031.928	145	0.29	ns	0.1176471	0.07521665;0.17268800	0.259	ns
LTR	ERV1	MER67D	36	0.0504661106048924	63920	1042	151.178	11.7652342406234	0.211926824139623	63031.928	1	0.002	**	0.03454894	0.02431268;0.04751144	2.2e-16	***
LTR	ERV1	MER41A	284	0.398121539216373	63920	2558	379.801	17.3789938842393	0.532418868718021	63031.928	1	0.002	**	0.1110242	0.09910466;0.12384212	3.535e-08	***
LTR	ERV1	MER4A1_	36	0.0504661106048924	63920	400	58.784	7.22326238755865	0.0824055512721665	63031.928	1	0.002	**	0.09	0.06383147;0.12241989	0.0008639	***
LTR	ERV1	LTR9	107	0.149996495408986	63920	810	118.375	10.4658448731533	0.165942384523726	63031.928	133	0.266	ns	0.1320988	0.1095362;0.1573766	0.2739	ns
LTR	ERV1	MER66C	68	0.095324875587019	63920	589	84.911	8.45118343792755	0.119031331043667	63031.928	26	0.052	ns	0.1154499	0.09077515;0.14405592	0.04616	*
LTR	ERV1	MER57B1	134	0.187846078362655	63920	1010	144.434	11.1273294847174	0.20247283941964	63031.928	185	0.37	ns	0.1326733	0.1123522;0.1551617	0.3688	ns
LTR	ERV1	LTR37A	171	0.239714025373239	63920	1963	288.051	15.3624999725112	0.40380037849583	63031.928	1	0.002	**	0.08711156	0.07500587;0.10046648	1.946e-15	***
LTR	ERV1	MER66D	30	0.0420550921707437	63920	246	37.374	5.67029772377749	0.0523922338263125	63031.928	108	0.216	ns	0.1219512	0.08381303;0.16949692	0.2135	ns
LTR	ERV1	PRIMA4_LTR	41	0.0574752926333497	63920	334	43.994	6.27689121806037	0.0616723908319899	63031.928	344	0.688	ns	0.1227545	0.08954882;0.16282731	0.686	ns
LTR	ERV1	MER83C	20	0.0280367281138291	63920	151	22.318	4.40639220817806	0.0312861849022219	63031.928	352	0.704	ns	0.1324503	0.08281814;0.19712318	0.7304	ns
LTR	ERV1	PrimLTR79	12	0.0168220368682975	63920	141	19.47	4.05728499880913	0.0272937548188126	63031.928	37	0.074	ns	0.08510638	0.04475044;0.14394458	0.06758	ns
LTR	ERV1	MER110A	84	0.117754258078082	63920	635	95.227	8.86352260859264	0.13349267540478	63031.928	112	0.224	ns	0.1322835	0.1069042;0.1611374	0.2217	ns
LTR	ERV1	LTR9D	91	0.127567112917922	63920	724	110.987	9.88304130849941	0.155585617158478	63031.928	17	0.034	*	0.1256906	0.1024177;0.1520617	0.03902	*
LTR	ERV1	LTR06	13	0.0182238732739889	63920	98	14.079	3.4349028454321	0.01973645475573	63031.928	440	0.88	ns	0.1326531	0.07256431;0.21615400	0.8856	ns
LTR	ERV1	LTR19C	12	0.0168220368682975	63920	129	17.304	3.92185733613105	0.024257377164085	63031.928	98	0.196	ns	0.09302326	0.04899512;0.15685529	0.1965	ns
LTR	ERV1	LTR59	24	0.0336440737365949	63920	114	16.806	3.68618392812295	0.0235592626340506	63031.928	977	0.05	*	0.2105263	0.1397897;0.2968583	0.0639	ns
LTR	ERV1	HERV-Fc2_LTR	0	0	63920	4	1.18205128205128	0.412137069364511	0.00165704252057375	63031.928	1	0.002	**	0	0.0000000;0.6023646	0.3267	ns
LTR	ERV1	MER31A	175	0.245321370996005	63920	1349	199.146	12.6505620713358	0.279170112847831	63031.928	35	0.07	ns	0.1297257	0.1122465;0.1488352	0.06539	ns
LTR	ERV1	LTR78	485	0.679890656760356	63920	4812	706.834	24.9666934090155	0.990865633980514	63031.928	1	0.002	**	0.1007897	0.09242391;0.10964330	2.2e-16	***
LTR	ERV1	MER34A	181	0.253732389430153	63920	1464	217.014	13.1547273195172	0.304218125744726	63031.928	6	0.012	*	0.1236339	0.1071991;0.1415949	0.007249	**
LTR	ERV1	LTR10B1	79	0.110745076049625	63920	171	25.748	4.844994320943	0.0360944837737436	63031.928	1001	0.002	**	0.4619883	0.3855843;0.5397328	2.2e-16	***
LTR	ERV1	MER41G	19	0.0266348917081377	63920	114	17.62	4.01344088130219	0.0247003574682834	63031.928	693	0.618	ns	0.1666667	0.1034302;0.2479716	0.6977	ns
LTR	ERV1	MER41E	49	0.0686899838788813	63920	360	54.624	6.85679514347917	0.0765739118244901	63031.928	209	0.418	ns	0.1361111	0.1024205;0.1759250	0.4624	ns
LTR	ERV1	LTR1C1	10	0.0140183640569146	63920	70	11.619	3.08307384672251	0.016287937197729	63031.928	366	0.732	ns	0.1428571	0.07069045;0.24706825	0.7479	ns
LTR	ERV1	MER87B	34	0.0476624377935095	63920	202	29.112	4.92561851118392	0.0408102614424897	63031.928	860	0.284	ns	0.1683168	0.1194696;0.2271826	0.3169	ns
LTR	ERV1	MER4CL34	110	0.15420200462606	63920	896	128.814	10.6657002189805	0.180576154762739	63031.928	41	0.082	ns	0.1227679	0.1019901;0.1460613	0.07795	ns
LTR	ERV1	LTR19A	58	0.0813065115301044	63920	447	61.233	7.36919371546277	0.0858386486297049	63031.928	373	0.746	ns	0.1297539	0.1000218;0.1644877	0.7308	ns
LTR	ERV1	LTR7Y	18	0.0252330553024462	63920	257	38.849	5.88105311876928	0.0544599425247074	63031.928	1	0.002	**	0.07003891	0.04203493;0.10843466	0.0001122	***
LTR	ERV1	HERV1_LTRc	5	0.00700918202845728	63920	34	4.62273641851107	1.95661044358277	0.00648032020538455	63031.928	697	0.61	ns	0.1470588	0.04952846;0.31056573	0.8023	ns
LTR	ERV1	LOR1a	206	0.28877829957244	63920	808	121.095	10.4147223410632	0.169755379547207	63031.928	1001	0.002	**	0.2549505	0.2252199;0.2864809	8.091e-15	***
LTR	ERV1	LTR12B	20	0.0280367281138291	63920	171	23.684	4.55179776163911	0.0332010934323964	63031.928	240	0.48	ns	0.1169591	0.07292471;0.17484203	0.5059	ns
LTR	ERV1	LTR54	124	0.173827714305741	63920	1113	171.675	12.3208432413605	0.240660264947081	63031.928	1	0.002	**	0.1114106	0.09352272;0.13138104	4.609e-05	***
LTR	ERV1	MER51A	181	0.253732389430153	63920	941	139.047	10.9859675260071	0.19492114670218	63031.928	1001	0.002	**	0.1923486	0.1676285;0.2190105	0.0001935	***
LTR	ERV1	LTR48	81	0.113548748861008	63920	975	143.957	11.0659661397732	0.201804163454125	63031.928	1	0.002	**	0.08307692	0.0665202;0.1022006	1.575e-09	***
LTR	ERV1	LTR12D	80	0.112146912455316	63920	490	70.309	7.66670054829959	0.0985617158477606	63031.928	916	0.172	ns	0.1632653	0.1316336;0.1990242	0.2205	ns
LTR	ERV1	LTR43	47	0.0658863110674984	63920	424	55.138	6.83986401471109	0.0772944557370155	63031.928	131	0.262	ns	0.1108491	0.08259308;0.14467004	0.2783	ns
LTR	ERV1	MER92A	12	0.0168220368682975	63920	151	21.41	4.35440706191565	0.0300133174458541	63031.928	18	0.036	*	0.0794702	0.04173734;0.13470346	0.02621	*
LTR	ERV1	LTR17	90	0.126165276512231	63920	843	124.817	10.2287897201545	0.17497301464919	63031.928	1	0.002	**	0.1067616	0.08672614;0.12959263	0.0005604	***
LTR	ERV1	LTR2C	41	0.0574752926333497	63920	291	40.508	5.87012728945415	0.0567855891217495	63031.928	567	0.87	ns	0.1408935	0.1030417;0.1862473	0.9325	ns
LTR	ERV1	MER50C	10	0.0140183640569146	63920	85	11.304	3.00875998322176	0.0158463587299362	63031.928	410	0.82	ns	0.1176471	0.05788185;0.20573312	0.8727	ns
LTR	ERV1	MER57D	56	0.0785028387187215	63920	452	67.528	7.52993465548778	0.0946632088035326	63031.928	70	0.14	ns	0.1238938	0.0949608;0.1578548	0.1462	ns
LTR	ERV1	LTR45	28	0.0392514193593608	63920	174	26.392	4.94841619337166	0.0369972664190089	63031.928	686	0.632	ns	0.1609195	0.1096725;0.2241069	0.7509	ns
LTR	ERV1	LTR73	26	0.0364477465479779	63920	217	32.353	5.20379385357169	0.0453536132333357	63031.928	125	0.25	ns	0.1198157	0.0797803;0.1706122	0.2529	ns
LTR	ERV1	MER92C	14	0.0196257096796804	63920	128	19.07	3.97679706735393	0.0267330202565361	63031.928	123	0.246	ns	0.109375	0.06110137;0.17670059	0.2627	ns
LTR	ERV1	LTR24	42	0.0588771290390411	63920	308	47.223	6.42328027798331	0.0661989205859676	63031.928	238	0.476	ns	0.1363636	0.1000774;0.1798239	0.4763	ns
LTR	ERV1	LTR24C	37	0.0518679470105839	63920	382	59.217	7.1613683187081	0.0830125464358309	63031.928	4	0.008	**	0.09685864	0.0691171;0.1310322	0.001112	**
LTR	ERV1	MER84	29	0.0406532557650522	63920	358	50.884	6.67406076441375	0.071331043667204	63031.928	1	0.002	**	0.08100559	0.0549204;0.1142661	0.0006167	***
LTR	ERV1	LTR15	39	0.0546716198219668	63920	264	36.56	5.61265551249156	0.0512511389920796	63031.928	713	0.578	ns	0.1477273	0.1072048;0.1963696	0.6559	ns
LTR	ERV1	MER4C	80	0.112146912455316	63920	668	95.53	8.92461476752632	0.133917431835705	63031.928	41	0.082	ns	0.1197605	0.09611449;0.14682451	0.08682	ns
LTR	ERV1	LTR1B0	13	0.0182238732739889	63920	92	14.669	3.44809053366183	0.020563538235088	63031.928	374	0.748	ns	0.1413043	0.07743918;0.22950738	0.7755	ns
LTR	ERV1	LTR27	54	0.0756991659073386	63920	315	48.233	6.68546231807542	0.067614775355716	63031.928	830	0.344	ns	0.1714286	0.1314845;0.2176798	0.3487	ns
LTR	ERV1	LTR28	19	0.0266348917081377	63920	139	22.169	4.5881903284945	0.0310773112777739	63031.928	290	0.58	ns	0.1366906	0.0843465;0.2052032	0.562	ns
LTR	ERV1	LTR9A1	62	0.0869138571528703	63920	479	71.064	7.58468400339997	0.0996201023340576	63031.928	142	0.284	ns	0.1294363	0.1006969;0.1628417	0.2742	ns
LTR	ERV1	LTR72B	15	0.0210275460853718	63920	163	24.924	4.71067027230886	0.0349393705754538	63031.928	18	0.036	*	0.09202454	0.05242395;0.14723652	0.02919	*
LTR	ERV1	LTR21A	16	0.0224293824910633	63920	94	12.803	3.24263869490662	0.0179477115020677	63031.928	876	0.252	ns	0.1702128	0.1005383;0.2616473	0.3649	ns
LTR	ERV1	LTR37B	201	0.281769117543983	63920	2032	299.703	15.3983083128927	0.420134576294946	63031.928	1	0.002	**	0.09891732	0.08627606;0.11272876	1.03e-10	***
LTR	ERV1	MER39B	113	0.158407513843135	63920	1186	171.929	12.5567364641706	0.241016331394126	63031.928	1	0.002	**	0.09527825	0.07916704;0.11342747	3.638e-07	***
LTR	ERV1	EUTREP7	19	0.0266348917081377	63920	275	39.784	5.71506832907587	0.0557706595640289	63031.928	1	0.002	**	0.06909091	0.04210682;0.10579327	0.0001465	***
LTR	ERV1	MER34	143	0.200462606013878	63920	1330	193.375	12.629880794722	0.271080114950585	63031.928	1	0.002	**	0.1075188	0.09137614;0.12541827	5.978e-05	***
LTR	ERV1	LTR45B	67	0.0939230391813275	63920	444	67.177	7.3590642629907	0.0941711642251349	63031.928	529	0.946	ns	0.1509009	0.1188994;0.1876382	1	ns
LTR	ERV1	MER41D	66	0.0925212027756361	63920	472	70.006	7.55321223156182	0.098136959416836	63031.928	314	0.628	ns	0.1398305	0.1098228;0.1744355	0.6504	ns
LTR	ERV1	LTR1F2	19	0.0266348917081377	63920	135	19.726	4.01759443760381	0.0276526249386697	63031.928	475	0.95	ns	0.1407407	0.08691185;0.21102914	1	ns
LTR	ERV1	LTR1E	32	0.0448587649821266	63920	296	46.018	6.51583702467553	0.0645097077171094	63031.928	17	0.034	*	0.1081081	0.07513032;0.14918033	0.02439	*
LTR	ERV1	LTR26B	15	0.0210275460853718	63920	138	21.318	4.27634927983708	0.0298843484965305	63031.928	95	0.19	ns	0.1086957	0.06212645;0.17293449	0.1571	ns
LTR	ERV1	LTR71A	28	0.0392514193593608	63920	166	25.229	4.65813881901959	0.0353669306791897	63031.928	767	0.47	ns	0.1686747	0.1151060;0.2344714	0.5177	ns
LTR	ERV1	LTR38C	12	0.0168220368682975	63920	127	18.931	4.17967806280684	0.0265381649961449	63031.928	49	0.098	ns	0.09448819	0.04978214;0.15923534	0.1038	ns
LTR	ERV1	LTR2B	34	0.0476624377935095	63920	326	47.167	6.65156781175343	0.0661204177472489	63031.928	27	0.054	ns	0.1042945	0.07331497;0.14268522	0.04025	*
LTR	ERV1	MER66A	47	0.0658863110674984	63920	331	50.341	6.56626490745194	0.0705698464989136	63031.928	343	0.686	ns	0.141994	0.1062332;0.1843120	0.6467	ns
LTR	ERV1	MER48	27	0.0378495829536693	63920	193	29.682	5.02435270658023	0.0416093081937338	63031.928	339	0.678	ns	0.1398964	0.09425977;0.19697863	0.6896	ns
LTR	ERV1	LTR21B	5	0.00700918202845728	63920	36	4.59415911379658	1.94517758820559	0.00644025949925924	63031.928	689	0.626	ns	0.1388889	0.04667766;0.29497495	0.8021	ns
LTR	ERV1	LTR36	63	0.0883156935585617	63920	484	73.112	7.91050137677961	0.102491063292914	63031.928	106	0.212	ns	0.1301653	0.1014914;0.1634465	0.2275	ns
LTR	ERV1	LTR1D1	53	0.0742973295016472	63920	311	47.187	6.5748962166912	0.0661484544753627	63031.928	829	0.346	ns	0.170418	0.1303377;0.2169084	0.3436	ns
LTR	ERV1	MER110	55	0.0771010023130301	63920	784	115.557	10.3452295660742	0.161992009532488	63031.928	1	0.002	**	0.07015306	0.05328275;0.09033787	4.046e-11	***
LTR	ERV1	LTR26D	22	0.030840400925212	63920	196	28.457	4.93259378841209	0.0398920585967618	63031.928	113	0.226	ns	0.1122449	0.07169471;0.16499849	0.2232	ns
LTR	ERV1	MER67B	45	0.0630826382561155	63920	482	69.638	7.79536552855116	0.0976210836195416	63031.928	2	0.004	**	0.093361	0.06891417;0.12292819	0.0009283	***
LTR	ERV1	PABL_B	52	0.0728954930959557	63920	377	50.547	6.68134952172325	0.070858624798486	63031.928	631	0.742	ns	0.137931	0.1047585;0.1769149	0.8206	ns
LTR	ERV1	LOR1b	210	0.294385645195206	63920	1101	159.239	12.1674124169819	0.223227027405902	63031.928	1001	0.002	**	0.1907357	0.1679257;0.2152112	2.607e-05	***
LTR	ERV1	LTR34	33	0.046260601387818	63920	264	41.272	5.90159680466608	0.0578565921356978	63031.928	85	0.17	ns	0.125	0.08762881;0.17104761	0.1752	ns
LTR	ERV1	MER83	73	0.102334057615476	63920	466	67.284	7.45955688958728	0.0943211607205439	63031.928	795	0.414	ns	0.1566524	0.1248457;0.1928906	0.4682	ns
LTR	ERV1	LTR27D	37	0.0518679470105839	63920	273	40.15	6.10842146653395	0.0562837316885119	63031.928	342	0.684	ns	0.1355311	0.09725376;0.18194223	0.6691	ns
LTR	ERV1	MER34C2	56	0.0785028387187215	63920	590	89.035	8.79164763102276	0.124812504380739	63031.928	1	0.002	**	0.09491525	0.07249524;0.12148418	6.934e-05	***
LTR	ERV1	MER57E2	13	0.0182238732739889	63920	76	11.078	3.07170170285972	0.0155295437022499	63031.928	783	0.438	ns	0.1710526	0.09434516;0.27472659	0.5155	ns
LTR	ERV1	LTR10E	105	0.147192822597603	63920	288	42.472	5.92336916815947	0.0595387958225275	63031.928	1001	0.002	**	0.3645833	0.3089090;0.4230759	2.2e-16	***
LTR	ERV1	LTR75_1	20	0.0280367281138291	63920	129	20.815	4.34069310325167	0.0291792247844677	63031.928	497	0.994	ns	0.1550388	0.09734892;0.22924008	1	ns
LTR	ERV1	LTR65	51	0.0714936566902643	63920	462	67.949	7.69698919335625	0.0952533819303287	63031.928	14	0.028	*	0.1103896	0.08330442;0.14257984	0.02537	*
LTR	ERV1	LTR2	115	0.161211186654517	63920	854	126.32	10.4805267730893	0.177079974766945	63031.928	154	0.308	ns	0.1346604	0.1124723;0.1594033	0.2892	ns
LTR	ERV1	tot	11339	15.8954230041354	63920	134544	13799.437	84.1883704125024	19.3445531646457	63031.928	1	0.002	**	0.08427726	0.08279811;0.08577436	2.2e-16	***
LTR	ERV1	MER61C	42	0.0588771290390411	63920	312	43.185	6.44331368872348	0.0605383051797855	63031.928	466	0.932	ns	0.1346154	0.09877043;0.17757653	0.9346	ns
LTR	ERV1	LTR38	23	0.0322422373309035	63920	237	36.296	5.71918640132433	0.0508810541809771	63031.928	13	0.026	*	0.09704641	0.06251838;0.14205510	0.01466	*
LTR	ERV1	LTR1C	12	0.0168220368682975	63920	65	10.527	3.03322789639543	0.014757131842714	63031.928	753	0.498	ns	0.1846154	0.09919966;0.30028362	0.6132	ns
LTR	ERV1	LTR60	9	0.0126165276512231	63920	42	6.15315315315315	2.31436387109357	0.00862571409988526	63031.928	921	0.162	ns	0.2142857	0.1029596;0.3681156	0.1958	ns
LTR	ERV1	HERV1_LTRe	6	0.00841101843414874	63920	31	3.69637305699482	1.68469966840304	0.00518171032031236	63031.928	914	0.176	ns	0.1935484	0.0745199;0.3747322	0.2586	ns
LTR	ERV1	LTR7	194	0.271956262704142	63920	2350	342.999	17.4260341347556	0.480828485315764	63031.928	1	0.002	**	0.08255319	0.07173924;0.09442057	2.2e-16	***
LTR	ERV1	MER67A	38	0.0532697834162753	63920	476	69.454	7.62246587306142	0.0973631457208944	63031.928	1	0.002	**	0.07983193	0.05711111;0.10793034	1.636e-05	***
LTR	ERV1	MER34C	16	0.0224293824910633	63920	198	27.895	4.63804770204949	0.0391042265367632	63031.928	6	0.012	*	0.08080808	0.04689375;0.12791104	0.01379	*
LTR	ERV1	LTR28C	47	0.0658863110674984	63920	227	35.136	5.44179355701015	0.049254923950375	63031.928	987	0.03	*	0.2070485	0.1562775;0.2656429	0.03446	*
LTR	ERV1	MER57A1	136	0.190649751174038	63920	1058	152.669	11.4341671834541	0.214016962220509	63031.928	81	0.162	ns	0.1285444	0.1089593;0.1502214	0.1489	ns
LTR	ERV1	LTR7C	62	0.0869138571528703	63920	320	47.423	6.33025616726077	0.0664792878671059	63031.928	995	0.014	*	0.19375	0.1518951;0.2413779	0.02721	*
LTR	ERV1	MER65B	22	0.030840400925212	63920	198	30.081	5.17834474076941	0.0421686409196047	63031.928	60	0.12	ns	0.1111111	0.07095641;0.16338168	0.1138	ns
LTR	ERV1	LTR38A1	20	0.0280367281138291	63920	167	23.701	4.4868397264367	0.0332249246512932	63031.928	243	0.486	ns	0.1197605	0.07470955;0.17888665	0.5052	ns
LTR	ERV1	LTR30	6	0.00841101843414874	63920	145	18.85	3.96777560394274	0.0264246162472839	63031.928	1	0.002	**	0.04137931	0.01533456;0.08788769	0.0004922	***
LTR	ERV1	LTR35A	16	0.0224293824910633	63920	93	14.394	3.54730141760568	0.0201780332235228	63031.928	720	0.564	ns	0.172043	0.1016573;0.2642989	0.6664	ns
LTR	ERV1	LTR1C3	5	0.00700918202845728	63920	66	9.87	2.92842546015357	0.0138361253241747	63031.928	58	0.116	ns	0.07575758	0.02505561;0.16800659	0.118	ns
LTR	ERV1	MER52C	92	0.128968949323614	63920	381	59.514	7.29156848496748	0.0834288918483213	63031.928	1001	0.002	**	0.2414698	0.1993377;0.2876706	1.488e-05	***
LTR	ERV1	LTR76	42	0.0588771290390411	63920	188	28.146	5.09162141253733	0.0394560874745917	63031.928	995	0.014	*	0.2234043	0.1660059;0.2897401	0.007493	**
LTR	ERV1	LTR8B	309	0.43316744935866	63920	1611	244.049	14.5811937169153	0.342116772972594	63031.928	1001	0.002	**	0.1918063	0.1728451;0.2118974	1.167e-05	***
LTR	ERV1	LTR10B	20	0.0280367281138291	63920	79	11.603	3.14090054860963	0.016265507815238	63031.928	994	0.016	*	0.2531646	0.1620059;0.3635617	0.01563	*
LTR	ERV1	LTR54B	109	0.152800168220369	63920	861	126.447	10.4351369460627	0.177258007990468	63031.928	50	0.1	ns	0.126597	0.1051134;0.1506724	0.1014	ns
LTR	ERV1	MER4A1	238	0.333637064554566	63920	2254	311.394	16.4786015276876	0.436523445713885	63031.928	1	0.002	**	0.1055901	0.09320031;0.11901532	3.945e-06	***
LTR	Gypsy	MamGypsy2-I	153	0.214480970070793	63920	2287	329.936	17.0481830276585	0.462516296348216	63031.928	1	0.002	**	0.06689987	0.05700150;0.07792441	2.2e-16	***
LTR	Gypsy	MamGypLTR3a	207	0.290180135978131	63920	1326	201.169	12.7507262546108	0.282006027896544	63031.928	682	0.64	ns	0.1561086	0.1369745;0.1767803	0.6461	ns
LTR	Gypsy	X1_LR	0	0	63920	15	2.46987951807229	1.25718186252753	0.0034623670261054	63031.928	1	0.002	**	0	0.0000000;0.2180194	0.1533	ns
LTR	Gypsy	tot	1976	2.77002873764632	63920	18029	2482.361	41.5042561947842	3.47986402186865	63031.928	1	0.002	**	0.1096012	0.1050767;0.1142520	2.2e-16	***
LTR	Gypsy	MamGypLTR1d	124	0.173827714305741	63920	751	110.201	9.53107761171004	0.154483773743604	63031.928	923	0.158	ns	0.1651132	0.1392503;0.1936368	0.1636	ns
LTR	Gypsy	MamGypLTR2b	142	0.199060769608187	63920	890	132.134	10.7803645699142	0.185230251629635	63031.928	831	0.342	ns	0.1595506	0.1360894;0.1852900	0.3459	ns
LTR	Gypsy	LTR81AB	27	0.0378495829536693	63920	266	39.162	5.7911392051386	0.0548987173196888	63031.928	18	0.036	*	0.1015038	0.06796352;0.14424092	0.03733	*
LTR	Gypsy	LTR104_Mam	270	0.378495829536693	63920	1971	288.714	15.4797877190816	0.404729796032803	63031.928	129	0.258	ns	0.1369863	0.1221018;0.1529595	0.2387	ns
LTR	Gypsy	LTR81	32	0.0448587649821266	63920	325	46.026	6.41579975423848	0.0645209224083549	63031.928	13	0.026	*	0.09846154	0.06832651;0.13615125	0.02558	*
LTR	Gypsy	MamGypLTR1b	171	0.239714025373239	63920	1214	179.345	12.5132152365232	0.251412350178734	63031.928	262	0.524	ns	0.1408567	0.1217644;0.1617066	0.5178	ns
LTR	Gypsy	MamGypsy2-LTR	111	0.155603841031752	63920	904	128.101	10.2546553797267	0.179576645405481	63031.928	52	0.104	ns	0.1227876	0.1020971;0.1459711	0.105	ns
LTR	Gypsy	MamGypLTR3	90	0.126165276512231	63920	675	100.629	9.23637751879327	0.141065395668326	63031.928	134	0.268	ns	0.1333333	0.1085967;0.1613258	0.2796	ns
LTR	Gypsy	LTR81C	93	0.130370785729305	63920	728	105.486	9.21437511222051	0.147874115090769	63031.928	84	0.168	ns	0.1277473	0.1043601;0.1541976	0.2062	ns
LTR	Gypsy	MamGypLTR4	86	0.120557930889465	63920	712	108.008	9.36202881770739	0.151409546505923	63031.928	11	0.022	*	0.1207865	0.09775885;0.14700861	0.0214	*
LTR	Gypsy	MamGyp-int	63	0.0883156935585617	63920	684	96.753	9.38456504378659	0.135631877759865	63031.928	1	0.002	**	0.09210526	0.07150171;0.11630444	0.0001175	***
LTR	Gypsy	LTR81B	147	0.206069951636644	63920	1157	171.037	11.9092174579382	0.23976589332025	63031.928	27	0.054	ns	0.1270527	0.1083978;0.1476261	0.04676	*
LTR	Gypsy	MamGypLTR1c	172	0.24111586177893	63920	1139	167.898	11.6806692459822	0.235365528842784	63031.928	658	0.688	ns	0.1510097	0.1306988;0.1731410	0.7381	ns
LTR	Gypsy	LTR81A	108	0.151398331814677	63920	854	124.907	10.4774103254157	0.175099179925703	63031.928	62	0.124	ns	0.1264637	0.1049059;0.1506358	0.1099	ns
LTR	Gypsy	MamGypLTR2c	133	0.186444241956964	63920	1037	152.724	11.4996550411769	0.214094063222822	63031.928	51	0.102	ns	0.1282546	0.1084988;0.1501468	0.0874	ns
LTR	Gypsy	MamGypLTR1a	136	0.190649751174038	63920	1094	163.975	11.6428489181528	0.229866124623256	63031.928	11	0.022	*	0.1243144	0.1053370;0.1453379	0.01763	*
RC	tot	tot	176	0.246723207401696	63920	1796	267.054	14.81136254571	0.374366019485526	63031.928	1	0.002	**	0.09799555	0.08463231;0.11268780	2.601e-10	***
RC	Helitron	tot	176	0.246723207401696	63920	1796	267.054	14.81136254571	0.374366019485526	63031.928	1	0.002	**	0.09799555	0.08463231;0.11268780	2.601e-10	***
RC	Helitron	Helitron1Na_Mam	27	0.0378495829536693	63920	326	48.056	6.07221011953109	0.0673666503119086	63031.928	1	0.002	**	0.08282209	0.0552888;0.1182145	0.0005585	***
RC	Helitron	Helitron1Nb_Mam	44	0.0616808018504241	63920	359	52.84	6.88591430500089	0.0740730356767365	63031.928	102	0.204	ns	0.1225627	0.09048361;0.16102466	0.2054	ns
RC	Helitron	Helitron3Na_Mam	122	0.171024041494358	63920	1111	167.287	12.1345736999236	0.234509006798907	63031.928	1	0.002	**	0.109811	0.09202848;0.12968883	9.307e-05	***
Unknown	tot	tot	951	1.33314642181257	63920	6436	934.433	26.980167539147	1.30992219807948	63031.928	733	0.538	ns	0.1477626	0.1391763;0.1566694	0.5593	ns
Unknown	Unknown	UCON84	14	0.0196257096796804	63920	103	15.266	3.5816298066763	0.0214004345692858	63031.928	438	0.876	ns	0.1359223	0.0763482;0.2175284	0.8895	ns
Unknown	Unknown	EUTREP6	0	0	63920	14	2.23793490460157	1.14340207926125	0.00313721862283812	63031.928	1	0.002	**	0	0.0000000;0.2316358	0.1465	ns
Unknown	Unknown	UCON15	7	0.00981285483984019	63920	48	7.17017017017017	2.43576208710149	0.0100514055795474	63031.928	579	0.846	ns	0.1458333	0.06070447;0.27763834	1	ns
Unknown	Unknown	UCON57	4	0.00560734562276582	63920	22	3.2605561277034	1.58442135513547	0.00457076628261498	63031.928	780	0.444	ns	0.1818182	0.0518673;0.4028458	0.5569	ns
Unknown	Unknown	UCON4	17	0.0238312188967547	63920	138	21.063	4.04986819939025	0.0295268802130791	63031.928	192	0.384	ns	0.1231884	0.07342652;0.18989731	0.4069	ns
Unknown	Unknown	UCON61	3	0.00420550921707437	63920	16	2.57423580786026	1.30737795617418	0.00360865747229307	63031.928	715	0.574	ns	0.1875	0.04047373;0.45645655	0.7335	ns
Unknown	Unknown	MARE11	4	0.00560734562276582	63920	13	2.22491730981257	1.13645049286599	0.00311897008454836	63031.928	871	0.262	ns	0.3076923	0.09092039;0.61426166	0.2569	ns
Unknown	Unknown	UCON5	17	0.0238312188967547	63920	118	16.877	3.65694465971858	0.0236587930188547	63031.928	582	0.84	ns	0.1440678	0.08622165;0.22061798	1	ns
Unknown	Unknown	UCON24	3	0.00420550921707437	63920	23	3.91463414634146	1.76516226773261	0.00548767666130436	63031.928	435	0.87	ns	0.1304348	0.02775151;0.33588914	0.7855	ns
Unknown	Unknown	UCON93	4	0.00560734562276582	63920	27	4.14098690835851	1.80954621183654	0.00580498620362867	63031.928	586	0.832	ns	0.1481481	0.0418874;0.3373109	1	ns
Unknown	Unknown	UCON80_AMi	25	0.0350459101422864	63920	220	32.845	5.2857273779409	0.0460433167449359	63031.928	80	0.16	ns	0.1136364	0.07490431;0.16316704	0.1555	ns
Unknown	Unknown	MARE9	1	0.00140183640569146	63920	23	3.44120707596254	1.61855394558946	0.00482400935860733	63031.928	108	0.216	ns	0.04347826	0.001100169;0.219486607	0.2391	ns
Unknown	Unknown	UCON25	4	0.00560734562276582	63920	49	7.509	2.43636098615433	0.0105263895703371	63031.928	112	0.224	ns	0.08163265	0.02269088;0.19601418	0.2313	ns
Unknown	Unknown	UCON92	3	0.00420550921707437	63920	19	2.83615221987315	1.40204068734608	0.00397582143390082	63031.928	666	0.672	ns	0.1578947	0.03382625;0.39578455	0.756	ns
Unknown	Unknown	UCON28c	7	0.00981285483984019	63920	65	9.438	2.88972429593318	0.013230531996916	63031.928	258	0.516	ns	0.1076923	0.04440866;0.20938160	0.4828	ns
Unknown	Unknown	UCON71_Crp	34	0.0476624377935095	63920	276	39.785	5.91047449099551	0.0557720614004346	63031.928	187	0.374	ns	0.1231884	0.08684049;0.16787030	0.3468	ns
Unknown	Unknown	UCON31	13	0.0182238732739889	63920	115	16.998	3.81399299193674	0.0238284152239434	63031.928	177	0.354	ns	0.1130435	0.06158234;0.18554852	0.3574	ns
Unknown	Unknown	UCON63	5	0.00700918202845728	63920	14	2.39717083786725	1.21538460707456	0.0033604413511842	63031.928	908	0.188	ns	0.3571429	0.1275984;0.6486199	0.07601	ns
Unknown	Unknown	EUTREP2	147	0.206069951636644	63920	819	123.56	10.4116666678684	0.173210906287236	63031.928	993	0.018	*	0.1794872	0.1537858;0.2075187	0.02464	*
Unknown	Unknown	UCON59	5	0.00700918202845728	63920	43	6.50750750750751	2.30310709657417	0.00912246093433449	63031.928	346	0.692	ns	0.1162791	0.03885231;0.25083243	0.6717	ns
Unknown	Unknown	Eulor4	0	0	63920	31	4.63846928499497	1.9300286416982	0.00650237511038756	63031.928	1	0.002	**	0	0.0000000;0.1121887	0.01045	*
Unknown	Unknown	UCON35	27	0.0378495829536693	63920	170	25.58	4.59093418343987	0.0358589752575874	63031.928	657	0.69	ns	0.1588235	0.1073505;0.2226036	0.7476	ns
Unknown	Unknown	UCON87	1	0.00140183640569146	63920	6	1.48036253776435	0.677323102708626	0.00207522609905986	63031.928	408	0.816	ns	0.1666667	0.004210745;0.641234579	1	ns
Unknown	Unknown	UCON20	9	0.0126165276512231	63920	46	6.529	2.27163362347876	0.00915258989275951	63031.928	900	0.204	ns	0.1956522	0.09357573;0.33914760	0.2902	ns
Unknown	Unknown	UCON71	2	0.00280367281138291	63920	17	2.59635974304069	1.30742279528204	0.00363967161006615	63031.928	484	0.968	ns	0.1176471	0.01457932;0.36440916	1	ns
Unknown	Unknown	UCON94	3	0.00420550921707437	63920	29	3.95837563451777	1.82331707709694	0.00554899507186902	63031.928	429	0.858	ns	0.1034483	0.02186374;0.27351520	0.7897	ns
Unknown	Unknown	UCON66	6	0.00841101843414874	63920	64	9.581	2.87779789434921	0.0134309946029298	63031.928	141	0.282	ns	0.09375	0.03518733;0.19296910	0.2909	ns
Unknown	Unknown	UCON68	3	0.00420550921707437	63920	12	2.06826347305389	1.08129340241464	0.0028993670330888	63031.928	743	0.518	ns	0.25	0.05486064;0.57185846	0.4462	ns
Unknown	Unknown	UCON22	6	0.00841101843414874	63920	37	5.69346733668342	2.18268002470125	0.00798130978717799	63031.928	661	0.682	ns	0.1621622	0.06192572;0.32013708	0.8209	ns
Unknown	Unknown	UCON96	2	0.00280367281138291	63920	17	2.92033542976939	1.42306937115264	0.00409383252228134	63031.928	414	0.828	ns	0.1176471	0.01457932;0.36440916	0.7537	ns
Unknown	Unknown	UCON48	19	0.0266348917081377	63920	195	30.427	4.81807896208487	0.0426536763159739	63031.928	10	0.02	*	0.0974359	0.05968774;0.14797340	0.02288	*
Unknown	Unknown	UCON67	1	0.00140183640569146	63920	20	2.88247639034627	1.39206837664348	0.0040407603425335	63031.928	165	0.33	ns	0.05	0.001265089;0.248732763	0.3449	ns
Unknown	Unknown	UCON64	2	0.00280367281138291	63920	15	2.41566920565832	1.2337017482948	0.0033863730365996	63031.928	532	0.94	ns	0.1333333	0.01657591;0.40460270	1	ns
Unknown	Unknown	UCON1	19	0.0266348917081377	63920	241	35.554	5.45920203755888	0.049840891567954	63031.928	1	0.002	**	0.07883817	0.04813179;0.12037878	0.001887	**
Unknown	Unknown	UCON47	39	0.0546716198219668	63920	155	22.681	4.48903000551238	0.0317950515174879	63031.928	1001	0.002	**	0.2516129	0.1854448;0.3275287	0.0005657	***
Unknown	Unknown	UCON28b	9	0.0126165276512231	63920	75	10.905	3.06224629191585	0.0152870260040653	63031.928	338	0.676	ns	0.12	0.05636628;0.21561312	0.6252	ns
Unknown	Unknown	UCON60	9	0.0126165276512231	63920	38	5.785	2.1775023574078	0.00810962360692507	63031.928	945	0.114	ns	0.2368421	0.1144417;0.4024124	0.1708	ns
Unknown	Unknown	UCON85	7	0.00981285483984019	63920	28	4.22177419354839	1.79392676454427	0.00591823676112482	63031.928	950	0.104	ns	0.25	0.1069080;0.4487155	0.1791	ns
Unknown	Unknown	UCON103	1	0.00140183640569146	63920	14	2.29524886877828	1.19167556468654	0.00321756342437552	63031.928	274	0.548	ns	0.07142857	0.001806781;0.338684490	0.7147	ns
Unknown	Unknown	UCON16	9	0.0126165276512231	63920	37	5.681	2.1545024671327	0.00796383262073316	63031.928	957	0.09	ns	0.2432432	0.1177252;0.4119917	0.1656	ns
Unknown	Unknown	UCON56	2	0.00280367281138291	63920	15	2.39370078740157	1.19222553096187	0.00335557690811183	63031.928	513	0.978	ns	0.1333333	0.01657591;0.40460270	1	ns
Unknown	Unknown	UCON6	21	0.0294385645195206	63920	97	13.79	3.40286342357132	0.0193313240344852	63031.928	986	0.032	*	0.2164948	0.1392900;0.3116958	0.04161	*
Unknown	Unknown	tot	951	1.33314642181257	63920	6436	934.433	26.980167539147	1.30992219807948	63031.928	733	0.538	ns	0.1477626	0.1391763;0.1566694	0.5593	ns
Unknown	Unknown	UCON65	3	0.00420550921707437	63920	33	4.85311871227364	2.02913207327356	0.00680327849200763	63031.928	262	0.524	ns	0.09090909	0.01915494;0.24331635	0.4674	ns
Unknown	Unknown	UCON101	33	0.046260601387818	63920	210	29.229	5.13448360810724	0.0409742763019556	63031.928	802	0.4	ns	0.1571429	0.1107059;0.2135487	0.4262	ns
Unknown	Unknown	UCON18	4	0.00560734562276582	63920	34	5.33733733733734	2.09764571661235	0.00748207378893578	63031.928	369	0.738	ns	0.1176471	0.03300168;0.27450349	0.6438	ns
Unknown	Unknown	UCON12A	2	0.00280367281138291	63920	24	3.61319796954315	1.69036858755258	0.00506511245467603	63031.928	273	0.546	ns	0.08333333	0.01025634;0.26997280	0.5667	ns
Unknown	Unknown	UCON76	8	0.0112146912455316	63920	140	20.398	4.4765651604367	0.0285946590032943	63031.928	3	0.006	**	0.05714286	0.02499018;0.10948885	0.001659	**
Unknown	Unknown	UCON9	9	0.0126165276512231	63920	49	6.77254509018036	2.32930132646667	0.00949400026660175	63031.928	871	0.262	ns	0.1836735	0.08759034;0.32022121	0.4041	ns
Unknown	Unknown	UCON12	7	0.00981285483984019	63920	59	8.46946946946947	2.71838150649397	0.0118728106391946	63031.928	382	0.764	ns	0.1186441	0.04905579;0.22929255	0.7118	ns
Unknown	Unknown	UCON26	21	0.0294385645195206	63920	206	30.927	5.06016563723722	0.0433545945188197	63031.928	35	0.07	ns	0.1019417	0.06421876;0.15160223	0.05127	ns
Unknown	Unknown	EUTREP14	51	0.0714936566902643	63920	382	58.047	7.04346515583072	0.0813723978411719	63031.928	191	0.382	ns	0.1335079	0.1010460;0.1717772	0.354	ns
Unknown	Unknown	UCON27	15	0.0210275460853718	63920	102	14.854	3.57399740591085	0.0208228779701409	63031.928	591	0.822	ns	0.1470588	0.08470811;0.23092732	0.8892	ns
Unknown	Unknown	MamRep564	176	0.246723207401696	63920	788	120.592	10.092739935191	0.169050255835144	63031.928	1001	0.002	**	0.2233503	0.1947157;0.2540714	1.823e-07	***
Unknown	Unknown	UCON17	3	0.00420550921707437	63920	33	5.13113113113113	1.9420001418444	0.0071930064219964	63031.928	202	0.404	ns	0.09090909	0.01915494;0.24331635	0.4688	ns
Unknown	Unknown	UCON19	8	0.0112146912455316	63920	30	4.75125376128385	1.90442070079615	0.00666048049524617	63031.928	968	0.068	ns	0.2666667	0.1227948;0.4588937	0.1279	ns
Unknown	Unknown	UCON75	8	0.0112146912455316	63920	22	3.5081799591002	1.62201921253143	0.00491789438438383	63031.928	976	0.052	ns	0.3636364	0.1719794;0.5934233	0.01628	*
Unknown	Unknown	UCON70	9	0.0126165276512231	63920	59	9.3	2.75019336839495	0.0130370785729305	63031.928	546	0.912	ns	0.1525424	0.07220243;0.26991959	1	ns
Unknown	Unknown	UCON41	100	0.140183640569146	63920	579	83.958	8.64540218723102	0.117695380949043	63031.928	971	0.062	ns	0.1727116	0.1427934;0.2060132	0.06699	ns
Unknown	Unknown	UCON88	8	0.0112146912455316	63920	33	5.48597194388778	2.13799360550633	0.00769043519154381	63031.928	907	0.19	ns	0.2424242	0.1109233;0.4225893	0.2418	ns
Unknown	Unknown	UCON28a	21	0.0294385645195206	63920	129	18.624	4.09211062526044	0.0261078012195977	63031.928	772	0.46	ns	0.1627907	0.1036855;0.2380145	0.5314	ns
