# Supplementary material for: Transposable elements generate regulatory novelty in a tissue-specific fashion
Source: BMC Genomics. 2018 Jun 18;19:468. doi: 10.1186/s12864-018-4850-3 (PMC6006921; doi:10.1186/s12864-018-4850-3)
Supplement: Supplementary file 3 — Table S2. p-values and corrected p-values from TE-Analysis pipeline for active regions (permutation test). For each TE family, uncorrected p-values from permutation analysis for ACTIVE regions are reported. Corrected p-values (FDR) for the ENRICHED TEs are found in the second sheet. (XLSX 121 kb) [file 12864_2018_4850_MOESM3_ESM.xlsx]

## Sheet: ACTIVE_RAW_PVALUES
Table S2 - For each TE family, uncorrected p_values from permutation analysis for ACTIVE regions are reported . Corrected p_values (FDR) for the ENRICHED TEs are found in the second sheet
Class	Family	Name	E027_15_coreMarks_dense_no_header_ACTIVE.bed.shuffle-rm.nonTE-no_low.boot-1000	#	E062_15_coreMarks_dense_no_header_ACTIVE.bed.shuffle-rm.nonTE-no_low.boot-1000	#	E063_15_coreMarks_dense_no_header_ACTIVE.bed.shuffle-rm.nonTE-no_low.boot-1000	#	E065_15_coreMarks_dense_no_header_ACTIVE.bed.shuffle-rm.nonTE-no_low.boot-1000	#	E066_15_coreMarks_dense_no_header_ACTIVE.bed.shuffle-rm.nonTE-no_low.boot-1000	#	E067_15_coreMarks_dense_no_header_ACTIVE.bed.shuffle-rm.nonTE-no_low.boot-1000	#	E068_15_coreMarks_dense_no_header_ACTIVE.bed.shuffle-rm.nonTE-no_low.boot-1000	#	E069_15_coreMarks_dense_no_header_ACTIVE.bed.shuffle-rm.nonTE-no_low.boot-1000	#	E071_15_coreMarks_dense_no_header_ACTIVE.bed.shuffle-rm.nonTE-no_low.boot-1000	#	E072_15_coreMarks_dense_no_header_ACTIVE.bed.shuffle-rm.nonTE-no_low.boot-1000	#	E073_15_coreMarks_dense_no_header_ACTIVE.bed.shuffle-rm.nonTE-no_low.boot-1000	#	E075_15_coreMarks_dense_no_header_ACTIVE.bed.shuffle-rm.nonTE-no_low.boot-1000	#	E076_15_coreMarks_dense_no_header_ACTIVE.bed.shuffle-rm.nonTE-no_low.boot-1000	#	E079_15_coreMarks_dense_no_header_ACTIVE.bed.shuffle-rm.nonTE-no_low.boot-1000	#	E095_15_coreMarks_dense_no_header_ACTIVE.bed.shuffle-rm.nonTE-no_low.boot-1000	#	E096_15_coreMarks_dense_no_header_ACTIVE.bed.shuffle-rm.nonTE-no_low.boot-1000	#	E097_15_coreMarks_dense_no_header_ACTIVE.bed.shuffle-rm.nonTE-no_low.boot-1000	#	E098_15_coreMarks_dense_no_header_ACTIVE.bed.shuffle-rm.nonTE-no_low.boot-1000	#	E104_15_coreMarks_dense_no_header_ACTIVE.bed.shuffle-rm.nonTE-no_low.boot-1000	#	E106_15_coreMarks_dense_no_header_ACTIVE.bed.shuffle-rm.nonTE-no_low.boot-1000	#	E110_15_coreMarks_dense_no_header_ACTIVE.bed.shuffle-rm.nonTE-no_low.boot-1000	#	E111_15_coreMarks_dense_no_header_ACTIVE.bed.shuffle-rm.nonTE-no_low.boot-1000	#	E113_15_coreMarks_dense_no_header_ACTIVE.bed.shuffle-rm.nonTE-no_low.boot-1000	#	E116_15_coreMarks_dense_no_header_ACTIVE.bed.shuffle-rm.nonTE-no_low.boot-1000
DNA	DNA	Eulor1	0.008	DEPLETED	0.042	DEPLETED	0.002	DEPLETED	0.002	DEPLETED	0.006	DEPLETED	0.024	DEPLETED	0.068	DEPLETED	0.004	DEPLETED	0.008	DEPLETED	0.054	DEPLETED	0.002	DEPLETED	0.004	DEPLETED	0.002	DEPLETED	0.002	DEPLETED	0.002	DEPLETED	0.002	DEPLETED	0.002	DEPLETED	0.002	DEPLETED	0.036	DEPLETED	0.002	DEPLETED	0.008	DEPLETED	0.002	DEPLETED	0.002	DEPLETED	0.002
DNA	DNA	Eulor11	0.002	DEPLETED	0.002	DEPLETED	0.002	DEPLETED	0.002	DEPLETED	0.002	DEPLETED	0.002	DEPLETED	0.004	DEPLETED	0.002	DEPLETED	0.002	DEPLETED	0.002	DEPLETED	0.002	DEPLETED	0.002	DEPLETED	0.006	DEPLETED	0.008	DEPLETED	0.002	DEPLETED	0.002	DEPLETED	0.002	DEPLETED	0.002	DEPLETED	0.006	DEPLETED	0.002	DEPLETED	0.002	DEPLETED	0.002	DEPLETED	0.002	DEPLETED	0.002
DNA	DNA	Eulor9A	0.59	ENRICHED	1.002	ENRICHED	0.804	ENRICHED	0.986	ENRICHED	0.694	DEPLETED	0.334	ENRICHED	0.272	ENRICHED	0.088	ENRICHED	0.228	ENRICHED	0.12	ENRICHED	0.57	ENRICHED	0.316	DEPLETED	0.586	ENRICHED	0.928	DEPLETED	0.532	ENRICHED	0.926	ENRICHED	0.786	ENRICHED	0.93	ENRICHED	0.446	ENRICHED	0.206	ENRICHED	0.434	DEPLETED	0.424	ENRICHED	0.558	DEPLETED	0.77
DNA	DNA	Eulor9B	0.574	DEPLETED	0.26	ENRICHED	0.226	ENRICHED	0.77	ENRICHED	0.644	ENRICHED	0.216	ENRICHED	0.138	ENRICHED	0.41	ENRICHED	0.518	ENRICHED	0.11	ENRICHED	0.632	ENRICHED	0.952	ENRICHED	0.398	ENRICHED	0.81	ENRICHED	0.638	ENRICHED	0.344	ENRICHED	0.518	ENRICHED	1	ENRICHED	0.514	ENRICHED	0.178	ENRICHED	0.648	ENRICHED	0.188	ENRICHED	0.936	ENRICHED	0.98
DNA	DNA	Eulor9C	0.46	ENRICHED	0.582	ENRICHED	0.932	ENRICHED	0.504	ENRICHED	0.596	DEPLETED	0.892	ENRICHED	0.706	DEPLETED	0.188	ENRICHED	0.126	ENRICHED	0.866	ENRICHED	0.724	ENRICHED	0.27	DEPLETED	0.084	ENRICHED	0.366	DEPLETED	1	DEPLETED	0.31	DEPLETED	0.228	ENRICHED	0.264	DEPLETED	0.996	DEPLETED	0.218	DEPLETED	0.622	ENRICHED	0.298	ENRICHED	0.982	ENRICHED	0.792
DNA	DNA	Eutr11	0.002	DEPLETED	0.002	DEPLETED	0.002	DEPLETED	0.002	DEPLETED	0.002	DEPLETED	0.002	DEPLETED	0.004	DEPLETED	0.002	DEPLETED	0.002	DEPLETED	0.002	DEPLETED	0.002	DEPLETED	0.002	DEPLETED	0.002	DEPLETED	0.002	DEPLETED	0.002	DEPLETED	0.002	DEPLETED	0.002	DEPLETED	0.002	DEPLETED	0.002	DEPLETED	0.002	DEPLETED	0.004	DEPLETED	0.002	DEPLETED	0.002	DEPLETED	0.002
DNA	DNA	Eutr2	0.204	DEPLETED	0.428	DEPLETED	0.028	DEPLETED	0.008	DEPLETED	0.302	DEPLETED	0.012	DEPLETED	0.012	DEPLETED	0.018	DEPLETED	0.102	DEPLETED	0.01	DEPLETED	0.07	DEPLETED	0.01	DEPLETED	0.022	DEPLETED	0.022	DEPLETED	0.002	DEPLETED	0.038	DEPLETED	0.006	DEPLETED	0.084	DEPLETED	0.002	DEPLETED	0.006	DEPLETED	0.044	DEPLETED	0.044	DEPLETED	0.056	DEPLETED	0.038
DNA	DNA	Eutr2B	0.002	DEPLETED	0.002	DEPLETED	0.004	DEPLETED	0.002	DEPLETED	0.004	DEPLETED	0.002	DEPLETED	0.004	DEPLETED	0.002	DEPLETED	0.028	DEPLETED	0.004	DEPLETED	0.008	DEPLETED	0.008	DEPLETED	0.002	DEPLETED	0.002	DEPLETED	0.002	DEPLETED	0.016	DEPLETED	0.002	DEPLETED	0.004	DEPLETED	0.05	DEPLETED	0.002	DEPLETED	0.002	DEPLETED	0.002	DEPLETED	0.002	DEPLETED	0.002
DNA	DNA	MARE8	0.002	ENRICHED	0.4	DEPLETED	0.572	ENRICHED	0.526	ENRICHED	0.994	DEPLETED	0.398	ENRICHED	0.088	ENRICHED	0.552	ENRICHED	0.078	ENRICHED	0.422	ENRICHED	0.932	ENRICHED	0.13	DEPLETED	0.284	ENRICHED	0.67	DEPLETED	0.39	ENRICHED	0.96	DEPLETED	0.262	DEPLETED	0.422	ENRICHED	0.076	ENRICHED	0.55	ENRICHED	0.038	ENRICHED	0.566	ENRICHED	0.538	DEPLETED	0.98
DNA	DNA	MER125	0.002	DEPLETED	0.002	DEPLETED	0.002	DEPLETED	0.002	DEPLETED	0.002	DEPLETED	0.002	DEPLETED	0.002	DEPLETED	0.002	DEPLETED	0.002	DEPLETED	0.006	DEPLETED	0.002	DEPLETED	0.002	DEPLETED	0.002	DEPLETED	0.002	DEPLETED	0.002	DEPLETED	0.002	DEPLETED	0.002	DEPLETED	0.002	DEPLETED	0.004	DEPLETED	0.002	DEPLETED	0.002	DEPLETED	0.002	DEPLETED	0.002	DEPLETED	0.002
DNA	DNA	MER126	0.664	DEPLETED	0.006	DEPLETED	0.95	DEPLETED	0.808	ENRICHED	0.56	DEPLETED	0.864	ENRICHED	0.102	ENRICHED	0.084	ENRICHED	0.574	ENRICHED	0.154	ENRICHED	0.93	DEPLETED	0.762	DEPLETED	0.154	ENRICHED	0.304	DEPLETED	0.83	DEPLETED	0.08	DEPLETED	0.24	DEPLETED	0.972	DEPLETED	0.802	DEPLETED	0.522	DEPLETED	0.632	ENRICHED	0.73	DEPLETED	0.034	DEPLETED	0.25
DNA	DNA	MER130	0.054	DEPLETED	0.002	DEPLETED	0.328	DEPLETED	0.002	DEPLETED	0.002	DEPLETED	0.318	DEPLETED	0.328	DEPLETED	0.436	DEPLETED	0.91	DEPLETED	0.712	DEPLETED	0.024	DEPLETED	0.002	DEPLETED	0.006	DEPLETED	0.008	DEPLETED	0.078	DEPLETED	0.006	DEPLETED	0.112	DEPLETED	0.142	DEPLETED	0.848	ENRICHED	0.002	DEPLETED	0.098	DEPLETED	0.21	DEPLETED	0.002	DEPLETED	0.002
DNA	DNA	MER135	0.002	DEPLETED	0.002	DEPLETED	0.002	DEPLETED	0.002	DEPLETED	0.002	DEPLETED	0.002	DEPLETED	0.002	DEPLETED	0.002	DEPLETED	0.002	DEPLETED	0.002	DEPLETED	0.002	DEPLETED	0.002	DEPLETED	0.002	DEPLETED	0.002	DEPLETED	0.002	DEPLETED	0.002	DEPLETED	0.002	DEPLETED	0.002	DEPLETED	0.002	DEPLETED	0.002	DEPLETED	0.002	DEPLETED	0.002	DEPLETED	0.002	DEPLETED	0.002
DNA	DNA	MER136	0.006	DEPLETED	0.808	DEPLETED	0.616	DEPLETED	0.344	DEPLETED	0.42	DEPLETED	0.166	DEPLETED	0.252	DEPLETED	0.134	DEPLETED	0.27	DEPLETED	0.124	DEPLETED	0.44	DEPLETED	0.04	DEPLETED	0.7	DEPLETED	0.248	DEPLETED	0.1	DEPLETED	0.016	DEPLETED	0.06	DEPLETED	0.104	DEPLETED	0.804	DEPLETED	0.094	DEPLETED	0.044	DEPLETED	0.042	DEPLETED	0.2	DEPLETED	0.192
DNA	DNA	UCON78	0.014	ENRICHED	0.278	DEPLETED	0.148	ENRICHED	0.116	ENRICHED	0.412	ENRICHED	0.006	ENRICHED	0.004	ENRICHED	0.12	ENRICHED	0.066	ENRICHED	0.012	ENRICHED	0.166	ENRICHED	0.724	DEPLETED	0.002	ENRICHED	0.998	DEPLETED	0.254	ENRICHED	0.834	DEPLETED	0.086	ENRICHED	0.866	ENRICHED	0.428	ENRICHED	0.506	ENRICHED	0.128	ENRICHED	0.072	ENRICHED	0.882	DEPLETED	0.79
DNA	DNA	UCON8	0.044	DEPLETED	0.004	DEPLETED	0.9	DEPLETED	0.186	DEPLETED	0.13	DEPLETED	0.544	DEPLETED	0.874	ENRICHED	0.986	ENRICHED	0.864	DEPLETED	0.044	DEPLETED	0.834	DEPLETED	0.006	DEPLETED	0.582	DEPLETED	0.002	DEPLETED	0.332	DEPLETED	0.004	DEPLETED	0.802	DEPLETED	0.052	DEPLETED	0.598	ENRICHED	0.042	DEPLETED	0.982	ENRICHED	0.438	DEPLETED	0.042	DEPLETED	0.002
DNA	DNA	UCON97	0.046	DEPLETED	0.002	DEPLETED	0.05	DEPLETED	0.818	DEPLETED	0.176	DEPLETED	0.8	DEPLETED	0.566	DEPLETED	0.286	DEPLETED	0.322	DEPLETED	0.016	DEPLETED	0.084	DEPLETED	0.012	DEPLETED	0.158	DEPLETED	0.108	DEPLETED	0.374	DEPLETED	0.032	DEPLETED	0.304	DEPLETED	0.122	DEPLETED	0.04	DEPLETED	0.036	DEPLETED	0.078	DEPLETED	0.106	DEPLETED	0.028	DEPLETED	0.578
DNA	DNA	UCON99	0.246	DEPLETED	0.002	DEPLETED	0.372	DEPLETED	0.164	DEPLETED	0.002	DEPLETED	0.022	DEPLETED	0.238	DEPLETED	0.122	DEPLETED	0.054	DEPLETED	0.164	DEPLETED	0.038	DEPLETED	0.006	DEPLETED	0.548	DEPLETED	0.012	DEPLETED	0.18	DEPLETED	0.006	DEPLETED	0.034	DEPLETED	0.006	DEPLETED	0.658	DEPLETED	0.004	DEPLETED	0.04	DEPLETED	0.256	DEPLETED	0.002	DEPLETED	0.01
DNA	DNA	X23_DNA	0.434	DEPLETED	0.032	DEPLETED	0.228	DEPLETED	0.288	DEPLETED	0.038	DEPLETED	0.012	DEPLETED	0.044	DEPLETED	0.02	DEPLETED	0.068	DEPLETED	0.018	DEPLETED	0.048	DEPLETED	0.38	DEPLETED	0.598	DEPLETED	0.074	DEPLETED	0.108	DEPLETED	0.014	DEPLETED	0.04	DEPLETED	0.016	DEPLETED	0.304	DEPLETED	0.07	DEPLETED	0.052	DEPLETED	0.348	DEPLETED	0.102	DEPLETED	0.002
DNA	DNA	X24_DNA	0.002	DEPLETED	0.002	DEPLETED	0.002	DEPLETED	0.002	DEPLETED	0.002	DEPLETED	0.002	DEPLETED	0.002	DEPLETED	0.002	DEPLETED	0.002	DEPLETED	0.002	DEPLETED	0.002	DEPLETED	0.002	DEPLETED	0.002	DEPLETED	0.002	DEPLETED	0.002	DEPLETED	0.002	DEPLETED	0.002	DEPLETED	0.002	DEPLETED	0.002	DEPLETED	0.002	DEPLETED	0.002	DEPLETED	0.002	DEPLETED	0.002	DEPLETED	0.002
DNA	DNA	X2a_DNA	0.002	DEPLETED	0.002	DEPLETED	0.002	DEPLETED	0.002	DEPLETED	0.002	DEPLETED	0.002	DEPLETED	0.002	DEPLETED	0.002	DEPLETED	0.002	DEPLETED	0.002	DEPLETED	0.002	DEPLETED	0.002	DEPLETED	0.002	DEPLETED	0.002	DEPLETED	0.002	DEPLETED	0.002	DEPLETED	0.002	DEPLETED	0.002	DEPLETED	0.004	DEPLETED	0.002	DEPLETED	0.002	DEPLETED	0.002	DEPLETED	0.002	DEPLETED	0.002
DNA	DNA	X2b_DNA	0.004	DEPLETED	0.002	DEPLETED	0.002	DEPLETED	0.006	DEPLETED	0.052	DEPLETED	0.008	DEPLETED	0.006	DEPLETED	0.006	DEPLETED	0.046	DEPLETED	0.062	DEPLETED	0.014	DEPLETED	0.002	DEPLETED	0.004	DEPLETED	0.002	DEPLETED	0.004	DEPLETED	0.002	DEPLETED	0.002	DEPLETED	0.002	DEPLETED	0.01	DEPLETED	0.002	DEPLETED	0.006	DEPLETED	0.004	DEPLETED	0.002	DEPLETED	0.08
DNA	DNA	X30_DNA	0.006	DEPLETED	0.006	DEPLETED	0.396	DEPLETED	0.058	DEPLETED	0.396	DEPLETED	0.372	DEPLETED	0.632	DEPLETED	0.206	DEPLETED	0.806	DEPLETED	0.64	DEPLETED	0.378	DEPLETED	0.022	DEPLETED	0.134	DEPLETED	0.002	DEPLETED	0.234	DEPLETED	0.074	DEPLETED	0.236	DEPLETED	0.034	DEPLETED	0.932	ENRICHED	0.084	DEPLETED	0.134	DEPLETED	0.014	DEPLETED	0.008	DEPLETED	0.032
DNA	DNA	X34_DNA	0.082	DEPLETED	0.004	DEPLETED	0.066	DEPLETED	0.004	DEPLETED	0.004	DEPLETED	0.024	DEPLETED	0.008	DEPLETED	0.074	DEPLETED	0.03	DEPLETED	0.066	DEPLETED	0.044	DEPLETED	0.014	DEPLETED	0.138	DEPLETED	0.006	DEPLETED	0.006	DEPLETED	0.008	DEPLETED	0.024	DEPLETED	0.002	DEPLETED	0.038	DEPLETED	0.012	DEPLETED	0.004	DEPLETED	0.02	DEPLETED	0.006	DEPLETED	0.002
DNA	DNA	X9a_DNA	0.618	ENRICHED	0.004	DEPLETED	0.87	ENRICHED	0.126	ENRICHED	0.928	DEPLETED	0.74	ENRICHED	0.674	ENRICHED	0.96	ENRICHED	0.368	ENRICHED	0.806	ENRICHED	0.226	DEPLETED	0.078	DEPLETED	0.406	ENRICHED	0.018	DEPLETED	0.648	DEPLETED	0.336	DEPLETED	0.438	DEPLETED	0.418	DEPLETED	0.038	DEPLETED	0.786	ENRICHED	0.598	ENRICHED	0.864	DEPLETED	0.002	DEPLETED	0.334
DNA	DNA	tot	0.002	DEPLETED	0.002	DEPLETED	0.002	DEPLETED	0.002	DEPLETED	0.002	DEPLETED	0.002	DEPLETED	0.002	DEPLETED	0.002	DEPLETED	0.002	DEPLETED	0.002	DEPLETED	0.002	DEPLETED	0.002	DEPLETED	0.002	DEPLETED	0.002	DEPLETED	0.002	DEPLETED	0.002	DEPLETED	0.002	DEPLETED	0.002	DEPLETED	0.002	DEPLETED	0.002	DEPLETED	0.002	DEPLETED	0.002	DEPLETED	0.002	DEPLETED	0.002
DNA	Kolobok	UCON29	0.014	DEPLETED	0.022	DEPLETED	0.748	DEPLETED	0.23	DEPLETED	0.098	DEPLETED	0.342	ENRICHED	0.242	ENRICHED	0.596	ENRICHED	0.37	ENRICHED	0.548	ENRICHED	0.678	ENRICHED	0.038	DEPLETED	0.408	ENRICHED	0.152	DEPLETED	0.154	DEPLETED	0.048	DEPLETED	0.328	DEPLETED	0.014	DEPLETED	0.962	DEPLETED	0.026	DEPLETED	0.26	DEPLETED	0.972	ENRICHED	0.014	DEPLETED	0.012
DNA	Kolobok	tot	0.014	DEPLETED	0.022	DEPLETED	0.748	DEPLETED	0.23	DEPLETED	0.098	DEPLETED	0.342	ENRICHED	0.242	ENRICHED	0.596	ENRICHED	0.37	ENRICHED	0.548	ENRICHED	0.678	ENRICHED	0.038	DEPLETED	0.408	ENRICHED	0.152	DEPLETED	0.154	DEPLETED	0.048	DEPLETED	0.328	DEPLETED	0.014	DEPLETED	0.962	DEPLETED	0.026	DEPLETED	0.26	DEPLETED	0.972	ENRICHED	0.014	DEPLETED	0.012
DNA	MULE-MuDR	Ricksha	0.002	DEPLETED	0.002	DEPLETED	0.002	DEPLETED	0.002	DEPLETED	0.002	DEPLETED	0.002	DEPLETED	0.002	DEPLETED	0.002	DEPLETED	0.002	DEPLETED	0.002	DEPLETED	0.002	DEPLETED	0.002	DEPLETED	0.002	DEPLETED	0.002	DEPLETED	0.002	DEPLETED	0.002	DEPLETED	0.002	DEPLETED	0.002	DEPLETED	0.002	DEPLETED	0.002	DEPLETED	0.002	DEPLETED	0.002	DEPLETED	0.002	DEPLETED	0.002
DNA	MULE-MuDR	Ricksha_0	0.002	DEPLETED	0.002	DEPLETED	0.002	DEPLETED	0.002	DEPLETED	0.002	DEPLETED	0.002	DEPLETED	0.002	DEPLETED	0.002	DEPLETED	0.002	DEPLETED	0.002	DEPLETED	0.002	DEPLETED	0.002	DEPLETED	0.002	DEPLETED	0.002	DEPLETED	0.002	DEPLETED	0.002	DEPLETED	0.002	DEPLETED	0.002	DEPLETED	0.002	DEPLETED	0.002	DEPLETED	0.002	DEPLETED	0.002	DEPLETED	0.002	DEPLETED	0.002
DNA	MULE-MuDR	Ricksha_a	0.032	DEPLETED	0.178	DEPLETED	0.008	DEPLETED	0.01	DEPLETED	0.31	DEPLETED	0.232	DEPLETED	0.024	DEPLETED	0.092	DEPLETED	0.088	DEPLETED	0.11	DEPLETED	0.018	DEPLETED	0.342	DEPLETED	0.102	DEPLETED	0.184	DEPLETED	0.038	DEPLETED	0.062	DEPLETED	0.012	DEPLETED	0.01	DEPLETED	0.004	DEPLETED	0.142	DEPLETED	0.086	DEPLETED	0.016	DEPLETED	0.182	DEPLETED	0.022
DNA	MULE-MuDR	Ricksha_b	0.002	DEPLETED	0.014	DEPLETED	0.002	DEPLETED	0.008	DEPLETED	0.006	DEPLETED	0.004	DEPLETED	0.002	DEPLETED	0.002	DEPLETED	0.002	DEPLETED	0.002	DEPLETED	0.002	DEPLETED	0.002	DEPLETED	0.002	DEPLETED	0.002	DEPLETED	0.002	DEPLETED	0.002	DEPLETED	0.002	DEPLETED	0.004	DEPLETED	0.002	DEPLETED	0.002	DEPLETED	0.002	DEPLETED	0.002	DEPLETED	0.002	DEPLETED	0.002
DNA	MULE-MuDR	Ricksha_c	0.002	DEPLETED	0.002	DEPLETED	0.002	DEPLETED	0.002	DEPLETED	0.002	DEPLETED	0.002	DEPLETED	0.002	DEPLETED	0.002	DEPLETED	0.002	DEPLETED	0.002	DEPLETED	0.002	DEPLETED	0.002	DEPLETED	0.002	DEPLETED	0.002	DEPLETED	0.002	DEPLETED	0.002	DEPLETED	0.002	DEPLETED	0.002	DEPLETED	0.002	DEPLETED	0.002	DEPLETED	0.002	DEPLETED	0.002	DEPLETED	0.002	DEPLETED	0.002
DNA	MULE-MuDR	tot	0.002	DEPLETED	0.002	DEPLETED	0.002	DEPLETED	0.002	DEPLETED	0.002	DEPLETED	0.002	DEPLETED	0.002	DEPLETED	0.002	DEPLETED	0.002	DEPLETED	0.002	DEPLETED	0.002	DEPLETED	0.002	DEPLETED	0.002	DEPLETED	0.002	DEPLETED	0.002	DEPLETED	0.002	DEPLETED	0.002	DEPLETED	0.002	DEPLETED	0.002	DEPLETED	0.002	DEPLETED	0.002	DEPLETED	0.002	DEPLETED	0.002	DEPLETED	0.002
DNA	Merlin	Merlin1_HS	0.848	DEPLETED	0.386	DEPLETED	0.622	DEPLETED	0.706	DEPLETED	0.88	ENRICHED	0.078	ENRICHED	0.496	ENRICHED	0.238	ENRICHED	0.092	ENRICHED	0.278	ENRICHED	0.076	ENRICHED	0.936	DEPLETED	0.836	ENRICHED	0.576	ENRICHED	0.73	ENRICHED	0.61	DEPLETED	0.93	DEPLETED	0.99	DEPLETED	0.508	DEPLETED	0.67	ENRICHED	0.704	ENRICHED	0.878	DEPLETED	0.608	DEPLETED	0.704
DNA	Merlin	tot	0.848	DEPLETED	0.386	DEPLETED	0.622	DEPLETED	0.706	DEPLETED	0.88	ENRICHED	0.078	ENRICHED	0.496	ENRICHED	0.238	ENRICHED	0.092	ENRICHED	0.278	ENRICHED	0.076	ENRICHED	0.936	DEPLETED	0.836	ENRICHED	0.576	ENRICHED	0.73	ENRICHED	0.61	DEPLETED	0.93	DEPLETED	0.99	DEPLETED	0.508	DEPLETED	0.67	ENRICHED	0.704	ENRICHED	0.878	DEPLETED	0.608	DEPLETED	0.704
DNA	PIF-Harbinger	Chompy-6_Croc	0.172	ENRICHED	0.18	ENRICHED	0.06	ENRICHED	0.046	ENRICHED	0.1	ENRICHED	0.216	ENRICHED	0.264	ENRICHED	0.222	ENRICHED	0.266	ENRICHED	0.252	ENRICHED	0.184	ENRICHED	0.176	ENRICHED	0.094	ENRICHED	0.246	ENRICHED	0.092	ENRICHED	0.026	ENRICHED	0.068	ENRICHED	0.078	ENRICHED	0.09	ENRICHED	0.126	ENRICHED	0.17	ENRICHED	0.122	ENRICHED	0.066	ENRICHED	0.196
DNA	PIF-Harbinger	Chompy-7_Croc	0.664	ENRICHED	0.356	ENRICHED	0.522	ENRICHED	0.208	ENRICHED	0.18	ENRICHED	0.138	ENRICHED	0.094	ENRICHED	0.182	ENRICHED	0.214	ENRICHED	0.398	ENRICHED	0.186	ENRICHED	0.204	ENRICHED	0.204	ENRICHED	0.168	ENRICHED	0.634	ENRICHED	0.472	ENRICHED	0.522	ENRICHED	0.314	ENRICHED	0.946	DEPLETED	0.204	ENRICHED	0.33	ENRICHED	0.102	ENRICHED	0.18	ENRICHED	0.768
DNA	PIF-Harbinger	tot	0.22	ENRICHED	0.092	ENRICHED	0.05	ENRICHED	0.012	ENRICHED	0.038	ENRICHED	0.062	ENRICHED	0.022	ENRICHED	0.052	ENRICHED	0.094	ENRICHED	0.156	ENRICHED	0.05	ENRICHED	0.014	ENRICHED	0.022	ENRICHED	0.074	ENRICHED	0.142	ENRICHED	0.01	ENRICHED	0.092	ENRICHED	0.058	ENRICHED	0.024	ENRICHED	0.044	ENRICHED	0.028	ENRICHED	0.018	ENRICHED	0.022	ENRICHED	0.486
DNA	PiggyBac	Looper	0.002	DEPLETED	0.482	DEPLETED	0.002	DEPLETED	0.002	DEPLETED	0.036	DEPLETED	0.002	DEPLETED	0.002	DEPLETED	0.002	DEPLETED	0.002	DEPLETED	0.002	DEPLETED	0.002	DEPLETED	0.002	DEPLETED	0.002	DEPLETED	0.002	DEPLETED	0.01	DEPLETED	0.002	DEPLETED	0.002	DEPLETED	0.002	DEPLETED	0.002	DEPLETED	0.012	DEPLETED	0.002	DEPLETED	0.002	DEPLETED	0.002	DEPLETED	0.332
DNA	PiggyBac	MER75	0.002	DEPLETED	0.002	DEPLETED	0.002	DEPLETED	0.002	DEPLETED	0.002	DEPLETED	0.002	DEPLETED	0.002	DEPLETED	0.002	DEPLETED	0.002	DEPLETED	0.002	DEPLETED	0.002	DEPLETED	0.002	DEPLETED	0.002	DEPLETED	0.002	DEPLETED	0.002	DEPLETED	0.002	DEPLETED	0.002	DEPLETED	0.002	DEPLETED	0.002	DEPLETED	0.002	DEPLETED	0.002	DEPLETED	0.002	DEPLETED	0.002	DEPLETED	0.002
DNA	PiggyBac	MER75A	0.67	DEPLETED	0.682	ENRICHED	0.838	ENRICHED	0.796	DEPLETED	0.446	DEPLETED	0.124	DEPLETED	0.838	DEPLETED	0.314	DEPLETED	0.348	DEPLETED	0.82	DEPLETED	0.212	DEPLETED	0.528	DEPLETED	0.64	DEPLETED	0.83	DEPLETED	0.518	DEPLETED	0.122	DEPLETED	0.754	DEPLETED	0.158	DEPLETED	0.592	DEPLETED	0.386	DEPLETED	0.776	DEPLETED	0.462	DEPLETED	0.324	DEPLETED	0.968
DNA	PiggyBac	MER75B	0.018	DEPLETED	0.428	DEPLETED	0.04	DEPLETED	0.144	DEPLETED	0.026	DEPLETED	0.046	DEPLETED	0.184	DEPLETED	0.14	DEPLETED	0.14	DEPLETED	0.308	DEPLETED	0.128	DEPLETED	0.02	DEPLETED	0.006	DEPLETED	0.006	DEPLETED	0.09	DEPLETED	0.036	DEPLETED	0.024	DEPLETED	0.016	DEPLETED	0.002	DEPLETED	0.03	DEPLETED	0.042	DEPLETED	0.058	DEPLETED	0.03	DEPLETED	0.218
DNA	PiggyBac	MER85	0.002	ENRICHED	0.066	ENRICHED	0.052	ENRICHED	0.002	ENRICHED	0.044	ENRICHED	0.032	ENRICHED	0.014	ENRICHED	0.058	ENRICHED	0.024	ENRICHED	0.006	ENRICHED	0.042	ENRICHED	0.156	ENRICHED	0.004	ENRICHED	0.356	ENRICHED	0.002	ENRICHED	0.01	ENRICHED	0.002	ENRICHED	0.002	ENRICHED	0.026	DEPLETED	0.002	ENRICHED	0.854	ENRICHED	0.004	ENRICHED	0.448	DEPLETED	0.39
DNA	PiggyBac	tot	0.002	DEPLETED	0.048	DEPLETED	0.002	DEPLETED	0.002	DEPLETED	0.004	DEPLETED	0.002	DEPLETED	0.002	DEPLETED	0.002	DEPLETED	0.002	DEPLETED	0.004	DEPLETED	0.002	DEPLETED	0.002	DEPLETED	0.002	DEPLETED	0.002	DEPLETED	0.022	DEPLETED	0.002	DEPLETED	0.766	DEPLETED	0.002	DEPLETED	0.002	DEPLETED	0.002	DEPLETED	0.002	DEPLETED	0.002	DEPLETED	0.002	DEPLETED	0.002
DNA	TcMar	DNA1_Mam	0.464	ENRICHED	0.328	ENRICHED	0.192	ENRICHED	0.344	ENRICHED	0.798	ENRICHED	0.598	ENRICHED	0.216	ENRICHED	0.742	ENRICHED	0.392	ENRICHED	0.982	ENRICHED	0.706	DEPLETED	0.976	ENRICHED	0.48	ENRICHED	0.552	DEPLETED	0.584	ENRICHED	0.554	ENRICHED	0.996	ENRICHED	0.972	DEPLETED	0.252	DEPLETED	0.42	ENRICHED	0.862	ENRICHED	0.48	ENRICHED	0.76	ENRICHED	0.608
DNA	TcMar	UCON44	0.978	ENRICHED	0.848	ENRICHED	0.03	ENRICHED	0.06	ENRICHED	0.28	ENRICHED	0.046	ENRICHED	0.036	ENRICHED	0.212	ENRICHED	0.01	ENRICHED	0.094	ENRICHED	0.194	ENRICHED	0.39	DEPLETED	0.34	ENRICHED	0.75	DEPLETED	0.016	ENRICHED	0.484	ENRICHED	0.346	ENRICHED	0.438	ENRICHED	0.346	DEPLETED	0.152	ENRICHED	0.916	ENRICHED	0.338	ENRICHED	0.29	DEPLETED	0.136
DNA	TcMar	X4a_DNA	0.008	ENRICHED	0.058	ENRICHED	0.004	ENRICHED	0.002	ENRICHED	0.004	ENRICHED	0.016	ENRICHED	0.024	ENRICHED	0.008	ENRICHED	0.012	ENRICHED	0.068	ENRICHED	0.042	ENRICHED	0.182	ENRICHED	0.002	ENRICHED	0.082	ENRICHED	0.002	ENRICHED	0.048	ENRICHED	0.026	ENRICHED	0.066	ENRICHED	0.97	DEPLETED	0.006	ENRICHED	0.012	ENRICHED	0.002	ENRICHED	0.222	ENRICHED	0.002
DNA	TcMar	X4b_DNA	0.002	ENRICHED	0.008	ENRICHED	0.002	ENRICHED	0.002	ENRICHED	0.002	ENRICHED	0.002	ENRICHED	0.002	ENRICHED	0.002	ENRICHED	0.002	ENRICHED	0.002	ENRICHED	0.004	ENRICHED	0.028	ENRICHED	0.004	ENRICHED	0.002	ENRICHED	0.002	ENRICHED	0.008	ENRICHED	0.002	ENRICHED	0.002	ENRICHED	0.666	ENRICHED	0.002	ENRICHED	0.038	ENRICHED	0.004	ENRICHED	0.018	ENRICHED	0.004
DNA	TcMar	X5a_DNA	0.004	ENRICHED	0.004	ENRICHED	0.002	ENRICHED	0.002	ENRICHED	0.004	ENRICHED	0.002	ENRICHED	0.002	ENRICHED	0.002	ENRICHED	0.002	ENRICHED	0.002	ENRICHED	0.006	ENRICHED	0.022	ENRICHED	0.002	ENRICHED	0.018	ENRICHED	0.002	ENRICHED	0.004	ENRICHED	0.002	ENRICHED	0.002	ENRICHED	0.06	ENRICHED	0.002	ENRICHED	0.014	ENRICHED	0.002	ENRICHED	0.004	ENRICHED	0.004
DNA	TcMar	tot	0.002	ENRICHED	0.002	ENRICHED	0.002	ENRICHED	0.002	ENRICHED	0.002	ENRICHED	0.002	ENRICHED	0.002	ENRICHED	0.002	ENRICHED	0.002	ENRICHED	0.002	ENRICHED	0.002	ENRICHED	0.048	ENRICHED	0.002	ENRICHED	0.004	ENRICHED	0.002	ENRICHED	0.002	ENRICHED	0.002	ENRICHED	0.002	ENRICHED	0.93	ENRICHED	0.002	ENRICHED	0.006	ENRICHED	0.002	ENRICHED	0.012	ENRICHED	0.002
DNA	TcMar-Mariner	HSMAR1	0.002	DEPLETED	0.002	DEPLETED	0.002	DEPLETED	0.002	DEPLETED	0.002	DEPLETED	0.002	DEPLETED	0.002	DEPLETED	0.002	DEPLETED	0.002	DEPLETED	0.002	DEPLETED	0.002	DEPLETED	0.002	DEPLETED	0.002	DEPLETED	0.002	DEPLETED	0.002	DEPLETED	0.002	DEPLETED	0.002	DEPLETED	0.002	DEPLETED	0.002	DEPLETED	0.002	DEPLETED	0.002	DEPLETED	0.002	DEPLETED	0.002	DEPLETED	0.002
DNA	TcMar-Mariner	HSMAR2	0.002	DEPLETED	0.002	DEPLETED	0.002	DEPLETED	0.002	DEPLETED	0.002	DEPLETED	0.002	DEPLETED	0.002	DEPLETED	0.002	DEPLETED	0.002	DEPLETED	0.002	DEPLETED	0.002	DEPLETED	0.002	DEPLETED	0.002	DEPLETED	0.002	DEPLETED	0.002	DEPLETED	0.002	DEPLETED	0.002	DEPLETED	0.002	DEPLETED	0.002	DEPLETED	0.002	DEPLETED	0.002	DEPLETED	0.002	DEPLETED	0.002	DEPLETED	0.002
DNA	TcMar-Mariner	MADE1	0.002	DEPLETED	0.002	DEPLETED	0.002	DEPLETED	0.002	DEPLETED	0.002	DEPLETED	0.002	DEPLETED	0.002	DEPLETED	0.002	DEPLETED	0.002	DEPLETED	0.002	DEPLETED	0.002	DEPLETED	0.002	DEPLETED	0.002	DEPLETED	0.002	DEPLETED	0.002	DEPLETED	0.002	DEPLETED	0.002	DEPLETED	0.002	DEPLETED	0.002	DEPLETED	0.002	DEPLETED	0.002	DEPLETED	0.002	DEPLETED	0.002	DEPLETED	0.002
DNA	TcMar-Mariner	MADE2	0.02	ENRICHED	0.704	ENRICHED	0.018	ENRICHED	0.002	ENRICHED	0.18	ENRICHED	0.046	ENRICHED	0.002	ENRICHED	0.06	ENRICHED	0.02	ENRICHED	0.1	ENRICHED	0.076	ENRICHED	0.412	ENRICHED	0.014	ENRICHED	0.076	ENRICHED	0.01	ENRICHED	0.212	ENRICHED	0.02	ENRICHED	0.08	ENRICHED	0.196	DEPLETED	0.092	ENRICHED	0.646	ENRICHED	0.018	ENRICHED	0.518	DEPLETED	0.992
DNA	TcMar-Mariner	MARNA	0.022	ENRICHED	0.97	ENRICHED	0.002	ENRICHED	0.002	ENRICHED	0.048	ENRICHED	0.722	ENRICHED	0.01	ENRICHED	0.136	ENRICHED	0.04	ENRICHED	0.418	ENRICHED	0.988	DEPLETED	0.534	DEPLETED	0.002	ENRICHED	0.434	DEPLETED	0.136	ENRICHED	0.594	DEPLETED	0.18	ENRICHED	0.812	DEPLETED	0.004	DEPLETED	0.194	ENRICHED	0.742	ENRICHED	0.02	ENRICHED	0.186	DEPLETED	0.068
DNA	TcMar-Mariner	UCON40	0.132	DEPLETED	0.04	DEPLETED	0.254	DEPLETED	0.192	DEPLETED	0.07	DEPLETED	0.852	DEPLETED	0.53	ENRICHED	0.394	DEPLETED	0.796	DEPLETED	0.884	ENRICHED	0.398	DEPLETED	0.048	DEPLETED	0.904	DEPLETED	0.084	DEPLETED	0.35	DEPLETED	0.35	DEPLETED	0.1	DEPLETED	0.094	DEPLETED	0.012	DEPLETED	0.166	DEPLETED	0.046	DEPLETED	0.188	DEPLETED	0.004	DEPLETED	0.478
DNA	TcMar-Mariner	tot	0.002	DEPLETED	0.002	DEPLETED	0.002	DEPLETED	0.002	DEPLETED	0.002	DEPLETED	0.002	DEPLETED	0.002	DEPLETED	0.002	DEPLETED	0.002	DEPLETED	0.002	DEPLETED	0.002	DEPLETED	0.002	DEPLETED	0.002	DEPLETED	0.002	DEPLETED	0.002	DEPLETED	0.002	DEPLETED	0.002	DEPLETED	0.002	DEPLETED	0.002	DEPLETED	0.002	DEPLETED	0.002	DEPLETED	0.002	DEPLETED	0.002	DEPLETED	0.002
DNA	TcMar-Pogo	MER132	0.026	DEPLETED	0.034	DEPLETED	0.196	DEPLETED	0.034	DEPLETED	0.09	DEPLETED	0.06	DEPLETED	0.136	DEPLETED	0.384	DEPLETED	0.502	DEPLETED	0.532	DEPLETED	0.21	DEPLETED	0.106	DEPLETED	0.69	DEPLETED	0.062	DEPLETED	0.006	DEPLETED	0.046	DEPLETED	0.074	DEPLETED	0.01	DEPLETED	0.51	DEPLETED	0.03	DEPLETED	0.078	DEPLETED	0.468	DEPLETED	0.25	DEPLETED	0.418
DNA	TcMar-Pogo	tot	0.026	DEPLETED	0.034	DEPLETED	0.196	DEPLETED	0.034	DEPLETED	0.09	DEPLETED	0.06	DEPLETED	0.136	DEPLETED	0.384	DEPLETED	0.502	DEPLETED	0.532	DEPLETED	0.21	DEPLETED	0.106	DEPLETED	0.69	DEPLETED	0.062	DEPLETED	0.006	DEPLETED	0.046	DEPLETED	0.074	DEPLETED	0.01	DEPLETED	0.51	DEPLETED	0.03	DEPLETED	0.078	DEPLETED	0.468	DEPLETED	0.25	DEPLETED	0.418
DNA	TcMar-Tc1	EutTc1-N1	0.34	DEPLETED	0.992	ENRICHED	0.454	DEPLETED	0.54	DEPLETED	0.852	DEPLETED	0.096	DEPLETED	0.304	DEPLETED	0.462	DEPLETED	0.348	DEPLETED	0.138	DEPLETED	0.474	DEPLETED	0.432	ENRICHED	0.286	DEPLETED	0.36	DEPLETED	0.298	DEPLETED	0.84	DEPLETED	0.814	DEPLETED	0.474	ENRICHED	0.194	DEPLETED	0.928	DEPLETED	0.638	DEPLETED	0.138	DEPLETED	0.37	DEPLETED	0.638
DNA	TcMar-Tc1	EutTc1-N2	0.006	DEPLETED	0.048	DEPLETED	0.21	DEPLETED	0.038	DEPLETED	0.91	DEPLETED	0.11	DEPLETED	0.034	DEPLETED	0.058	DEPLETED	0.05	DEPLETED	0.034	DEPLETED	0.154	DEPLETED	0.666	DEPLETED	0.362	DEPLETED	0.184	DEPLETED	0.002	DEPLETED	0.132	DEPLETED	0.014	DEPLETED	0.002	DEPLETED	0.002	DEPLETED	0.042	DEPLETED	0.26	DEPLETED	0.06	DEPLETED	0.07	DEPLETED	0.11
DNA	TcMar-Tc1	X32_DNA	0.002	ENRICHED	0.002	ENRICHED	0.002	ENRICHED	0.002	ENRICHED	0.002	ENRICHED	0.002	ENRICHED	0.002	ENRICHED	0.002	ENRICHED	0.004	ENRICHED	0.002	ENRICHED	0.006	ENRICHED	0.002	ENRICHED	0.002	ENRICHED	0.002	ENRICHED	0.002	ENRICHED	0.006	ENRICHED	0.002	ENRICHED	0.006	ENRICHED	0.19	DEPLETED	0.002	ENRICHED	0.028	ENRICHED	0.002	ENRICHED	0.006	ENRICHED	0.002
DNA	TcMar-Tc1	X33a_DNA	0.99	ENRICHED	0.25	DEPLETED	0.852	ENRICHED	0.536	ENRICHED	0.976	ENRICHED	0.822	DEPLETED	0.99	DEPLETED	0.23	DEPLETED	0.93	DEPLETED	0.536	DEPLETED	0.792	DEPLETED	0.642	DEPLETED	0.77	ENRICHED	0.33	DEPLETED	0.456	DEPLETED	0.122	DEPLETED	0.644	ENRICHED	0.384	DEPLETED	0.5	DEPLETED	0.49	DEPLETED	0.712	ENRICHED	0.522	DEPLETED	0.23	DEPLETED	0.618
DNA	TcMar-Tc1	tot	0.66	ENRICHED	0.486	ENRICHED	0.03	ENRICHED	0.226	ENRICHED	0.012	ENRICHED	0.292	ENRICHED	0.556	ENRICHED	0.512	ENRICHED	0.702	ENRICHED	0.898	DEPLETED	0.788	ENRICHED	0.088	ENRICHED	0.046	ENRICHED	0.27	ENRICHED	0.252	ENRICHED	0.932	DEPLETED	0.04	ENRICHED	0.822	DEPLETED	0.002	DEPLETED	0.184	ENRICHED	0.646	ENRICHED	0.57	ENRICHED	0.76	DEPLETED	0.306
DNA	TcMar-Tc2	Kanga1	0.002	DEPLETED	0.002	DEPLETED	0.002	DEPLETED	0.002	DEPLETED	0.002	DEPLETED	0.002	DEPLETED	0.002	DEPLETED	0.002	DEPLETED	0.002	DEPLETED	0.004	DEPLETED	0.002	DEPLETED	0.002	DEPLETED	0.002	DEPLETED	0.002	DEPLETED	0.002	DEPLETED	0.002	DEPLETED	0.002	DEPLETED	0.002	DEPLETED	0.002	DEPLETED	0.002	DEPLETED	0.002	DEPLETED	0.002	DEPLETED	0.002	DEPLETED	0.002
DNA	TcMar-Tc2	Kanga11a	0.004	DEPLETED	0.102	DEPLETED	0.004	DEPLETED	0.004	DEPLETED	0.018	DEPLETED	0.012	DEPLETED	0.002	DEPLETED	0.016	DEPLETED	0.018	DEPLETED	0.002	DEPLETED	0.004	DEPLETED	0.002	DEPLETED	0.024	DEPLETED	0.002	DEPLETED	0.002	DEPLETED	0.002	DEPLETED	0.002	DEPLETED	0.002	DEPLETED	0.002	DEPLETED	0.002	DEPLETED	0.002	DEPLETED	0.002	DEPLETED	0.002	DEPLETED	0.004
DNA	TcMar-Tc2	Kanga1a	0.002	DEPLETED	0.002	DEPLETED	0.002	DEPLETED	0.002	DEPLETED	0.002	DEPLETED	0.002	DEPLETED	0.002	DEPLETED	0.002	DEPLETED	0.002	DEPLETED	0.002	DEPLETED	0.002	DEPLETED	0.002	DEPLETED	0.002	DEPLETED	0.002	DEPLETED	0.002	DEPLETED	0.002	DEPLETED	0.002	DEPLETED	0.002	DEPLETED	0.002	DEPLETED	0.002	DEPLETED	0.002	DEPLETED	0.002	DEPLETED	0.002	DEPLETED	0.002
DNA	TcMar-Tc2	Kanga1b	0.002	DEPLETED	0.002	DEPLETED	0.002	DEPLETED	0.002	DEPLETED	0.002	DEPLETED	0.002	DEPLETED	0.004	DEPLETED	0.002	DEPLETED	0.002	DEPLETED	0.002	DEPLETED	0.002	DEPLETED	0.002	DEPLETED	0.008	DEPLETED	0.002	DEPLETED	0.002	DEPLETED	0.002	DEPLETED	0.002	DEPLETED	0.002	DEPLETED	0.004	DEPLETED	0.002	DEPLETED	0.006	DEPLETED	0.004	DEPLETED	0.002	DEPLETED	0.032
DNA	TcMar-Tc2	Kanga1c	0.332	ENRICHED	0.66	ENRICHED	0.818	DEPLETED	0.296	ENRICHED	0.308	DEPLETED	0.958	ENRICHED	0.974	ENRICHED	0.89	DEPLETED	0.56	DEPLETED	0.624	DEPLETED	0.986	ENRICHED	0.186	DEPLETED	0.916	DEPLETED	1.002	ENRICHED	1	DEPLETED	0.414	DEPLETED	0.434	DEPLETED	0.672	DEPLETED	0.004	DEPLETED	0.478	ENRICHED	0.044	DEPLETED	0.54	DEPLETED	0.022	DEPLETED	0.616
DNA	TcMar-Tc2	Kanga1d	0.002	DEPLETED	0.002	DEPLETED	0.002	DEPLETED	0.002	DEPLETED	0.002	DEPLETED	0.002	DEPLETED	0.002	DEPLETED	0.002	DEPLETED	0.002	DEPLETED	0.002	DEPLETED	0.002	DEPLETED	0.002	DEPLETED	0.002	DEPLETED	0.002	DEPLETED	0.002	DEPLETED	0.002	DEPLETED	0.002	DEPLETED	0.002	DEPLETED	0.002	DEPLETED	0.002	DEPLETED	0.002	DEPLETED	0.002	DEPLETED	0.002	DEPLETED	0.002
DNA	TcMar-Tc2	Kanga2_a	0.002	DEPLETED	0.002	DEPLETED	0.002	DEPLETED	0.002	DEPLETED	0.002	DEPLETED	0.002	DEPLETED	0.002	DEPLETED	0.002	DEPLETED	0.002	DEPLETED	0.002	DEPLETED	0.002	DEPLETED	0.002	DEPLETED	0.002	DEPLETED	0.002	DEPLETED	0.002	DEPLETED	0.002	DEPLETED	0.002	DEPLETED	0.002	DEPLETED	0.002	DEPLETED	0.002	DEPLETED	0.002	DEPLETED	0.002	DEPLETED	0.002	DEPLETED	0.006
DNA	TcMar-Tc2	MER104	0.002	ENRICHED	0.002	ENRICHED	0.002	ENRICHED	0.002	ENRICHED	0.002	ENRICHED	0.002	ENRICHED	0.002	ENRICHED	0.002	ENRICHED	0.002	ENRICHED	0.002	ENRICHED	0.002	ENRICHED	0.002	ENRICHED	0.002	ENRICHED	0.002	ENRICHED	0.002	ENRICHED	0.002	ENRICHED	0.002	ENRICHED	0.002	ENRICHED	0.348	DEPLETED	0.002	ENRICHED	0.002	ENRICHED	0.002	ENRICHED	0.002	ENRICHED	0.002
DNA	TcMar-Tc2	tot	0.002	DEPLETED	0.002	DEPLETED	0.002	DEPLETED	0.002	DEPLETED	0.002	DEPLETED	0.002	DEPLETED	0.002	DEPLETED	0.002	DEPLETED	0.002	DEPLETED	0.002	DEPLETED	0.002	DEPLETED	0.002	DEPLETED	0.002	DEPLETED	0.002	DEPLETED	0.002	DEPLETED	0.002	DEPLETED	0.002	DEPLETED	0.002	DEPLETED	0.002	DEPLETED	0.002	DEPLETED	0.002	DEPLETED	0.002	DEPLETED	0.002	DEPLETED	0.002
DNA	TcMar-Tigger	MARE10	0.214	DEPLETED	0.142	DEPLETED	0.862	ENRICHED	0.27	DEPLETED	0.204	DEPLETED	0.66	ENRICHED	0.568	ENRICHED	0.508	ENRICHED	0.576	DEPLETED	0.96	DEPLETED	0.63	DEPLETED	0.166	DEPLETED	0.68	ENRICHED	0.012	DEPLETED	0.868	DEPLETED	0.294	DEPLETED	0.308	DEPLETED	0.282	DEPLETED	0.982	DEPLETED	0.79	DEPLETED	0.488	ENRICHED	0.846	DEPLETED	0.016	DEPLETED	0.236
DNA	TcMar-Tigger	MER127	0.02	DEPLETED	0.002	DEPLETED	0.006	DEPLETED	0.002	DEPLETED	0.002	DEPLETED	0.006	DEPLETED	0.03	DEPLETED	0.014	DEPLETED	0.052	DEPLETED	0.002	DEPLETED	0.038	DEPLETED	0.002	DEPLETED	0.46	DEPLETED	0.044	DEPLETED	0.01	DEPLETED	0.012	DEPLETED	0.014	DEPLETED	0.006	DEPLETED	0.116	DEPLETED	0.002	DEPLETED	0.032	DEPLETED	0.004	DEPLETED	0.004	DEPLETED	0.006
DNA	TcMar-Tigger	MER2	0.042	DEPLETED	0.026	ENRICHED	0.064	DEPLETED	0.188	DEPLETED	0.782	ENRICHED	0.46	DEPLETED	0.142	DEPLETED	0.388	DEPLETED	0.058	DEPLETED	0.13	DEPLETED	0.014	DEPLETED	0.026	DEPLETED	0.626	DEPLETED	0.002	DEPLETED	0.694	DEPLETED	0.006	DEPLETED	0.368	DEPLETED	0.002	DEPLETED	0.002	DEPLETED	0.59	ENRICHED	0.002	DEPLETED	0.054	DEPLETED	0.002	DEPLETED	0.158
DNA	TcMar-Tigger	MER2B	0.336	ENRICHED	0.034	ENRICHED	0.234	ENRICHED	0.012	ENRICHED	0.438	ENRICHED	0.38	ENRICHED	0.434	ENRICHED	0.28	ENRICHED	0.178	ENRICHED	0.184	ENRICHED	0.628	ENRICHED	0.688	ENRICHED	0.158	ENRICHED	0.786	DEPLETED	0.066	ENRICHED	0.086	ENRICHED	0.056	ENRICHED	0.912	DEPLETED	0.002	DEPLETED	0.136	ENRICHED	0.128	DEPLETED	0.316	ENRICHED	0.234	DEPLETED	0.222
DNA	TcMar-Tigger	MER44A	0.102	DEPLETED	0.674	ENRICHED	0.932	DEPLETED	0.442	DEPLETED	0.494	DEPLETED	0.276	DEPLETED	0.208	DEPLETED	0.166	DEPLETED	0.034	DEPLETED	0.156	DEPLETED	0.26	DEPLETED	0.096	DEPLETED	0.5	ENRICHED	0.008	DEPLETED	0.35	DEPLETED	0.06	DEPLETED	0.242	DEPLETED	0.002	DEPLETED	0.002	DEPLETED	0.786	ENRICHED	0.008	DEPLETED	0.104	DEPLETED	0.002	DEPLETED	0.002
DNA	TcMar-Tigger	MER44B	0.002	DEPLETED	0.002	DEPLETED	0.002	DEPLETED	0.002	DEPLETED	0.002	DEPLETED	0.002	DEPLETED	0.002	DEPLETED	0.002	DEPLETED	0.002	DEPLETED	0.002	DEPLETED	0.002	DEPLETED	0.002	DEPLETED	0.002	DEPLETED	0.002	DEPLETED	0.002	DEPLETED	0.002	DEPLETED	0.002	DEPLETED	0.002	DEPLETED	0.002	DEPLETED	0.002	DEPLETED	0.002	DEPLETED	0.002	DEPLETED	0.002	DEPLETED	0.002
DNA	TcMar-Tigger	MER44C	0.002	DEPLETED	0.004	DEPLETED	0.002	DEPLETED	0.002	DEPLETED	0.002	DEPLETED	0.15	DEPLETED	0.006	DEPLETED	0.142	DEPLETED	0.29	DEPLETED	0.678	DEPLETED	0.002	DEPLETED	0.002	DEPLETED	0.006	DEPLETED	0.002	DEPLETED	0.002	DEPLETED	0.002	DEPLETED	0.004	DEPLETED	0.002	DEPLETED	0.002	DEPLETED	0.05	DEPLETED	0.002	DEPLETED	0.002	DEPLETED	0.002	DEPLETED	0.428
DNA	TcMar-Tigger	MER44D	0.002	DEPLETED	0.002	DEPLETED	0.002	DEPLETED	0.002	DEPLETED	0.002	DEPLETED	0.002	DEPLETED	0.002	DEPLETED	0.002	DEPLETED	0.002	DEPLETED	0.002	DEPLETED	0.002	DEPLETED	0.002	DEPLETED	0.002	DEPLETED	0.002	DEPLETED	0.002	DEPLETED	0.002	DEPLETED	0.002	DEPLETED	0.002	DEPLETED	0.002	DEPLETED	0.002	DEPLETED	0.002	DEPLETED	0.002	DEPLETED	0.002	DEPLETED	0.002
DNA	TcMar-Tigger	MER46C	0.002	ENRICHED	0.026	ENRICHED	0.002	ENRICHED	0.01	ENRICHED	0.002	ENRICHED	0.002	ENRICHED	0.002	ENRICHED	0.002	ENRICHED	0.002	ENRICHED	0.004	ENRICHED	0.026	ENRICHED	0.002	ENRICHED	0.002	ENRICHED	0.038	ENRICHED	0.01	ENRICHED	0.22	ENRICHED	0.004	ENRICHED	0.046	ENRICHED	0.08	DEPLETED	0.004	ENRICHED	0.022	ENRICHED	0.002	ENRICHED	0.162	ENRICHED	0.002
DNA	TcMar-Tigger	MER47A	0.002	DEPLETED	0.004	DEPLETED	0.002	DEPLETED	0.008	DEPLETED	0.002	DEPLETED	0.004	DEPLETED	0.002	DEPLETED	0.002	DEPLETED	0.01	DEPLETED	0.002	DEPLETED	0.002	DEPLETED	0.002	DEPLETED	0.054	DEPLETED	0.002	DEPLETED	0.004	DEPLETED	0.002	DEPLETED	0.002	DEPLETED	0.002	DEPLETED	0.002	DEPLETED	0.006	DEPLETED	0.002	DEPLETED	0.002	DEPLETED	0.002	DEPLETED	0.026
DNA	TcMar-Tigger	MER47B	0.006	DEPLETED	0.026	DEPLETED	0.092	DEPLETED	0.634	DEPLETED	0.616	DEPLETED	0.106	DEPLETED	0.336	DEPLETED	0.366	DEPLETED	0.04	DEPLETED	0.042	DEPLETED	0.402	DEPLETED	0.004	DEPLETED	0.022	DEPLETED	0.002	DEPLETED	0.04	DEPLETED	0.004	DEPLETED	0.028	DEPLETED	0.148	DEPLETED	0.02	DEPLETED	0.138	DEPLETED	0.028	DEPLETED	0.034	DEPLETED	0.002	DEPLETED	0.034
DNA	TcMar-Tigger	MER47C	0.646	ENRICHED	0.23	ENRICHED	0.206	ENRICHED	0.46	ENRICHED	0.478	ENRICHED	0.462	ENRICHED	0.858	ENRICHED	0.312	ENRICHED	0.634	ENRICHED	0.608	ENRICHED	0.95	DEPLETED	0.122	ENRICHED	0.054	ENRICHED	0.322	ENRICHED	0.108	ENRICHED	0.844	ENRICHED	0.124	ENRICHED	0.4	ENRICHED	0.314	DEPLETED	0.05	ENRICHED	0.076	ENRICHED	0.136	ENRICHED	0.65	DEPLETED	0.726
DNA	TcMar-Tigger	MER6	0.002	DEPLETED	0.002	DEPLETED	0.002	DEPLETED	0.002	DEPLETED	0.002	DEPLETED	0.002	DEPLETED	0.002	DEPLETED	0.002	DEPLETED	0.002	DEPLETED	0.002	DEPLETED	0.002	DEPLETED	0.002	DEPLETED	0.002	DEPLETED	0.002	DEPLETED	0.002	DEPLETED	0.002	DEPLETED	0.002	DEPLETED	0.002	DEPLETED	0.002	DEPLETED	0.002	DEPLETED	0.002	DEPLETED	0.002	DEPLETED	0.002	DEPLETED	0.002
DNA	TcMar-Tigger	MER6A	0.002	DEPLETED	0.002	DEPLETED	0.002	DEPLETED	0.002	DEPLETED	0.018	DEPLETED	0.002	DEPLETED	0.002	DEPLETED	0.002	DEPLETED	0.002	DEPLETED	0.002	DEPLETED	0.002	DEPLETED	0.002	DEPLETED	0.002	DEPLETED	0.008	DEPLETED	0.004	DEPLETED	0.004	DEPLETED	0.006	DEPLETED	0.208	DEPLETED	0.002	DEPLETED	0.002	DEPLETED	0.002	DEPLETED	0.002	DEPLETED	0.002	DEPLETED	0.002
DNA	TcMar-Tigger	MER6B	0.042	ENRICHED	0.002	ENRICHED	0.012	ENRICHED	0.01	ENRICHED	0.004	ENRICHED	0.004	ENRICHED	0.006	ENRICHED	0.006	ENRICHED	0.116	ENRICHED	0.002	ENRICHED	0.02	ENRICHED	0.026	ENRICHED	0.002	ENRICHED	0.006	ENRICHED	0.122	ENRICHED	0.022	ENRICHED	0.004	ENRICHED	0.038	ENRICHED	0.002	DEPLETED	0.002	ENRICHED	0.098	ENRICHED	0.004	ENRICHED	0.292	ENRICHED	0.002
DNA	TcMar-Tigger	MER6C	0.292	DEPLETED	0.206	DEPLETED	0.122	DEPLETED	0.598	ENRICHED	0.34	DEPLETED	0.416	DEPLETED	0.624	DEPLETED	0.428	DEPLETED	0.668	DEPLETED	0.618	DEPLETED	0.202	DEPLETED	0.628	DEPLETED	0.26	DEPLETED	0.288	DEPLETED	0.48	DEPLETED	0.292	DEPLETED	0.55	ENRICHED	0.466	DEPLETED	0.002	DEPLETED	0.334	DEPLETED	0.244	DEPLETED	0.074	DEPLETED	0.036	DEPLETED	0.696
DNA	TcMar-Tigger	MER8	0.014	ENRICHED	0.004	ENRICHED	0.02	ENRICHED	0.002	ENRICHED	0.002	ENRICHED	0.01	ENRICHED	0.272	ENRICHED	0.038	ENRICHED	0.022	ENRICHED	0.032	ENRICHED	0.05	ENRICHED	0.248	ENRICHED	0.004	ENRICHED	0.08	ENRICHED	0.002	ENRICHED	0.012	ENRICHED	0.002	ENRICHED	0.004	ENRICHED	0.002	DEPLETED	0.002	ENRICHED	0.792	DEPLETED	0.014	ENRICHED	0.924	DEPLETED	0.004
DNA	TcMar-Tigger	MERX	0.002	DEPLETED	0.012	DEPLETED	0.002	DEPLETED	0.086	DEPLETED	0.006	DEPLETED	0.01	DEPLETED	0.016	DEPLETED	0.11	DEPLETED	0.004	DEPLETED	0.022	DEPLETED	0.002	DEPLETED	0.01	DEPLETED	0.018	DEPLETED	0.004	DEPLETED	0.002	DEPLETED	0.01	DEPLETED	0.014	DEPLETED	0.01	DEPLETED	0.002	DEPLETED	0.02	DEPLETED	0.004	DEPLETED	0.026	DEPLETED	0.002	DEPLETED	0.01
DNA	TcMar-Tigger	MamRep137	0.116	ENRICHED	0.898	ENRICHED	0.236	ENRICHED	0.176	ENRICHED	0.732	DEPLETED	0.028	ENRICHED	0.11	ENRICHED	0.078	ENRICHED	0.214	ENRICHED	0.2	ENRICHED	0.884	ENRICHED	0.62	ENRICHED	0.14	ENRICHED	0.466	ENRICHED	0.172	ENRICHED	0.864	ENRICHED	0.114	ENRICHED	0.464	DEPLETED	0.004	DEPLETED	0.446	ENRICHED	0.662	ENRICHED	0.652	ENRICHED	0.04	DEPLETED	0.126
DNA	TcMar-Tigger	MamRep434	0.404	ENRICHED	0.002	DEPLETED	0.886	DEPLETED	0.536	ENRICHED	0.284	DEPLETED	0.442	DEPLETED	0.512	ENRICHED	0.8	DEPLETED	0.456	ENRICHED	0.678	DEPLETED	0.02	DEPLETED	0.006	DEPLETED	0.2	ENRICHED	0.008	DEPLETED	0.776	ENRICHED	0.014	DEPLETED	0.946	ENRICHED	0.176	DEPLETED	0.69	ENRICHED	0.098	DEPLETED	0.51	DEPLETED	0.898	ENRICHED	0.008	DEPLETED	0.002
DNA	TcMar-Tigger	Tigger1	0.002	DEPLETED	0.002	DEPLETED	0.002	DEPLETED	0.002	DEPLETED	0.002	DEPLETED	0.002	DEPLETED	0.002	DEPLETED	0.002	DEPLETED	0.002	DEPLETED	0.002	DEPLETED	0.002	DEPLETED	0.002	DEPLETED	0.002	DEPLETED	0.002	DEPLETED	0.002	DEPLETED	0.002	DEPLETED	0.002	DEPLETED	0.002	DEPLETED	0.002	DEPLETED	0.002	DEPLETED	0.002	DEPLETED	0.002	DEPLETED	0.002	DEPLETED	0.002
DNA	TcMar-Tigger	Tigger10	0.002	ENRICHED	0.016	ENRICHED	0.016	ENRICHED	0.002	ENRICHED	0.008	ENRICHED	0.006	ENRICHED	0.004	ENRICHED	0.004	ENRICHED	0.004	ENRICHED	0.002	ENRICHED	0.012	ENRICHED	0.534	DEPLETED	0.002	ENRICHED	0.926	ENRICHED	0.002	ENRICHED	0.058	ENRICHED	0.002	ENRICHED	0.122	ENRICHED	0.016	DEPLETED	0.002	ENRICHED	0.88	ENRICHED	0.016	ENRICHED	0.37	DEPLETED	0.002
DNA	TcMar-Tigger	Tigger11a	0.45	DEPLETED	0.71	DEPLETED	0.274	DEPLETED	0.26	DEPLETED	0.958	DEPLETED	0.488	DEPLETED	0.224	DEPLETED	0.34	DEPLETED	0.476	DEPLETED	0.466	DEPLETED	0.282	DEPLETED	0.598	DEPLETED	0.196	DEPLETED	0.086	DEPLETED	0.63	DEPLETED	0.008	DEPLETED	0.41	DEPLETED	0.014	DEPLETED	0.002	DEPLETED	0.57	DEPLETED	0.856	DEPLETED	0.494	DEPLETED	0.02	DEPLETED	0.546
DNA	TcMar-Tigger	Tigger12	0.004	ENRICHED	0.016	ENRICHED	0.004	ENRICHED	0.002	ENRICHED	0.006	ENRICHED	0.012	ENRICHED	0.006	ENRICHED	0.002	ENRICHED	0.002	ENRICHED	0.002	ENRICHED	0.004	ENRICHED	0.108	ENRICHED	0.018	ENRICHED	0.076	ENRICHED	0.006	ENRICHED	0.018	ENRICHED	0.004	ENRICHED	0.032	ENRICHED	0.138	DEPLETED	0.01	ENRICHED	0.3	ENRICHED	0.008	ENRICHED	0.31	ENRICHED	0.004
DNA	TcMar-Tigger	Tigger12A	0.314	ENRICHED	0.304	ENRICHED	0.102	ENRICHED	0.222	ENRICHED	0.336	ENRICHED	0.022	ENRICHED	0.004	ENRICHED	0.014	ENRICHED	0.016	ENRICHED	0.008	ENRICHED	0.012	ENRICHED	0.868	ENRICHED	0.036	ENRICHED	0.834	ENRICHED	0.076	ENRICHED	0.414	ENRICHED	0.092	ENRICHED	0.45	DEPLETED	0.002	DEPLETED	0.014	ENRICHED	0.728	DEPLETED	0.17	ENRICHED	0.896	DEPLETED	0.438
DNA	TcMar-Tigger	Tigger12c	0.002	ENRICHED	0.012	ENRICHED	0.002	ENRICHED	0.002	ENRICHED	0.002	ENRICHED	0.002	ENRICHED	0.008	ENRICHED	0.002	ENRICHED	0.006	ENRICHED	0.004	ENRICHED	0.052	ENRICHED	0.028	ENRICHED	0.002	ENRICHED	0.034	ENRICHED	0.002	ENRICHED	0.018	ENRICHED	0.002	ENRICHED	0.004	ENRICHED	0.96	DEPLETED	0.002	ENRICHED	0.018	ENRICHED	0.026	ENRICHED	0.018	ENRICHED	0.03
DNA	TcMar-Tigger	Tigger13a	0.002	DEPLETED	0.002	DEPLETED	0.002	DEPLETED	0.002	DEPLETED	0.002	DEPLETED	0.002	DEPLETED	0.002	DEPLETED	0.002	DEPLETED	0.002	DEPLETED	0.002	DEPLETED	0.002	DEPLETED	0.002	DEPLETED	0.002	DEPLETED	0.002	DEPLETED	0.002	DEPLETED	0.002	DEPLETED	0.002	DEPLETED	0.002	DEPLETED	0.002	DEPLETED	0.002	DEPLETED	0.002	DEPLETED	0.002	DEPLETED	0.002	DEPLETED	0.002
DNA	TcMar-Tigger	Tigger14a	0.022	ENRICHED	0.452	DEPLETED	0.894	DEPLETED	0.006	ENRICHED	0.05	ENRICHED	0.006	ENRICHED	0.006	ENRICHED	0.046	ENRICHED	0.05	ENRICHED	0.09	ENRICHED	0.434	ENRICHED	0.542	DEPLETED	0.112	ENRICHED	0.612	ENRICHED	0.026	ENRICHED	0.254	DEPLETED	0.06	ENRICHED	0.858	DEPLETED	0.016	DEPLETED	0.782	ENRICHED	0.638	DEPLETED	0.748	ENRICHED	0.354	DEPLETED	0.954
DNA	TcMar-Tigger	Tigger15a	0.002	ENRICHED	0.002	ENRICHED	0.002	ENRICHED	0.002	ENRICHED	0.002	ENRICHED	0.002	ENRICHED	0.002	ENRICHED	0.002	ENRICHED	0.002	ENRICHED	0.002	ENRICHED	0.002	ENRICHED	0.002	ENRICHED	0.002	ENRICHED	0.002	ENRICHED	0.002	ENRICHED	0.002	ENRICHED	0.002	ENRICHED	0.002	ENRICHED	0.222	ENRICHED	0.002	ENRICHED	0.002	ENRICHED	0.002	ENRICHED	0.008	ENRICHED	0.002
DNA	TcMar-Tigger	Tigger16a	0.002	ENRICHED	0.006	ENRICHED	0.002	ENRICHED	0.002	ENRICHED	0.002	ENRICHED	0.002	ENRICHED	0.002	ENRICHED	0.002	ENRICHED	0.002	ENRICHED	0.002	ENRICHED	0.002	ENRICHED	0.078	ENRICHED	0.002	ENRICHED	0.002	ENRICHED	0.002	ENRICHED	0.002	ENRICHED	0.002	ENRICHED	0.002	ENRICHED	0.04	ENRICHED	0.002	ENRICHED	0.002	ENRICHED	0.002	ENRICHED	0.262	ENRICHED	0.002
DNA	TcMar-Tigger	Tigger16b	0.002	ENRICHED	0.002	ENRICHED	0.002	ENRICHED	0.002	ENRICHED	0.002	ENRICHED	0.002	ENRICHED	0.002	ENRICHED	0.002	ENRICHED	0.002	ENRICHED	0.002	ENRICHED	0.002	ENRICHED	0.002	ENRICHED	0.002	ENRICHED	0.002	ENRICHED	0.002	ENRICHED	0.002	ENRICHED	0.002	ENRICHED	0.002	ENRICHED	0.002	ENRICHED	0.002	ENRICHED	0.002	ENRICHED	0.002	ENRICHED	0.002	ENRICHED	0.002
DNA	TcMar-Tigger	Tigger17	0.732	ENRICHED	0.894	ENRICHED	0.516	ENRICHED	0.196	ENRICHED	0.606	ENRICHED	0.912	ENRICHED	0.156	DEPLETED	0.624	DEPLETED	0.082	DEPLETED	0.2	DEPLETED	0.682	DEPLETED	0.622	DEPLETED	0.89	ENRICHED	0.136	DEPLETED	0.696	DEPLETED	0.85	DEPLETED	0.516	ENRICHED	0.99	ENRICHED	0.948	DEPLETED	0.696	DEPLETED	0.886	ENRICHED	0.872	ENRICHED	0.518	DEPLETED	0.982
DNA	TcMar-Tigger	Tigger17a	0.002	DEPLETED	0.002	DEPLETED	0.002	DEPLETED	0.002	DEPLETED	0.002	DEPLETED	0.004	DEPLETED	0.002	DEPLETED	0.006	DEPLETED	0.002	DEPLETED	0.004	DEPLETED	0.002	DEPLETED	0.002	DEPLETED	0.002	DEPLETED	0.002	DEPLETED	0.002	DEPLETED	0.002	DEPLETED	0.002	DEPLETED	0.002	DEPLETED	0.002	DEPLETED	0.002	DEPLETED	0.002	DEPLETED	0.002	DEPLETED	0.002	DEPLETED	0.064
DNA	TcMar-Tigger	Tigger17b	0.002	DEPLETED	0.002	DEPLETED	0.002	DEPLETED	0.002	DEPLETED	0.002	DEPLETED	0.004	DEPLETED	0.002	DEPLETED	0.002	DEPLETED	0.002	DEPLETED	0.002	DEPLETED	0.002	DEPLETED	0.002	DEPLETED	0.002	DEPLETED	0.002	DEPLETED	0.002	DEPLETED	0.002	DEPLETED	0.002	DEPLETED	0.002	DEPLETED	0.002	DEPLETED	0.004	DEPLETED	0.002	DEPLETED	0.002	DEPLETED	0.006	DEPLETED	0.002
DNA	TcMar-Tigger	Tigger17c	0.002	DEPLETED	0.02	DEPLETED	0.002	DEPLETED	0.002	DEPLETED	0.072	DEPLETED	0.014	DEPLETED	0.038	DEPLETED	0.198	DEPLETED	0.006	DEPLETED	0.012	DEPLETED	0.012	DEPLETED	0.008	DEPLETED	0.002	DEPLETED	0.004	DEPLETED	0.002	DEPLETED	0.008	DEPLETED	0.002	DEPLETED	0.018	DEPLETED	0.002	DEPLETED	0.014	DEPLETED	0.608	DEPLETED	0.012	DEPLETED	0.012	DEPLETED	0.142
DNA	TcMar-Tigger	Tigger17d	0.066	DEPLETED	0.96	DEPLETED	0.726	DEPLETED	0.626	DEPLETED	0.12	ENRICHED	0.766	DEPLETED	0.252	DEPLETED	0.264	DEPLETED	0.902	DEPLETED	0.686	DEPLETED	0.594	DEPLETED	0.286	DEPLETED	0.338	DEPLETED	0.484	DEPLETED	0.304	DEPLETED	0.832	DEPLETED	0.44	DEPLETED	0.766	ENRICHED	0.016	DEPLETED	0.944	DEPLETED	0.206	DEPLETED	0.65	DEPLETED	0.568	DEPLETED	0.366
DNA	TcMar-Tigger	Tigger18a	0.002	DEPLETED	0.002	DEPLETED	0.002	DEPLETED	0.002	DEPLETED	0.002	DEPLETED	0.002	DEPLETED	0.002	DEPLETED	0.002	DEPLETED	0.002	DEPLETED	0.002	DEPLETED	0.002	DEPLETED	0.002	DEPLETED	0.002	DEPLETED	0.002	DEPLETED	0.002	DEPLETED	0.002	DEPLETED	0.002	DEPLETED	0.002	DEPLETED	0.002	DEPLETED	0.002	DEPLETED	0.002	DEPLETED	0.002	DEPLETED	0.002	DEPLETED	0.066
DNA	TcMar-Tigger	Tigger19a	0.002	ENRICHED	0.002	ENRICHED	0.002	ENRICHED	0.002	ENRICHED	0.002	ENRICHED	0.002	ENRICHED	0.002	ENRICHED	0.002	ENRICHED	0.002	ENRICHED	0.002	ENRICHED	0.002	ENRICHED	0.002	ENRICHED	0.002	ENRICHED	0.002	ENRICHED	0.002	ENRICHED	0.002	ENRICHED	0.002	ENRICHED	0.002	ENRICHED	0.002	ENRICHED	0.002	ENRICHED	0.002	ENRICHED	0.002	ENRICHED	0.002	ENRICHED	0.002
DNA	TcMar-Tigger	Tigger19b	0.002	ENRICHED	0.002	ENRICHED	0.002	ENRICHED	0.002	ENRICHED	0.002	ENRICHED	0.002	ENRICHED	0.002	ENRICHED	0.002	ENRICHED	0.002	ENRICHED	0.002	ENRICHED	0.002	ENRICHED	0.002	ENRICHED	0.002	ENRICHED	0.002	ENRICHED	0.002	ENRICHED	0.002	ENRICHED	0.002	ENRICHED	0.002	ENRICHED	0.002	ENRICHED	0.002	ENRICHED	0.002	ENRICHED	0.002	ENRICHED	0.002	ENRICHED	0.002
DNA	TcMar-Tigger	Tigger1a_Art	0.002	DEPLETED	0.002	DEPLETED	0.002	DEPLETED	0.002	DEPLETED	0.002	DEPLETED	0.002	DEPLETED	0.002	DEPLETED	0.006	DEPLETED	0.002	DEPLETED	0.002	DEPLETED	0.002	DEPLETED	0.01	DEPLETED	0.004	DEPLETED	0.002	DEPLETED	0.002	DEPLETED	0.002	DEPLETED	0.002	DEPLETED	0.002	DEPLETED	0.002	DEPLETED	0.002	DEPLETED	0.002	DEPLETED	0.002	DEPLETED	0.002	DEPLETED	0.002
DNA	TcMar-Tigger	Tigger1a_Mars	0.416	DEPLETED	0.12	ENRICHED	0.432	DEPLETED	0.03	DEPLETED	0.05	DEPLETED	0.248	DEPLETED	0.17	DEPLETED	0.444	DEPLETED	0.318	DEPLETED	0.222	DEPLETED	0.02	DEPLETED	0.4	DEPLETED	0.04	DEPLETED	0.772	ENRICHED	0.122	DEPLETED	0.826	DEPLETED	0.042	DEPLETED	0.046	DEPLETED	0.492	DEPLETED	0.87	ENRICHED	0.468	DEPLETED	0.074	DEPLETED	0.346	DEPLETED	0.24
DNA	TcMar-Tigger	Tigger2	0.002	DEPLETED	0.002	DEPLETED	0.002	DEPLETED	0.002	DEPLETED	0.002	DEPLETED	0.002	DEPLETED	0.002	DEPLETED	0.002	DEPLETED	0.002	DEPLETED	0.002	DEPLETED	0.002	DEPLETED	0.002	DEPLETED	0.002	DEPLETED	0.002	DEPLETED	0.002	DEPLETED	0.002	DEPLETED	0.002	DEPLETED	0.002	DEPLETED	0.002	DEPLETED	0.002	DEPLETED	0.002	DEPLETED	0.002	DEPLETED	0.002	DEPLETED	0.002
DNA	TcMar-Tigger	Tigger20a	0.002	DEPLETED	0.002	DEPLETED	0.002	DEPLETED	0.002	DEPLETED	0.002	DEPLETED	0.002	DEPLETED	0.002	DEPLETED	0.008	DEPLETED	0.002	DEPLETED	0.002	DEPLETED	0.002	DEPLETED	0.002	DEPLETED	0.002	DEPLETED	0.002	DEPLETED	0.002	DEPLETED	0.002	DEPLETED	0.004	DEPLETED	0.002	DEPLETED	0.002	DEPLETED	0.002	DEPLETED	0.002	DEPLETED	0.002	DEPLETED	0.002	DEPLETED	0.092
DNA	TcMar-Tigger	Tigger21a	0.25	ENRICHED	0.358	ENRICHED	0.484	ENRICHED	0.004	ENRICHED	0.736	ENRICHED	0.124	ENRICHED	0.322	ENRICHED	0.352	ENRICHED	0.06	ENRICHED	0.038	ENRICHED	0.372	ENRICHED	0.382	ENRICHED	0.062	ENRICHED	0.182	ENRICHED	0.21	ENRICHED	0.138	ENRICHED	0.304	ENRICHED	0.038	ENRICHED	0.55	DEPLETED	0.076	ENRICHED	0.134	ENRICHED	0.212	ENRICHED	0.476	ENRICHED	0.252
DNA	TcMar-Tigger	Tigger22N1	0.552	ENRICHED	0.912	DEPLETED	0.144	ENRICHED	0.084	ENRICHED	0.73	ENRICHED	0.632	ENRICHED	0.846	ENRICHED	0.908	DEPLETED	0.128	ENRICHED	0.43	DEPLETED	0.378	DEPLETED	0.234	DEPLETED	0.106	ENRICHED	0.708	DEPLETED	0.096	ENRICHED	0.832	ENRICHED	0.032	ENRICHED	0.402	ENRICHED	0.118	DEPLETED	0.35	ENRICHED	0.79	DEPLETED	0.228	ENRICHED	0.048	DEPLETED	0.286
DNA	TcMar-Tigger	Tigger23a	0.482	ENRICHED	0.336	DEPLETED	0.82	ENRICHED	0.968	ENRICHED	0.18	DEPLETED	0.486	DEPLETED	0.544	ENRICHED	0.862	ENRICHED	0.712	ENRICHED	0.71	ENRICHED	0.764	ENRICHED	0.012	DEPLETED	0.924	DEPLETED	0.22	DEPLETED	0.972	ENRICHED	0.432	DEPLETED	0.678	DEPLETED	0.292	DEPLETED	0.24	DEPLETED	0.774	DEPLETED	0.03	DEPLETED	0.506	DEPLETED	0.022	DEPLETED	0.936
DNA	TcMar-Tigger	Tigger2a	0.002	DEPLETED	0.002	DEPLETED	0.002	DEPLETED	0.002	DEPLETED	0.002	DEPLETED	0.002	DEPLETED	0.002	DEPLETED	0.002	DEPLETED	0.002	DEPLETED	0.002	DEPLETED	0.002	DEPLETED	0.002	DEPLETED	0.002	DEPLETED	0.002	DEPLETED	0.002	DEPLETED	0.002	DEPLETED	0.002	DEPLETED	0.002	DEPLETED	0.002	DEPLETED	0.002	DEPLETED	0.002	DEPLETED	0.002	DEPLETED	0.002	DEPLETED	0.002
DNA	TcMar-Tigger	Tigger2b_Pri	0.002	DEPLETED	0.002	DEPLETED	0.002	DEPLETED	0.002	DEPLETED	0.002	DEPLETED	0.002	DEPLETED	0.002	DEPLETED	0.002	DEPLETED	0.002	DEPLETED	0.002	DEPLETED	0.002	DEPLETED	0.002	DEPLETED	0.002	DEPLETED	0.002	DEPLETED	0.002	DEPLETED	0.002	DEPLETED	0.002	DEPLETED	0.002	DEPLETED	0.002	DEPLETED	0.002	DEPLETED	0.002	DEPLETED	0.002	DEPLETED	0.002	DEPLETED	0.002
DNA	TcMar-Tigger	Tigger3	0.002	DEPLETED	0.002	DEPLETED	0.002	DEPLETED	0.002	DEPLETED	0.002	DEPLETED	0.002	DEPLETED	0.002	DEPLETED	0.002	DEPLETED	0.002	DEPLETED	0.002	DEPLETED	0.002	DEPLETED	0.002	DEPLETED	0.002	DEPLETED	0.002	DEPLETED	0.002	DEPLETED	0.002	DEPLETED	0.002	DEPLETED	0.002	DEPLETED	0.002	DEPLETED	0.002	DEPLETED	0.002	DEPLETED	0.002	DEPLETED	0.002	DEPLETED	0.002
DNA	TcMar-Tigger	Tigger3a	0.47	DEPLETED	0.588	ENRICHED	0.65	DEPLETED	0.524	ENRICHED	0.538	ENRICHED	0.004	ENRICHED	0.258	ENRICHED	0.104	ENRICHED	0.65	ENRICHED	0.194	ENRICHED	0.552	ENRICHED	0.346	DEPLETED	0.908	ENRICHED	0.046	DEPLETED	0.47	DEPLETED	0.036	DEPLETED	0.142	ENRICHED	0.086	DEPLETED	0.002	DEPLETED	0.214	ENRICHED	0.684	ENRICHED	0.374	DEPLETED	0.002	DEPLETED	0.506
DNA	TcMar-Tigger	Tigger3b	0.002	DEPLETED	0.002	DEPLETED	0.002	DEPLETED	0.002	DEPLETED	0.002	DEPLETED	0.002	DEPLETED	0.002	DEPLETED	0.002	DEPLETED	0.002	DEPLETED	0.002	DEPLETED	0.002	DEPLETED	0.002	DEPLETED	0.002	DEPLETED	0.002	DEPLETED	0.002	DEPLETED	0.002	DEPLETED	0.002	DEPLETED	0.002	DEPLETED	0.002	DEPLETED	0.002	DEPLETED	0.002	DEPLETED	0.002	DEPLETED	0.002	DEPLETED	0.002
DNA	TcMar-Tigger	Tigger3c	0.002	DEPLETED	0.006	DEPLETED	0.002	DEPLETED	0.002	DEPLETED	0.002	DEPLETED	0.004	DEPLETED	0.002	DEPLETED	0.004	DEPLETED	0.002	DEPLETED	0.008	DEPLETED	0.002	DEPLETED	0.002	DEPLETED	0.002	DEPLETED	0.002	DEPLETED	0.002	DEPLETED	0.002	DEPLETED	0.002	DEPLETED	0.002	DEPLETED	0.002	DEPLETED	0.038	DEPLETED	0.004	DEPLETED	0.002	DEPLETED	0.002	DEPLETED	0.002
DNA	TcMar-Tigger	Tigger3d	0.674	DEPLETED	0.17	DEPLETED	0.164	DEPLETED	0.716	DEPLETED	0.942	ENRICHED	0.45	DEPLETED	0.02	DEPLETED	0.054	DEPLETED	0.034	DEPLETED	0.048	DEPLETED	0.184	DEPLETED	0.24	DEPLETED	0.152	DEPLETED	0.196	DEPLETED	0.054	DEPLETED	0.042	DEPLETED	0.762	DEPLETED	0.03	DEPLETED	0.004	DEPLETED	0.106	DEPLETED	0.052	DEPLETED	0.154	DEPLETED	0.024	DEPLETED	0.076
DNA	TcMar-Tigger	Tigger4	0.002	DEPLETED	0.002	DEPLETED	0.002	DEPLETED	0.002	DEPLETED	0.002	DEPLETED	0.002	DEPLETED	0.002	DEPLETED	0.002	DEPLETED	0.002	DEPLETED	0.002	DEPLETED	0.002	DEPLETED	0.002	DEPLETED	0.002	DEPLETED	0.002	DEPLETED	0.002	DEPLETED	0.002	DEPLETED	0.002	DEPLETED	0.002	DEPLETED	0.002	DEPLETED	0.002	DEPLETED	0.002	DEPLETED	0.002	DEPLETED	0.002	DEPLETED	0.002
DNA	TcMar-Tigger	Tigger4a	0.002	ENRICHED	0.002	ENRICHED	0.002	ENRICHED	0.002	ENRICHED	0.002	ENRICHED	0.002	ENRICHED	0.002	ENRICHED	0.002	ENRICHED	0.002	ENRICHED	0.002	ENRICHED	0.002	ENRICHED	0.002	ENRICHED	0.002	ENRICHED	0.002	ENRICHED	0.002	ENRICHED	0.002	ENRICHED	0.002	ENRICHED	0.002	ENRICHED	0.336	DEPLETED	0.002	ENRICHED	0.002	ENRICHED	0.002	ENRICHED	0.002	ENRICHED	0.002
DNA	TcMar-Tigger	Tigger4b	0.002	ENRICHED	0.002	ENRICHED	0.002	ENRICHED	0.002	ENRICHED	0.002	ENRICHED	0.002	ENRICHED	0.002	ENRICHED	0.002	ENRICHED	0.002	ENRICHED	0.002	ENRICHED	0.002	ENRICHED	0.002	ENRICHED	0.002	ENRICHED	0.002	ENRICHED	0.002	ENRICHED	0.002	ENRICHED	0.002	ENRICHED	0.002	ENRICHED	0.002	DEPLETED	0.002	ENRICHED	0.016	ENRICHED	0.002	ENRICHED	0.06	ENRICHED	0.002
DNA	TcMar-Tigger	Tigger5	0.024	DEPLETED	0.37	DEPLETED	0.022	DEPLETED	0.31	DEPLETED	0.018	DEPLETED	0.098	DEPLETED	0.018	DEPLETED	0.004	DEPLETED	0.008	DEPLETED	0.16	DEPLETED	0.202	DEPLETED	0.236	DEPLETED	0.052	DEPLETED	0.024	DEPLETED	0.004	DEPLETED	0.006	DEPLETED	0.05	DEPLETED	0.012	DEPLETED	0.002	DEPLETED	0.018	DEPLETED	0.01	DEPLETED	0.046	DEPLETED	0.006	DEPLETED	0.154
DNA	TcMar-Tigger	Tigger5b	0.002	DEPLETED	0.002	DEPLETED	0.002	DEPLETED	0.002	DEPLETED	0.002	DEPLETED	0.002	DEPLETED	0.002	DEPLETED	0.002	DEPLETED	0.002	DEPLETED	0.002	DEPLETED	0.002	DEPLETED	0.002	DEPLETED	0.002	DEPLETED	0.002	DEPLETED	0.002	DEPLETED	0.002	DEPLETED	0.002	DEPLETED	0.002	DEPLETED	0.002	DEPLETED	0.002	DEPLETED	0.002	DEPLETED	0.002	DEPLETED	0.002	DEPLETED	0.002
DNA	TcMar-Tigger	Tigger6	0.002	DEPLETED	0.196	DEPLETED	0.004	DEPLETED	0.016	DEPLETED	0.04	DEPLETED	0.244	DEPLETED	0.01	DEPLETED	0.076	DEPLETED	0.03	DEPLETED	0.08	DEPLETED	0.056	DEPLETED	0.018	DEPLETED	0.002	DEPLETED	0.004	DEPLETED	0.01	DEPLETED	0.008	DEPLETED	0.042	DEPLETED	0.002	DEPLETED	0.002	DEPLETED	0.074	DEPLETED	0.006	DEPLETED	0.028	DEPLETED	0.002	DEPLETED	0.406
DNA	TcMar-Tigger	Tigger6a	0.002	DEPLETED	0.002	DEPLETED	0.002	DEPLETED	0.002	DEPLETED	0.002	DEPLETED	0.002	DEPLETED	0.002	DEPLETED	0.002	DEPLETED	0.002	DEPLETED	0.002	DEPLETED	0.002	DEPLETED	0.002	DEPLETED	0.002	DEPLETED	0.002	DEPLETED	0.002	DEPLETED	0.002	DEPLETED	0.002	DEPLETED	0.002	DEPLETED	0.002	DEPLETED	0.002	DEPLETED	0.002	DEPLETED	0.002	DEPLETED	0.002	DEPLETED	0.114
DNA	TcMar-Tigger	Tigger6b	0.08	DEPLETED	0.418	ENRICHED	0.274	DEPLETED	0.004	DEPLETED	0.268	DEPLETED	0.298	DEPLETED	0.038	DEPLETED	0.286	DEPLETED	0.256	DEPLETED	0.006	DEPLETED	0.106	DEPLETED	0.308	DEPLETED	0.066	DEPLETED	0.042	DEPLETED	0.238	DEPLETED	0.066	DEPLETED	0.074	DEPLETED	0.022	DEPLETED	0.002	DEPLETED	0.582	DEPLETED	0.036	DEPLETED	0.008	DEPLETED	0.156	DEPLETED	0.292
DNA	TcMar-Tigger	Tigger7	0.002	DEPLETED	0.002	DEPLETED	0.002	DEPLETED	0.002	DEPLETED	0.002	DEPLETED	0.002	DEPLETED	0.002	DEPLETED	0.002	DEPLETED	0.002	DEPLETED	0.002	DEPLETED	0.002	DEPLETED	0.002	DEPLETED	0.002	DEPLETED	0.002	DEPLETED	0.002	DEPLETED	0.002	DEPLETED	0.002	DEPLETED	0.002	DEPLETED	0.002	DEPLETED	0.002	DEPLETED	0.002	DEPLETED	0.002	DEPLETED	0.002	DEPLETED	0.002
DNA	TcMar-Tigger	Tigger8	0.762	ENRICHED	0.178	ENRICHED	0.296	ENRICHED	0.658	ENRICHED	0.624	ENRICHED	0.65	ENRICHED	0.592	DEPLETED	0.516	ENRICHED	0.938	DEPLETED	0.864	ENRICHED	0.54	DEPLETED	0.31	DEPLETED	0.82	ENRICHED	0.154	DEPLETED	0.312	ENRICHED	0.276	DEPLETED	0.878	DEPLETED	0.872	DEPLETED	0.646	DEPLETED	0.396	ENRICHED	0.134	DEPLETED	0.834	DEPLETED	0.02	DEPLETED	0.112
DNA	TcMar-Tigger	Tigger9a	0.002	DEPLETED	0.244	DEPLETED	0.096	DEPLETED	0.002	DEPLETED	0.044	DEPLETED	0.026	DEPLETED	0.014	DEPLETED	0.004	DEPLETED	0.008	DEPLETED	0.02	DEPLETED	0.01	DEPLETED	0.002	DEPLETED	0.206	DEPLETED	0.004	DEPLETED	0.002	DEPLETED	0.002	DEPLETED	0.008	DEPLETED	0.002	DEPLETED	0.002	DEPLETED	0.198	DEPLETED	0.018	DEPLETED	0.002	DEPLETED	0.002	DEPLETED	0.752
DNA	TcMar-Tigger	Tigger9b	0.002	DEPLETED	0.002	DEPLETED	0.002	DEPLETED	0.002	DEPLETED	0.002	DEPLETED	0.002	DEPLETED	0.002	DEPLETED	0.004	DEPLETED	0.002	DEPLETED	0.004	DEPLETED	0.002	DEPLETED	0.002	DEPLETED	0.006	DEPLETED	0.002	DEPLETED	0.002	DEPLETED	0.002	DEPLETED	0.006	DEPLETED	0.002	DEPLETED	0.002	DEPLETED	0.004	DEPLETED	0.002	DEPLETED	0.002	DEPLETED	0.002	DEPLETED	0.002
DNA	TcMar-Tigger	UCON11	0.096	DEPLETED	0.014	DEPLETED	0.864	ENRICHED	0.046	DEPLETED	0.102	DEPLETED	0.65	DEPLETED	0.406	DEPLETED	0.652	DEPLETED	0.664	DEPLETED	0.08	DEPLETED	0.284	DEPLETED	0.27	DEPLETED	0.394	DEPLETED	0.012	DEPLETED	0.154	DEPLETED	0.244	DEPLETED	0.34	DEPLETED	0.142	DEPLETED	0.226	DEPLETED	0.228	DEPLETED	0.518	DEPLETED	0.122	DEPLETED	0.048	DEPLETED	0.042
DNA	TcMar-Tigger	UCON33	0.404	ENRICHED	0.022	DEPLETED	0.242	DEPLETED	0.51	ENRICHED	0.778	DEPLETED	0.336	ENRICHED	0.194	ENRICHED	0.71	ENRICHED	0.862	DEPLETED	0.918	ENRICHED	0.614	ENRICHED	0.088	DEPLETED	0.694	DEPLETED	0.432	DEPLETED	0.658	DEPLETED	0.052	DEPLETED	0.694	DEPLETED	0.896	DEPLETED	0.636	ENRICHED	0.92	DEPLETED	0.546	DEPLETED	0.34	DEPLETED	0.286	DEPLETED	0.204
DNA	TcMar-Tigger	UCON39	0.652	ENRICHED	0.988	ENRICHED	0.64	ENRICHED	0.832	ENRICHED	0.822	DEPLETED	0.984	ENRICHED	0.502	DEPLETED	0.826	DEPLETED	0.998	DEPLETED	0.258	DEPLETED	0.364	DEPLETED	0.34	DEPLETED	0.854	ENRICHED	0.662	DEPLETED	0.524	ENRICHED	0.856	ENRICHED	0.64	DEPLETED	0.846	ENRICHED	0.16	ENRICHED	0.518	ENRICHED	0.708	ENRICHED	0.464	ENRICHED	0.992	DEPLETED	0.152
DNA	TcMar-Tigger	UCON55	0.002	ENRICHED	0.526	DEPLETED	0.02	ENRICHED	0.002	ENRICHED	0.03	ENRICHED	0.032	ENRICHED	0.116	ENRICHED	0.152	ENRICHED	0.054	ENRICHED	0.416	ENRICHED	0.36	ENRICHED	0.924	DEPLETED	0.018	ENRICHED	0.604	DEPLETED	0.002	ENRICHED	0.19	ENRICHED	0.002	ENRICHED	0.342	ENRICHED	0.118	ENRICHED	0.204	ENRICHED	0.988	DEPLETED	0.002	ENRICHED	0.744	DEPLETED	0.77
DNA	TcMar-Tigger	X10b_DNA	0.006	ENRICHED	0.17	ENRICHED	0.002	ENRICHED	0.002	ENRICHED	0.1	ENRICHED	0.014	ENRICHED	0.142	ENRICHED	0.016	ENRICHED	0.028	ENRICHED	0.054	ENRICHED	0.046	ENRICHED	0.882	ENRICHED	0.04	ENRICHED	0.17	ENRICHED	0.002	ENRICHED	0.082	ENRICHED	0.318	ENRICHED	0.588	ENRICHED	0.7	ENRICHED	0.042	ENRICHED	0.182	ENRICHED	0.038	ENRICHED	0.224	ENRICHED	0.074
DNA	TcMar-Tigger	X11_DNA	0.188	ENRICHED	0.174	ENRICHED	0.098	ENRICHED	0.016	ENRICHED	0.028	ENRICHED	0.11	ENRICHED	0.014	ENRICHED	0.462	ENRICHED	0.214	ENRICHED	0.23	ENRICHED	0.494	ENRICHED	0.652	ENRICHED	0.102	ENRICHED	0.654	ENRICHED	0.014	ENRICHED	0.218	ENRICHED	0.05	ENRICHED	0.088	ENRICHED	0.144	ENRICHED	0.056	ENRICHED	0.9	ENRICHED	0.27	ENRICHED	0.348	ENRICHED	0.068
DNA	TcMar-Tigger	X12_DNA	0.002	ENRICHED	0.046	ENRICHED	0.002	ENRICHED	0.002	ENRICHED	0.002	ENRICHED	0.002	ENRICHED	0.002	ENRICHED	0.002	ENRICHED	0.002	ENRICHED	0.002	ENRICHED	0.002	ENRICHED	0.116	ENRICHED	0.002	ENRICHED	0.216	ENRICHED	0.002	ENRICHED	0.028	ENRICHED	0.002	ENRICHED	0.002	ENRICHED	0.002	ENRICHED	0.006	ENRICHED	0.122	ENRICHED	0.002	ENRICHED	0.368	ENRICHED	0.002
DNA	TcMar-Tigger	X1_DNA	0.002	DEPLETED	0.002	DEPLETED	0.01	DEPLETED	0.014	DEPLETED	0.002	DEPLETED	0.006	DEPLETED	0.004	DEPLETED	0.024	DEPLETED	0.004	DEPLETED	0.002	DEPLETED	0.002	DEPLETED	0.002	DEPLETED	0.002	DEPLETED	0.002	DEPLETED	0.002	DEPLETED	0.002	DEPLETED	0.002	DEPLETED	0.002	DEPLETED	0.002	DEPLETED	0.002	DEPLETED	0.002	DEPLETED	0.008	DEPLETED	0.002	DEPLETED	0.002
DNA	TcMar-Tigger	X26_DNA	0.018	ENRICHED	0.374	ENRICHED	0.118	ENRICHED	0.16	ENRICHED	0.024	ENRICHED	0.678	ENRICHED	0.686	ENRICHED	0.872	DEPLETED	0.388	ENRICHED	0.54	ENRICHED	0.392	DEPLETED	0.57	DEPLETED	0.104	ENRICHED	0.394	DEPLETED	0.026	ENRICHED	0.772	DEPLETED	0.31	ENRICHED	0.678	DEPLETED	0.176	DEPLETED	0.098	ENRICHED	0.172	DEPLETED	0.718	ENRICHED	0.346	DEPLETED	0.33
DNA	TcMar-Tigger	X6a_DNA	0.076	ENRICHED	0.052	DEPLETED	0.79	DEPLETED	0.136	ENRICHED	0.806	ENRICHED	0.426	ENRICHED	0.048	ENRICHED	0.862	ENRICHED	0.39	ENRICHED	0.39	ENRICHED	0.604	ENRICHED	0.484	DEPLETED	0.704	ENRICHED	0.594	DEPLETED	0.426	ENRICHED	0.362	DEPLETED	0.46	ENRICHED	0.784	ENRICHED	0.2	ENRICHED	0.694	DEPLETED	0.908	ENRICHED	0.72	ENRICHED	0.158	DEPLETED	0.41
DNA	TcMar-Tigger	X6b_DNA	0.004	ENRICHED	0.11	DEPLETED	0.162	ENRICHED	0.002	ENRICHED	0.022	ENRICHED	0.018	ENRICHED	0.002	ENRICHED	0.004	ENRICHED	0.006	ENRICHED	0.008	ENRICHED	0.178	ENRICHED	0.582	DEPLETED	0.016	ENRICHED	0.208	ENRICHED	0.106	ENRICHED	0.36	ENRICHED	0.042	ENRICHED	0.168	ENRICHED	0.108	ENRICHED	0.8	DEPLETED	0.654	ENRICHED	0.038	ENRICHED	0.866	ENRICHED	0.896
DNA	TcMar-Tigger	X9b_DNA	0.326	ENRICHED	0.992	ENRICHED	0.474	ENRICHED	0.232	ENRICHED	0.84	DEPLETED	0.204	ENRICHED	0.16	ENRICHED	0.558	DEPLETED	0.756	ENRICHED	0.464	ENRICHED	0.388	DEPLETED	0.162	DEPLETED	0.022	ENRICHED	0.794	DEPLETED	0.102	ENRICHED	0.566	DEPLETED	0.844	ENRICHED	0.644	DEPLETED	0.074	DEPLETED	0.894	DEPLETED	0.942	DEPLETED	0.9	ENRICHED	0.592	DEPLETED	0.59
DNA	TcMar-Tigger	tot	0.002	DEPLETED	0.002	DEPLETED	0.002	DEPLETED	0.002	DEPLETED	0.002	DEPLETED	0.002	DEPLETED	0.002	DEPLETED	0.002	DEPLETED	0.002	DEPLETED	0.002	DEPLETED	0.002	DEPLETED	0.002	DEPLETED	0.002	DEPLETED	0.002	DEPLETED	0.002	DEPLETED	0.002	DEPLETED	0.002	DEPLETED	0.002	DEPLETED	0.002	DEPLETED	0.002	DEPLETED	0.002	DEPLETED	0.002	DEPLETED	0.002	DEPLETED	0.002
DNA	TcMar?	Eulor8	0.002	DEPLETED	0.002	DEPLETED	0.002	DEPLETED	0.002	DEPLETED	0.002	DEPLETED	0.002	DEPLETED	0.002	DEPLETED	0.002	DEPLETED	0.002	DEPLETED	0.002	DEPLETED	0.002	DEPLETED	0.002	DEPLETED	0.002	DEPLETED	0.002	DEPLETED	0.002	DEPLETED	0.002	DEPLETED	0.002	DEPLETED	0.002	DEPLETED	0.002	DEPLETED	0.002	DEPLETED	0.002	DEPLETED	0.002	DEPLETED	0.002	DEPLETED	0.002
DNA	TcMar?	X22_DNA	0.004	DEPLETED	0.002	DEPLETED	0.002	DEPLETED	0.018	DEPLETED	0.084	DEPLETED	0.002	DEPLETED	0.024	DEPLETED	0.024	DEPLETED	0.002	DEPLETED	0.002	DEPLETED	0.002	DEPLETED	0.002	DEPLETED	0.04	DEPLETED	0.002	DEPLETED	0.012	DEPLETED	0.002	DEPLETED	0.016	DEPLETED	0.04	DEPLETED	0.276	DEPLETED	0.002	DEPLETED	0.954	ENRICHED	0.238	DEPLETED	0.002	DEPLETED	0.002
DNA	TcMar?	tot	0.002	DEPLETED	0.002	DEPLETED	0.002	DEPLETED	0.002	DEPLETED	0.002	DEPLETED	0.002	DEPLETED	0.002	DEPLETED	0.002	DEPLETED	0.002	DEPLETED	0.002	DEPLETED	0.002	DEPLETED	0.002	DEPLETED	0.002	DEPLETED	0.002	DEPLETED	0.002	DEPLETED	0.002	DEPLETED	0.002	DEPLETED	0.002	DEPLETED	0.002	DEPLETED	0.002	DEPLETED	0.002	DEPLETED	0.002	DEPLETED	0.002	DEPLETED	0.002
DNA	hAT	MER53	0.002	DEPLETED	0.002	DEPLETED	0.002	DEPLETED	0.002	DEPLETED	0.002	DEPLETED	0.002	DEPLETED	0.002	DEPLETED	0.002	DEPLETED	0.002	DEPLETED	0.002	DEPLETED	0.002	DEPLETED	0.002	DEPLETED	0.002	DEPLETED	0.002	DEPLETED	0.002	DEPLETED	0.002	DEPLETED	0.002	DEPLETED	0.002	DEPLETED	0.002	DEPLETED	0.002	DEPLETED	0.002	DEPLETED	0.002	DEPLETED	0.002	DEPLETED	0.002
DNA	hAT	MamRep1894	0.01	DEPLETED	0.002	DEPLETED	0.002	DEPLETED	0.064	DEPLETED	0.002	DEPLETED	0.008	DEPLETED	0.002	DEPLETED	0.002	DEPLETED	0.002	DEPLETED	0.002	DEPLETED	0.002	DEPLETED	0.002	DEPLETED	0.002	DEPLETED	0.002	DEPLETED	0.006	DEPLETED	0.002	DEPLETED	0.002	DEPLETED	0.004	DEPLETED	0.008	DEPLETED	0.002	DEPLETED	0.006	DEPLETED	0.002	DEPLETED	0.002	DEPLETED	0.002
DNA	hAT	MamRep38	0.002	DEPLETED	0.002	DEPLETED	0.002	DEPLETED	0.002	DEPLETED	0.002	DEPLETED	0.002	DEPLETED	0.002	DEPLETED	0.002	DEPLETED	0.002	DEPLETED	0.002	DEPLETED	0.002	DEPLETED	0.002	DEPLETED	0.002	DEPLETED	0.002	DEPLETED	0.002	DEPLETED	0.002	DEPLETED	0.002	DEPLETED	0.002	DEPLETED	0.242	ENRICHED	0.002	DEPLETED	0.002	DEPLETED	0.002	DEPLETED	0.002	DEPLETED	0.002
DNA	hAT	UCON73	0.006	ENRICHED	0.028	DEPLETED	0.364	ENRICHED	0.074	ENRICHED	0.7	ENRICHED	0.454	ENRICHED	0.188	ENRICHED	0.198	ENRICHED	0.078	ENRICHED	0.286	ENRICHED	0.192	ENRICHED	0.286	DEPLETED	0.016	ENRICHED	0.854	DEPLETED	0.046	ENRICHED	0.702	ENRICHED	0.792	ENRICHED	0.716	ENRICHED	0.028	ENRICHED	0.966	ENRICHED	0.15	ENRICHED	0.262	ENRICHED	0.814	DEPLETED	0.568
DNA	hAT	tot	0.002	DEPLETED	0.002	DEPLETED	0.002	DEPLETED	0.002	DEPLETED	0.002	DEPLETED	0.002	DEPLETED	0.002	DEPLETED	0.002	DEPLETED	0.002	DEPLETED	0.002	DEPLETED	0.002	DEPLETED	0.002	DEPLETED	0.002	DEPLETED	0.002	DEPLETED	0.002	DEPLETED	0.002	DEPLETED	0.002	DEPLETED	0.002	DEPLETED	0.004	DEPLETED	0.002	DEPLETED	0.002	DEPLETED	0.002	DEPLETED	0.002	DEPLETED	0.002
DNA	hAT-Ac	EuthAT-2	0.002	DEPLETED	0.002	DEPLETED	0.002	DEPLETED	0.002	DEPLETED	0.002	DEPLETED	0.002	DEPLETED	0.002	DEPLETED	0.002	DEPLETED	0.002	DEPLETED	0.002	DEPLETED	0.002	DEPLETED	0.002	DEPLETED	0.002	DEPLETED	0.002	DEPLETED	0.002	DEPLETED	0.002	DEPLETED	0.002	DEPLETED	0.002	DEPLETED	0.002	DEPLETED	0.002	DEPLETED	0.002	DEPLETED	0.002	DEPLETED	0.002	DEPLETED	0.002
DNA	hAT-Ac	OldhAT1	0.462	DEPLETED	0.002	DEPLETED	0.746	ENRICHED	0.548	DEPLETED	0.224	DEPLETED	0.016	ENRICHED	0.028	ENRICHED	0.116	ENRICHED	0.048	ENRICHED	0.074	ENRICHED	0.012	ENRICHED	0.62	DEPLETED	0.072	ENRICHED	0.11	DEPLETED	0.12	DEPLETED	0.012	DEPLETED	0.252	DEPLETED	0.304	DEPLETED	0.12	ENRICHED	0.002	DEPLETED	0.578	DEPLETED	0.096	ENRICHED	0.012	DEPLETED	0.026
DNA	hAT-Ac	UCON37	0.026	ENRICHED	0.656	DEPLETED	0.294	ENRICHED	0.09	ENRICHED	0.394	ENRICHED	0.182	ENRICHED	0.13	ENRICHED	0.142	ENRICHED	0.178	ENRICHED	0.464	ENRICHED	0.156	ENRICHED	0.94	ENRICHED	0.25	ENRICHED	0.84	ENRICHED	0.254	ENRICHED	0.652	ENRICHED	0.31	ENRICHED	0.552	DEPLETED	0.002	ENRICHED	0.498	ENRICHED	0.118	ENRICHED	0.032	ENRICHED	0.048	ENRICHED	0.68
DNA	hAT-Ac	tot	0.002	DEPLETED	0.002	DEPLETED	0.002	DEPLETED	0.002	DEPLETED	0.002	DEPLETED	0.006	DEPLETED	0.004	DEPLETED	0.004	DEPLETED	0.008	DEPLETED	0.002	DEPLETED	0.018	DEPLETED	0.002	DEPLETED	0.002	DEPLETED	0.002	DEPLETED	0.002	DEPLETED	0.002	DEPLETED	0.002	DEPLETED	0.002	DEPLETED	0.002	DEPLETED	0.002	DEPLETED	0.002	DEPLETED	0.002	DEPLETED	0.002	DEPLETED	0.002
DNA	hAT-Blackjack	BLACKJACK	0.002	DEPLETED	0.002	DEPLETED	0.002	DEPLETED	0.002	DEPLETED	0.002	DEPLETED	0.002	DEPLETED	0.002	DEPLETED	0.002	DEPLETED	0.002	DEPLETED	0.002	DEPLETED	0.002	DEPLETED	0.002	DEPLETED	0.002	DEPLETED	0.002	DEPLETED	0.002	DEPLETED	0.002	DEPLETED	0.002	DEPLETED	0.002	DEPLETED	0.002	DEPLETED	0.002	DEPLETED	0.002	DEPLETED	0.002	DEPLETED	0.002	DEPLETED	0.002
DNA	hAT-Blackjack	MER63A	0.002	DEPLETED	0.002	DEPLETED	0.002	DEPLETED	0.002	DEPLETED	0.002	DEPLETED	0.002	DEPLETED	0.002	DEPLETED	0.002	DEPLETED	0.002	DEPLETED	0.002	DEPLETED	0.002	DEPLETED	0.002	DEPLETED	0.002	DEPLETED	0.002	DEPLETED	0.002	DEPLETED	0.002	DEPLETED	0.002	DEPLETED	0.002	DEPLETED	0.004	DEPLETED	0.002	DEPLETED	0.002	DEPLETED	0.002	DEPLETED	0.002	DEPLETED	0.002
DNA	hAT-Blackjack	MER63B	0.002	DEPLETED	0.002	DEPLETED	0.002	DEPLETED	0.002	DEPLETED	0.002	DEPLETED	0.002	DEPLETED	0.002	DEPLETED	0.002	DEPLETED	0.002	DEPLETED	0.002	DEPLETED	0.002	DEPLETED	0.002	DEPLETED	0.002	DEPLETED	0.002	DEPLETED	0.002	DEPLETED	0.002	DEPLETED	0.002	DEPLETED	0.002	DEPLETED	0.002	DEPLETED	0.002	DEPLETED	0.002	DEPLETED	0.002	DEPLETED	0.002	DEPLETED	0.002
DNA	hAT-Blackjack	MER63C	0.002	DEPLETED	0.002	DEPLETED	0.002	DEPLETED	0.002	DEPLETED	0.002	DEPLETED	0.002	DEPLETED	0.002	DEPLETED	0.002	DEPLETED	0.002	DEPLETED	0.002	DEPLETED	0.002	DEPLETED	0.002	DEPLETED	0.002	DEPLETED	0.002	DEPLETED	0.002	DEPLETED	0.002	DEPLETED	0.002	DEPLETED	0.002	DEPLETED	0.002	DEPLETED	0.002	DEPLETED	0.002	DEPLETED	0.002	DEPLETED	0.002	DEPLETED	0.002
DNA	hAT-Blackjack	MER63D	0.002	DEPLETED	0.002	DEPLETED	0.002	DEPLETED	0.002	DEPLETED	0.002	DEPLETED	0.002	DEPLETED	0.002	DEPLETED	0.002	DEPLETED	0.002	DEPLETED	0.002	DEPLETED	0.002	DEPLETED	0.002	DEPLETED	0.002	DEPLETED	0.002	DEPLETED	0.002	DEPLETED	0.002	DEPLETED	0.002	DEPLETED	0.002	DEPLETED	0.002	DEPLETED	0.002	DEPLETED	0.002	DEPLETED	0.002	DEPLETED	0.002	DEPLETED	0.002
DNA	hAT-Blackjack	MER81	0.002	DEPLETED	0.002	DEPLETED	0.002	DEPLETED	0.002	DEPLETED	0.002	DEPLETED	0.002	DEPLETED	0.002	DEPLETED	0.002	DEPLETED	0.002	DEPLETED	0.002	DEPLETED	0.002	DEPLETED	0.002	DEPLETED	0.002	DEPLETED	0.002	DEPLETED	0.002	DEPLETED	0.002	DEPLETED	0.002	DEPLETED	0.002	DEPLETED	0.002	ENRICHED	0.002	DEPLETED	0.62	DEPLETED	0.002	DEPLETED	0.006	DEPLETED	0.002
DNA	hAT-Blackjack	MER94	0.002	DEPLETED	0.002	DEPLETED	0.002	DEPLETED	0.002	DEPLETED	0.002	DEPLETED	0.002	DEPLETED	0.002	DEPLETED	0.002	DEPLETED	0.002	DEPLETED	0.002	DEPLETED	0.002	DEPLETED	0.002	DEPLETED	0.002	DEPLETED	0.002	DEPLETED	0.002	DEPLETED	0.002	DEPLETED	0.002	DEPLETED	0.002	DEPLETED	0.002	DEPLETED	0.002	DEPLETED	0.002	DEPLETED	0.002	DEPLETED	0.002	DEPLETED	0.002
DNA	hAT-Blackjack	MER94B	0.612	ENRICHED	0.01	DEPLETED	0.898	DEPLETED	0.618	DEPLETED	0.198	DEPLETED	0.426	DEPLETED	0.692	ENRICHED	0.282	ENRICHED	0.966	ENRICHED	0.41	ENRICHED	0.75	DEPLETED	0.108	DEPLETED	0.554	DEPLETED	0.43	DEPLETED	0.612	DEPLETED	0.698	DEPLETED	0.8	DEPLETED	0.09	DEPLETED	0.002	ENRICHED	0.634	DEPLETED	0.78	ENRICHED	0.528	ENRICHED	0.272	DEPLETED	0.206
DNA	hAT-Blackjack	tot	0.002	DEPLETED	0.002	DEPLETED	0.002	DEPLETED	0.002	DEPLETED	0.002	DEPLETED	0.002	DEPLETED	0.002	DEPLETED	0.002	DEPLETED	0.002	DEPLETED	0.002	DEPLETED	0.002	DEPLETED	0.002	DEPLETED	0.002	DEPLETED	0.002	DEPLETED	0.002	DEPLETED	0.002	DEPLETED	0.002	DEPLETED	0.002	DEPLETED	0.002	DEPLETED	0.002	DEPLETED	0.002	DEPLETED	0.002	DEPLETED	0.002	DEPLETED	0.002
DNA	hAT-Charlie	Chap1_Mam	0.204	DEPLETED	0.192	DEPLETED	0.198	DEPLETED	0.438	DEPLETED	0.526	DEPLETED	0.286	DEPLETED	0.518	ENRICHED	0.2	DEPLETED	0.098	DEPLETED	0.88	DEPLETED	0.612	DEPLETED	0.264	DEPLETED	0.22	DEPLETED	0.378	DEPLETED	0.634	DEPLETED	0.034	DEPLETED	0.18	DEPLETED	0.022	DEPLETED	0.27	DEPLETED	0.388	DEPLETED	0.282	DEPLETED	0.112	DEPLETED	0.076	DEPLETED	0.9
DNA	hAT-Charlie	Chap1a_Mam	0.17	DEPLETED	0.192	DEPLETED	0.356	DEPLETED	0.016	DEPLETED	0.084	DEPLETED	0.294	DEPLETED	0.472	DEPLETED	0.618	DEPLETED	0.47	DEPLETED	0.046	DEPLETED	0.298	DEPLETED	0.084	DEPLETED	0.326	DEPLETED	0.052	DEPLETED	0.374	DEPLETED	0.012	DEPLETED	0.014	DEPLETED	0.052	DEPLETED	0.09	DEPLETED	0.41	DEPLETED	0.508	DEPLETED	0.082	DEPLETED	0.014	DEPLETED	0.108
DNA	hAT-Charlie	Charlie1	0.002	DEPLETED	0.566	DEPLETED	0.024	DEPLETED	0.004	DEPLETED	0.92	DEPLETED	0.23	DEPLETED	0.106	DEPLETED	0.104	DEPLETED	0.214	DEPLETED	0.182	DEPLETED	0.01	DEPLETED	0.03	DEPLETED	0.11	DEPLETED	0.004	DEPLETED	0.032	DEPLETED	0.008	DEPLETED	0.204	DEPLETED	0.002	DEPLETED	0.002	DEPLETED	0.022	DEPLETED	0.002	DEPLETED	0.006	DEPLETED	0.002	DEPLETED	0.878
DNA	hAT-Charlie	Charlie10	0.002	DEPLETED	0.002	DEPLETED	0.002	DEPLETED	0.002	DEPLETED	0.002	DEPLETED	0.002	DEPLETED	0.002	DEPLETED	0.002	DEPLETED	0.002	DEPLETED	0.002	DEPLETED	0.002	DEPLETED	0.002	DEPLETED	0.002	DEPLETED	0.002	DEPLETED	0.002	DEPLETED	0.002	DEPLETED	0.002	DEPLETED	0.002	DEPLETED	0.002	DEPLETED	0.002	DEPLETED	0.002	DEPLETED	0.002	DEPLETED	0.002	DEPLETED	0.002
DNA	hAT-Charlie	Charlie10a	0.024	ENRICHED	0.006	ENRICHED	0.012	ENRICHED	0.004	ENRICHED	0.026	ENRICHED	0.002	ENRICHED	0.006	ENRICHED	0.002	ENRICHED	0.008	ENRICHED	0.002	ENRICHED	0.002	ENRICHED	0.036	ENRICHED	0.004	ENRICHED	0.018	ENRICHED	0.012	ENRICHED	0.002	ENRICHED	0.006	ENRICHED	0.01	ENRICHED	0.226	DEPLETED	0.01	ENRICHED	0.002	ENRICHED	0.002	ENRICHED	0.02	ENRICHED	0.072
DNA	hAT-Charlie	Charlie10b	0.02	ENRICHED	0.002	ENRICHED	0.014	ENRICHED	0.002	ENRICHED	0.002	ENRICHED	0.004	ENRICHED	0.002	ENRICHED	0.002	ENRICHED	0.002	ENRICHED	0.014	ENRICHED	0.002	ENRICHED	0.002	ENRICHED	0.006	ENRICHED	0.008	ENRICHED	0.022	ENRICHED	0.002	ENRICHED	0.004	ENRICHED	0.002	ENRICHED	0.516	DEPLETED	0.004	ENRICHED	0.032	ENRICHED	0.002	ENRICHED	0.022	ENRICHED	0.01
DNA	hAT-Charlie	Charlie11	0.874	ENRICHED	0.182	DEPLETED	0.004	DEPLETED	0.022	DEPLETED	0.004	DEPLETED	0.068	DEPLETED	0.852	DEPLETED	0.118	DEPLETED	0.558	DEPLETED	0.06	DEPLETED	0.006	DEPLETED	0.002	DEPLETED	0.08	DEPLETED	0.002	DEPLETED	0.008	DEPLETED	0.004	DEPLETED	0.014	DEPLETED	0.008	DEPLETED	0.016	DEPLETED	0.014	DEPLETED	0.002	DEPLETED	0.008	DEPLETED	0.002	DEPLETED	0.028
DNA	hAT-Charlie	Charlie12	0.614	ENRICHED	0.856	DEPLETED	0.782	ENRICHED	0.274	ENRICHED	0.608	DEPLETED	0.288	ENRICHED	0.688	ENRICHED	0.99	DEPLETED	0.688	ENRICHED	0.426	ENRICHED	0.268	ENRICHED	0.958	ENRICHED	0.524	ENRICHED	0.868	ENRICHED	0.846	ENRICHED	0.62	ENRICHED	0.682	ENRICHED	0.16	ENRICHED	0.822	ENRICHED	0.974	ENRICHED	0.998	ENRICHED	0.706	ENRICHED	0.652	ENRICHED	0.856
DNA	hAT-Charlie	Charlie13a	0.002	DEPLETED	0.016	DEPLETED	0.002	DEPLETED	0.002	DEPLETED	0.008	DEPLETED	0.042	DEPLETED	0.016	DEPLETED	0.016	DEPLETED	0.018	DEPLETED	0.002	DEPLETED	0.002	DEPLETED	0.002	DEPLETED	0.002	DEPLETED	0.002	DEPLETED	0.002	DEPLETED	0.004	DEPLETED	0.002	DEPLETED	0.002	DEPLETED	0.004	DEPLETED	0.366	DEPLETED	0.032	DEPLETED	0.002	DEPLETED	0.002	DEPLETED	0.328
DNA	hAT-Charlie	Charlie13b	0.93	DEPLETED	0.524	DEPLETED	0.206	ENRICHED	0.318	DEPLETED	0.776	DEPLETED	0.294	DEPLETED	0.806	DEPLETED	0.388	DEPLETED	0.586	DEPLETED	0.068	DEPLETED	0.292	DEPLETED	0.35	DEPLETED	0.446	DEPLETED	0.658	DEPLETED	0.112	DEPLETED	0.396	DEPLETED	0.218	DEPLETED	0.176	DEPLETED	0.036	DEPLETED	0.77	DEPLETED	0.93	ENRICHED	0.3	DEPLETED	0.116	DEPLETED	0.544
DNA	hAT-Charlie	Charlie14a	0.002	DEPLETED	0.002	DEPLETED	0.002	DEPLETED	0.002	DEPLETED	0.002	DEPLETED	0.002	DEPLETED	0.004	DEPLETED	0.002	DEPLETED	0.002	DEPLETED	0.002	DEPLETED	0.002	DEPLETED	0.002	DEPLETED	0.004	DEPLETED	0.002	DEPLETED	0.002	DEPLETED	0.002	DEPLETED	0.002	DEPLETED	0.002	DEPLETED	0.002	DEPLETED	0.002	DEPLETED	0.01	DEPLETED	0.002	DEPLETED	0.002	DEPLETED	0.004
DNA	hAT-Charlie	Charlie15a	0.002	ENRICHED	0.002	ENRICHED	0.002	ENRICHED	0.002	ENRICHED	0.002	ENRICHED	0.002	ENRICHED	0.002	ENRICHED	0.002	ENRICHED	0.002	ENRICHED	0.002	ENRICHED	0.002	ENRICHED	0.002	ENRICHED	0.002	ENRICHED	0.002	ENRICHED	0.002	ENRICHED	0.002	ENRICHED	0.002	ENRICHED	0.002	ENRICHED	0.002	ENRICHED	0.002	ENRICHED	0.002	ENRICHED	0.002	ENRICHED	0.002	ENRICHED	0.002
DNA	hAT-Charlie	Charlie15b	0.098	DEPLETED	0.012	DEPLETED	0.014	DEPLETED	0.002	DEPLETED	0.104	DEPLETED	0.392	DEPLETED	0.394	DEPLETED	0.178	DEPLETED	0.162	DEPLETED	0.03	DEPLETED	0.006	DEPLETED	0.004	DEPLETED	0.128	DEPLETED	0.004	DEPLETED	0.006	DEPLETED	0.002	DEPLETED	0.002	DEPLETED	0.002	DEPLETED	0.004	DEPLETED	0.032	DEPLETED	0.11	DEPLETED	0.014	DEPLETED	0.002	DEPLETED	0.016
DNA	hAT-Charlie	Charlie16	0.002	DEPLETED	0.002	DEPLETED	0.002	DEPLETED	0.002	DEPLETED	0.002	DEPLETED	0.002	DEPLETED	0.002	DEPLETED	0.002	DEPLETED	0.002	DEPLETED	0.002	DEPLETED	0.002	DEPLETED	0.002	DEPLETED	0.002	DEPLETED	0.002	DEPLETED	0.002	DEPLETED	0.002	DEPLETED	0.002	DEPLETED	0.002	DEPLETED	0.002	DEPLETED	0.002	DEPLETED	0.002	DEPLETED	0.002	DEPLETED	0.002	DEPLETED	0.16
DNA	hAT-Charlie	Charlie16a	0.098	ENRICHED	0.54	DEPLETED	0.002	ENRICHED	0.038	ENRICHED	0.848	DEPLETED	0.656	ENRICHED	0.008	ENRICHED	0.318	ENRICHED	0.782	ENRICHED	0.346	ENRICHED	0.994	ENRICHED	0.152	DEPLETED	0.33	ENRICHED	0.764	ENRICHED	0.408	ENRICHED	0.44	ENRICHED	0.44	ENRICHED	0.822	ENRICHED	0.104	ENRICHED	0.93	ENRICHED	0.962	DEPLETED	0.284	ENRICHED	0.384	ENRICHED	0.272
DNA	hAT-Charlie	Charlie17	0.004	DEPLETED	0.026	DEPLETED	0.022	DEPLETED	0.002	DEPLETED	0.006	DEPLETED	0.002	DEPLETED	0.002	DEPLETED	0.002	DEPLETED	0.002	DEPLETED	0.002	DEPLETED	0.01	DEPLETED	0.062	DEPLETED	0.018	DEPLETED	0.016	DEPLETED	0.008	DEPLETED	0.068	DEPLETED	0.136	DEPLETED	0.004	DEPLETED	0.002	DEPLETED	0.138	DEPLETED	0.062	DEPLETED	0.022	DEPLETED	0.02	DEPLETED	0.01
DNA	hAT-Charlie	Charlie17a	0.002	ENRICHED	0.002	ENRICHED	0.002	ENRICHED	0.002	ENRICHED	0.002	ENRICHED	0.002	ENRICHED	0.002	ENRICHED	0.002	ENRICHED	0.002	ENRICHED	0.002	ENRICHED	0.002	ENRICHED	0.002	ENRICHED	0.002	ENRICHED	0.002	ENRICHED	0.002	ENRICHED	0.002	ENRICHED	0.002	ENRICHED	0.002	ENRICHED	0.096	ENRICHED	0.002	ENRICHED	0.002	ENRICHED	0.002	ENRICHED	0.002	ENRICHED	0.002
DNA	hAT-Charlie	Charlie17b	0.002	DEPLETED	0.002	DEPLETED	0.002	DEPLETED	0.002	DEPLETED	0.002	DEPLETED	0.002	DEPLETED	0.002	DEPLETED	0.002	DEPLETED	0.002	DEPLETED	0.002	DEPLETED	0.002	DEPLETED	0.002	DEPLETED	0.002	DEPLETED	0.002	DEPLETED	0.002	DEPLETED	0.002	DEPLETED	0.002	DEPLETED	0.002	DEPLETED	0.002	DEPLETED	0.002	DEPLETED	0.002	DEPLETED	0.002	DEPLETED	0.002	DEPLETED	0.002
DNA	hAT-Charlie	Charlie18a	0.164	ENRICHED	0.97	ENRICHED	0.136	ENRICHED	0.182	ENRICHED	0.612	ENRICHED	0.806	ENRICHED	0.364	ENRICHED	0.426	ENRICHED	0.334	ENRICHED	0.18	ENRICHED	0.6	ENRICHED	0.92	ENRICHED	0.416	ENRICHED	0.868	DEPLETED	0.1	ENRICHED	0.82	DEPLETED	0.706	ENRICHED	0.956	ENRICHED	0.066	ENRICHED	0.494	ENRICHED	0.996	DEPLETED	0.178	ENRICHED	0.6	ENRICHED	0.094
DNA	hAT-Charlie	Charlie19a	0.008	ENRICHED	0.29	ENRICHED	0.002	ENRICHED	0.004	ENRICHED	0.178	ENRICHED	0.004	ENRICHED	0.004	ENRICHED	0.02	ENRICHED	0.002	ENRICHED	0.004	ENRICHED	0.006	ENRICHED	0.078	ENRICHED	0.004	ENRICHED	0.062	ENRICHED	0.002	ENRICHED	0.008	ENRICHED	0.014	ENRICHED	0.05	ENRICHED	0.01	ENRICHED	0.1	ENRICHED	0.002	ENRICHED	0.008	ENRICHED	0.008	ENRICHED	0.03
DNA	hAT-Charlie	Charlie1a	0.002	DEPLETED	0.002	DEPLETED	0.002	DEPLETED	0.002	DEPLETED	0.002	DEPLETED	0.002	DEPLETED	0.002	DEPLETED	0.002	DEPLETED	0.002	DEPLETED	0.002	DEPLETED	0.002	DEPLETED	0.002	DEPLETED	0.002	DEPLETED	0.002	DEPLETED	0.002	DEPLETED	0.002	DEPLETED	0.002	DEPLETED	0.002	DEPLETED	0.002	DEPLETED	0.002	DEPLETED	0.002	DEPLETED	0.002	DEPLETED	0.002	DEPLETED	0.002
DNA	hAT-Charlie	Charlie1b	0.106	DEPLETED	0.176	ENRICHED	0.908	ENRICHED	0.022	DEPLETED	0.898	ENRICHED	0.83	ENRICHED	0.584	DEPLETED	0.316	DEPLETED	0.36	DEPLETED	0.478	DEPLETED	0.21	DEPLETED	0.344	DEPLETED	0.556	DEPLETED	0.054	DEPLETED	0.208	DEPLETED	0.082	DEPLETED	0.82	DEPLETED	0.002	DEPLETED	0.002	DEPLETED	0.766	ENRICHED	0.086	DEPLETED	0.2	DEPLETED	0.002	DEPLETED	0.002
DNA	hAT-Charlie	Charlie20a	0.002	DEPLETED	0.002	DEPLETED	0.016	DEPLETED	0.002	DEPLETED	0.002	DEPLETED	0.008	DEPLETED	0.004	DEPLETED	0.012	DEPLETED	0.002	DEPLETED	0.002	DEPLETED	0.002	DEPLETED	0.002	DEPLETED	0.002	DEPLETED	0.002	DEPLETED	0.004	DEPLETED	0.002	DEPLETED	0.002	DEPLETED	0.002	DEPLETED	0.002	DEPLETED	0.002	DEPLETED	0.004	DEPLETED	0.002	DEPLETED	0.002	DEPLETED	0.002
DNA	hAT-Charlie	Charlie21a	0.002	DEPLETED	0.002	DEPLETED	0.002	DEPLETED	0.002	DEPLETED	0.002	DEPLETED	0.002	DEPLETED	0.002	DEPLETED	0.002	DEPLETED	0.002	DEPLETED	0.002	DEPLETED	0.002	DEPLETED	0.002	DEPLETED	0.002	DEPLETED	0.002	DEPLETED	0.002	DEPLETED	0.002	DEPLETED	0.002	DEPLETED	0.002	DEPLETED	0.002	DEPLETED	0.002	DEPLETED	0.002	DEPLETED	0.002	DEPLETED	0.002	DEPLETED	0.002
DNA	hAT-Charlie	Charlie22a	0.002	ENRICHED	0.014	ENRICHED	0.002	ENRICHED	0.01	ENRICHED	0.008	ENRICHED	0.004	ENRICHED	0.018	ENRICHED	0.01	ENRICHED	0.004	ENRICHED	0.056	ENRICHED	0.01	ENRICHED	0.156	ENRICHED	0.004	ENRICHED	0.082	ENRICHED	0.004	ENRICHED	0.004	ENRICHED	0.002	ENRICHED	0.424	ENRICHED	0.87	DEPLETED	0.016	ENRICHED	0.012	ENRICHED	0.04	ENRICHED	0.036	ENRICHED	0.002
DNA	hAT-Charlie	Charlie23a	0.052	DEPLETED	0.034	DEPLETED	0.948	DEPLETED	0.176	DEPLETED	0.448	DEPLETED	0.592	DEPLETED	0.936	ENRICHED	0.472	ENRICHED	0.672	ENRICHED	0.702	ENRICHED	0.698	DEPLETED	0.022	DEPLETED	0.994	DEPLETED	0.022	DEPLETED	0.834	DEPLETED	0.046	DEPLETED	0.126	DEPLETED	0.632	DEPLETED	0.736	ENRICHED	0.256	DEPLETED	0.328	DEPLETED	0.198	DEPLETED	0.01	DEPLETED	0.212
DNA	hAT-Charlie	Charlie24	0.896	DEPLETED	0.474	DEPLETED	0.792	DEPLETED	0.68	ENRICHED	0.574	DEPLETED	0.934	ENRICHED	0.512	ENRICHED	0.464	ENRICHED	0.454	ENRICHED	0.744	ENRICHED	0.91	DEPLETED	0.916	ENRICHED	0.486	ENRICHED	0.4	DEPLETED	0.232	DEPLETED	0.382	DEPLETED	0.368	ENRICHED	0.33	DEPLETED	0.044	DEPLETED	0.214	DEPLETED	0.174	DEPLETED	0.22	DEPLETED	0.242	DEPLETED	0.95
DNA	hAT-Charlie	Charlie25	0.002	DEPLETED	0.002	DEPLETED	0.002	DEPLETED	0.002	DEPLETED	0.002	DEPLETED	0.002	DEPLETED	0.002	DEPLETED	0.002	DEPLETED	0.002	DEPLETED	0.002	DEPLETED	0.002	DEPLETED	0.002	DEPLETED	0.002	DEPLETED	0.002	DEPLETED	0.002	DEPLETED	0.002	DEPLETED	0.002	DEPLETED	0.002	DEPLETED	0.002	DEPLETED	0.002	DEPLETED	0.002	DEPLETED	0.002	DEPLETED	0.002	DEPLETED	0.002
DNA	hAT-Charlie	Charlie26a	0.524	DEPLETED	0.198	DEPLETED	0.674	ENRICHED	0.498	DEPLETED	0.764	DEPLETED	0.366	DEPLETED	0.606	DEPLETED	0.794	ENRICHED	0.73	DEPLETED	0.56	ENRICHED	0.862	DEPLETED	0.9	DEPLETED	0.9	DEPLETED	0.522	DEPLETED	0.992	ENRICHED	0.44	DEPLETED	0.546	ENRICHED	0.216	DEPLETED	0.852	ENRICHED	0.496	DEPLETED	0.886	ENRICHED	0.676	DEPLETED	0.084	DEPLETED	0.666
DNA	hAT-Charlie	Charlie29a	0.002	DEPLETED	0.002	DEPLETED	0.002	DEPLETED	0.002	DEPLETED	0.002	DEPLETED	0.004	DEPLETED	0.002	DEPLETED	0.002	DEPLETED	0.002	DEPLETED	0.002	DEPLETED	0.002	DEPLETED	0.002	DEPLETED	0.002	DEPLETED	0.002	DEPLETED	0.002	DEPLETED	0.002	DEPLETED	0.002	DEPLETED	0.002	DEPLETED	0.002	DEPLETED	0.002	DEPLETED	0.002	DEPLETED	0.008	DEPLETED	0.002	DEPLETED	0.004
DNA	hAT-Charlie	Charlie29b	0.002	DEPLETED	0.002	DEPLETED	0.002	DEPLETED	0.002	DEPLETED	0.002	DEPLETED	0.002	DEPLETED	0.002	DEPLETED	0.002	DEPLETED	0.002	DEPLETED	0.002	DEPLETED	0.002	DEPLETED	0.002	DEPLETED	0.002	DEPLETED	0.002	DEPLETED	0.002	DEPLETED	0.002	DEPLETED	0.002	DEPLETED	0.002	DEPLETED	0.002	DEPLETED	0.002	DEPLETED	0.002	DEPLETED	0.002	DEPLETED	0.002	DEPLETED	0.002
DNA	hAT-Charlie	Charlie2a	0.002	DEPLETED	0.002	DEPLETED	0.002	DEPLETED	0.002	DEPLETED	0.002	DEPLETED	0.002	DEPLETED	0.002	DEPLETED	0.002	DEPLETED	0.002	DEPLETED	0.002	DEPLETED	0.002	DEPLETED	0.002	DEPLETED	0.002	DEPLETED	0.002	DEPLETED	0.002	DEPLETED	0.002	DEPLETED	0.002	DEPLETED	0.002	DEPLETED	0.002	DEPLETED	0.002	DEPLETED	0.002	DEPLETED	0.002	DEPLETED	0.002	DEPLETED	0.002
DNA	hAT-Charlie	Charlie2b	0.002	DEPLETED	0.002	DEPLETED	0.002	DEPLETED	0.002	DEPLETED	0.002	DEPLETED	0.002	DEPLETED	0.002	DEPLETED	0.002	DEPLETED	0.002	DEPLETED	0.002	DEPLETED	0.002	DEPLETED	0.002	DEPLETED	0.002	DEPLETED	0.002	DEPLETED	0.002	DEPLETED	0.002	DEPLETED	0.002	DEPLETED	0.002	DEPLETED	0.002	DEPLETED	0.002	DEPLETED	0.002	DEPLETED	0.002	DEPLETED	0.002	DEPLETED	0.002
DNA	hAT-Charlie	Charlie3	0.002	DEPLETED	0.002	DEPLETED	0.002	DEPLETED	0.002	DEPLETED	0.002	DEPLETED	0.002	DEPLETED	0.002	DEPLETED	0.002	DEPLETED	0.002	DEPLETED	0.002	DEPLETED	0.002	DEPLETED	0.002	DEPLETED	0.002	DEPLETED	0.002	DEPLETED	0.002	DEPLETED	0.002	DEPLETED	0.002	DEPLETED	0.002	DEPLETED	0.002	DEPLETED	0.002	DEPLETED	0.002	DEPLETED	0.002	DEPLETED	0.002	DEPLETED	0.078
DNA	hAT-Charlie	Charlie30a	0.01	ENRICHED	0.092	ENRICHED	0.072	ENRICHED	0.184	ENRICHED	0.002	ENRICHED	0.002	ENRICHED	0.002	ENRICHED	0.002	ENRICHED	0.002	ENRICHED	0.002	ENRICHED	0.016	ENRICHED	0.026	ENRICHED	0.002	ENRICHED	0.054	ENRICHED	0.002	ENRICHED	0.11	ENRICHED	0.004	ENRICHED	0.094	ENRICHED	0.102	ENRICHED	0.03	ENRICHED	0.002	ENRICHED	0.152	ENRICHED	0.12	ENRICHED	0.012
DNA	hAT-Charlie	Charlie30b	0.032	ENRICHED	0.472	ENRICHED	0.002	ENRICHED	0.024	ENRICHED	0.72	ENRICHED	0.042	ENRICHED	0.044	ENRICHED	0.054	ENRICHED	0.034	ENRICHED	0.066	ENRICHED	0.358	ENRICHED	0.87	DEPLETED	0.002	ENRICHED	0.138	ENRICHED	0.118	ENRICHED	0.318	ENRICHED	0.08	ENRICHED	0.31	ENRICHED	0.856	ENRICHED	0.604	ENRICHED	0.108	ENRICHED	0.036	ENRICHED	0.994	ENRICHED	0.292
DNA	hAT-Charlie	Charlie31a	0.002	DEPLETED	0.002	DEPLETED	0.002	DEPLETED	0.002	DEPLETED	0.002	DEPLETED	0.002	DEPLETED	0.002	DEPLETED	0.002	DEPLETED	0.002	DEPLETED	0.002	DEPLETED	0.002	DEPLETED	0.002	DEPLETED	0.002	DEPLETED	0.002	DEPLETED	0.002	DEPLETED	0.002	DEPLETED	0.002	DEPLETED	0.002	DEPLETED	0.002	DEPLETED	0.002	DEPLETED	0.002	DEPLETED	0.002	DEPLETED	0.002	DEPLETED	0.002
DNA	hAT-Charlie	Charlie32a	0.016	ENRICHED	0.93	ENRICHED	0.022	ENRICHED	0.042	ENRICHED	0.056	ENRICHED	0.676	ENRICHED	0.082	ENRICHED	0.208	ENRICHED	0.076	ENRICHED	0.03	ENRICHED	0.072	ENRICHED	0.554	ENRICHED	0.006	ENRICHED	0.03	ENRICHED	0.056	ENRICHED	0.148	ENRICHED	0.136	ENRICHED	0.274	ENRICHED	0.05	ENRICHED	0.444	ENRICHED	0.296	ENRICHED	0.018	ENRICHED	0.14	ENRICHED	0.678
DNA	hAT-Charlie	Charlie4	0.248	DEPLETED	0.092	DEPLETED	0.256	DEPLETED	0.038	DEPLETED	0.106	DEPLETED	0.016	DEPLETED	0.016	DEPLETED	0.046	DEPLETED	0.1	DEPLETED	0.046	DEPLETED	0.02	DEPLETED	0.248	DEPLETED	0.246	DEPLETED	0.228	DEPLETED	0.004	DEPLETED	0.018	DEPLETED	0.002	DEPLETED	0.002	DEPLETED	0.05	DEPLETED	0.186	DEPLETED	0.746	DEPLETED	0.18	DEPLETED	0.004	DEPLETED	0.098
DNA	hAT-Charlie	Charlie4a	0.002	DEPLETED	0.002	DEPLETED	0.002	DEPLETED	0.002	DEPLETED	0.002	DEPLETED	0.002	DEPLETED	0.002	DEPLETED	0.002	DEPLETED	0.002	DEPLETED	0.002	DEPLETED	0.002	DEPLETED	0.002	DEPLETED	0.002	DEPLETED	0.002	DEPLETED	0.002	DEPLETED	0.002	DEPLETED	0.002	DEPLETED	0.002	DEPLETED	0.004	DEPLETED	0.002	DEPLETED	0.002	DEPLETED	0.002	DEPLETED	0.002	DEPLETED	0.002
DNA	hAT-Charlie	Charlie4z	0.002	ENRICHED	0.002	ENRICHED	0.002	ENRICHED	0.002	ENRICHED	0.002	ENRICHED	0.002	ENRICHED	0.002	ENRICHED	0.002	ENRICHED	0.002	ENRICHED	0.002	ENRICHED	0.002	ENRICHED	0.002	ENRICHED	0.002	ENRICHED	0.002	ENRICHED	0.002	ENRICHED	0.002	ENRICHED	0.002	ENRICHED	0.002	ENRICHED	0.002	ENRICHED	0.002	ENRICHED	0.002	ENRICHED	0.002	ENRICHED	0.002	ENRICHED	0.002
DNA	hAT-Charlie	Charlie5	0.002	DEPLETED	0.002	DEPLETED	0.002	DEPLETED	0.002	DEPLETED	0.002	DEPLETED	0.002	DEPLETED	0.002	DEPLETED	0.002	DEPLETED	0.002	DEPLETED	0.002	DEPLETED	0.002	DEPLETED	0.002	DEPLETED	0.002	DEPLETED	0.002	DEPLETED	0.002	DEPLETED	0.002	DEPLETED	0.002	DEPLETED	0.002	DEPLETED	0.002	DEPLETED	0.002	DEPLETED	0.002	DEPLETED	0.002	DEPLETED	0.002	DEPLETED	0.002
DNA	hAT-Charlie	Charlie6	0.002	DEPLETED	0.002	DEPLETED	0.002	DEPLETED	0.002	DEPLETED	0.002	DEPLETED	0.002	DEPLETED	0.002	DEPLETED	0.002	DEPLETED	0.002	DEPLETED	0.002	DEPLETED	0.002	DEPLETED	0.002	DEPLETED	0.002	DEPLETED	0.002	DEPLETED	0.002	DEPLETED	0.002	DEPLETED	0.002	DEPLETED	0.002	DEPLETED	0.002	DEPLETED	0.002	DEPLETED	0.002	DEPLETED	0.002	DEPLETED	0.002	DEPLETED	0.012
DNA	hAT-Charlie	Charlie7	0.002	DEPLETED	0.002	DEPLETED	0.002	DEPLETED	0.002	DEPLETED	0.002	DEPLETED	0.002	DEPLETED	0.002	DEPLETED	0.002	DEPLETED	0.002	DEPLETED	0.002	DEPLETED	0.002	DEPLETED	0.002	DEPLETED	0.002	DEPLETED	0.002	DEPLETED	0.002	DEPLETED	0.002	DEPLETED	0.002	DEPLETED	0.002	DEPLETED	0.002	DEPLETED	0.002	DEPLETED	0.002	DEPLETED	0.002	DEPLETED	0.002	DEPLETED	0.002
DNA	hAT-Charlie	Charlie7a	0.168	DEPLETED	0.06	DEPLETED	0.022	DEPLETED	0.28	DEPLETED	0.138	DEPLETED	0.386	DEPLETED	0.686	DEPLETED	0.354	DEPLETED	0.37	DEPLETED	0.258	DEPLETED	0.024	DEPLETED	0.168	DEPLETED	0.146	DEPLETED	0.058	DEPLETED	0.272	DEPLETED	0.018	DEPLETED	0.33	DEPLETED	0.088	DEPLETED	0.014	DEPLETED	0.112	DEPLETED	0.146	DEPLETED	0.024	DEPLETED	0.028	DEPLETED	0.634
DNA	hAT-Charlie	Charlie7b_Mars	0.002	DEPLETED	0.002	DEPLETED	0.002	DEPLETED	0.002	DEPLETED	0.002	DEPLETED	0.028	DEPLETED	0.002	DEPLETED	0.002	DEPLETED	0.002	DEPLETED	0.002	DEPLETED	0.002	DEPLETED	0.002	DEPLETED	0.002	DEPLETED	0.002	DEPLETED	0.002	DEPLETED	0.002	DEPLETED	0.002	DEPLETED	0.002	DEPLETED	0.002	DEPLETED	0.002	DEPLETED	0.002	DEPLETED	0.002	DEPLETED	0.002	DEPLETED	0.002
DNA	hAT-Charlie	Charlie8	0.484	DEPLETED	0.002	DEPLETED	0.994	DEPLETED	0.062	DEPLETED	0.002	DEPLETED	0.108	DEPLETED	0.18	DEPLETED	0.66	DEPLETED	0.158	DEPLETED	0.098	DEPLETED	0.134	DEPLETED	0.066	DEPLETED	0.12	DEPLETED	0.042	DEPLETED	0.192	DEPLETED	0.092	DEPLETED	0.052	DEPLETED	0.082	DEPLETED	0.004	ENRICHED	0.012	DEPLETED	0.148	DEPLETED	0.134	DEPLETED	0.052	DEPLETED	0.044
DNA	hAT-Charlie	Charlie9	0.032	ENRICHED	0.012	ENRICHED	0.006	ENRICHED	0.048	ENRICHED	0.002	ENRICHED	0.008	ENRICHED	0.012	ENRICHED	0.024	ENRICHED	0.032	ENRICHED	0.004	ENRICHED	0.196	ENRICHED	0.058	ENRICHED	0.1	ENRICHED	0.004	ENRICHED	0.45	ENRICHED	0.088	ENRICHED	0.002	ENRICHED	0.07	ENRICHED	0.854	ENRICHED	0.046	ENRICHED	0.066	ENRICHED	0.118	ENRICHED	0.05	ENRICHED	0.012
DNA	hAT-Charlie	Cheshire	0.002	DEPLETED	0.002	DEPLETED	0.002	DEPLETED	0.002	DEPLETED	0.002	DEPLETED	0.002	DEPLETED	0.002	DEPLETED	0.002	DEPLETED	0.002	DEPLETED	0.002	DEPLETED	0.002	DEPLETED	0.002	DEPLETED	0.002	DEPLETED	0.002	DEPLETED	0.002	DEPLETED	0.002	DEPLETED	0.002	DEPLETED	0.002	DEPLETED	0.002	DEPLETED	0.002	DEPLETED	0.002	DEPLETED	0.002	DEPLETED	0.002	DEPLETED	0.002
DNA	hAT-Charlie	MER102a	0.744	DEPLETED	0.002	DEPLETED	0.252	ENRICHED	0.926	ENRICHED	0.236	DEPLETED	0.724	DEPLETED	0.956	DEPLETED	0.66	ENRICHED	0.73	DEPLETED	0.846	DEPLETED	0.742	ENRICHED	0.27	DEPLETED	0.348	DEPLETED	0.202	DEPLETED	0.268	DEPLETED	0.106	DEPLETED	0.104	DEPLETED	0.908	ENRICHED	0.008	ENRICHED	0.086	DEPLETED	0.824	DEPLETED	0.268	DEPLETED	0.382	DEPLETED	0.896
DNA	hAT-Charlie	MER102b	0.01	ENRICHED	0.092	DEPLETED	0.038	ENRICHED	0.008	ENRICHED	0.848	ENRICHED	0.014	ENRICHED	0.002	ENRICHED	0.004	ENRICHED	0.002	ENRICHED	0.004	ENRICHED	0.002	ENRICHED	0.946	ENRICHED	0.004	ENRICHED	0.04	ENRICHED	0.078	ENRICHED	0.028	ENRICHED	0.004	ENRICHED	0.158	ENRICHED	0.002	ENRICHED	0.77	ENRICHED	0.014	ENRICHED	0.026	ENRICHED	0.134	ENRICHED	0.69
DNA	hAT-Charlie	MER102c	0.994	DEPLETED	0.002	DEPLETED	0.638	DEPLETED	0.346	ENRICHED	0.038	DEPLETED	0.428	DEPLETED	0.436	ENRICHED	0.658	ENRICHED	0.426	ENRICHED	0.544	DEPLETED	0.686	DEPLETED	0.024	DEPLETED	0.236	DEPLETED	0.516	DEPLETED	0.602	DEPLETED	0.118	DEPLETED	0.25	DEPLETED	0.258	DEPLETED	0.002	ENRICHED	0.224	DEPLETED	0.944	ENRICHED	0.212	DEPLETED	0.344	DEPLETED	0.52
DNA	hAT-Charlie	MER103C	0.002	DEPLETED	0.002	DEPLETED	0.026	DEPLETED	0.082	DEPLETED	0.002	DEPLETED	0.002	DEPLETED	0.002	DEPLETED	0.002	DEPLETED	0.002	DEPLETED	0.002	DEPLETED	0.002	DEPLETED	0.002	DEPLETED	0.034	DEPLETED	0.002	DEPLETED	0.002	DEPLETED	0.002	DEPLETED	0.002	DEPLETED	0.002	DEPLETED	0.002	DEPLETED	0.002	DEPLETED	0.002	DEPLETED	0.002	DEPLETED	0.002	DEPLETED	0.002
DNA	hAT-Charlie	MER105	0.002	ENRICHED	0.002	ENRICHED	0.002	ENRICHED	0.002	ENRICHED	0.002	ENRICHED	0.002	ENRICHED	0.002	ENRICHED	0.002	ENRICHED	0.002	ENRICHED	0.002	ENRICHED	0.002	ENRICHED	0.002	ENRICHED	0.002	ENRICHED	0.002	ENRICHED	0.002	ENRICHED	0.002	ENRICHED	0.002	ENRICHED	0.002	ENRICHED	0.026	ENRICHED	0.002	ENRICHED	0.002	ENRICHED	0.002	ENRICHED	0.002	ENRICHED	0.002
DNA	hAT-Charlie	MER106A	0.796	DEPLETED	0.126	DEPLETED	0.844	DEPLETED	0.262	DEPLETED	0.496	DEPLETED	0.282	DEPLETED	0.752	DEPLETED	0.964	ENRICHED	0.938	DEPLETED	0.686	ENRICHED	0.812	DEPLETED	0.866	ENRICHED	0.99	ENRICHED	0.086	DEPLETED	0.96	DEPLETED	0.132	DEPLETED	0.924	DEPLETED	0.082	DEPLETED	0.172	DEPLETED	0.486	DEPLETED	0.072	DEPLETED	0.296	DEPLETED	0.206	DEPLETED	0.02
DNA	hAT-Charlie	MER106B	0.742	DEPLETED	0.844	ENRICHED	0.476	DEPLETED	0.984	DEPLETED	0.56	ENRICHED	0.572	ENRICHED	0.574	DEPLETED	0.862	DEPLETED	0.996	DEPLETED	0.312	DEPLETED	0.436	DEPLETED	0.32	DEPLETED	0.714	DEPLETED	0.134	DEPLETED	0.25	DEPLETED	0.29	DEPLETED	0.516	ENRICHED	0.11	DEPLETED	0.022	DEPLETED	0.844	DEPLETED	0.146	DEPLETED	0.412	DEPLETED	0.764	DEPLETED	0.892
DNA	hAT-Charlie	MER107	0.01	DEPLETED	0.774	DEPLETED	0.204	DEPLETED	0.48	DEPLETED	0.914	DEPLETED	0.762	DEPLETED	0.09	DEPLETED	0.972	ENRICHED	0.982	ENRICHED	0.506	DEPLETED	1	DEPLETED	0.592	ENRICHED	0.606	DEPLETED	0.204	DEPLETED	0.062	DEPLETED	0.072	DEPLETED	0.252	DEPLETED	0.536	DEPLETED	0.004	DEPLETED	0.862	ENRICHED	0.398	ENRICHED	0.224	DEPLETED	0.046	DEPLETED	0.066
DNA	hAT-Charlie	MER112	0.002	ENRICHED	0.002	ENRICHED	0.002	ENRICHED	0.002	ENRICHED	0.002	ENRICHED	0.002	ENRICHED	0.002	ENRICHED	0.002	ENRICHED	0.002	ENRICHED	0.002	ENRICHED	0.002	ENRICHED	0.004	ENRICHED	0.002	ENRICHED	0.002	ENRICHED	0.002	ENRICHED	0.002	ENRICHED	0.002	ENRICHED	0.002	ENRICHED	0.012	ENRICHED	0.002	ENRICHED	0.002	ENRICHED	0.002	ENRICHED	0.012	ENRICHED	0.002
DNA	hAT-Charlie	MER113	0.002	DEPLETED	0.002	DEPLETED	0.002	DEPLETED	0.002	DEPLETED	0.002	DEPLETED	0.002	DEPLETED	0.002	DEPLETED	0.002	DEPLETED	0.002	DEPLETED	0.002	DEPLETED	0.002	DEPLETED	0.002	DEPLETED	0.002	DEPLETED	0.002	DEPLETED	0.002	DEPLETED	0.002	DEPLETED	0.002	DEPLETED	0.002	DEPLETED	0.012	DEPLETED	0.002	DEPLETED	0.002	DEPLETED	0.002	DEPLETED	0.002	DEPLETED	0.002
DNA	hAT-Charlie	MER113A	0.578	DEPLETED	0.158	DEPLETED	0.65	DEPLETED	0.432	DEPLETED	0.59	DEPLETED	0.444	DEPLETED	0.96	DEPLETED	0.944	ENRICHED	0.744	DEPLETED	0.544	DEPLETED	0.94	DEPLETED	0.252	DEPLETED	0.448	DEPLETED	0.604	DEPLETED	0.118	DEPLETED	0.464	DEPLETED	0.222	DEPLETED	0.354	DEPLETED	0.01	ENRICHED	0.034	DEPLETED	0.45	DEPLETED	0.688	DEPLETED	0.27	DEPLETED	0.046
DNA	hAT-Charlie	MER117	0.148	DEPLETED	0.002	DEPLETED	0.092	DEPLETED	0.59	DEPLETED	0.002	DEPLETED	0.048	DEPLETED	0.972	DEPLETED	0.048	DEPLETED	0.02	DEPLETED	0.388	DEPLETED	0.7	DEPLETED	0.002	DEPLETED	0.194	DEPLETED	0.196	DEPLETED	0.062	DEPLETED	0.034	DEPLETED	0.01	DEPLETED	0.01	DEPLETED	0.002	ENRICHED	0.002	DEPLETED	1.002	ENRICHED	0.322	DEPLETED	0.092	DEPLETED	0.002
DNA	hAT-Charlie	MER119	0.002	DEPLETED	0.002	DEPLETED	0.002	DEPLETED	0.002	DEPLETED	0.002	DEPLETED	0.002	DEPLETED	0.002	DEPLETED	0.006	DEPLETED	0.074	DEPLETED	0.002	DEPLETED	0.002	DEPLETED	0.002	DEPLETED	0.002	DEPLETED	0.002	DEPLETED	0.002	DEPLETED	0.002	DEPLETED	0.002	DEPLETED	0.002	DEPLETED	0.002	DEPLETED	0.002	DEPLETED	0.002	DEPLETED	0.002	DEPLETED	0.002	DEPLETED	0.008
DNA	hAT-Charlie	MER1A	0.002	DEPLETED	0.002	DEPLETED	0.002	DEPLETED	0.002	DEPLETED	0.002	DEPLETED	0.002	DEPLETED	0.002	DEPLETED	0.002	DEPLETED	0.002	DEPLETED	0.002	DEPLETED	0.002	DEPLETED	0.002	DEPLETED	0.002	DEPLETED	0.002	DEPLETED	0.002	DEPLETED	0.004	DEPLETED	0.002	DEPLETED	0.02	DEPLETED	0.002	DEPLETED	0.002	DEPLETED	0.002	DEPLETED	0.002	DEPLETED	0.002	DEPLETED	0.002
DNA	hAT-Charlie	MER1B	0.082	ENRICHED	0.002	ENRICHED	0.106	ENRICHED	0.002	ENRICHED	0.004	ENRICHED	0.022	ENRICHED	0.002	ENRICHED	0.006	ENRICHED	0.03	ENRICHED	0.024	ENRICHED	0.026	ENRICHED	0.084	ENRICHED	0.002	ENRICHED	0.002	ENRICHED	0.002	ENRICHED	0.002	ENRICHED	0.002	ENRICHED	0.002	ENRICHED	0.562	DEPLETED	0.002	ENRICHED	0.054	DEPLETED	0.01	ENRICHED	0.002	ENRICHED	0.87
DNA	hAT-Charlie	MER20	0.002	ENRICHED	0.808	ENRICHED	0.002	ENRICHED	0.002	ENRICHED	0.034	ENRICHED	0.002	ENRICHED	0.002	ENRICHED	0.002	ENRICHED	0.002	ENRICHED	0.002	ENRICHED	0.002	ENRICHED	0.002	ENRICHED	0.002	ENRICHED	0.002	ENRICHED	0.002	ENRICHED	0.002	ENRICHED	0.002	ENRICHED	0.002	ENRICHED	0.002	ENRICHED	0.006	ENRICHED	0.002	ENRICHED	0.002	ENRICHED	0.002	ENRICHED	0.01
DNA	hAT-Charlie	MER20B	0.002	DEPLETED	0.002	DEPLETED	0.002	DEPLETED	0.002	DEPLETED	0.002	DEPLETED	0.002	DEPLETED	0.002	DEPLETED	0.002	DEPLETED	0.002	DEPLETED	0.002	DEPLETED	0.002	DEPLETED	0.002	DEPLETED	0.002	DEPLETED	0.002	DEPLETED	0.002	DEPLETED	0.002	DEPLETED	0.002	DEPLETED	0.002	DEPLETED	0.002	DEPLETED	0.002	DEPLETED	0.002	DEPLETED	0.002	DEPLETED	0.002	DEPLETED	0.002
DNA	hAT-Charlie	MER3	0.002	ENRICHED	0.002	ENRICHED	0.002	ENRICHED	0.002	ENRICHED	0.002	ENRICHED	0.002	ENRICHED	0.002	ENRICHED	0.002	ENRICHED	0.002	ENRICHED	0.002	ENRICHED	0.002	ENRICHED	0.002	ENRICHED	0.002	ENRICHED	0.02	ENRICHED	0.002	ENRICHED	0.002	ENRICHED	0.002	ENRICHED	0.15	ENRICHED	0.162	DEPLETED	0.004	ENRICHED	0.054	ENRICHED	0.002	ENRICHED	0.028	ENRICHED	0.022
DNA	hAT-Charlie	MER30	0.002	ENRICHED	0.002	ENRICHED	0.002	ENRICHED	0.002	ENRICHED	0.002	ENRICHED	0.004	ENRICHED	0.002	ENRICHED	0.002	ENRICHED	0.002	ENRICHED	0.004	ENRICHED	0.002	ENRICHED	0.004	ENRICHED	0.002	ENRICHED	0.052	ENRICHED	0.002	ENRICHED	0.002	ENRICHED	0.002	ENRICHED	0.002	ENRICHED	0.06	DEPLETED	0.002	ENRICHED	0.064	ENRICHED	0.002	ENRICHED	0.24	ENRICHED	0.002
DNA	hAT-Charlie	MER30B	0.532	ENRICHED	0.352	ENRICHED	0.208	ENRICHED	0.676	ENRICHED	0.33	ENRICHED	0.212	ENRICHED	0.316	ENRICHED	0.232	ENRICHED	0.232	ENRICHED	0.656	ENRICHED	0.208	ENRICHED	0.196	ENRICHED	0.934	DEPLETED	0.172	ENRICHED	0.052	ENRICHED	0.094	ENRICHED	0.198	ENRICHED	0.296	ENRICHED	0.906	DEPLETED	0.208	ENRICHED	0.824	ENRICHED	0.854	ENRICHED	0.112	ENRICHED	0.064
DNA	hAT-Charlie	MER33	0.002	DEPLETED	0.002	DEPLETED	0.002	DEPLETED	0.002	DEPLETED	0.002	DEPLETED	0.002	DEPLETED	0.002	DEPLETED	0.002	DEPLETED	0.002	DEPLETED	0.002	DEPLETED	0.002	DEPLETED	0.002	DEPLETED	0.002	DEPLETED	0.002	DEPLETED	0.002	DEPLETED	0.002	DEPLETED	0.002	DEPLETED	0.002	DEPLETED	0.002	DEPLETED	0.002	DEPLETED	0.002	DEPLETED	0.002	DEPLETED	0.002	DEPLETED	0.242
DNA	hAT-Charlie	MER58A	0.972	ENRICHED	0.688	DEPLETED	0.004	ENRICHED	0.002	ENRICHED	0.002	ENRICHED	0.06	ENRICHED	0.024	ENRICHED	0.012	ENRICHED	0.008	ENRICHED	0.166	ENRICHED	0.078	ENRICHED	0.494	ENRICHED	0.002	ENRICHED	0.714	ENRICHED	0.018	ENRICHED	0.928	DEPLETED	0.002	ENRICHED	0.392	DEPLETED	0.002	DEPLETED	0.002	ENRICHED	0.002	ENRICHED	0.026	ENRICHED	0.002	DEPLETED	0.986
DNA	hAT-Charlie	MER58B	0.016	DEPLETED	0.044	DEPLETED	0.764	ENRICHED	0.448	DEPLETED	0.646	ENRICHED	0.202	DEPLETED	0.114	DEPLETED	0.034	DEPLETED	0.448	DEPLETED	0.35	DEPLETED	0.208	DEPLETED	0.25	DEPLETED	0.12	ENRICHED	0.002	DEPLETED	0.312	DEPLETED	0.046	DEPLETED	0.6	DEPLETED	0.004	DEPLETED	0.002	DEPLETED	0.696	ENRICHED	0.576	DEPLETED	1.002	ENRICHED	0.002	DEPLETED	0.156
DNA	hAT-Charlie	MER58C	0.002	ENRICHED	0.002	ENRICHED	0.002	ENRICHED	0.002	ENRICHED	0.002	ENRICHED	0.002	ENRICHED	0.002	ENRICHED	0.002	ENRICHED	0.002	ENRICHED	0.004	ENRICHED	0.002	ENRICHED	0.002	ENRICHED	0.002	ENRICHED	0.002	ENRICHED	0.002	ENRICHED	0.002	ENRICHED	0.002	ENRICHED	0.002	ENRICHED	0.002	DEPLETED	0.002	ENRICHED	0.004	ENRICHED	0.002	ENRICHED	0.012	ENRICHED	0.002
DNA	hAT-Charlie	MER58D	0.74	DEPLETED	0.654	DEPLETED	0.14	ENRICHED	0.58	DEPLETED	0.666	DEPLETED	0.814	DEPLETED	1.002	ENRICHED	0.498	DEPLETED	0.946	ENRICHED	0.306	DEPLETED	0.934	ENRICHED	0.838	DEPLETED	0.2	ENRICHED	0.32	DEPLETED	0.46	DEPLETED	0.63	DEPLETED	0.942	ENRICHED	0.908	DEPLETED	0.22	DEPLETED	0.632	DEPLETED	0.398	DEPLETED	0.49	ENRICHED	0.328	DEPLETED	0.73
DNA	hAT-Charlie	MER5A	0.144	DEPLETED	0.002	DEPLETED	0.002	DEPLETED	0.006	DEPLETED	0.002	DEPLETED	0.024	DEPLETED	0.53	DEPLETED	0.192	DEPLETED	0.036	DEPLETED	0.208	DEPLETED	0.252	DEPLETED	0.002	DEPLETED	0.432	ENRICHED	0.002	DEPLETED	0.002	DEPLETED	0.002	DEPLETED	0.002	DEPLETED	0.002	DEPLETED	0.002	ENRICHED	0.002	DEPLETED	0.47	DEPLETED	0.026	DEPLETED	0.002	DEPLETED	0.002
DNA	hAT-Charlie	MER5A1	0.002	DEPLETED	0.002	DEPLETED	0.002	DEPLETED	0.002	DEPLETED	0.002	DEPLETED	0.002	DEPLETED	0.016	DEPLETED	0.002	DEPLETED	0.002	DEPLETED	0.002	DEPLETED	0.002	DEPLETED	0.002	DEPLETED	0.002	DEPLETED	0.002	DEPLETED	0.002	DEPLETED	0.002	DEPLETED	0.002	DEPLETED	0.002	DEPLETED	0.73	ENRICHED	0.002	DEPLETED	0.002	DEPLETED	0.002	DEPLETED	0.002	DEPLETED	0.002
DNA	hAT-Charlie	MER5B	0.004	DEPLETED	0.002	DEPLETED	0.008	DEPLETED	0.002	DEPLETED	0.002	DEPLETED	0.002	DEPLETED	0.002	DEPLETED	0.002	DEPLETED	0.008	DEPLETED	0.002	DEPLETED	0.002	DEPLETED	0.002	DEPLETED	0.104	DEPLETED	0.002	DEPLETED	0.002	DEPLETED	0.002	DEPLETED	0.002	DEPLETED	0.002	DEPLETED	0.118	DEPLETED	0.002	DEPLETED	0.324	DEPLETED	0.002	DEPLETED	0.002	DEPLETED	0.002
DNA	hAT-Charlie	MER5C	0.338	ENRICHED	0.01	DEPLETED	0.962	ENRICHED	0.204	ENRICHED	0.838	DEPLETED	0.102	DEPLETED	0.382	DEPLETED	0.328	DEPLETED	0.46	DEPLETED	0.196	DEPLETED	0.02	DEPLETED	0.01	DEPLETED	0.746	ENRICHED	0.028	DEPLETED	0.09	ENRICHED	0.91	ENRICHED	0.15	ENRICHED	0.96	DEPLETED	0.524	DEPLETED	0.902	DEPLETED	0.408	DEPLETED	0.446	DEPLETED	0.004	DEPLETED	0.594
DNA	hAT-Charlie	MER5C1	0.006	ENRICHED	0.036	ENRICHED	0.002	ENRICHED	0.002	ENRICHED	0.016	ENRICHED	0.002	ENRICHED	0.012	ENRICHED	0.02	ENRICHED	0.044	ENRICHED	0.08	ENRICHED	0.098	ENRICHED	0.386	ENRICHED	0.02	ENRICHED	0.054	ENRICHED	0.032	ENRICHED	0.004	ENRICHED	0.002	ENRICHED	0.424	ENRICHED	0.146	ENRICHED	0.044	ENRICHED	0.212	ENRICHED	0.002	ENRICHED	0.242	ENRICHED	0.226
DNA	hAT-Charlie	UCON34	0.012	ENRICHED	0.104	ENRICHED	0.008	ENRICHED	0.024	ENRICHED	0.232	ENRICHED	0.024	ENRICHED	0.11	ENRICHED	0.35	ENRICHED	0.098	ENRICHED	0.42	ENRICHED	0.288	ENRICHED	0.844	ENRICHED	0.024	ENRICHED	0.032	ENRICHED	0.1	ENRICHED	0.662	ENRICHED	0.016	ENRICHED	0.128	ENRICHED	0.174	ENRICHED	0.024	ENRICHED	0.566	ENRICHED	0.058	ENRICHED	0.336	ENRICHED	0.368
DNA	hAT-Charlie	UCON38	0.002	ENRICHED	0.064	ENRICHED	0.01	ENRICHED	0.03	ENRICHED	0.004	ENRICHED	0.004	ENRICHED	0.002	ENRICHED	0.002	ENRICHED	0.004	ENRICHED	0.002	ENRICHED	0.004	ENRICHED	0.092	ENRICHED	0.02	ENRICHED	0.004	ENRICHED	0.002	ENRICHED	0.022	ENRICHED	0.04	ENRICHED	0.012	ENRICHED	0.006	ENRICHED	0.006	ENRICHED	0.022	ENRICHED	0.044	ENRICHED	0.116	ENRICHED	0.008
DNA	hAT-Charlie	UCON81	0.074	ENRICHED	0.942	DEPLETED	0.186	ENRICHED	0.254	ENRICHED	0.048	ENRICHED	0.162	ENRICHED	0.022	ENRICHED	0.702	ENRICHED	0.426	ENRICHED	0.58	ENRICHED	0.182	ENRICHED	0.61	ENRICHED	0.072	ENRICHED	0.052	ENRICHED	0.018	ENRICHED	0.61	ENRICHED	0.052	ENRICHED	0.24	ENRICHED	0.074	ENRICHED	0.616	ENRICHED	0.184	ENRICHED	0.198	ENRICHED	0.866	ENRICHED	0.2
DNA	hAT-Charlie	hAT-16_Crp	0.904	ENRICHED	0.402	DEPLETED	0.872	DEPLETED	0.204	ENRICHED	0.564	DEPLETED	0.306	DEPLETED	0.29	DEPLETED	0.806	ENRICHED	0.596	DEPLETED	0.902	ENRICHED	0.378	DEPLETED	0.652	DEPLETED	0.79	DEPLETED	0.612	DEPLETED	0.98	DEPLETED	0.98	DEPLETED	0.73	ENRICHED	0.342	ENRICHED	0.546	DEPLETED	0.292	DEPLETED	0.584	DEPLETED	0.918	ENRICHED	0.972	DEPLETED	0.776
DNA	hAT-Charlie	tot	0.002	DEPLETED	0.002	DEPLETED	0.002	DEPLETED	0.002	DEPLETED	0.002	DEPLETED	0.002	DEPLETED	0.002	DEPLETED	0.002	DEPLETED	0.002	DEPLETED	0.002	DEPLETED	0.002	DEPLETED	0.002	DEPLETED	0.34	DEPLETED	0.002	DEPLETED	0.002	DEPLETED	0.002	DEPLETED	0.002	DEPLETED	0.002	DEPLETED	0.002	DEPLETED	0.002	DEPLETED	0.002	DEPLETED	0.002	DEPLETED	0.002	DEPLETED	0.002
DNA	hAT-Tag1	hAT-1_Mam	0.826	DEPLETED	0.11	DEPLETED	0.052	DEPLETED	0.038	DEPLETED	0.406	DEPLETED	0.696	DEPLETED	0.936	ENRICHED	0.35	ENRICHED	0.878	DEPLETED	0.506	ENRICHED	0.854	ENRICHED	0.002	DEPLETED	0.704	DEPLETED	0.002	DEPLETED	0.312	DEPLETED	0.002	DEPLETED	0.6	DEPLETED	0.002	DEPLETED	0.054	DEPLETED	0.01	DEPLETED	0.066	DEPLETED	0.214	DEPLETED	0.002	DEPLETED	0.964
DNA	hAT-Tag1	hAT-5_Mam	0.002	ENRICHED	0.002	ENRICHED	0.002	ENRICHED	0.002	ENRICHED	0.002	ENRICHED	0.002	ENRICHED	0.002	ENRICHED	0.002	ENRICHED	0.002	ENRICHED	0.002	ENRICHED	0.002	ENRICHED	0.04	ENRICHED	0.002	ENRICHED	0.004	ENRICHED	0.002	ENRICHED	0.002	ENRICHED	0.002	ENRICHED	0.002	ENRICHED	0.068	ENRICHED	0.002	ENRICHED	0.296	ENRICHED	0.002	ENRICHED	0.044	ENRICHED	0.002
DNA	hAT-Tag1	tot	0.002	ENRICHED	0.018	ENRICHED	0.092	ENRICHED	0.072	ENRICHED	0.012	ENRICHED	0.004	ENRICHED	0.002	ENRICHED	0.002	ENRICHED	0.002	ENRICHED	0.002	ENRICHED	0.02	ENRICHED	0.068	DEPLETED	0.004	ENRICHED	0.342	DEPLETED	0.002	ENRICHED	0.81	ENRICHED	0.006	ENRICHED	0.904	ENRICHED	0.778	DEPLETED	0.072	ENRICHED	0.442	DEPLETED	0.212	ENRICHED	0.01	DEPLETED	0.002
DNA	hAT-Tip100	Arthur1	0.002	DEPLETED	0.002	DEPLETED	0.002	DEPLETED	0.002	DEPLETED	0.002	DEPLETED	0.002	DEPLETED	0.002	DEPLETED	0.002	DEPLETED	0.002	DEPLETED	0.002	DEPLETED	0.002	DEPLETED	0.002	DEPLETED	0.002	DEPLETED	0.002	DEPLETED	0.002	DEPLETED	0.002	DEPLETED	0.002	DEPLETED	0.002	DEPLETED	0.002	DEPLETED	0.002	DEPLETED	0.002	DEPLETED	0.002	DEPLETED	0.002	DEPLETED	0.002
DNA	hAT-Tip100	Arthur1A	0.002	DEPLETED	0.002	DEPLETED	0.002	DEPLETED	0.002	DEPLETED	0.002	DEPLETED	0.002	DEPLETED	0.002	DEPLETED	0.002	DEPLETED	0.002	DEPLETED	0.002	DEPLETED	0.002	DEPLETED	0.002	DEPLETED	0.002	DEPLETED	0.004	DEPLETED	0.002	DEPLETED	0.002	DEPLETED	0.002	DEPLETED	0.002	DEPLETED	0.402	ENRICHED	0.002	DEPLETED	0.012	DEPLETED	0.002	DEPLETED	0.002	DEPLETED	0.002
DNA	hAT-Tip100	Arthur1B	0.002	DEPLETED	0.002	DEPLETED	0.002	DEPLETED	0.002	DEPLETED	0.002	DEPLETED	0.002	DEPLETED	0.002	DEPLETED	0.002	DEPLETED	0.002	DEPLETED	0.002	DEPLETED	0.002	DEPLETED	0.002	DEPLETED	0.002	DEPLETED	0.002	DEPLETED	0.002	DEPLETED	0.002	DEPLETED	0.002	DEPLETED	0.002	DEPLETED	0.002	DEPLETED	0.002	DEPLETED	0.002	DEPLETED	0.002	DEPLETED	0.002	DEPLETED	0.002
DNA	hAT-Tip100	Arthur1C	0.002	DEPLETED	0.002	DEPLETED	0.002	DEPLETED	0.002	DEPLETED	0.002	DEPLETED	0.002	DEPLETED	0.002	DEPLETED	0.002	DEPLETED	0.002	DEPLETED	0.002	DEPLETED	0.002	DEPLETED	0.002	DEPLETED	0.002	DEPLETED	0.002	DEPLETED	0.002	DEPLETED	0.002	DEPLETED	0.002	DEPLETED	0.002	DEPLETED	0.988	DEPLETED	0.002	DEPLETED	0.002	DEPLETED	0.002	DEPLETED	0.002	DEPLETED	0.002
DNA	hAT-Tip100	Arthur2	0.002	DEPLETED	0.002	DEPLETED	0.002	DEPLETED	0.002	DEPLETED	0.002	DEPLETED	0.002	DEPLETED	0.002	DEPLETED	0.002	DEPLETED	0.002	DEPLETED	0.002	DEPLETED	0.002	DEPLETED	0.002	DEPLETED	0.002	DEPLETED	0.002	DEPLETED	0.002	DEPLETED	0.002	DEPLETED	0.002	DEPLETED	0.002	DEPLETED	0.002	DEPLETED	0.002	DEPLETED	0.002	DEPLETED	0.002	DEPLETED	0.002	DEPLETED	0.002
DNA	hAT-Tip100	EuthAT-N1	0.872	ENRICHED	0.204	DEPLETED	0.214	ENRICHED	0.706	DEPLETED	0.872	ENRICHED	0.264	DEPLETED	0.504	DEPLETED	0.388	DEPLETED	0.366	DEPLETED	0.492	DEPLETED	0.56	DEPLETED	0.266	DEPLETED	0.77	DEPLETED	0.734	ENRICHED	0.56	DEPLETED	0.612	ENRICHED	0.852	DEPLETED	0.83	DEPLETED	0.912	ENRICHED	0.576	ENRICHED	0.942	DEPLETED	0.802	ENRICHED	0.41	ENRICHED	0.29
DNA	hAT-Tip100	EuthAT-N1a	0.464	DEPLETED	0.16	DEPLETED	0.502	DEPLETED	0.2	DEPLETED	0.548	DEPLETED	0.982	DEPLETED	0.508	ENRICHED	0.4	DEPLETED	0.454	DEPLETED	0.822	DEPLETED	0.794	DEPLETED	0.076	DEPLETED	0.026	DEPLETED	0.582	DEPLETED	0.114	DEPLETED	0.046	DEPLETED	0.272	DEPLETED	0.524	DEPLETED	0.648	DEPLETED	0.242	DEPLETED	0.094	DEPLETED	0.082	DEPLETED	0.49	DEPLETED	0.786
DNA	hAT-Tip100	FordPrefect	0.002	DEPLETED	0.002	DEPLETED	0.002	DEPLETED	0.002	DEPLETED	0.002	DEPLETED	0.002	DEPLETED	0.002	DEPLETED	0.002	DEPLETED	0.002	DEPLETED	0.002	DEPLETED	0.002	DEPLETED	0.002	DEPLETED	0.002	DEPLETED	0.002	DEPLETED	0.002	DEPLETED	0.002	DEPLETED	0.002	DEPLETED	0.002	DEPLETED	0.002	DEPLETED	0.002	DEPLETED	0.002	DEPLETED	0.002	DEPLETED	0.002	DEPLETED	0.002
DNA	hAT-Tip100	FordPrefect_a	0.002	DEPLETED	0.002	DEPLETED	0.002	DEPLETED	0.002	DEPLETED	0.002	DEPLETED	0.002	DEPLETED	0.002	DEPLETED	0.002	DEPLETED	0.002	DEPLETED	0.002	DEPLETED	0.002	DEPLETED	0.002	DEPLETED	0.002	DEPLETED	0.002	DEPLETED	0.002	DEPLETED	0.002	DEPLETED	0.002	DEPLETED	0.002	DEPLETED	0.092	DEPLETED	0.002	DEPLETED	0.002	DEPLETED	0.002	DEPLETED	0.002	DEPLETED	0.002
DNA	hAT-Tip100	MARE4	0.642	ENRICHED	0.018	DEPLETED	0.014	ENRICHED	0.628	ENRICHED	0.552	DEPLETED	0.882	ENRICHED	0.532	ENRICHED	0.096	ENRICHED	0.816	ENRICHED	0.856	DEPLETED	0.838	ENRICHED	0.086	DEPLETED	0.352	ENRICHED	0.128	DEPLETED	0.262	ENRICHED	0.736	DEPLETED	0.99	DEPLETED	0.16	DEPLETED	0.67	ENRICHED	0.726	DEPLETED	0.98	ENRICHED	0.282	ENRICHED	0.09	DEPLETED	0.576
DNA	hAT-Tip100	MER115	0.002	DEPLETED	0.002	DEPLETED	0.002	DEPLETED	0.002	DEPLETED	0.002	DEPLETED	0.002	DEPLETED	0.002	DEPLETED	0.002	DEPLETED	0.002	DEPLETED	0.002	DEPLETED	0.002	DEPLETED	0.002	DEPLETED	0.002	DEPLETED	0.002	DEPLETED	0.002	DEPLETED	0.002	DEPLETED	0.002	DEPLETED	0.002	DEPLETED	0.004	DEPLETED	0.002	DEPLETED	0.002	DEPLETED	0.002	DEPLETED	0.002	DEPLETED	0.002
DNA	hAT-Tip100	MER45A	0.002	DEPLETED	0.002	DEPLETED	0.002	DEPLETED	0.002	DEPLETED	0.002	DEPLETED	0.002	DEPLETED	0.002	DEPLETED	0.002	DEPLETED	0.002	DEPLETED	0.002	DEPLETED	0.002	DEPLETED	0.002	DEPLETED	0.002	DEPLETED	0.002	DEPLETED	0.002	DEPLETED	0.002	DEPLETED	0.002	DEPLETED	0.002	DEPLETED	0.004	ENRICHED	0.002	DEPLETED	0.002	DEPLETED	0.002	DEPLETED	0.002	DEPLETED	0.002
DNA	hAT-Tip100	MER45B	0.002	DEPLETED	0.002	DEPLETED	0.002	DEPLETED	0.002	DEPLETED	0.002	DEPLETED	0.002	DEPLETED	0.002	DEPLETED	0.002	DEPLETED	0.002	DEPLETED	0.002	DEPLETED	0.002	DEPLETED	0.002	DEPLETED	0.002	DEPLETED	0.002	DEPLETED	0.002	DEPLETED	0.002	DEPLETED	0.002	DEPLETED	0.002	DEPLETED	0.002	DEPLETED	0.002	DEPLETED	0.002	DEPLETED	0.002	DEPLETED	0.002	DEPLETED	0.002
DNA	hAT-Tip100	MER45C	0.002	DEPLETED	0.002	DEPLETED	0.002	DEPLETED	0.002	DEPLETED	0.002	DEPLETED	0.002	DEPLETED	0.002	DEPLETED	0.002	DEPLETED	0.002	DEPLETED	0.002	DEPLETED	0.002	DEPLETED	0.002	DEPLETED	0.002	DEPLETED	0.002	DEPLETED	0.002	DEPLETED	0.002	DEPLETED	0.002	DEPLETED	0.002	DEPLETED	0.004	DEPLETED	0.002	DEPLETED	0.002	DEPLETED	0.002	DEPLETED	0.002	DEPLETED	0.002
DNA	hAT-Tip100	MER45R	0.002	DEPLETED	0.002	DEPLETED	0.002	DEPLETED	0.002	DEPLETED	0.002	DEPLETED	0.002	DEPLETED	0.002	DEPLETED	0.002	DEPLETED	0.002	DEPLETED	0.002	DEPLETED	0.002	DEPLETED	0.002	DEPLETED	0.002	DEPLETED	0.002	DEPLETED	0.002	DEPLETED	0.002	DEPLETED	0.002	DEPLETED	0.002	DEPLETED	0.064	DEPLETED	0.002	DEPLETED	0.002	DEPLETED	0.002	DEPLETED	0.002	DEPLETED	0.002
DNA	hAT-Tip100	MER91A	0.254	DEPLETED	0.002	DEPLETED	0.006	DEPLETED	0.002	DEPLETED	0.002	DEPLETED	0.08	DEPLETED	0.732	DEPLETED	0.474	DEPLETED	0.156	DEPLETED	0.106	DEPLETED	0.906	DEPLETED	0.006	DEPLETED	0.002	DEPLETED	0.148	ENRICHED	0.138	DEPLETED	0.03	DEPLETED	0.002	DEPLETED	0.678	ENRICHED	0.002	ENRICHED	0.002	DEPLETED	0.042	DEPLETED	0.004	DEPLETED	0.448	ENRICHED	0.002
DNA	hAT-Tip100	MER91B	0.944	ENRICHED	0.002	DEPLETED	0.556	ENRICHED	0.678	DEPLETED	0.988	DEPLETED	0.836	ENRICHED	0.414	ENRICHED	0.496	ENRICHED	0.616	ENRICHED	0.142	ENRICHED	0.862	ENRICHED	0.164	DEPLETED	0.206	DEPLETED	0.98	DEPLETED	0.154	DEPLETED	0.94	DEPLETED	0.206	DEPLETED	0.994	ENRICHED	0.002	ENRICHED	0.004	DEPLETED	0.766	ENRICHED	0.74	DEPLETED	0.236	ENRICHED	0.272
DNA	hAT-Tip100	MER91C	0.17	ENRICHED	0.002	DEPLETED	0.05	DEPLETED	0.524	DEPLETED	0.002	DEPLETED	0.002	DEPLETED	0.228	DEPLETED	0.008	DEPLETED	0.012	DEPLETED	0.012	DEPLETED	0.016	DEPLETED	0.002	DEPLETED	0.128	DEPLETED	0.328	DEPLETED	0.096	DEPLETED	0.002	DEPLETED	0.002	DEPLETED	0.118	DEPLETED	0.002	ENRICHED	0.002	DEPLETED	0.01	DEPLETED	0.03	DEPLETED	0.064	DEPLETED	0.002
DNA	hAT-Tip100	MER96	0.054	DEPLETED	0.002	DEPLETED	0.002	DEPLETED	0.002	DEPLETED	0.002	DEPLETED	0.002	DEPLETED	0.002	DEPLETED	0.002	DEPLETED	0.002	DEPLETED	0.002	DEPLETED	0.002	DEPLETED	0.01	DEPLETED	0.002	DEPLETED	0.022	DEPLETED	0.002	DEPLETED	0.004	DEPLETED	0.002	DEPLETED	0.002	DEPLETED	0.31	ENRICHED	0.002	DEPLETED	0.014	DEPLETED	0.002	DEPLETED	0.014	DEPLETED	0.002
DNA	hAT-Tip100	MER96B	0.002	DEPLETED	0.002	DEPLETED	0.002	DEPLETED	0.002	DEPLETED	0.002	DEPLETED	0.002	DEPLETED	0.002	DEPLETED	0.002	DEPLETED	0.002	DEPLETED	0.002	DEPLETED	0.002	DEPLETED	0.002	DEPLETED	0.002	DEPLETED	0.002	DEPLETED	0.002	DEPLETED	0.002	DEPLETED	0.002	DEPLETED	0.002	DEPLETED	0.002	DEPLETED	0.002	DEPLETED	0.002	DEPLETED	0.002	DEPLETED	0.002	DEPLETED	0.002
DNA	hAT-Tip100	MER97a	0.002	DEPLETED	0.002	DEPLETED	0.002	DEPLETED	0.002	DEPLETED	0.002	DEPLETED	0.002	DEPLETED	0.002	DEPLETED	0.002	DEPLETED	0.002	DEPLETED	0.002	DEPLETED	0.002	DEPLETED	0.002	DEPLETED	0.002	DEPLETED	0.002	DEPLETED	0.002	DEPLETED	0.002	DEPLETED	0.002	DEPLETED	0.002	DEPLETED	0.002	DEPLETED	0.002	DEPLETED	0.002	DEPLETED	0.002	DEPLETED	0.002	DEPLETED	0.002
DNA	hAT-Tip100	MER97b	0.002	DEPLETED	0.002	DEPLETED	0.002	DEPLETED	0.002	DEPLETED	0.002	DEPLETED	0.002	DEPLETED	0.002	DEPLETED	0.002	DEPLETED	0.002	DEPLETED	0.002	DEPLETED	0.002	DEPLETED	0.002	DEPLETED	0.002	DEPLETED	0.002	DEPLETED	0.002	DEPLETED	0.002	DEPLETED	0.002	DEPLETED	0.002	DEPLETED	0.002	DEPLETED	0.002	DEPLETED	0.002	DEPLETED	0.002	DEPLETED	0.002	DEPLETED	0.002
DNA	hAT-Tip100	MER97c	0.002	DEPLETED	0.002	DEPLETED	0.002	DEPLETED	0.002	DEPLETED	0.002	DEPLETED	0.002	DEPLETED	0.002	DEPLETED	0.002	DEPLETED	0.002	DEPLETED	0.002	DEPLETED	0.002	DEPLETED	0.002	DEPLETED	0.002	DEPLETED	0.002	DEPLETED	0.002	DEPLETED	0.002	DEPLETED	0.002	DEPLETED	0.002	DEPLETED	0.002	DEPLETED	0.002	DEPLETED	0.002	DEPLETED	0.002	DEPLETED	0.002	DEPLETED	0.002
DNA	hAT-Tip100	MER97d	0.002	DEPLETED	0.002	DEPLETED	0.002	DEPLETED	0.002	DEPLETED	0.002	DEPLETED	0.002	DEPLETED	0.002	DEPLETED	0.002	DEPLETED	0.002	DEPLETED	0.002	DEPLETED	0.002	DEPLETED	0.002	DEPLETED	0.002	DEPLETED	0.002	DEPLETED	0.002	DEPLETED	0.002	DEPLETED	0.002	DEPLETED	0.002	DEPLETED	0.002	DEPLETED	0.002	DEPLETED	0.002	DEPLETED	0.002	DEPLETED	0.002	DEPLETED	0.002
DNA	hAT-Tip100	MamRep4096	0.002	DEPLETED	0.002	DEPLETED	0.002	DEPLETED	0.002	DEPLETED	0.002	DEPLETED	0.002	DEPLETED	0.002	DEPLETED	0.002	DEPLETED	0.002	DEPLETED	0.002	DEPLETED	0.002	DEPLETED	0.002	DEPLETED	0.002	DEPLETED	0.002	DEPLETED	0.002	DEPLETED	0.002	DEPLETED	0.002	DEPLETED	0.002	DEPLETED	0.97	DEPLETED	0.002	DEPLETED	0.002	DEPLETED	0.002	DEPLETED	0.002	DEPLETED	0.002
DNA	hAT-Tip100	MamRep488	0.248	DEPLETED	0.008	DEPLETED	0.25	DEPLETED	0.01	DEPLETED	0.136	DEPLETED	0.63	DEPLETED	0.878	DEPLETED	0.224	DEPLETED	0.332	DEPLETED	0.838	DEPLETED	0.208	DEPLETED	0.074	DEPLETED	0.232	DEPLETED	0.002	DEPLETED	0.006	DEPLETED	0.02	DEPLETED	0.008	DEPLETED	0.028	DEPLETED	0.024	ENRICHED	0.002	DEPLETED	0.3	ENRICHED	0.278	DEPLETED	0.01	DEPLETED	0.768
DNA	hAT-Tip100	MamTip1	0.028	DEPLETED	0.002	DEPLETED	0.072	DEPLETED	0.002	DEPLETED	0.016	DEPLETED	0.002	DEPLETED	0.108	DEPLETED	0.066	DEPLETED	0.168	DEPLETED	0.022	DEPLETED	0.018	DEPLETED	0.002	DEPLETED	0.012	DEPLETED	0.002	DEPLETED	0.002	DEPLETED	0.03	DEPLETED	0.002	DEPLETED	0.004	DEPLETED	0.002	ENRICHED	0.002	DEPLETED	0.074	DEPLETED	0.008	DEPLETED	0.06	DEPLETED	0.028
DNA	hAT-Tip100	MamTip1b	0.004	DEPLETED	0.006	DEPLETED	0.022	DEPLETED	0.052	DEPLETED	0.002	DEPLETED	0.004	DEPLETED	0.002	DEPLETED	0.02	DEPLETED	0.052	DEPLETED	0.002	DEPLETED	0.01	DEPLETED	0.004	DEPLETED	0.004	DEPLETED	0.036	DEPLETED	0.002	DEPLETED	0.01	DEPLETED	0.002	DEPLETED	0.002	DEPLETED	0.18	ENRICHED	0.002	DEPLETED	0.022	DEPLETED	0.002	DEPLETED	0.042	DEPLETED	0.002
DNA	hAT-Tip100	MamTip2	0.002	DEPLETED	0.002	DEPLETED	0.002	DEPLETED	0.002	DEPLETED	0.002	DEPLETED	0.002	DEPLETED	0.002	DEPLETED	0.002	DEPLETED	0.002	DEPLETED	0.002	DEPLETED	0.002	DEPLETED	0.002	DEPLETED	0.002	DEPLETED	0.002	DEPLETED	0.002	DEPLETED	0.002	DEPLETED	0.002	DEPLETED	0.002	DEPLETED	0.002	ENRICHED	0.002	DEPLETED	0.002	DEPLETED	0.002	DEPLETED	0.002	DEPLETED	0.002
DNA	hAT-Tip100	MamTip2b	0.002	DEPLETED	0.002	DEPLETED	0.002	DEPLETED	0.002	DEPLETED	0.002	DEPLETED	0.002	DEPLETED	0.002	DEPLETED	0.002	DEPLETED	0.002	DEPLETED	0.002	DEPLETED	0.002	DEPLETED	0.002	DEPLETED	0.002	DEPLETED	0.002	DEPLETED	0.002	DEPLETED	0.002	DEPLETED	0.002	DEPLETED	0.002	DEPLETED	0.108	DEPLETED	0.002	DEPLETED	0.002	DEPLETED	0.002	DEPLETED	0.002	DEPLETED	0.002
DNA	hAT-Tip100	MamTip3	0.002	DEPLETED	0.002	DEPLETED	0.002	DEPLETED	0.002	DEPLETED	0.002	DEPLETED	0.002	DEPLETED	0.002	DEPLETED	0.002	DEPLETED	0.002	DEPLETED	0.002	DEPLETED	0.002	DEPLETED	0.002	DEPLETED	0.002	DEPLETED	0.002	DEPLETED	0.002	DEPLETED	0.002	DEPLETED	0.002	DEPLETED	0.002	DEPLETED	0.002	DEPLETED	0.002	DEPLETED	0.002	DEPLETED	0.002	DEPLETED	0.002	DEPLETED	0.002
DNA	hAT-Tip100	MamTip3B	0.002	DEPLETED	0.002	DEPLETED	0.002	DEPLETED	0.002	DEPLETED	0.002	DEPLETED	0.002	DEPLETED	0.002	DEPLETED	0.002	DEPLETED	0.002	DEPLETED	0.002	DEPLETED	0.002	DEPLETED	0.002	DEPLETED	0.002	DEPLETED	0.002	DEPLETED	0.002	DEPLETED	0.002	DEPLETED	0.002	DEPLETED	0.002	DEPLETED	0.002	DEPLETED	0.002	DEPLETED	0.002	DEPLETED	0.002	DEPLETED	0.002	DEPLETED	0.002
DNA	hAT-Tip100	ORSL	0.002	DEPLETED	0.002	DEPLETED	0.002	DEPLETED	0.002	DEPLETED	0.002	DEPLETED	0.002	DEPLETED	0.002	DEPLETED	0.002	DEPLETED	0.002	DEPLETED	0.002	DEPLETED	0.002	DEPLETED	0.002	DEPLETED	0.002	DEPLETED	0.002	DEPLETED	0.002	DEPLETED	0.002	DEPLETED	0.002	DEPLETED	0.002	DEPLETED	0.934	ENRICHED	0.002	DEPLETED	0.002	DEPLETED	0.002	DEPLETED	0.002	DEPLETED	0.002
DNA	hAT-Tip100	ORSL-2a	0.004	DEPLETED	0.002	DEPLETED	0.004	DEPLETED	0.002	DEPLETED	0.002	DEPLETED	0.002	DEPLETED	0.002	DEPLETED	0.002	DEPLETED	0.002	DEPLETED	0.002	DEPLETED	0.002	DEPLETED	0.002	DEPLETED	0.002	DEPLETED	0.002	DEPLETED	0.002	DEPLETED	0.002	DEPLETED	0.002	DEPLETED	0.044	DEPLETED	0.994	DEPLETED	0.002	DEPLETED	0.01	DEPLETED	0.002	DEPLETED	0.064	DEPLETED	0.002
DNA	hAT-Tip100	ORSL-2b	0.002	DEPLETED	0.002	DEPLETED	0.002	DEPLETED	0.002	DEPLETED	0.002	DEPLETED	0.002	DEPLETED	0.002	DEPLETED	0.002	DEPLETED	0.002	DEPLETED	0.002	DEPLETED	0.002	DEPLETED	0.002	DEPLETED	0.002	DEPLETED	0.002	DEPLETED	0.002	DEPLETED	0.002	DEPLETED	0.002	DEPLETED	0.002	DEPLETED	0.182	DEPLETED	0.002	DEPLETED	0.032	DEPLETED	0.002	DEPLETED	0.002	DEPLETED	0.002
DNA	hAT-Tip100	Zaphod	0.002	DEPLETED	0.002	DEPLETED	0.002	DEPLETED	0.002	DEPLETED	0.002	DEPLETED	0.002	DEPLETED	0.002	DEPLETED	0.002	DEPLETED	0.002	DEPLETED	0.002	DEPLETED	0.002	DEPLETED	0.002	DEPLETED	0.002	DEPLETED	0.002	DEPLETED	0.002	DEPLETED	0.002	DEPLETED	0.002	DEPLETED	0.002	DEPLETED	0.002	DEPLETED	0.002	DEPLETED	0.002	DEPLETED	0.002	DEPLETED	0.002	DEPLETED	0.002
DNA	hAT-Tip100	Zaphod2	0.002	DEPLETED	0.002	DEPLETED	0.002	DEPLETED	0.002	DEPLETED	0.002	DEPLETED	0.002	DEPLETED	0.002	DEPLETED	0.002	DEPLETED	0.002	DEPLETED	0.002	DEPLETED	0.002	DEPLETED	0.002	DEPLETED	0.002	DEPLETED	0.002	DEPLETED	0.002	DEPLETED	0.002	DEPLETED	0.002	DEPLETED	0.002	DEPLETED	0.002	DEPLETED	0.002	DEPLETED	0.002	DEPLETED	0.002	DEPLETED	0.002	DEPLETED	0.002
DNA	hAT-Tip100	Zaphod3	0.002	DEPLETED	0.002	DEPLETED	0.002	DEPLETED	0.002	DEPLETED	0.002	DEPLETED	0.002	DEPLETED	0.002	DEPLETED	0.002	DEPLETED	0.002	DEPLETED	0.002	DEPLETED	0.002	DEPLETED	0.002	DEPLETED	0.002	DEPLETED	0.002	DEPLETED	0.002	DEPLETED	0.002	DEPLETED	0.002	DEPLETED	0.002	DEPLETED	0.002	DEPLETED	0.002	DEPLETED	0.002	DEPLETED	0.002	DEPLETED	0.002	DEPLETED	0.002
DNA	hAT-Tip100	Zaphod4a	0.002	DEPLETED	0.002	DEPLETED	0.002	DEPLETED	0.002	DEPLETED	0.002	DEPLETED	0.002	DEPLETED	0.002	DEPLETED	0.002	DEPLETED	0.002	DEPLETED	0.002	DEPLETED	0.002	DEPLETED	0.002	DEPLETED	0.002	DEPLETED	0.002	DEPLETED	0.002	DEPLETED	0.002	DEPLETED	0.002	DEPLETED	0.002	DEPLETED	0.002	DEPLETED	0.002	DEPLETED	0.002	DEPLETED	0.002	DEPLETED	0.002	DEPLETED	0.002
DNA	hAT-Tip100	Zaphod5a	0.944	DEPLETED	0.916	DEPLETED	0.448	DEPLETED	0.73	DEPLETED	0.562	DEPLETED	0.62	DEPLETED	0.368	DEPLETED	0.802	DEPLETED	0.526	DEPLETED	0.662	DEPLETED	0.992	ENRICHED	0.182	DEPLETED	0.128	DEPLETED	0.432	DEPLETED	0.282	DEPLETED	0.44	DEPLETED	0.144	DEPLETED	0.808	ENRICHED	0.314	DEPLETED	0.232	DEPLETED	0.428	DEPLETED	0.054	DEPLETED	0.972	ENRICHED	0.42
DNA	hAT-Tip100	Zaphod5b	0.36	DEPLETED	0.082	DEPLETED	0.072	DEPLETED	0.406	DEPLETED	0.738	DEPLETED	0.982	DEPLETED	0.382	DEPLETED	0.748	DEPLETED	0.224	DEPLETED	0.6	DEPLETED	0.848	ENRICHED	0.466	DEPLETED	0.182	DEPLETED	0.446	DEPLETED	0.064	DEPLETED	0.452	DEPLETED	0.572	DEPLETED	0.068	DEPLETED	0.694	ENRICHED	0.16	DEPLETED	0.172	DEPLETED	0.074	DEPLETED	0.582	DEPLETED	0.052
DNA	hAT-Tip100	hAT-4b_Ther	0.03	DEPLETED	0.002	DEPLETED	0.002	DEPLETED	0.004	DEPLETED	0.002	DEPLETED	0.008	DEPLETED	0.006	DEPLETED	0.004	DEPLETED	0.01	DEPLETED	0.01	DEPLETED	0.004	DEPLETED	0.002	DEPLETED	0.008	DEPLETED	0.002	DEPLETED	0.006	DEPLETED	0.004	DEPLETED	0.004	DEPLETED	0.002	DEPLETED	0.166	DEPLETED	0.02	DEPLETED	0.002	DEPLETED	0.006	DEPLETED	0.002	DEPLETED	0.002
DNA	hAT-Tip100	hAT-N1a_Mam	0.382	ENRICHED	0.586	ENRICHED	0.52	ENRICHED	0.116	ENRICHED	0.86	DEPLETED	0.462	ENRICHED	0.028	ENRICHED	0.34	ENRICHED	0.562	ENRICHED	0.808	ENRICHED	0.05	ENRICHED	0.568	DEPLETED	0.486	ENRICHED	0.728	ENRICHED	0.81	ENRICHED	0.824	DEPLETED	0.82	ENRICHED	0.494	DEPLETED	0.272	ENRICHED	0.934	ENRICHED	0.72	ENRICHED	0.346	ENRICHED	0.826	ENRICHED	0.102
DNA	hAT-Tip100	tot	0.002	DEPLETED	0.002	DEPLETED	0.002	DEPLETED	0.002	DEPLETED	0.002	DEPLETED	0.002	DEPLETED	0.002	DEPLETED	0.002	DEPLETED	0.002	DEPLETED	0.002	DEPLETED	0.002	DEPLETED	0.002	DEPLETED	0.002	DEPLETED	0.002	DEPLETED	0.002	DEPLETED	0.002	DEPLETED	0.002	DEPLETED	0.002	DEPLETED	0.002	DEPLETED	0.002	DEPLETED	0.002	DEPLETED	0.002	DEPLETED	0.002	DEPLETED	0.002
DNA	hAT-Tip100?	Eutr15	0.002	DEPLETED	0.002	DEPLETED	0.002	DEPLETED	0.002	DEPLETED	0.002	DEPLETED	0.002	DEPLETED	0.002	DEPLETED	0.002	DEPLETED	0.002	DEPLETED	0.002	DEPLETED	0.002	DEPLETED	0.002	DEPLETED	0.002	DEPLETED	0.002	DEPLETED	0.002	DEPLETED	0.002	DEPLETED	0.002	DEPLETED	0.002	DEPLETED	0.002	DEPLETED	0.002	DEPLETED	0.002	DEPLETED	0.002	DEPLETED	0.002	DEPLETED	0.002
DNA	hAT-Tip100?	MamRep1879	0.884	ENRICHED	0.002	DEPLETED	0.202	DEPLETED	0.064	DEPLETED	0.048	DEPLETED	0.034	DEPLETED	0.042	DEPLETED	0.002	DEPLETED	0.086	DEPLETED	0.022	DEPLETED	0.054	DEPLETED	0.012	DEPLETED	0.142	DEPLETED	0.014	DEPLETED	0.104	DEPLETED	0.004	DEPLETED	0.008	DEPLETED	0.092	DEPLETED	0.008	ENRICHED	0.002	DEPLETED	0.924	DEPLETED	0.25	DEPLETED	0.008	DEPLETED	0.008
DNA	hAT-Tip100?	UCON23	0.004	ENRICHED	0.028	ENRICHED	0.02	ENRICHED	0.016	ENRICHED	0.036	ENRICHED	0.136	ENRICHED	0.014	ENRICHED	0.046	ENRICHED	0.002	ENRICHED	0.052	ENRICHED	0.014	ENRICHED	0.784	ENRICHED	0.006	ENRICHED	0.024	ENRICHED	0.004	ENRICHED	0.012	ENRICHED	0.006	ENRICHED	0.01	ENRICHED	0.042	ENRICHED	0.014	ENRICHED	0.038	ENRICHED	0.036	ENRICHED	0.036	ENRICHED	0.028
DNA	hAT-Tip100?	hAT-N1_Mam	0.938	DEPLETED	0.794	ENRICHED	0.928	DEPLETED	0.196	ENRICHED	0.682	DEPLETED	0.982	ENRICHED	0.286	DEPLETED	0.85	ENRICHED	0.732	ENRICHED	0.818	ENRICHED	0.754	DEPLETED	0.086	DEPLETED	0.41	DEPLETED	0.036	DEPLETED	0.394	ENRICHED	0.902	ENRICHED	0.738	DEPLETED	0.352	DEPLETED	0.516	DEPLETED	0.672	DEPLETED	0.724	DEPLETED	0.356	DEPLETED	0.75	DEPLETED	0.858
DNA	hAT-Tip100?	tot	0.002	DEPLETED	0.002	DEPLETED	0.002	DEPLETED	0.002	DEPLETED	0.002	DEPLETED	0.002	DEPLETED	0.002	DEPLETED	0.002	DEPLETED	0.002	DEPLETED	0.002	DEPLETED	0.002	DEPLETED	0.002	DEPLETED	0.002	DEPLETED	0.002	DEPLETED	0.002	DEPLETED	0.002	DEPLETED	0.002	DEPLETED	0.002	DEPLETED	0.108	DEPLETED	0.002	DEPLETED	0.002	DEPLETED	0.002	DEPLETED	0.002	DEPLETED	0.002
DNA	hAT?	MER121	0.002	DEPLETED	0.002	DEPLETED	0.078	DEPLETED	0.002	DEPLETED	0.002	DEPLETED	0.002	DEPLETED	0.002	DEPLETED	0.002	DEPLETED	0.002	DEPLETED	0.002	DEPLETED	0.002	DEPLETED	0.002	DEPLETED	0.002	DEPLETED	0.002	DEPLETED	0.002	DEPLETED	0.002	DEPLETED	0.002	DEPLETED	0.002	DEPLETED	0.054	DEPLETED	0.002	DEPLETED	0.002	DEPLETED	0.002	DEPLETED	0.002	DEPLETED	0.002
DNA	hAT?	MER121B	0.01	DEPLETED	0.006	DEPLETED	0.88	ENRICHED	0.516	DEPLETED	0.09	DEPLETED	0.084	DEPLETED	0.154	DEPLETED	0.16	DEPLETED	0.53	DEPLETED	0.032	DEPLETED	0.226	DEPLETED	0.01	DEPLETED	0.768	ENRICHED	0.294	DEPLETED	0.984	ENRICHED	0.522	DEPLETED	0.202	ENRICHED	0.092	DEPLETED	0.022	ENRICHED	0.002	DEPLETED	0.054	DEPLETED	0.966	DEPLETED	0.386	DEPLETED	0.046
DNA	hAT?	MER99	0.002	DEPLETED	0.002	DEPLETED	0.002	DEPLETED	0.002	DEPLETED	0.002	DEPLETED	0.002	DEPLETED	0.002	DEPLETED	0.002	DEPLETED	0.002	DEPLETED	0.002	DEPLETED	0.002	DEPLETED	0.002	DEPLETED	0.002	DEPLETED	0.002	DEPLETED	0.002	DEPLETED	0.002	DEPLETED	0.002	DEPLETED	0.002	DEPLETED	0.002	DEPLETED	0.002	DEPLETED	0.002	DEPLETED	0.002	DEPLETED	0.002	DEPLETED	0.002
DNA	hAT?	UCON105	0.108	ENRICHED	0.002	DEPLETED	0.742	ENRICHED	0.506	ENRICHED	0.004	DEPLETED	0.864	DEPLETED	0.186	ENRICHED	0.936	ENRICHED	0.596	ENRICHED	0.414	DEPLETED	0.95	DEPLETED	0.02	DEPLETED	0.024	ENRICHED	0.032	DEPLETED	0.624	ENRICHED	0.114	DEPLETED	0.76	DEPLETED	0.008	DEPLETED	0.256	ENRICHED	0.178	DEPLETED	0.986	ENRICHED	0.632	ENRICHED	0.002	DEPLETED	0.004
DNA	hAT?	UCON69	0.87	ENRICHED	0.392	DEPLETED	0.776	ENRICHED	0.534	ENRICHED	0.37	DEPLETED	0.286	DEPLETED	0.758	DEPLETED	0.518	DEPLETED	0.7	DEPLETED	0.84	DEPLETED	0.998	DEPLETED	0.302	DEPLETED	0.294	DEPLETED	0.168	DEPLETED	0.93	DEPLETED	0.18	DEPLETED	0.164	ENRICHED	0.648	DEPLETED	0.534	ENRICHED	0.198	DEPLETED	0.818	DEPLETED	0.894	ENRICHED	0.394	DEPLETED	0.94
DNA	hAT?	UCON80	0.656	ENRICHED	0.54	ENRICHED	0.654	ENRICHED	0.248	DEPLETED	0.358	ENRICHED	0.182	ENRICHED	0.5	ENRICHED	0.486	ENRICHED	0.166	ENRICHED	0.392	ENRICHED	0.868	ENRICHED	0.612	ENRICHED	0.644	DEPLETED	0.298	DEPLETED	0.986	DEPLETED	0.428	DEPLETED	0.536	ENRICHED	0.322	DEPLETED	0.174	ENRICHED	0.5	ENRICHED	0.592	ENRICHED	0.768	ENRICHED	0.962	DEPLETED	0.636
DNA	hAT?	UCON89	0.256	ENRICHED	0.876	DEPLETED	0.008	ENRICHED	0.518	ENRICHED	0.754	ENRICHED	0.584	ENRICHED	0.772	ENRICHED	0.412	ENRICHED	0.166	ENRICHED	0.458	ENRICHED	0.152	ENRICHED	0.444	ENRICHED	0.552	ENRICHED	0.778	DEPLETED	0.644	ENRICHED	0.648	DEPLETED	0.31	ENRICHED	0.646	ENRICHED	0.006	ENRICHED	0.67	DEPLETED	0.088	ENRICHED	0.254	ENRICHED	0.446	DEPLETED	0.224
DNA	hAT?	tot	0.002	DEPLETED	0.002	DEPLETED	0.012	DEPLETED	0.002	DEPLETED	0.002	DEPLETED	0.002	DEPLETED	0.002	DEPLETED	0.002	DEPLETED	0.002	DEPLETED	0.002	DEPLETED	0.002	DEPLETED	0.002	DEPLETED	0.002	DEPLETED	0.002	DEPLETED	0.002	DEPLETED	0.002	DEPLETED	0.002	DEPLETED	0.002	DEPLETED	0.056	DEPLETED	0.002	DEPLETED	0.002	DEPLETED	0.002	DEPLETED	0.002	DEPLETED	0.002
DNA	tot	tot	0.002	DEPLETED	0.002	DEPLETED	0.002	DEPLETED	0.002	DEPLETED	0.002	DEPLETED	0.002	DEPLETED	0.002	DEPLETED	0.002	DEPLETED	0.002	DEPLETED	0.002	DEPLETED	0.002	DEPLETED	0.002	DEPLETED	0.002	DEPLETED	0.002	DEPLETED	0.002	DEPLETED	0.002	DEPLETED	0.002	DEPLETED	0.002	DEPLETED	0.002	DEPLETED	0.002	DEPLETED	0.002	DEPLETED	0.002	DEPLETED	0.002	DEPLETED	0.002
DNA?	DNA?	Eulor10	0.008	DEPLETED	0.168	DEPLETED	0.184	DEPLETED	0.066	DEPLETED	0.112	DEPLETED	0.454	DEPLETED	0.756	ENRICHED	0.848	ENRICHED	0.732	DEPLETED	0.954	ENRICHED	0.456	DEPLETED	0.338	DEPLETED	0.096	DEPLETED	0.08	DEPLETED	0.04	DEPLETED	0.04	DEPLETED	0.062	DEPLETED	0.196	DEPLETED	0.174	DEPLETED	0.056	DEPLETED	0.774	DEPLETED	0.024	DEPLETED	0.052	DEPLETED	0.052
DNA?	DNA?	Eulor12	0.952	ENRICHED	0.1	DEPLETED	0.852	ENRICHED	0.74	DEPLETED	0.564	DEPLETED	0.72	DEPLETED	0.994	ENRICHED	0.182	DEPLETED	0.308	DEPLETED	0.892	DEPLETED	0.614	DEPLETED	0.48	DEPLETED	0.756	ENRICHED	0.208	DEPLETED	0.762	DEPLETED	0.228	DEPLETED	0.606	DEPLETED	0.208	DEPLETED	0.826	DEPLETED	0.304	DEPLETED	0.322	DEPLETED	0.09	DEPLETED	0.094	DEPLETED	0.826
DNA?	DNA?	Eulor2A	0.126	DEPLETED	0.094	DEPLETED	0.29	DEPLETED	0.538	DEPLETED	0.116	DEPLETED	0.1	DEPLETED	0.872	ENRICHED	0.174	DEPLETED	0.178	DEPLETED	0.162	DEPLETED	0.14	DEPLETED	0.012	DEPLETED	0.202	DEPLETED	0.012	DEPLETED	0.184	DEPLETED	0.042	DEPLETED	0.076	DEPLETED	0.074	DEPLETED	0.814	DEPLETED	0.046	DEPLETED	0.74	DEPLETED	0.094	DEPLETED	0.02	DEPLETED	0.12
DNA?	DNA?	Eulor2B	0.71	DEPLETED	0.274	DEPLETED	0.492	DEPLETED	0.566	DEPLETED	0.14	DEPLETED	0.706	DEPLETED	0.804	ENRICHED	0.852	ENRICHED	0.49	DEPLETED	0.764	DEPLETED	0.864	ENRICHED	0.26	DEPLETED	0.728	ENRICHED	0.608	DEPLETED	0.398	DEPLETED	0.148	DEPLETED	0.784	DEPLETED	0.07	DEPLETED	0.256	ENRICHED	0.184	DEPLETED	0.988	ENRICHED	0.042	DEPLETED	0.086	DEPLETED	0.34
DNA?	DNA?	Eulor2C	0.544	DEPLETED	0.26	DEPLETED	0.328	DEPLETED	0.434	DEPLETED	0.368	DEPLETED	0.378	DEPLETED	0.242	DEPLETED	0.38	DEPLETED	0.946	ENRICHED	0.142	DEPLETED	0.248	DEPLETED	0.572	DEPLETED	0.872	ENRICHED	0.334	DEPLETED	0.132	DEPLETED	0.466	DEPLETED	0.052	DEPLETED	0.186	DEPLETED	0.368	DEPLETED	0.462	DEPLETED	0.192	DEPLETED	0.44	DEPLETED	0.106	DEPLETED	0.632
DNA?	DNA?	Eulor3	0.002	DEPLETED	0.002	DEPLETED	0.004	DEPLETED	0.014	DEPLETED	0.008	DEPLETED	0.002	DEPLETED	0.01	DEPLETED	0.002	DEPLETED	0.002	DEPLETED	0.002	DEPLETED	0.002	DEPLETED	0.002	DEPLETED	0.296	DEPLETED	0.002	DEPLETED	0.004	DEPLETED	0.002	DEPLETED	0.014	DEPLETED	0.002	DEPLETED	0.008	DEPLETED	0.002	DEPLETED	0.01	DEPLETED	0.01	DEPLETED	0.002	DEPLETED	0.012
DNA?	DNA?	Eulor5A	0.364	DEPLETED	0.002	DEPLETED	0.05	DEPLETED	0.506	DEPLETED	0.132	DEPLETED	0.102	DEPLETED	0.086	DEPLETED	0.04	DEPLETED	0.012	DEPLETED	0.006	DEPLETED	0.02	DEPLETED	0.012	DEPLETED	0.392	DEPLETED	0.098	DEPLETED	0.004	DEPLETED	0.002	DEPLETED	0.042	DEPLETED	0.776	DEPLETED	0.194	DEPLETED	0.066	DEPLETED	0.706	DEPLETED	0.018	DEPLETED	0.002	DEPLETED	0.024
DNA?	DNA?	Eulor5B	0.264	DEPLETED	0.014	DEPLETED	0.744	DEPLETED	0.896	DEPLETED	0.24	DEPLETED	0.442	DEPLETED	0.496	DEPLETED	0.402	DEPLETED	0.526	DEPLETED	0.572	DEPLETED	0.27	DEPLETED	0.056	DEPLETED	0.116	ENRICHED	0.18	DEPLETED	0.314	DEPLETED	0.112	DEPLETED	0.372	ENRICHED	0.1	DEPLETED	0.96	ENRICHED	0.27	DEPLETED	0.33	DEPLETED	0.15	DEPLETED	0.124	DEPLETED	0.04
DNA?	DNA?	Eulor6A	0.464	ENRICHED	0.336	DEPLETED	0.568	DEPLETED	0.838	DEPLETED	0.612	DEPLETED	0.268	DEPLETED	0.214	DEPLETED	0.54	DEPLETED	0.408	DEPLETED	0.228	DEPLETED	0.368	DEPLETED	0.642	DEPLETED	0.014	DEPLETED	0.45	DEPLETED	0.156	DEPLETED	0.198	DEPLETED	0.546	DEPLETED	0.352	DEPLETED	0.064	DEPLETED	0.618	ENRICHED	0.228	DEPLETED	0.214	DEPLETED	0.16	DEPLETED	0.954
DNA?	DNA?	Eulor6B	0.064	DEPLETED	0.008	DEPLETED	0.008	DEPLETED	0.012	DEPLETED	0.012	DEPLETED	0.052	DEPLETED	0.018	DEPLETED	0.382	DEPLETED	0.048	DEPLETED	0.126	DEPLETED	0.036	DEPLETED	0.046	DEPLETED	0.008	DEPLETED	0.014	DEPLETED	0.004	DEPLETED	0.012	DEPLETED	0.002	DEPLETED	0.004	DEPLETED	0.116	DEPLETED	0.038	DEPLETED	0.212	DEPLETED	0.014	DEPLETED	0.016	DEPLETED	0.012
DNA?	DNA?	Eulor6C	0.196	DEPLETED	0.084	DEPLETED	0.142	DEPLETED	0.35	DEPLETED	0.896	ENRICHED	0.278	DEPLETED	0.18	DEPLETED	0.558	DEPLETED	0.172	DEPLETED	0.06	DEPLETED	0.338	DEPLETED	0.168	DEPLETED	0.078	DEPLETED	0.214	DEPLETED	0.2	DEPLETED	0.068	DEPLETED	0.136	DEPLETED	0.082	DEPLETED	0.002	DEPLETED	0.474	DEPLETED	0.902	DEPLETED	0.188	DEPLETED	0.14	DEPLETED	0.088
DNA?	DNA?	Eulor6D	0.256	DEPLETED	0.002	DEPLETED	0.644	DEPLETED	0.26	DEPLETED	0.002	DEPLETED	0.81	DEPLETED	0.752	ENRICHED	0.556	DEPLETED	0.854	DEPLETED	0.642	DEPLETED	0.77	DEPLETED	0.002	DEPLETED	0.428	DEPLETED	0.016	DEPLETED	0.294	DEPLETED	0.184	DEPLETED	0.032	DEPLETED	0.002	DEPLETED	0.862	DEPLETED	0.002	DEPLETED	0.002	DEPLETED	0.118	DEPLETED	0.018	DEPLETED	0.152
DNA?	DNA?	Eulor6E	0.714	ENRICHED	0.288	DEPLETED	0.204	ENRICHED	0.73	ENRICHED	0.894	ENRICHED	0.73	DEPLETED	0.47	ENRICHED	0.908	ENRICHED	0.56	DEPLETED	0.406	DEPLETED	0.716	ENRICHED	0.106	DEPLETED	0.328	ENRICHED	0.17	DEPLETED	0.596	ENRICHED	0.6	DEPLETED	0.766	ENRICHED	0.572	DEPLETED	0.946	DEPLETED	0.278	DEPLETED	0.186	DEPLETED	0.486	ENRICHED	0.54	DEPLETED	0.248
DNA?	DNA?	Eulor7	0.24	DEPLETED	0.002	DEPLETED	0.324	DEPLETED	0.002	DEPLETED	0.002	DEPLETED	0.002	DEPLETED	0.41	DEPLETED	0.002	DEPLETED	0.002	DEPLETED	0.002	DEPLETED	0.002	DEPLETED	0.002	DEPLETED	0.482	DEPLETED	0.002	DEPLETED	0.252	DEPLETED	0.434	DEPLETED	0.312	DEPLETED	0.296	DEPLETED	0.564	DEPLETED	0.002	DEPLETED	0.002	DEPLETED	0.002	DEPLETED	0.406	DEPLETED	0.002
DNA?	DNA?	MER123	0.054	DEPLETED	0.082	DEPLETED	0.044	DEPLETED	0.136	DEPLETED	0.058	DEPLETED	0.436	DEPLETED	0.28	DEPLETED	0.414	DEPLETED	0.276	DEPLETED	0.58	DEPLETED	0.3	DEPLETED	0.262	DEPLETED	0.128	DEPLETED	0.02	DEPLETED	0.03	DEPLETED	0.066	DEPLETED	0.396	DEPLETED	0.026	DEPLETED	0.61	DEPLETED	0.022	DEPLETED	0.482	DEPLETED	0.42	DEPLETED	0.236	DEPLETED	0.296
DNA?	DNA?	MER124	0.002	DEPLETED	0.002	DEPLETED	0.002	DEPLETED	0.038	DEPLETED	0.002	DEPLETED	0.004	DEPLETED	0.012	DEPLETED	0.046	DEPLETED	0.04	DEPLETED	0.006	DEPLETED	0.002	DEPLETED	0.002	DEPLETED	0.004	DEPLETED	0.002	DEPLETED	0.002	DEPLETED	0.002	DEPLETED	0.002	DEPLETED	0.002	DEPLETED	0.006	DEPLETED	0.002	DEPLETED	0.002	DEPLETED	0.002	DEPLETED	0.002	DEPLETED	0.002
DNA?	DNA?	MER131	0.254	DEPLETED	0.002	DEPLETED	0.094	DEPLETED	0.508	DEPLETED	0.002	DEPLETED	0.01	DEPLETED	0.432	DEPLETED	0.064	DEPLETED	0.28	DEPLETED	0.002	DEPLETED	0.028	DEPLETED	0.002	DEPLETED	0.082	ENRICHED	0.002	DEPLETED	0.058	DEPLETED	0.002	DEPLETED	0.406	DEPLETED	0.002	DEPLETED	0.038	DEPLETED	0.002	DEPLETED	0.002	DEPLETED	0.038	DEPLETED	0.002	DEPLETED	0.002
DNA?	DNA?	MER133A	0.068	DEPLETED	0.002	DEPLETED	0.412	DEPLETED	0.08	DEPLETED	0.496	DEPLETED	0.856	ENRICHED	0.63	DEPLETED	0.776	DEPLETED	0.178	ENRICHED	0.98	ENRICHED	0.156	DEPLETED	0.022	DEPLETED	0.102	DEPLETED	0.008	DEPLETED	0.036	DEPLETED	0.054	DEPLETED	0.102	DEPLETED	0.064	DEPLETED	0.106	DEPLETED	0.036	DEPLETED	0.162	DEPLETED	0.108	DEPLETED	0.002	DEPLETED	0.47
DNA?	DNA?	MER133B	0.034	DEPLETED	0.024	DEPLETED	0.432	DEPLETED	0.646	ENRICHED	0.05	DEPLETED	0.16	DEPLETED	0.856	DEPLETED	0.554	DEPLETED	0.89	DEPLETED	0.432	DEPLETED	0.17	DEPLETED	0.088	DEPLETED	0.784	DEPLETED	0.014	DEPLETED	0.232	DEPLETED	0.068	DEPLETED	0.912	ENRICHED	0.22	DEPLETED	0.908	ENRICHED	0.092	DEPLETED	0.134	DEPLETED	0.318	DEPLETED	0.006	DEPLETED	0.044
DNA?	DNA?	MER134	0.05	DEPLETED	0.008	DEPLETED	0.196	DEPLETED	0.194	DEPLETED	0.278	ENRICHED	0.314	DEPLETED	0.23	DEPLETED	0.106	DEPLETED	0.172	DEPLETED	0.038	DEPLETED	0.198	DEPLETED	0.022	DEPLETED	0.044	DEPLETED	0.002	DEPLETED	0.168	DEPLETED	0.034	DEPLETED	0.042	DEPLETED	0.676	DEPLETED	0.678	DEPLETED	0.006	DEPLETED	0.544	ENRICHED	0.038	DEPLETED	0.12	DEPLETED	0.242
DNA?	DNA?	UCON100	0.736	ENRICHED	0.23	DEPLETED	0.32	ENRICHED	0.568	DEPLETED	0.852	ENRICHED	0.18	DEPLETED	0.132	DEPLETED	0.188	DEPLETED	0.402	DEPLETED	0.48	DEPLETED	0.214	DEPLETED	0.924	DEPLETED	0.312	ENRICHED	0.002	DEPLETED	0.516	DEPLETED	0.408	DEPLETED	0.626	ENRICHED	0.518	DEPLETED	0.742	DEPLETED	0.12	DEPLETED	0.754	DEPLETED	0.194	ENRICHED	0.846	DEPLETED	0.944
DNA?	DNA?	UCON14	0.082	DEPLETED	0.006	DEPLETED	0.09	DEPLETED	0.124	DEPLETED	0.004	DEPLETED	0.004	DEPLETED	0.014	DEPLETED	0.044	DEPLETED	0.002	DEPLETED	0.048	DEPLETED	0.008	DEPLETED	0.002	DEPLETED	0.386	DEPLETED	0.004	DEPLETED	0.002	DEPLETED	0.004	DEPLETED	0.068	DEPLETED	0.002	DEPLETED	0.148	DEPLETED	0.002	DEPLETED	0.008	DEPLETED	0.192	DEPLETED	0.048	DEPLETED	0.002
DNA?	DNA?	UCON2	0.336	ENRICHED	0.394	DEPLETED	0.638	DEPLETED	0.2	DEPLETED	0.904	ENRICHED	0.376	DEPLETED	0.792	ENRICHED	0.6	DEPLETED	0.602	DEPLETED	0.452	DEPLETED	0.622	DEPLETED	0.068	DEPLETED	0.792	DEPLETED	0.048	DEPLETED	0.55	DEPLETED	0.04	DEPLETED	0.604	DEPLETED	0.298	DEPLETED	0.034	DEPLETED	0.582	DEPLETED	0.726	DEPLETED	0.872	DEPLETED	0.002	DEPLETED	0.66
DNA?	DNA?	UCON21	0.042	DEPLETED	0.002	DEPLETED	0.276	DEPLETED	0.736	DEPLETED	0.016	DEPLETED	0.54	DEPLETED	0.978	DEPLETED	0.506	DEPLETED	0.658	DEPLETED	0.918	ENRICHED	0.612	DEPLETED	0.272	DEPLETED	0.252	DEPLETED	0.44	DEPLETED	0.578	DEPLETED	0.588	DEPLETED	0.392	DEPLETED	0.014	DEPLETED	0.128	DEPLETED	0.16	DEPLETED	0.056	DEPLETED	0.606	DEPLETED	0.054	DEPLETED	0.026
DNA?	DNA?	UCON58	0.898	DEPLETED	0.116	DEPLETED	0.012	DEPLETED	0.226	DEPLETED	0.042	DEPLETED	0.598	DEPLETED	0.99	ENRICHED	0.764	ENRICHED	0.946	DEPLETED	0.7	DEPLETED	0.514	DEPLETED	0.046	DEPLETED	0.906	ENRICHED	0.204	DEPLETED	0.5	DEPLETED	0.026	DEPLETED	0.908	DEPLETED	0.516	DEPLETED	0.31	ENRICHED	0.086	DEPLETED	0.46	DEPLETED	0.11	DEPLETED	0.334	DEPLETED	0.68
DNA?	DNA?	UCON62	0.408	DEPLETED	0.328	DEPLETED	0.968	DEPLETED	0.83	DEPLETED	0.104	DEPLETED	0.074	DEPLETED	0.772	DEPLETED	0.074	DEPLETED	0.84	ENRICHED	0.052	DEPLETED	0.282	DEPLETED	0.236	DEPLETED	0.976	DEPLETED	0.72	ENRICHED	0.732	DEPLETED	0.814	ENRICHED	0.098	DEPLETED	0.872	ENRICHED	0.814	ENRICHED	0.814	DEPLETED	0.406	ENRICHED	0.172	DEPLETED	0.804	DEPLETED	0.31
DNA?	DNA?	UCON7	0.002	DEPLETED	0.002	DEPLETED	0.002	DEPLETED	0.002	DEPLETED	0.002	DEPLETED	0.002	DEPLETED	0.002	DEPLETED	0.002	DEPLETED	0.002	DEPLETED	0.002	DEPLETED	0.002	DEPLETED	0.002	DEPLETED	0.002	DEPLETED	0.002	DEPLETED	0.002	DEPLETED	0.002	DEPLETED	0.002	DEPLETED	0.002	DEPLETED	0.014	DEPLETED	0.002	DEPLETED	0.002	DEPLETED	0.002	DEPLETED	0.002	DEPLETED	0.002
DNA?	DNA?	UCON83	0.008	DEPLETED	0.016	DEPLETED	0.022	DEPLETED	0.002	DEPLETED	0.006	DEPLETED	0.03	DEPLETED	0.012	DEPLETED	0.128	DEPLETED	0.266	DEPLETED	0.068	DEPLETED	0.02	DEPLETED	0.002	DEPLETED	0.108	DEPLETED	0.002	DEPLETED	0.002	DEPLETED	0.002	DEPLETED	0.01	DEPLETED	0.008	DEPLETED	0.014	DEPLETED	0.006	DEPLETED	0.308	DEPLETED	0.002	DEPLETED	0.006	DEPLETED	0.086
DNA?	DNA?	tot	0.002	DEPLETED	0.002	DEPLETED	0.002	DEPLETED	0.002	DEPLETED	0.002	DEPLETED	0.002	DEPLETED	0.002	DEPLETED	0.002	DEPLETED	0.002	DEPLETED	0.002	DEPLETED	0.002	DEPLETED	0.002	DEPLETED	0.002	DEPLETED	0.002	DEPLETED	0.002	DEPLETED	0.002	DEPLETED	0.002	DEPLETED	0.002	DEPLETED	0.002	DEPLETED	0.002	DEPLETED	0.002	DEPLETED	0.002	DEPLETED	0.002	DEPLETED	0.002
DNA?	PiggyBac?	EUTREP4	0.002	DEPLETED	0.002	DEPLETED	0.002	DEPLETED	0.014	DEPLETED	0.002	DEPLETED	0.006	DEPLETED	0.002	DEPLETED	0.016	DEPLETED	0.002	DEPLETED	0.002	DEPLETED	0.002	DEPLETED	0.002	DEPLETED	0.002	DEPLETED	0.002	DEPLETED	0.002	DEPLETED	0.002	DEPLETED	0.002	DEPLETED	0.002	DEPLETED	0.026	DEPLETED	0.002	DEPLETED	0.002	DEPLETED	0.002	DEPLETED	0.002	DEPLETED	0.002
DNA?	PiggyBac?	tot	0.002	DEPLETED	0.002	DEPLETED	0.002	DEPLETED	0.014	DEPLETED	0.002	DEPLETED	0.006	DEPLETED	0.002	DEPLETED	0.016	DEPLETED	0.002	DEPLETED	0.002	DEPLETED	0.002	DEPLETED	0.002	DEPLETED	0.002	DEPLETED	0.002	DEPLETED	0.002	DEPLETED	0.002	DEPLETED	0.002	DEPLETED	0.002	DEPLETED	0.026	DEPLETED	0.002	DEPLETED	0.002	DEPLETED	0.002	DEPLETED	0.002	DEPLETED	0.002
DNA?	hAT-Tip100?	Eutr16	0.002	DEPLETED	0.002	DEPLETED	0.002	DEPLETED	0.002	DEPLETED	0.002	DEPLETED	0.002	DEPLETED	0.002	DEPLETED	0.002	DEPLETED	0.002	DEPLETED	0.002	DEPLETED	0.002	DEPLETED	0.002	DEPLETED	0.002	DEPLETED	0.002	DEPLETED	0.002	DEPLETED	0.002	DEPLETED	0.002	DEPLETED	0.002	DEPLETED	0.006	DEPLETED	0.002	DEPLETED	0.002	DEPLETED	0.002	DEPLETED	0.002	DEPLETED	0.002
DNA?	hAT-Tip100?	tot	0.002	DEPLETED	0.002	DEPLETED	0.002	DEPLETED	0.002	DEPLETED	0.002	DEPLETED	0.002	DEPLETED	0.002	DEPLETED	0.002	DEPLETED	0.002	DEPLETED	0.002	DEPLETED	0.002	DEPLETED	0.002	DEPLETED	0.002	DEPLETED	0.002	DEPLETED	0.002	DEPLETED	0.002	DEPLETED	0.002	DEPLETED	0.002	DEPLETED	0.006	DEPLETED	0.002	DEPLETED	0.002	DEPLETED	0.002	DEPLETED	0.002	DEPLETED	0.002
DNA?	tot	tot	0.002	DEPLETED	0.002	DEPLETED	0.002	DEPLETED	0.002	DEPLETED	0.002	DEPLETED	0.002	DEPLETED	0.002	DEPLETED	0.002	DEPLETED	0.002	DEPLETED	0.002	DEPLETED	0.002	DEPLETED	0.002	DEPLETED	0.002	DEPLETED	0.002	DEPLETED	0.002	DEPLETED	0.002	DEPLETED	0.002	DEPLETED	0.002	DEPLETED	0.002	DEPLETED	0.002	DEPLETED	0.002	DEPLETED	0.002	DEPLETED	0.002	DEPLETED	0.002
LINE	CR1	CR1-11_Crp	0.126	ENRICHED	0.632	ENRICHED	0.226	ENRICHED	0.006	ENRICHED	0.122	ENRICHED	0.508	DEPLETED	0.164	ENRICHED	0.09	ENRICHED	0.588	ENRICHED	0.27	ENRICHED	0.374	ENRICHED	0.646	ENRICHED	0.376	ENRICHED	0.504	ENRICHED	0.092	ENRICHED	0.084	ENRICHED	0.046	ENRICHED	0.08	ENRICHED	0.134	ENRICHED	0.31	ENRICHED	0.816	ENRICHED	0.054	ENRICHED	0.076	ENRICHED	0.122
LINE	CR1	CR1-12_AMi	0.176	DEPLETED	0.006	DEPLETED	0.106	DEPLETED	0.192	DEPLETED	0.024	DEPLETED	0.08	DEPLETED	0.22	DEPLETED	0.484	DEPLETED	0.3	DEPLETED	0.336	DEPLETED	0.07	DEPLETED	0.166	DEPLETED	0.18	DEPLETED	0.002	DEPLETED	0.188	DEPLETED	0.024	DEPLETED	0.024	DEPLETED	0.018	DEPLETED	0.024	DEPLETED	0.006	DEPLETED	0.03	DEPLETED	0.008	DEPLETED	0.044	DEPLETED	0.002
LINE	CR1	CR1-13_AMi	0.066	DEPLETED	0.012	DEPLETED	0.012	DEPLETED	0.012	DEPLETED	0.012	DEPLETED	0.38	DEPLETED	0.002	DEPLETED	0.366	DEPLETED	0.364	DEPLETED	0.152	DEPLETED	0.092	DEPLETED	0.134	DEPLETED	0.334	DEPLETED	0.014	DEPLETED	0.09	DEPLETED	0.002	DEPLETED	0.182	DEPLETED	0.008	DEPLETED	0.036	DEPLETED	0.032	DEPLETED	0.412	DEPLETED	0.038	DEPLETED	0.022	DEPLETED	0.04
LINE	CR1	CR1-16_AMi	0.002	DEPLETED	0.002	DEPLETED	0.002	DEPLETED	0.002	DEPLETED	0.002	DEPLETED	0.002	DEPLETED	0.002	DEPLETED	0.002	DEPLETED	0.004	DEPLETED	0.002	DEPLETED	0.002	DEPLETED	0.002	DEPLETED	0.004	DEPLETED	0.002	DEPLETED	0.002	DEPLETED	0.002	DEPLETED	0.01	DEPLETED	0.002	DEPLETED	0.486	DEPLETED	0.002	DEPLETED	0.002	DEPLETED	0.002	DEPLETED	0.002	DEPLETED	0.002
LINE	CR1	CR1-1_Amn	0.942	DEPLETED	0.044	DEPLETED	0.586	ENRICHED	0.84	DEPLETED	0.15	DEPLETED	0.012	DEPLETED	0.154	DEPLETED	0.106	DEPLETED	0.092	DEPLETED	0.05	DEPLETED	0.004	DEPLETED	0.032	DEPLETED	0.018	ENRICHED	0.062	DEPLETED	0.174	DEPLETED	0.136	DEPLETED	0.312	DEPLETED	0.216	DEPLETED	0.37	DEPLETED	0.79	ENRICHED	0.2	ENRICHED	0.264	DEPLETED	0.082	DEPLETED	0.062
LINE	CR1	CR1-3_Croc	0.012	ENRICHED	0.844	ENRICHED	0.064	ENRICHED	0.072	ENRICHED	0.542	DEPLETED	0.002	ENRICHED	0.01	ENRICHED	0.004	ENRICHED	0.002	ENRICHED	0.002	ENRICHED	0.012	ENRICHED	0.674	DEPLETED	0.04	ENRICHED	0.778	ENRICHED	0.04	ENRICHED	0.98	DEPLETED	0.756	ENRICHED	0.912	DEPLETED	0.01	ENRICHED	0.714	ENRICHED	0.534	ENRICHED	0.164	ENRICHED	0.328	ENRICHED	0.478
LINE	CR1	CR1-8_Crp	0.568	DEPLETED	0.708	DEPLETED	0.676	DEPLETED	0.58	DEPLETED	0.7	DEPLETED	0.772	ENRICHED	0.696	DEPLETED	0.676	DEPLETED	0.666	DEPLETED	0.72	DEPLETED	0.754	ENRICHED	0.774	DEPLETED	0.72	DEPLETED	0.674	DEPLETED	0.44	ENRICHED	0.716	ENRICHED	0.782	ENRICHED	0.548	DEPLETED	0.774	DEPLETED	0.71	DEPLETED	0.774	DEPLETED	0.818	ENRICHED	0.666	DEPLETED	0.736
LINE	CR1	CR1-L3A_Croc	0.1	ENRICHED	0.5	DEPLETED	0.072	ENRICHED	0.586	ENRICHED	0.92	DEPLETED	0.088	ENRICHED	0.148	ENRICHED	0.298	ENRICHED	0.078	ENRICHED	0.444	ENRICHED	0.966	ENRICHED	0.152	DEPLETED	0.476	ENRICHED	0.372	DEPLETED	0.432	ENRICHED	0.432	DEPLETED	0.262	ENRICHED	0.802	DEPLETED	0.146	ENRICHED	0.574	ENRICHED	0.722	ENRICHED	0.628	ENRICHED	0.096	DEPLETED	0.572
LINE	CR1	CR1-L3B_Croc	0.688	DEPLETED	0.238	DEPLETED	0.294	DEPLETED	0.564	ENRICHED	0.85	DEPLETED	0.868	DEPLETED	0.668	DEPLETED	0.516	DEPLETED	0.188	DEPLETED	0.124	DEPLETED	0.662	DEPLETED	0.516	DEPLETED	0.562	DEPLETED	0.698	DEPLETED	0.742	ENRICHED	0.418	DEPLETED	0.762	ENRICHED	0.46	ENRICHED	0.094	DEPLETED	0.708	DEPLETED	0.57	DEPLETED	0.412	DEPLETED	0.034	DEPLETED	0.446
LINE	CR1	CR1_Mam	0.31	ENRICHED	1	ENRICHED	0.142	ENRICHED	0.004	ENRICHED	0.052	ENRICHED	0.23	ENRICHED	0.258	ENRICHED	0.072	ENRICHED	0.088	ENRICHED	0.088	ENRICHED	0.14	ENRICHED	0.914	DEPLETED	0.004	ENRICHED	0.344	DEPLETED	0.052	ENRICHED	0.892	DEPLETED	0.652	ENRICHED	0.552	DEPLETED	0.074	DEPLETED	0.062	ENRICHED	0.796	ENRICHED	0.244	ENRICHED	0.286	DEPLETED	0.146
LINE	CR1	L3	0.002	DEPLETED	0.002	DEPLETED	0.002	DEPLETED	0.002	DEPLETED	0.002	DEPLETED	0.002	DEPLETED	0.002	DEPLETED	0.002	DEPLETED	0.002	DEPLETED	0.002	DEPLETED	0.002	DEPLETED	0.002	DEPLETED	0.002	DEPLETED	0.002	DEPLETED	0.002	DEPLETED	0.002	DEPLETED	0.002	DEPLETED	0.002	DEPLETED	0.002	DEPLETED	0.002	DEPLETED	0.002	DEPLETED	0.002	DEPLETED	0.002	DEPLETED	0.002
LINE	CR1	L3b	0.064	ENRICHED	0.002	DEPLETED	0.66	DEPLETED	1	ENRICHED	0.002	DEPLETED	0.748	ENRICHED	0.004	ENRICHED	0.066	ENRICHED	0.098	ENRICHED	0.028	ENRICHED	0.124	ENRICHED	0.004	DEPLETED	0.074	ENRICHED	0.002	DEPLETED	0.404	DEPLETED	0.002	DEPLETED	0.026	DEPLETED	0.002	DEPLETED	0.002	ENRICHED	0.002	DEPLETED	0.004	DEPLETED	0.27	DEPLETED	0.01	DEPLETED	0.002
LINE	CR1	Plat_L3	0.016	ENRICHED	0.002	DEPLETED	0.012	ENRICHED	0.05	ENRICHED	0.01	DEPLETED	0.306	ENRICHED	0.084	ENRICHED	0.436	ENRICHED	0.028	ENRICHED	0.9	ENRICHED	0.646	DEPLETED	0.002	DEPLETED	0.018	ENRICHED	0.008	DEPLETED	0.288	ENRICHED	0.038	DEPLETED	0.36	ENRICHED	0.406	DEPLETED	0.006	ENRICHED	0.292	DEPLETED	0.53	ENRICHED	0.736	ENRICHED	0.022	DEPLETED	0.154
LINE	CR1	X17_LINE	0.098	DEPLETED	0.002	DEPLETED	0.378	DEPLETED	0.124	DEPLETED	0.002	DEPLETED	0.002	DEPLETED	0.316	DEPLETED	0.012	DEPLETED	0.102	DEPLETED	0.012	DEPLETED	0.002	DEPLETED	0.002	DEPLETED	0.048	DEPLETED	0.002	DEPLETED	0.002	DEPLETED	0.002	DEPLETED	0.004	DEPLETED	0.002	DEPLETED	0.332	DEPLETED	0.002	DEPLETED	0.002	DEPLETED	0.004	DEPLETED	0.002	DEPLETED	0.002
LINE	CR1	X1_LINE	0.128	DEPLETED	0.01	DEPLETED	0.264	ENRICHED	0.856	DEPLETED	0.028	DEPLETED	0.008	DEPLETED	0.016	DEPLETED	0.13	DEPLETED	0.156	DEPLETED	0.02	DEPLETED	0.028	DEPLETED	0.012	DEPLETED	0.07	DEPLETED	0.024	DEPLETED	0.038	DEPLETED	0.002	DEPLETED	0.406	DEPLETED	0.004	DEPLETED	0.276	DEPLETED	0.014	DEPLETED	0.008	DEPLETED	0.016	DEPLETED	0.02	DEPLETED	0.032
LINE	CR1	X20_LINE	0.038	DEPLETED	0.002	DEPLETED	0.02	DEPLETED	0.302	DEPLETED	0.006	DEPLETED	0.122	DEPLETED	0.138	DEPLETED	0.248	DEPLETED	0.456	DEPLETED	0.144	DEPLETED	0.17	DEPLETED	0.006	DEPLETED	0.238	DEPLETED	0.006	DEPLETED	0.204	DEPLETED	0.06	DEPLETED	0.002	DEPLETED	0.022	DEPLETED	0.36	DEPLETED	0.002	DEPLETED	0.014	DEPLETED	0.068	DEPLETED	0.032	DEPLETED	0.082
LINE	CR1	X21_LINE	0.176	DEPLETED	0.086	DEPLETED	0.548	DEPLETED	0.158	DEPLETED	0.112	DEPLETED	0.806	ENRICHED	0.966	DEPLETED	0.918	DEPLETED	0.946	DEPLETED	0.182	DEPLETED	0.562	DEPLETED	0.1	DEPLETED	0.474	DEPLETED	0.008	DEPLETED	0.036	DEPLETED	0.02	DEPLETED	0.158	DEPLETED	0.022	DEPLETED	0.656	ENRICHED	0.008	DEPLETED	0.048	DEPLETED	0.516	DEPLETED	0.256	DEPLETED	0.14
LINE	CR1	X2_LINE	0.026	DEPLETED	0.002	DEPLETED	0.014	DEPLETED	0.128	DEPLETED	0.002	DEPLETED	0.152	DEPLETED	0.516	DEPLETED	0.056	DEPLETED	0.316	DEPLETED	0.062	DEPLETED	0.144	DEPLETED	0.006	DEPLETED	0.472	DEPLETED	0.002	DEPLETED	0.084	DEPLETED	0.002	DEPLETED	0.184	DEPLETED	0.008	DEPLETED	0.168	DEPLETED	0.016	DEPLETED	0.022	DEPLETED	0.01	DEPLETED	0.002	DEPLETED	0.012
LINE	CR1	X5B_LINE	0.52	DEPLETED	0.63	DEPLETED	0.438	DEPLETED	0.392	DEPLETED	0.628	ENRICHED	0.386	DEPLETED	0.676	DEPLETED	0.776	DEPLETED	0.526	DEPLETED	0.434	DEPLETED	0.696	DEPLETED	0.82	ENRICHED	0.796	ENRICHED	0.584	DEPLETED	0.336	DEPLETED	0.612	DEPLETED	0.936	DEPLETED	0.716	DEPLETED	0.458	DEPLETED	0.672	DEPLETED	0.28	DEPLETED	0.578	DEPLETED	0.442	DEPLETED	0.642
LINE	CR1	X6A_LINE	0.046	DEPLETED	0.002	DEPLETED	0.226	DEPLETED	0.082	DEPLETED	0.008	DEPLETED	0.41	DEPLETED	0.716	DEPLETED	0.832	DEPLETED	0.316	DEPLETED	0.622	DEPLETED	0.388	DEPLETED	0.004	DEPLETED	0.246	DEPLETED	0.004	DEPLETED	0.064	DEPLETED	0.004	DEPLETED	0.05	DEPLETED	0.002	DEPLETED	0.012	DEPLETED	0.002	DEPLETED	0.004	DEPLETED	0.008	DEPLETED	0.004	DEPLETED	0.004
LINE	CR1	X6B_LINE	0.008	DEPLETED	0.002	DEPLETED	0.09	DEPLETED	0.054	DEPLETED	0.01	DEPLETED	0.006	DEPLETED	0.036	DEPLETED	0.024	DEPLETED	0.05	DEPLETED	0.004	DEPLETED	0.008	DEPLETED	0.002	DEPLETED	0.588	DEPLETED	0.002	DEPLETED	0.006	DEPLETED	0.002	DEPLETED	0.012	DEPLETED	0.002	DEPLETED	0.032	DEPLETED	0.002	DEPLETED	0.006	DEPLETED	0.012	DEPLETED	0.002	DEPLETED	0.002
LINE	CR1	X7A_LINE	0.002	ENRICHED	0.064	ENRICHED	0.002	ENRICHED	0.002	ENRICHED	0.01	ENRICHED	0.002	ENRICHED	0.002	ENRICHED	0.002	ENRICHED	0.002	ENRICHED	0.002	ENRICHED	0.002	ENRICHED	0.008	ENRICHED	0.002	ENRICHED	0.004	ENRICHED	0.006	ENRICHED	0.006	ENRICHED	0.028	ENRICHED	0.002	ENRICHED	0.004	ENRICHED	0.01	ENRICHED	0.074	ENRICHED	0.002	ENRICHED	0.046	ENRICHED	0.002
LINE	CR1	X7B_LINE	0.112	ENRICHED	0.548	ENRICHED	0.154	ENRICHED	0.242	ENRICHED	0.454	ENRICHED	0.034	ENRICHED	0.204	ENRICHED	0.102	ENRICHED	0.592	ENRICHED	0.398	ENRICHED	0.16	ENRICHED	0.996	ENRICHED	0.092	ENRICHED	0.63	ENRICHED	0.664	ENRICHED	0.81	DEPLETED	0.916	ENRICHED	0.956	ENRICHED	0.882	DEPLETED	0.982	ENRICHED	0.666	ENRICHED	0.078	ENRICHED	0.834	ENRICHED	0.182
LINE	CR1	X7C_LINE	0.002	ENRICHED	0.164	ENRICHED	0.002	ENRICHED	0.006	ENRICHED	0.01	ENRICHED	0.002	ENRICHED	0.002	ENRICHED	0.004	ENRICHED	0.006	ENRICHED	0.004	ENRICHED	0.002	ENRICHED	0.002	ENRICHED	0.002	ENRICHED	0.004	ENRICHED	0.002	ENRICHED	0.024	ENRICHED	0.008	ENRICHED	0.02	ENRICHED	0.048	ENRICHED	0.018	ENRICHED	0.018	ENRICHED	0.004	ENRICHED	0.058	ENRICHED	0.052
LINE	CR1	X7D_LINE	0.886	DEPLETED	0.864	ENRICHED	0.382	DEPLETED	0.896	ENRICHED	0.098	DEPLETED	0.868	ENRICHED	0.692	ENRICHED	0.598	ENRICHED	0.684	ENRICHED	0.948	DEPLETED	0.228	ENRICHED	0.31	DEPLETED	0.948	ENRICHED	0.168	DEPLETED	0.442	DEPLETED	0.354	DEPLETED	0.654	DEPLETED	0.338	DEPLETED	0.608	ENRICHED	0.38	DEPLETED	0.8	DEPLETED	0.222	DEPLETED	0.402	DEPLETED	0.252
LINE	CR1	X8_LINE	0.092	DEPLETED	0.002	DEPLETED	0.002	DEPLETED	0.002	DEPLETED	0.002	DEPLETED	0.002	DEPLETED	0.012	DEPLETED	0.08	DEPLETED	0.002	DEPLETED	0.024	DEPLETED	0.006	DEPLETED	0.008	DEPLETED	0.012	DEPLETED	0.004	DEPLETED	0.002	DEPLETED	0.002	DEPLETED	0.058	DEPLETED	0.002	DEPLETED	0.006	DEPLETED	0.002	DEPLETED	0.002	DEPLETED	0.002	DEPLETED	0.002	DEPLETED	0.014
LINE	CR1	tot	0.002	DEPLETED	0.002	DEPLETED	0.002	DEPLETED	0.002	DEPLETED	0.002	DEPLETED	0.002	DEPLETED	0.002	DEPLETED	0.002	DEPLETED	0.002	DEPLETED	0.002	DEPLETED	0.002	DEPLETED	0.002	DEPLETED	0.002	DEPLETED	0.002	DEPLETED	0.002	DEPLETED	0.002	DEPLETED	0.002	DEPLETED	0.002	DEPLETED	0.002	DEPLETED	0.002	DEPLETED	0.002	DEPLETED	0.002	DEPLETED	0.002	DEPLETED	0.002
LINE	Dong-R4	Mam_R4	0.004	DEPLETED	0.002	DEPLETED	0.002	DEPLETED	0.014	DEPLETED	0.002	DEPLETED	0.024	DEPLETED	0.002	DEPLETED	0.016	DEPLETED	0.02	DEPLETED	0.002	DEPLETED	0.02	DEPLETED	0.002	DEPLETED	0.062	DEPLETED	0.002	DEPLETED	0.002	DEPLETED	0.002	DEPLETED	0.002	DEPLETED	0.002	DEPLETED	0.996	DEPLETED	0.002	DEPLETED	0.006	DEPLETED	0.002	DEPLETED	0.002	DEPLETED	0.002
LINE	Dong-R4	tot	0.004	DEPLETED	0.002	DEPLETED	0.002	DEPLETED	0.014	DEPLETED	0.002	DEPLETED	0.024	DEPLETED	0.002	DEPLETED	0.016	DEPLETED	0.02	DEPLETED	0.002	DEPLETED	0.02	DEPLETED	0.002	DEPLETED	0.062	DEPLETED	0.002	DEPLETED	0.002	DEPLETED	0.002	DEPLETED	0.002	DEPLETED	0.002	DEPLETED	0.996	DEPLETED	0.002	DEPLETED	0.006	DEPLETED	0.002	DEPLETED	0.002	DEPLETED	0.002
LINE	Jockey	X12_LINE	0.396	ENRICHED	0.16	DEPLETED	0.424	ENRICHED	0.908	ENRICHED	0.998	DEPLETED	0.956	DEPLETED	0.626	ENRICHED	0.49	ENRICHED	0.266	ENRICHED	0.192	ENRICHED	0.982	DEPLETED	0.346	DEPLETED	0.762	DEPLETED	0.376	DEPLETED	0.268	ENRICHED	0.628	DEPLETED	0.652	DEPLETED	0.126	ENRICHED	0.034	ENRICHED	0.188	DEPLETED	0.232	DEPLETED	0.894	DEPLETED	0.952	ENRICHED	0.442
LINE	Jockey	tot	0.396	ENRICHED	0.16	DEPLETED	0.424	ENRICHED	0.908	ENRICHED	0.998	DEPLETED	0.956	DEPLETED	0.626	ENRICHED	0.49	ENRICHED	0.266	ENRICHED	0.192	ENRICHED	0.982	DEPLETED	0.346	DEPLETED	0.762	DEPLETED	0.376	DEPLETED	0.268	ENRICHED	0.628	DEPLETED	0.652	DEPLETED	0.126	ENRICHED	0.034	ENRICHED	0.188	DEPLETED	0.232	DEPLETED	0.894	DEPLETED	0.952	ENRICHED	0.442
LINE	L1	HAL1	0.002	DEPLETED	0.002	DEPLETED	0.002	DEPLETED	0.002	DEPLETED	0.002	DEPLETED	0.002	DEPLETED	0.002	DEPLETED	0.002	DEPLETED	0.002	DEPLETED	0.002	DEPLETED	0.002	DEPLETED	0.002	DEPLETED	0.002	DEPLETED	0.002	DEPLETED	0.002	DEPLETED	0.002	DEPLETED	0.002	DEPLETED	0.002	DEPLETED	0.002	DEPLETED	0.002	DEPLETED	0.002	DEPLETED	0.002	DEPLETED	0.002	DEPLETED	0.002
LINE	L1	HAL1M8	0.002	DEPLETED	0.002	DEPLETED	0.002	DEPLETED	0.002	DEPLETED	0.002	DEPLETED	0.002	DEPLETED	0.002	DEPLETED	0.002	DEPLETED	0.002	DEPLETED	0.002	DEPLETED	0.002	DEPLETED	0.002	DEPLETED	0.002	DEPLETED	0.002	DEPLETED	0.002	DEPLETED	0.002	DEPLETED	0.002	DEPLETED	0.002	DEPLETED	0.002	DEPLETED	0.002	DEPLETED	0.002	DEPLETED	0.002	DEPLETED	0.002	DEPLETED	0.002
LINE	L1	HAL1ME	0.002	DEPLETED	0.002	DEPLETED	0.002	DEPLETED	0.002	DEPLETED	0.002	DEPLETED	0.002	DEPLETED	0.002	DEPLETED	0.002	DEPLETED	0.002	DEPLETED	0.002	DEPLETED	0.002	DEPLETED	0.002	DEPLETED	0.002	DEPLETED	0.002	DEPLETED	0.002	DEPLETED	0.002	DEPLETED	0.002	DEPLETED	0.002	DEPLETED	0.002	DEPLETED	0.002	DEPLETED	0.002	DEPLETED	0.002	DEPLETED	0.002	DEPLETED	0.002
LINE	L1	HAL1b	0.002	DEPLETED	0.002	DEPLETED	0.002	DEPLETED	0.002	DEPLETED	0.002	DEPLETED	0.002	DEPLETED	0.002	DEPLETED	0.002	DEPLETED	0.002	DEPLETED	0.002	DEPLETED	0.002	DEPLETED	0.002	DEPLETED	0.002	DEPLETED	0.002	DEPLETED	0.002	DEPLETED	0.002	DEPLETED	0.002	DEPLETED	0.002	DEPLETED	0.002	DEPLETED	0.002	DEPLETED	0.002	DEPLETED	0.002	DEPLETED	0.002	DEPLETED	0.002
LINE	L1	L1HS	0.002	DEPLETED	0.002	DEPLETED	0.002	DEPLETED	0.002	DEPLETED	0.002	DEPLETED	0.002	DEPLETED	0.002	DEPLETED	0.002	DEPLETED	0.002	DEPLETED	0.002	DEPLETED	0.002	DEPLETED	0.002	DEPLETED	0.002	DEPLETED	0.002	DEPLETED	0.002	DEPLETED	0.002	DEPLETED	0.002	DEPLETED	0.002	DEPLETED	0.002	DEPLETED	0.002	DEPLETED	0.002	DEPLETED	0.002	DEPLETED	0.002	DEPLETED	0.002
LINE	L1	L1M	0.002	DEPLETED	0.052	DEPLETED	0.002	DEPLETED	0.2	DEPLETED	0.002	DEPLETED	0.002	DEPLETED	0.002	DEPLETED	0.002	DEPLETED	0.01	DEPLETED	0.014	DEPLETED	0.002	DEPLETED	0.028	DEPLETED	0.05	DEPLETED	0.004	DEPLETED	0.006	DEPLETED	0.002	DEPLETED	0.002	DEPLETED	0.002	DEPLETED	0.002	DEPLETED	0.032	DEPLETED	0.032	DEPLETED	0.002	DEPLETED	0.006	DEPLETED	0.064
LINE	L1	L1M1	0.002	DEPLETED	0.002	DEPLETED	0.002	DEPLETED	0.002	DEPLETED	0.002	DEPLETED	0.002	DEPLETED	0.002	DEPLETED	0.002	DEPLETED	0.002	DEPLETED	0.002	DEPLETED	0.002	DEPLETED	0.002	DEPLETED	0.002	DEPLETED	0.002	DEPLETED	0.002	DEPLETED	0.002	DEPLETED	0.002	DEPLETED	0.002	DEPLETED	0.002	DEPLETED	0.002	DEPLETED	0.002	DEPLETED	0.002	DEPLETED	0.002	DEPLETED	0.002
LINE	L1	L1M2	0.002	DEPLETED	0.002	DEPLETED	0.002	DEPLETED	0.002	DEPLETED	0.002	DEPLETED	0.002	DEPLETED	0.002	DEPLETED	0.002	DEPLETED	0.002	DEPLETED	0.002	DEPLETED	0.002	DEPLETED	0.002	DEPLETED	0.002	DEPLETED	0.002	DEPLETED	0.002	DEPLETED	0.002	DEPLETED	0.002	DEPLETED	0.002	DEPLETED	0.002	DEPLETED	0.002	DEPLETED	0.002	DEPLETED	0.002	DEPLETED	0.002	DEPLETED	0.002
LINE	L1	L1M2a	0.002	DEPLETED	0.002	DEPLETED	0.002	DEPLETED	0.002	DEPLETED	0.002	DEPLETED	0.002	DEPLETED	0.002	DEPLETED	0.002	DEPLETED	0.002	DEPLETED	0.002	DEPLETED	0.002	DEPLETED	0.002	DEPLETED	0.002	DEPLETED	0.002	DEPLETED	0.002	DEPLETED	0.002	DEPLETED	0.002	DEPLETED	0.002	DEPLETED	0.002	DEPLETED	0.002	DEPLETED	0.002	DEPLETED	0.002	DEPLETED	0.002	DEPLETED	0.002
LINE	L1	L1M2a1	0.002	DEPLETED	0.052	DEPLETED	0.014	DEPLETED	0.014	DEPLETED	0.006	DEPLETED	0.002	DEPLETED	0.002	DEPLETED	0.002	DEPLETED	0.002	DEPLETED	0.006	DEPLETED	0.004	DEPLETED	0.32	DEPLETED	0.002	DEPLETED	0.014	DEPLETED	0.026	DEPLETED	0.052	DEPLETED	0.004	DEPLETED	0.066	DEPLETED	0.002	DEPLETED	0.008	DEPLETED	0.006	DEPLETED	0.002	DEPLETED	0.002	DEPLETED	0.002
LINE	L1	L1M2b	0.002	DEPLETED	0.002	DEPLETED	0.002	DEPLETED	0.002	DEPLETED	0.002	DEPLETED	0.002	DEPLETED	0.002	DEPLETED	0.002	DEPLETED	0.002	DEPLETED	0.002	DEPLETED	0.002	DEPLETED	0.002	DEPLETED	0.002	DEPLETED	0.002	DEPLETED	0.002	DEPLETED	0.002	DEPLETED	0.002	DEPLETED	0.016	DEPLETED	0.002	DEPLETED	0.002	DEPLETED	0.002	DEPLETED	0.002	DEPLETED	0.002	DEPLETED	0.002
LINE	L1	L1M2c	0.002	DEPLETED	0.002	DEPLETED	0.002	DEPLETED	0.002	DEPLETED	0.002	DEPLETED	0.002	DEPLETED	0.002	DEPLETED	0.002	DEPLETED	0.002	DEPLETED	0.002	DEPLETED	0.002	DEPLETED	0.002	DEPLETED	0.002	DEPLETED	0.002	DEPLETED	0.002	DEPLETED	0.002	DEPLETED	0.002	DEPLETED	0.002	DEPLETED	0.002	DEPLETED	0.002	DEPLETED	0.002	DEPLETED	0.002	DEPLETED	0.002	DEPLETED	0.002
LINE	L1	L1M3	0.002	DEPLETED	0.002	DEPLETED	0.002	DEPLETED	0.002	DEPLETED	0.002	DEPLETED	0.002	DEPLETED	0.002	DEPLETED	0.002	DEPLETED	0.002	DEPLETED	0.002	DEPLETED	0.002	DEPLETED	0.002	DEPLETED	0.002	DEPLETED	0.002	DEPLETED	0.002	DEPLETED	0.002	DEPLETED	0.002	DEPLETED	0.002	DEPLETED	0.002	DEPLETED	0.002	DEPLETED	0.002	DEPLETED	0.002	DEPLETED	0.002	DEPLETED	0.002
LINE	L1	L1M3a	0.002	DEPLETED	0.002	DEPLETED	0.002	DEPLETED	0.002	DEPLETED	0.002	DEPLETED	0.002	DEPLETED	0.002	DEPLETED	0.002	DEPLETED	0.002	DEPLETED	0.002	DEPLETED	0.002	DEPLETED	0.002	DEPLETED	0.002	DEPLETED	0.002	DEPLETED	0.002	DEPLETED	0.002	DEPLETED	0.002	DEPLETED	0.002	DEPLETED	0.002	DEPLETED	0.002	DEPLETED	0.002	DEPLETED	0.002	DEPLETED	0.002	DEPLETED	0.002
LINE	L1	L1M3b	0.002	DEPLETED	0.002	DEPLETED	0.002	DEPLETED	0.002	DEPLETED	0.002	DEPLETED	0.002	DEPLETED	0.002	DEPLETED	0.002	DEPLETED	0.002	DEPLETED	0.002	DEPLETED	0.002	DEPLETED	0.002	DEPLETED	0.002	DEPLETED	0.002	DEPLETED	0.002	DEPLETED	0.002	DEPLETED	0.002	DEPLETED	0.002	DEPLETED	0.002	DEPLETED	0.002	DEPLETED	0.002	DEPLETED	0.002	DEPLETED	0.002	DEPLETED	0.002
LINE	L1	L1M3c	0.002	DEPLETED	0.002	DEPLETED	0.002	DEPLETED	0.002	DEPLETED	0.002	DEPLETED	0.002	DEPLETED	0.002	DEPLETED	0.002	DEPLETED	0.002	DEPLETED	0.002	DEPLETED	0.002	DEPLETED	0.002	DEPLETED	0.002	DEPLETED	0.002	DEPLETED	0.002	DEPLETED	0.002	DEPLETED	0.002	DEPLETED	0.002	DEPLETED	0.002	DEPLETED	0.002	DEPLETED	0.002	DEPLETED	0.002	DEPLETED	0.002	DEPLETED	0.002
LINE	L1	L1M3d	0.002	DEPLETED	0.002	DEPLETED	0.002	DEPLETED	0.002	DEPLETED	0.002	DEPLETED	0.002	DEPLETED	0.002	DEPLETED	0.002	DEPLETED	0.002	DEPLETED	0.002	DEPLETED	0.002	DEPLETED	0.002	DEPLETED	0.002	DEPLETED	0.002	DEPLETED	0.002	DEPLETED	0.002	DEPLETED	0.002	DEPLETED	0.002	DEPLETED	0.002	DEPLETED	0.002	DEPLETED	0.002	DEPLETED	0.002	DEPLETED	0.002	DEPLETED	0.002
LINE	L1	L1M3de	0.002	DEPLETED	0.002	DEPLETED	0.002	DEPLETED	0.002	DEPLETED	0.002	DEPLETED	0.002	DEPLETED	0.002	DEPLETED	0.002	DEPLETED	0.002	DEPLETED	0.002	DEPLETED	0.002	DEPLETED	0.002	DEPLETED	0.002	DEPLETED	0.002	DEPLETED	0.002	DEPLETED	0.002	DEPLETED	0.002	DEPLETED	0.002	DEPLETED	0.002	DEPLETED	0.002	DEPLETED	0.002	DEPLETED	0.002	DEPLETED	0.002	DEPLETED	0.002
LINE	L1	L1M3e	0.002	DEPLETED	0.002	DEPLETED	0.002	DEPLETED	0.002	DEPLETED	0.002	DEPLETED	0.002	DEPLETED	0.002	DEPLETED	0.002	DEPLETED	0.002	DEPLETED	0.002	DEPLETED	0.002	DEPLETED	0.002	DEPLETED	0.002	DEPLETED	0.002	DEPLETED	0.002	DEPLETED	0.002	DEPLETED	0.002	DEPLETED	0.002	DEPLETED	0.002	DEPLETED	0.002	DEPLETED	0.002	DEPLETED	0.002	DEPLETED	0.002	DEPLETED	0.002
LINE	L1	L1M3f	0.002	DEPLETED	0.002	DEPLETED	0.002	DEPLETED	0.002	DEPLETED	0.002	DEPLETED	0.002	DEPLETED	0.002	DEPLETED	0.002	DEPLETED	0.002	DEPLETED	0.002	DEPLETED	0.002	DEPLETED	0.002	DEPLETED	0.002	DEPLETED	0.002	DEPLETED	0.002	DEPLETED	0.002	DEPLETED	0.002	DEPLETED	0.002	DEPLETED	0.002	DEPLETED	0.002	DEPLETED	0.002	DEPLETED	0.002	DEPLETED	0.002	DEPLETED	0.002
LINE	L1	L1M4	0.002	DEPLETED	0.002	DEPLETED	0.002	DEPLETED	0.002	DEPLETED	0.002	DEPLETED	0.002	DEPLETED	0.002	DEPLETED	0.002	DEPLETED	0.002	DEPLETED	0.002	DEPLETED	0.002	DEPLETED	0.002	DEPLETED	0.002	DEPLETED	0.002	DEPLETED	0.002	DEPLETED	0.002	DEPLETED	0.002	DEPLETED	0.002	DEPLETED	0.002	DEPLETED	0.002	DEPLETED	0.002	DEPLETED	0.002	DEPLETED	0.002	DEPLETED	0.002
LINE	L1	L1M4a1	0.002	DEPLETED	0.002	DEPLETED	0.002	DEPLETED	0.002	DEPLETED	0.002	DEPLETED	0.002	DEPLETED	0.002	DEPLETED	0.002	DEPLETED	0.002	DEPLETED	0.002	DEPLETED	0.002	DEPLETED	0.002	DEPLETED	0.002	DEPLETED	0.002	DEPLETED	0.002	DEPLETED	0.002	DEPLETED	0.002	DEPLETED	0.002	DEPLETED	0.002	DEPLETED	0.002	DEPLETED	0.002	DEPLETED	0.002	DEPLETED	0.002	DEPLETED	0.002
LINE	L1	L1M4a2	0.002	DEPLETED	0.002	DEPLETED	0.002	DEPLETED	0.002	DEPLETED	0.002	DEPLETED	0.002	DEPLETED	0.002	DEPLETED	0.002	DEPLETED	0.002	DEPLETED	0.002	DEPLETED	0.002	DEPLETED	0.002	DEPLETED	0.002	DEPLETED	0.002	DEPLETED	0.002	DEPLETED	0.002	DEPLETED	0.002	DEPLETED	0.002	DEPLETED	0.002	DEPLETED	0.002	DEPLETED	0.002	DEPLETED	0.002	DEPLETED	0.002	DEPLETED	0.002
LINE	L1	L1M4b	0.002	DEPLETED	0.002	DEPLETED	0.002	DEPLETED	0.002	DEPLETED	0.002	DEPLETED	0.002	DEPLETED	0.002	DEPLETED	0.002	DEPLETED	0.002	DEPLETED	0.002	DEPLETED	0.002	DEPLETED	0.002	DEPLETED	0.002	DEPLETED	0.002	DEPLETED	0.002	DEPLETED	0.002	DEPLETED	0.002	DEPLETED	0.002	DEPLETED	0.002	DEPLETED	0.002	DEPLETED	0.002	DEPLETED	0.002	DEPLETED	0.002	DEPLETED	0.002
LINE	L1	L1M4c	0.002	DEPLETED	0.002	DEPLETED	0.002	DEPLETED	0.002	DEPLETED	0.002	DEPLETED	0.002	DEPLETED	0.002	DEPLETED	0.002	DEPLETED	0.002	DEPLETED	0.002	DEPLETED	0.002	DEPLETED	0.002	DEPLETED	0.002	DEPLETED	0.002	DEPLETED	0.002	DEPLETED	0.002	DEPLETED	0.002	DEPLETED	0.002	DEPLETED	0.002	DEPLETED	0.002	DEPLETED	0.002	DEPLETED	0.002	DEPLETED	0.002	DEPLETED	0.002
LINE	L1	L1M5	0.002	DEPLETED	0.002	DEPLETED	0.002	DEPLETED	0.002	DEPLETED	0.002	DEPLETED	0.002	DEPLETED	0.002	DEPLETED	0.002	DEPLETED	0.002	DEPLETED	0.002	DEPLETED	0.002	DEPLETED	0.002	DEPLETED	0.002	DEPLETED	0.002	DEPLETED	0.002	DEPLETED	0.002	DEPLETED	0.002	DEPLETED	0.002	DEPLETED	0.002	DEPLETED	0.002	DEPLETED	0.002	DEPLETED	0.002	DEPLETED	0.002	DEPLETED	0.002
LINE	L1	L1M6	0.002	DEPLETED	0.002	DEPLETED	0.002	DEPLETED	0.002	DEPLETED	0.002	DEPLETED	0.002	DEPLETED	0.002	DEPLETED	0.002	DEPLETED	0.002	DEPLETED	0.002	DEPLETED	0.002	DEPLETED	0.002	DEPLETED	0.002	DEPLETED	0.002	DEPLETED	0.002	DEPLETED	0.002	DEPLETED	0.002	DEPLETED	0.002	DEPLETED	0.002	DEPLETED	0.002	DEPLETED	0.002	DEPLETED	0.002	DEPLETED	0.002	DEPLETED	0.002
LINE	L1	L1M6B	0.002	DEPLETED	0.002	DEPLETED	0.002	DEPLETED	0.002	DEPLETED	0.002	DEPLETED	0.002	DEPLETED	0.002	DEPLETED	0.002	DEPLETED	0.002	DEPLETED	0.002	DEPLETED	0.002	DEPLETED	0.002	DEPLETED	0.002	DEPLETED	0.002	DEPLETED	0.002	DEPLETED	0.002	DEPLETED	0.002	DEPLETED	0.002	DEPLETED	0.002	DEPLETED	0.002	DEPLETED	0.002	DEPLETED	0.002	DEPLETED	0.002	DEPLETED	0.002
LINE	L1	L1M7	0.002	DEPLETED	0.002	DEPLETED	0.002	DEPLETED	0.002	DEPLETED	0.002	DEPLETED	0.002	DEPLETED	0.002	DEPLETED	0.002	DEPLETED	0.002	DEPLETED	0.002	DEPLETED	0.002	DEPLETED	0.002	DEPLETED	0.002	DEPLETED	0.002	DEPLETED	0.002	DEPLETED	0.002	DEPLETED	0.002	DEPLETED	0.002	DEPLETED	0.002	DEPLETED	0.002	DEPLETED	0.002	DEPLETED	0.002	DEPLETED	0.002	DEPLETED	0.002
LINE	L1	L1M8	0.002	DEPLETED	0.002	DEPLETED	0.002	DEPLETED	0.002	DEPLETED	0.002	DEPLETED	0.002	DEPLETED	0.002	DEPLETED	0.002	DEPLETED	0.002	DEPLETED	0.002	DEPLETED	0.002	DEPLETED	0.002	DEPLETED	0.002	DEPLETED	0.002	DEPLETED	0.002	DEPLETED	0.002	DEPLETED	0.002	DEPLETED	0.002	DEPLETED	0.002	DEPLETED	0.002	DEPLETED	0.002	DEPLETED	0.002	DEPLETED	0.002	DEPLETED	0.002
LINE	L1	L1MA1	0.002	DEPLETED	0.002	DEPLETED	0.002	DEPLETED	0.002	DEPLETED	0.002	DEPLETED	0.002	DEPLETED	0.002	DEPLETED	0.002	DEPLETED	0.002	DEPLETED	0.002	DEPLETED	0.002	DEPLETED	0.002	DEPLETED	0.002	DEPLETED	0.002	DEPLETED	0.002	DEPLETED	0.002	DEPLETED	0.002	DEPLETED	0.002	DEPLETED	0.002	DEPLETED	0.002	DEPLETED	0.002	DEPLETED	0.002	DEPLETED	0.002	DEPLETED	0.002
LINE	L1	L1MA10	0.002	DEPLETED	0.002	DEPLETED	0.002	DEPLETED	0.002	DEPLETED	0.002	DEPLETED	0.002	DEPLETED	0.002	DEPLETED	0.002	DEPLETED	0.002	DEPLETED	0.002	DEPLETED	0.002	DEPLETED	0.002	DEPLETED	0.002	DEPLETED	0.002	DEPLETED	0.002	DEPLETED	0.002	DEPLETED	0.002	DEPLETED	0.002	DEPLETED	0.002	DEPLETED	0.002	DEPLETED	0.002	DEPLETED	0.002	DEPLETED	0.002	DEPLETED	0.002
LINE	L1	L1MA2	0.002	DEPLETED	0.002	DEPLETED	0.002	DEPLETED	0.002	DEPLETED	0.002	DEPLETED	0.002	DEPLETED	0.002	DEPLETED	0.002	DEPLETED	0.002	DEPLETED	0.002	DEPLETED	0.002	DEPLETED	0.002	DEPLETED	0.002	DEPLETED	0.002	DEPLETED	0.002	DEPLETED	0.002	DEPLETED	0.002	DEPLETED	0.002	DEPLETED	0.002	DEPLETED	0.002	DEPLETED	0.002	DEPLETED	0.002	DEPLETED	0.002	DEPLETED	0.002
LINE	L1	L1MA3	0.002	DEPLETED	0.002	DEPLETED	0.002	DEPLETED	0.002	DEPLETED	0.002	DEPLETED	0.002	DEPLETED	0.002	DEPLETED	0.002	DEPLETED	0.002	DEPLETED	0.002	DEPLETED	0.002	DEPLETED	0.002	DEPLETED	0.002	DEPLETED	0.002	DEPLETED	0.002	DEPLETED	0.002	DEPLETED	0.002	DEPLETED	0.002	DEPLETED	0.002	DEPLETED	0.002	DEPLETED	0.002	DEPLETED	0.002	DEPLETED	0.002	DEPLETED	0.002
LINE	L1	L1MA4	0.002	DEPLETED	0.002	DEPLETED	0.002	DEPLETED	0.002	DEPLETED	0.002	DEPLETED	0.002	DEPLETED	0.002	DEPLETED	0.002	DEPLETED	0.002	DEPLETED	0.002	DEPLETED	0.002	DEPLETED	0.002	DEPLETED	0.002	DEPLETED	0.002	DEPLETED	0.002	DEPLETED	0.002	DEPLETED	0.002	DEPLETED	0.002	DEPLETED	0.002	DEPLETED	0.002	DEPLETED	0.002	DEPLETED	0.002	DEPLETED	0.002	DEPLETED	0.002
LINE	L1	L1MA4A	0.002	DEPLETED	0.002	DEPLETED	0.002	DEPLETED	0.002	DEPLETED	0.002	DEPLETED	0.002	DEPLETED	0.002	DEPLETED	0.002	DEPLETED	0.002	DEPLETED	0.002	DEPLETED	0.002	DEPLETED	0.002	DEPLETED	0.002	DEPLETED	0.002	DEPLETED	0.002	DEPLETED	0.002	DEPLETED	0.002	DEPLETED	0.002	DEPLETED	0.002	DEPLETED	0.002	DEPLETED	0.002	DEPLETED	0.002	DEPLETED	0.002	DEPLETED	0.002
LINE	L1	L1MA5	0.002	DEPLETED	0.002	DEPLETED	0.002	DEPLETED	0.002	DEPLETED	0.002	DEPLETED	0.002	DEPLETED	0.002	DEPLETED	0.002	DEPLETED	0.002	DEPLETED	0.002	DEPLETED	0.002	DEPLETED	0.002	DEPLETED	0.002	DEPLETED	0.002	DEPLETED	0.002	DEPLETED	0.002	DEPLETED	0.002	DEPLETED	0.002	DEPLETED	0.002	DEPLETED	0.002	DEPLETED	0.002	DEPLETED	0.002	DEPLETED	0.002	DEPLETED	0.002
LINE	L1	L1MA5A	0.002	DEPLETED	0.002	DEPLETED	0.002	DEPLETED	0.002	DEPLETED	0.002	DEPLETED	0.002	DEPLETED	0.002	DEPLETED	0.002	DEPLETED	0.002	DEPLETED	0.002	DEPLETED	0.002	DEPLETED	0.002	DEPLETED	0.002	DEPLETED	0.002	DEPLETED	0.002	DEPLETED	0.002	DEPLETED	0.002	DEPLETED	0.002	DEPLETED	0.002	DEPLETED	0.002	DEPLETED	0.002	DEPLETED	0.002	DEPLETED	0.002	DEPLETED	0.002
LINE	L1	L1MA6	0.002	DEPLETED	0.002	DEPLETED	0.002	DEPLETED	0.002	DEPLETED	0.002	DEPLETED	0.002	DEPLETED	0.002	DEPLETED	0.002	DEPLETED	0.002	DEPLETED	0.002	DEPLETED	0.002	DEPLETED	0.002	DEPLETED	0.002	DEPLETED	0.002	DEPLETED	0.002	DEPLETED	0.002	DEPLETED	0.002	DEPLETED	0.002	DEPLETED	0.002	DEPLETED	0.002	DEPLETED	0.002	DEPLETED	0.002	DEPLETED	0.002	DEPLETED	0.002
LINE	L1	L1MA7	0.002	DEPLETED	0.002	DEPLETED	0.002	DEPLETED	0.002	DEPLETED	0.002	DEPLETED	0.002	DEPLETED	0.002	DEPLETED	0.002	DEPLETED	0.002	DEPLETED	0.002	DEPLETED	0.002	DEPLETED	0.002	DEPLETED	0.002	DEPLETED	0.002	DEPLETED	0.002	DEPLETED	0.002	DEPLETED	0.002	DEPLETED	0.002	DEPLETED	0.002	DEPLETED	0.002	DEPLETED	0.002	DEPLETED	0.002	DEPLETED	0.002	DEPLETED	0.002
LINE	L1	L1MA8	0.002	DEPLETED	0.002	DEPLETED	0.002	DEPLETED	0.002	DEPLETED	0.002	DEPLETED	0.002	DEPLETED	0.002	DEPLETED	0.002	DEPLETED	0.002	DEPLETED	0.002	DEPLETED	0.002	DEPLETED	0.002	DEPLETED	0.002	DEPLETED	0.002	DEPLETED	0.002	DEPLETED	0.002	DEPLETED	0.002	DEPLETED	0.002	DEPLETED	0.002	DEPLETED	0.002	DEPLETED	0.002	DEPLETED	0.002	DEPLETED	0.002	DEPLETED	0.002
LINE	L1	L1MA9	0.002	DEPLETED	0.002	DEPLETED	0.002	DEPLETED	0.002	DEPLETED	0.002	DEPLETED	0.002	DEPLETED	0.002	DEPLETED	0.002	DEPLETED	0.002	DEPLETED	0.002	DEPLETED	0.002	DEPLETED	0.002	DEPLETED	0.002	DEPLETED	0.002	DEPLETED	0.002	DEPLETED	0.002	DEPLETED	0.002	DEPLETED	0.002	DEPLETED	0.002	DEPLETED	0.002	DEPLETED	0.002	DEPLETED	0.002	DEPLETED	0.002	DEPLETED	0.002
LINE	L1	L1MB1	0.002	DEPLETED	0.002	DEPLETED	0.002	DEPLETED	0.002	DEPLETED	0.002	DEPLETED	0.002	DEPLETED	0.002	DEPLETED	0.002	DEPLETED	0.002	DEPLETED	0.002	DEPLETED	0.002	DEPLETED	0.002	DEPLETED	0.002	DEPLETED	0.002	DEPLETED	0.002	DEPLETED	0.002	DEPLETED	0.002	DEPLETED	0.002	DEPLETED	0.002	DEPLETED	0.002	DEPLETED	0.002	DEPLETED	0.002	DEPLETED	0.002	DEPLETED	0.002
LINE	L1	L1MB2	0.002	DEPLETED	0.002	DEPLETED	0.002	DEPLETED	0.002	DEPLETED	0.002	DEPLETED	0.002	DEPLETED	0.002	DEPLETED	0.002	DEPLETED	0.002	DEPLETED	0.002	DEPLETED	0.002	DEPLETED	0.002	DEPLETED	0.002	DEPLETED	0.002	DEPLETED	0.002	DEPLETED	0.002	DEPLETED	0.002	DEPLETED	0.002	DEPLETED	0.002	DEPLETED	0.002	DEPLETED	0.002	DEPLETED	0.002	DEPLETED	0.002	DEPLETED	0.002
LINE	L1	L1MB3	0.002	DEPLETED	0.002	DEPLETED	0.002	DEPLETED	0.002	DEPLETED	0.002	DEPLETED	0.002	DEPLETED	0.002	DEPLETED	0.002	DEPLETED	0.002	DEPLETED	0.002	DEPLETED	0.002	DEPLETED	0.002	DEPLETED	0.002	DEPLETED	0.002	DEPLETED	0.002	DEPLETED	0.002	DEPLETED	0.002	DEPLETED	0.002	DEPLETED	0.002	DEPLETED	0.002	DEPLETED	0.002	DEPLETED	0.002	DEPLETED	0.002	DEPLETED	0.002
LINE	L1	L1MB4	0.002	DEPLETED	0.002	DEPLETED	0.002	DEPLETED	0.002	DEPLETED	0.002	DEPLETED	0.002	DEPLETED	0.002	DEPLETED	0.002	DEPLETED	0.002	DEPLETED	0.002	DEPLETED	0.002	DEPLETED	0.002	DEPLETED	0.002	DEPLETED	0.002	DEPLETED	0.002	DEPLETED	0.002	DEPLETED	0.002	DEPLETED	0.002	DEPLETED	0.002	DEPLETED	0.002	DEPLETED	0.002	DEPLETED	0.002	DEPLETED	0.002	DEPLETED	0.002
LINE	L1	L1MB5	0.002	DEPLETED	0.002	DEPLETED	0.002	DEPLETED	0.002	DEPLETED	0.002	DEPLETED	0.002	DEPLETED	0.002	DEPLETED	0.002	DEPLETED	0.002	DEPLETED	0.002	DEPLETED	0.002	DEPLETED	0.002	DEPLETED	0.002	DEPLETED	0.002	DEPLETED	0.002	DEPLETED	0.002	DEPLETED	0.002	DEPLETED	0.002	DEPLETED	0.002	DEPLETED	0.002	DEPLETED	0.002	DEPLETED	0.002	DEPLETED	0.002	DEPLETED	0.002
LINE	L1	L1MB7	0.002	DEPLETED	0.002	DEPLETED	0.002	DEPLETED	0.002	DEPLETED	0.002	DEPLETED	0.002	DEPLETED	0.002	DEPLETED	0.002	DEPLETED	0.002	DEPLETED	0.002	DEPLETED	0.002	DEPLETED	0.002	DEPLETED	0.002	DEPLETED	0.002	DEPLETED	0.002	DEPLETED	0.002	DEPLETED	0.002	DEPLETED	0.002	DEPLETED	0.002	DEPLETED	0.002	DEPLETED	0.002	DEPLETED	0.002	DEPLETED	0.002	DEPLETED	0.002
LINE	L1	L1MB8	0.002	DEPLETED	0.002	DEPLETED	0.002	DEPLETED	0.002	DEPLETED	0.002	DEPLETED	0.002	DEPLETED	0.002	DEPLETED	0.002	DEPLETED	0.002	DEPLETED	0.002	DEPLETED	0.002	DEPLETED	0.002	DEPLETED	0.002	DEPLETED	0.002	DEPLETED	0.002	DEPLETED	0.002	DEPLETED	0.002	DEPLETED	0.002	DEPLETED	0.002	DEPLETED	0.002	DEPLETED	0.002	DEPLETED	0.002	DEPLETED	0.002	DEPLETED	0.002
LINE	L1	L1MC	0.002	DEPLETED	0.002	DEPLETED	0.002	DEPLETED	0.002	DEPLETED	0.002	DEPLETED	0.002	DEPLETED	0.002	DEPLETED	0.002	DEPLETED	0.002	DEPLETED	0.002	DEPLETED	0.002	DEPLETED	0.002	DEPLETED	0.002	DEPLETED	0.002	DEPLETED	0.002	DEPLETED	0.002	DEPLETED	0.002	DEPLETED	0.002	DEPLETED	0.002	DEPLETED	0.002	DEPLETED	0.002	DEPLETED	0.002	DEPLETED	0.002	DEPLETED	0.002
LINE	L1	L1MC1	0.002	DEPLETED	0.002	DEPLETED	0.002	DEPLETED	0.002	DEPLETED	0.002	DEPLETED	0.002	DEPLETED	0.002	DEPLETED	0.002	DEPLETED	0.002	DEPLETED	0.002	DEPLETED	0.002	DEPLETED	0.002	DEPLETED	0.002	DEPLETED	0.002	DEPLETED	0.002	DEPLETED	0.002	DEPLETED	0.002	DEPLETED	0.002	DEPLETED	0.002	DEPLETED	0.002	DEPLETED	0.002	DEPLETED	0.002	DEPLETED	0.002	DEPLETED	0.002
LINE	L1	L1MC2	0.002	DEPLETED	0.002	DEPLETED	0.002	DEPLETED	0.002	DEPLETED	0.002	DEPLETED	0.002	DEPLETED	0.002	DEPLETED	0.002	DEPLETED	0.002	DEPLETED	0.002	DEPLETED	0.002	DEPLETED	0.002	DEPLETED	0.002	DEPLETED	0.002	DEPLETED	0.002	DEPLETED	0.002	DEPLETED	0.002	DEPLETED	0.002	DEPLETED	0.002	DEPLETED	0.002	DEPLETED	0.002	DEPLETED	0.002	DEPLETED	0.002	DEPLETED	0.002
LINE	L1	L1MC3	0.002	DEPLETED	0.002	DEPLETED	0.002	DEPLETED	0.002	DEPLETED	0.002	DEPLETED	0.002	DEPLETED	0.002	DEPLETED	0.002	DEPLETED	0.002	DEPLETED	0.002	DEPLETED	0.002	DEPLETED	0.002	DEPLETED	0.002	DEPLETED	0.002	DEPLETED	0.002	DEPLETED	0.002	DEPLETED	0.002	DEPLETED	0.002	DEPLETED	0.002	DEPLETED	0.002	DEPLETED	0.002	DEPLETED	0.002	DEPLETED	0.002	DEPLETED	0.002
LINE	L1	L1MC4	0.002	DEPLETED	0.002	DEPLETED	0.002	DEPLETED	0.002	DEPLETED	0.002	DEPLETED	0.002	DEPLETED	0.002	DEPLETED	0.002	DEPLETED	0.002	DEPLETED	0.002	DEPLETED	0.002	DEPLETED	0.002	DEPLETED	0.002	DEPLETED	0.002	DEPLETED	0.002	DEPLETED	0.002	DEPLETED	0.002	DEPLETED	0.002	DEPLETED	0.002	DEPLETED	0.002	DEPLETED	0.002	DEPLETED	0.002	DEPLETED	0.002	DEPLETED	0.002
LINE	L1	L1MC4a	0.002	DEPLETED	0.002	DEPLETED	0.002	DEPLETED	0.002	DEPLETED	0.002	DEPLETED	0.002	DEPLETED	0.002	DEPLETED	0.002	DEPLETED	0.002	DEPLETED	0.002	DEPLETED	0.002	DEPLETED	0.002	DEPLETED	0.002	DEPLETED	0.002	DEPLETED	0.002	DEPLETED	0.002	DEPLETED	0.002	DEPLETED	0.002	DEPLETED	0.002	DEPLETED	0.002	DEPLETED	0.002	DEPLETED	0.002	DEPLETED	0.002	DEPLETED	0.002
LINE	L1	L1MC5	0.002	DEPLETED	0.002	DEPLETED	0.002	DEPLETED	0.002	DEPLETED	0.002	DEPLETED	0.002	DEPLETED	0.002	DEPLETED	0.002	DEPLETED	0.002	DEPLETED	0.002	DEPLETED	0.002	DEPLETED	0.002	DEPLETED	0.002	DEPLETED	0.002	DEPLETED	0.002	DEPLETED	0.002	DEPLETED	0.002	DEPLETED	0.002	DEPLETED	0.002	DEPLETED	0.002	DEPLETED	0.002	DEPLETED	0.002	DEPLETED	0.002	DEPLETED	0.002
LINE	L1	L1MC5a	0.002	DEPLETED	0.002	DEPLETED	0.002	DEPLETED	0.002	DEPLETED	0.002	DEPLETED	0.002	DEPLETED	0.002	DEPLETED	0.002	DEPLETED	0.002	DEPLETED	0.002	DEPLETED	0.002	DEPLETED	0.002	DEPLETED	0.002	DEPLETED	0.002	DEPLETED	0.002	DEPLETED	0.002	DEPLETED	0.002	DEPLETED	0.002	DEPLETED	0.002	DEPLETED	0.002	DEPLETED	0.002	DEPLETED	0.002	DEPLETED	0.002	DEPLETED	0.002
LINE	L1	L1MCa	0.002	DEPLETED	0.002	DEPLETED	0.002	DEPLETED	0.002	DEPLETED	0.002	DEPLETED	0.002	DEPLETED	0.002	DEPLETED	0.002	DEPLETED	0.002	DEPLETED	0.002	DEPLETED	0.002	DEPLETED	0.002	DEPLETED	0.002	DEPLETED	0.002	DEPLETED	0.002	DEPLETED	0.002	DEPLETED	0.002	DEPLETED	0.002	DEPLETED	0.002	DEPLETED	0.002	DEPLETED	0.002	DEPLETED	0.002	DEPLETED	0.002	DEPLETED	0.002
LINE	L1	L1MCb	0.002	DEPLETED	0.002	DEPLETED	0.002	DEPLETED	0.002	DEPLETED	0.002	DEPLETED	0.002	DEPLETED	0.002	DEPLETED	0.002	DEPLETED	0.002	DEPLETED	0.002	DEPLETED	0.002	DEPLETED	0.002	DEPLETED	0.002	DEPLETED	0.002	DEPLETED	0.002	DEPLETED	0.002	DEPLETED	0.002	DEPLETED	0.002	DEPLETED	0.002	DEPLETED	0.002	DEPLETED	0.002	DEPLETED	0.002	DEPLETED	0.002	DEPLETED	0.002
LINE	L1	L1MCc	0.002	DEPLETED	0.002	DEPLETED	0.002	DEPLETED	0.002	DEPLETED	0.002	DEPLETED	0.002	DEPLETED	0.002	DEPLETED	0.002	DEPLETED	0.002	DEPLETED	0.002	DEPLETED	0.002	DEPLETED	0.002	DEPLETED	0.002	DEPLETED	0.002	DEPLETED	0.002	DEPLETED	0.002	DEPLETED	0.002	DEPLETED	0.002	DEPLETED	0.002	DEPLETED	0.002	DEPLETED	0.002	DEPLETED	0.002	DEPLETED	0.002	DEPLETED	0.002
LINE	L1	L1MD	0.002	DEPLETED	0.002	DEPLETED	0.002	DEPLETED	0.002	DEPLETED	0.002	DEPLETED	0.002	DEPLETED	0.002	DEPLETED	0.002	DEPLETED	0.002	DEPLETED	0.002	DEPLETED	0.002	DEPLETED	0.002	DEPLETED	0.002	DEPLETED	0.002	DEPLETED	0.002	DEPLETED	0.002	DEPLETED	0.002	DEPLETED	0.002	DEPLETED	0.002	DEPLETED	0.002	DEPLETED	0.002	DEPLETED	0.002	DEPLETED	0.002	DEPLETED	0.002
LINE	L1	L1MD1	0.002	DEPLETED	0.002	DEPLETED	0.002	DEPLETED	0.002	DEPLETED	0.002	DEPLETED	0.002	DEPLETED	0.002	DEPLETED	0.002	DEPLETED	0.002	DEPLETED	0.002	DEPLETED	0.002	DEPLETED	0.002	DEPLETED	0.002	DEPLETED	0.002	DEPLETED	0.002	DEPLETED	0.002	DEPLETED	0.002	DEPLETED	0.002	DEPLETED	0.002	DEPLETED	0.002	DEPLETED	0.002	DEPLETED	0.002	DEPLETED	0.002	DEPLETED	0.002
LINE	L1	L1MD2	0.002	DEPLETED	0.002	DEPLETED	0.002	DEPLETED	0.002	DEPLETED	0.002	DEPLETED	0.002	DEPLETED	0.002	DEPLETED	0.002	DEPLETED	0.002	DEPLETED	0.002	DEPLETED	0.002	DEPLETED	0.002	DEPLETED	0.002	DEPLETED	0.002	DEPLETED	0.002	DEPLETED	0.002	DEPLETED	0.002	DEPLETED	0.002	DEPLETED	0.002	DEPLETED	0.002	DEPLETED	0.002	DEPLETED	0.002	DEPLETED	0.002	DEPLETED	0.002
LINE	L1	L1MD3	0.002	DEPLETED	0.002	DEPLETED	0.002	DEPLETED	0.002	DEPLETED	0.002	DEPLETED	0.002	DEPLETED	0.002	DEPLETED	0.002	DEPLETED	0.002	DEPLETED	0.002	DEPLETED	0.002	DEPLETED	0.002	DEPLETED	0.002	DEPLETED	0.002	DEPLETED	0.002	DEPLETED	0.002	DEPLETED	0.002	DEPLETED	0.002	DEPLETED	0.002	DEPLETED	0.002	DEPLETED	0.002	DEPLETED	0.002	DEPLETED	0.002	DEPLETED	0.002
LINE	L1	L1MDa	0.002	DEPLETED	0.002	DEPLETED	0.002	DEPLETED	0.002	DEPLETED	0.002	DEPLETED	0.002	DEPLETED	0.002	DEPLETED	0.002	DEPLETED	0.002	DEPLETED	0.002	DEPLETED	0.002	DEPLETED	0.002	DEPLETED	0.002	DEPLETED	0.002	DEPLETED	0.002	DEPLETED	0.002	DEPLETED	0.002	DEPLETED	0.002	DEPLETED	0.002	DEPLETED	0.002	DEPLETED	0.002	DEPLETED	0.002	DEPLETED	0.002	DEPLETED	0.002
LINE	L1	L1MDb	0.002	DEPLETED	0.002	DEPLETED	0.002	DEPLETED	0.002	DEPLETED	0.002	DEPLETED	0.002	DEPLETED	0.002	DEPLETED	0.002	DEPLETED	0.002	DEPLETED	0.002	DEPLETED	0.002	DEPLETED	0.002	DEPLETED	0.002	DEPLETED	0.002	DEPLETED	0.002	DEPLETED	0.002	DEPLETED	0.002	DEPLETED	0.002	DEPLETED	0.002	DEPLETED	0.002	DEPLETED	0.002	DEPLETED	0.002	DEPLETED	0.002	DEPLETED	0.002
LINE	L1	L1ME1	0.002	DEPLETED	0.002	DEPLETED	0.002	DEPLETED	0.002	DEPLETED	0.002	DEPLETED	0.002	DEPLETED	0.002	DEPLETED	0.002	DEPLETED	0.002	DEPLETED	0.002	DEPLETED	0.002	DEPLETED	0.002	DEPLETED	0.002	DEPLETED	0.002	DEPLETED	0.002	DEPLETED	0.002	DEPLETED	0.002	DEPLETED	0.002	DEPLETED	0.002	DEPLETED	0.002	DEPLETED	0.002	DEPLETED	0.002	DEPLETED	0.002	DEPLETED	0.002
LINE	L1	L1ME2	0.002	DEPLETED	0.002	DEPLETED	0.002	DEPLETED	0.002	DEPLETED	0.002	DEPLETED	0.002	DEPLETED	0.002	DEPLETED	0.002	DEPLETED	0.002	DEPLETED	0.002	DEPLETED	0.002	DEPLETED	0.002	DEPLETED	0.002	DEPLETED	0.002	DEPLETED	0.002	DEPLETED	0.002	DEPLETED	0.002	DEPLETED	0.002	DEPLETED	0.002	DEPLETED	0.002	DEPLETED	0.002	DEPLETED	0.002	DEPLETED	0.002	DEPLETED	0.002
LINE	L1	L1ME2z	0.002	DEPLETED	0.002	DEPLETED	0.002	DEPLETED	0.002	DEPLETED	0.002	DEPLETED	0.002	DEPLETED	0.002	DEPLETED	0.002	DEPLETED	0.002	DEPLETED	0.002	DEPLETED	0.002	DEPLETED	0.002	DEPLETED	0.002	DEPLETED	0.002	DEPLETED	0.002	DEPLETED	0.002	DEPLETED	0.002	DEPLETED	0.002	DEPLETED	0.002	DEPLETED	0.002	DEPLETED	0.002	DEPLETED	0.002	DEPLETED	0.002	DEPLETED	0.002
LINE	L1	L1ME3	0.002	DEPLETED	0.002	DEPLETED	0.002	DEPLETED	0.002	DEPLETED	0.002	DEPLETED	0.002	DEPLETED	0.002	DEPLETED	0.002	DEPLETED	0.002	DEPLETED	0.002	DEPLETED	0.002	DEPLETED	0.002	DEPLETED	0.002	DEPLETED	0.002	DEPLETED	0.002	DEPLETED	0.002	DEPLETED	0.002	DEPLETED	0.002	DEPLETED	0.002	DEPLETED	0.002	DEPLETED	0.002	DEPLETED	0.002	DEPLETED	0.002	DEPLETED	0.002
LINE	L1	L1ME3A	0.002	DEPLETED	0.002	DEPLETED	0.002	DEPLETED	0.002	DEPLETED	0.002	DEPLETED	0.002	DEPLETED	0.002	DEPLETED	0.002	DEPLETED	0.002	DEPLETED	0.002	DEPLETED	0.002	DEPLETED	0.002	DEPLETED	0.002	DEPLETED	0.002	DEPLETED	0.002	DEPLETED	0.002	DEPLETED	0.002	DEPLETED	0.002	DEPLETED	0.002	DEPLETED	0.002	DEPLETED	0.002	DEPLETED	0.002	DEPLETED	0.002	DEPLETED	0.002
LINE	L1	L1ME3B	0.002	DEPLETED	0.002	DEPLETED	0.002	DEPLETED	0.002	DEPLETED	0.002	DEPLETED	0.002	DEPLETED	0.002	DEPLETED	0.002	DEPLETED	0.002	DEPLETED	0.002	DEPLETED	0.002	DEPLETED	0.002	DEPLETED	0.002	DEPLETED	0.002	DEPLETED	0.002	DEPLETED	0.002	DEPLETED	0.002	DEPLETED	0.002	DEPLETED	0.002	DEPLETED	0.002	DEPLETED	0.002	DEPLETED	0.002	DEPLETED	0.002	DEPLETED	0.002
LINE	L1	L1ME3C	0.002	DEPLETED	0.002	DEPLETED	0.002	DEPLETED	0.002	DEPLETED	0.002	DEPLETED	0.002	DEPLETED	0.002	DEPLETED	0.002	DEPLETED	0.002	DEPLETED	0.002	DEPLETED	0.002	DEPLETED	0.002	DEPLETED	0.002	DEPLETED	0.002	DEPLETED	0.002	DEPLETED	0.002	DEPLETED	0.002	DEPLETED	0.002	DEPLETED	0.002	DEPLETED	0.002	DEPLETED	0.002	DEPLETED	0.002	DEPLETED	0.002	DEPLETED	0.002
LINE	L1	L1ME3Cz	0.002	DEPLETED	0.002	DEPLETED	0.002	DEPLETED	0.002	DEPLETED	0.002	DEPLETED	0.002	DEPLETED	0.002	DEPLETED	0.002	DEPLETED	0.002	DEPLETED	0.002	DEPLETED	0.002	DEPLETED	0.002	DEPLETED	0.002	DEPLETED	0.002	DEPLETED	0.002	DEPLETED	0.002	DEPLETED	0.002	DEPLETED	0.002	DEPLETED	0.002	DEPLETED	0.002	DEPLETED	0.002	DEPLETED	0.002	DEPLETED	0.002	DEPLETED	0.002
LINE	L1	L1ME3D	0.002	DEPLETED	0.002	DEPLETED	0.002	DEPLETED	0.002	DEPLETED	0.002	DEPLETED	0.002	DEPLETED	0.002	DEPLETED	0.002	DEPLETED	0.002	DEPLETED	0.002	DEPLETED	0.002	DEPLETED	0.002	DEPLETED	0.002	DEPLETED	0.002	DEPLETED	0.002	DEPLETED	0.002	DEPLETED	0.002	DEPLETED	0.002	DEPLETED	0.002	DEPLETED	0.002	DEPLETED	0.002	DEPLETED	0.002	DEPLETED	0.002	DEPLETED	0.002
LINE	L1	L1ME3E	0.002	DEPLETED	0.002	DEPLETED	0.002	DEPLETED	0.002	DEPLETED	0.002	DEPLETED	0.002	DEPLETED	0.002	DEPLETED	0.002	DEPLETED	0.002	DEPLETED	0.002	DEPLETED	0.002	DEPLETED	0.002	DEPLETED	0.002	DEPLETED	0.002	DEPLETED	0.002	DEPLETED	0.002	DEPLETED	0.002	DEPLETED	0.002	DEPLETED	0.002	DEPLETED	0.002	DEPLETED	0.002	DEPLETED	0.002	DEPLETED	0.002	DEPLETED	0.002
LINE	L1	L1ME3F	0.002	DEPLETED	0.002	DEPLETED	0.002	DEPLETED	0.002	DEPLETED	0.002	DEPLETED	0.002	DEPLETED	0.002	DEPLETED	0.002	DEPLETED	0.002	DEPLETED	0.002	DEPLETED	0.002	DEPLETED	0.002	DEPLETED	0.002	DEPLETED	0.002	DEPLETED	0.002	DEPLETED	0.002	DEPLETED	0.002	DEPLETED	0.002	DEPLETED	0.002	DEPLETED	0.002	DEPLETED	0.002	DEPLETED	0.002	DEPLETED	0.002	DEPLETED	0.002
LINE	L1	L1ME3G	0.002	DEPLETED	0.002	DEPLETED	0.002	DEPLETED	0.002	DEPLETED	0.002	DEPLETED	0.002	DEPLETED	0.002	DEPLETED	0.002	DEPLETED	0.002	DEPLETED	0.002	DEPLETED	0.002	DEPLETED	0.002	DEPLETED	0.002	DEPLETED	0.002	DEPLETED	0.002	DEPLETED	0.002	DEPLETED	0.002	DEPLETED	0.002	DEPLETED	0.002	DEPLETED	0.002	DEPLETED	0.002	DEPLETED	0.002	DEPLETED	0.002	DEPLETED	0.002
LINE	L1	L1ME4a	0.002	DEPLETED	0.002	DEPLETED	0.002	DEPLETED	0.002	DEPLETED	0.002	DEPLETED	0.002	DEPLETED	0.002	DEPLETED	0.002	DEPLETED	0.002	DEPLETED	0.002	DEPLETED	0.002	DEPLETED	0.002	DEPLETED	0.002	DEPLETED	0.002	DEPLETED	0.002	DEPLETED	0.002	DEPLETED	0.002	DEPLETED	0.002	DEPLETED	0.002	DEPLETED	0.002	DEPLETED	0.002	DEPLETED	0.002	DEPLETED	0.002	DEPLETED	0.002
LINE	L1	L1ME4b	0.002	DEPLETED	0.002	DEPLETED	0.002	DEPLETED	0.002	DEPLETED	0.002	DEPLETED	0.002	DEPLETED	0.002	DEPLETED	0.002	DEPLETED	0.002	DEPLETED	0.002	DEPLETED	0.002	DEPLETED	0.002	DEPLETED	0.002	DEPLETED	0.002	DEPLETED	0.002	DEPLETED	0.002	DEPLETED	0.002	DEPLETED	0.002	DEPLETED	0.002	DEPLETED	0.002	DEPLETED	0.002	DEPLETED	0.002	DEPLETED	0.002	DEPLETED	0.002
LINE	L1	L1ME4c	0.002	DEPLETED	0.03	DEPLETED	0.848	DEPLETED	0.002	DEPLETED	0.17	DEPLETED	0.662	DEPLETED	0.338	DEPLETED	0.042	DEPLETED	0.34	DEPLETED	0.144	DEPLETED	0.006	DEPLETED	0.002	DEPLETED	0.156	DEPLETED	0.002	DEPLETED	0.032	DEPLETED	0.004	DEPLETED	0.026	DEPLETED	0.002	DEPLETED	0.002	DEPLETED	0.008	DEPLETED	0.002	DEPLETED	0.05	DEPLETED	0.002	DEPLETED	0.156
LINE	L1	L1ME5	0.002	DEPLETED	0.002	DEPLETED	0.002	DEPLETED	0.002	DEPLETED	0.002	DEPLETED	0.002	DEPLETED	0.002	DEPLETED	0.002	DEPLETED	0.002	DEPLETED	0.002	DEPLETED	0.002	DEPLETED	0.002	DEPLETED	0.002	DEPLETED	0.002	DEPLETED	0.002	DEPLETED	0.002	DEPLETED	0.002	DEPLETED	0.002	DEPLETED	0.002	DEPLETED	0.002	DEPLETED	0.002	DEPLETED	0.002	DEPLETED	0.002	DEPLETED	0.002
LINE	L1	L1MEa	0.002	DEPLETED	0.002	DEPLETED	0.002	DEPLETED	0.002	DEPLETED	0.002	DEPLETED	0.002	DEPLETED	0.002	DEPLETED	0.002	DEPLETED	0.002	DEPLETED	0.002	DEPLETED	0.002	DEPLETED	0.002	DEPLETED	0.002	DEPLETED	0.002	DEPLETED	0.002	DEPLETED	0.002	DEPLETED	0.002	DEPLETED	0.002	DEPLETED	0.002	DEPLETED	0.002	DEPLETED	0.002	DEPLETED	0.002	DEPLETED	0.002	DEPLETED	0.002
LINE	L1	L1MEb	0.002	DEPLETED	0.002	DEPLETED	0.002	DEPLETED	0.002	DEPLETED	0.002	DEPLETED	0.002	DEPLETED	0.002	DEPLETED	0.002	DEPLETED	0.002	DEPLETED	0.002	DEPLETED	0.002	DEPLETED	0.002	DEPLETED	0.002	DEPLETED	0.002	DEPLETED	0.002	DEPLETED	0.002	DEPLETED	0.002	DEPLETED	0.002	DEPLETED	0.002	DEPLETED	0.002	DEPLETED	0.002	DEPLETED	0.002	DEPLETED	0.002	DEPLETED	0.002
LINE	L1	L1MEc	0.002	DEPLETED	0.002	DEPLETED	0.002	DEPLETED	0.002	DEPLETED	0.002	DEPLETED	0.002	DEPLETED	0.002	DEPLETED	0.002	DEPLETED	0.002	DEPLETED	0.002	DEPLETED	0.002	DEPLETED	0.002	DEPLETED	0.002	DEPLETED	0.002	DEPLETED	0.002	DEPLETED	0.002	DEPLETED	0.002	DEPLETED	0.002	DEPLETED	0.002	DEPLETED	0.002	DEPLETED	0.002	DEPLETED	0.002	DEPLETED	0.002	DEPLETED	0.002
LINE	L1	L1MEd	0.002	DEPLETED	0.002	DEPLETED	0.002	DEPLETED	0.002	DEPLETED	0.002	DEPLETED	0.002	DEPLETED	0.002	DEPLETED	0.002	DEPLETED	0.002	DEPLETED	0.002	DEPLETED	0.002	DEPLETED	0.002	DEPLETED	0.002	DEPLETED	0.002	DEPLETED	0.002	DEPLETED	0.002	DEPLETED	0.002	DEPLETED	0.002	DEPLETED	0.002	DEPLETED	0.002	DEPLETED	0.002	DEPLETED	0.002	DEPLETED	0.002	DEPLETED	0.002
LINE	L1	L1MEf	0.002	DEPLETED	0.002	DEPLETED	0.002	DEPLETED	0.002	DEPLETED	0.002	DEPLETED	0.002	DEPLETED	0.002	DEPLETED	0.002	DEPLETED	0.002	DEPLETED	0.002	DEPLETED	0.002	DEPLETED	0.002	DEPLETED	0.002	DEPLETED	0.002	DEPLETED	0.002	DEPLETED	0.002	DEPLETED	0.002	DEPLETED	0.002	DEPLETED	0.002	DEPLETED	0.002	DEPLETED	0.002	DEPLETED	0.002	DEPLETED	0.002	DEPLETED	0.002
LINE	L1	L1MEg	0.002	DEPLETED	0.002	DEPLETED	0.002	DEPLETED	0.002	DEPLETED	0.002	DEPLETED	0.002	DEPLETED	0.002	DEPLETED	0.002	DEPLETED	0.002	DEPLETED	0.002	DEPLETED	0.002	DEPLETED	0.002	DEPLETED	0.002	DEPLETED	0.002	DEPLETED	0.002	DEPLETED	0.002	DEPLETED	0.002	DEPLETED	0.002	DEPLETED	0.002	DEPLETED	0.002	DEPLETED	0.002	DEPLETED	0.002	DEPLETED	0.002	DEPLETED	0.002
LINE	L1	L1MEg1	0.002	DEPLETED	0.002	DEPLETED	0.002	DEPLETED	0.002	DEPLETED	0.002	DEPLETED	0.002	DEPLETED	0.002	DEPLETED	0.002	DEPLETED	0.002	DEPLETED	0.002	DEPLETED	0.002	DEPLETED	0.002	DEPLETED	0.002	DEPLETED	0.002	DEPLETED	0.002	DEPLETED	0.002	DEPLETED	0.002	DEPLETED	0.002	DEPLETED	0.002	DEPLETED	0.002	DEPLETED	0.002	DEPLETED	0.002	DEPLETED	0.002	DEPLETED	0.002
LINE	L1	L1MEg2	0.002	DEPLETED	0.002	DEPLETED	0.002	DEPLETED	0.002	DEPLETED	0.002	DEPLETED	0.002	DEPLETED	0.002	DEPLETED	0.002	DEPLETED	0.002	DEPLETED	0.002	DEPLETED	0.002	DEPLETED	0.002	DEPLETED	0.002	DEPLETED	0.002	DEPLETED	0.002	DEPLETED	0.002	DEPLETED	0.002	DEPLETED	0.002	DEPLETED	0.002	DEPLETED	0.002	DEPLETED	0.002	DEPLETED	0.002	DEPLETED	0.002	DEPLETED	0.002
LINE	L1	L1MEh	0.002	DEPLETED	0.002	DEPLETED	0.002	DEPLETED	0.002	DEPLETED	0.002	DEPLETED	0.002	DEPLETED	0.002	DEPLETED	0.002	DEPLETED	0.002	DEPLETED	0.002	DEPLETED	0.002	DEPLETED	0.002	DEPLETED	0.002	DEPLETED	0.002	DEPLETED	0.002	DEPLETED	0.002	DEPLETED	0.002	DEPLETED	0.002	DEPLETED	0.002	DEPLETED	0.002	DEPLETED	0.002	DEPLETED	0.002	DEPLETED	0.002	DEPLETED	0.002
LINE	L1	L1MEi	0.002	DEPLETED	0.002	DEPLETED	0.002	DEPLETED	0.002	DEPLETED	0.002	DEPLETED	0.002	DEPLETED	0.002	DEPLETED	0.002	DEPLETED	0.002	DEPLETED	0.002	DEPLETED	0.002	DEPLETED	0.002	DEPLETED	0.002	DEPLETED	0.002	DEPLETED	0.002	DEPLETED	0.002	DEPLETED	0.002	DEPLETED	0.002	DEPLETED	0.002	DEPLETED	0.002	DEPLETED	0.002	DEPLETED	0.002	DEPLETED	0.002	DEPLETED	0.002
LINE	L1	L1MEj	0.002	DEPLETED	0.002	DEPLETED	0.002	DEPLETED	0.002	DEPLETED	0.002	DEPLETED	0.002	DEPLETED	0.002	DEPLETED	0.002	DEPLETED	0.002	DEPLETED	0.002	DEPLETED	0.002	DEPLETED	0.002	DEPLETED	0.002	DEPLETED	0.002	DEPLETED	0.002	DEPLETED	0.002	DEPLETED	0.002	DEPLETED	0.002	DEPLETED	0.002	DEPLETED	0.002	DEPLETED	0.002	DEPLETED	0.002	DEPLETED	0.002	DEPLETED	0.002
LINE	L1	L1P	0.002	DEPLETED	0.004	DEPLETED	0.006	DEPLETED	0.002	DEPLETED	0.002	DEPLETED	0.004	DEPLETED	0.002	DEPLETED	0.002	DEPLETED	0.004	DEPLETED	0.006	DEPLETED	0.002	DEPLETED	0.002	DEPLETED	0.002	DEPLETED	0.002	DEPLETED	0.002	DEPLETED	0.002	DEPLETED	0.002	DEPLETED	0.002	DEPLETED	0.002	DEPLETED	0.002	DEPLETED	0.002	DEPLETED	0.002	DEPLETED	0.002	DEPLETED	0.122
LINE	L1	L1P1	0.002	DEPLETED	0.002	DEPLETED	0.002	DEPLETED	0.002	DEPLETED	0.002	DEPLETED	0.002	DEPLETED	0.002	DEPLETED	0.002	DEPLETED	0.002	DEPLETED	0.002	DEPLETED	0.002	DEPLETED	0.002	DEPLETED	0.002	DEPLETED	0.002	DEPLETED	0.002	DEPLETED	0.002	DEPLETED	0.002	DEPLETED	0.002	DEPLETED	0.002	DEPLETED	0.002	DEPLETED	0.002	DEPLETED	0.002	DEPLETED	0.002	DEPLETED	0.002
LINE	L1	L1P2	0.002	DEPLETED	0.002	DEPLETED	0.002	DEPLETED	0.002	DEPLETED	0.002	DEPLETED	0.002	DEPLETED	0.002	DEPLETED	0.002	DEPLETED	0.002	DEPLETED	0.002	DEPLETED	0.002	DEPLETED	0.002	DEPLETED	0.002	DEPLETED	0.002	DEPLETED	0.002	DEPLETED	0.002	DEPLETED	0.002	DEPLETED	0.002	DEPLETED	0.002	DEPLETED	0.002	DEPLETED	0.002	DEPLETED	0.002	DEPLETED	0.002	DEPLETED	0.002
LINE	L1	L1P3	0.002	DEPLETED	0.002	DEPLETED	0.002	DEPLETED	0.002	DEPLETED	0.002	DEPLETED	0.002	DEPLETED	0.002	DEPLETED	0.002	DEPLETED	0.002	DEPLETED	0.002	DEPLETED	0.002	DEPLETED	0.002	DEPLETED	0.002	DEPLETED	0.002	DEPLETED	0.002	DEPLETED	0.002	DEPLETED	0.002	DEPLETED	0.002	DEPLETED	0.002	DEPLETED	0.002	DEPLETED	0.002	DEPLETED	0.002	DEPLETED	0.002	DEPLETED	0.002
LINE	L1	L1P3b	0.004	DEPLETED	0.002	DEPLETED	0.002	DEPLETED	0.002	DEPLETED	0.002	DEPLETED	0.002	DEPLETED	0.006	DEPLETED	0.004	DEPLETED	0.002	DEPLETED	0.004	DEPLETED	0.012	DEPLETED	0.002	DEPLETED	0.002	DEPLETED	0.002	DEPLETED	0.002	DEPLETED	0.004	DEPLETED	0.002	DEPLETED	0.006	DEPLETED	0.004	DEPLETED	0.002	DEPLETED	0.002	DEPLETED	0.002	DEPLETED	0.002	DEPLETED	0.002
LINE	L1	L1P4	0.002	DEPLETED	0.002	DEPLETED	0.002	DEPLETED	0.002	DEPLETED	0.002	DEPLETED	0.002	DEPLETED	0.002	DEPLETED	0.002	DEPLETED	0.002	DEPLETED	0.002	DEPLETED	0.002	DEPLETED	0.002	DEPLETED	0.002	DEPLETED	0.002	DEPLETED	0.002	DEPLETED	0.002	DEPLETED	0.002	DEPLETED	0.002	DEPLETED	0.002	DEPLETED	0.002	DEPLETED	0.002	DEPLETED	0.002	DEPLETED	0.002	DEPLETED	0.002
LINE	L1	L1P4a	0.002	DEPLETED	0.002	DEPLETED	0.002	DEPLETED	0.002	DEPLETED	0.002	DEPLETED	0.002	DEPLETED	0.002	DEPLETED	0.002	DEPLETED	0.002	DEPLETED	0.002	DEPLETED	0.002	DEPLETED	0.002	DEPLETED	0.002	DEPLETED	0.002	DEPLETED	0.002	DEPLETED	0.002	DEPLETED	0.002	DEPLETED	0.002	DEPLETED	0.002	DEPLETED	0.002	DEPLETED	0.002	DEPLETED	0.002	DEPLETED	0.002	DEPLETED	0.002
LINE	L1	L1P4b	0.002	DEPLETED	0.002	DEPLETED	0.002	DEPLETED	0.002	DEPLETED	0.002	DEPLETED	0.002	DEPLETED	0.002	DEPLETED	0.002	DEPLETED	0.002	DEPLETED	0.002	DEPLETED	0.002	DEPLETED	0.002	DEPLETED	0.002	DEPLETED	0.002	DEPLETED	0.002	DEPLETED	0.002	DEPLETED	0.002	DEPLETED	0.002	DEPLETED	0.002	DEPLETED	0.002	DEPLETED	0.002	DEPLETED	0.002	DEPLETED	0.002	DEPLETED	0.002
LINE	L1	L1P4c	0.004	DEPLETED	0.242	DEPLETED	0.042	DEPLETED	0.006	DEPLETED	0.002	DEPLETED	0.006	DEPLETED	0.002	DEPLETED	0.002	DEPLETED	0.002	DEPLETED	0.002	DEPLETED	0.004	DEPLETED	0.006	DEPLETED	0.002	DEPLETED	0.004	DEPLETED	0.002	DEPLETED	0.002	DEPLETED	0.002	DEPLETED	0.014	DEPLETED	0.004	DEPLETED	0.004	DEPLETED	0.01	DEPLETED	0.002	DEPLETED	0.014	DEPLETED	0.038
LINE	L1	L1P4d	0.002	DEPLETED	0.002	DEPLETED	0.002	DEPLETED	0.002	DEPLETED	0.002	DEPLETED	0.002	DEPLETED	0.002	DEPLETED	0.002	DEPLETED	0.002	DEPLETED	0.002	DEPLETED	0.004	DEPLETED	0.002	DEPLETED	0.002	DEPLETED	0.002	DEPLETED	0.002	DEPLETED	0.002	DEPLETED	0.002	DEPLETED	0.002	DEPLETED	0.002	DEPLETED	0.002	DEPLETED	0.002	DEPLETED	0.002	DEPLETED	0.002	DEPLETED	0.002
LINE	L1	L1P4e	0.002	DEPLETED	0.002	DEPLETED	0.002	DEPLETED	0.002	DEPLETED	0.002	DEPLETED	0.002	DEPLETED	0.002	DEPLETED	0.002	DEPLETED	0.002	DEPLETED	0.002	DEPLETED	0.002	DEPLETED	0.002	DEPLETED	0.002	DEPLETED	0.002	DEPLETED	0.002	DEPLETED	0.002	DEPLETED	0.002	DEPLETED	0.002	DEPLETED	0.002	DEPLETED	0.002	DEPLETED	0.002	DEPLETED	0.002	DEPLETED	0.002	DEPLETED	0.002
LINE	L1	L1P5	0.002	DEPLETED	0.002	DEPLETED	0.002	DEPLETED	0.002	DEPLETED	0.002	DEPLETED	0.002	DEPLETED	0.002	DEPLETED	0.002	DEPLETED	0.002	DEPLETED	0.002	DEPLETED	0.002	DEPLETED	0.002	DEPLETED	0.002	DEPLETED	0.002	DEPLETED	0.002	DEPLETED	0.002	DEPLETED	0.002	DEPLETED	0.002	DEPLETED	0.002	DEPLETED	0.002	DEPLETED	0.002	DEPLETED	0.002	DEPLETED	0.002	DEPLETED	0.002
LINE	L1	L1PA10	0.002	DEPLETED	0.002	DEPLETED	0.002	DEPLETED	0.002	DEPLETED	0.002	DEPLETED	0.002	DEPLETED	0.002	DEPLETED	0.002	DEPLETED	0.002	DEPLETED	0.002	DEPLETED	0.002	DEPLETED	0.002	DEPLETED	0.002	DEPLETED	0.002	DEPLETED	0.002	DEPLETED	0.002	DEPLETED	0.002	DEPLETED	0.002	DEPLETED	0.002	DEPLETED	0.002	DEPLETED	0.002	DEPLETED	0.002	DEPLETED	0.002	DEPLETED	0.002
LINE	L1	L1PA11	0.002	DEPLETED	0.002	DEPLETED	0.002	DEPLETED	0.002	DEPLETED	0.002	DEPLETED	0.002	DEPLETED	0.002	DEPLETED	0.002	DEPLETED	0.002	DEPLETED	0.002	DEPLETED	0.002	DEPLETED	0.002	DEPLETED	0.002	DEPLETED	0.002	DEPLETED	0.002	DEPLETED	0.002	DEPLETED	0.002	DEPLETED	0.002	DEPLETED	0.002	DEPLETED	0.002	DEPLETED	0.002	DEPLETED	0.002	DEPLETED	0.002	DEPLETED	0.002
LINE	L1	L1PA12	0.002	DEPLETED	0.002	DEPLETED	0.002	DEPLETED	0.002	DEPLETED	0.002	DEPLETED	0.002	DEPLETED	0.002	DEPLETED	0.002	DEPLETED	0.002	DEPLETED	0.002	DEPLETED	0.002	DEPLETED	0.002	DEPLETED	0.002	DEPLETED	0.002	DEPLETED	0.002	DEPLETED	0.002	DEPLETED	0.002	DEPLETED	0.002	DEPLETED	0.002	DEPLETED	0.002	DEPLETED	0.002	DEPLETED	0.002	DEPLETED	0.002	DEPLETED	0.002
LINE	L1	L1PA13	0.002	DEPLETED	0.002	DEPLETED	0.002	DEPLETED	0.002	DEPLETED	0.002	DEPLETED	0.002	DEPLETED	0.002	DEPLETED	0.002	DEPLETED	0.002	DEPLETED	0.002	DEPLETED	0.002	DEPLETED	0.002	DEPLETED	0.002	DEPLETED	0.002	DEPLETED	0.002	DEPLETED	0.002	DEPLETED	0.002	DEPLETED	0.002	DEPLETED	0.002	DEPLETED	0.002	DEPLETED	0.002	DEPLETED	0.002	DEPLETED	0.002	DEPLETED	0.002
LINE	L1	L1PA14	0.002	DEPLETED	0.002	DEPLETED	0.002	DEPLETED	0.002	DEPLETED	0.002	DEPLETED	0.002	DEPLETED	0.002	DEPLETED	0.002	DEPLETED	0.002	DEPLETED	0.002	DEPLETED	0.002	DEPLETED	0.002	DEPLETED	0.002	DEPLETED	0.002	DEPLETED	0.002	DEPLETED	0.002	DEPLETED	0.002	DEPLETED	0.002	DEPLETED	0.002	DEPLETED	0.002	DEPLETED	0.002	DEPLETED	0.002	DEPLETED	0.002	DEPLETED	0.002
LINE	L1	L1PA15	0.002	DEPLETED	0.002	DEPLETED	0.002	DEPLETED	0.002	DEPLETED	0.002	DEPLETED	0.002	DEPLETED	0.002	DEPLETED	0.002	DEPLETED	0.002	DEPLETED	0.002	DEPLETED	0.002	DEPLETED	0.002	DEPLETED	0.002	DEPLETED	0.002	DEPLETED	0.002	DEPLETED	0.002	DEPLETED	0.002	DEPLETED	0.002	DEPLETED	0.002	DEPLETED	0.002	DEPLETED	0.002	DEPLETED	0.002	DEPLETED	0.002	DEPLETED	0.002
LINE	L1	L1PA15-16	0.002	DEPLETED	0.002	DEPLETED	0.002	DEPLETED	0.002	DEPLETED	0.002	DEPLETED	0.002	DEPLETED	0.002	DEPLETED	0.002	DEPLETED	0.002	DEPLETED	0.002	DEPLETED	0.002	DEPLETED	0.002	DEPLETED	0.002	DEPLETED	0.002	DEPLETED	0.002	DEPLETED	0.002	DEPLETED	0.002	DEPLETED	0.002	DEPLETED	0.002	DEPLETED	0.002	DEPLETED	0.002	DEPLETED	0.002	DEPLETED	0.002	DEPLETED	0.002
LINE	L1	L1PA16	0.002	DEPLETED	0.002	DEPLETED	0.002	DEPLETED	0.002	DEPLETED	0.002	DEPLETED	0.002	DEPLETED	0.002	DEPLETED	0.002	DEPLETED	0.002	DEPLETED	0.002	DEPLETED	0.002	DEPLETED	0.002	DEPLETED	0.002	DEPLETED	0.002	DEPLETED	0.002	DEPLETED	0.002	DEPLETED	0.002	DEPLETED	0.002	DEPLETED	0.002	DEPLETED	0.002	DEPLETED	0.002	DEPLETED	0.002	DEPLETED	0.002	DEPLETED	0.002
LINE	L1	L1PA17	0.002	DEPLETED	0.002	DEPLETED	0.002	DEPLETED	0.002	DEPLETED	0.002	DEPLETED	0.002	DEPLETED	0.002	DEPLETED	0.002	DEPLETED	0.002	DEPLETED	0.002	DEPLETED	0.002	DEPLETED	0.002	DEPLETED	0.002	DEPLETED	0.002	DEPLETED	0.002	DEPLETED	0.002	DEPLETED	0.002	DEPLETED	0.002	DEPLETED	0.002	DEPLETED	0.002	DEPLETED	0.002	DEPLETED	0.002	DEPLETED	0.002	DEPLETED	0.002
LINE	L1	L1PA2	0.002	DEPLETED	0.002	DEPLETED	0.002	DEPLETED	0.002	DEPLETED	0.002	DEPLETED	0.002	DEPLETED	0.002	DEPLETED	0.002	DEPLETED	0.002	DEPLETED	0.002	DEPLETED	0.002	DEPLETED	0.002	DEPLETED	0.002	DEPLETED	0.002	DEPLETED	0.002	DEPLETED	0.002	DEPLETED	0.002	DEPLETED	0.002	DEPLETED	0.002	DEPLETED	0.002	DEPLETED	0.002	DEPLETED	0.002	DEPLETED	0.002	DEPLETED	0.002
LINE	L1	L1PA3	0.002	DEPLETED	0.002	DEPLETED	0.002	DEPLETED	0.002	DEPLETED	0.002	DEPLETED	0.002	DEPLETED	0.002	DEPLETED	0.002	DEPLETED	0.002	DEPLETED	0.002	DEPLETED	0.002	DEPLETED	0.002	DEPLETED	0.002	DEPLETED	0.002	DEPLETED	0.002	DEPLETED	0.002	DEPLETED	0.002	DEPLETED	0.002	DEPLETED	0.002	DEPLETED	0.002	DEPLETED	0.002	DEPLETED	0.002	DEPLETED	0.002	DEPLETED	0.002
LINE	L1	L1PA4	0.002	DEPLETED	0.002	DEPLETED	0.002	DEPLETED	0.002	DEPLETED	0.002	DEPLETED	0.002	DEPLETED	0.002	DEPLETED	0.002	DEPLETED	0.002	DEPLETED	0.002	DEPLETED	0.002	DEPLETED	0.002	DEPLETED	0.002	DEPLETED	0.002	DEPLETED	0.002	DEPLETED	0.002	DEPLETED	0.002	DEPLETED	0.002	DEPLETED	0.002	DEPLETED	0.002	DEPLETED	0.002	DEPLETED	0.002	DEPLETED	0.002	DEPLETED	0.002
LINE	L1	L1PA5	0.002	DEPLETED	0.002	DEPLETED	0.002	DEPLETED	0.002	DEPLETED	0.002	DEPLETED	0.002	DEPLETED	0.002	DEPLETED	0.002	DEPLETED	0.002	DEPLETED	0.002	DEPLETED	0.002	DEPLETED	0.002	DEPLETED	0.002	DEPLETED	0.002	DEPLETED	0.002	DEPLETED	0.002	DEPLETED	0.002	DEPLETED	0.002	DEPLETED	0.002	DEPLETED	0.002	DEPLETED	0.002	DEPLETED	0.002	DEPLETED	0.002	DEPLETED	0.002
LINE	L1	L1PA6	0.002	DEPLETED	0.002	DEPLETED	0.002	DEPLETED	0.002	DEPLETED	0.002	DEPLETED	0.002	DEPLETED	0.002	DEPLETED	0.002	DEPLETED	0.002	DEPLETED	0.002	DEPLETED	0.002	DEPLETED	0.002	DEPLETED	0.002	DEPLETED	0.002	DEPLETED	0.002	DEPLETED	0.002	DEPLETED	0.002	DEPLETED	0.002	DEPLETED	0.002	DEPLETED	0.002	DEPLETED	0.002	DEPLETED	0.002	DEPLETED	0.002	DEPLETED	0.002
LINE	L1	L1PA7	0.002	DEPLETED	0.002	DEPLETED	0.002	DEPLETED	0.002	DEPLETED	0.002	DEPLETED	0.002	DEPLETED	0.002	DEPLETED	0.002	DEPLETED	0.002	DEPLETED	0.002	DEPLETED	0.002	DEPLETED	0.002	DEPLETED	0.002	DEPLETED	0.002	DEPLETED	0.002	DEPLETED	0.002	DEPLETED	0.002	DEPLETED	0.002	DEPLETED	0.002	DEPLETED	0.002	DEPLETED	0.002	DEPLETED	0.002	DEPLETED	0.002	DEPLETED	0.002
LINE	L1	L1PA8	0.002	DEPLETED	0.002	DEPLETED	0.002	DEPLETED	0.002	DEPLETED	0.002	DEPLETED	0.002	DEPLETED	0.002	DEPLETED	0.002	DEPLETED	0.002	DEPLETED	0.002	DEPLETED	0.002	DEPLETED	0.002	DEPLETED	0.002	DEPLETED	0.002	DEPLETED	0.002	DEPLETED	0.002	DEPLETED	0.002	DEPLETED	0.002	DEPLETED	0.002	DEPLETED	0.002	DEPLETED	0.002	DEPLETED	0.002	DEPLETED	0.002	DEPLETED	0.002
LINE	L1	L1PA8A	0.002	DEPLETED	0.002	DEPLETED	0.002	DEPLETED	0.002	DEPLETED	0.002	DEPLETED	0.002	DEPLETED	0.002	DEPLETED	0.002	DEPLETED	0.002	DEPLETED	0.002	DEPLETED	0.002	DEPLETED	0.002	DEPLETED	0.002	DEPLETED	0.002	DEPLETED	0.002	DEPLETED	0.002	DEPLETED	0.002	DEPLETED	0.002	DEPLETED	0.002	DEPLETED	0.002	DEPLETED	0.002	DEPLETED	0.002	DEPLETED	0.002	DEPLETED	0.002
LINE	L1	L1PB	0.002	DEPLETED	0.002	DEPLETED	0.002	DEPLETED	0.002	DEPLETED	0.002	DEPLETED	0.002	DEPLETED	0.002	DEPLETED	0.002	DEPLETED	0.002	DEPLETED	0.002	DEPLETED	0.002	DEPLETED	0.002	DEPLETED	0.002	DEPLETED	0.002	DEPLETED	0.002	DEPLETED	0.002	DEPLETED	0.002	DEPLETED	0.002	DEPLETED	0.002	DEPLETED	0.002	DEPLETED	0.002	DEPLETED	0.002	DEPLETED	0.002	DEPLETED	0.002
LINE	L1	L1PB1	0.002	DEPLETED	0.002	DEPLETED	0.002	DEPLETED	0.002	DEPLETED	0.002	DEPLETED	0.002	DEPLETED	0.002	DEPLETED	0.002	DEPLETED	0.002	DEPLETED	0.002	DEPLETED	0.002	DEPLETED	0.002	DEPLETED	0.002	DEPLETED	0.002	DEPLETED	0.002	DEPLETED	0.002	DEPLETED	0.002	DEPLETED	0.002	DEPLETED	0.002	DEPLETED	0.002	DEPLETED	0.002	DEPLETED	0.002	DEPLETED	0.002	DEPLETED	0.002
LINE	L1	L1PB2	0.002	DEPLETED	0.002	DEPLETED	0.002	DEPLETED	0.002	DEPLETED	0.002	DEPLETED	0.002	DEPLETED	0.002	DEPLETED	0.002	DEPLETED	0.002	DEPLETED	0.002	DEPLETED	0.002	DEPLETED	0.002	DEPLETED	0.002	DEPLETED	0.002	DEPLETED	0.002	DEPLETED	0.002	DEPLETED	0.002	DEPLETED	0.002	DEPLETED	0.002	DEPLETED	0.002	DEPLETED	0.002	DEPLETED	0.002	DEPLETED	0.002	DEPLETED	0.002
LINE	L1	L1PB3	0.002	DEPLETED	0.002	DEPLETED	0.002	DEPLETED	0.002	DEPLETED	0.002	DEPLETED	0.002	DEPLETED	0.002	DEPLETED	0.002	DEPLETED	0.002	DEPLETED	0.002	DEPLETED	0.002	DEPLETED	0.002	DEPLETED	0.002	DEPLETED	0.002	DEPLETED	0.002	DEPLETED	0.002	DEPLETED	0.002	DEPLETED	0.002	DEPLETED	0.002	DEPLETED	0.002	DEPLETED	0.002	DEPLETED	0.002	DEPLETED	0.002	DEPLETED	0.002
LINE	L1	L1PB4	0.002	DEPLETED	0.002	DEPLETED	0.002	DEPLETED	0.002	DEPLETED	0.002	DEPLETED	0.002	DEPLETED	0.002	DEPLETED	0.002	DEPLETED	0.002	DEPLETED	0.002	DEPLETED	0.002	DEPLETED	0.002	DEPLETED	0.002	DEPLETED	0.002	DEPLETED	0.002	DEPLETED	0.002	DEPLETED	0.002	DEPLETED	0.002	DEPLETED	0.002	DEPLETED	0.002	DEPLETED	0.002	DEPLETED	0.002	DEPLETED	0.002	DEPLETED	0.002
LINE	L1	L1PBa	0.002	DEPLETED	0.002	DEPLETED	0.002	DEPLETED	0.002	DEPLETED	0.002	DEPLETED	0.002	DEPLETED	0.002	DEPLETED	0.002	DEPLETED	0.002	DEPLETED	0.002	DEPLETED	0.002	DEPLETED	0.002	DEPLETED	0.002	DEPLETED	0.002	DEPLETED	0.002	DEPLETED	0.002	DEPLETED	0.002	DEPLETED	0.002	DEPLETED	0.002	DEPLETED	0.002	DEPLETED	0.002	DEPLETED	0.002	DEPLETED	0.002	DEPLETED	0.002
LINE	L1	L1PBa1	0.002	DEPLETED	0.002	DEPLETED	0.002	DEPLETED	0.002	DEPLETED	0.002	DEPLETED	0.002	DEPLETED	0.002	DEPLETED	0.002	DEPLETED	0.002	DEPLETED	0.002	DEPLETED	0.002	DEPLETED	0.002	DEPLETED	0.002	DEPLETED	0.002	DEPLETED	0.002	DEPLETED	0.002	DEPLETED	0.002	DEPLETED	0.002	DEPLETED	0.002	DEPLETED	0.002	DEPLETED	0.002	DEPLETED	0.002	DEPLETED	0.002	DEPLETED	0.002
LINE	L1	L1PBb	0.002	DEPLETED	0.002	DEPLETED	0.002	DEPLETED	0.002	DEPLETED	0.002	DEPLETED	0.002	DEPLETED	0.002	DEPLETED	0.002	DEPLETED	0.002	DEPLETED	0.002	DEPLETED	0.002	DEPLETED	0.002	DEPLETED	0.002	DEPLETED	0.002	DEPLETED	0.002	DEPLETED	0.002	DEPLETED	0.002	DEPLETED	0.002	DEPLETED	0.002	DEPLETED	0.002	DEPLETED	0.002	DEPLETED	0.002	DEPLETED	0.002	DEPLETED	0.002
LINE	L1	L1PREC2	0.002	DEPLETED	0.002	DEPLETED	0.002	DEPLETED	0.002	DEPLETED	0.002	DEPLETED	0.002	DEPLETED	0.002	DEPLETED	0.002	DEPLETED	0.002	DEPLETED	0.002	DEPLETED	0.002	DEPLETED	0.002	DEPLETED	0.002	DEPLETED	0.002	DEPLETED	0.002	DEPLETED	0.002	DEPLETED	0.002	DEPLETED	0.002	DEPLETED	0.002	DEPLETED	0.002	DEPLETED	0.002	DEPLETED	0.002	DEPLETED	0.002	DEPLETED	0.002
LINE	L1	X9_LINE	0.716	DEPLETED	0.026	DEPLETED	0.558	DEPLETED	0.502	DEPLETED	0.202	DEPLETED	0.086	ENRICHED	0.02	ENRICHED	0.162	ENRICHED	0.036	ENRICHED	0.062	ENRICHED	0.512	ENRICHED	0.26	DEPLETED	0.422	ENRICHED	0.018	DEPLETED	0.254	DEPLETED	0.192	DEPLETED	0.684	ENRICHED	0.722	DEPLETED	0.49	DEPLETED	0.086	DEPLETED	0.144	DEPLETED	0.576	DEPLETED	0.218	DEPLETED	0.178
LINE	L1	tot	0.002	DEPLETED	0.002	DEPLETED	0.002	DEPLETED	0.002	DEPLETED	0.002	DEPLETED	0.002	DEPLETED	0.002	DEPLETED	0.002	DEPLETED	0.002	DEPLETED	0.002	DEPLETED	0.002	DEPLETED	0.002	DEPLETED	0.002	DEPLETED	0.002	DEPLETED	0.002	DEPLETED	0.002	DEPLETED	0.002	DEPLETED	0.002	DEPLETED	0.002	DEPLETED	0.002	DEPLETED	0.002	DEPLETED	0.002	DEPLETED	0.002	DEPLETED	0.002
LINE	L1-Tx1	MARE6	0.002	DEPLETED	0.002	DEPLETED	0.002	DEPLETED	0.002	DEPLETED	0.002	DEPLETED	0.002	DEPLETED	0.002	DEPLETED	0.002	DEPLETED	0.004	DEPLETED	0.002	DEPLETED	0.038	DEPLETED	0.002	DEPLETED	0.004	DEPLETED	0.002	DEPLETED	0.002	DEPLETED	0.002	DEPLETED	0.002	DEPLETED	0.002	DEPLETED	0.002	DEPLETED	0.002	DEPLETED	0.002	DEPLETED	0.002	DEPLETED	0.004	DEPLETED	0.004
LINE	L1-Tx1	tot	0.002	DEPLETED	0.002	DEPLETED	0.002	DEPLETED	0.002	DEPLETED	0.002	DEPLETED	0.002	DEPLETED	0.002	DEPLETED	0.002	DEPLETED	0.004	DEPLETED	0.002	DEPLETED	0.038	DEPLETED	0.002	DEPLETED	0.004	DEPLETED	0.002	DEPLETED	0.002	DEPLETED	0.002	DEPLETED	0.002	DEPLETED	0.002	DEPLETED	0.002	DEPLETED	0.002	DEPLETED	0.002	DEPLETED	0.002	DEPLETED	0.004	DEPLETED	0.004
LINE	L2	L2	0.002	DEPLETED	0.002	DEPLETED	0.002	DEPLETED	0.002	DEPLETED	0.002	DEPLETED	0.002	DEPLETED	0.002	DEPLETED	0.002	DEPLETED	0.002	DEPLETED	0.002	DEPLETED	0.002	DEPLETED	0.002	DEPLETED	0.002	DEPLETED	0.002	DEPLETED	0.002	DEPLETED	0.002	DEPLETED	0.002	DEPLETED	0.002	DEPLETED	0.002	DEPLETED	0.002	DEPLETED	0.002	DEPLETED	0.002	DEPLETED	0.002	DEPLETED	0.002
LINE	L2	L2-1_AMi	0.15	ENRICHED	0.062	ENRICHED	0.364	ENRICHED	0.008	ENRICHED	0.14	ENRICHED	0.7	ENRICHED	0.39	ENRICHED	0.254	ENRICHED	0.294	ENRICHED	0.158	ENRICHED	0.202	ENRICHED	0.702	DEPLETED	0.222	ENRICHED	0.782	DEPLETED	0.186	ENRICHED	0.366	ENRICHED	0.192	ENRICHED	0.222	ENRICHED	0.206	ENRICHED	0.164	ENRICHED	0.932	ENRICHED	0.356	DEPLETED	0.176	ENRICHED	0.144
LINE	L2	L2-1_Crp	0.074	DEPLETED	0.354	DEPLETED	0.372	DEPLETED	0.716	DEPLETED	0.442	DEPLETED	0.24	DEPLETED	0.514	DEPLETED	0.046	DEPLETED	0.16	DEPLETED	0.218	DEPLETED	0.164	DEPLETED	0.058	DEPLETED	0.47	DEPLETED	0.06	DEPLETED	0.622	ENRICHED	0.144	DEPLETED	0.778	DEPLETED	0.354	DEPLETED	0.712	ENRICHED	0.518	DEPLETED	0.486	DEPLETED	0.062	DEPLETED	0.146	DEPLETED	0.994
LINE	L2	L2-2_Mam	0.318	ENRICHED	0.034	DEPLETED	0.844	ENRICHED	0.322	DEPLETED	0.608	DEPLETED	0.014	DEPLETED	0.216	DEPLETED	0.168	DEPLETED	0.46	DEPLETED	0.156	DEPLETED	0.45	DEPLETED	0.042	DEPLETED	0.814	ENRICHED	0.052	DEPLETED	0.164	DEPLETED	0.006	DEPLETED	0.842	DEPLETED	0.046	DEPLETED	0.132	DEPLETED	0.014	DEPLETED	0.176	DEPLETED	0.574	DEPLETED	0.042	DEPLETED	0.04
LINE	L2	L2-3_AMi	0.876	ENRICHED	0.002	DEPLETED	0.002	DEPLETED	0.002	DEPLETED	0.002	DEPLETED	0.926	DEPLETED	0.832	DEPLETED	0.988	DEPLETED	0.67	ENRICHED	0.89	DEPLETED	0.546	ENRICHED	0.002	DEPLETED	0.002	DEPLETED	0.34	DEPLETED	0.836	ENRICHED	0.002	DEPLETED	0.764	DEPLETED	0.002	DEPLETED	0.46	DEPLETED	0.002	DEPLETED	0.002	DEPLETED	0.358	DEPLETED	0.002	DEPLETED	0.436
LINE	L2	L2-3_Crp	0.082	ENRICHED	0.318	ENRICHED	0.002	ENRICHED	0.002	ENRICHED	0.174	ENRICHED	0.036	ENRICHED	0.026	ENRICHED	0.062	ENRICHED	0.048	ENRICHED	0.028	ENRICHED	0.642	ENRICHED	0.26	DEPLETED	0.012	ENRICHED	0.988	ENRICHED	0.002	ENRICHED	0.058	ENRICHED	0.002	ENRICHED	0.15	ENRICHED	0.05	DEPLETED	0.304	ENRICHED	0.502	DEPLETED	0.176	ENRICHED	0.124	ENRICHED	0.004
LINE	L2	L2a	0.002	DEPLETED	0.002	DEPLETED	0.002	DEPLETED	0.002	DEPLETED	0.002	DEPLETED	0.002	DEPLETED	0.002	DEPLETED	0.002	DEPLETED	0.002	DEPLETED	0.002	DEPLETED	0.002	DEPLETED	0.002	DEPLETED	0.002	DEPLETED	0.002	DEPLETED	0.002	DEPLETED	0.002	DEPLETED	0.002	DEPLETED	0.002	DEPLETED	0.002	DEPLETED	0.002	DEPLETED	0.002	DEPLETED	0.002	DEPLETED	0.002	DEPLETED	0.002
LINE	L2	L2b	0.002	DEPLETED	0.002	DEPLETED	0.002	DEPLETED	0.002	DEPLETED	0.002	DEPLETED	0.406	DEPLETED	0.158	DEPLETED	0.376	DEPLETED	0.01	DEPLETED	0.01	DEPLETED	0.002	ENRICHED	0.034	DEPLETED	0.002	DEPLETED	0.002	ENRICHED	0.002	DEPLETED	0.002	DEPLETED	0.002	DEPLETED	0.106	DEPLETED	0.002	ENRICHED	0.002	DEPLETED	0.004	ENRICHED	0.002	DEPLETED	0.002	ENRICHED	0.002
LINE	L2	L2c	0.002	DEPLETED	0.002	DEPLETED	0.002	DEPLETED	0.002	DEPLETED	0.002	DEPLETED	0.002	DEPLETED	0.002	DEPLETED	0.002	DEPLETED	0.002	DEPLETED	0.002	DEPLETED	0.002	DEPLETED	0.002	DEPLETED	0.002	DEPLETED	0.002	DEPLETED	0.002	DEPLETED	0.002	DEPLETED	0.002	DEPLETED	0.002	DEPLETED	0.002	DEPLETED	0.002	DEPLETED	0.002	DEPLETED	0.002	DEPLETED	0.002	DEPLETED	0.002
LINE	L2	L2d	0.002	DEPLETED	0.002	DEPLETED	0.002	DEPLETED	0.002	DEPLETED	0.002	DEPLETED	0.002	DEPLETED	0.012	DEPLETED	0.002	DEPLETED	0.002	DEPLETED	0.002	DEPLETED	0.01	DEPLETED	0.002	DEPLETED	0.116	DEPLETED	0.002	DEPLETED	0.002	DEPLETED	0.002	DEPLETED	0.002	DEPLETED	0.002	DEPLETED	0.488	DEPLETED	0.002	DEPLETED	0.024	DEPLETED	0.002	DEPLETED	0.002	DEPLETED	0.002
LINE	L2	L2d2	0.002	DEPLETED	0.002	DEPLETED	0.002	DEPLETED	0.002	DEPLETED	0.002	DEPLETED	0.002	DEPLETED	0.01	DEPLETED	0.002	DEPLETED	0.002	DEPLETED	0.002	DEPLETED	0.002	DEPLETED	0.002	DEPLETED	0.092	DEPLETED	0.002	DEPLETED	0.002	DEPLETED	0.002	DEPLETED	0.002	DEPLETED	0.002	DEPLETED	0.002	DEPLETED	0.002	DEPLETED	0.156	DEPLETED	0.002	DEPLETED	0.002	DEPLETED	0.002
LINE	L2	UCON49	0.964	ENRICHED	0.894	ENRICHED	0.558	ENRICHED	0.806	DEPLETED	0.852	ENRICHED	0.418	ENRICHED	0.292	ENRICHED	0.636	ENRICHED	0.258	ENRICHED	0.104	ENRICHED	0.396	ENRICHED	0.654	DEPLETED	0.878	ENRICHED	0.754	ENRICHED	0.512	DEPLETED	0.612	DEPLETED	0.304	ENRICHED	0.498	DEPLETED	0.276	ENRICHED	0.794	DEPLETED	0.224	DEPLETED	0.94	ENRICHED	0.3	DEPLETED	0.85
LINE	L2	UCON86	0.476	DEPLETED	0.806	DEPLETED	0.156	DEPLETED	0.354	DEPLETED	0.2	DEPLETED	0.96	DEPLETED	0.824	DEPLETED	0.254	ENRICHED	0.758	ENRICHED	0.794	DEPLETED	0.234	ENRICHED	0.376	DEPLETED	0.09	DEPLETED	0.26	DEPLETED	0.114	DEPLETED	0.094	DEPLETED	0.554	DEPLETED	0.882	DEPLETED	0.484	DEPLETED	0.28	DEPLETED	0.166	DEPLETED	0.27	DEPLETED	0.61	DEPLETED	0.59
LINE	L2	X13_LINE	0.858	ENRICHED	0.008	DEPLETED	0.856	DEPLETED	0.448	DEPLETED	0.354	DEPLETED	0.104	DEPLETED	0.562	ENRICHED	0.242	DEPLETED	1	DEPLETED	0.094	DEPLETED	0.03	DEPLETED	0.01	DEPLETED	0.554	DEPLETED	0.004	DEPLETED	0.134	DEPLETED	0.192	DEPLETED	0.222	DEPLETED	0.102	DEPLETED	0.582	DEPLETED	0.224	DEPLETED	0.252	DEPLETED	0.182	ENRICHED	0.012	DEPLETED	0.006
LINE	L2	X15_LINE	0.196	ENRICHED	0.332	ENRICHED	0.004	ENRICHED	0.002	ENRICHED	0.342	ENRICHED	0.006	ENRICHED	0.028	ENRICHED	0.002	ENRICHED	0.006	ENRICHED	0.004	ENRICHED	0.018	ENRICHED	0.268	ENRICHED	0.086	ENRICHED	0.768	ENRICHED	0.094	ENRICHED	0.664	ENRICHED	0.116	ENRICHED	0.562	ENRICHED	0.97	ENRICHED	0.502	ENRICHED	0.388	ENRICHED	0.03	ENRICHED	0.074	ENRICHED	0.288
LINE	L2	X24_LINE	0.248	DEPLETED	0.006	DEPLETED	0.86	DEPLETED	0.548	ENRICHED	0.2	DEPLETED	0.626	ENRICHED	0.812	ENRICHED	0.196	DEPLETED	0.872	ENRICHED	0.92	DEPLETED	0.958	ENRICHED	0.002	DEPLETED	0.214	ENRICHED	0.02	DEPLETED	0.882	ENRICHED	0.014	DEPLETED	0.406	ENRICHED	0.15	DEPLETED	0.296	DEPLETED	0.122	DEPLETED	0.186	DEPLETED	0.806	ENRICHED	0.002	DEPLETED	0.036
LINE	L2	tot	0.002	DEPLETED	0.002	DEPLETED	0.002	DEPLETED	0.002	DEPLETED	0.002	DEPLETED	0.002	DEPLETED	0.002	DEPLETED	0.002	DEPLETED	0.002	DEPLETED	0.002	DEPLETED	0.84	DEPLETED	0.002	DEPLETED	0.002	DEPLETED	0.002	DEPLETED	0.002	DEPLETED	0.002	DEPLETED	0.002	DEPLETED	0.002	DEPLETED	0.002	ENRICHED	0.002	DEPLETED	0.002	ENRICHED	0.002	DEPLETED	0.002	DEPLETED	0.002
LINE	Penelope	Penelope1_Vert	0.598	DEPLETED	0.394	DEPLETED	0.422	ENRICHED	0.616	ENRICHED	0.626	ENRICHED	0.292	ENRICHED	0.064	ENRICHED	0.132	ENRICHED	0.202	ENRICHED	0.374	ENRICHED	0.346	ENRICHED	0.876	DEPLETED	0.348	ENRICHED	0.172	DEPLETED	0.372	ENRICHED	0.498	DEPLETED	0.662	ENRICHED	0.438	DEPLETED	0.058	DEPLETED	0.494	DEPLETED	0.352	DEPLETED	0.862	ENRICHED	0.034	DEPLETED	0.852
LINE	Penelope	tot	0.598	DEPLETED	0.394	DEPLETED	0.422	ENRICHED	0.616	ENRICHED	0.626	ENRICHED	0.292	ENRICHED	0.064	ENRICHED	0.132	ENRICHED	0.202	ENRICHED	0.374	ENRICHED	0.346	ENRICHED	0.876	DEPLETED	0.348	ENRICHED	0.172	DEPLETED	0.372	ENRICHED	0.498	DEPLETED	0.662	ENRICHED	0.438	DEPLETED	0.058	DEPLETED	0.494	DEPLETED	0.352	DEPLETED	0.862	ENRICHED	0.034	DEPLETED	0.852
LINE	RTE-BovB	MamRTE1	0.508	DEPLETED	0.002	DEPLETED	0.934	ENRICHED	0.802	ENRICHED	0.014	DEPLETED	0.158	ENRICHED	0.018	ENRICHED	0.066	ENRICHED	0.018	ENRICHED	0.01	ENRICHED	0.066	DEPLETED	0.002	DEPLETED	0.168	ENRICHED	0.002	DEPLETED	0.836	ENRICHED	0.002	DEPLETED	0.39	DEPLETED	0.006	DEPLETED	0.312	DEPLETED	0.002	DEPLETED	0.444	DEPLETED	0.25	DEPLETED	0.002	DEPLETED	0.062
LINE	RTE-BovB	MamRTE2	0.002	DEPLETED	0.112	DEPLETED	0.064	DEPLETED	0.576	DEPLETED	0.18	DEPLETED	0.132	DEPLETED	0.004	DEPLETED	0.106	DEPLETED	0.026	DEPLETED	0.038	DEPLETED	0.038	DEPLETED	0.018	DEPLETED	0.106	DEPLETED	0.31	DEPLETED	0.072	DEPLETED	0.006	DEPLETED	0.25	DEPLETED	0.06	DEPLETED	0.442	DEPLETED	0.028	DEPLETED	0.136	DEPLETED	0.014	DEPLETED	0.066	DEPLETED	0.932
LINE	RTE-BovB	tot	0.358	DEPLETED	0.002	DEPLETED	0.95	DEPLETED	0.888	ENRICHED	0.01	DEPLETED	0.218	ENRICHED	0.026	ENRICHED	0.09	ENRICHED	0.024	ENRICHED	0.014	ENRICHED	0.042	DEPLETED	0.002	DEPLETED	0.22	ENRICHED	0.002	DEPLETED	0.934	ENRICHED	0.002	DEPLETED	0.334	DEPLETED	0.006	DEPLETED	0.282	DEPLETED	0.002	DEPLETED	0.378	DEPLETED	0.178	DEPLETED	0.002	DEPLETED	0.062
LINE	RTE-X	L4_A_Mam	0.002	DEPLETED	0.002	DEPLETED	0.002	DEPLETED	0.002	DEPLETED	0.002	DEPLETED	0.002	DEPLETED	0.002	DEPLETED	0.002	DEPLETED	0.002	DEPLETED	0.002	DEPLETED	0.002	DEPLETED	0.002	DEPLETED	0.002	DEPLETED	0.002	DEPLETED	0.002	DEPLETED	0.002	DEPLETED	0.002	DEPLETED	0.002	DEPLETED	0.002	DEPLETED	0.002	DEPLETED	0.002	DEPLETED	0.002	DEPLETED	0.002	DEPLETED	0.002
LINE	RTE-X	L4_B_Mam	0.002	DEPLETED	0.002	DEPLETED	0.002	DEPLETED	0.002	DEPLETED	0.002	DEPLETED	0.002	DEPLETED	0.002	DEPLETED	0.002	DEPLETED	0.004	DEPLETED	0.002	DEPLETED	0.002	DEPLETED	0.002	DEPLETED	0.002	DEPLETED	0.002	DEPLETED	0.002	DEPLETED	0.002	DEPLETED	0.002	DEPLETED	0.002	DEPLETED	0.002	DEPLETED	0.002	DEPLETED	0.002	DEPLETED	0.002	DEPLETED	0.002	DEPLETED	0.002
LINE	RTE-X	L4_C_Mam	0.002	DEPLETED	0.002	DEPLETED	0.002	DEPLETED	0.002	DEPLETED	0.002	DEPLETED	0.002	DEPLETED	0.002	DEPLETED	0.002	DEPLETED	0.002	DEPLETED	0.002	DEPLETED	0.002	DEPLETED	0.002	DEPLETED	0.002	DEPLETED	0.002	DEPLETED	0.002	DEPLETED	0.002	DEPLETED	0.002	DEPLETED	0.002	DEPLETED	0.002	DEPLETED	0.002	DEPLETED	0.002	DEPLETED	0.002	DEPLETED	0.002	DEPLETED	0.002
LINE	RTE-X	L5	0.002	DEPLETED	0.002	DEPLETED	0.004	DEPLETED	0.012	DEPLETED	0.002	DEPLETED	0.002	DEPLETED	0.002	DEPLETED	0.008	DEPLETED	0.004	DEPLETED	0.018	DEPLETED	0.002	DEPLETED	0.002	DEPLETED	0.326	DEPLETED	0.002	DEPLETED	0.002	DEPLETED	0.002	DEPLETED	0.002	DEPLETED	0.002	DEPLETED	0.01	DEPLETED	0.006	DEPLETED	0.002	DEPLETED	0.004	DEPLETED	0.002	DEPLETED	0.002
LINE	RTE-X	tot	0.002	DEPLETED	0.002	DEPLETED	0.002	DEPLETED	0.002	DEPLETED	0.002	DEPLETED	0.002	DEPLETED	0.002	DEPLETED	0.002	DEPLETED	0.002	DEPLETED	0.002	DEPLETED	0.002	DEPLETED	0.002	DEPLETED	0.002	DEPLETED	0.002	DEPLETED	0.002	DEPLETED	0.002	DEPLETED	0.002	DEPLETED	0.002	DEPLETED	0.002	DEPLETED	0.002	DEPLETED	0.002	DEPLETED	0.002	DEPLETED	0.002	DEPLETED	0.002
LINE	tot	tot	0.002	DEPLETED	0.002	DEPLETED	0.002	DEPLETED	0.002	DEPLETED	0.002	DEPLETED	0.002	DEPLETED	0.002	DEPLETED	0.002	DEPLETED	0.002	DEPLETED	0.002	DEPLETED	0.002	DEPLETED	0.002	DEPLETED	0.002	DEPLETED	0.002	DEPLETED	0.002	DEPLETED	0.002	DEPLETED	0.002	DEPLETED	0.002	DEPLETED	0.002	DEPLETED	0.002	DEPLETED	0.002	DEPLETED	0.002	DEPLETED	0.002	DEPLETED	0.002
LTR	ERV1	EUTREP7	0.002	DEPLETED	0.002	DEPLETED	0.002	DEPLETED	0.002	DEPLETED	0.002	DEPLETED	0.002	DEPLETED	0.002	DEPLETED	0.002	DEPLETED	0.002	DEPLETED	0.002	DEPLETED	0.002	DEPLETED	0.002	DEPLETED	0.002	DEPLETED	0.002	DEPLETED	0.002	DEPLETED	0.002	DEPLETED	0.002	DEPLETED	0.002	DEPLETED	0.002	DEPLETED	0.002	DEPLETED	0.002	DEPLETED	0.002	DEPLETED	0.002	DEPLETED	0.002
LTR	ERV1	HERV-Fc1_LTR1	0.15	DEPLETED	0.374	DEPLETED	0.064	DEPLETED	0.37	DEPLETED	0.318	DEPLETED	0.112	DEPLETED	0.108	DEPLETED	0.114	DEPLETED	0.112	DEPLETED	0.086	DEPLETED	0.13	DEPLETED	0.198	DEPLETED	0.52	DEPLETED	0.706	DEPLETED	0.878	DEPLETED	0.294	DEPLETED	0.086	DEPLETED	0.842	ENRICHED	0.002	DEPLETED	0.324	DEPLETED	0.208	DEPLETED	0.078	DEPLETED	0.212	DEPLETED	0.122
LTR	ERV1	HERV-Fc1_LTR2	0.002	DEPLETED	0.002	DEPLETED	0.002	DEPLETED	0.002	DEPLETED	0.002	DEPLETED	0.002	DEPLETED	0.002	DEPLETED	0.002	DEPLETED	0.002	DEPLETED	0.002	DEPLETED	0.002	DEPLETED	0.002	DEPLETED	0.002	DEPLETED	0.002	DEPLETED	0.002	DEPLETED	0.002	DEPLETED	0.002	DEPLETED	0.002	DEPLETED	0.002	DEPLETED	0.002	DEPLETED	0.002	DEPLETED	0.002	DEPLETED	0.002	DEPLETED	0.002
LTR	ERV1	HERV-Fc1_LTR3	0.614	DEPLETED	0.65	DEPLETED	0.69	DEPLETED	0.754	ENRICHED	0.816	ENRICHED	0.71	DEPLETED	0.688	DEPLETED	0.684	DEPLETED	0.832	ENRICHED	0.732	DEPLETED	0.718	DEPLETED	0.77	DEPLETED	0.782	DEPLETED	0.742	DEPLETED	0.848	ENRICHED	0.672	DEPLETED	0.73	ENRICHED	0.806	ENRICHED	0.898	ENRICHED	0.636	DEPLETED	0.73	DEPLETED	0.698	DEPLETED	0.748	ENRICHED	0.63
LTR	ERV1	HERV-Fc2_LTR	0.81	ENRICHED	0.984	DEPLETED	0.92	ENRICHED	0.002	DEPLETED	0.864	DEPLETED	0.936	ENRICHED	0.796	DEPLETED	0.99	DEPLETED	0.808	DEPLETED	0.926	ENRICHED	0.75	DEPLETED	0.686	DEPLETED	0.77	DEPLETED	0.982	ENRICHED	0.806	DEPLETED	0.926	ENRICHED	0.812	DEPLETED	0.854	ENRICHED	0.866	DEPLETED	0.794	DEPLETED	0.86	DEPLETED	0.954	ENRICHED	0.948	ENRICHED	0.94
LTR	ERV1	HERV1_LTRa	0.02	DEPLETED	0.626	DEPLETED	0.248	DEPLETED	0.89	ENRICHED	0.604	ENRICHED	0.238	DEPLETED	0.068	DEPLETED	0.248	DEPLETED	0.168	DEPLETED	0.022	DEPLETED	0.272	DEPLETED	0.106	DEPLETED	0.112	DEPLETED	0.65	DEPLETED	0.302	DEPLETED	0.028	DEPLETED	0.006	ENRICHED	0.694	ENRICHED	0.622	DEPLETED	0.076	DEPLETED	0.376	ENRICHED	0.052	DEPLETED	0.56	DEPLETED	0.678
LTR	ERV1	HERV1_LTRb	0.374	ENRICHED	0.574	ENRICHED	0.472	ENRICHED	0.802	ENRICHED	0.414	ENRICHED	0.552	ENRICHED	0.51	ENRICHED	0.556	ENRICHED	0.604	ENRICHED	0.47	ENRICHED	0.624	ENRICHED	0.9	ENRICHED	0.578	ENRICHED	0.828	ENRICHED	0.306	ENRICHED	0.59	ENRICHED	0.396	ENRICHED	0.492	ENRICHED	0.676	ENRICHED	0.416	ENRICHED	0.72	ENRICHED	0.544	ENRICHED	0.59	ENRICHED	0.552
LTR	ERV1	HERV1_LTRc	0.196	DEPLETED	0.936	ENRICHED	0.396	DEPLETED	0.122	DEPLETED	0.12	DEPLETED	0.31	DEPLETED	0.11	DEPLETED	0.164	DEPLETED	0.652	DEPLETED	0.018	DEPLETED	0.022	DEPLETED	0.082	DEPLETED	0.002	DEPLETED	0.304	DEPLETED	0.898	DEPLETED	0.434	DEPLETED	0.916	DEPLETED	0.224	DEPLETED	0.28	DEPLETED	0.534	DEPLETED	0.056	DEPLETED	0.052	DEPLETED	0.404	DEPLETED	0.718
LTR	ERV1	HERV1_LTRd	0.646	ENRICHED	0.912	ENRICHED	0.784	DEPLETED	0.388	DEPLETED	0.8	ENRICHED	0.636	ENRICHED	0.89	DEPLETED	0.342	ENRICHED	0.782	ENRICHED	0.698	ENRICHED	0.324	ENRICHED	0.422	ENRICHED	0.562	DEPLETED	0.002	DEPLETED	0.986	ENRICHED	0.886	DEPLETED	0.75	DEPLETED	0.158	ENRICHED	0.52	ENRICHED	0.762	ENRICHED	0.782	ENRICHED	0.72	ENRICHED	0.806	ENRICHED	0.672
LTR	ERV1	HERV1_LTRe	0.102	DEPLETED	0.674	ENRICHED	0.652	DEPLETED	0.74	DEPLETED	0.456	DEPLETED	0.658	DEPLETED	0.258	DEPLETED	0.014	DEPLETED	0.468	DEPLETED	0.056	DEPLETED	0.682	DEPLETED	0.036	DEPLETED	0.054	DEPLETED	0.584	DEPLETED	0.474	ENRICHED	0.452	DEPLETED	0.662	ENRICHED	0.508	ENRICHED	0.066	DEPLETED	0.794	DEPLETED	0.698	ENRICHED	0.264	DEPLETED	0.96	DEPLETED	0.394
LTR	ERV1	LOR1a	0.002	DEPLETED	0.002	DEPLETED	0.002	DEPLETED	0.002	DEPLETED	0.002	DEPLETED	0.002	DEPLETED	0.002	DEPLETED	0.002	DEPLETED	0.002	DEPLETED	0.002	DEPLETED	0.002	DEPLETED	0.002	DEPLETED	0.002	DEPLETED	0.002	DEPLETED	0.002	DEPLETED	0.002	DEPLETED	0.002	DEPLETED	0.002	DEPLETED	0.002	DEPLETED	0.002	DEPLETED	0.002	DEPLETED	0.002	DEPLETED	0.002	DEPLETED	0.002
LTR	ERV1	LOR1b	0.002	DEPLETED	0.002	DEPLETED	0.002	DEPLETED	0.002	DEPLETED	0.002	DEPLETED	0.002	DEPLETED	0.002	DEPLETED	0.002	DEPLETED	0.002	DEPLETED	0.002	DEPLETED	0.002	DEPLETED	0.002	DEPLETED	0.002	DEPLETED	0.002	DEPLETED	0.002	DEPLETED	0.002	DEPLETED	0.002	DEPLETED	0.002	DEPLETED	0.002	DEPLETED	0.002	DEPLETED	0.002	DEPLETED	0.002	DEPLETED	0.002	DEPLETED	0.002
LTR	ERV1	LTR06	0.002	DEPLETED	0.002	DEPLETED	0.034	DEPLETED	0.004	DEPLETED	0.91	ENRICHED	0.008	DEPLETED	0.01	DEPLETED	0.012	DEPLETED	0.002	DEPLETED	0.022	DEPLETED	0.004	DEPLETED	0.04	DEPLETED	0.004	DEPLETED	0.002	DEPLETED	0.002	DEPLETED	0.002	DEPLETED	0.106	DEPLETED	0.004	DEPLETED	0.002	DEPLETED	0.012	DEPLETED	0.018	DEPLETED	0.004	DEPLETED	0.01	DEPLETED	0.03
LTR	ERV1	LTR1	0.002	DEPLETED	0.002	DEPLETED	0.002	DEPLETED	0.002	DEPLETED	0.002	DEPLETED	0.002	DEPLETED	0.002	DEPLETED	0.002	DEPLETED	0.002	DEPLETED	0.002	DEPLETED	0.002	DEPLETED	0.006	DEPLETED	0.002	DEPLETED	0.002	DEPLETED	0.002	DEPLETED	0.002	DEPLETED	0.002	DEPLETED	0.008	DEPLETED	0.014	DEPLETED	0.002	DEPLETED	0.002	DEPLETED	0.002	DEPLETED	0.03	DEPLETED	0.002
LTR	ERV1	LTR109A2	0.122	DEPLETED	0.134	DEPLETED	0.04	DEPLETED	0.116	DEPLETED	0.008	DEPLETED	0.06	DEPLETED	0.044	DEPLETED	0.066	DEPLETED	0.158	DEPLETED	0.012	DEPLETED	0.214	DEPLETED	0.186	DEPLETED	0.082	DEPLETED	0.06	DEPLETED	0.588	DEPLETED	0.016	DEPLETED	0.228	DEPLETED	0.066	DEPLETED	0.258	DEPLETED	0.048	DEPLETED	0.156	DEPLETED	0.012	DEPLETED	0.018	DEPLETED	0.276
LTR	ERV1	LTR10A	0.002	DEPLETED	0.002	DEPLETED	0.002	DEPLETED	0.002	DEPLETED	0.002	DEPLETED	0.002	DEPLETED	0.006	DEPLETED	0.002	DEPLETED	0.002	DEPLETED	0.01	DEPLETED	0.006	DEPLETED	0.024	DEPLETED	0.014	DEPLETED	0.002	DEPLETED	0.004	DEPLETED	0.002	DEPLETED	0.002	DEPLETED	0.024	DEPLETED	0.052	DEPLETED	0.002	DEPLETED	0.036	DEPLETED	0.006	DEPLETED	0.002	DEPLETED	0.002
LTR	ERV1	LTR10B	0.174	DEPLETED	0.032	DEPLETED	0.348	DEPLETED	0.034	DEPLETED	0.48	DEPLETED	0.296	DEPLETED	0.802	DEPLETED	0.798	ENRICHED	0.246	DEPLETED	0.41	DEPLETED	0.206	DEPLETED	0.334	DEPLETED	0.1	DEPLETED	0.132	DEPLETED	0.062	DEPLETED	0.124	DEPLETED	0.16	DEPLETED	0.102	DEPLETED	0.038	DEPLETED	0.258	DEPLETED	0.844	DEPLETED	0.026	DEPLETED	0.028	DEPLETED	0.036
LTR	ERV1	LTR10B1	0.002	DEPLETED	0.002	DEPLETED	0.002	DEPLETED	0.008	DEPLETED	0.002	DEPLETED	0.002	DEPLETED	0.002	DEPLETED	0.002	DEPLETED	0.002	DEPLETED	0.002	DEPLETED	0.002	DEPLETED	0.006	DEPLETED	0.002	DEPLETED	0.002	DEPLETED	0.004	DEPLETED	0.002	DEPLETED	0.002	DEPLETED	0.006	DEPLETED	0.006	DEPLETED	0.002	DEPLETED	0.004	DEPLETED	0.002	DEPLETED	0.002	DEPLETED	0.002
LTR	ERV1	LTR10B2	0.002	DEPLETED	0.054	DEPLETED	0.096	DEPLETED	0.1	DEPLETED	0.002	DEPLETED	0.418	DEPLETED	0.228	DEPLETED	0.66	DEPLETED	0.194	DEPLETED	0.61	DEPLETED	0.596	DEPLETED	0.872	ENRICHED	0.932	DEPLETED	0.072	DEPLETED	0.632	DEPLETED	0.186	DEPLETED	0.89	ENRICHED	0.75	DEPLETED	0.19	DEPLETED	0.008	DEPLETED	0.634	ENRICHED	0.256	DEPLETED	0.176	DEPLETED	0.014
LTR	ERV1	LTR10C	0.854	DEPLETED	0.006	DEPLETED	0.002	DEPLETED	0.002	DEPLETED	0.026	DEPLETED	0.004	DEPLETED	0.002	DEPLETED	0.006	DEPLETED	0.006	DEPLETED	0.018	DEPLETED	0.006	DEPLETED	0.042	DEPLETED	0.052	DEPLETED	0.03	DEPLETED	0.004	DEPLETED	0.002	DEPLETED	0.004	DEPLETED	0.008	DEPLETED	0.01	DEPLETED	0.006	DEPLETED	0.006	ENRICHED	0.008	DEPLETED	0.002	DEPLETED	0.002
LTR	ERV1	LTR10D	0.352	ENRICHED	0.392	DEPLETED	0.758	DEPLETED	0.786	DEPLETED	0.448	DEPLETED	0.146	DEPLETED	0.292	DEPLETED	0.026	DEPLETED	0.01	DEPLETED	0.176	DEPLETED	0.052	DEPLETED	0.182	DEPLETED	0.872	ENRICHED	0.64	DEPLETED	0.614	DEPLETED	0.15	DEPLETED	0.292	DEPLETED	0.766	DEPLETED	0.012	ENRICHED	0.626	DEPLETED	0.062	ENRICHED	0.656	ENRICHED	0.222	DEPLETED	0.016
LTR	ERV1	LTR10E	0.002	DEPLETED	0.002	DEPLETED	0.002	DEPLETED	0.002	DEPLETED	0.002	DEPLETED	0.002	DEPLETED	0.002	DEPLETED	0.002	DEPLETED	0.006	DEPLETED	0.002	DEPLETED	0.002	DEPLETED	0.002	DEPLETED	0.002	DEPLETED	0.002	DEPLETED	0.002	DEPLETED	0.002	DEPLETED	0.002	DEPLETED	0.002	DEPLETED	0.002	DEPLETED	0.002	DEPLETED	0.016	DEPLETED	0.002	DEPLETED	0.002	DEPLETED	0.002
LTR	ERV1	LTR10F	0.002	DEPLETED	0.002	DEPLETED	0.002	DEPLETED	0.002	DEPLETED	0.002	DEPLETED	0.002	DEPLETED	0.002	DEPLETED	0.002	DEPLETED	0.002	DEPLETED	0.002	DEPLETED	0.002	DEPLETED	0.002	DEPLETED	0.002	DEPLETED	0.002	DEPLETED	0.002	DEPLETED	0.002	DEPLETED	0.002	DEPLETED	0.002	DEPLETED	0.002	DEPLETED	0.002	DEPLETED	0.114	DEPLETED	0.002	DEPLETED	0.002	DEPLETED	0.002
LTR	ERV1	LTR10G	0.002	DEPLETED	0.002	DEPLETED	0.012	DEPLETED	0.002	DEPLETED	0.002	DEPLETED	0.026	DEPLETED	0.002	DEPLETED	0.002	DEPLETED	0.002	DEPLETED	0.004	DEPLETED	0.122	DEPLETED	0.028	DEPLETED	0.01	DEPLETED	0.002	DEPLETED	0.006	DEPLETED	0.002	DEPLETED	0.004	DEPLETED	0.03	DEPLETED	0.042	DEPLETED	0.002	DEPLETED	0.068	DEPLETED	0.024	DEPLETED	0.002	DEPLETED	0.002
LTR	ERV1	LTR12	0.002	DEPLETED	0.002	DEPLETED	0.002	DEPLETED	0.002	DEPLETED	0.002	DEPLETED	0.002	DEPLETED	0.002	DEPLETED	0.002	DEPLETED	0.002	DEPLETED	0.002	DEPLETED	0.002	DEPLETED	0.002	DEPLETED	0.002	DEPLETED	0.002	DEPLETED	0.002	DEPLETED	0.002	DEPLETED	0.002	DEPLETED	0.002	DEPLETED	0.002	DEPLETED	0.002	DEPLETED	0.002	DEPLETED	0.002	DEPLETED	0.002	DEPLETED	0.002
LTR	ERV1	LTR12B	0.054	DEPLETED	0.002	DEPLETED	0.066	DEPLETED	0.026	DEPLETED	0.096	DEPLETED	0.136	DEPLETED	0.076	DEPLETED	0.172	DEPLETED	0.1	DEPLETED	0.056	DEPLETED	0.086	DEPLETED	0.002	DEPLETED	0.062	DEPLETED	0.024	DEPLETED	0.012	DEPLETED	0.048	DEPLETED	0.166	DEPLETED	0.01	DEPLETED	0.058	DEPLETED	0.008	DEPLETED	0.044	DEPLETED	0.264	DEPLETED	0.002	DEPLETED	0.008
LTR	ERV1	LTR12C	0.002	DEPLETED	0.002	DEPLETED	0.002	DEPLETED	0.002	DEPLETED	0.002	DEPLETED	0.002	DEPLETED	0.002	DEPLETED	0.002	DEPLETED	0.002	DEPLETED	0.002	DEPLETED	0.002	DEPLETED	0.002	DEPLETED	0.002	DEPLETED	0.002	DEPLETED	0.002	DEPLETED	0.002	DEPLETED	0.002	DEPLETED	0.002	DEPLETED	0.002	DEPLETED	0.002	DEPLETED	0.002	DEPLETED	0.002	DEPLETED	0.002	DEPLETED	0.002
LTR	ERV1	LTR12D	0.002	DEPLETED	0.002	DEPLETED	0.002	DEPLETED	0.002	DEPLETED	0.002	DEPLETED	0.002	DEPLETED	0.002	DEPLETED	0.002	DEPLETED	0.002	DEPLETED	0.002	DEPLETED	0.002	DEPLETED	0.002	DEPLETED	0.002	DEPLETED	0.002	DEPLETED	0.002	DEPLETED	0.002	DEPLETED	0.002	DEPLETED	0.002	DEPLETED	0.002	DEPLETED	0.002	DEPLETED	0.002	DEPLETED	0.002	DEPLETED	0.002	DEPLETED	0.002
LTR	ERV1	LTR12E	0.282	DEPLETED	0.752	ENRICHED	0.012	DEPLETED	0.002	DEPLETED	0.05	DEPLETED	0.004	DEPLETED	0.032	DEPLETED	0.024	DEPLETED	0.014	DEPLETED	0.024	DEPLETED	0.088	DEPLETED	0.46	DEPLETED	0.008	DEPLETED	0.91	DEPLETED	0.016	DEPLETED	0.124	DEPLETED	0.234	DEPLETED	0.408	DEPLETED	0.808	ENRICHED	0.016	DEPLETED	0.04	DEPLETED	0.33	DEPLETED	0.316	DEPLETED	0.292
LTR	ERV1	LTR12F	0.002	DEPLETED	0.002	DEPLETED	0.002	DEPLETED	0.002	DEPLETED	0.002	DEPLETED	0.002	DEPLETED	0.002	DEPLETED	0.002	DEPLETED	0.002	DEPLETED	0.002	DEPLETED	0.002	DEPLETED	0.002	DEPLETED	0.002	DEPLETED	0.002	DEPLETED	0.002	DEPLETED	0.002	DEPLETED	0.002	DEPLETED	0.002	DEPLETED	0.002	DEPLETED	0.002	DEPLETED	0.002	DEPLETED	0.002	DEPLETED	0.002	DEPLETED	0.002
LTR	ERV1	LTR12_	0.002	DEPLETED	0.002	DEPLETED	0.002	DEPLETED	0.002	DEPLETED	0.002	DEPLETED	0.002	DEPLETED	0.002	DEPLETED	0.002	DEPLETED	0.002	DEPLETED	0.002	DEPLETED	0.002	DEPLETED	0.002	DEPLETED	0.002	DEPLETED	0.002	DEPLETED	0.002	DEPLETED	0.002	DEPLETED	0.002	DEPLETED	0.002	DEPLETED	0.002	DEPLETED	0.002	DEPLETED	0.002	DEPLETED	0.002	DEPLETED	0.002	DEPLETED	0.002
LTR	ERV1	LTR15	0.002	DEPLETED	0.002	DEPLETED	0.006	DEPLETED	0.002	DEPLETED	0.002	DEPLETED	0.002	DEPLETED	0.002	DEPLETED	0.002	DEPLETED	0.002	DEPLETED	0.002	DEPLETED	0.002	DEPLETED	0.002	DEPLETED	0.002	DEPLETED	0.002	DEPLETED	0.002	DEPLETED	0.002	DEPLETED	0.002	ENRICHED	0.002	DEPLETED	0.008	DEPLETED	0.002	DEPLETED	0.008	DEPLETED	0.002	DEPLETED	0.002	DEPLETED	0.018
LTR	ERV1	LTR17	0.002	DEPLETED	0.002	DEPLETED	0.002	DEPLETED	0.002	DEPLETED	0.002	DEPLETED	0.002	DEPLETED	0.002	DEPLETED	0.002	DEPLETED	0.002	DEPLETED	0.002	DEPLETED	0.002	DEPLETED	0.002	DEPLETED	0.002	DEPLETED	0.002	DEPLETED	0.002	DEPLETED	0.002	DEPLETED	0.002	DEPLETED	0.002	DEPLETED	0.002	DEPLETED	0.002	DEPLETED	0.002	DEPLETED	0.002	DEPLETED	0.002	DEPLETED	0.002
LTR	ERV1	LTR19A	0.002	DEPLETED	0.002	DEPLETED	0.002	DEPLETED	0.002	DEPLETED	0.002	DEPLETED	0.002	DEPLETED	0.002	DEPLETED	0.002	DEPLETED	0.002	DEPLETED	0.002	DEPLETED	0.002	DEPLETED	0.002	DEPLETED	0.002	DEPLETED	0.002	DEPLETED	0.002	DEPLETED	0.002	DEPLETED	0.002	DEPLETED	0.002	DEPLETED	0.002	DEPLETED	0.002	DEPLETED	0.002	DEPLETED	0.002	DEPLETED	0.002	DEPLETED	0.002
LTR	ERV1	LTR19B	0.002	DEPLETED	0.002	DEPLETED	0.002	DEPLETED	0.002	DEPLETED	0.002	DEPLETED	0.002	DEPLETED	0.006	DEPLETED	0.008	DEPLETED	0.004	DEPLETED	0.002	DEPLETED	0.002	DEPLETED	0.002	DEPLETED	0.002	DEPLETED	0.002	DEPLETED	0.002	DEPLETED	0.002	DEPLETED	0.01	DEPLETED	0.004	DEPLETED	0.034	DEPLETED	0.002	DEPLETED	0.01	DEPLETED	0.002	DEPLETED	0.002	DEPLETED	0.01
LTR	ERV1	LTR19C	0.222	DEPLETED	0.106	DEPLETED	0.298	DEPLETED	0.096	DEPLETED	0.012	DEPLETED	0.052	DEPLETED	0.662	DEPLETED	0.046	DEPLETED	0.19	DEPLETED	0.278	DEPLETED	0.384	DEPLETED	0.958	DEPLETED	0.424	DEPLETED	0.004	DEPLETED	0.106	DEPLETED	0.01	DEPLETED	0.202	DEPLETED	0.582	DEPLETED	0.956	ENRICHED	0.344	DEPLETED	0.432	ENRICHED	0.454	DEPLETED	0.002	DEPLETED	0.556
LTR	ERV1	LTR1A1	0.002	DEPLETED	0.002	DEPLETED	0.002	DEPLETED	0.002	DEPLETED	0.002	DEPLETED	0.002	DEPLETED	0.002	DEPLETED	0.002	DEPLETED	0.002	DEPLETED	0.002	DEPLETED	0.002	DEPLETED	0.002	DEPLETED	0.002	DEPLETED	0.002	DEPLETED	0.002	DEPLETED	0.002	DEPLETED	0.002	DEPLETED	0.002	DEPLETED	0.006	DEPLETED	0.002	DEPLETED	0.002	DEPLETED	0.002	DEPLETED	0.002	DEPLETED	0.002
LTR	ERV1	LTR1A2	0.002	DEPLETED	0.002	DEPLETED	0.002	DEPLETED	0.002	DEPLETED	0.002	DEPLETED	0.002	DEPLETED	0.002	DEPLETED	0.002	DEPLETED	0.002	DEPLETED	0.002	DEPLETED	0.002	DEPLETED	0.002	DEPLETED	0.002	DEPLETED	0.148	DEPLETED	0.002	DEPLETED	0.122	DEPLETED	0.002	DEPLETED	0.038	DEPLETED	0.142	DEPLETED	0.002	DEPLETED	0.002	DEPLETED	0.002	DEPLETED	0.382	DEPLETED	0.002
LTR	ERV1	LTR1B	0.002	DEPLETED	0.002	DEPLETED	0.002	DEPLETED	0.002	DEPLETED	0.002	DEPLETED	0.002	DEPLETED	0.002	DEPLETED	0.002	DEPLETED	0.002	DEPLETED	0.002	DEPLETED	0.002	DEPLETED	0.002	DEPLETED	0.002	DEPLETED	0.002	DEPLETED	0.002	DEPLETED	0.002	DEPLETED	0.002	DEPLETED	0.002	DEPLETED	0.002	DEPLETED	0.002	DEPLETED	0.002	DEPLETED	0.002	DEPLETED	0.002	DEPLETED	0.002
LTR	ERV1	LTR1B0	0.07	DEPLETED	0.008	DEPLETED	0.008	DEPLETED	0.012	DEPLETED	0.006	DEPLETED	0.002	DEPLETED	0.002	DEPLETED	0.002	DEPLETED	0.05	DEPLETED	0.016	DEPLETED	0.002	DEPLETED	0.002	DEPLETED	0.002	DEPLETED	0.012	DEPLETED	0.034	DEPLETED	0.002	DEPLETED	0.012	DEPLETED	0.016	DEPLETED	0.502	DEPLETED	0.002	DEPLETED	0.002	DEPLETED	0.002	DEPLETED	0.002	DEPLETED	0.002
LTR	ERV1	LTR1B1	0.002	DEPLETED	0.002	DEPLETED	0.002	DEPLETED	0.002	DEPLETED	0.002	DEPLETED	0.002	DEPLETED	0.002	DEPLETED	0.002	DEPLETED	0.002	DEPLETED	0.002	DEPLETED	0.002	DEPLETED	0.002	DEPLETED	0.002	DEPLETED	0.014	DEPLETED	0.002	DEPLETED	0.002	DEPLETED	0.002	DEPLETED	0.002	DEPLETED	0.002	DEPLETED	0.002	DEPLETED	0.002	DEPLETED	0.002	DEPLETED	0.012	DEPLETED	0.002
LTR	ERV1	LTR1C	0.196	DEPLETED	0.078	DEPLETED	0.514	DEPLETED	0.084	DEPLETED	0.032	DEPLETED	0.066	DEPLETED	0.262	DEPLETED	0.624	DEPLETED	0.178	DEPLETED	0.284	DEPLETED	0.156	DEPLETED	0.07	DEPLETED	0.008	DEPLETED	0.146	ENRICHED	0.192	DEPLETED	0.716	DEPLETED	0.158	DEPLETED	0.95	DEPLETED	0.978	ENRICHED	0.028	DEPLETED	0.02	DEPLETED	0.12	DEPLETED	0.498	DEPLETED	0.014
LTR	ERV1	LTR1C1	0.002	DEPLETED	0.034	DEPLETED	0.034	DEPLETED	0.002	DEPLETED	0.06	DEPLETED	0.002	DEPLETED	0.002	DEPLETED	0.002	DEPLETED	0.002	DEPLETED	0.002	DEPLETED	0.004	DEPLETED	0.008	DEPLETED	0.002	DEPLETED	0.002	DEPLETED	0.004	DEPLETED	0.002	DEPLETED	0.008	DEPLETED	0.012	DEPLETED	0.496	DEPLETED	0.004	DEPLETED	0.004	DEPLETED	0.002	DEPLETED	0.002	DEPLETED	0.002
LTR	ERV1	LTR1C3	0.002	DEPLETED	0.002	DEPLETED	0.002	DEPLETED	0.002	DEPLETED	0.01	DEPLETED	0.002	DEPLETED	0.004	DEPLETED	0.002	DEPLETED	0.004	DEPLETED	0.002	DEPLETED	0.002	DEPLETED	0.002	DEPLETED	0.002	DEPLETED	0.002	DEPLETED	0.002	DEPLETED	0.006	DEPLETED	0.002	DEPLETED	0.002	DEPLETED	0.016	DEPLETED	0.002	DEPLETED	0.006	DEPLETED	0.002	DEPLETED	0.002	DEPLETED	0.006
LTR	ERV1	LTR1D	0.002	DEPLETED	0.002	DEPLETED	0.002	DEPLETED	0.002	DEPLETED	0.3	DEPLETED	0.002	DEPLETED	0.01	DEPLETED	0.006	DEPLETED	0.008	DEPLETED	0.002	DEPLETED	0.002	DEPLETED	0.01	DEPLETED	0.002	DEPLETED	0.002	DEPLETED	0.88	DEPLETED	0.002	DEPLETED	0.002	DEPLETED	0.08	DEPLETED	0.638	DEPLETED	0.002	DEPLETED	0.002	DEPLETED	0.002	DEPLETED	0.002	DEPLETED	0.002
LTR	ERV1	LTR1D1	0.002	DEPLETED	0.002	DEPLETED	0.002	DEPLETED	0.002	DEPLETED	0.002	DEPLETED	0.002	DEPLETED	0.002	DEPLETED	0.002	DEPLETED	0.002	DEPLETED	0.002	DEPLETED	0.002	DEPLETED	0.002	DEPLETED	0.002	DEPLETED	0.002	DEPLETED	0.002	DEPLETED	0.002	DEPLETED	0.002	DEPLETED	0.018	DEPLETED	0.002	DEPLETED	0.002	DEPLETED	0.002	DEPLETED	0.002	DEPLETED	0.006	DEPLETED	0.002
LTR	ERV1	LTR1E	0.002	DEPLETED	0.002	DEPLETED	0.002	DEPLETED	0.002	DEPLETED	0.002	DEPLETED	0.002	DEPLETED	0.002	DEPLETED	0.002	DEPLETED	0.002	DEPLETED	0.002	DEPLETED	0.002	DEPLETED	0.002	DEPLETED	0.002	DEPLETED	0.002	DEPLETED	0.002	DEPLETED	0.002	DEPLETED	0.002	DEPLETED	0.002	DEPLETED	0.002	DEPLETED	0.002	DEPLETED	0.002	DEPLETED	0.002	DEPLETED	0.002	DEPLETED	0.002
LTR	ERV1	LTR1F	0.002	DEPLETED	0.002	DEPLETED	0.002	DEPLETED	0.002	DEPLETED	0.008	DEPLETED	0.002	DEPLETED	0.002	DEPLETED	0.002	DEPLETED	0.002	DEPLETED	0.002	DEPLETED	0.002	DEPLETED	0.004	DEPLETED	0.002	DEPLETED	0.032	DEPLETED	0.002	DEPLETED	0.002	DEPLETED	0.002	DEPLETED	0.002	DEPLETED	0.002	DEPLETED	0.002	DEPLETED	0.004	DEPLETED	0.002	DEPLETED	0.002	DEPLETED	0.008
LTR	ERV1	LTR1F1	0.002	DEPLETED	0.002	DEPLETED	0.002	DEPLETED	0.002	DEPLETED	0.002	DEPLETED	0.002	DEPLETED	0.002	DEPLETED	0.002	DEPLETED	0.002	DEPLETED	0.002	DEPLETED	0.002	DEPLETED	0.002	DEPLETED	0.002	DEPLETED	0.002	DEPLETED	0.002	DEPLETED	0.002	DEPLETED	0.002	DEPLETED	0.002	DEPLETED	0.002	DEPLETED	0.002	DEPLETED	0.002	DEPLETED	0.002	DEPLETED	0.002	DEPLETED	0.002
LTR	ERV1	LTR1F2	0.002	DEPLETED	0.018	DEPLETED	0.014	DEPLETED	0.49	DEPLETED	0.056	DEPLETED	0.018	DEPLETED	0.012	DEPLETED	0.002	DEPLETED	0.002	DEPLETED	0.048	DEPLETED	0.01	DEPLETED	0.006	DEPLETED	0.006	DEPLETED	0.052	DEPLETED	0.03	DEPLETED	0.062	DEPLETED	0.048	DEPLETED	0.308	DEPLETED	0.022	DEPLETED	0.03	DEPLETED	0.032	DEPLETED	0.01	DEPLETED	0.074	DEPLETED	0.018
LTR	ERV1	LTR2	0.002	DEPLETED	0.002	DEPLETED	0.002	DEPLETED	0.002	DEPLETED	0.002	DEPLETED	0.002	DEPLETED	0.002	DEPLETED	0.002	DEPLETED	0.002	DEPLETED	0.002	DEPLETED	0.002	DEPLETED	0.004	DEPLETED	0.002	DEPLETED	0.002	DEPLETED	0.002	DEPLETED	0.002	DEPLETED	0.002	DEPLETED	0.002	DEPLETED	0.002	DEPLETED	0.002	DEPLETED	0.338	ENRICHED	0.002	DEPLETED	0.002	DEPLETED	0.002
LTR	ERV1	LTR21A	0.702	DEPLETED	0.706	DEPLETED	0.402	DEPLETED	0.47	DEPLETED	0.076	DEPLETED	0.004	DEPLETED	0.39	DEPLETED	0.226	DEPLETED	1.002	ENRICHED	0.264	DEPLETED	0.532	DEPLETED	0.836	ENRICHED	0.216	DEPLETED	0.96	ENRICHED	0.784	ENRICHED	0.282	DEPLETED	1.002	ENRICHED	0.044	ENRICHED	0.87	DEPLETED	0.796	ENRICHED	0.024	ENRICHED	0.206	DEPLETED	0.63	DEPLETED	0.586
LTR	ERV1	LTR21B	0.868	DEPLETED	0.254	ENRICHED	0.322	DEPLETED	0.336	DEPLETED	0.394	DEPLETED	0.854	ENRICHED	0.994	ENRICHED	0.82	ENRICHED	0.336	DEPLETED	0.96	ENRICHED	0.388	DEPLETED	0.93	ENRICHED	0.892	DEPLETED	0.808	DEPLETED	0.898	ENRICHED	0.94	ENRICHED	0.586	DEPLETED	0.886	DEPLETED	0.974	ENRICHED	0.726	DEPLETED	0.536	DEPLETED	0.934	ENRICHED	0.032	ENRICHED	0.55
LTR	ERV1	LTR21C	0.934	DEPLETED	0.974	DEPLETED	0.13	DEPLETED	0.278	DEPLETED	0.324	DEPLETED	0.072	DEPLETED	0.15	DEPLETED	0.072	DEPLETED	0.148	DEPLETED	0.002	DEPLETED	0.084	DEPLETED	0.154	DEPLETED	0.064	DEPLETED	0.766	DEPLETED	0.198	DEPLETED	0.398	DEPLETED	0.232	DEPLETED	0.42	DEPLETED	0.978	DEPLETED	0.038	DEPLETED	0.356	DEPLETED	0.002	DEPLETED	0.71	DEPLETED	0.832
LTR	ERV1	LTR23	0.002	DEPLETED	0.002	DEPLETED	0.002	DEPLETED	0.002	DEPLETED	0.002	DEPLETED	0.002	DEPLETED	0.002	DEPLETED	0.002	DEPLETED	0.002	DEPLETED	0.002	DEPLETED	0.002	DEPLETED	0.002	DEPLETED	0.002	DEPLETED	0.002	DEPLETED	0.002	DEPLETED	0.002	DEPLETED	0.002	DEPLETED	0.002	DEPLETED	0.01	DEPLETED	0.002	DEPLETED	0.032	DEPLETED	0.002	DEPLETED	0.002	DEPLETED	0.024
LTR	ERV1	LTR24	0.018	DEPLETED	0.002	DEPLETED	0.054	DEPLETED	0.002	DEPLETED	0.002	DEPLETED	0.002	DEPLETED	0.004	DEPLETED	0.008	DEPLETED	0.004	DEPLETED	0.002	DEPLETED	0.002	DEPLETED	0.008	DEPLETED	0.002	DEPLETED	0.002	DEPLETED	0.002	DEPLETED	0.002	DEPLETED	0.002	DEPLETED	0.002	DEPLETED	0.002	DEPLETED	0.002	DEPLETED	0.04	DEPLETED	0.01	DEPLETED	0.002	DEPLETED	0.014
LTR	ERV1	LTR24B	0.002	DEPLETED	0.002	DEPLETED	0.004	DEPLETED	0.002	DEPLETED	0.248	DEPLETED	0.012	DEPLETED	0.004	DEPLETED	0.002	DEPLETED	0.002	DEPLETED	0.004	DEPLETED	0.004	DEPLETED	0.016	DEPLETED	0.002	DEPLETED	0.002	DEPLETED	0.002	DEPLETED	0.002	DEPLETED	0.002	DEPLETED	0.002	DEPLETED	0.002	DEPLETED	0.004	DEPLETED	0.082	DEPLETED	0.002	DEPLETED	0.002	DEPLETED	0.802
LTR	ERV1	LTR24C	0.002	DEPLETED	0.002	DEPLETED	0.002	DEPLETED	0.002	DEPLETED	0.002	DEPLETED	0.002	DEPLETED	0.002	DEPLETED	0.002	DEPLETED	0.002	DEPLETED	0.002	DEPLETED	0.002	DEPLETED	0.002	DEPLETED	0.002	DEPLETED	0.002	DEPLETED	0.002	DEPLETED	0.002	DEPLETED	0.002	DEPLETED	0.002	DEPLETED	0.002	DEPLETED	0.002	DEPLETED	0.002	DEPLETED	0.002	DEPLETED	0.002	DEPLETED	0.002
LTR	ERV1	LTR25	0.002	DEPLETED	0.002	DEPLETED	0.022	DEPLETED	0.002	DEPLETED	0.002	DEPLETED	0.004	DEPLETED	0.002	DEPLETED	0.002	DEPLETED	0.004	DEPLETED	0.002	DEPLETED	0.002	DEPLETED	0.002	DEPLETED	0.33	DEPLETED	0.002	DEPLETED	0.004	DEPLETED	0.002	DEPLETED	0.04	DEPLETED	0.002	DEPLETED	0.196	DEPLETED	0.002	DEPLETED	0.934	ENRICHED	0.456	DEPLETED	0.002	DEPLETED	0.002
LTR	ERV1	LTR26	0.002	DEPLETED	0.002	DEPLETED	0.002	DEPLETED	0.002	DEPLETED	0.002	DEPLETED	0.002	DEPLETED	0.002	DEPLETED	0.002	DEPLETED	0.002	DEPLETED	0.002	DEPLETED	0.002	DEPLETED	0.002	DEPLETED	0.002	DEPLETED	0.002	DEPLETED	0.002	DEPLETED	0.002	DEPLETED	0.002	DEPLETED	0.002	DEPLETED	0.002	DEPLETED	0.002	DEPLETED	0.002	DEPLETED	0.002	DEPLETED	0.002	DEPLETED	0.002
LTR	ERV1	LTR26B	0.002	DEPLETED	0.002	DEPLETED	0.03	DEPLETED	0.002	DEPLETED	0.002	DEPLETED	0.002	DEPLETED	0.002	DEPLETED	0.002	DEPLETED	0.01	DEPLETED	0.002	DEPLETED	0.002	DEPLETED	0.002	DEPLETED	0.002	DEPLETED	0.002	DEPLETED	0.002	DEPLETED	0.002	DEPLETED	0.002	DEPLETED	0.002	DEPLETED	0.018	DEPLETED	0.002	DEPLETED	0.902	DEPLETED	0.002	DEPLETED	0.004	DEPLETED	0.002
LTR	ERV1	LTR26C	0.002	DEPLETED	0.002	DEPLETED	0.012	DEPLETED	0.002	DEPLETED	0.006	DEPLETED	0.002	DEPLETED	0.002	DEPLETED	0.002	DEPLETED	0.002	DEPLETED	0.002	DEPLETED	0.002	DEPLETED	0.01	DEPLETED	0.002	DEPLETED	0.002	DEPLETED	0.002	DEPLETED	0.002	DEPLETED	0.002	DEPLETED	0.002	DEPLETED	0.006	DEPLETED	0.004	DEPLETED	0.146	DEPLETED	0.002	DEPLETED	0.002	DEPLETED	0.002
LTR	ERV1	LTR26D	0.002	DEPLETED	0.002	DEPLETED	0.002	DEPLETED	0.002	DEPLETED	0.002	DEPLETED	0.002	DEPLETED	0.002	DEPLETED	0.002	DEPLETED	0.002	DEPLETED	0.002	DEPLETED	0.002	DEPLETED	0.002	DEPLETED	0.002	DEPLETED	0.002	DEPLETED	0.002	DEPLETED	0.002	DEPLETED	0.002	DEPLETED	0.002	DEPLETED	0.014	DEPLETED	0.002	DEPLETED	0.094	DEPLETED	0.002	DEPLETED	0.002	DEPLETED	0.004
LTR	ERV1	LTR26E	0.01	DEPLETED	0.048	DEPLETED	0.004	DEPLETED	0.002	DEPLETED	0.07	DEPLETED	0.006	DEPLETED	0.002	DEPLETED	0.006	DEPLETED	0.006	DEPLETED	0.002	DEPLETED	0.002	DEPLETED	0.008	DEPLETED	0.002	DEPLETED	0.006	DEPLETED	0.002	DEPLETED	0.026	DEPLETED	0.002	DEPLETED	0.002	DEPLETED	0.004	DEPLETED	0.002	DEPLETED	0.016	DEPLETED	0.002	DEPLETED	0.046	DEPLETED	0.006
LTR	ERV1	LTR27	0.002	DEPLETED	0.002	DEPLETED	0.002	DEPLETED	0.002	DEPLETED	0.002	DEPLETED	0.002	DEPLETED	0.002	DEPLETED	0.002	DEPLETED	0.002	DEPLETED	0.002	DEPLETED	0.002	DEPLETED	0.002	DEPLETED	0.002	DEPLETED	0.002	DEPLETED	0.002	DEPLETED	0.002	DEPLETED	0.002	DEPLETED	0.002	DEPLETED	0.002	DEPLETED	0.002	DEPLETED	0.002	DEPLETED	0.002	DEPLETED	0.002	DEPLETED	0.002
LTR	ERV1	LTR2752	0.846	ENRICHED	0.01	DEPLETED	0.002	DEPLETED	0.024	DEPLETED	0.002	DEPLETED	0.006	DEPLETED	0.002	DEPLETED	0.004	DEPLETED	0.052	DEPLETED	0.16	DEPLETED	0.002	DEPLETED	0.098	DEPLETED	0.002	DEPLETED	0.904	DEPLETED	0.006	DEPLETED	0.008	DEPLETED	0.01	DEPLETED	0.758	DEPLETED	0.17	DEPLETED	0.002	DEPLETED	0.008	DEPLETED	0.016	DEPLETED	0.468	DEPLETED	0.002
LTR	ERV1	LTR27B	0.122	DEPLETED	0.044	DEPLETED	0.028	DEPLETED	0.092	DEPLETED	0.002	DEPLETED	0.008	DEPLETED	0.002	DEPLETED	0.098	DEPLETED	0.052	DEPLETED	0.012	DEPLETED	0.012	DEPLETED	0.24	DEPLETED	0.028	DEPLETED	0.202	DEPLETED	0.044	DEPLETED	0.026	DEPLETED	0.08	DEPLETED	0.252	DEPLETED	0.226	DEPLETED	0.168	DEPLETED	0.014	DEPLETED	0.08	DEPLETED	0.042	DEPLETED	0.006
LTR	ERV1	LTR27C	0.004	DEPLETED	0.002	DEPLETED	0.002	DEPLETED	0.006	DEPLETED	0.002	DEPLETED	0.002	DEPLETED	0.008	DEPLETED	0.004	DEPLETED	0.006	DEPLETED	0.004	DEPLETED	0.01	DEPLETED	0.002	DEPLETED	0.024	DEPLETED	0.258	DEPLETED	0.002	DEPLETED	0.002	DEPLETED	0.002	DEPLETED	0.024	DEPLETED	0.008	DEPLETED	0.004	DEPLETED	0.002	DEPLETED	0.004	DEPLETED	0.002	DEPLETED	0.002
LTR	ERV1	LTR27D	0.002	DEPLETED	0.002	DEPLETED	0.002	DEPLETED	0.002	DEPLETED	0.002	DEPLETED	0.002	DEPLETED	0.002	DEPLETED	0.002	DEPLETED	0.002	DEPLETED	0.002	DEPLETED	0.002	DEPLETED	0.002	DEPLETED	0.002	DEPLETED	0.002	DEPLETED	0.002	DEPLETED	0.002	DEPLETED	0.002	DEPLETED	0.002	DEPLETED	0.002	DEPLETED	0.002	DEPLETED	0.002	DEPLETED	0.002	DEPLETED	0.002	DEPLETED	0.002
LTR	ERV1	LTR27E	0.088	DEPLETED	0.002	DEPLETED	0.002	DEPLETED	0.002	DEPLETED	0.002	DEPLETED	0.002	DEPLETED	0.004	DEPLETED	0.002	DEPLETED	0.002	DEPLETED	0.002	DEPLETED	0.002	DEPLETED	0.002	DEPLETED	0.002	DEPLETED	0.424	DEPLETED	0.002	DEPLETED	0.002	DEPLETED	0.002	DEPLETED	0.002	DEPLETED	0.02	DEPLETED	0.002	DEPLETED	0.002	DEPLETED	0.002	DEPLETED	0.002	DEPLETED	0.002
LTR	ERV1	LTR28	0.002	DEPLETED	0.002	DEPLETED	0.002	DEPLETED	0.004	DEPLETED	0.04	DEPLETED	0.002	DEPLETED	0.002	DEPLETED	0.002	DEPLETED	0.002	DEPLETED	0.002	DEPLETED	0.002	DEPLETED	0.008	DEPLETED	0.002	DEPLETED	0.118	DEPLETED	0.006	DEPLETED	0.008	DEPLETED	0.002	DEPLETED	0.004	DEPLETED	0.354	DEPLETED	0.002	DEPLETED	0.002	DEPLETED	0.002	DEPLETED	0.002	DEPLETED	0.002
LTR	ERV1	LTR28B	0.006	DEPLETED	0.002	DEPLETED	0.002	DEPLETED	0.332	DEPLETED	0.002	DEPLETED	0.002	DEPLETED	0.002	DEPLETED	0.002	DEPLETED	0.002	DEPLETED	0.002	DEPLETED	0.002	DEPLETED	0.002	DEPLETED	0.002	DEPLETED	0.022	DEPLETED	0.018	DEPLETED	0.054	DEPLETED	0.02	DEPLETED	0.754	DEPLETED	0.522	DEPLETED	0.002	DEPLETED	0.006	DEPLETED	0.002	DEPLETED	0.004	DEPLETED	0.002
LTR	ERV1	LTR28C	0.018	DEPLETED	0.002	DEPLETED	0.004	DEPLETED	0.002	DEPLETED	0.002	DEPLETED	0.002	DEPLETED	0.002	DEPLETED	0.002	DEPLETED	0.006	DEPLETED	0.006	DEPLETED	0.002	DEPLETED	0.022	DEPLETED	0.002	DEPLETED	0.942	ENRICHED	0.006	DEPLETED	0.046	DEPLETED	0.004	DEPLETED	0.08	DEPLETED	0.094	DEPLETED	0.012	DEPLETED	0.004	DEPLETED	0.038	DEPLETED	0.102	DEPLETED	0.002
LTR	ERV1	LTR29	0.002	DEPLETED	0.002	DEPLETED	0.002	DEPLETED	0.002	DEPLETED	0.002	DEPLETED	0.002	DEPLETED	0.002	DEPLETED	0.002	DEPLETED	0.002	DEPLETED	0.002	DEPLETED	0.002	DEPLETED	0.002	DEPLETED	0.002	DEPLETED	0.002	DEPLETED	0.002	DEPLETED	0.002	DEPLETED	0.002	DEPLETED	0.002	DEPLETED	0.002	DEPLETED	0.002	DEPLETED	0.002	DEPLETED	0.002	DEPLETED	0.002	DEPLETED	0.002
LTR	ERV1	LTR2B	0.002	DEPLETED	0.002	DEPLETED	0.004	DEPLETED	0.002	DEPLETED	0.856	DEPLETED	0.002	DEPLETED	0.002	DEPLETED	0.002	DEPLETED	0.002	DEPLETED	0.002	DEPLETED	0.002	DEPLETED	0.002	DEPLETED	0.002	DEPLETED	0.002	DEPLETED	0.002	DEPLETED	0.002	DEPLETED	0.002	DEPLETED	0.92	DEPLETED	0.002	DEPLETED	0.004	DEPLETED	0.822	DEPLETED	0.002	DEPLETED	0.002	DEPLETED	0.002
LTR	ERV1	LTR2C	0.008	DEPLETED	0.01	DEPLETED	0.028	DEPLETED	0.002	DEPLETED	0.402	DEPLETED	0.002	DEPLETED	0.01	DEPLETED	0.004	DEPLETED	0.052	DEPLETED	0.002	DEPLETED	0.004	DEPLETED	0.968	DEPLETED	0.006	DEPLETED	0.198	DEPLETED	0.002	DEPLETED	0.002	DEPLETED	0.612	ENRICHED	0.946	ENRICHED	0.298	ENRICHED	0.042	DEPLETED	0.794	ENRICHED	0.074	DEPLETED	0.012	DEPLETED	0.802
LTR	ERV1	LTR30	0.002	DEPLETED	0.002	DEPLETED	0.002	DEPLETED	0.002	DEPLETED	0.002	DEPLETED	0.002	DEPLETED	0.004	DEPLETED	0.002	DEPLETED	0.002	DEPLETED	0.002	DEPLETED	0.002	DEPLETED	0.012	DEPLETED	0.002	DEPLETED	0.002	DEPLETED	0.002	DEPLETED	0.002	DEPLETED	0.034	DEPLETED	0.02	DEPLETED	0.002	DEPLETED	0.002	DEPLETED	0.09	DEPLETED	0.002	DEPLETED	0.002	DEPLETED	0.004
LTR	ERV1	LTR31	0.002	DEPLETED	0.002	DEPLETED	0.002	DEPLETED	0.002	DEPLETED	0.002	DEPLETED	0.002	DEPLETED	0.012	DEPLETED	0.002	DEPLETED	0.004	DEPLETED	0.002	DEPLETED	0.002	DEPLETED	0.002	DEPLETED	0.002	DEPLETED	0.002	DEPLETED	0.002	DEPLETED	0.002	DEPLETED	0.002	DEPLETED	0.002	DEPLETED	0.026	DEPLETED	0.002	DEPLETED	0.002	DEPLETED	0.002	DEPLETED	0.066	DEPLETED	0.002
LTR	ERV1	LTR34	0.002	DEPLETED	0.002	DEPLETED	0.004	DEPLETED	0.002	DEPLETED	0.002	DEPLETED	0.002	DEPLETED	0.002	DEPLETED	0.002	DEPLETED	0.002	DEPLETED	0.002	DEPLETED	0.002	DEPLETED	0.002	DEPLETED	0.002	DEPLETED	0.002	DEPLETED	0.002	DEPLETED	0.002	DEPLETED	0.002	DEPLETED	0.002	DEPLETED	0.002	DEPLETED	0.002	DEPLETED	0.16	DEPLETED	0.002	DEPLETED	0.002	DEPLETED	0.002
LTR	ERV1	LTR35	0.636	DEPLETED	0.174	DEPLETED	0.028	DEPLETED	0.344	DEPLETED	0.176	DEPLETED	0.732	DEPLETED	0.538	DEPLETED	0.25	DEPLETED	0.244	DEPLETED	0.106	DEPLETED	0.122	DEPLETED	0.184	DEPLETED	0.276	DEPLETED	0.232	DEPLETED	0.042	DEPLETED	0.214	DEPLETED	0.58	DEPLETED	0.002	DEPLETED	0.598	DEPLETED	0.078	DEPLETED	0.616	DEPLETED	0.188	DEPLETED	0.312	DEPLETED	0.316
LTR	ERV1	LTR35A	0.884	DEPLETED	0.006	DEPLETED	0.168	ENRICHED	0.15	DEPLETED	0.084	DEPLETED	0.008	DEPLETED	0.022	DEPLETED	0.206	DEPLETED	0.134	DEPLETED	0.008	DEPLETED	0.042	DEPLETED	0.284	ENRICHED	0.98	DEPLETED	0.224	ENRICHED	0.32	DEPLETED	0.286	DEPLETED	0.468	DEPLETED	0.624	ENRICHED	0.05	ENRICHED	0.368	DEPLETED	0.386	ENRICHED	0.984	DEPLETED	0.022	DEPLETED	0.548
LTR	ERV1	LTR35B	0.002	DEPLETED	0.002	DEPLETED	0.002	DEPLETED	0.002	DEPLETED	0.002	DEPLETED	0.002	DEPLETED	0.002	DEPLETED	0.002	DEPLETED	0.002	DEPLETED	0.002	DEPLETED	0.002	DEPLETED	0.002	DEPLETED	0.002	DEPLETED	0.002	DEPLETED	0.002	DEPLETED	0.002	DEPLETED	0.002	DEPLETED	0.002	DEPLETED	0.004	DEPLETED	0.002	DEPLETED	0.09	DEPLETED	0.002	DEPLETED	0.004	DEPLETED	0.044
LTR	ERV1	LTR36	0.002	DEPLETED	0.002	DEPLETED	0.002	DEPLETED	0.002	DEPLETED	0.002	DEPLETED	0.002	DEPLETED	0.002	DEPLETED	0.002	DEPLETED	0.002	DEPLETED	0.002	DEPLETED	0.002	DEPLETED	0.002	DEPLETED	0.002	DEPLETED	0.006	DEPLETED	0.002	DEPLETED	0.002	DEPLETED	0.002	DEPLETED	0.002	DEPLETED	0.128	DEPLETED	0.002	DEPLETED	0.33	ENRICHED	0.002	DEPLETED	0.002	DEPLETED	0.002
LTR	ERV1	LTR37A	0.002	DEPLETED	0.002	DEPLETED	0.002	DEPLETED	0.002	DEPLETED	0.002	DEPLETED	0.002	DEPLETED	0.002	DEPLETED	0.002	DEPLETED	0.002	DEPLETED	0.002	DEPLETED	0.002	DEPLETED	0.002	DEPLETED	0.002	DEPLETED	0.002	DEPLETED	0.002	DEPLETED	0.002	DEPLETED	0.002	DEPLETED	0.002	DEPLETED	0.002	DEPLETED	0.002	DEPLETED	0.002	DEPLETED	0.002	DEPLETED	0.002	DEPLETED	0.002
LTR	ERV1	LTR37B	0.002	DEPLETED	0.002	DEPLETED	0.002	DEPLETED	0.002	DEPLETED	0.002	DEPLETED	0.002	DEPLETED	0.002	DEPLETED	0.002	DEPLETED	0.002	DEPLETED	0.002	DEPLETED	0.002	DEPLETED	0.002	DEPLETED	0.002	DEPLETED	0.002	DEPLETED	0.002	DEPLETED	0.002	DEPLETED	0.002	DEPLETED	0.002	DEPLETED	0.002	DEPLETED	0.002	DEPLETED	0.002	DEPLETED	0.002	DEPLETED	0.002	DEPLETED	0.002
LTR	ERV1	LTR38	0.002	DEPLETED	0.002	DEPLETED	0.002	DEPLETED	0.002	DEPLETED	0.002	DEPLETED	0.002	DEPLETED	0.002	DEPLETED	0.002	DEPLETED	0.002	DEPLETED	0.002	DEPLETED	0.002	DEPLETED	0.002	DEPLETED	0.002	DEPLETED	0.002	DEPLETED	0.002	DEPLETED	0.002	DEPLETED	0.002	DEPLETED	0.002	DEPLETED	0.002	DEPLETED	0.002	DEPLETED	0.002	DEPLETED	0.002	DEPLETED	0.002	DEPLETED	0.002
LTR	ERV1	LTR38A1	0.002	DEPLETED	0.002	DEPLETED	0.002	DEPLETED	0.002	DEPLETED	0.002	DEPLETED	0.002	DEPLETED	0.002	DEPLETED	0.002	DEPLETED	0.002	DEPLETED	0.002	DEPLETED	0.002	DEPLETED	0.002	DEPLETED	0.002	DEPLETED	0.002	DEPLETED	0.002	DEPLETED	0.002	DEPLETED	0.002	DEPLETED	0.002	DEPLETED	0.002	DEPLETED	0.002	DEPLETED	0.004	DEPLETED	0.002	DEPLETED	0.002	DEPLETED	0.004
LTR	ERV1	LTR38B	0.002	DEPLETED	0.002	DEPLETED	0.002	DEPLETED	0.002	DEPLETED	0.002	DEPLETED	0.002	DEPLETED	0.002	DEPLETED	0.004	DEPLETED	0.002	DEPLETED	0.002	DEPLETED	0.002	DEPLETED	0.002	DEPLETED	0.006	DEPLETED	0.002	DEPLETED	0.002	DEPLETED	0.002	DEPLETED	0.056	DEPLETED	0.006	DEPLETED	0.002	DEPLETED	0.002	DEPLETED	0.002	DEPLETED	0.002	DEPLETED	0.002	DEPLETED	0.03
LTR	ERV1	LTR38C	0.002	DEPLETED	0.002	DEPLETED	0.002	DEPLETED	0.002	DEPLETED	0.002	DEPLETED	0.002	DEPLETED	0.002	DEPLETED	0.002	DEPLETED	0.002	DEPLETED	0.002	DEPLETED	0.002	DEPLETED	0.002	DEPLETED	0.002	DEPLETED	0.002	DEPLETED	0.002	DEPLETED	0.004	DEPLETED	0.01	DEPLETED	0.002	DEPLETED	0.004	DEPLETED	0.002	DEPLETED	0.02	DEPLETED	0.002	DEPLETED	0.002	DEPLETED	0.042
LTR	ERV1	LTR39	0.002	DEPLETED	0.002	DEPLETED	0.002	DEPLETED	0.002	DEPLETED	0.002	DEPLETED	0.002	DEPLETED	0.002	DEPLETED	0.002	DEPLETED	0.002	DEPLETED	0.002	DEPLETED	0.002	DEPLETED	0.002	DEPLETED	0.002	DEPLETED	0.002	DEPLETED	0.002	DEPLETED	0.002	DEPLETED	0.002	DEPLETED	0.002	DEPLETED	0.002	DEPLETED	0.002	DEPLETED	0.002	DEPLETED	0.002	DEPLETED	0.002	DEPLETED	0.002
LTR	ERV1	LTR4	0.002	DEPLETED	0.004	DEPLETED	0.078	DEPLETED	0.002	DEPLETED	0.01	DEPLETED	0.002	DEPLETED	0.012	DEPLETED	0.004	DEPLETED	0.006	DEPLETED	0.01	DEPLETED	0.022	DEPLETED	0.016	DEPLETED	0.014	DEPLETED	0.012	DEPLETED	0.002	DEPLETED	0.002	DEPLETED	0.052	DEPLETED	0.794	DEPLETED	0.034	DEPLETED	0.01	DEPLETED	0.458	DEPLETED	0.066	DEPLETED	0.004	DEPLETED	0.004
LTR	ERV1	LTR43	0.002	DEPLETED	0.002	DEPLETED	0.002	DEPLETED	0.002	DEPLETED	0.002	DEPLETED	0.002	DEPLETED	0.002	DEPLETED	0.002	DEPLETED	0.002	DEPLETED	0.002	DEPLETED	0.002	DEPLETED	0.002	DEPLETED	0.002	DEPLETED	0.002	DEPLETED	0.002	DEPLETED	0.002	DEPLETED	0.002	DEPLETED	0.002	DEPLETED	0.002	DEPLETED	0.002	DEPLETED	0.002	DEPLETED	0.002	DEPLETED	0.002	DEPLETED	0.56
LTR	ERV1	LTR43B	0.002	DEPLETED	0.002	DEPLETED	0.002	DEPLETED	0.002	DEPLETED	0.002	DEPLETED	0.002	DEPLETED	0.002	DEPLETED	0.002	DEPLETED	0.002	DEPLETED	0.002	DEPLETED	0.002	DEPLETED	0.002	DEPLETED	0.002	DEPLETED	0.002	DEPLETED	0.002	DEPLETED	0.002	DEPLETED	0.002	DEPLETED	0.002	DEPLETED	0.002	DEPLETED	0.002	DEPLETED	0.002	DEPLETED	0.002	DEPLETED	0.002	DEPLETED	0.114
LTR	ERV1	LTR44	0.002	DEPLETED	0.002	DEPLETED	0.002	DEPLETED	0.002	DEPLETED	0.002	DEPLETED	0.002	DEPLETED	0.002	DEPLETED	0.002	DEPLETED	0.002	DEPLETED	0.002	DEPLETED	0.002	DEPLETED	0.002	DEPLETED	0.002	DEPLETED	0.002	DEPLETED	0.002	DEPLETED	0.002	DEPLETED	0.002	DEPLETED	0.002	DEPLETED	0.002	DEPLETED	0.002	DEPLETED	0.716	DEPLETED	0.002	DEPLETED	0.002	DEPLETED	0.002
LTR	ERV1	LTR45	0.084	DEPLETED	0.004	DEPLETED	0.008	DEPLETED	0.002	DEPLETED	0.002	DEPLETED	0.062	DEPLETED	0.004	DEPLETED	0.004	DEPLETED	0.05	DEPLETED	0.002	DEPLETED	0.026	DEPLETED	0.002	DEPLETED	0.002	DEPLETED	0.002	DEPLETED	0.006	DEPLETED	0.002	DEPLETED	0.004	DEPLETED	0.002	DEPLETED	0.698	ENRICHED	0.002	DEPLETED	0.002	DEPLETED	0.002	DEPLETED	0.006	DEPLETED	0.008
LTR	ERV1	LTR45B	0.002	DEPLETED	0.002	DEPLETED	0.002	DEPLETED	0.002	DEPLETED	0.002	DEPLETED	0.002	DEPLETED	0.002	DEPLETED	0.002	DEPLETED	0.002	DEPLETED	0.002	DEPLETED	0.002	DEPLETED	0.002	DEPLETED	0.002	DEPLETED	0.002	DEPLETED	0.002	DEPLETED	0.002	DEPLETED	0.002	DEPLETED	0.002	DEPLETED	0.002	DEPLETED	0.002	DEPLETED	0.002	DEPLETED	0.002	DEPLETED	0.002	DEPLETED	0.002
LTR	ERV1	LTR45C	0.002	DEPLETED	0.002	DEPLETED	0.002	DEPLETED	0.002	DEPLETED	0.002	DEPLETED	0.002	DEPLETED	0.002	DEPLETED	0.002	DEPLETED	0.002	DEPLETED	0.002	DEPLETED	0.002	DEPLETED	0.002	DEPLETED	0.002	DEPLETED	0.002	DEPLETED	0.002	DEPLETED	0.002	DEPLETED	0.002	DEPLETED	0.002	DEPLETED	0.002	DEPLETED	0.002	DEPLETED	0.002	DEPLETED	0.002	DEPLETED	0.002	DEPLETED	0.002
LTR	ERV1	LTR46	0.002	DEPLETED	0.002	DEPLETED	0.002	DEPLETED	0.002	DEPLETED	0.002	DEPLETED	0.008	DEPLETED	0.002	DEPLETED	0.002	DEPLETED	0.004	DEPLETED	0.004	DEPLETED	0.002	DEPLETED	0.002	DEPLETED	0.002	DEPLETED	0.012	DEPLETED	0.168	DEPLETED	0.002	DEPLETED	0.144	DEPLETED	0.038	DEPLETED	0.996	ENRICHED	0.002	DEPLETED	0.008	DEPLETED	0.004	DEPLETED	0.018	DEPLETED	0.028
LTR	ERV1	LTR48	0.002	DEPLETED	0.002	DEPLETED	0.002	DEPLETED	0.002	DEPLETED	0.002	DEPLETED	0.002	DEPLETED	0.002	DEPLETED	0.002	DEPLETED	0.002	DEPLETED	0.002	DEPLETED	0.002	DEPLETED	0.002	DEPLETED	0.002	DEPLETED	0.002	DEPLETED	0.002	DEPLETED	0.002	DEPLETED	0.002	DEPLETED	0.002	DEPLETED	0.002	DEPLETED	0.002	DEPLETED	0.002	DEPLETED	0.002	DEPLETED	0.002	DEPLETED	0.002
LTR	ERV1	LTR48B	0.002	DEPLETED	0.002	DEPLETED	0.002	DEPLETED	0.002	DEPLETED	0.002	DEPLETED	0.002	DEPLETED	0.002	DEPLETED	0.002	DEPLETED	0.002	DEPLETED	0.002	DEPLETED	0.002	DEPLETED	0.002	DEPLETED	0.002	DEPLETED	0.002	DEPLETED	0.002	DEPLETED	0.002	DEPLETED	0.002	DEPLETED	0.002	DEPLETED	0.002	DEPLETED	0.002	DEPLETED	0.002	DEPLETED	0.002	DEPLETED	0.002	DEPLETED	0.002
LTR	ERV1	LTR49	0.002	DEPLETED	0.002	DEPLETED	0.002	DEPLETED	0.002	DEPLETED	0.002	DEPLETED	0.002	DEPLETED	0.002	DEPLETED	0.002	DEPLETED	0.002	DEPLETED	0.002	DEPLETED	0.002	DEPLETED	0.002	DEPLETED	0.002	DEPLETED	0.002	DEPLETED	0.002	DEPLETED	0.002	DEPLETED	0.002	DEPLETED	0.002	DEPLETED	0.002	DEPLETED	0.002	DEPLETED	0.002	DEPLETED	0.002	DEPLETED	0.002	DEPLETED	0.002
LTR	ERV1	LTR51	0.002	DEPLETED	0.002	DEPLETED	0.002	DEPLETED	0.002	DEPLETED	0.002	DEPLETED	0.002	DEPLETED	0.002	DEPLETED	0.002	DEPLETED	0.002	DEPLETED	0.002	DEPLETED	0.002	DEPLETED	0.002	DEPLETED	0.002	DEPLETED	0.002	DEPLETED	0.002	DEPLETED	0.002	DEPLETED	0.002	DEPLETED	0.002	DEPLETED	0.002	DEPLETED	0.002	DEPLETED	0.002	DEPLETED	0.002	DEPLETED	0.002	DEPLETED	0.002
LTR	ERV1	LTR54	0.002	DEPLETED	0.002	DEPLETED	0.002	DEPLETED	0.002	DEPLETED	0.002	DEPLETED	0.002	DEPLETED	0.002	DEPLETED	0.002	DEPLETED	0.002	DEPLETED	0.002	DEPLETED	0.002	DEPLETED	0.002	DEPLETED	0.002	DEPLETED	0.002	DEPLETED	0.002	DEPLETED	0.002	DEPLETED	0.002	DEPLETED	0.002	DEPLETED	0.002	DEPLETED	0.002	DEPLETED	0.034	DEPLETED	0.002	DEPLETED	0.002	DEPLETED	0.012
LTR	ERV1	LTR54B	0.002	DEPLETED	0.002	DEPLETED	0.002	DEPLETED	0.002	DEPLETED	0.002	DEPLETED	0.002	DEPLETED	0.002	DEPLETED	0.002	DEPLETED	0.002	DEPLETED	0.002	DEPLETED	0.002	DEPLETED	0.002	DEPLETED	0.002	DEPLETED	0.002	DEPLETED	0.002	DEPLETED	0.002	DEPLETED	0.002	DEPLETED	0.002	DEPLETED	0.002	DEPLETED	0.002	DEPLETED	0.002	DEPLETED	0.002	DEPLETED	0.002	DEPLETED	0.002
LTR	ERV1	LTR56	0.002	DEPLETED	0.002	DEPLETED	0.002	DEPLETED	0.002	DEPLETED	0.002	DEPLETED	0.002	DEPLETED	0.002	DEPLETED	0.002	DEPLETED	0.002	DEPLETED	0.002	DEPLETED	0.002	DEPLETED	0.002	DEPLETED	0.002	DEPLETED	0.002	DEPLETED	0.002	DEPLETED	0.002	DEPLETED	0.002	DEPLETED	0.002	DEPLETED	0.008	DEPLETED	0.002	DEPLETED	0.012	DEPLETED	0.002	DEPLETED	0.002	DEPLETED	0.002
LTR	ERV1	LTR58	0.022	DEPLETED	0.002	DEPLETED	0.002	DEPLETED	0.008	DEPLETED	0.012	DEPLETED	0.002	DEPLETED	0.026	DEPLETED	0.014	DEPLETED	0.014	DEPLETED	0.002	DEPLETED	0.008	DEPLETED	0.028	DEPLETED	0.018	DEPLETED	0.004	DEPLETED	0.004	DEPLETED	0.002	DEPLETED	0.018	DEPLETED	0.01	DEPLETED	0.036	DEPLETED	0.002	DEPLETED	0.094	DEPLETED	0.008	DEPLETED	0.004	DEPLETED	0.002
LTR	ERV1	LTR59	0.002	DEPLETED	0.002	DEPLETED	0.006	DEPLETED	0.002	DEPLETED	0.004	DEPLETED	0.002	DEPLETED	0.006	DEPLETED	0.002	DEPLETED	0.002	DEPLETED	0.002	DEPLETED	0.002	DEPLETED	0.002	DEPLETED	0.002	DEPLETED	0.01	DEPLETED	0.006	DEPLETED	0.002	DEPLETED	0.002	DEPLETED	0.002	DEPLETED	0.002	DEPLETED	0.002	DEPLETED	0.006	DEPLETED	0.008	DEPLETED	0.002	DEPLETED	0.02
LTR	ERV1	LTR60	0.002	DEPLETED	0.002	DEPLETED	0.002	DEPLETED	0.002	DEPLETED	0.06	DEPLETED	0.068	DEPLETED	0.012	DEPLETED	0.014	DEPLETED	0.004	DEPLETED	0.052	DEPLETED	0.026	DEPLETED	0.046	DEPLETED	0.052	DEPLETED	0.002	DEPLETED	0.008	DEPLETED	0.002	DEPLETED	0.002	DEPLETED	0.04	DEPLETED	0.206	DEPLETED	0.004	DEPLETED	0.4	DEPLETED	0.006	DEPLETED	0.016	DEPLETED	0.006
LTR	ERV1	LTR60B	0.002	DEPLETED	0.002	DEPLETED	0.002	DEPLETED	0.002	DEPLETED	0.002	DEPLETED	0.002	DEPLETED	0.002	DEPLETED	0.002	DEPLETED	0.002	DEPLETED	0.002	DEPLETED	0.002	DEPLETED	0.002	DEPLETED	0.002	DEPLETED	0.002	DEPLETED	0.002	DEPLETED	0.002	DEPLETED	0.002	DEPLETED	0.002	DEPLETED	0.002	DEPLETED	0.002	DEPLETED	0.002	DEPLETED	0.002	DEPLETED	0.002	DEPLETED	0.002
LTR	ERV1	LTR61	0.166	DEPLETED	0.608	DEPLETED	0.05	DEPLETED	0.194	DEPLETED	0.024	DEPLETED	0.01	DEPLETED	0.002	DEPLETED	0.002	DEPLETED	0.014	DEPLETED	0.014	DEPLETED	0.044	DEPLETED	0.05	DEPLETED	0.886	DEPLETED	0.006	DEPLETED	0.052	DEPLETED	0.036	DEPLETED	0.002	ENRICHED	0.574	ENRICHED	0.99	DEPLETED	0.004	DEPLETED	0.392	DEPLETED	0.368	DEPLETED	0.776	DEPLETED	0.514
LTR	ERV1	LTR64	0.002	DEPLETED	0.002	DEPLETED	0.002	DEPLETED	0.002	DEPLETED	0.002	DEPLETED	0.02	DEPLETED	0.006	DEPLETED	0.022	DEPLETED	0.006	DEPLETED	0.026	DEPLETED	0.002	DEPLETED	0.002	DEPLETED	0.002	DEPLETED	0.002	DEPLETED	0.002	DEPLETED	0.002	DEPLETED	0.008	DEPLETED	0.002	DEPLETED	0.166	DEPLETED	0.002	DEPLETED	0.03	DEPLETED	0.002	DEPLETED	0.004	DEPLETED	0.002
LTR	ERV1	LTR65	0.116	DEPLETED	0.144	DEPLETED	0.594	DEPLETED	0.008	DEPLETED	0.352	DEPLETED	0.634	DEPLETED	0.476	ENRICHED	0.588	ENRICHED	0.36	DEPLETED	0.66	DEPLETED	0.344	DEPLETED	0.426	DEPLETED	0.822	DEPLETED	0.004	DEPLETED	0.016	DEPLETED	0.006	DEPLETED	0.808	ENRICHED	0.058	DEPLETED	0.012	DEPLETED	0.006	DEPLETED	0.984	ENRICHED	0.078	DEPLETED	0.02	DEPLETED	0.764
LTR	ERV1	LTR68	0.002	DEPLETED	0.002	DEPLETED	0.002	DEPLETED	0.002	DEPLETED	0.002	DEPLETED	0.002	DEPLETED	0.002	DEPLETED	0.002	DEPLETED	0.002	DEPLETED	0.002	DEPLETED	0.002	DEPLETED	0.002	DEPLETED	0.002	DEPLETED	0.002	DEPLETED	0.002	DEPLETED	0.002	DEPLETED	0.002	DEPLETED	0.002	DEPLETED	0.002	DEPLETED	0.002	DEPLETED	0.002	DEPLETED	0.002	DEPLETED	0.002	DEPLETED	0.002
LTR	ERV1	LTR6A	0.014	DEPLETED	0.036	DEPLETED	0.116	DEPLETED	0.002	DEPLETED	0.222	DEPLETED	0.044	DEPLETED	0.08	DEPLETED	0.01	DEPLETED	0.06	DEPLETED	0.044	DEPLETED	0.082	DEPLETED	0.264	DEPLETED	0.182	DEPLETED	0.042	DEPLETED	0.032	DEPLETED	0.214	DEPLETED	0.142	DEPLETED	0.066	DEPLETED	0.352	DEPLETED	0.034	DEPLETED	0.966	DEPLETED	0.17	DEPLETED	0.01	DEPLETED	0.966
LTR	ERV1	LTR6B	0.03	DEPLETED	0.018	DEPLETED	0.028	DEPLETED	0.002	DEPLETED	0.458	DEPLETED	0.004	DEPLETED	0.008	DEPLETED	0.012	DEPLETED	0.1	DEPLETED	0.002	DEPLETED	0.006	DEPLETED	0.062	DEPLETED	0.036	DEPLETED	0.052	DEPLETED	0.018	DEPLETED	0.006	DEPLETED	0.096	DEPLETED	0.24	DEPLETED	0.51	ENRICHED	0.032	DEPLETED	0.78	ENRICHED	0.02	DEPLETED	0.002	DEPLETED	0.214
LTR	ERV1	LTR7	0.002	DEPLETED	0.002	DEPLETED	0.002	DEPLETED	0.002	DEPLETED	0.002	DEPLETED	0.002	DEPLETED	0.002	DEPLETED	0.002	DEPLETED	0.002	DEPLETED	0.002	DEPLETED	0.002	DEPLETED	0.002	DEPLETED	0.002	DEPLETED	0.002	DEPLETED	0.002	DEPLETED	0.002	DEPLETED	0.002	DEPLETED	0.002	DEPLETED	0.002	DEPLETED	0.002	DEPLETED	0.002	DEPLETED	0.002	DEPLETED	0.002	DEPLETED	0.002
LTR	ERV1	LTR70	0.002	DEPLETED	0.01	DEPLETED	0.002	DEPLETED	0.012	DEPLETED	0.002	DEPLETED	0.002	DEPLETED	0.002	DEPLETED	0.004	DEPLETED	0.002	DEPLETED	0.004	DEPLETED	0.002	DEPLETED	0.002	DEPLETED	0.014	DEPLETED	0.002	DEPLETED	0.152	DEPLETED	0.002	DEPLETED	0.828	DEPLETED	0.006	DEPLETED	0.002	DEPLETED	0.002	DEPLETED	0.002	DEPLETED	0.002	DEPLETED	0.002	DEPLETED	0.002
LTR	ERV1	LTR71A	0.002	DEPLETED	0.028	DEPLETED	0.026	DEPLETED	0.002	DEPLETED	0.004	DEPLETED	0.002	DEPLETED	0.002	DEPLETED	0.002	DEPLETED	0.006	DEPLETED	0.004	DEPLETED	0.004	DEPLETED	0.002	DEPLETED	0.016	DEPLETED	0.002	DEPLETED	0.002	DEPLETED	0.002	DEPLETED	0.072	DEPLETED	0.018	DEPLETED	0.2	DEPLETED	0.02	DEPLETED	0.002	DEPLETED	0.002	DEPLETED	0.008	DEPLETED	0.044
LTR	ERV1	LTR71B	0.002	DEPLETED	0.002	DEPLETED	0.002	DEPLETED	0.002	DEPLETED	0.002	DEPLETED	0.002	DEPLETED	0.002	DEPLETED	0.002	DEPLETED	0.002	DEPLETED	0.002	DEPLETED	0.002	DEPLETED	0.002	DEPLETED	0.002	DEPLETED	0.002	DEPLETED	0.002	DEPLETED	0.002	DEPLETED	0.002	DEPLETED	0.002	DEPLETED	0.38	DEPLETED	0.004	DEPLETED	0.196	DEPLETED	0.004	DEPLETED	0.002	DEPLETED	0.028
LTR	ERV1	LTR72	0.01	DEPLETED	0.008	DEPLETED	0.56	DEPLETED	0.002	DEPLETED	0.086	DEPLETED	0.04	DEPLETED	0.018	DEPLETED	0.004	DEPLETED	0.004	DEPLETED	0.06	DEPLETED	0.032	DEPLETED	0.05	DEPLETED	0.004	DEPLETED	0.078	DEPLETED	0.034	DEPLETED	0.06	DEPLETED	0.026	DEPLETED	0.786	ENRICHED	0.266	DEPLETED	0.14	DEPLETED	0.436	DEPLETED	0.002	DEPLETED	0.002	DEPLETED	0.018
LTR	ERV1	LTR72B	0.002	DEPLETED	0.002	DEPLETED	0.002	DEPLETED	0.002	DEPLETED	0.002	DEPLETED	0.002	DEPLETED	0.002	DEPLETED	0.002	DEPLETED	0.002	DEPLETED	0.002	DEPLETED	0.002	DEPLETED	0.002	DEPLETED	0.002	DEPLETED	0.002	DEPLETED	0.002	DEPLETED	0.002	DEPLETED	0.002	DEPLETED	0.002	DEPLETED	0.004	DEPLETED	0.002	DEPLETED	0.012	DEPLETED	0.002	DEPLETED	0.002	DEPLETED	0.002
LTR	ERV1	LTR73	0.002	DEPLETED	0.002	DEPLETED	0.002	DEPLETED	0.002	DEPLETED	0.002	DEPLETED	0.002	DEPLETED	0.002	DEPLETED	0.002	DEPLETED	0.002	DEPLETED	0.002	DEPLETED	0.002	DEPLETED	0.002	DEPLETED	0.002	DEPLETED	0.002	DEPLETED	0.002	DEPLETED	0.002	DEPLETED	0.002	DEPLETED	0.002	DEPLETED	0.006	DEPLETED	0.002	DEPLETED	0.002	DEPLETED	0.002	DEPLETED	0.002	DEPLETED	0.216
LTR	ERV1	LTR75_1	0.1	DEPLETED	0.036	DEPLETED	0.008	DEPLETED	0.002	DEPLETED	0.016	DEPLETED	0.002	DEPLETED	0.018	DEPLETED	0.002	DEPLETED	0.002	DEPLETED	0.014	DEPLETED	0.004	DEPLETED	0.088	DEPLETED	0.02	DEPLETED	0.056	DEPLETED	0.004	DEPLETED	0.002	DEPLETED	0.004	DEPLETED	0.012	DEPLETED	0.006	DEPLETED	0.006	DEPLETED	0.12	DEPLETED	0.088	DEPLETED	0.072	DEPLETED	0.008
LTR	ERV1	LTR76	0.002	DEPLETED	0.07	DEPLETED	0.744	DEPLETED	0.034	DEPLETED	0.35	DEPLETED	0.578	DEPLETED	0.002	DEPLETED	0.002	DEPLETED	0.002	DEPLETED	0.008	DEPLETED	0.004	DEPLETED	1.002	ENRICHED	0.198	DEPLETED	0.008	DEPLETED	0.314	DEPLETED	0.04	DEPLETED	0.678	ENRICHED	0.048	ENRICHED	0.188	DEPLETED	0.01	DEPLETED	0.628	ENRICHED	0.106	DEPLETED	0.01	DEPLETED	0.006
LTR	ERV1	LTR77	0.002	DEPLETED	0.04	DEPLETED	0.002	DEPLETED	0.002	DEPLETED	0.002	DEPLETED	0.002	DEPLETED	0.002	DEPLETED	0.002	DEPLETED	0.002	DEPLETED	0.002	DEPLETED	0.002	DEPLETED	0.012	DEPLETED	0.002	DEPLETED	0.002	DEPLETED	0.002	DEPLETED	0.002	DEPLETED	0.002	DEPLETED	0.002	DEPLETED	0.002	DEPLETED	0.002	DEPLETED	0.276	DEPLETED	0.002	DEPLETED	0.006	DEPLETED	0.016
LTR	ERV1	LTR78	0.002	DEPLETED	0.002	DEPLETED	0.002	DEPLETED	0.002	DEPLETED	0.002	DEPLETED	0.002	DEPLETED	0.002	DEPLETED	0.002	DEPLETED	0.002	DEPLETED	0.002	DEPLETED	0.002	DEPLETED	0.002	DEPLETED	0.002	DEPLETED	0.002	DEPLETED	0.002	DEPLETED	0.002	DEPLETED	0.002	DEPLETED	0.002	DEPLETED	0.002	DEPLETED	0.002	DEPLETED	0.002	DEPLETED	0.002	DEPLETED	0.002	DEPLETED	0.002
LTR	ERV1	LTR78B	0.002	DEPLETED	0.002	DEPLETED	0.002	DEPLETED	0.002	DEPLETED	0.002	DEPLETED	0.002	DEPLETED	0.002	DEPLETED	0.002	DEPLETED	0.002	DEPLETED	0.002	DEPLETED	0.002	DEPLETED	0.002	DEPLETED	0.002	DEPLETED	0.002	DEPLETED	0.002	DEPLETED	0.002	DEPLETED	0.002	DEPLETED	0.002	DEPLETED	0.002	DEPLETED	0.002	DEPLETED	0.002	DEPLETED	0.002	DEPLETED	0.002	DEPLETED	0.002
LTR	ERV1	LTR7B	0.002	DEPLETED	0.002	DEPLETED	0.002	DEPLETED	0.002	DEPLETED	0.002	DEPLETED	0.002	DEPLETED	0.002	DEPLETED	0.002	DEPLETED	0.002	DEPLETED	0.002	DEPLETED	0.002	DEPLETED	0.002	DEPLETED	0.002	DEPLETED	0.002	DEPLETED	0.002	DEPLETED	0.002	DEPLETED	0.002	DEPLETED	0.002	DEPLETED	0.002	DEPLETED	0.002	DEPLETED	0.01	DEPLETED	0.002	DEPLETED	0.002	DEPLETED	0.002
LTR	ERV1	LTR7C	0.002	DEPLETED	0.002	DEPLETED	0.002	DEPLETED	0.002	DEPLETED	0.002	DEPLETED	0.002	DEPLETED	0.002	DEPLETED	0.002	DEPLETED	0.002	DEPLETED	0.002	DEPLETED	0.002	DEPLETED	0.002	DEPLETED	0.002	DEPLETED	0.008	DEPLETED	0.002	DEPLETED	0.002	DEPLETED	0.002	DEPLETED	0.004	DEPLETED	0.002	DEPLETED	0.002	DEPLETED	0.012	DEPLETED	0.002	DEPLETED	0.002	DEPLETED	0.002
LTR	ERV1	LTR7Y	0.002	DEPLETED	0.002	DEPLETED	0.002	DEPLETED	0.002	DEPLETED	0.002	DEPLETED	0.002	DEPLETED	0.002	DEPLETED	0.002	DEPLETED	0.002	DEPLETED	0.002	DEPLETED	0.002	DEPLETED	0.002	DEPLETED	0.002	DEPLETED	0.002	DEPLETED	0.002	DEPLETED	0.002	DEPLETED	0.002	DEPLETED	0.002	DEPLETED	0.002	DEPLETED	0.002	DEPLETED	0.006	DEPLETED	0.002	DEPLETED	0.002	DEPLETED	0.002
LTR	ERV1	LTR8	0.002	DEPLETED	0.002	DEPLETED	0.002	DEPLETED	0.002	DEPLETED	0.002	DEPLETED	0.002	DEPLETED	0.002	DEPLETED	0.002	DEPLETED	0.002	DEPLETED	0.002	DEPLETED	0.002	DEPLETED	0.002	DEPLETED	0.002	DEPLETED	0.002	DEPLETED	0.002	DEPLETED	0.002	DEPLETED	0.002	DEPLETED	0.002	DEPLETED	0.002	DEPLETED	0.002	DEPLETED	0.002	DEPLETED	0.002	DEPLETED	0.002	DEPLETED	0.002
LTR	ERV1	LTR8A	0.002	DEPLETED	0.002	DEPLETED	0.002	DEPLETED	0.002	DEPLETED	0.002	DEPLETED	0.002	DEPLETED	0.002	DEPLETED	0.002	DEPLETED	0.002	DEPLETED	0.002	DEPLETED	0.002	DEPLETED	0.002	DEPLETED	0.002	DEPLETED	0.002	DEPLETED	0.002	DEPLETED	0.002	DEPLETED	0.002	DEPLETED	0.002	DEPLETED	0.002	DEPLETED	0.002	DEPLETED	0.002	DEPLETED	0.002	DEPLETED	0.002	DEPLETED	0.002
LTR	ERV1	LTR8B	0.002	DEPLETED	0.002	DEPLETED	0.002	DEPLETED	0.002	DEPLETED	0.002	DEPLETED	0.002	DEPLETED	0.002	DEPLETED	0.002	DEPLETED	0.002	DEPLETED	0.002	DEPLETED	0.002	DEPLETED	0.002	DEPLETED	0.002	DEPLETED	0.002	DEPLETED	0.002	DEPLETED	0.002	DEPLETED	0.002	DEPLETED	0.002	DEPLETED	0.002	DEPLETED	0.002	DEPLETED	0.002	DEPLETED	0.002	DEPLETED	0.002	DEPLETED	0.002
LTR	ERV1	LTR9	0.002	DEPLETED	0.002	DEPLETED	0.002	DEPLETED	0.002	DEPLETED	0.002	DEPLETED	0.002	DEPLETED	0.002	DEPLETED	0.002	DEPLETED	0.002	DEPLETED	0.002	DEPLETED	0.002	DEPLETED	0.002	DEPLETED	0.002	DEPLETED	0.002	DEPLETED	0.002	DEPLETED	0.002	DEPLETED	0.002	DEPLETED	0.002	DEPLETED	0.002	DEPLETED	0.002	DEPLETED	0.002	DEPLETED	0.002	DEPLETED	0.002	DEPLETED	0.002
LTR	ERV1	LTR9A1	0.002	DEPLETED	0.002	DEPLETED	0.002	DEPLETED	0.002	DEPLETED	0.002	DEPLETED	0.002	DEPLETED	0.002	DEPLETED	0.002	DEPLETED	0.002	DEPLETED	0.002	DEPLETED	0.002	DEPLETED	0.002	DEPLETED	0.002	DEPLETED	0.002	DEPLETED	0.002	DEPLETED	0.002	DEPLETED	0.002	DEPLETED	0.002	DEPLETED	0.002	DEPLETED	0.002	DEPLETED	0.002	DEPLETED	0.002	DEPLETED	0.002	DEPLETED	0.002
LTR	ERV1	LTR9B	0.002	DEPLETED	0.002	DEPLETED	0.002	DEPLETED	0.002	DEPLETED	0.002	DEPLETED	0.002	DEPLETED	0.002	DEPLETED	0.002	DEPLETED	0.002	DEPLETED	0.002	DEPLETED	0.002	DEPLETED	0.002	DEPLETED	0.002	DEPLETED	0.002	DEPLETED	0.002	DEPLETED	0.002	DEPLETED	0.002	DEPLETED	0.002	DEPLETED	0.002	DEPLETED	0.002	DEPLETED	0.002	DEPLETED	0.002	DEPLETED	0.002	DEPLETED	0.002
LTR	ERV1	LTR9C	0.004	DEPLETED	0.002	DEPLETED	0.002	DEPLETED	0.002	DEPLETED	0.002	DEPLETED	0.002	DEPLETED	0.002	DEPLETED	0.002	DEPLETED	0.002	DEPLETED	0.002	DEPLETED	0.002	DEPLETED	0.002	DEPLETED	0.008	DEPLETED	0.006	DEPLETED	0.002	DEPLETED	0.002	DEPLETED	0.002	DEPLETED	0.002	DEPLETED	0.02	DEPLETED	0.002	DEPLETED	0.002	DEPLETED	0.002	DEPLETED	0.002	DEPLETED	0.002
LTR	ERV1	LTR9D	0.002	DEPLETED	0.002	DEPLETED	0.002	DEPLETED	0.002	DEPLETED	0.002	DEPLETED	0.002	DEPLETED	0.002	DEPLETED	0.002	DEPLETED	0.002	DEPLETED	0.002	DEPLETED	0.002	DEPLETED	0.002	DEPLETED	0.002	DEPLETED	0.002	DEPLETED	0.002	DEPLETED	0.002	DEPLETED	0.002	DEPLETED	0.002	DEPLETED	0.002	DEPLETED	0.002	DEPLETED	0.002	DEPLETED	0.002	DEPLETED	0.002	DEPLETED	0.002
LTR	ERV1	MER101	0.002	DEPLETED	0.002	DEPLETED	0.002	DEPLETED	0.002	DEPLETED	0.002	DEPLETED	0.002	DEPLETED	0.002	DEPLETED	0.002	DEPLETED	0.002	DEPLETED	0.002	DEPLETED	0.002	DEPLETED	0.002	DEPLETED	0.002	DEPLETED	0.002	DEPLETED	0.002	DEPLETED	0.002	DEPLETED	0.002	DEPLETED	0.002	DEPLETED	0.002	DEPLETED	0.002	DEPLETED	0.002	DEPLETED	0.002	DEPLETED	0.002	DEPLETED	0.002
LTR	ERV1	MER101B	0.002	DEPLETED	0.002	DEPLETED	0.002	DEPLETED	0.002	DEPLETED	0.002	DEPLETED	0.002	DEPLETED	0.002	DEPLETED	0.002	DEPLETED	0.002	DEPLETED	0.002	DEPLETED	0.002	DEPLETED	0.002	DEPLETED	0.002	DEPLETED	0.002	DEPLETED	0.002	DEPLETED	0.002	DEPLETED	0.002	DEPLETED	0.002	DEPLETED	0.002	DEPLETED	0.002	DEPLETED	0.004	DEPLETED	0.002	DEPLETED	0.002	DEPLETED	0.002
LTR	ERV1	MER110	0.002	DEPLETED	0.002	DEPLETED	0.002	DEPLETED	0.002	DEPLETED	0.002	DEPLETED	0.002	DEPLETED	0.002	DEPLETED	0.002	DEPLETED	0.002	DEPLETED	0.002	DEPLETED	0.002	DEPLETED	0.002	DEPLETED	0.002	DEPLETED	0.002	DEPLETED	0.002	DEPLETED	0.002	DEPLETED	0.002	DEPLETED	0.002	DEPLETED	0.002	DEPLETED	0.002	DEPLETED	0.002	DEPLETED	0.002	DEPLETED	0.002	DEPLETED	0.002
LTR	ERV1	MER110A	0.002	DEPLETED	0.002	DEPLETED	0.002	DEPLETED	0.002	DEPLETED	0.002	DEPLETED	0.002	DEPLETED	0.002	DEPLETED	0.002	DEPLETED	0.002	DEPLETED	0.002	DEPLETED	0.002	DEPLETED	0.002	DEPLETED	0.002	DEPLETED	0.002	DEPLETED	0.002	DEPLETED	0.002	DEPLETED	0.002	DEPLETED	0.002	DEPLETED	0.002	DEPLETED	0.002	DEPLETED	0.002	DEPLETED	0.002	DEPLETED	0.002	DEPLETED	0.002
LTR	ERV1	MER31A	0.002	DEPLETED	0.002	DEPLETED	0.002	DEPLETED	0.002	DEPLETED	0.002	DEPLETED	0.002	DEPLETED	0.002	DEPLETED	0.002	DEPLETED	0.002	DEPLETED	0.002	DEPLETED	0.002	DEPLETED	0.002	DEPLETED	0.002	DEPLETED	0.002	DEPLETED	0.002	DEPLETED	0.002	DEPLETED	0.002	DEPLETED	0.002	DEPLETED	0.002	DEPLETED	0.002	DEPLETED	0.002	DEPLETED	0.002	DEPLETED	0.002	DEPLETED	0.002
LTR	ERV1	MER31B	0.002	DEPLETED	0.002	DEPLETED	0.002	DEPLETED	0.002	DEPLETED	0.002	DEPLETED	0.002	DEPLETED	0.002	DEPLETED	0.002	DEPLETED	0.002	DEPLETED	0.002	DEPLETED	0.002	DEPLETED	0.002	DEPLETED	0.002	DEPLETED	0.002	DEPLETED	0.002	DEPLETED	0.002	DEPLETED	0.002	DEPLETED	0.002	DEPLETED	0.002	DEPLETED	0.002	DEPLETED	0.002	DEPLETED	0.002	DEPLETED	0.002	DEPLETED	0.002
LTR	ERV1	MER34	0.002	DEPLETED	0.002	DEPLETED	0.002	DEPLETED	0.002	DEPLETED	0.002	DEPLETED	0.002	DEPLETED	0.002	DEPLETED	0.002	DEPLETED	0.002	DEPLETED	0.002	DEPLETED	0.002	DEPLETED	0.002	DEPLETED	0.002	DEPLETED	0.002	DEPLETED	0.002	DEPLETED	0.002	DEPLETED	0.002	DEPLETED	0.002	DEPLETED	0.002	DEPLETED	0.002	DEPLETED	0.002	DEPLETED	0.002	DEPLETED	0.002	DEPLETED	0.002
LTR	ERV1	MER34A	0.002	DEPLETED	0.002	DEPLETED	0.002	DEPLETED	0.002	DEPLETED	0.002	DEPLETED	0.002	DEPLETED	0.002	DEPLETED	0.002	DEPLETED	0.002	DEPLETED	0.002	DEPLETED	0.002	DEPLETED	0.002	DEPLETED	0.002	DEPLETED	0.002	DEPLETED	0.002	DEPLETED	0.002	DEPLETED	0.002	DEPLETED	0.002	DEPLETED	0.002	DEPLETED	0.002	DEPLETED	0.002	DEPLETED	0.002	DEPLETED	0.002	DEPLETED	0.002
LTR	ERV1	MER34A1	0.002	DEPLETED	0.002	DEPLETED	0.002	DEPLETED	0.002	DEPLETED	0.002	DEPLETED	0.002	DEPLETED	0.002	DEPLETED	0.002	DEPLETED	0.002	DEPLETED	0.002	DEPLETED	0.002	DEPLETED	0.002	DEPLETED	0.002	DEPLETED	0.002	DEPLETED	0.002	DEPLETED	0.002	DEPLETED	0.002	DEPLETED	0.002	DEPLETED	0.002	DEPLETED	0.002	DEPLETED	0.002	DEPLETED	0.002	DEPLETED	0.002	DEPLETED	0.002
LTR	ERV1	MER34B	0.002	DEPLETED	0.002	DEPLETED	0.002	DEPLETED	0.002	DEPLETED	0.002	DEPLETED	0.002	DEPLETED	0.002	DEPLETED	0.002	DEPLETED	0.002	DEPLETED	0.002	DEPLETED	0.002	DEPLETED	0.002	DEPLETED	0.002	DEPLETED	0.002	DEPLETED	0.002	DEPLETED	0.002	DEPLETED	0.002	DEPLETED	0.002	DEPLETED	0.002	DEPLETED	0.002	DEPLETED	0.002	DEPLETED	0.002	DEPLETED	0.002	DEPLETED	0.002
LTR	ERV1	MER34C	0.002	DEPLETED	0.002	DEPLETED	0.002	DEPLETED	0.164	DEPLETED	0.01	DEPLETED	0.002	DEPLETED	0.004	DEPLETED	0.002	DEPLETED	0.002	DEPLETED	0.004	DEPLETED	0.002	DEPLETED	0.006	DEPLETED	0.002	DEPLETED	0.002	DEPLETED	0.024	DEPLETED	0.012	DEPLETED	0.012	DEPLETED	0.002	DEPLETED	0.004	DEPLETED	0.016	DEPLETED	0.016	DEPLETED	0.004	DEPLETED	0.002	DEPLETED	0.002
LTR	ERV1	MER34C2	0.002	DEPLETED	0.002	DEPLETED	0.002	DEPLETED	0.002	DEPLETED	0.002	DEPLETED	0.002	DEPLETED	0.002	DEPLETED	0.002	DEPLETED	0.002	DEPLETED	0.002	DEPLETED	0.002	DEPLETED	0.002	DEPLETED	0.002	DEPLETED	0.002	DEPLETED	0.002	DEPLETED	0.002	DEPLETED	0.002	DEPLETED	0.002	DEPLETED	0.002	DEPLETED	0.002	DEPLETED	0.06	DEPLETED	0.002	DEPLETED	0.002	DEPLETED	0.002
LTR	ERV1	MER34C_	0.002	DEPLETED	0.002	DEPLETED	0.002	DEPLETED	0.002	DEPLETED	0.002	DEPLETED	0.002	DEPLETED	0.002	DEPLETED	0.002	DEPLETED	0.002	DEPLETED	0.002	DEPLETED	0.002	DEPLETED	0.002	DEPLETED	0.002	DEPLETED	0.002	DEPLETED	0.002	DEPLETED	0.002	DEPLETED	0.002	DEPLETED	0.002	DEPLETED	0.002	DEPLETED	0.002	DEPLETED	0.002	DEPLETED	0.002	DEPLETED	0.002	DEPLETED	0.002
LTR	ERV1	MER34D	0.002	DEPLETED	0.002	DEPLETED	0.002	DEPLETED	0.002	DEPLETED	0.002	DEPLETED	0.002	DEPLETED	0.002	DEPLETED	0.002	DEPLETED	0.002	DEPLETED	0.002	DEPLETED	0.002	DEPLETED	0.006	DEPLETED	0.002	DEPLETED	0.002	DEPLETED	0.002	DEPLETED	0.002	DEPLETED	0.002	DEPLETED	0.002	DEPLETED	0.004	DEPLETED	0.002	DEPLETED	0.88	DEPLETED	0.002	DEPLETED	0.002	DEPLETED	0.072
LTR	ERV1	MER39	0.002	DEPLETED	0.002	DEPLETED	0.002	DEPLETED	0.002	DEPLETED	0.002	DEPLETED	0.002	DEPLETED	0.002	DEPLETED	0.002	DEPLETED	0.002	DEPLETED	0.002	DEPLETED	0.002	DEPLETED	0.002	DEPLETED	0.002	DEPLETED	0.002	DEPLETED	0.002	DEPLETED	0.002	DEPLETED	0.002	DEPLETED	0.002	DEPLETED	0.002	DEPLETED	0.002	DEPLETED	0.002	DEPLETED	0.002	DEPLETED	0.002	DEPLETED	0.002
LTR	ERV1	MER39B	0.002	DEPLETED	0.002	DEPLETED	0.002	DEPLETED	0.002	DEPLETED	0.002	DEPLETED	0.002	DEPLETED	0.002	DEPLETED	0.002	DEPLETED	0.002	DEPLETED	0.002	DEPLETED	0.002	DEPLETED	0.002	DEPLETED	0.002	DEPLETED	0.002	DEPLETED	0.002	DEPLETED	0.002	DEPLETED	0.002	DEPLETED	0.002	DEPLETED	0.002	DEPLETED	0.002	DEPLETED	0.002	DEPLETED	0.002	DEPLETED	0.002	DEPLETED	0.002
LTR	ERV1	MER41A	0.002	DEPLETED	0.002	DEPLETED	0.002	DEPLETED	0.002	DEPLETED	0.002	DEPLETED	0.002	DEPLETED	0.002	DEPLETED	0.002	DEPLETED	0.002	DEPLETED	0.002	DEPLETED	0.002	DEPLETED	0.002	DEPLETED	0.002	DEPLETED	0.002	DEPLETED	0.002	DEPLETED	0.002	DEPLETED	0.002	DEPLETED	0.002	DEPLETED	0.002	DEPLETED	0.002	DEPLETED	0.002	DEPLETED	0.002	DEPLETED	0.002	DEPLETED	0.002
LTR	ERV1	MER41B	0.002	DEPLETED	0.002	DEPLETED	0.002	DEPLETED	0.002	DEPLETED	0.002	DEPLETED	0.002	DEPLETED	0.002	DEPLETED	0.002	DEPLETED	0.002	DEPLETED	0.002	DEPLETED	0.002	DEPLETED	0.002	DEPLETED	0.002	DEPLETED	0.002	DEPLETED	0.002	DEPLETED	0.002	DEPLETED	0.002	DEPLETED	0.002	DEPLETED	0.002	DEPLETED	0.002	DEPLETED	0.002	DEPLETED	0.002	DEPLETED	0.002	DEPLETED	0.002
LTR	ERV1	MER41C	0.002	DEPLETED	0.002	DEPLETED	0.002	DEPLETED	0.002	DEPLETED	0.002	DEPLETED	0.002	DEPLETED	0.002	DEPLETED	0.002	DEPLETED	0.002	DEPLETED	0.002	DEPLETED	0.002	DEPLETED	0.002	DEPLETED	0.002	DEPLETED	0.002	DEPLETED	0.002	DEPLETED	0.002	DEPLETED	0.002	DEPLETED	0.002	DEPLETED	0.002	DEPLETED	0.002	DEPLETED	0.002	DEPLETED	0.002	DEPLETED	0.002	DEPLETED	0.002
LTR	ERV1	MER41D	0.002	DEPLETED	0.002	DEPLETED	0.002	DEPLETED	0.002	DEPLETED	0.002	DEPLETED	0.002	DEPLETED	0.002	DEPLETED	0.002	DEPLETED	0.002	DEPLETED	0.002	DEPLETED	0.002	DEPLETED	0.002	DEPLETED	0.002	DEPLETED	0.002	DEPLETED	0.002	DEPLETED	0.002	DEPLETED	0.002	DEPLETED	0.002	DEPLETED	0.002	DEPLETED	0.002	DEPLETED	0.002	DEPLETED	0.002	DEPLETED	0.002	DEPLETED	0.002
LTR	ERV1	MER41E	0.002	DEPLETED	0.002	DEPLETED	0.002	DEPLETED	0.002	DEPLETED	0.002	DEPLETED	0.002	DEPLETED	0.002	DEPLETED	0.002	DEPLETED	0.002	DEPLETED	0.002	DEPLETED	0.002	DEPLETED	0.002	DEPLETED	0.002	DEPLETED	0.002	DEPLETED	0.002	DEPLETED	0.002	DEPLETED	0.002	DEPLETED	0.002	DEPLETED	0.002	DEPLETED	0.002	DEPLETED	0.002	DEPLETED	0.002	DEPLETED	0.002	DEPLETED	0.004
LTR	ERV1	MER41G	0.002	DEPLETED	0.004	DEPLETED	0.008	DEPLETED	0.002	DEPLETED	0.002	DEPLETED	0.002	DEPLETED	0.004	DEPLETED	0.002	DEPLETED	0.002	DEPLETED	0.006	DEPLETED	0.086	DEPLETED	0.426	DEPLETED	0.054	DEPLETED	0.068	DEPLETED	0.002	DEPLETED	0.002	DEPLETED	0.002	DEPLETED	0.002	DEPLETED	0.22	DEPLETED	0.002	DEPLETED	0.372	DEPLETED	0.004	DEPLETED	0.002	DEPLETED	0.118
LTR	ERV1	MER48	0.002	DEPLETED	0.002	DEPLETED	0.346	DEPLETED	0.002	DEPLETED	0.008	DEPLETED	0.002	DEPLETED	0.004	DEPLETED	0.002	DEPLETED	0.002	DEPLETED	0.004	DEPLETED	0.002	DEPLETED	0.02	DEPLETED	0.002	DEPLETED	0.008	DEPLETED	0.018	DEPLETED	0.456	DEPLETED	0.002	DEPLETED	0.004	DEPLETED	0.484	DEPLETED	0.006	DEPLETED	0.04	DEPLETED	0.01	DEPLETED	0.182	DEPLETED	0.002
LTR	ERV1	MER49	0.002	DEPLETED	0.002	DEPLETED	0.002	DEPLETED	0.002	DEPLETED	0.002	DEPLETED	0.002	DEPLETED	0.002	DEPLETED	0.002	DEPLETED	0.002	DEPLETED	0.002	DEPLETED	0.002	DEPLETED	0.002	DEPLETED	0.002	DEPLETED	0.002	DEPLETED	0.002	DEPLETED	0.002	DEPLETED	0.002	DEPLETED	0.002	DEPLETED	0.002	DEPLETED	0.002	DEPLETED	0.002	DEPLETED	0.002	DEPLETED	0.002	DEPLETED	0.002
LTR	ERV1	MER4A	0.002	DEPLETED	0.002	DEPLETED	0.002	DEPLETED	0.002	DEPLETED	0.002	DEPLETED	0.002	DEPLETED	0.002	DEPLETED	0.002	DEPLETED	0.002	DEPLETED	0.002	DEPLETED	0.002	DEPLETED	0.002	DEPLETED	0.002	DEPLETED	0.002	DEPLETED	0.002	DEPLETED	0.002	DEPLETED	0.002	DEPLETED	0.002	DEPLETED	0.002	DEPLETED	0.002	DEPLETED	0.002	DEPLETED	0.002	DEPLETED	0.002	DEPLETED	0.002
LTR	ERV1	MER4A1	0.002	DEPLETED	0.002	DEPLETED	0.002	DEPLETED	0.002	DEPLETED	0.002	DEPLETED	0.002	DEPLETED	0.002	DEPLETED	0.002	DEPLETED	0.002	DEPLETED	0.002	DEPLETED	0.002	DEPLETED	0.002	DEPLETED	0.002	DEPLETED	0.002	DEPLETED	0.002	DEPLETED	0.002	DEPLETED	0.002	DEPLETED	0.002	DEPLETED	0.002	DEPLETED	0.002	DEPLETED	0.002	DEPLETED	0.002	DEPLETED	0.002	DEPLETED	0.002
LTR	ERV1	MER4A1_	0.004	DEPLETED	0.002	DEPLETED	0.002	DEPLETED	0.002	DEPLETED	0.002	DEPLETED	0.002	DEPLETED	0.002	DEPLETED	0.002	DEPLETED	0.002	DEPLETED	0.002	DEPLETED	0.002	DEPLETED	0.002	DEPLETED	0.002	DEPLETED	0.002	DEPLETED	0.002	DEPLETED	0.002	DEPLETED	0.002	DEPLETED	0.002	DEPLETED	0.018	DEPLETED	0.002	DEPLETED	0.084	DEPLETED	0.002	DEPLETED	0.002	DEPLETED	0.002
LTR	ERV1	MER4B	0.002	DEPLETED	0.002	DEPLETED	0.002	DEPLETED	0.002	DEPLETED	0.002	DEPLETED	0.002	DEPLETED	0.002	DEPLETED	0.002	DEPLETED	0.002	DEPLETED	0.002	DEPLETED	0.002	DEPLETED	0.002	DEPLETED	0.002	DEPLETED	0.002	DEPLETED	0.002	DEPLETED	0.002	DEPLETED	0.002	DEPLETED	0.002	DEPLETED	0.002	DEPLETED	0.002	DEPLETED	0.002	DEPLETED	0.002	DEPLETED	0.002	DEPLETED	0.002
LTR	ERV1	MER4C	0.002	DEPLETED	0.002	DEPLETED	0.002	DEPLETED	0.002	DEPLETED	0.002	DEPLETED	0.002	DEPLETED	0.002	DEPLETED	0.002	DEPLETED	0.002	DEPLETED	0.002	DEPLETED	0.002	DEPLETED	0.002	DEPLETED	0.002	DEPLETED	0.002	DEPLETED	0.002	DEPLETED	0.002	DEPLETED	0.002	DEPLETED	0.002	DEPLETED	0.002	DEPLETED	0.002	DEPLETED	0.024	ENRICHED	0.002	DEPLETED	0.002	DEPLETED	0.002
LTR	ERV1	MER4CL34	0.002	DEPLETED	0.002	DEPLETED	0.002	DEPLETED	0.002	DEPLETED	0.002	DEPLETED	0.002	DEPLETED	0.002	DEPLETED	0.002	DEPLETED	0.002	DEPLETED	0.002	DEPLETED	0.002	DEPLETED	0.002	DEPLETED	0.002	DEPLETED	0.002	DEPLETED	0.002	DEPLETED	0.002	DEPLETED	0.002	DEPLETED	0.002	DEPLETED	0.002	DEPLETED	0.002	DEPLETED	0.002	DEPLETED	0.002	DEPLETED	0.002	DEPLETED	0.002
LTR	ERV1	MER4D	0.002	DEPLETED	0.002	DEPLETED	0.002	DEPLETED	0.002	DEPLETED	0.002	DEPLETED	0.002	DEPLETED	0.002	DEPLETED	0.002	DEPLETED	0.002	DEPLETED	0.002	DEPLETED	0.002	DEPLETED	0.002	DEPLETED	0.002	DEPLETED	0.002	DEPLETED	0.002	DEPLETED	0.002	DEPLETED	0.002	DEPLETED	0.002	DEPLETED	0.002	DEPLETED	0.002	DEPLETED	0.002	DEPLETED	0.002	DEPLETED	0.002	DEPLETED	0.002
LTR	ERV1	MER4D0	0.002	DEPLETED	0.002	DEPLETED	0.002	DEPLETED	0.002	DEPLETED	0.002	DEPLETED	0.002	DEPLETED	0.002	DEPLETED	0.002	DEPLETED	0.002	DEPLETED	0.002	DEPLETED	0.002	DEPLETED	0.002	DEPLETED	0.002	DEPLETED	0.002	DEPLETED	0.002	DEPLETED	0.002	DEPLETED	0.002	DEPLETED	0.002	DEPLETED	0.002	DEPLETED	0.002	DEPLETED	0.002	DEPLETED	0.002	DEPLETED	0.002	DEPLETED	0.002
LTR	ERV1	MER4D1	0.002	DEPLETED	0.002	DEPLETED	0.002	DEPLETED	0.002	DEPLETED	0.002	DEPLETED	0.002	DEPLETED	0.002	DEPLETED	0.002	DEPLETED	0.002	DEPLETED	0.002	DEPLETED	0.002	DEPLETED	0.002	DEPLETED	0.002	DEPLETED	0.002	DEPLETED	0.002	DEPLETED	0.002	DEPLETED	0.002	DEPLETED	0.002	DEPLETED	0.002	DEPLETED	0.002	DEPLETED	0.002	DEPLETED	0.002	DEPLETED	0.002	DEPLETED	0.002
LTR	ERV1	MER4E	0.002	DEPLETED	0.002	DEPLETED	0.002	DEPLETED	0.002	DEPLETED	0.002	DEPLETED	0.002	DEPLETED	0.002	DEPLETED	0.002	DEPLETED	0.002	DEPLETED	0.002	DEPLETED	0.002	DEPLETED	0.002	DEPLETED	0.002	DEPLETED	0.002	DEPLETED	0.002	DEPLETED	0.002	DEPLETED	0.002	DEPLETED	0.002	DEPLETED	0.002	DEPLETED	0.002	DEPLETED	0.002	DEPLETED	0.002	DEPLETED	0.002	DEPLETED	0.002
LTR	ERV1	MER4E1	0.002	DEPLETED	0.002	DEPLETED	0.002	DEPLETED	0.002	DEPLETED	0.002	DEPLETED	0.002	DEPLETED	0.002	DEPLETED	0.002	DEPLETED	0.002	DEPLETED	0.002	DEPLETED	0.002	DEPLETED	0.002	DEPLETED	0.002	DEPLETED	0.002	DEPLETED	0.002	DEPLETED	0.002	DEPLETED	0.002	DEPLETED	0.002	DEPLETED	0.002	DEPLETED	0.002	DEPLETED	0.002	DEPLETED	0.002	DEPLETED	0.002	DEPLETED	0.002
LTR	ERV1	MER50	0.002	DEPLETED	0.002	DEPLETED	0.002	DEPLETED	0.002	DEPLETED	0.002	DEPLETED	0.002	DEPLETED	0.002	DEPLETED	0.002	DEPLETED	0.002	DEPLETED	0.002	DEPLETED	0.002	DEPLETED	0.002	DEPLETED	0.002	DEPLETED	0.002	DEPLETED	0.002	DEPLETED	0.002	DEPLETED	0.002	DEPLETED	0.002	DEPLETED	0.002	DEPLETED	0.002	DEPLETED	0.002	DEPLETED	0.002	DEPLETED	0.002	DEPLETED	0.002
LTR	ERV1	MER50B	0.002	DEPLETED	0.002	DEPLETED	0.002	DEPLETED	0.002	DEPLETED	0.002	DEPLETED	0.002	DEPLETED	0.002	DEPLETED	0.002	DEPLETED	0.002	DEPLETED	0.002	DEPLETED	0.002	DEPLETED	0.002	DEPLETED	0.002	DEPLETED	0.002	DEPLETED	0.002	DEPLETED	0.002	DEPLETED	0.002	DEPLETED	0.002	DEPLETED	0.002	DEPLETED	0.002	DEPLETED	0.002	DEPLETED	0.002	DEPLETED	0.002	DEPLETED	0.002
LTR	ERV1	MER50C	0.036	DEPLETED	0.308	DEPLETED	0.97	DEPLETED	0.008	DEPLETED	0.022	DEPLETED	0.054	DEPLETED	0.028	DEPLETED	0.048	DEPLETED	0.072	DEPLETED	0.17	DEPLETED	0.008	DEPLETED	0.878	DEPLETED	0.55	DEPLETED	0.646	DEPLETED	0.74	ENRICHED	0.168	DEPLETED	0.042	DEPLETED	0.652	DEPLETED	0.35	DEPLETED	0.252	DEPLETED	0.998	ENRICHED	0.786	DEPLETED	0.102	DEPLETED	0.13
LTR	ERV1	MER51A	0.002	DEPLETED	0.002	DEPLETED	0.702	DEPLETED	0.016	DEPLETED	0.156	ENRICHED	0.018	DEPLETED	0.086	DEPLETED	0.042	DEPLETED	0.33	DEPLETED	0.048	DEPLETED	0.004	DEPLETED	0.156	DEPLETED	0.092	DEPLETED	0.002	DEPLETED	0.002	DEPLETED	0.002	DEPLETED	0.284	DEPLETED	0.002	DEPLETED	0.094	DEPLETED	0.002	DEPLETED	0.116	ENRICHED	0.07	DEPLETED	0.002	DEPLETED	0.638
LTR	ERV1	MER51B	0.002	DEPLETED	0.002	DEPLETED	0.002	DEPLETED	0.002	DEPLETED	0.002	DEPLETED	0.002	DEPLETED	0.002	DEPLETED	0.002	DEPLETED	0.002	DEPLETED	0.002	DEPLETED	0.002	DEPLETED	0.002	DEPLETED	0.002	DEPLETED	0.002	DEPLETED	0.002	DEPLETED	0.002	DEPLETED	0.002	DEPLETED	0.002	DEPLETED	0.004	DEPLETED	0.002	DEPLETED	0.004	DEPLETED	0.002	DEPLETED	0.002	DEPLETED	0.006
LTR	ERV1	MER51C	0.006	DEPLETED	0.006	DEPLETED	0.066	DEPLETED	0.002	DEPLETED	0.018	DEPLETED	0.096	DEPLETED	0.08	DEPLETED	0.026	DEPLETED	0.01	DEPLETED	0.02	DEPLETED	0.126	DEPLETED	0.078	DEPLETED	0.084	DEPLETED	0.006	DEPLETED	0.172	DEPLETED	0.116	DEPLETED	0.122	DEPLETED	0.002	DEPLETED	0.128	DEPLETED	0.012	DEPLETED	0.59	DEPLETED	0.036	DEPLETED	0.732	DEPLETED	0.012
LTR	ERV1	MER51D	0.002	DEPLETED	0.006	DEPLETED	0.022	DEPLETED	0.002	DEPLETED	0.376	DEPLETED	0.002	DEPLETED	0.008	DEPLETED	0.002	DEPLETED	0.002	DEPLETED	0.002	DEPLETED	0.002	DEPLETED	0.06	DEPLETED	0.002	DEPLETED	0.002	DEPLETED	0.002	DEPLETED	0.002	DEPLETED	0.002	DEPLETED	0.002	DEPLETED	0.09	DEPLETED	0.004	DEPLETED	0.004	DEPLETED	0.002	DEPLETED	0.002	DEPLETED	0.034
LTR	ERV1	MER51E	0.002	DEPLETED	0.006	DEPLETED	0.006	DEPLETED	0.002	DEPLETED	0.006	DEPLETED	0.028	DEPLETED	0.018	DEPLETED	0.22	DEPLETED	0.016	DEPLETED	0.018	DEPLETED	0.002	DEPLETED	0.01	DEPLETED	0.002	DEPLETED	0.078	DEPLETED	0.024	DEPLETED	0.004	DEPLETED	0.002	DEPLETED	0.328	DEPLETED	0.37	DEPLETED	0.008	DEPLETED	0.094	DEPLETED	0.002	DEPLETED	0.002	DEPLETED	0.016
LTR	ERV1	MER52A	0.002	DEPLETED	0.002	DEPLETED	0.002	DEPLETED	0.002	DEPLETED	0.002	DEPLETED	0.002	DEPLETED	0.002	DEPLETED	0.002	DEPLETED	0.002	DEPLETED	0.002	DEPLETED	0.002	DEPLETED	0.016	DEPLETED	0.002	DEPLETED	0.574	ENRICHED	0.002	DEPLETED	0.002	DEPLETED	0.002	DEPLETED	0.04	ENRICHED	0.004	DEPLETED	0.002	DEPLETED	0.002	DEPLETED	0.002	DEPLETED	0.392	ENRICHED	0.002
LTR	ERV1	MER52C	0.002	DEPLETED	0.002	DEPLETED	0.002	DEPLETED	0.002	DEPLETED	0.002	DEPLETED	0.002	DEPLETED	0.002	DEPLETED	0.002	DEPLETED	0.002	DEPLETED	0.002	DEPLETED	0.002	DEPLETED	0.012	DEPLETED	0.002	DEPLETED	0.144	DEPLETED	0.002	DEPLETED	0.002	DEPLETED	0.002	DEPLETED	0.002	DEPLETED	0.346	DEPLETED	0.002	DEPLETED	0.002	DEPLETED	0.002	DEPLETED	0.092	DEPLETED	0.002
LTR	ERV1	MER52D	0.002	DEPLETED	0.002	DEPLETED	0.002	DEPLETED	0.002	DEPLETED	0.002	DEPLETED	0.002	DEPLETED	0.002	DEPLETED	0.002	DEPLETED	0.002	DEPLETED	0.002	DEPLETED	0.002	DEPLETED	0.014	DEPLETED	0.002	DEPLETED	0.422	DEPLETED	0.002	DEPLETED	0.002	DEPLETED	0.002	DEPLETED	0.152	DEPLETED	0.002	DEPLETED	0.002	DEPLETED	0.002	DEPLETED	0.002	DEPLETED	0.204	DEPLETED	0.002
LTR	ERV1	MER57A1	0.002	DEPLETED	0.002	DEPLETED	0.002	DEPLETED	0.002	DEPLETED	0.002	DEPLETED	0.002	DEPLETED	0.002	DEPLETED	0.002	DEPLETED	0.002	DEPLETED	0.002	DEPLETED	0.002	DEPLETED	0.002	DEPLETED	0.002	DEPLETED	0.002	DEPLETED	0.002	DEPLETED	0.002	DEPLETED	0.002	DEPLETED	0.002	DEPLETED	0.002	DEPLETED	0.002	DEPLETED	0.002	DEPLETED	0.002	DEPLETED	0.002	DEPLETED	0.002
LTR	ERV1	MER57B1	0.002	DEPLETED	0.002	DEPLETED	0.002	DEPLETED	0.002	DEPLETED	0.002	DEPLETED	0.002	DEPLETED	0.002	DEPLETED	0.002	DEPLETED	0.002	DEPLETED	0.002	DEPLETED	0.002	DEPLETED	0.002	DEPLETED	0.002	DEPLETED	0.002	DEPLETED	0.002	DEPLETED	0.002	DEPLETED	0.002	DEPLETED	0.002	DEPLETED	0.002	DEPLETED	0.002	DEPLETED	0.002	DEPLETED	0.002	DEPLETED	0.002	DEPLETED	0.002
LTR	ERV1	MER57B2	0.002	DEPLETED	0.002	DEPLETED	0.002	DEPLETED	0.002	DEPLETED	0.002	DEPLETED	0.002	DEPLETED	0.002	DEPLETED	0.002	DEPLETED	0.002	DEPLETED	0.002	DEPLETED	0.002	DEPLETED	0.002	DEPLETED	0.002	DEPLETED	0.002	DEPLETED	0.002	DEPLETED	0.002	DEPLETED	0.002	DEPLETED	0.002	DEPLETED	0.002	DEPLETED	0.002	DEPLETED	0.148	DEPLETED	0.002	DEPLETED	0.002	DEPLETED	0.312
LTR	ERV1	MER57C1	0.006	DEPLETED	0.014	DEPLETED	0.002	DEPLETED	0.002	DEPLETED	0.668	DEPLETED	0.004	DEPLETED	0.002	DEPLETED	0.004	DEPLETED	0.004	DEPLETED	0.002	DEPLETED	0.002	DEPLETED	0.034	DEPLETED	0.046	DEPLETED	0.002	DEPLETED	0.002	DEPLETED	0.002	DEPLETED	0.002	DEPLETED	0.002	DEPLETED	0.018	DEPLETED	0.024	DEPLETED	0.328	DEPLETED	0.002	DEPLETED	0.002	DEPLETED	0.054
LTR	ERV1	MER57C2	0.002	DEPLETED	0.002	DEPLETED	0.002	DEPLETED	0.002	DEPLETED	0.002	DEPLETED	0.002	DEPLETED	0.002	DEPLETED	0.002	DEPLETED	0.002	DEPLETED	0.002	DEPLETED	0.002	DEPLETED	0.002	DEPLETED	0.002	DEPLETED	0.002	DEPLETED	0.002	DEPLETED	0.002	DEPLETED	0.002	DEPLETED	0.002	DEPLETED	0.002	DEPLETED	0.002	DEPLETED	0.002	DEPLETED	0.002	DEPLETED	0.002	DEPLETED	0.002
LTR	ERV1	MER57D	0.002	DEPLETED	0.002	DEPLETED	0.002	DEPLETED	0.002	DEPLETED	0.002	DEPLETED	0.002	DEPLETED	0.002	DEPLETED	0.002	DEPLETED	0.002	DEPLETED	0.002	DEPLETED	0.002	DEPLETED	0.002	DEPLETED	0.002	DEPLETED	0.002	DEPLETED	0.002	DEPLETED	0.002	DEPLETED	0.002	DEPLETED	0.002	DEPLETED	0.002	DEPLETED	0.002	DEPLETED	0.002	DEPLETED	0.002	DEPLETED	0.002	DEPLETED	0.002
LTR	ERV1	MER57E1	0.002	DEPLETED	0.002	DEPLETED	0.002	DEPLETED	0.002	DEPLETED	0.002	DEPLETED	0.002	DEPLETED	0.002	DEPLETED	0.002	DEPLETED	0.002	DEPLETED	0.002	DEPLETED	0.002	DEPLETED	0.002	DEPLETED	0.002	DEPLETED	0.002	DEPLETED	0.002	DEPLETED	0.002	DEPLETED	0.002	DEPLETED	0.002	DEPLETED	0.002	DEPLETED	0.002	DEPLETED	0.004	DEPLETED	0.002	DEPLETED	0.002	DEPLETED	0.026
LTR	ERV1	MER57E2	0.004	DEPLETED	0.002	DEPLETED	0.236	DEPLETED	0.002	DEPLETED	0.004	DEPLETED	0.02	DEPLETED	0.004	DEPLETED	0.002	DEPLETED	0.006	DEPLETED	0.016	DEPLETED	0.008	DEPLETED	0.01	DEPLETED	0.176	DEPLETED	0.004	DEPLETED	0.008	DEPLETED	0.002	DEPLETED	0.032	DEPLETED	0.002	DEPLETED	0.168	DEPLETED	0.008	DEPLETED	0.066	DEPLETED	0.002	DEPLETED	0.002	DEPLETED	0.018
LTR	ERV1	MER57E3	0.002	ENRICHED	0.002	ENRICHED	0.002	ENRICHED	0.002	ENRICHED	0.018	ENRICHED	0.002	ENRICHED	0.01	ENRICHED	0.002	ENRICHED	0.002	ENRICHED	0.002	ENRICHED	0.002	ENRICHED	0.008	ENRICHED	0.002	ENRICHED	0.014	ENRICHED	0.002	ENRICHED	0.116	ENRICHED	0.002	ENRICHED	0.028	ENRICHED	0.036	ENRICHED	0.002	ENRICHED	0.002	ENRICHED	0.002	ENRICHED	0.32	ENRICHED	0.856
LTR	ERV1	MER57F	0.002	DEPLETED	0.002	DEPLETED	0.002	DEPLETED	0.002	DEPLETED	0.002	DEPLETED	0.002	DEPLETED	0.002	DEPLETED	0.002	DEPLETED	0.002	DEPLETED	0.002	DEPLETED	0.002	DEPLETED	0.002	DEPLETED	0.002	DEPLETED	0.002	DEPLETED	0.002	DEPLETED	0.002	DEPLETED	0.002	DEPLETED	0.002	DEPLETED	0.002	DEPLETED	0.002	DEPLETED	0.002	DEPLETED	0.002	DEPLETED	0.002	DEPLETED	0.002
LTR	ERV1	MER61A	0.002	DEPLETED	0.002	DEPLETED	0.002	DEPLETED	0.002	DEPLETED	0.002	DEPLETED	0.002	DEPLETED	0.002	DEPLETED	0.002	DEPLETED	0.002	DEPLETED	0.002	DEPLETED	0.002	DEPLETED	0.002	DEPLETED	0.002	DEPLETED	0.002	DEPLETED	0.002	DEPLETED	0.002	DEPLETED	0.002	DEPLETED	0.002	DEPLETED	0.002	DEPLETED	0.002	DEPLETED	0.002	DEPLETED	0.002	DEPLETED	0.002	DEPLETED	0.002
LTR	ERV1	MER61B	0.002	DEPLETED	0.002	DEPLETED	0.006	DEPLETED	0.002	DEPLETED	0.004	DEPLETED	0.002	DEPLETED	0.002	DEPLETED	0.002	DEPLETED	0.002	DEPLETED	0.002	DEPLETED	0.002	DEPLETED	0.002	DEPLETED	0.002	DEPLETED	0.002	DEPLETED	0.002	DEPLETED	0.002	DEPLETED	0.008	DEPLETED	0.002	DEPLETED	0.006	DEPLETED	0.002	DEPLETED	0.014	DEPLETED	0.002	DEPLETED	0.002	DEPLETED	0.002
LTR	ERV1	MER61C	0.006	DEPLETED	0.002	DEPLETED	0.002	DEPLETED	0.002	DEPLETED	0.002	DEPLETED	0.002	DEPLETED	0.002	DEPLETED	0.002	DEPLETED	0.002	DEPLETED	0.002	DEPLETED	0.002	DEPLETED	0.002	DEPLETED	0.002	DEPLETED	0.002	DEPLETED	0.002	DEPLETED	0.002	DEPLETED	0.002	DEPLETED	0.002	DEPLETED	0.002	DEPLETED	0.002	DEPLETED	0.004	DEPLETED	0.002	DEPLETED	0.002	DEPLETED	0.002
LTR	ERV1	MER61D	0.02	DEPLETED	0.002	DEPLETED	0.002	DEPLETED	0.002	DEPLETED	0.002	DEPLETED	0.002	DEPLETED	0.002	DEPLETED	0.002	DEPLETED	0.002	DEPLETED	0.002	DEPLETED	0.002	DEPLETED	0.002	DEPLETED	0.002	DEPLETED	0.002	DEPLETED	0.002	DEPLETED	0.002	DEPLETED	0.002	DEPLETED	0.002	DEPLETED	0.002	DEPLETED	0.002	DEPLETED	0.002	DEPLETED	0.002	DEPLETED	0.002	DEPLETED	0.002
LTR	ERV1	MER61E	0.002	DEPLETED	0.002	DEPLETED	0.002	DEPLETED	0.002	DEPLETED	0.002	DEPLETED	0.002	DEPLETED	0.002	DEPLETED	0.002	DEPLETED	0.002	DEPLETED	0.002	DEPLETED	0.002	DEPLETED	0.002	DEPLETED	0.002	DEPLETED	0.002	DEPLETED	0.002	DEPLETED	0.002	DEPLETED	0.002	DEPLETED	0.002	DEPLETED	0.002	DEPLETED	0.002	DEPLETED	0.376	DEPLETED	0.002	DEPLETED	0.002	DEPLETED	0.002
LTR	ERV1	MER61F	0.264	DEPLETED	0.156	DEPLETED	0.02	DEPLETED	0.006	DEPLETED	0.64	DEPLETED	0.146	DEPLETED	0.42	ENRICHED	0.826	ENRICHED	0.434	ENRICHED	0.854	DEPLETED	0.08	DEPLETED	0.54	DEPLETED	0.512	DEPLETED	0.044	DEPLETED	0.062	DEPLETED	0.004	DEPLETED	0.068	DEPLETED	0.786	DEPLETED	0.502	DEPLETED	0.16	DEPLETED	0.006	ENRICHED	0.116	DEPLETED	0.002	DEPLETED	0.694
LTR	ERV1	MER65A	0.002	DEPLETED	0.002	DEPLETED	0.002	DEPLETED	0.002	DEPLETED	0.002	DEPLETED	0.002	DEPLETED	0.002	DEPLETED	0.002	DEPLETED	0.002	DEPLETED	0.002	DEPLETED	0.002	DEPLETED	0.002	DEPLETED	0.002	DEPLETED	0.002	DEPLETED	0.002	DEPLETED	0.002	DEPLETED	0.002	DEPLETED	0.002	DEPLETED	0.002	DEPLETED	0.002	DEPLETED	0.002	DEPLETED	0.002	DEPLETED	0.002	DEPLETED	0.002
LTR	ERV1	MER65B	0.002	DEPLETED	0.004	DEPLETED	0.002	DEPLETED	0.002	DEPLETED	0.004	DEPLETED	0.002	DEPLETED	0.002	DEPLETED	0.002	DEPLETED	0.002	DEPLETED	0.002	DEPLETED	0.002	DEPLETED	0.002	DEPLETED	0.002	DEPLETED	0.002	DEPLETED	0.002	DEPLETED	0.002	DEPLETED	0.002	DEPLETED	0.004	DEPLETED	0.014	DEPLETED	0.002	DEPLETED	0.002	DEPLETED	0.002	DEPLETED	0.002	DEPLETED	0.008
LTR	ERV1	MER65C	0.002	DEPLETED	0.002	DEPLETED	0.002	DEPLETED	0.002	DEPLETED	0.002	DEPLETED	0.002	DEPLETED	0.002	DEPLETED	0.002	DEPLETED	0.002	DEPLETED	0.002	DEPLETED	0.002	DEPLETED	0.002	DEPLETED	0.002	DEPLETED	0.002	DEPLETED	0.002	DEPLETED	0.002	DEPLETED	0.002	DEPLETED	0.002	DEPLETED	0.002	DEPLETED	0.002	DEPLETED	0.002	DEPLETED	0.002	DEPLETED	0.002	DEPLETED	0.002
LTR	ERV1	MER65D	0.002	DEPLETED	0.002	DEPLETED	0.002	DEPLETED	0.002	DEPLETED	0.002	DEPLETED	0.002	DEPLETED	0.002	DEPLETED	0.002	DEPLETED	0.002	DEPLETED	0.002	DEPLETED	0.002	DEPLETED	0.002	DEPLETED	0.002	DEPLETED	0.002	DEPLETED	0.002	DEPLETED	0.002	DEPLETED	0.002	DEPLETED	0.002	DEPLETED	0.002	DEPLETED	0.002	DEPLETED	0.002	DEPLETED	0.002	DEPLETED	0.002	DEPLETED	0.002
LTR	ERV1	MER66A	0.002	DEPLETED	0.002	DEPLETED	0.002	DEPLETED	0.002	DEPLETED	0.002	DEPLETED	0.002	DEPLETED	0.002	DEPLETED	0.002	DEPLETED	0.002	DEPLETED	0.002	DEPLETED	0.002	DEPLETED	0.002	DEPLETED	0.002	DEPLETED	0.002	DEPLETED	0.002	DEPLETED	0.002	DEPLETED	0.002	DEPLETED	0.002	DEPLETED	0.002	DEPLETED	0.002	DEPLETED	0.002	DEPLETED	0.002	DEPLETED	0.002	DEPLETED	0.002
LTR	ERV1	MER66B	0.002	DEPLETED	0.002	DEPLETED	0.002	DEPLETED	0.002	DEPLETED	0.002	DEPLETED	0.002	DEPLETED	0.002	DEPLETED	0.002	DEPLETED	0.002	DEPLETED	0.002	DEPLETED	0.002	DEPLETED	0.002	DEPLETED	0.002	DEPLETED	0.002	DEPLETED	0.002	DEPLETED	0.002	DEPLETED	0.002	DEPLETED	0.002	DEPLETED	0.002	DEPLETED	0.002	DEPLETED	0.002	DEPLETED	0.002	DEPLETED	0.002	DEPLETED	0.002
LTR	ERV1	MER66C	0.004	DEPLETED	0.002	DEPLETED	0.002	DEPLETED	0.002	DEPLETED	0.006	DEPLETED	0.008	DEPLETED	0.002	DEPLETED	0.002	DEPLETED	0.002	DEPLETED	0.002	DEPLETED	0.002	DEPLETED	0.002	DEPLETED	0.008	DEPLETED	0.002	DEPLETED	0.002	DEPLETED	0.002	DEPLETED	0.002	DEPLETED	0.004	DEPLETED	0.002	DEPLETED	0.002	DEPLETED	0.002	DEPLETED	0.002	DEPLETED	0.002	DEPLETED	0.018
LTR	ERV1	MER66D	0.022	DEPLETED	0.028	DEPLETED	0.086	DEPLETED	0.01	DEPLETED	0.014	DEPLETED	0.002	DEPLETED	0.096	DEPLETED	0.002	DEPLETED	0.04	DEPLETED	0.03	DEPLETED	0.02	DEPLETED	0.006	DEPLETED	0.016	DEPLETED	0.002	DEPLETED	0.002	DEPLETED	0.01	DEPLETED	0.054	DEPLETED	0.01	DEPLETED	0.228	DEPLETED	0.016	DEPLETED	0.002	DEPLETED	0.416	DEPLETED	0.002	DEPLETED	0.008
LTR	ERV1	MER67A	0.002	DEPLETED	0.002	DEPLETED	0.002	DEPLETED	0.002	DEPLETED	0.002	DEPLETED	0.002	DEPLETED	0.002	DEPLETED	0.002	DEPLETED	0.002	DEPLETED	0.002	DEPLETED	0.002	DEPLETED	0.002	DEPLETED	0.002	DEPLETED	0.002	DEPLETED	0.002	DEPLETED	0.002	DEPLETED	0.002	DEPLETED	0.002	DEPLETED	0.002	DEPLETED	0.002	DEPLETED	0.002	DEPLETED	0.002	DEPLETED	0.002	DEPLETED	0.002
LTR	ERV1	MER67B	0.002	DEPLETED	0.004	DEPLETED	0.004	DEPLETED	0.002	DEPLETED	0.002	DEPLETED	0.002	DEPLETED	0.002	DEPLETED	0.002	DEPLETED	0.004	DEPLETED	0.002	DEPLETED	0.002	DEPLETED	0.08	DEPLETED	0.002	DEPLETED	0.004	DEPLETED	0.002	DEPLETED	0.002	DEPLETED	0.002	DEPLETED	0.002	DEPLETED	0.002	DEPLETED	0.004	DEPLETED	0.272	DEPLETED	0.002	DEPLETED	0.002	DEPLETED	0.004
LTR	ERV1	MER67C	0.002	DEPLETED	0.002	DEPLETED	0.002	DEPLETED	0.002	DEPLETED	0.002	DEPLETED	0.002	DEPLETED	0.002	DEPLETED	0.002	DEPLETED	0.002	DEPLETED	0.002	DEPLETED	0.002	DEPLETED	0.002	DEPLETED	0.002	DEPLETED	0.002	DEPLETED	0.002	DEPLETED	0.002	DEPLETED	0.002	DEPLETED	0.002	DEPLETED	0.002	DEPLETED	0.002	DEPLETED	0.002	DEPLETED	0.002	DEPLETED	0.002	DEPLETED	0.002
LTR	ERV1	MER67D	0.002	DEPLETED	0.002	DEPLETED	0.002	DEPLETED	0.002	DEPLETED	0.002	DEPLETED	0.002	DEPLETED	0.002	DEPLETED	0.002	DEPLETED	0.002	DEPLETED	0.002	DEPLETED	0.002	DEPLETED	0.002	DEPLETED	0.002	DEPLETED	0.002	DEPLETED	0.002	DEPLETED	0.002	DEPLETED	0.002	DEPLETED	0.002	DEPLETED	0.002	DEPLETED	0.002	DEPLETED	0.002	DEPLETED	0.002	DEPLETED	0.002	DEPLETED	0.002
LTR	ERV1	MER72	0.002	DEPLETED	0.002	DEPLETED	0.002	DEPLETED	0.002	DEPLETED	0.002	DEPLETED	0.002	DEPLETED	0.002	DEPLETED	0.002	DEPLETED	0.002	DEPLETED	0.002	DEPLETED	0.002	DEPLETED	0.002	DEPLETED	0.002	DEPLETED	0.002	DEPLETED	0.002	DEPLETED	0.002	DEPLETED	0.002	DEPLETED	0.002	DEPLETED	0.002	DEPLETED	0.002	DEPLETED	0.002	DEPLETED	0.002	DEPLETED	0.002	DEPLETED	0.002
LTR	ERV1	MER72B	0.004	DEPLETED	0.002	DEPLETED	0.002	DEPLETED	0.002	DEPLETED	0.04	DEPLETED	0.002	DEPLETED	0.002	DEPLETED	0.002	DEPLETED	0.002	DEPLETED	0.002	DEPLETED	0.002	DEPLETED	0.002	DEPLETED	0.006	DEPLETED	0.002	DEPLETED	0.002	DEPLETED	0.002	DEPLETED	0.004	DEPLETED	0.002	DEPLETED	0.002	DEPLETED	0.002	DEPLETED	0.014	DEPLETED	0.002	DEPLETED	0.002	DEPLETED	0.02
LTR	ERV1	MER83	0.002	DEPLETED	0.002	DEPLETED	0.048	DEPLETED	0.002	DEPLETED	0.002	DEPLETED	0.002	DEPLETED	0.03	DEPLETED	0.01	DEPLETED	0.002	DEPLETED	0.002	DEPLETED	0.008	DEPLETED	0.002	DEPLETED	0.068	DEPLETED	0.006	DEPLETED	0.022	DEPLETED	0.002	DEPLETED	0.01	DEPLETED	0.002	DEPLETED	0.884	ENRICHED	0.002	DEPLETED	0.188	DEPLETED	0.06	DEPLETED	0.008	DEPLETED	0.004
LTR	ERV1	MER83B	0.006	DEPLETED	0.04	DEPLETED	0.014	DEPLETED	0.008	DEPLETED	0.002	DEPLETED	0.022	DEPLETED	0.004	DEPLETED	0.036	DEPLETED	0.024	DEPLETED	0.042	DEPLETED	0.002	DEPLETED	0.002	DEPLETED	0.002	DEPLETED	0.004	DEPLETED	0.002	DEPLETED	0.002	DEPLETED	0.004	DEPLETED	0.002	DEPLETED	0.01	DEPLETED	0.002	DEPLETED	0.114	DEPLETED	0.004	DEPLETED	0.1	DEPLETED	0.132
LTR	ERV1	MER83C	0.002	DEPLETED	0.002	DEPLETED	0.002	DEPLETED	0.002	DEPLETED	0.002	DEPLETED	0.002	DEPLETED	0.002	DEPLETED	0.002	DEPLETED	0.002	DEPLETED	0.002	DEPLETED	0.002	DEPLETED	0.002	DEPLETED	0.002	DEPLETED	0.002	DEPLETED	0.002	DEPLETED	0.002	DEPLETED	0.002	DEPLETED	0.002	DEPLETED	0.002	DEPLETED	0.002	DEPLETED	0.002	DEPLETED	0.002	DEPLETED	0.006	DEPLETED	0.002
LTR	ERV1	MER84	0.002	DEPLETED	0.002	DEPLETED	0.002	DEPLETED	0.002	DEPLETED	0.002	DEPLETED	0.002	DEPLETED	0.002	DEPLETED	0.002	DEPLETED	0.002	DEPLETED	0.002	DEPLETED	0.002	DEPLETED	0.02	DEPLETED	0.002	DEPLETED	0.002	DEPLETED	0.002	DEPLETED	0.002	DEPLETED	0.002	DEPLETED	0.002	DEPLETED	0.002	DEPLETED	0.002	DEPLETED	0.002	DEPLETED	0.002	DEPLETED	0.002	DEPLETED	0.002
LTR	ERV1	MER87	0.002	DEPLETED	0.002	DEPLETED	0.002	DEPLETED	0.002	DEPLETED	0.002	DEPLETED	0.002	DEPLETED	0.002	DEPLETED	0.002	DEPLETED	0.002	DEPLETED	0.002	DEPLETED	0.002	DEPLETED	0.002	DEPLETED	0.002	DEPLETED	0.002	DEPLETED	0.002	DEPLETED	0.002	DEPLETED	0.002	DEPLETED	0.002	DEPLETED	0.008	DEPLETED	0.002	DEPLETED	0.004	DEPLETED	0.002	DEPLETED	0.002	DEPLETED	0.002
LTR	ERV1	MER87B	0.002	DEPLETED	0.002	DEPLETED	0.002	DEPLETED	0.002	DEPLETED	0.148	DEPLETED	0.002	DEPLETED	0.002	DEPLETED	0.002	DEPLETED	0.002	DEPLETED	0.002	DEPLETED	0.002	DEPLETED	0.002	DEPLETED	0.028	DEPLETED	0.002	DEPLETED	0.002	DEPLETED	0.002	DEPLETED	0.696	ENRICHED	0.002	DEPLETED	0.036	DEPLETED	0.002	DEPLETED	0.002	DEPLETED	0.004	DEPLETED	0.002	DEPLETED	0.002
LTR	ERV1	MER89	0.002	DEPLETED	0.002	DEPLETED	0.002	DEPLETED	0.002	DEPLETED	0.002	DEPLETED	0.002	DEPLETED	0.002	DEPLETED	0.002	DEPLETED	0.002	DEPLETED	0.002	DEPLETED	0.002	DEPLETED	0.002	DEPLETED	0.002	DEPLETED	0.002	DEPLETED	0.002	DEPLETED	0.002	DEPLETED	0.002	DEPLETED	0.002	DEPLETED	0.002	DEPLETED	0.002	DEPLETED	0.002	DEPLETED	0.002	DEPLETED	0.002	DEPLETED	0.002
LTR	ERV1	MER90	0.002	DEPLETED	0.002	DEPLETED	0.002	DEPLETED	0.002	DEPLETED	0.002	DEPLETED	0.002	DEPLETED	0.002	DEPLETED	0.002	DEPLETED	0.002	DEPLETED	0.002	DEPLETED	0.002	DEPLETED	0.002	DEPLETED	0.002	DEPLETED	0.002	DEPLETED	0.002	DEPLETED	0.002	DEPLETED	0.002	DEPLETED	0.002	DEPLETED	0.002	DEPLETED	0.002	DEPLETED	0.002	DEPLETED	0.002	DEPLETED	0.002	DEPLETED	0.004
LTR	ERV1	MER90a	0.002	DEPLETED	0.002	DEPLETED	0.002	DEPLETED	0.002	DEPLETED	0.002	DEPLETED	0.002	DEPLETED	0.002	DEPLETED	0.002	DEPLETED	0.002	DEPLETED	0.002	DEPLETED	0.002	DEPLETED	0.002	DEPLETED	0.002	DEPLETED	0.002	DEPLETED	0.002	DEPLETED	0.002	DEPLETED	0.002	DEPLETED	0.002	DEPLETED	0.002	DEPLETED	0.002	DEPLETED	0.002	DEPLETED	0.002	DEPLETED	0.002	DEPLETED	0.002
LTR	ERV1	MER92A	0.002	DEPLETED	0.008	DEPLETED	0.002	DEPLETED	0.002	DEPLETED	0.002	DEPLETED	0.002	DEPLETED	0.002	DEPLETED	0.002	DEPLETED	0.002	DEPLETED	0.002	DEPLETED	0.002	DEPLETED	0.004	DEPLETED	0.002	DEPLETED	0.006	DEPLETED	0.002	DEPLETED	0.002	DEPLETED	0.002	DEPLETED	0.002	DEPLETED	0.002	DEPLETED	0.002	DEPLETED	0.046	DEPLETED	0.004	DEPLETED	0.002	DEPLETED	0.002
LTR	ERV1	MER92B	0.002	DEPLETED	0.002	DEPLETED	0.002	DEPLETED	0.002	DEPLETED	0.002	DEPLETED	0.002	DEPLETED	0.002	DEPLETED	0.002	DEPLETED	0.002	DEPLETED	0.002	DEPLETED	0.002	DEPLETED	0.002	DEPLETED	0.002	DEPLETED	0.002	DEPLETED	0.002	DEPLETED	0.002	DEPLETED	0.002	DEPLETED	0.002	DEPLETED	0.002	DEPLETED	0.002	DEPLETED	0.002	DEPLETED	0.002	DEPLETED	0.002	DEPLETED	0.002
LTR	ERV1	MER92C	0.002	DEPLETED	0.002	DEPLETED	0.002	DEPLETED	0.002	DEPLETED	0.44	DEPLETED	0.004	DEPLETED	0.002	DEPLETED	0.002	DEPLETED	0.002	DEPLETED	0.002	DEPLETED	0.002	DEPLETED	0.008	DEPLETED	0.002	DEPLETED	0.002	DEPLETED	0.002	DEPLETED	0.002	DEPLETED	0.002	DEPLETED	0.002	DEPLETED	0.054	DEPLETED	0.006	DEPLETED	0.052	DEPLETED	0.002	DEPLETED	0.002	DEPLETED	0.374
LTR	ERV1	MER92D	0.002	DEPLETED	0.002	DEPLETED	0.002	DEPLETED	0.002	DEPLETED	0.002	DEPLETED	0.002	DEPLETED	0.002	DEPLETED	0.002	DEPLETED	0.002	DEPLETED	0.002	DEPLETED	0.002	DEPLETED	0.002	DEPLETED	0.002	DEPLETED	0.002	DEPLETED	0.002	DEPLETED	0.002	DEPLETED	0.002	DEPLETED	0.002	DEPLETED	0.002	DEPLETED	0.002	DEPLETED	0.002	DEPLETED	0.002	DEPLETED	0.002	DEPLETED	0.002
LTR	ERV1	MER95	0.002	DEPLETED	0.002	DEPLETED	0.002	DEPLETED	0.002	DEPLETED	0.012	DEPLETED	0.002	DEPLETED	0.002	DEPLETED	0.002	DEPLETED	0.002	DEPLETED	0.008	DEPLETED	0.002	DEPLETED	0.002	DEPLETED	0.004	DEPLETED	0.002	DEPLETED	0.002	DEPLETED	0.002	DEPLETED	0.004	DEPLETED	0.002	DEPLETED	0.002	DEPLETED	0.002	DEPLETED	0.062	DEPLETED	0.004	DEPLETED	0.002	DEPLETED	0.092
LTR	ERV1	PABL_A	0.002	DEPLETED	0.002	DEPLETED	0.002	DEPLETED	0.002	DEPLETED	0.002	DEPLETED	0.002	DEPLETED	0.002	DEPLETED	0.002	DEPLETED	0.002	DEPLETED	0.002	DEPLETED	0.002	DEPLETED	0.002	DEPLETED	0.002	DEPLETED	0.002	DEPLETED	0.002	DEPLETED	0.002	DEPLETED	0.002	DEPLETED	0.002	DEPLETED	0.002	DEPLETED	0.002	DEPLETED	0.142	DEPLETED	0.002	DEPLETED	0.002	DEPLETED	0.002
LTR	ERV1	PABL_B	0.002	DEPLETED	0.002	DEPLETED	0.002	DEPLETED	0.002	DEPLETED	0.002	DEPLETED	0.002	DEPLETED	0.002	DEPLETED	0.002	DEPLETED	0.002	DEPLETED	0.002	DEPLETED	0.002	DEPLETED	0.002	DEPLETED	0.002	DEPLETED	0.002	DEPLETED	0.002	DEPLETED	0.002	DEPLETED	0.002	DEPLETED	0.002	DEPLETED	0.002	DEPLETED	0.002	DEPLETED	0.008	DEPLETED	0.002	DEPLETED	0.002	DEPLETED	0.002
LTR	ERV1	PRIMA4_LTR	0.002	DEPLETED	0.002	DEPLETED	0.002	DEPLETED	0.002	DEPLETED	0.002	DEPLETED	0.002	DEPLETED	0.002	DEPLETED	0.002	DEPLETED	0.002	DEPLETED	0.002	DEPLETED	0.002	DEPLETED	0.002	DEPLETED	0.002	DEPLETED	0.002	DEPLETED	0.002	DEPLETED	0.002	DEPLETED	0.002	DEPLETED	0.002	DEPLETED	0.01	DEPLETED	0.002	DEPLETED	0.002	DEPLETED	0.002	DEPLETED	0.002	DEPLETED	0.002
LTR	ERV1	PrimLTR79	0.43	DEPLETED	0.396	DEPLETED	0.01	DEPLETED	0.048	DEPLETED	0.112	DEPLETED	0.004	DEPLETED	0.004	DEPLETED	0.022	DEPLETED	0.016	DEPLETED	0.012	DEPLETED	0.026	DEPLETED	0.324	DEPLETED	0.022	DEPLETED	0.004	DEPLETED	0.002	DEPLETED	0.026	DEPLETED	0.036	DEPLETED	0.06	DEPLETED	0.336	DEPLETED	0.028	DEPLETED	0.234	DEPLETED	0.024	DEPLETED	0.068	DEPLETED	0.436
LTR	ERV1	tot	0.002	DEPLETED	0.002	DEPLETED	0.002	DEPLETED	0.002	DEPLETED	0.002	DEPLETED	0.002	DEPLETED	0.002	DEPLETED	0.002	DEPLETED	0.002	DEPLETED	0.002	DEPLETED	0.002	DEPLETED	0.002	DEPLETED	0.002	DEPLETED	0.002	DEPLETED	0.002	DEPLETED	0.002	DEPLETED	0.002	DEPLETED	0.002	DEPLETED	0.002	DEPLETED	0.002	DEPLETED	0.002	DEPLETED	0.002	DEPLETED	0.002	DEPLETED	0.002
LTR	ERV1--int	ERV24B_Prim-int	0.002	DEPLETED	0.002	DEPLETED	0.002	DEPLETED	0.002	DEPLETED	0.002	DEPLETED	0.002	DEPLETED	0.002	DEPLETED	0.002	DEPLETED	0.002	DEPLETED	0.002	DEPLETED	0.002	DEPLETED	0.002	DEPLETED	0.002	DEPLETED	0.002	DEPLETED	0.002	DEPLETED	0.002	DEPLETED	0.002	DEPLETED	0.002	DEPLETED	0.002	DEPLETED	0.002	DEPLETED	0.002	DEPLETED	0.002	DEPLETED	0.002	DEPLETED	0.002
LTR	ERV1--int	ERV24_Prim-int	0.002	DEPLETED	0.002	DEPLETED	0.002	DEPLETED	0.002	DEPLETED	0.002	DEPLETED	0.002	DEPLETED	0.002	DEPLETED	0.002	DEPLETED	0.002	DEPLETED	0.002	DEPLETED	0.002	DEPLETED	0.002	DEPLETED	0.002	DEPLETED	0.002	DEPLETED	0.002	DEPLETED	0.002	DEPLETED	0.002	DEPLETED	0.002	DEPLETED	0.002	DEPLETED	0.002	DEPLETED	0.002	DEPLETED	0.002	DEPLETED	0.002	DEPLETED	0.002
LTR	ERV1--int	HERV-Fc1-int	0.002	DEPLETED	0.002	DEPLETED	0.002	DEPLETED	0.002	DEPLETED	0.002	DEPLETED	0.002	DEPLETED	0.002	DEPLETED	0.002	DEPLETED	0.002	DEPLETED	0.002	DEPLETED	0.002	DEPLETED	0.002	DEPLETED	0.414	DEPLETED	0.002	DEPLETED	0.396	DEPLETED	0.002	DEPLETED	0.002	DEPLETED	0.656	DEPLETED	0.002	DEPLETED	0.002	DEPLETED	0.002	DEPLETED	0.002	DEPLETED	0.002	DEPLETED	0.002
LTR	ERV1--int	HERV-Fc2-int	0.002	DEPLETED	0.002	DEPLETED	0.002	DEPLETED	0.002	DEPLETED	0.002	DEPLETED	0.002	DEPLETED	0.002	DEPLETED	0.002	DEPLETED	0.002	DEPLETED	0.002	DEPLETED	0.002	DEPLETED	0.002	DEPLETED	0.002	DEPLETED	0.002	DEPLETED	0.002	DEPLETED	0.002	DEPLETED	0.002	DEPLETED	0.002	DEPLETED	0.002	DEPLETED	0.002	DEPLETED	0.002	DEPLETED	0.002	DEPLETED	0.002	DEPLETED	0.002
LTR	ERV1--int	HERV15-int	0.046	ENRICHED	0.008	ENRICHED	0.018	ENRICHED	0.274	ENRICHED	0.002	ENRICHED	0.768	ENRICHED	0.378	DEPLETED	0.69	DEPLETED	0.514	ENRICHED	0.51	DEPLETED	0.2	DEPLETED	0.054	ENRICHED	0.224	ENRICHED	0.418	ENRICHED	0.616	ENRICHED	0.5	ENRICHED	0.002	ENRICHED	0.022	ENRICHED	0.24	ENRICHED	0.384	ENRICHED	0.002	ENRICHED	0.022	ENRICHED	0.456	ENRICHED	0.59
LTR	ERV1--int	HERV17-int	0.002	DEPLETED	0.002	DEPLETED	0.002	DEPLETED	0.002	DEPLETED	0.002	DEPLETED	0.002	DEPLETED	0.002	DEPLETED	0.002	DEPLETED	0.002	DEPLETED	0.002	DEPLETED	0.002	DEPLETED	0.002	DEPLETED	0.002	DEPLETED	0.002	DEPLETED	0.002	DEPLETED	0.002	DEPLETED	0.002	DEPLETED	0.002	DEPLETED	0.002	DEPLETED	0.002	DEPLETED	0.002	DEPLETED	0.002	DEPLETED	0.002	DEPLETED	0.002
LTR	ERV1--int	HERV1_I-int	0.242	DEPLETED	0.266	DEPLETED	0.186	DEPLETED	0.036	DEPLETED	0.412	DEPLETED	0.016	DEPLETED	0.002	DEPLETED	0.064	DEPLETED	0.542	DEPLETED	0.008	DEPLETED	0.002	DEPLETED	0.02	DEPLETED	0.002	DEPLETED	0.714	ENRICHED	0.776	DEPLETED	0.124	DEPLETED	0.05	DEPLETED	0.35	ENRICHED	0.158	DEPLETED	0.09	DEPLETED	0.498	ENRICHED	0.002	DEPLETED	0.614	DEPLETED	0.886
LTR	ERV1--int	HERV3-int	0.576	DEPLETED	0.024	DEPLETED	0.828	ENRICHED	0.002	DEPLETED	0.266	DEPLETED	0.002	DEPLETED	0.068	DEPLETED	0.008	DEPLETED	0.036	DEPLETED	0.008	DEPLETED	0.022	DEPLETED	0.688	ENRICHED	0.208	ENRICHED	0.43	DEPLETED	0.02	DEPLETED	0.016	DEPLETED	0.002	ENRICHED	0.068	ENRICHED	0.728	ENRICHED	0.03	DEPLETED	0.002	ENRICHED	0.814	ENRICHED	0.002	DEPLETED	0.212
LTR	ERV1--int	HERV30-int	0.002	DEPLETED	0.002	DEPLETED	0.012	DEPLETED	0.002	DEPLETED	0.024	DEPLETED	0.012	DEPLETED	0.024	DEPLETED	0.002	DEPLETED	0.002	DEPLETED	0.04	DEPLETED	0.002	DEPLETED	0.02	DEPLETED	0.004	DEPLETED	0.002	DEPLETED	0.014	DEPLETED	0.02	DEPLETED	0.154	DEPLETED	0.012	DEPLETED	0.112	DEPLETED	0.004	DEPLETED	0.418	DEPLETED	0.108	DEPLETED	0.002	DEPLETED	0.018
LTR	ERV1--int	HERV35I-int	0.002	DEPLETED	0.002	DEPLETED	0.002	DEPLETED	0.002	DEPLETED	0.002	DEPLETED	0.002	DEPLETED	0.002	DEPLETED	0.002	DEPLETED	0.002	DEPLETED	0.002	DEPLETED	0.002	DEPLETED	0.002	DEPLETED	0.002	DEPLETED	0.002	DEPLETED	0.002	DEPLETED	0.002	DEPLETED	0.002	DEPLETED	0.002	DEPLETED	0.002	DEPLETED	0.002	DEPLETED	0.002	DEPLETED	0.002	DEPLETED	0.002	DEPLETED	0.002
LTR	ERV1--int	HERV4_I-int	0.002	DEPLETED	0.002	DEPLETED	0.002	DEPLETED	0.002	DEPLETED	0.002	DEPLETED	0.002	DEPLETED	0.002	DEPLETED	0.002	DEPLETED	0.002	DEPLETED	0.002	DEPLETED	0.002	DEPLETED	0.002	DEPLETED	0.002	DEPLETED	0.002	DEPLETED	0.002	DEPLETED	0.002	DEPLETED	0.002	DEPLETED	0.002	DEPLETED	0.002	DEPLETED	0.002	DEPLETED	0.002	DEPLETED	0.002	DEPLETED	0.002	DEPLETED	0.002
LTR	ERV1--int	HERV9-int	0.002	DEPLETED	0.002	DEPLETED	0.002	DEPLETED	0.002	DEPLETED	0.002	DEPLETED	0.002	DEPLETED	0.002	DEPLETED	0.002	DEPLETED	0.002	DEPLETED	0.002	DEPLETED	0.002	DEPLETED	0.002	DEPLETED	0.002	DEPLETED	0.002	DEPLETED	0.002	DEPLETED	0.002	DEPLETED	0.002	DEPLETED	0.002	DEPLETED	0.002	DEPLETED	0.002	DEPLETED	0.002	DEPLETED	0.002	DEPLETED	0.002	DEPLETED	0.002
LTR	ERV1--int	HERV9N-int	0.002	DEPLETED	0.002	DEPLETED	0.002	DEPLETED	0.002	DEPLETED	0.002	DEPLETED	0.002	DEPLETED	0.002	DEPLETED	0.002	DEPLETED	0.002	DEPLETED	0.002	DEPLETED	0.002	DEPLETED	0.002	DEPLETED	0.002	DEPLETED	0.002	DEPLETED	0.002	DEPLETED	0.002	DEPLETED	0.002	DEPLETED	0.002	DEPLETED	0.002	DEPLETED	0.002	DEPLETED	0.002	DEPLETED	0.002	DEPLETED	0.002	DEPLETED	0.002
LTR	ERV1--int	HERV9NC-int	0.002	DEPLETED	0.002	DEPLETED	0.002	DEPLETED	0.002	DEPLETED	0.002	DEPLETED	0.002	DEPLETED	0.002	DEPLETED	0.002	DEPLETED	0.002	DEPLETED	0.002	DEPLETED	0.002	DEPLETED	0.002	DEPLETED	0.002	DEPLETED	0.002	DEPLETED	0.002	DEPLETED	0.002	DEPLETED	0.002	DEPLETED	0.002	DEPLETED	0.002	DEPLETED	0.002	DEPLETED	0.002	DEPLETED	0.002	DEPLETED	0.002	DEPLETED	0.002
LTR	ERV1--int	HERVE-int	0.04	DEPLETED	0.002	DEPLETED	0.002	DEPLETED	0.002	DEPLETED	0.002	DEPLETED	0.002	DEPLETED	0.002	DEPLETED	0.002	DEPLETED	0.002	DEPLETED	0.002	DEPLETED	0.002	DEPLETED	0.002	DEPLETED	0.002	DEPLETED	0.046	DEPLETED	0.002	DEPLETED	0.002	DEPLETED	0.002	DEPLETED	0.802	DEPLETED	0.002	DEPLETED	0.002	DEPLETED	0.58	ENRICHED	0.002	DEPLETED	0.002	DEPLETED	0.002
LTR	ERV1--int	HERVE_a-int	0.002	DEPLETED	0.004	DEPLETED	0.002	DEPLETED	0.002	DEPLETED	0.002	DEPLETED	0.002	DEPLETED	0.002	DEPLETED	0.002	DEPLETED	0.002	DEPLETED	0.002	DEPLETED	0.002	DEPLETED	0.002	DEPLETED	0.002	DEPLETED	0.004	DEPLETED	0.002	DEPLETED	0.004	DEPLETED	0.002	DEPLETED	0.002	DEPLETED	0.002	DEPLETED	0.002	DEPLETED	0.108	DEPLETED	0.002	DEPLETED	0.002	DEPLETED	0.026
LTR	ERV1--int	HERVFH19-int	0.002	DEPLETED	0.002	DEPLETED	0.004	DEPLETED	0.002	DEPLETED	0.002	DEPLETED	0.002	DEPLETED	0.002	DEPLETED	0.004	DEPLETED	0.002	DEPLETED	0.002	DEPLETED	0.002	DEPLETED	0.004	DEPLETED	0.002	DEPLETED	0.002	DEPLETED	0.002	DEPLETED	0.002	DEPLETED	0.002	DEPLETED	0.002	DEPLETED	0.01	DEPLETED	0.002	DEPLETED	0.006	DEPLETED	0.002	DEPLETED	0.044	DEPLETED	0.002
LTR	ERV1--int	HERVFH21-int	0.002	DEPLETED	0.002	DEPLETED	0.002	DEPLETED	0.002	DEPLETED	0.002	DEPLETED	0.002	DEPLETED	0.002	DEPLETED	0.002	DEPLETED	0.002	DEPLETED	0.002	DEPLETED	0.002	DEPLETED	0.002	DEPLETED	0.002	DEPLETED	0.002	DEPLETED	0.002	DEPLETED	0.002	DEPLETED	0.002	DEPLETED	0.002	DEPLETED	0.002	DEPLETED	0.002	DEPLETED	0.022	DEPLETED	0.002	DEPLETED	0.006	DEPLETED	0.002
LTR	ERV1--int	HERVH-int	0.002	DEPLETED	0.002	DEPLETED	0.002	DEPLETED	0.002	DEPLETED	0.002	DEPLETED	0.002	DEPLETED	0.002	DEPLETED	0.002	DEPLETED	0.002	DEPLETED	0.002	DEPLETED	0.002	DEPLETED	0.002	DEPLETED	0.002	DEPLETED	0.002	DEPLETED	0.002	DEPLETED	0.002	DEPLETED	0.002	DEPLETED	0.002	DEPLETED	0.002	DEPLETED	0.002	DEPLETED	0.002	DEPLETED	0.002	DEPLETED	0.002	DEPLETED	0.002
LTR	ERV1--int	HERVH48-int	0.002	DEPLETED	0.018	DEPLETED	0.008	DEPLETED	0.002	DEPLETED	0.006	DEPLETED	0.002	DEPLETED	0.002	DEPLETED	0.002	DEPLETED	0.002	DEPLETED	0.002	DEPLETED	0.004	DEPLETED	0.004	DEPLETED	0.002	DEPLETED	0.002	DEPLETED	0.012	DEPLETED	0.002	DEPLETED	0.002	DEPLETED	0.02	DEPLETED	0.002	DEPLETED	0.002	DEPLETED	0.004	DEPLETED	0.004	DEPLETED	0.002	DEPLETED	0.002
LTR	ERV1--int	HERVI-int	0.002	DEPLETED	0.126	DEPLETED	0.026	DEPLETED	0.01	DEPLETED	0.114	DEPLETED	0.07	DEPLETED	0.076	DEPLETED	0.174	DEPLETED	0.348	DEPLETED	0.068	DEPLETED	0.13	DEPLETED	0.192	DEPLETED	0.024	DEPLETED	0.02	DEPLETED	0.032	DEPLETED	0.002	DEPLETED	0.07	DEPLETED	0.044	DEPLETED	0.032	DEPLETED	0.01	DEPLETED	0.378	DEPLETED	0.008	DEPLETED	0.004	DEPLETED	0.018
LTR	ERV1--int	HERVIP10B3-int	0.002	DEPLETED	0.002	DEPLETED	0.002	DEPLETED	0.002	DEPLETED	0.002	DEPLETED	0.002	DEPLETED	0.002	DEPLETED	0.002	DEPLETED	0.002	DEPLETED	0.002	DEPLETED	0.002	DEPLETED	0.002	DEPLETED	0.002	DEPLETED	0.002	DEPLETED	0.002	DEPLETED	0.002	DEPLETED	0.002	DEPLETED	0.002	DEPLETED	0.002	DEPLETED	0.002	DEPLETED	0.002	DEPLETED	0.002	DEPLETED	0.002	DEPLETED	0.002
LTR	ERV1--int	HERVIP10F-int	0.002	DEPLETED	0.002	DEPLETED	0.002	DEPLETED	0.002	DEPLETED	0.002	DEPLETED	0.002	DEPLETED	0.002	DEPLETED	0.002	DEPLETED	0.002	DEPLETED	0.002	DEPLETED	0.002	DEPLETED	0.002	DEPLETED	0.002	DEPLETED	0.002	DEPLETED	0.002	DEPLETED	0.002	DEPLETED	0.002	DEPLETED	0.002	DEPLETED	0.002	DEPLETED	0.002	DEPLETED	0.002	DEPLETED	0.002	DEPLETED	0.002	DEPLETED	0.002
LTR	ERV1--int	HERVIP10FH-int	0.258	DEPLETED	0.002	DEPLETED	0.002	DEPLETED	0.002	DEPLETED	0.002	DEPLETED	0.002	DEPLETED	0.002	DEPLETED	0.002	DEPLETED	0.002	DEPLETED	0.002	DEPLETED	0.002	DEPLETED	0.002	DEPLETED	0.002	DEPLETED	0.002	DEPLETED	0.002	DEPLETED	0.002	DEPLETED	0.002	DEPLETED	0.002	DEPLETED	0.008	DEPLETED	0.002	DEPLETED	0.296	DEPLETED	0.002	DEPLETED	0.002	DEPLETED	0.002
LTR	ERV1--int	HERVP71A-int	0.002	DEPLETED	0.002	DEPLETED	0.012	DEPLETED	0.002	DEPLETED	0.002	DEPLETED	0.002	DEPLETED	0.002	DEPLETED	0.002	DEPLETED	0.002	DEPLETED	0.002	DEPLETED	0.002	DEPLETED	0.002	DEPLETED	0.002	DEPLETED	0.002	DEPLETED	0.002	DEPLETED	0.002	DEPLETED	0.002	DEPLETED	0.002	DEPLETED	0.004	DEPLETED	0.002	DEPLETED	0.002	DEPLETED	0.002	DEPLETED	0.002	DEPLETED	0.002
LTR	ERV1--int	HERVS71-int	0.002	DEPLETED	0.002	DEPLETED	0.002	DEPLETED	0.002	DEPLETED	0.002	DEPLETED	0.002	DEPLETED	0.002	DEPLETED	0.002	DEPLETED	0.002	DEPLETED	0.002	DEPLETED	0.002	DEPLETED	0.002	DEPLETED	0.002	DEPLETED	0.002	DEPLETED	0.002	DEPLETED	0.002	DEPLETED	0.014	DEPLETED	0.002	DEPLETED	0.032	DEPLETED	0.002	DEPLETED	0.522	DEPLETED	0.002	DEPLETED	0.002	DEPLETED	0.002
LTR	ERV1--int	HUERS-P1-int	0.002	DEPLETED	0.002	DEPLETED	0.002	DEPLETED	0.002	DEPLETED	0.002	DEPLETED	0.002	DEPLETED	0.002	DEPLETED	0.002	DEPLETED	0.002	DEPLETED	0.002	DEPLETED	0.002	DEPLETED	0.002	DEPLETED	0.002	DEPLETED	0.002	DEPLETED	0.002	DEPLETED	0.002	DEPLETED	0.002	DEPLETED	0.002	DEPLETED	0.002	DEPLETED	0.002	DEPLETED	0.002	DEPLETED	0.002	DEPLETED	0.002	DEPLETED	0.002
LTR	ERV1--int	HUERS-P2-int	0.002	DEPLETED	0.002	DEPLETED	0.002	DEPLETED	0.002	DEPLETED	0.002	DEPLETED	0.002	DEPLETED	0.002	DEPLETED	0.002	DEPLETED	0.002	DEPLETED	0.002	DEPLETED	0.002	DEPLETED	0.002	DEPLETED	0.002	DEPLETED	0.002	DEPLETED	0.002	DEPLETED	0.002	DEPLETED	0.002	DEPLETED	0.002	DEPLETED	0.002	DEPLETED	0.002	DEPLETED	0.002	DEPLETED	0.002	DEPLETED	0.002	DEPLETED	0.002
LTR	ERV1--int	HUERS-P3-int	0.002	DEPLETED	0.002	DEPLETED	0.002	DEPLETED	0.002	DEPLETED	0.002	DEPLETED	0.002	DEPLETED	0.002	DEPLETED	0.002	DEPLETED	0.002	DEPLETED	0.002	DEPLETED	0.002	DEPLETED	0.002	DEPLETED	0.002	DEPLETED	0.002	DEPLETED	0.002	DEPLETED	0.002	DEPLETED	0.002	DEPLETED	0.002	DEPLETED	0.002	DEPLETED	0.002	DEPLETED	0.002	DEPLETED	0.002	DEPLETED	0.002	DEPLETED	0.002
LTR	ERV1--int	HUERS-P3b-int	0.002	DEPLETED	0.002	DEPLETED	0.002	DEPLETED	0.002	DEPLETED	0.002	DEPLETED	0.002	DEPLETED	0.002	DEPLETED	0.002	DEPLETED	0.002	DEPLETED	0.002	DEPLETED	0.002	DEPLETED	0.002	DEPLETED	0.002	DEPLETED	0.002	DEPLETED	0.002	DEPLETED	0.002	DEPLETED	0.002	DEPLETED	0.002	DEPLETED	0.002	DEPLETED	0.002	DEPLETED	0.002	DEPLETED	0.002	DEPLETED	0.002	DEPLETED	0.002
LTR	ERV1--int	Harlequin-int	0.002	DEPLETED	0.002	DEPLETED	0.002	DEPLETED	0.002	DEPLETED	0.002	DEPLETED	0.002	DEPLETED	0.002	DEPLETED	0.002	DEPLETED	0.002	DEPLETED	0.002	DEPLETED	0.002	DEPLETED	0.002	DEPLETED	0.002	DEPLETED	0.002	DEPLETED	0.002	DEPLETED	0.002	DEPLETED	0.002	DEPLETED	0.002	DEPLETED	0.002	DEPLETED	0.002	DEPLETED	0.002	DEPLETED	0.002	DEPLETED	0.002	DEPLETED	0.002
LTR	ERV1--int	LOR1-int	0.002	DEPLETED	0.002	DEPLETED	0.002	DEPLETED	0.002	DEPLETED	0.002	DEPLETED	0.002	DEPLETED	0.002	DEPLETED	0.002	DEPLETED	0.002	DEPLETED	0.002	DEPLETED	0.002	DEPLETED	0.002	DEPLETED	0.002	DEPLETED	0.002	DEPLETED	0.002	DEPLETED	0.002	DEPLETED	0.002	DEPLETED	0.002	DEPLETED	0.002	DEPLETED	0.002	DEPLETED	0.002	DEPLETED	0.002	DEPLETED	0.002	DEPLETED	0.002
LTR	ERV1--int	LTR19-int	0.002	DEPLETED	0.002	DEPLETED	0.002	DEPLETED	0.002	DEPLETED	0.002	DEPLETED	0.002	DEPLETED	0.002	DEPLETED	0.002	DEPLETED	0.002	DEPLETED	0.002	DEPLETED	0.002	DEPLETED	0.002	DEPLETED	0.002	DEPLETED	0.002	DEPLETED	0.002	DEPLETED	0.002	DEPLETED	0.002	DEPLETED	0.002	DEPLETED	0.002	DEPLETED	0.002	DEPLETED	0.002	DEPLETED	0.002	DEPLETED	0.002	DEPLETED	0.002
LTR	ERV1--int	LTR23-int	0.002	DEPLETED	0.004	DEPLETED	0.002	DEPLETED	0.002	DEPLETED	0.002	DEPLETED	0.002	DEPLETED	0.002	DEPLETED	0.002	DEPLETED	0.002	DEPLETED	0.002	DEPLETED	0.002	DEPLETED	0.004	DEPLETED	0.002	DEPLETED	0.002	DEPLETED	0.002	DEPLETED	0.002	DEPLETED	0.002	DEPLETED	0.002	DEPLETED	0.002	DEPLETED	0.002	DEPLETED	0.002	DEPLETED	0.002	DEPLETED	0.002	DEPLETED	0.002
LTR	ERV1--int	LTR25-int	0.002	DEPLETED	0.002	DEPLETED	0.002	DEPLETED	0.002	DEPLETED	0.002	DEPLETED	0.002	DEPLETED	0.002	DEPLETED	0.002	DEPLETED	0.002	DEPLETED	0.002	DEPLETED	0.002	DEPLETED	0.002	DEPLETED	0.002	DEPLETED	0.002	DEPLETED	0.002	DEPLETED	0.002	DEPLETED	0.002	DEPLETED	0.002	DEPLETED	0.002	DEPLETED	0.002	DEPLETED	0.002	DEPLETED	0.002	DEPLETED	0.002	DEPLETED	0.002
LTR	ERV1--int	LTR37-int	0.002	DEPLETED	0.002	DEPLETED	0.002	DEPLETED	0.002	DEPLETED	0.002	DEPLETED	0.002	DEPLETED	0.002	DEPLETED	0.002	DEPLETED	0.002	DEPLETED	0.002	DEPLETED	0.002	DEPLETED	0.002	DEPLETED	0.002	DEPLETED	0.002	DEPLETED	0.002	DEPLETED	0.002	DEPLETED	0.002	DEPLETED	0.002	DEPLETED	0.002	DEPLETED	0.002	DEPLETED	0.002	DEPLETED	0.002	DEPLETED	0.002	DEPLETED	0.002
LTR	ERV1--int	LTR38-int	0.002	DEPLETED	0.002	DEPLETED	0.002	DEPLETED	0.002	DEPLETED	0.002	DEPLETED	0.002	DEPLETED	0.002	DEPLETED	0.002	DEPLETED	0.002	DEPLETED	0.002	DEPLETED	0.002	DEPLETED	0.002	DEPLETED	0.004	DEPLETED	0.002	DEPLETED	0.002	DEPLETED	0.002	DEPLETED	0.056	DEPLETED	0.002	DEPLETED	0.002	DEPLETED	0.002	DEPLETED	0.002	DEPLETED	0.002	DEPLETED	0.004	DEPLETED	0.004
LTR	ERV1--int	LTR39-int	0.002	DEPLETED	0.002	DEPLETED	0.002	DEPLETED	0.002	DEPLETED	0.024	DEPLETED	0.002	DEPLETED	0.002	DEPLETED	0.002	DEPLETED	0.002	DEPLETED	0.002	DEPLETED	0.002	DEPLETED	0.002	DEPLETED	0.002	DEPLETED	0.002	DEPLETED	0.002	DEPLETED	0.002	DEPLETED	0.002	DEPLETED	0.002	DEPLETED	0.002	DEPLETED	0.002	DEPLETED	0.002	DEPLETED	0.002	DEPLETED	0.002	DEPLETED	0.004
LTR	ERV1--int	LTR43-int	0.012	DEPLETED	0.154	DEPLETED	0.126	DEPLETED	0.006	DEPLETED	0.212	DEPLETED	0.076	DEPLETED	0.106	DEPLETED	0.248	DEPLETED	0.092	DEPLETED	0.128	DEPLETED	0.026	DEPLETED	0.406	DEPLETED	0.27	DEPLETED	0.004	DEPLETED	0.006	DEPLETED	0.018	DEPLETED	0.006	DEPLETED	0.05	DEPLETED	0.49	DEPLETED	0.02	DEPLETED	0.54	ENRICHED	0.02	DEPLETED	0.006	DEPLETED	0.786
LTR	ERV1--int	LTR46-int	0.036	DEPLETED	0.002	DEPLETED	0.004	DEPLETED	0.022	DEPLETED	0.044	DEPLETED	0.028	DEPLETED	0.002	DEPLETED	0.002	DEPLETED	0.002	DEPLETED	0.002	DEPLETED	0.002	DEPLETED	0.002	DEPLETED	0.002	DEPLETED	0.018	DEPLETED	0.008	DEPLETED	0.002	DEPLETED	0.066	DEPLETED	0.004	DEPLETED	0.066	DEPLETED	0.002	DEPLETED	0.646	DEPLETED	0.032	DEPLETED	0.006	DEPLETED	0.002
LTR	ERV1--int	LTR49-int	0.002	DEPLETED	0.002	DEPLETED	0.002	DEPLETED	0.002	DEPLETED	0.002	DEPLETED	0.002	DEPLETED	0.002	DEPLETED	0.002	DEPLETED	0.002	DEPLETED	0.002	DEPLETED	0.002	DEPLETED	0.002	DEPLETED	0.002	DEPLETED	0.002	DEPLETED	0.002	DEPLETED	0.002	DEPLETED	0.002	DEPLETED	0.002	DEPLETED	0.002	DEPLETED	0.002	DEPLETED	0.002	DEPLETED	0.002	DEPLETED	0.002	DEPLETED	0.002
LTR	ERV1--int	MER101-int	0.002	DEPLETED	0.002	DEPLETED	0.002	DEPLETED	0.002	DEPLETED	0.002	DEPLETED	0.002	DEPLETED	0.002	DEPLETED	0.002	DEPLETED	0.002	DEPLETED	0.002	DEPLETED	0.002	DEPLETED	0.002	DEPLETED	0.002	DEPLETED	0.002	DEPLETED	0.002	DEPLETED	0.002	DEPLETED	0.002	DEPLETED	0.002	DEPLETED	0.002	DEPLETED	0.002	DEPLETED	0.002	DEPLETED	0.002	DEPLETED	0.002	DEPLETED	0.002
LTR	ERV1--int	MER110-int	0.002	DEPLETED	0.002	DEPLETED	0.002	DEPLETED	0.002	DEPLETED	0.002	DEPLETED	0.002	DEPLETED	0.002	DEPLETED	0.002	DEPLETED	0.002	DEPLETED	0.002	DEPLETED	0.002	DEPLETED	0.002	DEPLETED	0.002	DEPLETED	0.002	DEPLETED	0.002	DEPLETED	0.002	DEPLETED	0.002	DEPLETED	0.002	DEPLETED	0.002	DEPLETED	0.002	DEPLETED	0.002	DEPLETED	0.002	DEPLETED	0.002	DEPLETED	0.002
LTR	ERV1--int	MER31-int	0.002	DEPLETED	0.002	DEPLETED	0.002	DEPLETED	0.002	DEPLETED	0.002	DEPLETED	0.002	DEPLETED	0.002	DEPLETED	0.002	DEPLETED	0.002	DEPLETED	0.002	DEPLETED	0.002	DEPLETED	0.002	DEPLETED	0.002	DEPLETED	0.002	DEPLETED	0.002	DEPLETED	0.002	DEPLETED	0.002	DEPLETED	0.002	DEPLETED	0.002	DEPLETED	0.002	DEPLETED	0.002	DEPLETED	0.002	DEPLETED	0.002	DEPLETED	0.002
LTR	ERV1--int	MER34-int	0.002	DEPLETED	0.002	DEPLETED	0.002	DEPLETED	0.002	DEPLETED	0.002	DEPLETED	0.002	DEPLETED	0.002	DEPLETED	0.002	DEPLETED	0.002	DEPLETED	0.002	DEPLETED	0.002	DEPLETED	0.002	DEPLETED	0.002	DEPLETED	0.002	DEPLETED	0.002	DEPLETED	0.002	DEPLETED	0.002	DEPLETED	0.002	DEPLETED	0.002	DEPLETED	0.002	DEPLETED	0.002	DEPLETED	0.002	DEPLETED	0.002	DEPLETED	0.002
LTR	ERV1--int	MER34B-int	0.002	DEPLETED	0.002	DEPLETED	0.002	DEPLETED	0.002	DEPLETED	0.002	DEPLETED	0.002	DEPLETED	0.002	DEPLETED	0.002	DEPLETED	0.002	DEPLETED	0.002	DEPLETED	0.002	DEPLETED	0.002	DEPLETED	0.002	DEPLETED	0.002	DEPLETED	0.002	DEPLETED	0.002	DEPLETED	0.002	DEPLETED	0.002	DEPLETED	0.002	DEPLETED	0.002	DEPLETED	0.002	DEPLETED	0.002	DEPLETED	0.002	DEPLETED	0.002
LTR	ERV1--int	MER4-int	0.002	DEPLETED	0.002	DEPLETED	0.002	DEPLETED	0.002	DEPLETED	0.002	DEPLETED	0.002	DEPLETED	0.002	DEPLETED	0.002	DEPLETED	0.002	DEPLETED	0.002	DEPLETED	0.002	DEPLETED	0.002	DEPLETED	0.002	DEPLETED	0.002	DEPLETED	0.002	DEPLETED	0.002	DEPLETED	0.002	DEPLETED	0.002	DEPLETED	0.002	DEPLETED	0.002	DEPLETED	0.002	DEPLETED	0.002	DEPLETED	0.002	DEPLETED	0.002
LTR	ERV1--int	MER41-int	0.002	DEPLETED	0.002	DEPLETED	0.002	DEPLETED	0.002	DEPLETED	0.002	DEPLETED	0.002	DEPLETED	0.002	DEPLETED	0.002	DEPLETED	0.002	DEPLETED	0.002	DEPLETED	0.002	DEPLETED	0.002	DEPLETED	0.002	DEPLETED	0.002	DEPLETED	0.002	DEPLETED	0.002	DEPLETED	0.002	DEPLETED	0.002	DEPLETED	0.002	DEPLETED	0.002	DEPLETED	0.002	DEPLETED	0.002	DEPLETED	0.002	DEPLETED	0.002
LTR	ERV1--int	MER4B-int	0.002	DEPLETED	0.002	DEPLETED	0.002	DEPLETED	0.002	DEPLETED	0.002	DEPLETED	0.002	DEPLETED	0.002	DEPLETED	0.002	DEPLETED	0.002	DEPLETED	0.002	DEPLETED	0.002	DEPLETED	0.002	DEPLETED	0.002	DEPLETED	0.002	DEPLETED	0.002	DEPLETED	0.002	DEPLETED	0.002	DEPLETED	0.002	DEPLETED	0.002	DEPLETED	0.002	DEPLETED	0.002	DEPLETED	0.002	DEPLETED	0.002	DEPLETED	0.002
LTR	ERV1--int	MER50-int	0.002	DEPLETED	0.002	DEPLETED	0.002	DEPLETED	0.002	DEPLETED	0.002	DEPLETED	0.002	DEPLETED	0.002	DEPLETED	0.002	DEPLETED	0.002	DEPLETED	0.002	DEPLETED	0.002	DEPLETED	0.002	DEPLETED	0.002	DEPLETED	0.002	DEPLETED	0.002	DEPLETED	0.002	DEPLETED	0.002	DEPLETED	0.002	DEPLETED	0.002	DEPLETED	0.002	DEPLETED	0.002	DEPLETED	0.002	DEPLETED	0.002	DEPLETED	0.002
LTR	ERV1--int	MER51-int	0.002	DEPLETED	0.002	DEPLETED	0.002	DEPLETED	0.002	DEPLETED	0.002	DEPLETED	0.002	DEPLETED	0.002	DEPLETED	0.002	DEPLETED	0.002	DEPLETED	0.002	DEPLETED	0.002	DEPLETED	0.002	DEPLETED	0.002	DEPLETED	0.002	DEPLETED	0.002	DEPLETED	0.002	DEPLETED	0.002	DEPLETED	0.002	DEPLETED	0.002	DEPLETED	0.002	DEPLETED	0.002	DEPLETED	0.002	DEPLETED	0.002	DEPLETED	0.002
LTR	ERV1--int	MER52-int	0.002	DEPLETED	0.002	DEPLETED	0.002	DEPLETED	0.002	DEPLETED	0.002	DEPLETED	0.002	DEPLETED	0.002	DEPLETED	0.002	DEPLETED	0.002	DEPLETED	0.002	DEPLETED	0.002	DEPLETED	0.002	DEPLETED	0.002	DEPLETED	0.002	DEPLETED	0.002	DEPLETED	0.002	DEPLETED	0.002	DEPLETED	0.002	DEPLETED	0.002	DEPLETED	0.002	DEPLETED	0.002	DEPLETED	0.002	DEPLETED	0.002	DEPLETED	0.002
LTR	ERV1--int	MER57-int	0.002	DEPLETED	0.002	DEPLETED	0.002	DEPLETED	0.002	DEPLETED	0.002	DEPLETED	0.002	DEPLETED	0.002	DEPLETED	0.002	DEPLETED	0.002	DEPLETED	0.002	DEPLETED	0.002	DEPLETED	0.002	DEPLETED	0.002	DEPLETED	0.002	DEPLETED	0.002	DEPLETED	0.002	DEPLETED	0.002	DEPLETED	0.002	DEPLETED	0.002	DEPLETED	0.002	DEPLETED	0.002	DEPLETED	0.002	DEPLETED	0.002	DEPLETED	0.002
LTR	ERV1--int	MER57A-int	0.002	DEPLETED	0.002	DEPLETED	0.002	DEPLETED	0.002	DEPLETED	0.002	DEPLETED	0.002	DEPLETED	0.002	DEPLETED	0.002	DEPLETED	0.002	DEPLETED	0.002	DEPLETED	0.002	DEPLETED	0.002	DEPLETED	0.002	DEPLETED	0.002	DEPLETED	0.002	DEPLETED	0.002	DEPLETED	0.002	DEPLETED	0.002	DEPLETED	0.002	DEPLETED	0.002	DEPLETED	0.002	DEPLETED	0.002	DEPLETED	0.002	DEPLETED	0.002
LTR	ERV1--int	MER61-int	0.002	DEPLETED	0.002	DEPLETED	0.002	DEPLETED	0.002	DEPLETED	0.002	DEPLETED	0.002	DEPLETED	0.002	DEPLETED	0.002	DEPLETED	0.002	DEPLETED	0.002	DEPLETED	0.002	DEPLETED	0.002	DEPLETED	0.002	DEPLETED	0.002	DEPLETED	0.002	DEPLETED	0.002	DEPLETED	0.002	DEPLETED	0.002	DEPLETED	0.002	DEPLETED	0.002	DEPLETED	0.002	DEPLETED	0.002	DEPLETED	0.002	DEPLETED	0.002
LTR	ERV1--int	MER65-int	0.002	DEPLETED	0.002	DEPLETED	0.002	DEPLETED	0.002	DEPLETED	0.002	DEPLETED	0.002	DEPLETED	0.002	DEPLETED	0.002	DEPLETED	0.002	DEPLETED	0.002	DEPLETED	0.002	DEPLETED	0.002	DEPLETED	0.002	DEPLETED	0.002	DEPLETED	0.002	DEPLETED	0.002	DEPLETED	0.002	DEPLETED	0.002	DEPLETED	0.002	DEPLETED	0.002	DEPLETED	0.002	DEPLETED	0.002	DEPLETED	0.002	DEPLETED	0.002
LTR	ERV1--int	MER66-int	0.002	DEPLETED	0.002	DEPLETED	0.002	DEPLETED	0.002	DEPLETED	0.002	DEPLETED	0.002	DEPLETED	0.002	DEPLETED	0.002	DEPLETED	0.002	DEPLETED	0.002	DEPLETED	0.002	DEPLETED	0.002	DEPLETED	0.002	DEPLETED	0.002	DEPLETED	0.002	DEPLETED	0.002	DEPLETED	0.002	DEPLETED	0.002	DEPLETED	0.002	DEPLETED	0.002	DEPLETED	0.002	DEPLETED	0.002	DEPLETED	0.002	DEPLETED	0.002
LTR	ERV1--int	MER83A-int	0.002	DEPLETED	0.002	DEPLETED	0.004	DEPLETED	0.006	DEPLETED	0.002	DEPLETED	0.002	DEPLETED	0.01	DEPLETED	0.002	DEPLETED	0.018	DEPLETED	0.006	DEPLETED	0.002	DEPLETED	0.166	DEPLETED	0.568	DEPLETED	0.002	DEPLETED	0.002	DEPLETED	0.002	DEPLETED	0.044	DEPLETED	0.002	DEPLETED	0.646	DEPLETED	0.002	DEPLETED	0.854	DEPLETED	0.642	ENRICHED	0.002	DEPLETED	0.004
LTR	ERV1--int	MER83B-int	0.002	DEPLETED	0.002	DEPLETED	0.002	DEPLETED	0.002	DEPLETED	0.002	DEPLETED	0.002	DEPLETED	0.002	DEPLETED	0.002	DEPLETED	0.002	DEPLETED	0.002	DEPLETED	0.002	DEPLETED	0.002	DEPLETED	0.002	DEPLETED	0.002	DEPLETED	0.002	DEPLETED	0.002	DEPLETED	0.002	DEPLETED	0.002	DEPLETED	0.002	DEPLETED	0.002	DEPLETED	0.002	DEPLETED	0.002	DEPLETED	0.002	DEPLETED	0.002
LTR	ERV1--int	MER84-int	0.002	DEPLETED	0.004	DEPLETED	0.002	DEPLETED	0.002	DEPLETED	0.008	DEPLETED	0.002	DEPLETED	0.002	DEPLETED	0.002	DEPLETED	0.002	DEPLETED	0.002	DEPLETED	0.002	DEPLETED	0.002	DEPLETED	0.002	DEPLETED	0.002	DEPLETED	0.002	DEPLETED	0.002	DEPLETED	0.002	DEPLETED	0.002	DEPLETED	0.002	DEPLETED	0.002	DEPLETED	0.002	DEPLETED	0.002	DEPLETED	0.002	DEPLETED	0.004
LTR	ERV1--int	MER89-int	0.002	DEPLETED	0.002	DEPLETED	0.002	DEPLETED	0.002	DEPLETED	0.002	DEPLETED	0.002	DEPLETED	0.002	DEPLETED	0.002	DEPLETED	0.002	DEPLETED	0.002	DEPLETED	0.002	DEPLETED	0.002	DEPLETED	0.002	DEPLETED	0.002	DEPLETED	0.002	DEPLETED	0.002	DEPLETED	0.002	DEPLETED	0.002	DEPLETED	0.002	DEPLETED	0.002	DEPLETED	0.002	DEPLETED	0.002	DEPLETED	0.002	DEPLETED	0.002
LTR	ERV1--int	MER92-int	0.002	DEPLETED	0.002	DEPLETED	0.002	DEPLETED	0.002	DEPLETED	0.002	DEPLETED	0.002	DEPLETED	0.002	DEPLETED	0.002	DEPLETED	0.002	DEPLETED	0.002	DEPLETED	0.002	DEPLETED	0.002	DEPLETED	0.002	DEPLETED	0.002	DEPLETED	0.002	DEPLETED	0.002	DEPLETED	0.002	DEPLETED	0.002	DEPLETED	0.002	DEPLETED	0.002	DEPLETED	0.002	DEPLETED	0.002	DEPLETED	0.002	DEPLETED	0.002
LTR	ERV1--int	PABL_A-int	0.002	DEPLETED	0.002	DEPLETED	0.002	DEPLETED	0.002	DEPLETED	0.002	DEPLETED	0.002	DEPLETED	0.002	DEPLETED	0.002	DEPLETED	0.002	DEPLETED	0.002	DEPLETED	0.002	DEPLETED	0.002	DEPLETED	0.002	DEPLETED	0.002	DEPLETED	0.002	DEPLETED	0.002	DEPLETED	0.002	DEPLETED	0.002	DEPLETED	0.002	DEPLETED	0.002	DEPLETED	0.002	DEPLETED	0.002	DEPLETED	0.002	DEPLETED	0.002
LTR	ERV1--int	PABL_B-int	0.002	DEPLETED	0.002	DEPLETED	0.002	DEPLETED	0.002	DEPLETED	0.002	DEPLETED	0.002	DEPLETED	0.002	DEPLETED	0.002	DEPLETED	0.002	DEPLETED	0.002	DEPLETED	0.002	DEPLETED	0.002	DEPLETED	0.002	DEPLETED	0.002	DEPLETED	0.002	DEPLETED	0.002	DEPLETED	0.002	DEPLETED	0.002	DEPLETED	0.002	DEPLETED	0.002	DEPLETED	0.002	DEPLETED	0.002	DEPLETED	0.002	DEPLETED	0.002
LTR	ERV1--int	PRIMA4-int	0.002	DEPLETED	0.002	DEPLETED	0.002	DEPLETED	0.002	DEPLETED	0.002	DEPLETED	0.002	DEPLETED	0.002	DEPLETED	0.002	DEPLETED	0.002	DEPLETED	0.002	DEPLETED	0.002	DEPLETED	0.002	DEPLETED	0.002	DEPLETED	0.002	DEPLETED	0.002	DEPLETED	0.002	DEPLETED	0.002	DEPLETED	0.002	DEPLETED	0.002	DEPLETED	0.002	DEPLETED	0.002	DEPLETED	0.002	DEPLETED	0.002	DEPLETED	0.002
LTR	ERV1--int	PRIMA41-int	0.002	DEPLETED	0.002	DEPLETED	0.002	DEPLETED	0.002	DEPLETED	0.002	DEPLETED	0.002	DEPLETED	0.002	DEPLETED	0.002	DEPLETED	0.002	DEPLETED	0.002	DEPLETED	0.002	DEPLETED	0.002	DEPLETED	0.002	DEPLETED	0.002	DEPLETED	0.002	DEPLETED	0.002	DEPLETED	0.002	DEPLETED	0.002	DEPLETED	0.002	DEPLETED	0.002	DEPLETED	0.002	DEPLETED	0.002	DEPLETED	0.002	DEPLETED	0.002
LTR	ERV1--int	PRIMAX-int	0.002	DEPLETED	0.002	DEPLETED	0.002	DEPLETED	0.002	DEPLETED	0.002	DEPLETED	0.002	DEPLETED	0.002	DEPLETED	0.002	DEPLETED	0.002	DEPLETED	0.002	DEPLETED	0.002	DEPLETED	0.002	DEPLETED	0.022	DEPLETED	0.002	DEPLETED	0.002	DEPLETED	0.002	DEPLETED	0.002	DEPLETED	0.002	DEPLETED	0.002	DEPLETED	0.002	DEPLETED	0.014	DEPLETED	0.002	DEPLETED	0.002	DEPLETED	0.002
LTR	ERV1--int	tot	0.002	DEPLETED	0.002	DEPLETED	0.002	DEPLETED	0.002	DEPLETED	0.002	DEPLETED	0.002	DEPLETED	0.002	DEPLETED	0.002	DEPLETED	0.002	DEPLETED	0.002	DEPLETED	0.002	DEPLETED	0.002	DEPLETED	0.002	DEPLETED	0.002	DEPLETED	0.002	DEPLETED	0.002	DEPLETED	0.002	DEPLETED	0.002	DEPLETED	0.002	DEPLETED	0.002	DEPLETED	0.002	DEPLETED	0.002	DEPLETED	0.002	DEPLETED	0.002
LTR	ERV1?	EUTREP15	0.002	DEPLETED	0.002	DEPLETED	0.002	DEPLETED	0.002	DEPLETED	0.002	DEPLETED	0.002	DEPLETED	0.004	DEPLETED	0.002	DEPLETED	0.006	DEPLETED	0.002	DEPLETED	0.002	DEPLETED	0.002	DEPLETED	0.002	DEPLETED	0.002	DEPLETED	0.002	DEPLETED	0.004	DEPLETED	0.002	DEPLETED	0.002	DEPLETED	0.028	DEPLETED	0.002	DEPLETED	0.004	DEPLETED	0.002	DEPLETED	0.002	DEPLETED	0.002
LTR	ERV1?	LTR103_Mam	0.002	DEPLETED	0.002	DEPLETED	0.002	DEPLETED	0.002	DEPLETED	0.002	DEPLETED	0.002	DEPLETED	0.002	DEPLETED	0.002	DEPLETED	0.002	DEPLETED	0.002	DEPLETED	0.002	DEPLETED	0.002	DEPLETED	0.002	DEPLETED	0.002	DEPLETED	0.002	DEPLETED	0.002	DEPLETED	0.002	DEPLETED	0.002	DEPLETED	0.006	DEPLETED	0.002	DEPLETED	0.002	DEPLETED	0.002	DEPLETED	0.002	DEPLETED	0.002
LTR	ERV1?	LTR103b_Mam	0.002	DEPLETED	0.002	DEPLETED	0.002	DEPLETED	0.002	DEPLETED	0.002	DEPLETED	0.002	DEPLETED	0.002	DEPLETED	0.002	DEPLETED	0.002	DEPLETED	0.002	DEPLETED	0.002	DEPLETED	0.002	DEPLETED	0.002	DEPLETED	0.002	DEPLETED	0.002	DEPLETED	0.002	DEPLETED	0.002	DEPLETED	0.002	DEPLETED	0.004	DEPLETED	0.002	DEPLETED	0.002	DEPLETED	0.002	DEPLETED	0.002	DEPLETED	0.002
LTR	ERV1?	tot	0.002	DEPLETED	0.002	DEPLETED	0.002	DEPLETED	0.002	DEPLETED	0.002	DEPLETED	0.002	DEPLETED	0.002	DEPLETED	0.002	DEPLETED	0.002	DEPLETED	0.002	DEPLETED	0.002	DEPLETED	0.002	DEPLETED	0.002	DEPLETED	0.002	DEPLETED	0.002	DEPLETED	0.002	DEPLETED	0.002	DEPLETED	0.002	DEPLETED	0.002	DEPLETED	0.002	DEPLETED	0.002	DEPLETED	0.002	DEPLETED	0.002	DEPLETED	0.002
LTR	ERVK	LTR13	0.028	ENRICHED	0.012	ENRICHED	0.004	ENRICHED	0.48	DEPLETED	0.002	ENRICHED	0.012	ENRICHED	0.002	ENRICHED	0.002	ENRICHED	0.026	ENRICHED	0.002	ENRICHED	0.034	ENRICHED	0.052	ENRICHED	0.078	ENRICHED	0.092	ENRICHED	0.672	ENRICHED	0.152	ENRICHED	0.106	ENRICHED	0.002	ENRICHED	0.1	ENRICHED	0.61	DEPLETED	0.24	ENRICHED	0.006	ENRICHED	0.02	ENRICHED	0.002
LTR	ERVK	LTR13A	0.356	DEPLETED	0.138	ENRICHED	0.584	ENRICHED	0.008	DEPLETED	0.64	ENRICHED	0.274	DEPLETED	0.278	DEPLETED	0.268	DEPLETED	0.388	DEPLETED	0.204	DEPLETED	0.88	ENRICHED	0.2	ENRICHED	0.194	ENRICHED	0.584	ENRICHED	0.618	DEPLETED	0.57	ENRICHED	0.728	DEPLETED	0.874	ENRICHED	0.028	ENRICHED	0.786	DEPLETED	0.354	ENRICHED	0.288	ENRICHED	0.03	ENRICHED	0.006
LTR	ERVK	LTR13_	0.59	ENRICHED	0.002	ENRICHED	0.002	ENRICHED	0.028	ENRICHED	0.002	ENRICHED	0.014	ENRICHED	0.002	ENRICHED	0.002	ENRICHED	0.002	ENRICHED	0.006	ENRICHED	0.002	ENRICHED	0.014	ENRICHED	0.102	ENRICHED	0.004	ENRICHED	0.024	ENRICHED	0.012	ENRICHED	0.002	ENRICHED	0.002	ENRICHED	0.002	ENRICHED	0.008	ENRICHED	0.004	ENRICHED	0.002	ENRICHED	0.028	ENRICHED	0.002
LTR	ERVK	LTR14	0.882	ENRICHED	0.47	ENRICHED	0.684	ENRICHED	0.422	ENRICHED	0.518	ENRICHED	0.042	ENRICHED	0.228	ENRICHED	0.314	ENRICHED	0.126	ENRICHED	0.964	DEPLETED	0.262	ENRICHED	0.766	DEPLETED	0.47	DEPLETED	0.446	ENRICHED	0.344	ENRICHED	0.612	ENRICHED	0.898	DEPLETED	0.37	ENRICHED	0.452	DEPLETED	0.506	ENRICHED	0.02	ENRICHED	0.72	DEPLETED	0.89	ENRICHED	0.694
LTR	ERVK	LTR14A	0.002	DEPLETED	0.01	DEPLETED	0.002	DEPLETED	0.002	DEPLETED	0.004	DEPLETED	0.012	DEPLETED	0.002	DEPLETED	0.01	DEPLETED	0.006	DEPLETED	0.002	DEPLETED	0.052	DEPLETED	0.002	DEPLETED	0.002	DEPLETED	0.102	DEPLETED	0.002	DEPLETED	0.002	DEPLETED	0.002	DEPLETED	0.016	DEPLETED	0.004	DEPLETED	0.002	DEPLETED	0.008	DEPLETED	0.01	DEPLETED	0.002	DEPLETED	0.002
LTR	ERVK	LTR14B	0.002	DEPLETED	0.002	DEPLETED	0.006	DEPLETED	0.002	DEPLETED	0.002	DEPLETED	0.002	DEPLETED	0.002	DEPLETED	0.002	DEPLETED	0.002	DEPLETED	0.002	DEPLETED	0.002	DEPLETED	0.002	DEPLETED	0.002	DEPLETED	0.002	DEPLETED	0.002	DEPLETED	0.002	DEPLETED	0.002	DEPLETED	0.002	DEPLETED	0.002	DEPLETED	0.002	DEPLETED	0.002	DEPLETED	0.002	DEPLETED	0.002	DEPLETED	0.002
LTR	ERVK	LTR14C	0.002	DEPLETED	0.002	DEPLETED	0.002	DEPLETED	0.002	DEPLETED	0.008	DEPLETED	0.002	DEPLETED	0.002	DEPLETED	0.002	DEPLETED	0.004	DEPLETED	0.002	DEPLETED	0.002	DEPLETED	0.93	ENRICHED	0.086	DEPLETED	0.062	DEPLETED	0.002	DEPLETED	0.002	DEPLETED	0.01	DEPLETED	0.004	DEPLETED	0.042	DEPLETED	0.026	DEPLETED	0.61	ENRICHED	0.002	DEPLETED	0.002	DEPLETED	0.002
LTR	ERVK	LTR22	0.026	DEPLETED	0.022	DEPLETED	0.002	DEPLETED	0.03	DEPLETED	0.664	ENRICHED	0.004	DEPLETED	0.004	DEPLETED	0.004	DEPLETED	0.002	DEPLETED	0.004	DEPLETED	0.014	DEPLETED	0.074	DEPLETED	0.002	DEPLETED	0.032	DEPLETED	0.002	DEPLETED	0.002	DEPLETED	0.002	DEPLETED	0.194	DEPLETED	0.018	DEPLETED	0.138	DEPLETED	0.456	DEPLETED	0.002	DEPLETED	0.012	DEPLETED	0.006
LTR	ERVK	LTR22A	0.004	DEPLETED	0.002	DEPLETED	0.002	DEPLETED	0.002	DEPLETED	0.776	ENRICHED	0.002	DEPLETED	0.002	DEPLETED	0.002	DEPLETED	0.002	DEPLETED	0.002	DEPLETED	0.002	DEPLETED	0.108	ENRICHED	0.002	DEPLETED	0.002	DEPLETED	0.002	DEPLETED	0.002	DEPLETED	0.002	DEPLETED	0.092	DEPLETED	0.002	DEPLETED	0.34	ENRICHED	0.008	ENRICHED	0.002	DEPLETED	0.002	DEPLETED	0.012
LTR	ERVK	LTR22B	0.018	DEPLETED	0.364	DEPLETED	0.006	DEPLETED	0.014	DEPLETED	0.258	DEPLETED	0.142	DEPLETED	0.502	DEPLETED	0.156	DEPLETED	0.1	DEPLETED	0.172	DEPLETED	0.528	DEPLETED	0.466	DEPLETED	0.058	DEPLETED	0.104	DEPLETED	0.154	DEPLETED	0.11	DEPLETED	0.104	DEPLETED	0.67	DEPLETED	0.018	DEPLETED	0.406	DEPLETED	0.476	ENRICHED	0.254	DEPLETED	0.016	DEPLETED	0.114
LTR	ERVK	LTR22B1	0.004	DEPLETED	0.06	DEPLETED	0.002	DEPLETED	0.022	DEPLETED	0.034	DEPLETED	0.024	DEPLETED	0.002	DEPLETED	0.034	DEPLETED	0.01	DEPLETED	0.002	DEPLETED	0.028	DEPLETED	0.016	DEPLETED	0.008	DEPLETED	0.018	DEPLETED	0.138	DEPLETED	0.014	DEPLETED	0.004	DEPLETED	0.012	DEPLETED	0.008	DEPLETED	0.002	DEPLETED	0.93	ENRICHED	0.116	DEPLETED	0.006	DEPLETED	0.022
LTR	ERVK	LTR22B2	0.148	DEPLETED	0.69	DEPLETED	0.062	DEPLETED	0.052	DEPLETED	0.086	ENRICHED	0.186	DEPLETED	0.106	DEPLETED	0.078	DEPLETED	0.09	DEPLETED	0.324	DEPLETED	0.226	DEPLETED	0.292	ENRICHED	0.2	DEPLETED	0.27	DEPLETED	0.02	DEPLETED	0.088	DEPLETED	0.03	DEPLETED	0.99	DEPLETED	0.008	DEPLETED	0.74	ENRICHED	0.01	ENRICHED	0.054	DEPLETED	0.054	DEPLETED	0.028
LTR	ERVK	LTR22C	0.222	DEPLETED	0.95	DEPLETED	0.63	DEPLETED	0.896	ENRICHED	0.264	DEPLETED	0.634	ENRICHED	0.734	ENRICHED	0.682	ENRICHED	0.768	ENRICHED	0.858	DEPLETED	0.396	ENRICHED	0.88	ENRICHED	0.706	ENRICHED	0.85	DEPLETED	0.952	ENRICHED	0.33	DEPLETED	0.45	ENRICHED	0.634	DEPLETED	0.002	DEPLETED	0.836	DEPLETED	0.958	ENRICHED	0.782	DEPLETED	0.824	DEPLETED	0.856
LTR	ERVK	LTR22C0	0.006	DEPLETED	0.192	DEPLETED	0.016	DEPLETED	0.776	DEPLETED	0.008	DEPLETED	0.064	DEPLETED	0.014	DEPLETED	0.03	DEPLETED	0.028	DEPLETED	0.048	DEPLETED	0.028	DEPLETED	0.588	DEPLETED	0.562	DEPLETED	0.264	DEPLETED	0.052	DEPLETED	0.02	DEPLETED	0.208	DEPLETED	0.152	DEPLETED	0.002	DEPLETED	0.126	DEPLETED	0.124	DEPLETED	0.366	DEPLETED	0.022	DEPLETED	0.186
LTR	ERVK	LTR22C2	0.006	DEPLETED	0.022	DEPLETED	0.002	DEPLETED	0.02	DEPLETED	0.002	DEPLETED	0.004	DEPLETED	0.002	DEPLETED	0.034	DEPLETED	0.02	DEPLETED	0.054	DEPLETED	0.006	DEPLETED	0.048	DEPLETED	0.006	DEPLETED	0.002	DEPLETED	0.002	DEPLETED	0.002	DEPLETED	0.004	DEPLETED	0.006	DEPLETED	0.002	DEPLETED	0.002	DEPLETED	0.05	DEPLETED	0.002	DEPLETED	0.002	DEPLETED	0.002
LTR	ERVK	LTR22E	0.002	DEPLETED	0.012	DEPLETED	0.004	DEPLETED	0.206	DEPLETED	0.514	DEPLETED	0.04	DEPLETED	0.004	DEPLETED	0.004	DEPLETED	0.014	DEPLETED	0.002	DEPLETED	0.056	DEPLETED	0.118	DEPLETED	0.014	DEPLETED	0.038	DEPLETED	0.004	DEPLETED	0.174	DEPLETED	0.002	DEPLETED	0.086	DEPLETED	0.002	DEPLETED	0.376	DEPLETED	0.526	DEPLETED	0.038	DEPLETED	0.14	DEPLETED	0.002
LTR	ERVK	LTR3	0.002	DEPLETED	0.002	DEPLETED	0.002	DEPLETED	0.012	DEPLETED	0.002	DEPLETED	0.082	DEPLETED	0.008	DEPLETED	0.008	DEPLETED	0.02	DEPLETED	0.07	DEPLETED	0.022	DEPLETED	0.022	DEPLETED	0.054	DEPLETED	0.002	DEPLETED	0.112	DEPLETED	0.002	DEPLETED	0.016	DEPLETED	0.002	DEPLETED	0.006	DEPLETED	0.002	DEPLETED	0.056	DEPLETED	0.058	DEPLETED	0.002	DEPLETED	0.002
LTR	ERVK	LTR3A	0.078	DEPLETED	0.058	DEPLETED	0.09	DEPLETED	0.148	DEPLETED	0.254	DEPLETED	0.004	DEPLETED	0.132	DEPLETED	0.01	DEPLETED	0.04	DEPLETED	0.108	DEPLETED	0.068	DEPLETED	0.004	DEPLETED	0.046	DEPLETED	0.002	DEPLETED	0.464	DEPLETED	0.02	DEPLETED	0.148	DEPLETED	0.026	DEPLETED	0.008	DEPLETED	0.168	DEPLETED	0.196	DEPLETED	0.09	DEPLETED	0.016	DEPLETED	0.008
LTR	ERVK	LTR3B	0.506	DEPLETED	0.006	DEPLETED	0.194	DEPLETED	0.082	DEPLETED	0.136	DEPLETED	0.54	DEPLETED	0.076	DEPLETED	0.352	DEPLETED	0.602	DEPLETED	0.262	DEPLETED	0.12	DEPLETED	0.036	DEPLETED	0.08	DEPLETED	0.044	DEPLETED	0.032	DEPLETED	0.256	DEPLETED	0.122	DEPLETED	0.494	DEPLETED	0.002	DEPLETED	0.39	DEPLETED	0.084	ENRICHED	0.184	DEPLETED	0.038	DEPLETED	0.042
LTR	ERVK	LTR3B_	0.002	DEPLETED	0.002	DEPLETED	0.008	DEPLETED	0.002	DEPLETED	0.002	DEPLETED	0.002	DEPLETED	0.002	DEPLETED	0.008	DEPLETED	0.004	DEPLETED	0.002	DEPLETED	0.004	DEPLETED	0.002	DEPLETED	0.002	DEPLETED	0.002	DEPLETED	0.004	DEPLETED	0.002	DEPLETED	0.002	DEPLETED	0.002	DEPLETED	0.002	DEPLETED	0.002	DEPLETED	0.002	DEPLETED	0.002	DEPLETED	0.002	DEPLETED	0.014
LTR	ERVK	LTR5	0.776	DEPLETED	0.44	ENRICHED	0.912	ENRICHED	0.91	ENRICHED	0.18	ENRICHED	0.622	ENRICHED	0.608	DEPLETED	0.906	ENRICHED	0.316	DEPLETED	0.978	ENRICHED	0.834	DEPLETED	0.714	ENRICHED	0.754	DEPLETED	0.588	ENRICHED	0.87	DEPLETED	0.884	DEPLETED	0.976	ENRICHED	0.842	ENRICHED	0.714	ENRICHED	0.588	DEPLETED	0.75	DEPLETED	0.72	ENRICHED	0.452	ENRICHED	0.156
LTR	ERVK	LTR5A	0.002	DEPLETED	0.002	DEPLETED	0.002	DEPLETED	0.002	DEPLETED	0.002	DEPLETED	0.002	DEPLETED	0.002	DEPLETED	0.002	DEPLETED	0.002	DEPLETED	0.002	DEPLETED	0.002	DEPLETED	0.002	DEPLETED	0.002	DEPLETED	0.002	DEPLETED	0.002	DEPLETED	0.002	DEPLETED	0.002	DEPLETED	0.002	DEPLETED	0.002	DEPLETED	0.002	DEPLETED	0.002	DEPLETED	0.002	DEPLETED	0.002	DEPLETED	0.002
LTR	ERVK	LTR5B	0.1	DEPLETED	0.314	DEPLETED	0.896	DEPLETED	0.002	DEPLETED	0.354	DEPLETED	0.366	DEPLETED	0.78	DEPLETED	0.372	DEPLETED	0.896	DEPLETED	0.718	DEPLETED	0.694	DEPLETED	0.056	ENRICHED	0.556	DEPLETED	0.016	DEPLETED	0.964	ENRICHED	0.126	DEPLETED	0.872	DEPLETED	0.142	ENRICHED	0.986	DEPLETED	0.662	DEPLETED	0.922	ENRICHED	0.952	ENRICHED	0.014	DEPLETED	0.058
LTR	ERVK	LTR5_Hs	0.002	DEPLETED	0.002	DEPLETED	0.002	DEPLETED	0.002	DEPLETED	0.002	DEPLETED	0.002	DEPLETED	0.002	DEPLETED	0.002	DEPLETED	0.002	DEPLETED	0.002	DEPLETED	0.002	DEPLETED	0.002	DEPLETED	0.002	DEPLETED	0.002	DEPLETED	0.002	DEPLETED	0.002	DEPLETED	0.002	DEPLETED	0.002	DEPLETED	0.004	DEPLETED	0.002	DEPLETED	0.002	DEPLETED	0.002	DEPLETED	0.002	DEPLETED	0.002
LTR	ERVK	MER11A	0.002	DEPLETED	0.002	DEPLETED	0.002	DEPLETED	0.002	DEPLETED	0.002	DEPLETED	0.002	DEPLETED	0.002	DEPLETED	0.002	DEPLETED	0.002	DEPLETED	0.002	DEPLETED	0.002	DEPLETED	0.002	DEPLETED	0.002	DEPLETED	0.002	DEPLETED	0.002	DEPLETED	0.002	DEPLETED	0.002	DEPLETED	0.002	DEPLETED	0.002	DEPLETED	0.002	DEPLETED	0.002	DEPLETED	0.002	DEPLETED	0.002	DEPLETED	0.002
LTR	ERVK	MER11B	0.002	DEPLETED	0.002	DEPLETED	0.002	DEPLETED	0.002	DEPLETED	0.002	DEPLETED	0.002	DEPLETED	0.002	DEPLETED	0.002	DEPLETED	0.002	DEPLETED	0.002	DEPLETED	0.002	DEPLETED	0.002	DEPLETED	0.002	DEPLETED	0.002	DEPLETED	0.002	DEPLETED	0.002	DEPLETED	0.002	DEPLETED	0.002	DEPLETED	0.002	DEPLETED	0.002	DEPLETED	0.002	DEPLETED	0.002	DEPLETED	0.002	DEPLETED	0.002
LTR	ERVK	MER11C	0.002	DEPLETED	0.002	DEPLETED	0.002	DEPLETED	0.002	DEPLETED	0.002	DEPLETED	0.002	DEPLETED	0.002	DEPLETED	0.002	DEPLETED	0.002	DEPLETED	0.002	DEPLETED	0.002	DEPLETED	0.002	DEPLETED	0.002	DEPLETED	0.002	DEPLETED	0.002	DEPLETED	0.002	DEPLETED	0.002	DEPLETED	0.002	DEPLETED	0.002	DEPLETED	0.002	DEPLETED	0.002	DEPLETED	0.002	DEPLETED	0.002	DEPLETED	0.002
LTR	ERVK	MER11D	0.002	DEPLETED	0.002	DEPLETED	0.002	DEPLETED	0.002	DEPLETED	0.008	DEPLETED	0.002	DEPLETED	0.002	DEPLETED	0.002	DEPLETED	0.002	DEPLETED	0.002	DEPLETED	0.002	DEPLETED	0.002	DEPLETED	0.002	DEPLETED	0.082	DEPLETED	0.002	DEPLETED	0.002	DEPLETED	0.002	DEPLETED	0.002	DEPLETED	0.002	DEPLETED	0.002	DEPLETED	0.24	DEPLETED	0.002	DEPLETED	0.002	DEPLETED	0.002
LTR	ERVK	MER9B	0.51	DEPLETED	0.294	DEPLETED	0.168	DEPLETED	0.882	DEPLETED	0.936	DEPLETED	0.884	ENRICHED	0.624	DEPLETED	0.982	ENRICHED	0.572	DEPLETED	0.422	DEPLETED	0.084	DEPLETED	0.436	DEPLETED	0.63	DEPLETED	0.54	DEPLETED	0.208	DEPLETED	0.446	DEPLETED	0.95	ENRICHED	0.824	DEPLETED	0.474	DEPLETED	0.42	DEPLETED	0.296	ENRICHED	0.4	DEPLETED	0.108	DEPLETED	0.084
LTR	ERVK	MER9a1	0.002	DEPLETED	0.002	DEPLETED	0.002	DEPLETED	0.002	DEPLETED	0.002	DEPLETED	0.002	DEPLETED	0.002	DEPLETED	0.002	DEPLETED	0.002	DEPLETED	0.002	DEPLETED	0.002	DEPLETED	0.002	DEPLETED	0.002	DEPLETED	0.002	DEPLETED	0.002	DEPLETED	0.002	DEPLETED	0.002	DEPLETED	0.002	DEPLETED	0.002	DEPLETED	0.002	DEPLETED	0.002	DEPLETED	0.002	DEPLETED	0.002	DEPLETED	0.002
LTR	ERVK	MER9a2	0.002	DEPLETED	0.002	DEPLETED	0.002	DEPLETED	0.002	DEPLETED	0.002	DEPLETED	0.002	DEPLETED	0.002	DEPLETED	0.002	DEPLETED	0.012	DEPLETED	0.002	DEPLETED	0.002	DEPLETED	0.002	DEPLETED	0.002	DEPLETED	0.002	DEPLETED	0.004	DEPLETED	0.004	DEPLETED	0.004	DEPLETED	0.002	DEPLETED	0.002	DEPLETED	0.002	DEPLETED	0.002	DEPLETED	0.006	DEPLETED	0.002	DEPLETED	0.002
LTR	ERVK	MER9a3	0.002	DEPLETED	0.002	DEPLETED	0.002	DEPLETED	0.002	DEPLETED	0.002	DEPLETED	0.002	DEPLETED	0.002	DEPLETED	0.002	DEPLETED	0.002	DEPLETED	0.002	DEPLETED	0.002	DEPLETED	0.002	DEPLETED	0.002	DEPLETED	0.002	DEPLETED	0.002	DEPLETED	0.002	DEPLETED	0.002	DEPLETED	0.002	DEPLETED	0.002	DEPLETED	0.002	DEPLETED	0.002	DEPLETED	0.002	DEPLETED	0.002	DEPLETED	0.002
LTR	ERVK	tot	0.002	DEPLETED	0.002	DEPLETED	0.002	DEPLETED	0.002	DEPLETED	0.002	DEPLETED	0.002	DEPLETED	0.002	DEPLETED	0.002	DEPLETED	0.002	DEPLETED	0.002	DEPLETED	0.002	DEPLETED	0.002	DEPLETED	0.002	DEPLETED	0.002	DEPLETED	0.002	DEPLETED	0.002	DEPLETED	0.002	DEPLETED	0.002	DEPLETED	0.002	DEPLETED	0.002	DEPLETED	0.002	DEPLETED	0.002	DEPLETED	0.002	DEPLETED	0.002
LTR	ERVK--int	HERVK-int	0.002	DEPLETED	0.002	DEPLETED	0.002	DEPLETED	0.002	DEPLETED	0.002	DEPLETED	0.004	DEPLETED	0.002	DEPLETED	0.002	DEPLETED	0.002	DEPLETED	0.002	DEPLETED	0.002	DEPLETED	0.002	DEPLETED	0.002	DEPLETED	0.002	DEPLETED	0.002	DEPLETED	0.002	DEPLETED	0.002	DEPLETED	0.002	DEPLETED	0.002	DEPLETED	0.002	DEPLETED	0.002	DEPLETED	0.002	DEPLETED	0.002	DEPLETED	0.002
LTR	ERVK--int	HERVK11-int	0.002	DEPLETED	0.002	DEPLETED	0.002	DEPLETED	0.002	DEPLETED	0.002	DEPLETED	0.002	DEPLETED	0.002	DEPLETED	0.002	DEPLETED	0.002	DEPLETED	0.002	DEPLETED	0.002	DEPLETED	0.002	DEPLETED	0.002	DEPLETED	0.002	DEPLETED	0.002	DEPLETED	0.002	DEPLETED	0.002	DEPLETED	0.002	DEPLETED	0.002	DEPLETED	0.002	DEPLETED	0.002	DEPLETED	0.002	DEPLETED	0.002	DEPLETED	0.002
LTR	ERVK--int	HERVK11D-int	0.002	DEPLETED	0.004	DEPLETED	0.002	DEPLETED	0.004	DEPLETED	0.008	ENRICHED	0.002	DEPLETED	0.002	DEPLETED	0.002	DEPLETED	0.002	DEPLETED	0.002	DEPLETED	0.004	DEPLETED	0.002	DEPLETED	0.002	DEPLETED	0.212	DEPLETED	0.006	DEPLETED	0.002	DEPLETED	0.002	DEPLETED	0.436	DEPLETED	0.002	DEPLETED	0.006	DEPLETED	0.022	ENRICHED	0.002	DEPLETED	0.002	DEPLETED	0.002
LTR	ERVK--int	HERVK13-int	0.008	DEPLETED	0.008	DEPLETED	0.132	DEPLETED	0.004	DEPLETED	0.774	DEPLETED	0.002	DEPLETED	0.404	DEPLETED	0.016	DEPLETED	0.008	DEPLETED	0.006	DEPLETED	0.008	DEPLETED	0.014	DEPLETED	0.006	DEPLETED	0.064	DEPLETED	0.002	DEPLETED	0.002	DEPLETED	0.804	ENRICHED	0.262	DEPLETED	0.006	DEPLETED	0.006	DEPLETED	1	ENRICHED	0.308	DEPLETED	0.004	DEPLETED	0.136
LTR	ERVK--int	HERVK14-int	0.002	DEPLETED	0.002	DEPLETED	0.002	DEPLETED	0.002	DEPLETED	0.002	DEPLETED	0.002	DEPLETED	0.002	DEPLETED	0.002	DEPLETED	0.002	DEPLETED	0.002	DEPLETED	0.002	DEPLETED	0.002	DEPLETED	0.002	DEPLETED	0.002	DEPLETED	0.002	DEPLETED	0.002	DEPLETED	0.002	DEPLETED	0.002	DEPLETED	0.002	DEPLETED	0.002	DEPLETED	0.002	DEPLETED	0.002	DEPLETED	0.002	DEPLETED	0.002
LTR	ERVK--int	HERVK14C-int	0.004	DEPLETED	0.004	DEPLETED	0.002	DEPLETED	0.002	DEPLETED	0.076	DEPLETED	0.022	DEPLETED	0.004	DEPLETED	0.014	DEPLETED	0.002	DEPLETED	0.002	DEPLETED	0.014	DEPLETED	0.04	DEPLETED	0.004	DEPLETED	0.002	DEPLETED	0.026	DEPLETED	0.004	DEPLETED	0.002	DEPLETED	0.002	DEPLETED	0.008	DEPLETED	0.018	DEPLETED	0.058	DEPLETED	0.002	DEPLETED	0.002	DEPLETED	0.002
LTR	ERVK--int	HERVK22-int	0.002	DEPLETED	0.002	DEPLETED	0.002	DEPLETED	0.002	DEPLETED	0.002	DEPLETED	0.002	DEPLETED	0.002	DEPLETED	0.002	DEPLETED	0.002	DEPLETED	0.002	DEPLETED	0.002	DEPLETED	0.086	DEPLETED	0.002	DEPLETED	0.002	DEPLETED	0.002	DEPLETED	0.002	DEPLETED	0.002	DEPLETED	0.002	DEPLETED	0.002	DEPLETED	0.002	DEPLETED	0.088	DEPLETED	0.002	DEPLETED	0.002	DEPLETED	0.002
LTR	ERVK--int	HERVK3-int	0.002	DEPLETED	0.002	DEPLETED	0.002	DEPLETED	0.002	DEPLETED	0.002	DEPLETED	0.002	DEPLETED	0.002	DEPLETED	0.002	DEPLETED	0.002	DEPLETED	0.002	DEPLETED	0.002	DEPLETED	0.002	DEPLETED	0.002	DEPLETED	0.002	DEPLETED	0.002	DEPLETED	0.002	DEPLETED	0.002	DEPLETED	0.002	DEPLETED	0.002	DEPLETED	0.002	DEPLETED	0.002	DEPLETED	0.002	DEPLETED	0.002	DEPLETED	0.002
LTR	ERVK--int	HERVK9-int	0.002	DEPLETED	0.002	DEPLETED	0.002	DEPLETED	0.002	DEPLETED	0.002	DEPLETED	0.002	DEPLETED	0.002	DEPLETED	0.002	DEPLETED	0.002	DEPLETED	0.002	DEPLETED	0.002	DEPLETED	0.002	DEPLETED	0.002	DEPLETED	0.002	DEPLETED	0.002	DEPLETED	0.002	DEPLETED	0.002	DEPLETED	0.002	DEPLETED	0.002	DEPLETED	0.002	DEPLETED	0.002	DEPLETED	0.002	DEPLETED	0.002	DEPLETED	0.002
LTR	ERVK--int	HERVKC4-int	0.052	DEPLETED	0.004	DEPLETED	0.03	DEPLETED	0.016	DEPLETED	0.38	DEPLETED	0.048	DEPLETED	0.284	DEPLETED	0.066	DEPLETED	0.156	DEPLETED	0.26	DEPLETED	0.082	DEPLETED	0.158	DEPLETED	0.296	DEPLETED	0.006	DEPLETED	0.02	DEPLETED	0.004	DEPLETED	0.028	DEPLETED	0.052	DEPLETED	0.008	DEPLETED	0.004	DEPLETED	0.008	DEPLETED	0.02	DEPLETED	0.002	DEPLETED	0.006
LTR	ERVK--int	tot	0.002	DEPLETED	0.002	DEPLETED	0.002	DEPLETED	0.002	DEPLETED	0.002	DEPLETED	0.002	DEPLETED	0.002	DEPLETED	0.002	DEPLETED	0.002	DEPLETED	0.002	DEPLETED	0.002	DEPLETED	0.002	DEPLETED	0.002	DEPLETED	0.002	DEPLETED	0.002	DEPLETED	0.002	DEPLETED	0.002	DEPLETED	0.002	DEPLETED	0.002	DEPLETED	0.002	DEPLETED	0.002	DEPLETED	0.002	DEPLETED	0.002	DEPLETED	0.002
LTR	ERVL	ERV3-16A3_LTR	0.002	DEPLETED	0.002	DEPLETED	0.002	DEPLETED	0.002	DEPLETED	0.002	DEPLETED	0.002	DEPLETED	0.002	DEPLETED	0.002	DEPLETED	0.002	DEPLETED	0.002	DEPLETED	0.002	DEPLETED	0.002	DEPLETED	0.002	DEPLETED	0.002	DEPLETED	0.002	DEPLETED	0.002	DEPLETED	0.002	DEPLETED	0.002	DEPLETED	0.002	DEPLETED	0.002	DEPLETED	0.002	DEPLETED	0.002	DEPLETED	0.002	DEPLETED	0.002
LTR	ERVL	LTR101_Mam	0.002	DEPLETED	0.002	DEPLETED	0.002	DEPLETED	0.002	DEPLETED	0.002	DEPLETED	0.002	DEPLETED	0.002	DEPLETED	0.002	DEPLETED	0.002	DEPLETED	0.002	DEPLETED	0.002	DEPLETED	0.002	DEPLETED	0.002	DEPLETED	0.002	DEPLETED	0.002	DEPLETED	0.002	DEPLETED	0.002	DEPLETED	0.002	DEPLETED	0.002	DEPLETED	0.002	DEPLETED	0.002	DEPLETED	0.002	DEPLETED	0.002	DEPLETED	0.002
LTR	ERVL	LTR102_Mam	0.002	DEPLETED	0.002	DEPLETED	0.002	DEPLETED	0.002	DEPLETED	0.002	DEPLETED	0.002	DEPLETED	0.002	DEPLETED	0.002	DEPLETED	0.002	DEPLETED	0.002	DEPLETED	0.002	DEPLETED	0.002	DEPLETED	0.002	DEPLETED	0.002	DEPLETED	0.002	DEPLETED	0.002	DEPLETED	0.002	DEPLETED	0.002	DEPLETED	0.002	DEPLETED	0.002	DEPLETED	0.002	DEPLETED	0.002	DEPLETED	0.002	DEPLETED	0.002
LTR	ERVL	LTR105_Mam	0.002	DEPLETED	0.002	DEPLETED	0.002	DEPLETED	0.002	DEPLETED	0.002	DEPLETED	0.002	DEPLETED	0.002	DEPLETED	0.002	DEPLETED	0.002	DEPLETED	0.002	DEPLETED	0.002	DEPLETED	0.002	DEPLETED	0.002	DEPLETED	0.002	DEPLETED	0.002	DEPLETED	0.002	DEPLETED	0.002	DEPLETED	0.002	DEPLETED	0.002	DEPLETED	0.002	DEPLETED	0.002	DEPLETED	0.002	DEPLETED	0.002	DEPLETED	0.002
LTR	ERVL	LTR108a_Mam	0.002	DEPLETED	0.002	DEPLETED	0.008	DEPLETED	0.002	DEPLETED	0.008	DEPLETED	0.024	DEPLETED	0.006	DEPLETED	0.008	DEPLETED	0.026	DEPLETED	0.008	DEPLETED	0.004	DEPLETED	0.064	DEPLETED	0.002	DEPLETED	0.002	DEPLETED	0.002	DEPLETED	0.002	DEPLETED	0.002	DEPLETED	0.014	DEPLETED	0.002	DEPLETED	0.002	DEPLETED	0.038	DEPLETED	0.006	DEPLETED	0.002	DEPLETED	0.002
LTR	ERVL	LTR108b_Mam	0.002	DEPLETED	0.082	DEPLETED	0.052	DEPLETED	0.002	DEPLETED	0.004	DEPLETED	0.086	DEPLETED	0.094	DEPLETED	0.072	DEPLETED	0.008	DEPLETED	0.054	DEPLETED	0.062	DEPLETED	0.038	DEPLETED	0.014	DEPLETED	0.012	DEPLETED	0.006	DEPLETED	0.012	DEPLETED	0.004	DEPLETED	0.006	DEPLETED	0.016	DEPLETED	0.004	DEPLETED	0.216	DEPLETED	0.002	DEPLETED	0.002	DEPLETED	0.074
LTR	ERVL	LTR108c_Mam	0.002	DEPLETED	0.004	DEPLETED	0.002	DEPLETED	0.002	DEPLETED	0.138	DEPLETED	0.004	DEPLETED	0.002	DEPLETED	0.006	DEPLETED	0.002	DEPLETED	0.002	DEPLETED	0.004	DEPLETED	0.058	DEPLETED	0.004	DEPLETED	0.008	DEPLETED	0.004	DEPLETED	0.002	DEPLETED	0.004	DEPLETED	0.006	DEPLETED	0.002	DEPLETED	0.022	DEPLETED	0.076	DEPLETED	0.008	DEPLETED	0.002	DEPLETED	0.006
LTR	ERVL	LTR108d_Mam	0.002	DEPLETED	0.002	DEPLETED	0.01	DEPLETED	0.014	DEPLETED	0.002	DEPLETED	0.002	DEPLETED	0.002	DEPLETED	0.002	DEPLETED	0.002	DEPLETED	0.002	DEPLETED	0.002	DEPLETED	0.002	DEPLETED	0.002	DEPLETED	0.002	DEPLETED	0.002	DEPLETED	0.004	DEPLETED	0.004	DEPLETED	0.002	DEPLETED	0.066	DEPLETED	0.004	DEPLETED	0.002	DEPLETED	0.006	DEPLETED	0.002	DEPLETED	0.006
LTR	ERVL	LTR108e_Mam	0.002	DEPLETED	0.002	DEPLETED	0.002	DEPLETED	0.002	DEPLETED	0.002	DEPLETED	0.002	DEPLETED	0.002	DEPLETED	0.002	DEPLETED	0.002	DEPLETED	0.002	DEPLETED	0.002	DEPLETED	0.002	DEPLETED	0.002	DEPLETED	0.002	DEPLETED	0.002	DEPLETED	0.002	DEPLETED	0.002	DEPLETED	0.002	DEPLETED	0.002	DEPLETED	0.002	DEPLETED	0.002	DEPLETED	0.002	DEPLETED	0.002	DEPLETED	0.002
LTR	ERVL	LTR16	0.002	DEPLETED	0.002	DEPLETED	0.002	DEPLETED	0.002	DEPLETED	0.002	DEPLETED	0.002	DEPLETED	0.002	DEPLETED	0.002	DEPLETED	0.002	DEPLETED	0.002	DEPLETED	0.002	DEPLETED	0.002	DEPLETED	0.002	DEPLETED	0.002	DEPLETED	0.002	DEPLETED	0.002	DEPLETED	0.002	DEPLETED	0.002	DEPLETED	0.002	DEPLETED	0.002	DEPLETED	0.002	DEPLETED	0.002	DEPLETED	0.002	DEPLETED	0.002
LTR	ERVL	LTR16A	0.002	DEPLETED	0.002	DEPLETED	0.002	DEPLETED	0.002	DEPLETED	0.002	DEPLETED	0.002	DEPLETED	0.002	DEPLETED	0.002	DEPLETED	0.002	DEPLETED	0.002	DEPLETED	0.002	DEPLETED	0.002	DEPLETED	0.002	DEPLETED	0.002	DEPLETED	0.002	DEPLETED	0.002	DEPLETED	0.002	DEPLETED	0.002	DEPLETED	0.002	DEPLETED	0.002	DEPLETED	0.002	DEPLETED	0.002	DEPLETED	0.002	DEPLETED	0.002
LTR	ERVL	LTR16A1	0.002	DEPLETED	0.002	DEPLETED	0.002	DEPLETED	0.002	DEPLETED	0.002	DEPLETED	0.002	DEPLETED	0.002	DEPLETED	0.002	DEPLETED	0.002	DEPLETED	0.002	DEPLETED	0.002	DEPLETED	0.002	DEPLETED	0.002	DEPLETED	0.002	DEPLETED	0.002	DEPLETED	0.002	DEPLETED	0.002	DEPLETED	0.002	DEPLETED	0.002	DEPLETED	0.002	DEPLETED	0.002	DEPLETED	0.002	DEPLETED	0.002	DEPLETED	0.002
LTR	ERVL	LTR16A2	0.002	DEPLETED	0.002	DEPLETED	0.002	DEPLETED	0.002	DEPLETED	0.002	DEPLETED	0.002	DEPLETED	0.002	DEPLETED	0.002	DEPLETED	0.002	DEPLETED	0.002	DEPLETED	0.002	DEPLETED	0.002	DEPLETED	0.002	DEPLETED	0.002	DEPLETED	0.002	DEPLETED	0.002	DEPLETED	0.002	DEPLETED	0.002	DEPLETED	0.002	DEPLETED	0.002	DEPLETED	0.002	DEPLETED	0.002	DEPLETED	0.002	DEPLETED	0.002
LTR	ERVL	LTR16B	0.002	DEPLETED	0.002	DEPLETED	0.002	DEPLETED	0.002	DEPLETED	0.002	DEPLETED	0.002	DEPLETED	0.002	DEPLETED	0.002	DEPLETED	0.002	DEPLETED	0.002	DEPLETED	0.002	DEPLETED	0.002	DEPLETED	0.002	DEPLETED	0.002	DEPLETED	0.002	DEPLETED	0.002	DEPLETED	0.002	DEPLETED	0.002	DEPLETED	0.002	DEPLETED	0.002	DEPLETED	0.002	DEPLETED	0.002	DEPLETED	0.002	DEPLETED	0.002
LTR	ERVL	LTR16B1	0.002	DEPLETED	0.002	DEPLETED	0.002	DEPLETED	0.002	DEPLETED	0.002	DEPLETED	0.002	DEPLETED	0.002	DEPLETED	0.002	DEPLETED	0.002	DEPLETED	0.002	DEPLETED	0.002	DEPLETED	0.002	DEPLETED	0.002	DEPLETED	0.002	DEPLETED	0.002	DEPLETED	0.002	DEPLETED	0.002	DEPLETED	0.002	DEPLETED	0.002	DEPLETED	0.002	DEPLETED	0.002	DEPLETED	0.002	DEPLETED	0.002	DEPLETED	0.002
LTR	ERVL	LTR16B2	0.002	DEPLETED	0.002	DEPLETED	0.002	DEPLETED	0.002	DEPLETED	0.002	DEPLETED	0.002	DEPLETED	0.002	DEPLETED	0.002	DEPLETED	0.002	DEPLETED	0.002	DEPLETED	0.002	DEPLETED	0.002	DEPLETED	0.002	DEPLETED	0.002	DEPLETED	0.002	DEPLETED	0.002	DEPLETED	0.002	DEPLETED	0.002	DEPLETED	0.002	DEPLETED	0.002	DEPLETED	0.002	DEPLETED	0.002	DEPLETED	0.002	DEPLETED	0.002
LTR	ERVL	LTR16C	0.002	DEPLETED	0.002	DEPLETED	0.002	DEPLETED	0.002	DEPLETED	0.002	DEPLETED	0.002	DEPLETED	0.002	DEPLETED	0.002	DEPLETED	0.002	DEPLETED	0.002	DEPLETED	0.002	DEPLETED	0.002	DEPLETED	0.002	DEPLETED	0.002	DEPLETED	0.002	DEPLETED	0.002	DEPLETED	0.002	DEPLETED	0.002	DEPLETED	0.002	DEPLETED	0.002	DEPLETED	0.002	DEPLETED	0.002	DEPLETED	0.002	DEPLETED	0.002
LTR	ERVL	LTR16D	0.002	DEPLETED	0.002	DEPLETED	0.002	DEPLETED	0.002	DEPLETED	0.002	DEPLETED	0.002	DEPLETED	0.002	DEPLETED	0.002	DEPLETED	0.002	DEPLETED	0.002	DEPLETED	0.002	DEPLETED	0.002	DEPLETED	0.002	DEPLETED	0.002	DEPLETED	0.002	DEPLETED	0.002	DEPLETED	0.002	DEPLETED	0.002	DEPLETED	0.002	DEPLETED	0.002	DEPLETED	0.002	DEPLETED	0.002	DEPLETED	0.002	DEPLETED	0.002
LTR	ERVL	LTR16D1	0.002	DEPLETED	0.002	DEPLETED	0.002	DEPLETED	0.002	DEPLETED	0.002	DEPLETED	0.002	DEPLETED	0.002	DEPLETED	0.002	DEPLETED	0.002	DEPLETED	0.002	DEPLETED	0.002	DEPLETED	0.002	DEPLETED	0.002	DEPLETED	0.002	DEPLETED	0.002	DEPLETED	0.002	DEPLETED	0.002	DEPLETED	0.002	DEPLETED	0.002	DEPLETED	0.002	DEPLETED	0.002	DEPLETED	0.002	DEPLETED	0.002	DEPLETED	0.002
LTR	ERVL	LTR16D2	0.002	DEPLETED	0.002	DEPLETED	0.002	DEPLETED	0.002	DEPLETED	0.002	DEPLETED	0.002	DEPLETED	0.002	DEPLETED	0.002	DEPLETED	0.002	DEPLETED	0.002	DEPLETED	0.002	DEPLETED	0.002	DEPLETED	0.002	DEPLETED	0.002	DEPLETED	0.002	DEPLETED	0.002	DEPLETED	0.002	DEPLETED	0.002	DEPLETED	0.004	DEPLETED	0.002	DEPLETED	0.002	DEPLETED	0.002	DEPLETED	0.002	DEPLETED	0.002
LTR	ERVL	LTR16E1	0.002	DEPLETED	0.002	DEPLETED	0.002	DEPLETED	0.002	DEPLETED	0.002	DEPLETED	0.002	DEPLETED	0.002	DEPLETED	0.002	DEPLETED	0.002	DEPLETED	0.002	DEPLETED	0.002	DEPLETED	0.002	DEPLETED	0.002	DEPLETED	0.002	DEPLETED	0.002	DEPLETED	0.002	DEPLETED	0.002	DEPLETED	0.002	DEPLETED	0.002	DEPLETED	0.002	DEPLETED	0.002	DEPLETED	0.002	DEPLETED	0.002	DEPLETED	0.002
LTR	ERVL	LTR16E2	0.002	DEPLETED	0.002	DEPLETED	0.002	DEPLETED	0.002	DEPLETED	0.002	DEPLETED	0.002	DEPLETED	0.002	DEPLETED	0.002	DEPLETED	0.002	DEPLETED	0.002	DEPLETED	0.002	DEPLETED	0.002	DEPLETED	0.002	DEPLETED	0.002	DEPLETED	0.002	DEPLETED	0.002	DEPLETED	0.002	DEPLETED	0.002	DEPLETED	0.002	DEPLETED	0.002	DEPLETED	0.002	DEPLETED	0.002	DEPLETED	0.002	DEPLETED	0.002
LTR	ERVL	LTR18A	0.002	DEPLETED	0.002	DEPLETED	0.002	DEPLETED	0.002	DEPLETED	0.002	DEPLETED	0.002	DEPLETED	0.002	DEPLETED	0.002	DEPLETED	0.002	DEPLETED	0.002	DEPLETED	0.002	DEPLETED	0.002	DEPLETED	0.002	DEPLETED	0.152	DEPLETED	0.002	DEPLETED	0.002	DEPLETED	0.002	DEPLETED	0.502	DEPLETED	0.062	DEPLETED	0.002	DEPLETED	0.006	DEPLETED	0.004	DEPLETED	0.002	DEPLETED	0.002
LTR	ERVL	LTR18B	0.324	DEPLETED	0.002	DEPLETED	0.004	DEPLETED	0.002	DEPLETED	0.002	DEPLETED	0.006	DEPLETED	0.002	DEPLETED	0.246	DEPLETED	0.072	DEPLETED	0.29	DEPLETED	0.014	DEPLETED	0.002	DEPLETED	0.004	DEPLETED	0.73	ENRICHED	0.3	DEPLETED	0.146	DEPLETED	0.032	ENRICHED	0.006	ENRICHED	0.866	ENRICHED	0.014	DEPLETED	0.726	DEPLETED	0.294	DEPLETED	0.028	DEPLETED	0.002
LTR	ERVL	LTR18C	0.072	DEPLETED	0.004	DEPLETED	0.172	DEPLETED	0.678	DEPLETED	0.082	DEPLETED	0.042	DEPLETED	0.002	DEPLETED	0.004	DEPLETED	0.006	DEPLETED	0.026	DEPLETED	0.002	DEPLETED	0.034	DEPLETED	0.498	DEPLETED	0.962	ENRICHED	0.164	DEPLETED	0.8	DEPLETED	0.996	ENRICHED	0.614	DEPLETED	0.706	DEPLETED	0.02	DEPLETED	0.71	ENRICHED	0.432	DEPLETED	0.51	DEPLETED	0.002
LTR	ERVL	LTR32	0.002	DEPLETED	0.002	DEPLETED	0.002	DEPLETED	0.002	DEPLETED	0.002	DEPLETED	0.002	DEPLETED	0.002	DEPLETED	0.002	DEPLETED	0.002	DEPLETED	0.002	DEPLETED	0.002	DEPLETED	0.002	DEPLETED	0.002	DEPLETED	0.002	DEPLETED	0.002	DEPLETED	0.002	DEPLETED	0.002	DEPLETED	0.002	DEPLETED	0.002	DEPLETED	0.002	DEPLETED	0.002	DEPLETED	0.002	DEPLETED	0.002	DEPLETED	0.002
LTR	ERVL	LTR33	0.002	DEPLETED	0.002	DEPLETED	0.002	DEPLETED	0.002	DEPLETED	0.002	DEPLETED	0.002	DEPLETED	0.002	DEPLETED	0.002	DEPLETED	0.002	DEPLETED	0.002	DEPLETED	0.002	DEPLETED	0.002	DEPLETED	0.002	DEPLETED	0.002	DEPLETED	0.002	DEPLETED	0.002	DEPLETED	0.002	DEPLETED	0.002	DEPLETED	0.002	DEPLETED	0.002	DEPLETED	0.002	DEPLETED	0.002	DEPLETED	0.002	DEPLETED	0.002
LTR	ERVL	LTR33A	0.002	DEPLETED	0.002	DEPLETED	0.002	DEPLETED	0.002	DEPLETED	0.002	DEPLETED	0.002	DEPLETED	0.002	DEPLETED	0.002	DEPLETED	0.002	DEPLETED	0.002	DEPLETED	0.002	DEPLETED	0.002	DEPLETED	0.002	DEPLETED	0.002	DEPLETED	0.002	DEPLETED	0.002	DEPLETED	0.002	DEPLETED	0.002	DEPLETED	0.002	DEPLETED	0.002	DEPLETED	0.002	DEPLETED	0.002	DEPLETED	0.002	DEPLETED	0.002
LTR	ERVL	LTR33A_	0.002	DEPLETED	0.002	DEPLETED	0.002	DEPLETED	0.002	DEPLETED	0.002	DEPLETED	0.002	DEPLETED	0.002	DEPLETED	0.002	DEPLETED	0.002	DEPLETED	0.002	DEPLETED	0.002	DEPLETED	0.002	DEPLETED	0.002	DEPLETED	0.002	DEPLETED	0.002	DEPLETED	0.002	DEPLETED	0.002	DEPLETED	0.002	DEPLETED	0.002	DEPLETED	0.002	DEPLETED	0.002	DEPLETED	0.002	DEPLETED	0.002	DEPLETED	0.002
LTR	ERVL	LTR33B	0.002	DEPLETED	0.002	DEPLETED	0.002	DEPLETED	0.002	DEPLETED	0.002	DEPLETED	0.002	DEPLETED	0.002	DEPLETED	0.002	DEPLETED	0.002	DEPLETED	0.002	DEPLETED	0.002	DEPLETED	0.002	DEPLETED	0.002	DEPLETED	0.002	DEPLETED	0.002	DEPLETED	0.002	DEPLETED	0.002	DEPLETED	0.002	DEPLETED	0.002	DEPLETED	0.002	DEPLETED	0.002	DEPLETED	0.002	DEPLETED	0.002	DEPLETED	0.002
LTR	ERVL	LTR33C	0.002	DEPLETED	0.002	DEPLETED	0.002	DEPLETED	0.002	DEPLETED	0.002	DEPLETED	0.002	DEPLETED	0.002	DEPLETED	0.002	DEPLETED	0.002	DEPLETED	0.002	DEPLETED	0.002	DEPLETED	0.002	DEPLETED	0.002	DEPLETED	0.002	DEPLETED	0.002	DEPLETED	0.002	DEPLETED	0.002	DEPLETED	0.002	DEPLETED	0.002	DEPLETED	0.002	DEPLETED	0.002	DEPLETED	0.002	DEPLETED	0.002	DEPLETED	0.002
LTR	ERVL	LTR40A1	0.002	DEPLETED	0.002	DEPLETED	0.002	DEPLETED	0.002	DEPLETED	0.002	DEPLETED	0.002	DEPLETED	0.002	DEPLETED	0.002	DEPLETED	0.002	DEPLETED	0.002	DEPLETED	0.002	DEPLETED	0.002	DEPLETED	0.002	DEPLETED	0.002	DEPLETED	0.002	DEPLETED	0.002	DEPLETED	0.002	DEPLETED	0.002	DEPLETED	0.002	DEPLETED	0.002	DEPLETED	0.002	DEPLETED	0.002	DEPLETED	0.002	DEPLETED	0.002
LTR	ERVL	LTR40a	0.002	DEPLETED	0.002	DEPLETED	0.002	DEPLETED	0.002	DEPLETED	0.002	DEPLETED	0.002	DEPLETED	0.002	DEPLETED	0.002	DEPLETED	0.002	DEPLETED	0.002	DEPLETED	0.002	DEPLETED	0.002	DEPLETED	0.002	DEPLETED	0.002	DEPLETED	0.002	DEPLETED	0.002	DEPLETED	0.002	DEPLETED	0.002	DEPLETED	0.002	DEPLETED	0.002	DEPLETED	0.002	DEPLETED	0.002	DEPLETED	0.002	DEPLETED	0.002
LTR	ERVL	LTR40b	0.002	DEPLETED	0.002	DEPLETED	0.002	DEPLETED	0.002	DEPLETED	0.002	DEPLETED	0.002	DEPLETED	0.002	DEPLETED	0.002	DEPLETED	0.002	DEPLETED	0.002	DEPLETED	0.002	DEPLETED	0.002	DEPLETED	0.002	DEPLETED	0.002	DEPLETED	0.002	DEPLETED	0.002	DEPLETED	0.002	DEPLETED	0.002	DEPLETED	0.002	DEPLETED	0.002	DEPLETED	0.002	DEPLETED	0.002	DEPLETED	0.002	DEPLETED	0.002
LTR	ERVL	LTR40c	0.028	DEPLETED	0.048	DEPLETED	0.228	DEPLETED	0.566	DEPLETED	0.332	DEPLETED	0.34	DEPLETED	0.026	DEPLETED	0.052	DEPLETED	0.118	DEPLETED	0.326	DEPLETED	0.212	DEPLETED	0.018	DEPLETED	0.07	DEPLETED	0.456	DEPLETED	0.992	ENRICHED	0.002	DEPLETED	0.126	DEPLETED	0.664	DEPLETED	0.04	DEPLETED	0.07	DEPLETED	0.002	DEPLETED	0.084	DEPLETED	0.06	DEPLETED	0.174
LTR	ERVL	LTR41	0.002	DEPLETED	0.002	DEPLETED	0.004	DEPLETED	0.002	DEPLETED	0.002	DEPLETED	0.002	DEPLETED	0.002	DEPLETED	0.002	DEPLETED	0.002	DEPLETED	0.002	DEPLETED	0.002	DEPLETED	0.002	DEPLETED	0.002	DEPLETED	0.002	DEPLETED	0.002	DEPLETED	0.002	DEPLETED	0.002	DEPLETED	0.004	DEPLETED	0.002	DEPLETED	0.002	DEPLETED	0.002	DEPLETED	0.002	DEPLETED	0.002	DEPLETED	0.002
LTR	ERVL	LTR41B	0.002	DEPLETED	0.002	DEPLETED	0.002	DEPLETED	0.002	DEPLETED	0.002	DEPLETED	0.002	DEPLETED	0.002	DEPLETED	0.002	DEPLETED	0.002	DEPLETED	0.002	DEPLETED	0.002	DEPLETED	0.002	DEPLETED	0.002	DEPLETED	0.006	DEPLETED	0.002	DEPLETED	0.004	DEPLETED	0.002	DEPLETED	0.014	DEPLETED	0.01	DEPLETED	0.002	DEPLETED	0.002	DEPLETED	0.002	DEPLETED	0.004	DEPLETED	0.002
LTR	ERVL	LTR41C	0.002	DEPLETED	0.002	DEPLETED	0.002	DEPLETED	0.002	DEPLETED	0.002	DEPLETED	0.002	DEPLETED	0.002	DEPLETED	0.002	DEPLETED	0.002	DEPLETED	0.002	DEPLETED	0.002	DEPLETED	0.002	DEPLETED	0.002	DEPLETED	0.002	DEPLETED	0.002	DEPLETED	0.002	DEPLETED	0.002	DEPLETED	0.002	DEPLETED	0.002	DEPLETED	0.002	DEPLETED	0.002	DEPLETED	0.002	DEPLETED	0.002	DEPLETED	0.002
LTR	ERVL	LTR42	0.242	DEPLETED	0.034	DEPLETED	0.028	DEPLETED	0.03	DEPLETED	0.2	DEPLETED	0.144	DEPLETED	0.042	DEPLETED	0.49	DEPLETED	0.166	DEPLETED	0.626	DEPLETED	0.26	DEPLETED	0.148	DEPLETED	0.21	DEPLETED	0.068	DEPLETED	0.026	DEPLETED	0.008	DEPLETED	0.746	DEPLETED	0.842	ENRICHED	1	DEPLETED	0.012	DEPLETED	0.012	DEPLETED	0.15	DEPLETED	0.88	ENRICHED	0.13
LTR	ERVL	LTR47A	0.002	DEPLETED	0.002	DEPLETED	0.002	DEPLETED	0.002	DEPLETED	0.002	DEPLETED	0.002	DEPLETED	0.002	DEPLETED	0.002	DEPLETED	0.002	DEPLETED	0.002	DEPLETED	0.002	DEPLETED	0.002	DEPLETED	0.002	DEPLETED	0.002	DEPLETED	0.002	DEPLETED	0.002	DEPLETED	0.002	DEPLETED	0.002	DEPLETED	0.002	DEPLETED	0.002	DEPLETED	0.002	DEPLETED	0.002	DEPLETED	0.002	DEPLETED	0.002
LTR	ERVL	LTR47A2	0.002	DEPLETED	0.002	DEPLETED	0.002	DEPLETED	0.004	DEPLETED	0.002	DEPLETED	0.002	DEPLETED	0.002	DEPLETED	0.002	DEPLETED	0.002	DEPLETED	0.002	DEPLETED	0.004	DEPLETED	0.008	DEPLETED	0.002	DEPLETED	0.002	DEPLETED	0.002	DEPLETED	0.002	DEPLETED	0.002	DEPLETED	0.002	DEPLETED	0.056	DEPLETED	0.006	DEPLETED	0.002	DEPLETED	0.002	DEPLETED	0.002	DEPLETED	0.002
LTR	ERVL	LTR47B	0.98	DEPLETED	0.332	DEPLETED	0.08	DEPLETED	0.068	DEPLETED	0.39	DEPLETED	0.12	DEPLETED	0.7	DEPLETED	0.09	DEPLETED	0.118	DEPLETED	0.18	DEPLETED	0.11	DEPLETED	0.196	DEPLETED	0.098	DEPLETED	0.564	DEPLETED	0.706	DEPLETED	0.264	DEPLETED	0.464	DEPLETED	0.094	DEPLETED	0.608	DEPLETED	0.438	DEPLETED	0.912	ENRICHED	0.068	DEPLETED	0.722	DEPLETED	0.604
LTR	ERVL	LTR47B2	0.002	DEPLETED	0.002	DEPLETED	0.002	DEPLETED	0.004	DEPLETED	0.006	DEPLETED	0.03	DEPLETED	0.004	DEPLETED	0.002	DEPLETED	0.01	DEPLETED	0.002	DEPLETED	0.002	DEPLETED	0.01	DEPLETED	0.09	DEPLETED	0.002	DEPLETED	0.006	DEPLETED	0.002	DEPLETED	0.004	DEPLETED	0.004	DEPLETED	0.002	DEPLETED	0.002	DEPLETED	0.004	DEPLETED	0.006	DEPLETED	0.002	DEPLETED	0.016
LTR	ERVL	LTR47B3	0.002	DEPLETED	0.026	DEPLETED	0.002	DEPLETED	0.002	DEPLETED	0.002	DEPLETED	0.022	DEPLETED	0.002	DEPLETED	0.006	DEPLETED	0.008	DEPLETED	0.03	DEPLETED	0.006	DEPLETED	0.002	DEPLETED	0.002	DEPLETED	0.008	DEPLETED	0.002	DEPLETED	0.002	DEPLETED	0.002	DEPLETED	0.006	DEPLETED	0.002	DEPLETED	0.004	DEPLETED	0.01	DEPLETED	0.002	DEPLETED	0.004	DEPLETED	0.008
LTR	ERVL	LTR47B4	0.016	DEPLETED	0.058	DEPLETED	0.118	DEPLETED	0.134	DEPLETED	0.004	DEPLETED	0.486	DEPLETED	0.174	DEPLETED	0.508	DEPLETED	0.806	ENRICHED	0.132	DEPLETED	0.69	DEPLETED	0.104	DEPLETED	0.912	ENRICHED	0.048	DEPLETED	0.002	DEPLETED	0.03	DEPLETED	0.148	DEPLETED	0.006	DEPLETED	0.342	DEPLETED	0.002	DEPLETED	0.492	DEPLETED	0.528	DEPLETED	0.044	DEPLETED	0.032
LTR	ERVL	LTR50	0.002	DEPLETED	0.002	DEPLETED	0.002	DEPLETED	0.002	DEPLETED	0.002	DEPLETED	0.002	DEPLETED	0.002	DEPLETED	0.002	DEPLETED	0.002	DEPLETED	0.002	DEPLETED	0.002	DEPLETED	0.002	DEPLETED	0.002	DEPLETED	0.002	DEPLETED	0.002	DEPLETED	0.002	DEPLETED	0.002	DEPLETED	0.002	DEPLETED	0.002	DEPLETED	0.002	DEPLETED	0.002	DEPLETED	0.002	DEPLETED	0.002	DEPLETED	0.002
LTR	ERVL	LTR52	0.002	DEPLETED	0.002	DEPLETED	0.002	DEPLETED	0.002	DEPLETED	0.002	DEPLETED	0.002	DEPLETED	0.002	DEPLETED	0.002	DEPLETED	0.002	DEPLETED	0.002	DEPLETED	0.002	DEPLETED	0.002	DEPLETED	0.002	DEPLETED	0.002	DEPLETED	0.002	DEPLETED	0.002	DEPLETED	0.002	DEPLETED	0.002	DEPLETED	0.002	DEPLETED	0.002	DEPLETED	0.002	DEPLETED	0.002	DEPLETED	0.002	DEPLETED	0.002
LTR	ERVL	LTR53	0.002	DEPLETED	0.002	DEPLETED	0.002	DEPLETED	0.002	DEPLETED	0.002	DEPLETED	0.002	DEPLETED	0.002	DEPLETED	0.002	DEPLETED	0.002	DEPLETED	0.002	DEPLETED	0.002	DEPLETED	0.002	DEPLETED	0.002	DEPLETED	0.002	DEPLETED	0.002	DEPLETED	0.002	DEPLETED	0.002	DEPLETED	0.004	DEPLETED	0.002	DEPLETED	0.002	DEPLETED	0.002	DEPLETED	0.002	DEPLETED	0.002	DEPLETED	0.002
LTR	ERVL	LTR53B	0.002	DEPLETED	0.002	DEPLETED	0.002	DEPLETED	0.002	DEPLETED	0.002	DEPLETED	0.002	DEPLETED	0.002	DEPLETED	0.002	DEPLETED	0.002	DEPLETED	0.002	DEPLETED	0.004	DEPLETED	0.004	DEPLETED	0.002	DEPLETED	0.002	DEPLETED	0.002	DEPLETED	0.004	DEPLETED	0.002	DEPLETED	0.028	DEPLETED	0.182	DEPLETED	0.002	DEPLETED	0.002	DEPLETED	0.002	DEPLETED	0.004	DEPLETED	0.008
LTR	ERVL	LTR57	0.016	DEPLETED	0.002	DEPLETED	0.006	DEPLETED	0.002	DEPLETED	0.002	DEPLETED	0.002	DEPLETED	0.002	DEPLETED	0.004	DEPLETED	0.002	DEPLETED	0.002	DEPLETED	0.002	DEPLETED	0.01	DEPLETED	0.004	DEPLETED	0.004	DEPLETED	0.002	DEPLETED	0.006	DEPLETED	0.006	DEPLETED	0.116	DEPLETED	0.012	DEPLETED	0.004	DEPLETED	0.042	DEPLETED	0.002	DEPLETED	0.006	DEPLETED	0.004
LTR	ERVL	LTR62	0.002	DEPLETED	0.002	DEPLETED	0.002	DEPLETED	0.002	DEPLETED	0.002	DEPLETED	0.002	DEPLETED	0.002	DEPLETED	0.002	DEPLETED	0.002	DEPLETED	0.002	DEPLETED	0.002	DEPLETED	0.002	DEPLETED	0.002	DEPLETED	0.002	DEPLETED	0.002	DEPLETED	0.002	DEPLETED	0.002	DEPLETED	0.002	DEPLETED	0.512	DEPLETED	0.002	DEPLETED	0.016	DEPLETED	0.002	DEPLETED	0.002	DEPLETED	0.008
LTR	ERVL	LTR66	0.002	DEPLETED	0.002	DEPLETED	0.002	DEPLETED	0.002	DEPLETED	0.002	DEPLETED	0.002	DEPLETED	0.002	DEPLETED	0.002	DEPLETED	0.002	DEPLETED	0.002	DEPLETED	0.002	DEPLETED	0.002	DEPLETED	0.002	DEPLETED	0.002	DEPLETED	0.002	DEPLETED	0.002	DEPLETED	0.002	DEPLETED	0.002	DEPLETED	0.002	DEPLETED	0.002	DEPLETED	0.002	DEPLETED	0.002	DEPLETED	0.002	DEPLETED	0.002
LTR	ERVL	LTR67B	0.002	DEPLETED	0.002	DEPLETED	0.002	DEPLETED	0.002	DEPLETED	0.002	DEPLETED	0.002	DEPLETED	0.002	DEPLETED	0.002	DEPLETED	0.002	DEPLETED	0.002	DEPLETED	0.002	DEPLETED	0.002	DEPLETED	0.002	DEPLETED	0.002	DEPLETED	0.002	DEPLETED	0.002	DEPLETED	0.002	DEPLETED	0.002	DEPLETED	0.002	DEPLETED	0.002	DEPLETED	0.002	DEPLETED	0.002	DEPLETED	0.002	DEPLETED	0.002
LTR	ERVL	LTR69	0.002	DEPLETED	0.002	DEPLETED	0.002	DEPLETED	0.002	DEPLETED	0.002	DEPLETED	0.002	DEPLETED	0.002	DEPLETED	0.002	DEPLETED	0.002	DEPLETED	0.002	DEPLETED	0.002	DEPLETED	0.002	DEPLETED	0.002	DEPLETED	0.002	DEPLETED	0.002	DEPLETED	0.002	DEPLETED	0.002	DEPLETED	0.002	DEPLETED	0.002	DEPLETED	0.002	DEPLETED	0.002	DEPLETED	0.002	DEPLETED	0.002	DEPLETED	0.012
LTR	ERVL	LTR75	0.02	DEPLETED	0.08	DEPLETED	0.002	DEPLETED	0.004	DEPLETED	0.018	DEPLETED	0.04	DEPLETED	0.02	DEPLETED	0.014	DEPLETED	0.076	DEPLETED	0.05	DEPLETED	0.016	DEPLETED	0.012	DEPLETED	0.002	DEPLETED	0.722	DEPLETED	0.352	DEPLETED	0.116	DEPLETED	0.004	DEPLETED	0.154	ENRICHED	0.452	ENRICHED	0.012	DEPLETED	0.04	DEPLETED	0.038	DEPLETED	0.434	DEPLETED	0.092
LTR	ERVL	LTR75B	0.01	DEPLETED	0.008	DEPLETED	0.002	DEPLETED	0.002	DEPLETED	0.006	DEPLETED	0.004	DEPLETED	0.002	DEPLETED	0.002	DEPLETED	0.004	DEPLETED	0.002	DEPLETED	0.01	DEPLETED	0.056	DEPLETED	0.002	DEPLETED	0.002	DEPLETED	0.002	DEPLETED	0.004	DEPLETED	0.006	DEPLETED	0.002	DEPLETED	0.306	DEPLETED	0.002	DEPLETED	0.006	DEPLETED	0.004	DEPLETED	0.002	DEPLETED	0.002
LTR	ERVL	LTR79	0.002	DEPLETED	0.002	DEPLETED	0.002	DEPLETED	0.002	DEPLETED	0.002	DEPLETED	0.002	DEPLETED	0.002	DEPLETED	0.002	DEPLETED	0.002	DEPLETED	0.002	DEPLETED	0.002	DEPLETED	0.002	DEPLETED	0.002	DEPLETED	0.002	DEPLETED	0.002	DEPLETED	0.002	DEPLETED	0.002	DEPLETED	0.002	DEPLETED	0.002	DEPLETED	0.002	DEPLETED	0.002	DEPLETED	0.002	DEPLETED	0.002	DEPLETED	0.002
LTR	ERVL	LTR80A	0.002	DEPLETED	0.002	DEPLETED	0.002	DEPLETED	0.002	DEPLETED	0.002	DEPLETED	0.002	DEPLETED	0.002	DEPLETED	0.002	DEPLETED	0.002	DEPLETED	0.002	DEPLETED	0.002	DEPLETED	0.002	DEPLETED	0.002	DEPLETED	0.002	DEPLETED	0.002	DEPLETED	0.002	DEPLETED	0.002	DEPLETED	0.002	DEPLETED	0.002	DEPLETED	0.002	DEPLETED	0.002	DEPLETED	0.002	DEPLETED	0.002	DEPLETED	0.002
LTR	ERVL	LTR80B	0.002	DEPLETED	0.002	DEPLETED	0.002	DEPLETED	0.002	DEPLETED	0.002	DEPLETED	0.002	DEPLETED	0.002	DEPLETED	0.002	DEPLETED	0.002	DEPLETED	0.002	DEPLETED	0.002	DEPLETED	0.002	DEPLETED	0.002	DEPLETED	0.002	DEPLETED	0.002	DEPLETED	0.002	DEPLETED	0.002	DEPLETED	0.002	DEPLETED	0.002	DEPLETED	0.002	DEPLETED	0.002	DEPLETED	0.002	DEPLETED	0.002	DEPLETED	0.002
LTR	ERVL	LTR82A	0.002	DEPLETED	0.002	DEPLETED	0.002	DEPLETED	0.002	DEPLETED	0.002	DEPLETED	0.002	DEPLETED	0.002	DEPLETED	0.002	DEPLETED	0.002	DEPLETED	0.002	DEPLETED	0.002	DEPLETED	0.002	DEPLETED	0.002	DEPLETED	0.002	DEPLETED	0.002	DEPLETED	0.002	DEPLETED	0.002	DEPLETED	0.002	DEPLETED	0.002	DEPLETED	0.002	DEPLETED	0.002	DEPLETED	0.002	DEPLETED	0.002	DEPLETED	0.002
LTR	ERVL	LTR82B	0.002	DEPLETED	0.002	DEPLETED	0.002	DEPLETED	0.002	DEPLETED	0.002	DEPLETED	0.002	DEPLETED	0.002	DEPLETED	0.002	DEPLETED	0.002	DEPLETED	0.002	DEPLETED	0.002	DEPLETED	0.002	DEPLETED	0.002	DEPLETED	0.002	DEPLETED	0.002	DEPLETED	0.002	DEPLETED	0.002	DEPLETED	0.002	DEPLETED	0.002	DEPLETED	0.002	DEPLETED	0.002	DEPLETED	0.002	DEPLETED	0.002	DEPLETED	0.002
LTR	ERVL	LTR83	0.002	DEPLETED	0.002	DEPLETED	0.002	DEPLETED	0.002	DEPLETED	0.002	DEPLETED	0.002	DEPLETED	0.002	DEPLETED	0.002	DEPLETED	0.002	DEPLETED	0.002	DEPLETED	0.002	DEPLETED	0.002	DEPLETED	0.002	DEPLETED	0.002	DEPLETED	0.002	DEPLETED	0.002	DEPLETED	0.002	DEPLETED	0.002	DEPLETED	0.002	DEPLETED	0.002	DEPLETED	0.002	DEPLETED	0.002	DEPLETED	0.002	DEPLETED	0.002
LTR	ERVL	LTR84a	0.002	DEPLETED	0.002	DEPLETED	0.002	DEPLETED	0.002	DEPLETED	0.002	DEPLETED	0.002	DEPLETED	0.002	DEPLETED	0.002	DEPLETED	0.002	DEPLETED	0.002	DEPLETED	0.002	DEPLETED	0.002	DEPLETED	0.002	DEPLETED	0.002	DEPLETED	0.002	DEPLETED	0.002	DEPLETED	0.002	DEPLETED	0.002	DEPLETED	0.002	DEPLETED	0.002	DEPLETED	0.002	DEPLETED	0.002	DEPLETED	0.002	DEPLETED	0.002
LTR	ERVL	LTR84b	0.002	DEPLETED	0.002	DEPLETED	0.002	DEPLETED	0.002	DEPLETED	0.002	DEPLETED	0.002	DEPLETED	0.002	DEPLETED	0.002	DEPLETED	0.002	DEPLETED	0.002	DEPLETED	0.002	DEPLETED	0.002	DEPLETED	0.002	DEPLETED	0.002	DEPLETED	0.002	DEPLETED	0.002	DEPLETED	0.002	DEPLETED	0.002	DEPLETED	0.002	DEPLETED	0.002	DEPLETED	0.002	DEPLETED	0.002	DEPLETED	0.002	DEPLETED	0.002
LTR	ERVL	LTR86A1	0.006	DEPLETED	0.008	DEPLETED	0.002	DEPLETED	0.202	DEPLETED	0.002	DEPLETED	0.036	DEPLETED	0.016	DEPLETED	0.014	DEPLETED	0.026	DEPLETED	0.03	DEPLETED	0.01	DEPLETED	0.002	DEPLETED	0.118	DEPLETED	0.002	DEPLETED	0.026	DEPLETED	0.002	DEPLETED	0.048	DEPLETED	0.006	DEPLETED	0.002	DEPLETED	0.008	DEPLETED	0.002	DEPLETED	0.012	DEPLETED	0.002	DEPLETED	0.004
LTR	ERVL	LTR86A2	0.022	DEPLETED	0.002	DEPLETED	0.146	DEPLETED	0.036	DEPLETED	0.066	DEPLETED	0.142	DEPLETED	0.166	DEPLETED	0.032	DEPLETED	0.046	DEPLETED	0.97	ENRICHED	0.038	DEPLETED	0.002	DEPLETED	0.012	DEPLETED	0.02	DEPLETED	0.066	DEPLETED	0.058	DEPLETED	0.178	DEPLETED	0.04	DEPLETED	0.044	DEPLETED	0.012	DEPLETED	0.014	DEPLETED	0.012	DEPLETED	0.002	DEPLETED	0.076
LTR	ERVL	LTR86B1	0.144	DEPLETED	0.148	DEPLETED	0.014	DEPLETED	0.394	DEPLETED	0.008	DEPLETED	0.408	DEPLETED	0.212	DEPLETED	0.076	DEPLETED	0.196	DEPLETED	0.318	DEPLETED	0.42	DEPLETED	0.064	DEPLETED	0.226	DEPLETED	0.174	DEPLETED	0.102	DEPLETED	0.09	DEPLETED	0.484	DEPLETED	0.014	DEPLETED	0.008	DEPLETED	0.436	DEPLETED	0.188	DEPLETED	0.086	DEPLETED	0.014	DEPLETED	0.132
LTR	ERVL	LTR86B2	0.002	DEPLETED	0.002	DEPLETED	0.002	DEPLETED	0.002	DEPLETED	0.002	DEPLETED	0.002	DEPLETED	0.002	DEPLETED	0.002	DEPLETED	0.002	DEPLETED	0.002	DEPLETED	0.002	DEPLETED	0.002	DEPLETED	0.002	DEPLETED	0.002	DEPLETED	0.002	DEPLETED	0.002	DEPLETED	0.002	DEPLETED	0.002	DEPLETED	0.002	DEPLETED	0.002	DEPLETED	0.002	DEPLETED	0.002	DEPLETED	0.002	DEPLETED	0.008
LTR	ERVL	LTR86C	0.002	DEPLETED	0.002	DEPLETED	0.002	DEPLETED	0.002	DEPLETED	0.002	DEPLETED	0.004	DEPLETED	0.002	DEPLETED	0.002	DEPLETED	0.002	DEPLETED	0.002	DEPLETED	0.002	DEPLETED	0.002	DEPLETED	0.002	DEPLETED	0.002	DEPLETED	0.004	DEPLETED	0.002	DEPLETED	0.002	DEPLETED	0.002	DEPLETED	0.002	DEPLETED	0.002	DEPLETED	0.114	DEPLETED	0.002	DEPLETED	0.002	DEPLETED	0.002
LTR	ERVL	MER21A	0.002	DEPLETED	0.002	DEPLETED	0.002	DEPLETED	0.002	DEPLETED	0.002	DEPLETED	0.002	DEPLETED	0.002	DEPLETED	0.002	DEPLETED	0.002	DEPLETED	0.002	DEPLETED	0.002	DEPLETED	0.002	DEPLETED	0.002	DEPLETED	0.002	DEPLETED	0.002	DEPLETED	0.002	DEPLETED	0.002	DEPLETED	0.002	DEPLETED	0.002	DEPLETED	0.002	DEPLETED	0.002	DEPLETED	0.002	DEPLETED	0.002	DEPLETED	0.002
LTR	ERVL	MER21B	0.002	DEPLETED	0.002	DEPLETED	0.002	DEPLETED	0.002	DEPLETED	0.002	DEPLETED	0.002	DEPLETED	0.002	DEPLETED	0.002	DEPLETED	0.002	DEPLETED	0.002	DEPLETED	0.002	DEPLETED	0.002	DEPLETED	0.002	DEPLETED	0.002	DEPLETED	0.002	DEPLETED	0.002	DEPLETED	0.002	DEPLETED	0.002	DEPLETED	0.002	DEPLETED	0.002	DEPLETED	0.002	DEPLETED	0.002	DEPLETED	0.002	DEPLETED	0.002
LTR	ERVL	MER21C	0.002	DEPLETED	0.002	DEPLETED	0.002	DEPLETED	0.002	DEPLETED	0.002	DEPLETED	0.002	DEPLETED	0.002	DEPLETED	0.002	DEPLETED	0.002	DEPLETED	0.002	DEPLETED	0.002	DEPLETED	0.002	DEPLETED	0.002	DEPLETED	0.002	DEPLETED	0.002	DEPLETED	0.002	DEPLETED	0.002	DEPLETED	0.002	DEPLETED	0.002	DEPLETED	0.002	DEPLETED	0.002	DEPLETED	0.002	DEPLETED	0.002	DEPLETED	0.002
LTR	ERVL	MER54A	0.002	DEPLETED	0.002	DEPLETED	0.002	DEPLETED	0.002	DEPLETED	0.002	DEPLETED	0.002	DEPLETED	0.002	DEPLETED	0.002	DEPLETED	0.002	DEPLETED	0.002	DEPLETED	0.002	DEPLETED	0.002	DEPLETED	0.002	DEPLETED	0.002	DEPLETED	0.002	DEPLETED	0.002	DEPLETED	0.002	DEPLETED	0.002	DEPLETED	0.002	DEPLETED	0.002	DEPLETED	0.002	DEPLETED	0.002	DEPLETED	0.002	DEPLETED	0.002
LTR	ERVL	MER54B	0.002	DEPLETED	0.002	DEPLETED	0.002	DEPLETED	0.002	DEPLETED	0.002	DEPLETED	0.002	DEPLETED	0.002	DEPLETED	0.002	DEPLETED	0.002	DEPLETED	0.002	DEPLETED	0.002	DEPLETED	0.002	DEPLETED	0.002	DEPLETED	0.002	DEPLETED	0.002	DEPLETED	0.002	DEPLETED	0.002	DEPLETED	0.002	DEPLETED	0.002	DEPLETED	0.002	DEPLETED	0.002	DEPLETED	0.002	DEPLETED	0.002	DEPLETED	0.002
LTR	ERVL	MER68	0.002	ENRICHED	0.002	ENRICHED	0.002	ENRICHED	0.002	ENRICHED	0.006	ENRICHED	0.002	ENRICHED	0.002	ENRICHED	0.002	ENRICHED	0.002	ENRICHED	0.004	ENRICHED	0.004	ENRICHED	0.006	ENRICHED	0.002	ENRICHED	0.002	ENRICHED	0.002	ENRICHED	0.002	ENRICHED	0.002	ENRICHED	0.002	ENRICHED	0.004	DEPLETED	0.002	ENRICHED	0.016	ENRICHED	0.002	ENRICHED	0.07	ENRICHED	0.06
LTR	ERVL	MER68B	0.024	ENRICHED	0.026	ENRICHED	0.008	ENRICHED	0.002	ENRICHED	0.428	ENRICHED	0.002	ENRICHED	0.002	ENRICHED	0.008	ENRICHED	0.01	ENRICHED	0.008	ENRICHED	0.004	ENRICHED	0.004	ENRICHED	0.004	ENRICHED	0.136	ENRICHED	0.006	ENRICHED	0.028	ENRICHED	0.002	ENRICHED	0.002	ENRICHED	0.386	DEPLETED	0.002	ENRICHED	0.006	ENRICHED	0.002	ENRICHED	0.012	ENRICHED	0.172
LTR	ERVL	MER68C	0.004	DEPLETED	0.022	DEPLETED	0.002	DEPLETED	0.012	DEPLETED	0.006	DEPLETED	0.006	DEPLETED	0.002	DEPLETED	0.002	DEPLETED	0.004	DEPLETED	0.002	DEPLETED	0.034	DEPLETED	0.006	DEPLETED	0.016	DEPLETED	0.004	DEPLETED	0.014	DEPLETED	0.002	DEPLETED	0.002	DEPLETED	0.002	DEPLETED	0.002	DEPLETED	0.004	DEPLETED	0.024	DEPLETED	0.022	DEPLETED	0.004	DEPLETED	0.214
LTR	ERVL	MER70A	0.002	DEPLETED	0.002	DEPLETED	0.002	DEPLETED	0.002	DEPLETED	0.002	DEPLETED	0.002	DEPLETED	0.002	DEPLETED	0.002	DEPLETED	0.002	DEPLETED	0.002	DEPLETED	0.002	DEPLETED	0.002	DEPLETED	0.002	DEPLETED	0.002	DEPLETED	0.002	DEPLETED	0.002	DEPLETED	0.002	DEPLETED	0.002	DEPLETED	0.002	DEPLETED	0.002	DEPLETED	0.002	DEPLETED	0.002	DEPLETED	0.002	DEPLETED	0.002
LTR	ERVL	MER70B	0.002	DEPLETED	0.002	DEPLETED	0.002	DEPLETED	0.002	DEPLETED	0.002	DEPLETED	0.002	DEPLETED	0.002	DEPLETED	0.002	DEPLETED	0.002	DEPLETED	0.002	DEPLETED	0.002	DEPLETED	0.002	DEPLETED	0.002	DEPLETED	0.002	DEPLETED	0.002	DEPLETED	0.002	DEPLETED	0.002	DEPLETED	0.002	DEPLETED	0.002	DEPLETED	0.002	DEPLETED	0.002	DEPLETED	0.002	DEPLETED	0.002	DEPLETED	0.002
LTR	ERVL	MER70C	0.002	DEPLETED	0.002	DEPLETED	0.002	DEPLETED	0.002	DEPLETED	0.002	DEPLETED	0.004	DEPLETED	0.002	DEPLETED	0.002	DEPLETED	0.002	DEPLETED	0.002	DEPLETED	0.002	DEPLETED	0.002	DEPLETED	0.002	DEPLETED	0.002	DEPLETED	0.002	DEPLETED	0.002	DEPLETED	0.002	DEPLETED	0.002	DEPLETED	0.056	DEPLETED	0.002	DEPLETED	0.002	DEPLETED	0.002	DEPLETED	0.002	DEPLETED	0.002
LTR	ERVL	MER73	0.002	DEPLETED	0.002	DEPLETED	0.002	DEPLETED	0.002	DEPLETED	0.002	DEPLETED	0.002	DEPLETED	0.002	DEPLETED	0.002	DEPLETED	0.002	DEPLETED	0.002	DEPLETED	0.002	DEPLETED	0.002	DEPLETED	0.002	DEPLETED	0.002	DEPLETED	0.002	DEPLETED	0.002	DEPLETED	0.002	DEPLETED	0.002	DEPLETED	0.002	DEPLETED	0.002	DEPLETED	0.002	DEPLETED	0.002	DEPLETED	0.002	DEPLETED	0.006
LTR	ERVL	MER74A	0.002	DEPLETED	0.002	DEPLETED	0.002	DEPLETED	0.002	DEPLETED	0.002	DEPLETED	0.002	DEPLETED	0.002	DEPLETED	0.002	DEPLETED	0.002	DEPLETED	0.002	DEPLETED	0.002	DEPLETED	0.002	DEPLETED	0.002	DEPLETED	0.002	DEPLETED	0.002	DEPLETED	0.002	DEPLETED	0.002	DEPLETED	0.002	DEPLETED	0.002	DEPLETED	0.002	DEPLETED	0.002	DEPLETED	0.002	DEPLETED	0.002	DEPLETED	0.002
LTR	ERVL	MER74B	0.002	DEPLETED	0.002	DEPLETED	0.002	DEPLETED	0.002	DEPLETED	0.002	DEPLETED	0.002	DEPLETED	0.002	DEPLETED	0.002	DEPLETED	0.002	DEPLETED	0.002	DEPLETED	0.002	DEPLETED	0.002	DEPLETED	0.002	DEPLETED	0.002	DEPLETED	0.002	DEPLETED	0.002	DEPLETED	0.002	DEPLETED	0.002	DEPLETED	0.002	DEPLETED	0.002	DEPLETED	0.002	DEPLETED	0.002	DEPLETED	0.004	DEPLETED	0.002
LTR	ERVL	MER74C	0.002	DEPLETED	0.002	DEPLETED	0.002	DEPLETED	0.002	DEPLETED	0.002	DEPLETED	0.002	DEPLETED	0.002	DEPLETED	0.002	DEPLETED	0.002	DEPLETED	0.002	DEPLETED	0.002	DEPLETED	0.002	DEPLETED	0.002	DEPLETED	0.002	DEPLETED	0.002	DEPLETED	0.002	DEPLETED	0.002	DEPLETED	0.002	DEPLETED	0.002	DEPLETED	0.002	DEPLETED	0.002	DEPLETED	0.002	DEPLETED	0.002	DEPLETED	0.002
LTR	ERVL	MER76	0.002	DEPLETED	0.002	DEPLETED	0.002	DEPLETED	0.002	DEPLETED	0.002	DEPLETED	0.002	DEPLETED	0.002	DEPLETED	0.002	DEPLETED	0.002	DEPLETED	0.002	DEPLETED	0.002	DEPLETED	0.002	DEPLETED	0.002	DEPLETED	0.002	DEPLETED	0.002	DEPLETED	0.002	DEPLETED	0.002	DEPLETED	0.002	DEPLETED	0.002	DEPLETED	0.002	DEPLETED	0.002	DEPLETED	0.002	DEPLETED	0.002	DEPLETED	0.002
LTR	ERVL	MER77	0.002	DEPLETED	0.002	DEPLETED	0.002	DEPLETED	0.002	DEPLETED	0.002	DEPLETED	0.002	DEPLETED	0.002	DEPLETED	0.002	DEPLETED	0.002	DEPLETED	0.002	DEPLETED	0.002	DEPLETED	0.002	DEPLETED	0.002	DEPLETED	0.002	DEPLETED	0.002	DEPLETED	0.002	DEPLETED	0.002	DEPLETED	0.002	DEPLETED	0.002	DEPLETED	0.002	DEPLETED	0.002	DEPLETED	0.002	DEPLETED	0.002	DEPLETED	0.002
LTR	ERVL	MER77B	0.002	DEPLETED	0.002	DEPLETED	0.002	DEPLETED	0.002	DEPLETED	0.002	DEPLETED	0.002	DEPLETED	0.002	DEPLETED	0.002	DEPLETED	0.002	DEPLETED	0.002	DEPLETED	0.002	DEPLETED	0.002	DEPLETED	0.002	DEPLETED	0.002	DEPLETED	0.002	DEPLETED	0.002	DEPLETED	0.002	DEPLETED	0.002	DEPLETED	0.002	DEPLETED	0.002	DEPLETED	0.002	DEPLETED	0.002	DEPLETED	0.002	DEPLETED	0.002
LTR	ERVL	MER88	0.002	DEPLETED	0.078	DEPLETED	0.002	DEPLETED	0.09	DEPLETED	0.002	DEPLETED	0.008	DEPLETED	0.004	DEPLETED	0.002	DEPLETED	0.018	DEPLETED	0.004	DEPLETED	0.034	DEPLETED	0.242	DEPLETED	0.002	DEPLETED	0.008	DEPLETED	0.006	DEPLETED	0.004	DEPLETED	0.002	DEPLETED	0.024	DEPLETED	0.092	DEPLETED	0.002	DEPLETED	0.166	DEPLETED	0.002	DEPLETED	0.034	DEPLETED	0.04
LTR	ERVL	MLT2A1	0.002	DEPLETED	0.002	DEPLETED	0.002	DEPLETED	0.002	DEPLETED	0.002	DEPLETED	0.002	DEPLETED	0.002	DEPLETED	0.002	DEPLETED	0.002	DEPLETED	0.002	DEPLETED	0.002	DEPLETED	0.002	DEPLETED	0.002	DEPLETED	0.002	DEPLETED	0.002	DEPLETED	0.002	DEPLETED	0.002	DEPLETED	0.002	DEPLETED	0.002	DEPLETED	0.002	DEPLETED	0.002	DEPLETED	0.002	DEPLETED	0.002	DEPLETED	0.002
LTR	ERVL	MLT2A2	0.002	DEPLETED	0.002	DEPLETED	0.002	DEPLETED	0.002	DEPLETED	0.002	DEPLETED	0.002	DEPLETED	0.002	DEPLETED	0.002	DEPLETED	0.002	DEPLETED	0.002	DEPLETED	0.002	DEPLETED	0.002	DEPLETED	0.002	DEPLETED	0.002	DEPLETED	0.002	DEPLETED	0.002	DEPLETED	0.002	DEPLETED	0.002	DEPLETED	0.002	DEPLETED	0.002	DEPLETED	0.002	DEPLETED	0.002	DEPLETED	0.002	DEPLETED	0.002
LTR	ERVL	MLT2B1	0.002	DEPLETED	0.002	DEPLETED	0.002	DEPLETED	0.002	DEPLETED	0.002	DEPLETED	0.002	DEPLETED	0.002	DEPLETED	0.002	DEPLETED	0.002	DEPLETED	0.002	DEPLETED	0.002	DEPLETED	0.002	DEPLETED	0.002	DEPLETED	0.002	DEPLETED	0.002	DEPLETED	0.002	DEPLETED	0.002	DEPLETED	0.002	DEPLETED	0.002	DEPLETED	0.002	DEPLETED	0.002	DEPLETED	0.002	DEPLETED	0.002	DEPLETED	0.002
LTR	ERVL	MLT2B2	0.002	DEPLETED	0.002	DEPLETED	0.002	DEPLETED	0.002	DEPLETED	0.002	DEPLETED	0.002	DEPLETED	0.002	DEPLETED	0.002	DEPLETED	0.002	DEPLETED	0.002	DEPLETED	0.002	DEPLETED	0.002	DEPLETED	0.002	DEPLETED	0.002	DEPLETED	0.002	DEPLETED	0.002	DEPLETED	0.002	DEPLETED	0.002	DEPLETED	0.002	DEPLETED	0.002	DEPLETED	0.002	DEPLETED	0.002	DEPLETED	0.002	DEPLETED	0.002
LTR	ERVL	MLT2B3	0.002	DEPLETED	0.002	DEPLETED	0.002	DEPLETED	0.002	DEPLETED	0.002	DEPLETED	0.002	DEPLETED	0.002	DEPLETED	0.002	DEPLETED	0.002	DEPLETED	0.002	DEPLETED	0.002	DEPLETED	0.002	DEPLETED	0.002	DEPLETED	0.002	DEPLETED	0.002	DEPLETED	0.002	DEPLETED	0.002	DEPLETED	0.002	DEPLETED	0.002	DEPLETED	0.002	DEPLETED	0.002	DEPLETED	0.002	DEPLETED	0.002	DEPLETED	0.002
LTR	ERVL	MLT2B4	0.002	DEPLETED	0.002	DEPLETED	0.002	DEPLETED	0.002	DEPLETED	0.002	DEPLETED	0.002	DEPLETED	0.002	DEPLETED	0.002	DEPLETED	0.002	DEPLETED	0.002	DEPLETED	0.002	DEPLETED	0.002	DEPLETED	0.002	DEPLETED	0.002	DEPLETED	0.002	DEPLETED	0.002	DEPLETED	0.002	DEPLETED	0.002	DEPLETED	0.002	DEPLETED	0.002	DEPLETED	0.002	DEPLETED	0.002	DEPLETED	0.002	DEPLETED	0.002
LTR	ERVL	MLT2B5	0.002	DEPLETED	0.002	DEPLETED	0.002	DEPLETED	0.002	DEPLETED	0.002	DEPLETED	0.002	DEPLETED	0.002	DEPLETED	0.002	DEPLETED	0.002	DEPLETED	0.002	DEPLETED	0.002	DEPLETED	0.002	DEPLETED	0.002	DEPLETED	0.002	DEPLETED	0.002	DEPLETED	0.002	DEPLETED	0.002	DEPLETED	0.002	DEPLETED	0.002	DEPLETED	0.002	DEPLETED	0.002	DEPLETED	0.002	DEPLETED	0.002	DEPLETED	0.002
LTR	ERVL	MLT2C1	0.002	DEPLETED	0.002	DEPLETED	0.002	DEPLETED	0.002	DEPLETED	0.002	DEPLETED	0.002	DEPLETED	0.002	DEPLETED	0.002	DEPLETED	0.002	DEPLETED	0.002	DEPLETED	0.002	DEPLETED	0.002	DEPLETED	0.002	DEPLETED	0.002	DEPLETED	0.002	DEPLETED	0.002	DEPLETED	0.002	DEPLETED	0.002	DEPLETED	0.002	DEPLETED	0.002	DEPLETED	0.002	DEPLETED	0.002	DEPLETED	0.002	DEPLETED	0.002
LTR	ERVL	MLT2C2	0.002	DEPLETED	0.002	DEPLETED	0.002	DEPLETED	0.002	DEPLETED	0.002	DEPLETED	0.002	DEPLETED	0.002	DEPLETED	0.002	DEPLETED	0.002	DEPLETED	0.002	DEPLETED	0.002	DEPLETED	0.002	DEPLETED	0.002	DEPLETED	0.002	DEPLETED	0.002	DEPLETED	0.002	DEPLETED	0.002	DEPLETED	0.002	DEPLETED	0.002	DEPLETED	0.002	DEPLETED	0.002	DEPLETED	0.002	DEPLETED	0.002	DEPLETED	0.002
LTR	ERVL	MLT2D	0.002	DEPLETED	0.002	DEPLETED	0.002	DEPLETED	0.002	DEPLETED	0.002	DEPLETED	0.002	DEPLETED	0.002	DEPLETED	0.002	DEPLETED	0.002	DEPLETED	0.002	DEPLETED	0.002	DEPLETED	0.002	DEPLETED	0.002	DEPLETED	0.002	DEPLETED	0.002	DEPLETED	0.002	DEPLETED	0.002	DEPLETED	0.002	DEPLETED	0.002	DEPLETED	0.002	DEPLETED	0.002	DEPLETED	0.002	DEPLETED	0.002	DEPLETED	0.002
LTR	ERVL	MLT2E	0.002	DEPLETED	0.002	DEPLETED	0.002	DEPLETED	0.002	DEPLETED	0.002	DEPLETED	0.002	DEPLETED	0.002	DEPLETED	0.002	DEPLETED	0.002	DEPLETED	0.002	DEPLETED	0.002	DEPLETED	0.002	DEPLETED	0.002	DEPLETED	0.002	DEPLETED	0.002	DEPLETED	0.002	DEPLETED	0.002	DEPLETED	0.002	DEPLETED	0.002	DEPLETED	0.002	DEPLETED	0.002	DEPLETED	0.002	DEPLETED	0.002	DEPLETED	0.002
LTR	ERVL	MLT2F	0.002	DEPLETED	0.002	DEPLETED	0.002	DEPLETED	0.002	DEPLETED	0.002	DEPLETED	0.002	DEPLETED	0.002	DEPLETED	0.002	DEPLETED	0.002	DEPLETED	0.002	DEPLETED	0.002	DEPLETED	0.002	DEPLETED	0.002	DEPLETED	0.002	DEPLETED	0.002	DEPLETED	0.002	DEPLETED	0.002	DEPLETED	0.002	DEPLETED	0.002	DEPLETED	0.002	DEPLETED	0.002	DEPLETED	0.002	DEPLETED	0.002	DEPLETED	0.002
LTR	ERVL	tot	0.002	DEPLETED	0.002	DEPLETED	0.002	DEPLETED	0.002	DEPLETED	0.002	DEPLETED	0.002	DEPLETED	0.002	DEPLETED	0.002	DEPLETED	0.002	DEPLETED	0.002	DEPLETED	0.002	DEPLETED	0.002	DEPLETED	0.002	DEPLETED	0.002	DEPLETED	0.002	DEPLETED	0.002	DEPLETED	0.002	DEPLETED	0.002	DEPLETED	0.002	DEPLETED	0.002	DEPLETED	0.002	DEPLETED	0.002	DEPLETED	0.002	DEPLETED	0.002
LTR	ERVL--int	ERV3-16A3_I-int	0.002	DEPLETED	0.002	DEPLETED	0.002	DEPLETED	0.002	DEPLETED	0.002	DEPLETED	0.002	DEPLETED	0.002	DEPLETED	0.002	DEPLETED	0.002	DEPLETED	0.002	DEPLETED	0.002	DEPLETED	0.002	DEPLETED	0.002	DEPLETED	0.002	DEPLETED	0.002	DEPLETED	0.002	DEPLETED	0.002	DEPLETED	0.002	DEPLETED	0.002	DEPLETED	0.002	DEPLETED	0.002	DEPLETED	0.002	DEPLETED	0.002	DEPLETED	0.002
LTR	ERVL--int	ERVL-B4-int	0.002	DEPLETED	0.002	DEPLETED	0.002	DEPLETED	0.002	DEPLETED	0.002	DEPLETED	0.002	DEPLETED	0.002	DEPLETED	0.002	DEPLETED	0.002	DEPLETED	0.002	DEPLETED	0.002	DEPLETED	0.002	DEPLETED	0.002	DEPLETED	0.002	DEPLETED	0.002	DEPLETED	0.002	DEPLETED	0.002	DEPLETED	0.002	DEPLETED	0.002	DEPLETED	0.002	DEPLETED	0.002	DEPLETED	0.002	DEPLETED	0.002	DEPLETED	0.002
LTR	ERVL--int	ERVL-E-int	0.002	DEPLETED	0.002	DEPLETED	0.002	DEPLETED	0.002	DEPLETED	0.002	DEPLETED	0.002	DEPLETED	0.002	DEPLETED	0.002	DEPLETED	0.002	DEPLETED	0.002	DEPLETED	0.002	DEPLETED	0.002	DEPLETED	0.002	DEPLETED	0.002	DEPLETED	0.002	DEPLETED	0.002	DEPLETED	0.002	DEPLETED	0.002	DEPLETED	0.002	DEPLETED	0.002	DEPLETED	0.002	DEPLETED	0.002	DEPLETED	0.002	DEPLETED	0.002
LTR	ERVL--int	ERVL-int	0.002	DEPLETED	0.002	DEPLETED	0.002	DEPLETED	0.002	DEPLETED	0.002	DEPLETED	0.002	DEPLETED	0.002	DEPLETED	0.002	DEPLETED	0.002	DEPLETED	0.002	DEPLETED	0.002	DEPLETED	0.002	DEPLETED	0.002	DEPLETED	0.002	DEPLETED	0.002	DEPLETED	0.002	DEPLETED	0.002	DEPLETED	0.002	DEPLETED	0.002	DEPLETED	0.002	DEPLETED	0.002	DEPLETED	0.002	DEPLETED	0.002	DEPLETED	0.002
LTR	ERVL--int	ERVL47-int	0.002	DEPLETED	0.002	DEPLETED	0.002	DEPLETED	0.002	DEPLETED	0.002	DEPLETED	0.002	DEPLETED	0.002	DEPLETED	0.002	DEPLETED	0.002	DEPLETED	0.002	DEPLETED	0.002	DEPLETED	0.002	DEPLETED	0.002	DEPLETED	0.002	DEPLETED	0.002	DEPLETED	0.002	DEPLETED	0.002	DEPLETED	0.002	DEPLETED	0.002	DEPLETED	0.002	DEPLETED	0.002	DEPLETED	0.002	DEPLETED	0.002	DEPLETED	0.002
LTR	ERVL--int	HERV16-int	0.002	DEPLETED	0.002	DEPLETED	0.002	DEPLETED	0.002	DEPLETED	0.002	DEPLETED	0.002	DEPLETED	0.002	DEPLETED	0.002	DEPLETED	0.002	DEPLETED	0.002	DEPLETED	0.002	DEPLETED	0.002	DEPLETED	0.002	DEPLETED	0.002	DEPLETED	0.002	DEPLETED	0.002	DEPLETED	0.002	DEPLETED	0.002	DEPLETED	0.002	DEPLETED	0.002	DEPLETED	0.002	DEPLETED	0.002	DEPLETED	0.002	DEPLETED	0.002
LTR	ERVL--int	HERVL-int	0.002	DEPLETED	0.002	DEPLETED	0.002	DEPLETED	0.002	DEPLETED	0.002	DEPLETED	0.002	DEPLETED	0.002	DEPLETED	0.002	DEPLETED	0.002	DEPLETED	0.002	DEPLETED	0.002	DEPLETED	0.002	DEPLETED	0.002	DEPLETED	0.002	DEPLETED	0.002	DEPLETED	0.002	DEPLETED	0.002	DEPLETED	0.002	DEPLETED	0.002	DEPLETED	0.002	DEPLETED	0.002	DEPLETED	0.002	DEPLETED	0.002	DEPLETED	0.002
LTR	ERVL--int	HERVL18-int	0.002	DEPLETED	0.002	DEPLETED	0.002	DEPLETED	0.002	DEPLETED	0.002	DEPLETED	0.002	DEPLETED	0.002	DEPLETED	0.002	DEPLETED	0.002	DEPLETED	0.002	DEPLETED	0.002	DEPLETED	0.002	DEPLETED	0.002	DEPLETED	0.002	DEPLETED	0.002	DEPLETED	0.002	DEPLETED	0.002	DEPLETED	0.002	DEPLETED	0.002	DEPLETED	0.002	DEPLETED	0.002	DEPLETED	0.002	DEPLETED	0.002	DEPLETED	0.002
LTR	ERVL--int	HERVL32-int	0.002	DEPLETED	0.002	DEPLETED	0.002	DEPLETED	0.002	DEPLETED	0.002	DEPLETED	0.002	DEPLETED	0.002	DEPLETED	0.002	DEPLETED	0.002	DEPLETED	0.002	DEPLETED	0.002	DEPLETED	0.002	DEPLETED	0.002	DEPLETED	0.002	DEPLETED	0.002	DEPLETED	0.002	DEPLETED	0.002	DEPLETED	0.002	DEPLETED	0.012	DEPLETED	0.002	DEPLETED	0.002	DEPLETED	0.002	DEPLETED	0.002	DEPLETED	0.002
LTR	ERVL--int	HERVL40-int	0.002	DEPLETED	0.002	DEPLETED	0.002	DEPLETED	0.002	DEPLETED	0.002	DEPLETED	0.002	DEPLETED	0.002	DEPLETED	0.002	DEPLETED	0.002	DEPLETED	0.002	DEPLETED	0.002	DEPLETED	0.002	DEPLETED	0.002	DEPLETED	0.002	DEPLETED	0.002	DEPLETED	0.002	DEPLETED	0.002	DEPLETED	0.002	DEPLETED	0.002	DEPLETED	0.002	DEPLETED	0.002	DEPLETED	0.002	DEPLETED	0.002	DEPLETED	0.002
LTR	ERVL--int	HERVL66-int	0.002	DEPLETED	0.002	DEPLETED	0.002	DEPLETED	0.002	DEPLETED	0.002	DEPLETED	0.002	DEPLETED	0.002	DEPLETED	0.002	DEPLETED	0.002	DEPLETED	0.002	DEPLETED	0.002	DEPLETED	0.002	DEPLETED	0.002	DEPLETED	0.002	DEPLETED	0.002	DEPLETED	0.002	DEPLETED	0.002	DEPLETED	0.002	DEPLETED	0.002	DEPLETED	0.002	DEPLETED	0.002	DEPLETED	0.002	DEPLETED	0.002	DEPLETED	0.002
LTR	ERVL--int	HERVL74-int	0.002	DEPLETED	0.002	DEPLETED	0.002	DEPLETED	0.002	DEPLETED	0.002	DEPLETED	0.002	DEPLETED	0.002	DEPLETED	0.002	DEPLETED	0.002	DEPLETED	0.002	DEPLETED	0.002	DEPLETED	0.002	DEPLETED	0.002	DEPLETED	0.002	DEPLETED	0.002	DEPLETED	0.002	DEPLETED	0.002	DEPLETED	0.002	DEPLETED	0.002	DEPLETED	0.002	DEPLETED	0.002	DEPLETED	0.002	DEPLETED	0.002	DEPLETED	0.002
LTR	ERVL--int	LTR52-int	0.002	DEPLETED	0.002	DEPLETED	0.002	DEPLETED	0.002	DEPLETED	0.002	DEPLETED	0.002	DEPLETED	0.002	DEPLETED	0.002	DEPLETED	0.002	DEPLETED	0.002	DEPLETED	0.002	DEPLETED	0.002	DEPLETED	0.002	DEPLETED	0.002	DEPLETED	0.002	DEPLETED	0.002	DEPLETED	0.002	DEPLETED	0.002	DEPLETED	0.002	DEPLETED	0.002	DEPLETED	0.002	DEPLETED	0.002	DEPLETED	0.002	DEPLETED	0.002
LTR	ERVL--int	LTR53-int	0.002	DEPLETED	0.002	DEPLETED	0.002	DEPLETED	0.002	DEPLETED	0.002	DEPLETED	0.002	DEPLETED	0.002	DEPLETED	0.002	DEPLETED	0.002	DEPLETED	0.002	DEPLETED	0.002	DEPLETED	0.002	DEPLETED	0.002	DEPLETED	0.002	DEPLETED	0.002	DEPLETED	0.002	DEPLETED	0.002	DEPLETED	0.002	DEPLETED	0.002	DEPLETED	0.002	DEPLETED	0.002	DEPLETED	0.002	DEPLETED	0.002	DEPLETED	0.002
LTR	ERVL--int	LTR57-int	0.002	DEPLETED	0.002	DEPLETED	0.002	DEPLETED	0.002	DEPLETED	0.002	DEPLETED	0.002	DEPLETED	0.002	DEPLETED	0.002	DEPLETED	0.002	DEPLETED	0.002	DEPLETED	0.002	DEPLETED	0.002	DEPLETED	0.002	DEPLETED	0.002	DEPLETED	0.002	DEPLETED	0.002	DEPLETED	0.002	DEPLETED	0.002	DEPLETED	0.002	DEPLETED	0.002	DEPLETED	0.002	DEPLETED	0.002	DEPLETED	0.002	DEPLETED	0.002
LTR	ERVL--int	MER21-int	0.002	DEPLETED	0.002	DEPLETED	0.002	DEPLETED	0.002	DEPLETED	0.002	DEPLETED	0.002	DEPLETED	0.002	DEPLETED	0.002	DEPLETED	0.002	DEPLETED	0.002	DEPLETED	0.002	DEPLETED	0.002	DEPLETED	0.002	DEPLETED	0.002	DEPLETED	0.002	DEPLETED	0.002	DEPLETED	0.002	DEPLETED	0.002	DEPLETED	0.002	DEPLETED	0.002	DEPLETED	0.002	DEPLETED	0.002	DEPLETED	0.002	DEPLETED	0.002
LTR	ERVL--int	MER68-int	0.002	DEPLETED	0.002	DEPLETED	0.002	DEPLETED	0.002	DEPLETED	0.002	DEPLETED	0.002	DEPLETED	0.002	DEPLETED	0.002	DEPLETED	0.002	DEPLETED	0.002	DEPLETED	0.004	DEPLETED	0.002	DEPLETED	0.002	DEPLETED	0.002	DEPLETED	0.002	DEPLETED	0.002	DEPLETED	0.002	DEPLETED	0.002	DEPLETED	0.002	DEPLETED	0.002	DEPLETED	0.002	DEPLETED	0.002	DEPLETED	0.002	DEPLETED	0.002
LTR	ERVL--int	MER70-int	0.002	DEPLETED	0.002	DEPLETED	0.002	DEPLETED	0.002	DEPLETED	0.002	DEPLETED	0.002	DEPLETED	0.002	DEPLETED	0.002	DEPLETED	0.002	DEPLETED	0.002	DEPLETED	0.002	DEPLETED	0.002	DEPLETED	0.002	DEPLETED	0.002	DEPLETED	0.002	DEPLETED	0.002	DEPLETED	0.002	DEPLETED	0.002	DEPLETED	0.002	DEPLETED	0.002	DEPLETED	0.002	DEPLETED	0.002	DEPLETED	0.002	DEPLETED	0.002
LTR	ERVL--int	MER76-int	0.002	DEPLETED	0.002	DEPLETED	0.002	DEPLETED	0.002	DEPLETED	0.002	DEPLETED	0.002	DEPLETED	0.002	DEPLETED	0.002	DEPLETED	0.002	DEPLETED	0.002	DEPLETED	0.002	DEPLETED	0.002	DEPLETED	0.002	DEPLETED	0.002	DEPLETED	0.002	DEPLETED	0.002	DEPLETED	0.002	DEPLETED	0.002	DEPLETED	0.002	DEPLETED	0.002	DEPLETED	0.002	DEPLETED	0.002	DEPLETED	0.002	DEPLETED	0.002
LTR	ERVL--int	tot	0.002	DEPLETED	0.002	DEPLETED	0.002	DEPLETED	0.002	DEPLETED	0.002	DEPLETED	0.002	DEPLETED	0.002	DEPLETED	0.002	DEPLETED	0.002	DEPLETED	0.002	DEPLETED	0.002	DEPLETED	0.002	DEPLETED	0.002	DEPLETED	0.002	DEPLETED	0.002	DEPLETED	0.002	DEPLETED	0.002	DEPLETED	0.002	DEPLETED	0.002	DEPLETED	0.002	DEPLETED	0.002	DEPLETED	0.002	DEPLETED	0.002	DEPLETED	0.002
LTR	ERVL-MaLR	MLT1A	0.002	DEPLETED	0.002	DEPLETED	0.002	DEPLETED	0.002	DEPLETED	0.002	DEPLETED	0.002	DEPLETED	0.002	DEPLETED	0.002	DEPLETED	0.002	DEPLETED	0.002	DEPLETED	0.002	DEPLETED	0.002	DEPLETED	0.002	DEPLETED	0.002	DEPLETED	0.002	DEPLETED	0.002	DEPLETED	0.002	DEPLETED	0.002	DEPLETED	0.002	DEPLETED	0.002	DEPLETED	0.002	DEPLETED	0.002	DEPLETED	0.002	DEPLETED	0.002
LTR	ERVL-MaLR	MLT1A0	0.002	DEPLETED	0.002	DEPLETED	0.002	DEPLETED	0.002	DEPLETED	0.002	DEPLETED	0.002	DEPLETED	0.002	DEPLETED	0.002	DEPLETED	0.002	DEPLETED	0.002	DEPLETED	0.002	DEPLETED	0.002	DEPLETED	0.002	DEPLETED	0.002	DEPLETED	0.002	DEPLETED	0.002	DEPLETED	0.002	DEPLETED	0.002	DEPLETED	0.002	DEPLETED	0.002	DEPLETED	0.002	DEPLETED	0.002	DEPLETED	0.002	DEPLETED	0.002
LTR	ERVL-MaLR	MLT1A1	0.002	DEPLETED	0.002	DEPLETED	0.002	DEPLETED	0.002	DEPLETED	0.002	DEPLETED	0.002	DEPLETED	0.002	DEPLETED	0.002	DEPLETED	0.002	DEPLETED	0.002	DEPLETED	0.002	DEPLETED	0.002	DEPLETED	0.002	DEPLETED	0.002	DEPLETED	0.002	DEPLETED	0.002	DEPLETED	0.002	DEPLETED	0.002	DEPLETED	0.002	DEPLETED	0.002	DEPLETED	0.002	DEPLETED	0.002	DEPLETED	0.002	DEPLETED	0.002
LTR	ERVL-MaLR	MLT1B	0.002	DEPLETED	0.002	DEPLETED	0.002	DEPLETED	0.002	DEPLETED	0.002	DEPLETED	0.002	DEPLETED	0.002	DEPLETED	0.002	DEPLETED	0.002	DEPLETED	0.002	DEPLETED	0.002	DEPLETED	0.002	DEPLETED	0.002	DEPLETED	0.002	DEPLETED	0.002	DEPLETED	0.002	DEPLETED	0.002	DEPLETED	0.002	DEPLETED	0.002	DEPLETED	0.002	DEPLETED	0.002	DEPLETED	0.002	DEPLETED	0.002	DEPLETED	0.002
LTR	ERVL-MaLR	MLT1C	0.002	DEPLETED	0.002	DEPLETED	0.002	DEPLETED	0.002	DEPLETED	0.002	DEPLETED	0.002	DEPLETED	0.002	DEPLETED	0.002	DEPLETED	0.002	DEPLETED	0.002	DEPLETED	0.002	DEPLETED	0.002	DEPLETED	0.002	DEPLETED	0.002	DEPLETED	0.002	DEPLETED	0.002	DEPLETED	0.002	DEPLETED	0.002	DEPLETED	0.002	DEPLETED	0.002	DEPLETED	0.002	DEPLETED	0.002	DEPLETED	0.002	DEPLETED	0.002
LTR	ERVL-MaLR	MLT1C2	0.002	DEPLETED	0.002	DEPLETED	0.002	DEPLETED	0.002	DEPLETED	0.002	DEPLETED	0.002	DEPLETED	0.002	DEPLETED	0.002	DEPLETED	0.002	DEPLETED	0.002	DEPLETED	0.002	DEPLETED	0.002	DEPLETED	0.002	DEPLETED	0.002	DEPLETED	0.002	DEPLETED	0.002	DEPLETED	0.002	DEPLETED	0.002	DEPLETED	0.002	DEPLETED	0.002	DEPLETED	0.002	DEPLETED	0.002	DEPLETED	0.002	DEPLETED	0.002
LTR	ERVL-MaLR	MLT1D	0.002	DEPLETED	0.002	DEPLETED	0.002	DEPLETED	0.002	DEPLETED	0.002	DEPLETED	0.002	DEPLETED	0.002	DEPLETED	0.002	DEPLETED	0.002	DEPLETED	0.002	DEPLETED	0.002	DEPLETED	0.002	DEPLETED	0.002	DEPLETED	0.002	DEPLETED	0.002	DEPLETED	0.002	DEPLETED	0.002	DEPLETED	0.002	DEPLETED	0.002	DEPLETED	0.002	DEPLETED	0.002	DEPLETED	0.002	DEPLETED	0.002	DEPLETED	0.002
LTR	ERVL-MaLR	MLT1E	0.002	DEPLETED	0.002	DEPLETED	0.002	DEPLETED	0.002	DEPLETED	0.002	DEPLETED	0.002	DEPLETED	0.002	DEPLETED	0.002	DEPLETED	0.002	DEPLETED	0.002	DEPLETED	0.002	DEPLETED	0.002	DEPLETED	0.002	DEPLETED	0.002	DEPLETED	0.002	DEPLETED	0.002	DEPLETED	0.002	DEPLETED	0.002	DEPLETED	0.002	DEPLETED	0.002	DEPLETED	0.002	DEPLETED	0.002	DEPLETED	0.002	DEPLETED	0.002
LTR	ERVL-MaLR	MLT1E1	0.002	DEPLETED	0.002	DEPLETED	0.002	DEPLETED	0.002	DEPLETED	0.002	DEPLETED	0.002	DEPLETED	0.002	DEPLETED	0.002	DEPLETED	0.002	DEPLETED	0.002	DEPLETED	0.002	DEPLETED	0.002	DEPLETED	0.002	DEPLETED	0.002	DEPLETED	0.002	DEPLETED	0.002	DEPLETED	0.002	DEPLETED	0.002	DEPLETED	0.002	DEPLETED	0.002	DEPLETED	0.002	DEPLETED	0.002	DEPLETED	0.002	DEPLETED	0.002
LTR	ERVL-MaLR	MLT1E1A	0.002	DEPLETED	0.002	DEPLETED	0.002	DEPLETED	0.002	DEPLETED	0.002	DEPLETED	0.002	DEPLETED	0.002	DEPLETED	0.002	DEPLETED	0.002	DEPLETED	0.002	DEPLETED	0.002	DEPLETED	0.002	DEPLETED	0.002	DEPLETED	0.002	DEPLETED	0.002	DEPLETED	0.002	DEPLETED	0.002	DEPLETED	0.002	DEPLETED	0.002	DEPLETED	0.002	DEPLETED	0.002	DEPLETED	0.002	DEPLETED	0.002	DEPLETED	0.002
LTR	ERVL-MaLR	MLT1E2	0.002	DEPLETED	0.002	DEPLETED	0.002	DEPLETED	0.002	DEPLETED	0.002	DEPLETED	0.002	DEPLETED	0.002	DEPLETED	0.002	DEPLETED	0.002	DEPLETED	0.002	DEPLETED	0.002	DEPLETED	0.002	DEPLETED	0.002	DEPLETED	0.002	DEPLETED	0.002	DEPLETED	0.002	DEPLETED	0.002	DEPLETED	0.002	DEPLETED	0.002	DEPLETED	0.002	DEPLETED	0.002	DEPLETED	0.002	DEPLETED	0.002	DEPLETED	0.002
LTR	ERVL-MaLR	MLT1E3	0.002	DEPLETED	0.002	DEPLETED	0.002	DEPLETED	0.002	DEPLETED	0.002	DEPLETED	0.002	DEPLETED	0.002	DEPLETED	0.002	DEPLETED	0.002	DEPLETED	0.002	DEPLETED	0.002	DEPLETED	0.002	DEPLETED	0.002	DEPLETED	0.002	DEPLETED	0.002	DEPLETED	0.002	DEPLETED	0.002	DEPLETED	0.002	DEPLETED	0.002	DEPLETED	0.002	DEPLETED	0.002	DEPLETED	0.002	DEPLETED	0.002	DEPLETED	0.002
LTR	ERVL-MaLR	MLT1F	0.002	DEPLETED	0.002	DEPLETED	0.002	DEPLETED	0.002	DEPLETED	0.002	DEPLETED	0.002	DEPLETED	0.002	DEPLETED	0.002	DEPLETED	0.002	DEPLETED	0.002	DEPLETED	0.002	DEPLETED	0.002	DEPLETED	0.002	DEPLETED	0.002	DEPLETED	0.002	DEPLETED	0.002	DEPLETED	0.002	DEPLETED	0.002	DEPLETED	0.002	DEPLETED	0.002	DEPLETED	0.002	DEPLETED	0.002	DEPLETED	0.002	DEPLETED	0.002
LTR	ERVL-MaLR	MLT1F1	0.002	DEPLETED	0.002	DEPLETED	0.002	DEPLETED	0.002	DEPLETED	0.002	DEPLETED	0.002	DEPLETED	0.002	DEPLETED	0.002	DEPLETED	0.002	DEPLETED	0.002	DEPLETED	0.002	DEPLETED	0.002	DEPLETED	0.002	DEPLETED	0.002	DEPLETED	0.002	DEPLETED	0.002	DEPLETED	0.002	DEPLETED	0.002	DEPLETED	0.002	DEPLETED	0.002	DEPLETED	0.002	DEPLETED	0.002	DEPLETED	0.002	DEPLETED	0.002
LTR	ERVL-MaLR	MLT1F2	0.002	DEPLETED	0.002	DEPLETED	0.002	DEPLETED	0.002	DEPLETED	0.002	DEPLETED	0.002	DEPLETED	0.002	DEPLETED	0.002	DEPLETED	0.002	DEPLETED	0.002	DEPLETED	0.002	DEPLETED	0.002	DEPLETED	0.002	DEPLETED	0.002	DEPLETED	0.002	DEPLETED	0.002	DEPLETED	0.002	DEPLETED	0.002	DEPLETED	0.002	DEPLETED	0.002	DEPLETED	0.002	DEPLETED	0.002	DEPLETED	0.002	DEPLETED	0.002
LTR	ERVL-MaLR	MLT1G	0.002	DEPLETED	0.002	DEPLETED	0.002	DEPLETED	0.002	DEPLETED	0.002	DEPLETED	0.002	DEPLETED	0.002	DEPLETED	0.002	DEPLETED	0.002	DEPLETED	0.002	DEPLETED	0.002	DEPLETED	0.002	DEPLETED	0.002	DEPLETED	0.002	DEPLETED	0.002	DEPLETED	0.002	DEPLETED	0.002	DEPLETED	0.002	DEPLETED	0.002	DEPLETED	0.002	DEPLETED	0.002	DEPLETED	0.002	DEPLETED	0.002	DEPLETED	0.002
LTR	ERVL-MaLR	MLT1G1	0.002	DEPLETED	0.002	DEPLETED	0.002	DEPLETED	0.002	DEPLETED	0.002	DEPLETED	0.002	DEPLETED	0.002	DEPLETED	0.002	DEPLETED	0.002	DEPLETED	0.002	DEPLETED	0.002	DEPLETED	0.002	DEPLETED	0.002	DEPLETED	0.002	DEPLETED	0.002	DEPLETED	0.002	DEPLETED	0.002	DEPLETED	0.002	DEPLETED	0.002	DEPLETED	0.002	DEPLETED	0.002	DEPLETED	0.002	DEPLETED	0.002	DEPLETED	0.002
LTR	ERVL-MaLR	MLT1G3	0.002	DEPLETED	0.002	DEPLETED	0.002	DEPLETED	0.002	DEPLETED	0.002	DEPLETED	0.002	DEPLETED	0.002	DEPLETED	0.002	DEPLETED	0.002	DEPLETED	0.002	DEPLETED	0.002	DEPLETED	0.002	DEPLETED	0.002	DEPLETED	0.002	DEPLETED	0.002	DEPLETED	0.002	DEPLETED	0.002	DEPLETED	0.002	DEPLETED	0.002	DEPLETED	0.002	DEPLETED	0.002	DEPLETED	0.002	DEPLETED	0.002	DEPLETED	0.002
LTR	ERVL-MaLR	MLT1H	0.002	DEPLETED	0.002	DEPLETED	0.002	DEPLETED	0.002	DEPLETED	0.002	DEPLETED	0.002	DEPLETED	0.002	DEPLETED	0.002	DEPLETED	0.002	DEPLETED	0.002	DEPLETED	0.002	DEPLETED	0.002	DEPLETED	0.002	DEPLETED	0.002	DEPLETED	0.002	DEPLETED	0.002	DEPLETED	0.002	DEPLETED	0.002	DEPLETED	0.002	DEPLETED	0.002	DEPLETED	0.002	DEPLETED	0.002	DEPLETED	0.002	DEPLETED	0.002
LTR	ERVL-MaLR	MLT1H1	0.002	DEPLETED	0.002	DEPLETED	0.002	DEPLETED	0.002	DEPLETED	0.002	DEPLETED	0.002	DEPLETED	0.002	DEPLETED	0.002	DEPLETED	0.002	DEPLETED	0.002	DEPLETED	0.002	DEPLETED	0.002	DEPLETED	0.002	DEPLETED	0.002	DEPLETED	0.002	DEPLETED	0.002	DEPLETED	0.002	DEPLETED	0.002	DEPLETED	0.002	DEPLETED	0.002	DEPLETED	0.002	DEPLETED	0.002	DEPLETED	0.002	DEPLETED	0.002
LTR	ERVL-MaLR	MLT1H2	0.002	DEPLETED	0.002	DEPLETED	0.002	DEPLETED	0.002	DEPLETED	0.002	DEPLETED	0.002	DEPLETED	0.002	DEPLETED	0.002	DEPLETED	0.002	DEPLETED	0.002	DEPLETED	0.002	DEPLETED	0.002	DEPLETED	0.002	DEPLETED	0.002	DEPLETED	0.002	DEPLETED	0.002	DEPLETED	0.002	DEPLETED	0.002	DEPLETED	0.002	DEPLETED	0.002	DEPLETED	0.002	DEPLETED	0.002	DEPLETED	0.002	DEPLETED	0.002
LTR	ERVL-MaLR	MLT1I	0.002	DEPLETED	0.002	DEPLETED	0.002	DEPLETED	0.002	DEPLETED	0.002	DEPLETED	0.002	DEPLETED	0.002	DEPLETED	0.002	DEPLETED	0.002	DEPLETED	0.002	DEPLETED	0.002	DEPLETED	0.002	DEPLETED	0.002	DEPLETED	0.002	DEPLETED	0.002	DEPLETED	0.002	DEPLETED	0.002	DEPLETED	0.002	DEPLETED	0.002	DEPLETED	0.002	DEPLETED	0.002	DEPLETED	0.002	DEPLETED	0.002	DEPLETED	0.002
LTR	ERVL-MaLR	MLT1J	0.002	DEPLETED	0.002	DEPLETED	0.002	DEPLETED	0.002	DEPLETED	0.002	DEPLETED	0.002	DEPLETED	0.002	DEPLETED	0.002	DEPLETED	0.002	DEPLETED	0.002	DEPLETED	0.002	DEPLETED	0.002	DEPLETED	0.002	DEPLETED	0.002	DEPLETED	0.002	DEPLETED	0.002	DEPLETED	0.002	DEPLETED	0.002	DEPLETED	0.002	DEPLETED	0.002	DEPLETED	0.002	DEPLETED	0.002	DEPLETED	0.002	DEPLETED	0.002
LTR	ERVL-MaLR	MLT1J1	0.002	DEPLETED	0.002	DEPLETED	0.002	DEPLETED	0.002	DEPLETED	0.002	DEPLETED	0.002	DEPLETED	0.002	DEPLETED	0.002	DEPLETED	0.002	DEPLETED	0.002	DEPLETED	0.002	DEPLETED	0.002	DEPLETED	0.002	DEPLETED	0.002	DEPLETED	0.002	DEPLETED	0.002	DEPLETED	0.002	DEPLETED	0.002	DEPLETED	0.002	DEPLETED	0.002	DEPLETED	0.002	DEPLETED	0.002	DEPLETED	0.002	DEPLETED	0.002
LTR	ERVL-MaLR	MLT1J2	0.002	DEPLETED	0.002	DEPLETED	0.002	DEPLETED	0.002	DEPLETED	0.002	DEPLETED	0.002	DEPLETED	0.002	DEPLETED	0.002	DEPLETED	0.002	DEPLETED	0.002	DEPLETED	0.002	DEPLETED	0.002	DEPLETED	0.002	DEPLETED	0.002	DEPLETED	0.002	DEPLETED	0.002	DEPLETED	0.002	DEPLETED	0.002	DEPLETED	0.002	DEPLETED	0.002	DEPLETED	0.002	DEPLETED	0.002	DEPLETED	0.002	DEPLETED	0.002
LTR	ERVL-MaLR	MLT1K	0.002	DEPLETED	0.002	DEPLETED	0.002	DEPLETED	0.002	DEPLETED	0.002	DEPLETED	0.002	DEPLETED	0.002	DEPLETED	0.002	DEPLETED	0.002	DEPLETED	0.002	DEPLETED	0.002	DEPLETED	0.002	DEPLETED	0.002	DEPLETED	0.002	DEPLETED	0.002	DEPLETED	0.002	DEPLETED	0.002	DEPLETED	0.002	DEPLETED	0.002	DEPLETED	0.002	DEPLETED	0.002	DEPLETED	0.002	DEPLETED	0.002	DEPLETED	0.002
LTR	ERVL-MaLR	MLT1L	0.002	DEPLETED	0.002	DEPLETED	0.002	DEPLETED	0.002	DEPLETED	0.002	DEPLETED	0.002	DEPLETED	0.002	DEPLETED	0.002	DEPLETED	0.002	DEPLETED	0.002	DEPLETED	0.002	DEPLETED	0.002	DEPLETED	0.002	DEPLETED	0.002	DEPLETED	0.002	DEPLETED	0.002	DEPLETED	0.002	DEPLETED	0.002	DEPLETED	0.002	DEPLETED	0.002	DEPLETED	0.002	DEPLETED	0.002	DEPLETED	0.002	DEPLETED	0.002
LTR	ERVL-MaLR	MLT1M	0.002	DEPLETED	0.002	DEPLETED	0.002	DEPLETED	0.002	DEPLETED	0.002	DEPLETED	0.002	DEPLETED	0.002	DEPLETED	0.002	DEPLETED	0.002	DEPLETED	0.002	DEPLETED	0.002	DEPLETED	0.002	DEPLETED	0.002	DEPLETED	0.002	DEPLETED	0.002	DEPLETED	0.002	DEPLETED	0.002	DEPLETED	0.002	DEPLETED	0.432	ENRICHED	0.002	DEPLETED	0.002	DEPLETED	0.002	DEPLETED	0.002	DEPLETED	0.002
LTR	ERVL-MaLR	MLT1N2	0.002	DEPLETED	0.002	DEPLETED	0.002	DEPLETED	0.002	DEPLETED	0.002	DEPLETED	0.002	DEPLETED	0.002	DEPLETED	0.002	DEPLETED	0.002	DEPLETED	0.002	DEPLETED	0.002	DEPLETED	0.002	DEPLETED	0.002	DEPLETED	0.002	DEPLETED	0.002	DEPLETED	0.002	DEPLETED	0.002	DEPLETED	0.002	DEPLETED	0.002	DEPLETED	0.002	DEPLETED	0.002	DEPLETED	0.002	DEPLETED	0.002	DEPLETED	0.002
LTR	ERVL-MaLR	MLT1O	0.002	DEPLETED	0.002	DEPLETED	0.002	DEPLETED	0.002	DEPLETED	0.002	DEPLETED	0.002	DEPLETED	0.002	DEPLETED	0.002	DEPLETED	0.002	DEPLETED	0.002	DEPLETED	0.002	DEPLETED	0.002	DEPLETED	0.002	DEPLETED	0.002	DEPLETED	0.002	DEPLETED	0.002	DEPLETED	0.002	DEPLETED	0.002	DEPLETED	0.002	DEPLETED	0.002	DEPLETED	0.002	DEPLETED	0.002	DEPLETED	0.002	DEPLETED	0.002
LTR	ERVL-MaLR	MSTA	0.002	DEPLETED	0.002	DEPLETED	0.002	DEPLETED	0.002	DEPLETED	0.002	DEPLETED	0.002	DEPLETED	0.002	DEPLETED	0.002	DEPLETED	0.002	DEPLETED	0.002	DEPLETED	0.002	DEPLETED	0.002	DEPLETED	0.002	DEPLETED	0.002	DEPLETED	0.002	DEPLETED	0.002	DEPLETED	0.002	DEPLETED	0.002	DEPLETED	0.002	DEPLETED	0.002	DEPLETED	0.002	DEPLETED	0.002	DEPLETED	0.002	DEPLETED	0.002
LTR	ERVL-MaLR	MSTA1	0.002	DEPLETED	0.002	DEPLETED	0.002	DEPLETED	0.002	DEPLETED	0.002	DEPLETED	0.002	DEPLETED	0.002	DEPLETED	0.002	DEPLETED	0.002	DEPLETED	0.002	DEPLETED	0.002	DEPLETED	0.002	DEPLETED	0.002	DEPLETED	0.002	DEPLETED	0.002	DEPLETED	0.002	DEPLETED	0.002	DEPLETED	0.002	DEPLETED	0.002	DEPLETED	0.002	DEPLETED	0.002	DEPLETED	0.002	DEPLETED	0.002	DEPLETED	0.002
LTR	ERVL-MaLR	MSTB	0.002	DEPLETED	0.002	DEPLETED	0.002	DEPLETED	0.002	DEPLETED	0.002	DEPLETED	0.002	DEPLETED	0.002	DEPLETED	0.002	DEPLETED	0.002	DEPLETED	0.002	DEPLETED	0.002	DEPLETED	0.002	DEPLETED	0.002	DEPLETED	0.002	DEPLETED	0.002	DEPLETED	0.002	DEPLETED	0.002	DEPLETED	0.002	DEPLETED	0.002	DEPLETED	0.002	DEPLETED	0.002	DEPLETED	0.002	DEPLETED	0.002	DEPLETED	0.002
LTR	ERVL-MaLR	MSTB1	0.002	DEPLETED	0.002	DEPLETED	0.002	DEPLETED	0.002	DEPLETED	0.002	DEPLETED	0.002	DEPLETED	0.002	DEPLETED	0.002	DEPLETED	0.002	DEPLETED	0.002	DEPLETED	0.002	DEPLETED	0.002	DEPLETED	0.002	DEPLETED	0.002	DEPLETED	0.002	DEPLETED	0.002	DEPLETED	0.002	DEPLETED	0.002	DEPLETED	0.002	DEPLETED	0.002	DEPLETED	0.002	DEPLETED	0.002	DEPLETED	0.002	DEPLETED	0.002
LTR	ERVL-MaLR	MSTB2	0.002	DEPLETED	0.002	DEPLETED	0.002	DEPLETED	0.002	DEPLETED	0.002	DEPLETED	0.002	DEPLETED	0.002	DEPLETED	0.002	DEPLETED	0.002	DEPLETED	0.002	DEPLETED	0.002	DEPLETED	0.002	DEPLETED	0.002	DEPLETED	0.002	DEPLETED	0.002	DEPLETED	0.002	DEPLETED	0.002	DEPLETED	0.002	DEPLETED	0.002	DEPLETED	0.002	DEPLETED	0.002	DEPLETED	0.002	DEPLETED	0.002	DEPLETED	0.002
LTR	ERVL-MaLR	MSTC	0.002	DEPLETED	0.002	DEPLETED	0.002	DEPLETED	0.002	DEPLETED	0.002	DEPLETED	0.002	DEPLETED	0.002	DEPLETED	0.002	DEPLETED	0.002	DEPLETED	0.002	DEPLETED	0.002	DEPLETED	0.002	DEPLETED	0.002	DEPLETED	0.002	DEPLETED	0.002	DEPLETED	0.002	DEPLETED	0.002	DEPLETED	0.002	DEPLETED	0.002	DEPLETED	0.002	DEPLETED	0.002	DEPLETED	0.002	DEPLETED	0.002	DEPLETED	0.002
LTR	ERVL-MaLR	MSTD	0.002	DEPLETED	0.002	DEPLETED	0.002	DEPLETED	0.002	DEPLETED	0.002	DEPLETED	0.002	DEPLETED	0.002	DEPLETED	0.002	DEPLETED	0.002	DEPLETED	0.002	DEPLETED	0.002	DEPLETED	0.002	DEPLETED	0.002	DEPLETED	0.002	DEPLETED	0.002	DEPLETED	0.002	DEPLETED	0.002	DEPLETED	0.002	DEPLETED	0.002	DEPLETED	0.002	DEPLETED	0.002	DEPLETED	0.002	DEPLETED	0.002	DEPLETED	0.002
LTR	ERVL-MaLR	THE1A	0.002	DEPLETED	0.002	DEPLETED	0.002	DEPLETED	0.002	DEPLETED	0.002	DEPLETED	0.002	DEPLETED	0.002	DEPLETED	0.002	DEPLETED	0.002	DEPLETED	0.002	DEPLETED	0.002	DEPLETED	0.002	DEPLETED	0.002	DEPLETED	0.002	DEPLETED	0.002	DEPLETED	0.002	DEPLETED	0.002	DEPLETED	0.002	DEPLETED	0.002	DEPLETED	0.002	DEPLETED	0.002	DEPLETED	0.002	DEPLETED	0.002	DEPLETED	0.002
LTR	ERVL-MaLR	THE1B	0.002	DEPLETED	0.002	DEPLETED	0.002	DEPLETED	0.002	DEPLETED	0.002	DEPLETED	0.002	DEPLETED	0.002	DEPLETED	0.002	DEPLETED	0.002	DEPLETED	0.002	DEPLETED	0.002	DEPLETED	0.002	DEPLETED	0.002	DEPLETED	0.002	DEPLETED	0.002	DEPLETED	0.002	DEPLETED	0.002	DEPLETED	0.002	DEPLETED	0.002	DEPLETED	0.002	DEPLETED	0.002	DEPLETED	0.002	DEPLETED	0.002	DEPLETED	0.002
LTR	ERVL-MaLR	THE1C	0.002	DEPLETED	0.002	DEPLETED	0.002	DEPLETED	0.002	DEPLETED	0.002	DEPLETED	0.002	DEPLETED	0.002	DEPLETED	0.002	DEPLETED	0.002	DEPLETED	0.002	DEPLETED	0.002	DEPLETED	0.002	DEPLETED	0.002	DEPLETED	0.002	DEPLETED	0.002	DEPLETED	0.002	DEPLETED	0.002	DEPLETED	0.002	DEPLETED	0.002	DEPLETED	0.002	DEPLETED	0.002	DEPLETED	0.002	DEPLETED	0.002	DEPLETED	0.002
LTR	ERVL-MaLR	THE1D	0.002	DEPLETED	0.002	DEPLETED	0.002	DEPLETED	0.002	DEPLETED	0.002	DEPLETED	0.002	DEPLETED	0.002	DEPLETED	0.002	DEPLETED	0.002	DEPLETED	0.002	DEPLETED	0.002	DEPLETED	0.002	DEPLETED	0.002	DEPLETED	0.002	DEPLETED	0.002	DEPLETED	0.002	DEPLETED	0.002	DEPLETED	0.002	DEPLETED	0.002	DEPLETED	0.002	DEPLETED	0.002	DEPLETED	0.002	DEPLETED	0.002	DEPLETED	0.002
LTR	ERVL-MaLR	tot	0.002	DEPLETED	0.002	DEPLETED	0.002	DEPLETED	0.002	DEPLETED	0.002	DEPLETED	0.002	DEPLETED	0.002	DEPLETED	0.002	DEPLETED	0.002	DEPLETED	0.002	DEPLETED	0.002	DEPLETED	0.002	DEPLETED	0.002	DEPLETED	0.002	DEPLETED	0.002	DEPLETED	0.002	DEPLETED	0.002	DEPLETED	0.002	DEPLETED	0.002	DEPLETED	0.002	DEPLETED	0.002	DEPLETED	0.002	DEPLETED	0.002	DEPLETED	0.002
LTR	ERVL-MaLR--int	MLT-int	0.002	DEPLETED	0.002	DEPLETED	0.002	DEPLETED	0.002	DEPLETED	0.002	DEPLETED	0.002	DEPLETED	0.002	DEPLETED	0.002	DEPLETED	0.002	DEPLETED	0.002	DEPLETED	0.002	DEPLETED	0.002	DEPLETED	0.002	DEPLETED	0.002	DEPLETED	0.002	DEPLETED	0.002	DEPLETED	0.002	DEPLETED	0.002	DEPLETED	0.002	DEPLETED	0.002	DEPLETED	0.002	DEPLETED	0.002	DEPLETED	0.002	DEPLETED	0.002
LTR	ERVL-MaLR--int	MLT1-int	0.002	DEPLETED	0.002	DEPLETED	0.002	DEPLETED	0.002	DEPLETED	0.002	DEPLETED	0.002	DEPLETED	0.002	DEPLETED	0.002	DEPLETED	0.002	DEPLETED	0.002	DEPLETED	0.002	DEPLETED	0.002	DEPLETED	0.002	DEPLETED	0.002	DEPLETED	0.002	DEPLETED	0.002	DEPLETED	0.002	DEPLETED	0.002	DEPLETED	0.002	DEPLETED	0.002	DEPLETED	0.002	DEPLETED	0.002	DEPLETED	0.002	DEPLETED	0.002
LTR	ERVL-MaLR--int	MLT1A-int	0.002	DEPLETED	0.002	DEPLETED	0.002	DEPLETED	0.002	DEPLETED	0.002	DEPLETED	0.002	DEPLETED	0.002	DEPLETED	0.002	DEPLETED	0.002	DEPLETED	0.002	DEPLETED	0.002	DEPLETED	0.002	DEPLETED	0.002	DEPLETED	0.002	DEPLETED	0.002	DEPLETED	0.002	DEPLETED	0.002	DEPLETED	0.002	DEPLETED	0.002	DEPLETED	0.002	DEPLETED	0.002	DEPLETED	0.002	DEPLETED	0.002	DEPLETED	0.002
LTR	ERVL-MaLR--int	MLT1A0-int	0.002	DEPLETED	0.002	DEPLETED	0.002	DEPLETED	0.002	DEPLETED	0.002	DEPLETED	0.002	DEPLETED	0.002	DEPLETED	0.002	DEPLETED	0.002	DEPLETED	0.002	DEPLETED	0.002	DEPLETED	0.002	DEPLETED	0.002	DEPLETED	0.002	DEPLETED	0.002	DEPLETED	0.002	DEPLETED	0.002	DEPLETED	0.002	DEPLETED	0.002	DEPLETED	0.002	DEPLETED	0.002	DEPLETED	0.002	DEPLETED	0.002	DEPLETED	0.002
LTR	ERVL-MaLR--int	MLT1A1-int	0.002	DEPLETED	0.002	DEPLETED	0.002	DEPLETED	0.002	DEPLETED	0.002	DEPLETED	0.002	DEPLETED	0.002	DEPLETED	0.002	DEPLETED	0.002	DEPLETED	0.002	DEPLETED	0.002	DEPLETED	0.002	DEPLETED	0.002	DEPLETED	0.002	DEPLETED	0.002	DEPLETED	0.002	DEPLETED	0.002	DEPLETED	0.002	DEPLETED	0.002	DEPLETED	0.002	DEPLETED	0.002	DEPLETED	0.002	DEPLETED	0.002	DEPLETED	0.002
LTR	ERVL-MaLR--int	MLT1B-int	0.002	DEPLETED	0.002	DEPLETED	0.002	DEPLETED	0.002	DEPLETED	0.002	DEPLETED	0.002	DEPLETED	0.002	DEPLETED	0.002	DEPLETED	0.002	DEPLETED	0.002	DEPLETED	0.002	DEPLETED	0.002	DEPLETED	0.002	DEPLETED	0.002	DEPLETED	0.002	DEPLETED	0.002	DEPLETED	0.002	DEPLETED	0.002	DEPLETED	0.002	DEPLETED	0.002	DEPLETED	0.002	DEPLETED	0.002	DEPLETED	0.002	DEPLETED	0.002
LTR	ERVL-MaLR--int	MLT1C-int	0.002	DEPLETED	0.002	DEPLETED	0.002	DEPLETED	0.002	DEPLETED	0.002	DEPLETED	0.002	DEPLETED	0.002	DEPLETED	0.002	DEPLETED	0.002	DEPLETED	0.002	DEPLETED	0.002	DEPLETED	0.002	DEPLETED	0.002	DEPLETED	0.002	DEPLETED	0.002	DEPLETED	0.002	DEPLETED	0.002	DEPLETED	0.002	DEPLETED	0.002	DEPLETED	0.002	DEPLETED	0.002	DEPLETED	0.002	DEPLETED	0.002	DEPLETED	0.002
LTR	ERVL-MaLR--int	MLT1C2-int	0.002	DEPLETED	0.002	DEPLETED	0.002	DEPLETED	0.002	DEPLETED	0.002	DEPLETED	0.002	DEPLETED	0.002	DEPLETED	0.002	DEPLETED	0.002	DEPLETED	0.002	DEPLETED	0.002	DEPLETED	0.002	DEPLETED	0.002	DEPLETED	0.002	DEPLETED	0.002	DEPLETED	0.002	DEPLETED	0.002	DEPLETED	0.002	DEPLETED	0.002	DEPLETED	0.002	DEPLETED	0.002	DEPLETED	0.002	DEPLETED	0.002	DEPLETED	0.002
LTR	ERVL-MaLR--int	MLT1D-int	0.002	DEPLETED	0.002	DEPLETED	0.002	DEPLETED	0.002	DEPLETED	0.002	DEPLETED	0.002	DEPLETED	0.002	DEPLETED	0.002	DEPLETED	0.002	DEPLETED	0.002	DEPLETED	0.002	DEPLETED	0.002	DEPLETED	0.002	DEPLETED	0.002	DEPLETED	0.002	DEPLETED	0.002	DEPLETED	0.002	DEPLETED	0.002	DEPLETED	0.002	DEPLETED	0.002	DEPLETED	0.002	DEPLETED	0.002	DEPLETED	0.002	DEPLETED	0.002
LTR	ERVL-MaLR--int	MLT1E-int	0.002	DEPLETED	0.002	DEPLETED	0.002	DEPLETED	0.27	DEPLETED	0.326	DEPLETED	0.002	DEPLETED	0.002	DEPLETED	0.002	DEPLETED	0.002	DEPLETED	0.002	DEPLETED	0.002	DEPLETED	0.002	DEPLETED	0.002	DEPLETED	0.002	DEPLETED	0.002	DEPLETED	0.002	DEPLETED	0.002	DEPLETED	0.244	DEPLETED	0.002	DEPLETED	0.002	DEPLETED	0.002	DEPLETED	0.002	DEPLETED	0.002	DEPLETED	0.002
[truncated: 167 more rows]
[truncated: 1 more columns]

## Sheet: ACTIVE_ENRICHED_FDR
CLASS	TYPE	FAMILY	E027_FDR	E062_FDR	E063_FDR	E065_FDR	E066_FDR	E067_FDR	E068_FDR	E069_FDR	E071_FDR	E072_FDR	E073_FDR	E075_FDR	E076_FDR	E079_FDR	E095_FDR	E096_FDR	E097_FDR	E098_FDR	E104_FDR	E106_FDR	E110_FDR	E111_FDR	E113_FDR	E116_FDR
[truncated: 1,235 more rows]
