# Supplementary material for: Transposable elements generate regulatory novelty in a tissue-specific fashion
Source: BMC Genomics. 2018 Jun 18;19:468. doi: 10.1186/s12864-018-4850-3 (PMC6006921; doi:10.1186/s12864-018-4850-3)
Supplement: Supplementary file 4 — Table S3. p-values and corrected p-values from TE-Analysis pipeline for repressed regions (permutation test), For each TE family, uncorrected p-values from permutation analysis for REPRESSED regions are reported. Corrected p-values (FDR) for the ENRICHED TEs are found in the second sheet. (XLSX 188 kb) [file 12864_2018_4850_MOESM4_ESM.xlsx]

## Sheet: REPRESSED_RAW_PVALUES
Table S3 - For each TE family, uncorrected p_values from permutation analysis for REPRESSED regions are reported. Corrected p_values (FDR) for the ENRICHED TEs are found in the second sheet
Class	Family	Name	E027_15_coreMarks_dense_no_header_REPRESSED.bed.shuffle-rm.nonTE-no_low.boot-1000	#	E062_15_coreMarks_dense_no_header_REPRESSED.bed.shuffle-rm.nonTE-no_low.boot-1000	#	E063_15_coreMarks_dense_no_header_REPRESSED.bed.shuffle-rm.nonTE-no_low.boot-1000	#	E065_15_coreMarks_dense_no_header_REPRESSED.bed.shuffle-rm.nonTE-no_low.boot-1000	#	E066_15_coreMarks_dense_no_header_REPRESSED.bed.shuffle-rm.nonTE-no_low.boot-1000	#	E067_15_coreMarks_dense_no_header_REPRESSED.bed.shuffle-rm.nonTE-no_low.boot-1000	#	E068_15_coreMarks_dense_no_header_REPRESSED.bed.shuffle-rm.nonTE-no_low.boot-1000	#	E069_15_coreMarks_dense_no_header_REPRESSED.bed.shuffle-rm.nonTE-no_low.boot-1000	#	E071_15_coreMarks_dense_no_header_REPRESSED.bed.shuffle-rm.nonTE-no_low.boot-1000	#	E072_15_coreMarks_dense_no_header_REPRESSED.bed.shuffle-rm.nonTE-no_low.boot-1000	#	E073_15_coreMarks_dense_no_header_REPRESSED.bed.shuffle-rm.nonTE-no_low.boot-1000	#	E075_15_coreMarks_dense_no_header_REPRESSED.bed.shuffle-rm.nonTE-no_low.boot-1000	#	E076_15_coreMarks_dense_no_header_REPRESSED.bed.shuffle-rm.nonTE-no_low.boot-1000	#	E079_15_coreMarks_dense_no_header_REPRESSED.bed.shuffle-rm.nonTE-no_low.boot-1000	#	E095_15_coreMarks_dense_no_header_REPRESSED.bed.shuffle-rm.nonTE-no_low.boot-1000	#	E096_15_coreMarks_dense_no_header_REPRESSED.bed.shuffle-rm.nonTE-no_low.boot-1000	#	E097_15_coreMarks_dense_no_header_REPRESSED.bed.shuffle-rm.nonTE-no_low.boot-1000	#	E098_15_coreMarks_dense_no_header_REPRESSED.bed.shuffle-rm.nonTE-no_low.boot-1000	#	E104_15_coreMarks_dense_no_header_REPRESSED.bed.shuffle-rm.nonTE-no_low.boot-1000	#	E106_15_coreMarks_dense_no_header_REPRESSED.bed.shuffle-rm.nonTE-no_low.boot-1000	#	E110_15_coreMarks_dense_no_header_REPRESSED.bed.shuffle-rm.nonTE-no_low.boot-1000	#	E111_15_coreMarks_dense_no_header_REPRESSED.bed.shuffle-rm.nonTE-no_low.boot-1000	#	E113_15_coreMarks_dense_no_header_REPRESSED.bed.shuffle-rm.nonTE-no_low.boot-1000	#	E116_15_coreMarks_dense_no_header_REPRESSED.bed.shuffle-rm.nonTE-no_low.boot-1000
DNA	DNA	Eulor1	0.582	ENRICHED	0.164	DEPLETED	0.474	DEPLETED	0.23	ENRICHED	0.004	ENRICHED	0.376	ENRICHED	0.47	DEPLETED	0.82	ENRICHED	0.382	DEPLETED	0.12	ENRICHED	0.39	DEPLETED	0.476	DEPLETED	0.002	DEPLETED	0.324	ENRICHED	0.044	ENRICHED	0.544	ENRICHED	0.794	ENRICHED	0.872	DEPLETED	0.604	DEPLETED	0.894	ENRICHED	0.102	DEPLETED	0.188	ENRICHED	0.584	ENRICHED	0.348
DNA	DNA	Eulor11	0.22	DEPLETED	0.026	DEPLETED	0.006	DEPLETED	0.09	DEPLETED	0.54	ENRICHED	0.262	ENRICHED	0.928	DEPLETED	0.318	ENRICHED	0.958	ENRICHED	0.986	DEPLETED	0.406	DEPLETED	0.038	DEPLETED	0.306	DEPLETED	0.542	DEPLETED	0.722	DEPLETED	0.048	DEPLETED	0.378	DEPLETED	0.278	DEPLETED	0.982	DEPLETED	0.972	DEPLETED	0.118	DEPLETED	0.02	DEPLETED	0.81	DEPLETED	0.404
DNA	DNA	Eulor9A	0.456	DEPLETED	0.704	DEPLETED	0.042	DEPLETED	0.242	DEPLETED	0.26	DEPLETED	0.842	DEPLETED	0.034	DEPLETED	0.172	DEPLETED	0.414	DEPLETED	0.37	DEPLETED	0.136	DEPLETED	0.142	DEPLETED	0.76	DEPLETED	0.078	DEPLETED	0.82	ENRICHED	0.044	DEPLETED	0.868	ENRICHED	0.188	DEPLETED	0.098	ENRICHED	0.02	DEPLETED	0.214	DEPLETED	0.008	DEPLETED	0.502	DEPLETED	0.528
DNA	DNA	Eulor9B	0.154	ENRICHED	0.942	DEPLETED	0.304	DEPLETED	0.23	DEPLETED	0.962	ENRICHED	0.558	ENRICHED	0.43	DEPLETED	0.788	ENRICHED	0.756	DEPLETED	0.626	ENRICHED	1	ENRICHED	0.002	DEPLETED	0.002	DEPLETED	0.902	ENRICHED	0.854	ENRICHED	0.92	DEPLETED	0.648	ENRICHED	0.002	DEPLETED	0.268	ENRICHED	0.824	ENRICHED	0.68	ENRICHED	0.364	DEPLETED	0.002	DEPLETED	0.35
DNA	DNA	Eulor9C	0.088	DEPLETED	0.958	ENRICHED	0.5	DEPLETED	0.362	DEPLETED	0.488	ENRICHED	0.16	ENRICHED	0.01	ENRICHED	0.634	DEPLETED	0.524	DEPLETED	0.45	ENRICHED	0.488	ENRICHED	0.576	ENRICHED	0.36	ENRICHED	0.508	ENRICHED	0.28	DEPLETED	0.888	ENRICHED	0.002	ENRICHED	0.52	ENRICHED	0.674	ENRICHED	0.254	ENRICHED	0.362	ENRICHED	0.672	DEPLETED	0.734	DEPLETED	0.99
DNA	DNA	Eutr11	0.002	DEPLETED	0.056	DEPLETED	0.004	DEPLETED	0.008	DEPLETED	0.002	DEPLETED	0.036	DEPLETED	0.002	DEPLETED	0.004	DEPLETED	0.13	DEPLETED	0.058	DEPLETED	0.18	DEPLETED	0.174	DEPLETED	0.888	DEPLETED	0.16	DEPLETED	0.012	DEPLETED	0.002	DEPLETED	0.092	DEPLETED	0.428	DEPLETED	0.114	DEPLETED	0.01	DEPLETED	0.824	DEPLETED	0.002	DEPLETED	0.01	DEPLETED	0.06
DNA	DNA	Eutr2	0.05	DEPLETED	0.178	ENRICHED	0.694	DEPLETED	0.36	DEPLETED	0.068	DEPLETED	0.738	ENRICHED	0.712	ENRICHED	0.406	ENRICHED	0.196	ENRICHED	0.854	DEPLETED	0.864	DEPLETED	0.474	ENRICHED	0.674	ENRICHED	0.61	DEPLETED	0.964	DEPLETED	0.364	DEPLETED	0.13	ENRICHED	0.804	DEPLETED	0.308	DEPLETED	0.062	ENRICHED	0.352	ENRICHED	0.926	ENRICHED	0.994	ENRICHED	0.34
DNA	DNA	Eutr2B	0.002	DEPLETED	0.016	DEPLETED	0.002	DEPLETED	0.022	DEPLETED	0.002	DEPLETED	0.002	DEPLETED	0.002	DEPLETED	0.006	DEPLETED	0.022	DEPLETED	0.008	DEPLETED	0.056	DEPLETED	0.446	DEPLETED	0.036	DEPLETED	0.004	DEPLETED	0.002	DEPLETED	0.006	DEPLETED	0.006	DEPLETED	0.08	DEPLETED	0.006	DEPLETED	0.002	DEPLETED	0.04	DEPLETED	0.006	DEPLETED	0.014	DEPLETED	0.002
DNA	DNA	MARE8	0.134	DEPLETED	0.73	ENRICHED	0.638	DEPLETED	0.224	ENRICHED	0.828	DEPLETED	0.886	DEPLETED	0.388	ENRICHED	0.13	ENRICHED	0.306	ENRICHED	0.022	ENRICHED	0.922	ENRICHED	0.874	DEPLETED	0.928	ENRICHED	0.722	DEPLETED	0.944	ENRICHED	0.978	DEPLETED	0.26	ENRICHED	0.024	DEPLETED	0.462	ENRICHED	0.832	ENRICHED	0.138	ENRICHED	0.738	ENRICHED	0.76	DEPLETED	0.006
DNA	DNA	MER125	0.154	ENRICHED	0.964	DEPLETED	0.658	DEPLETED	0.122	ENRICHED	0.008	ENRICHED	0.882	ENRICHED	0.036	ENRICHED	0.106	ENRICHED	0.018	ENRICHED	0.038	ENRICHED	0.25	ENRICHED	0.28	ENRICHED	0.662	ENRICHED	0.764	DEPLETED	0.02	ENRICHED	0.156	DEPLETED	0.296	ENRICHED	0.128	DEPLETED	0.002	ENRICHED	0.666	ENRICHED	0.934	ENRICHED	0.3	ENRICHED	0.326	DEPLETED	0.516
DNA	DNA	MER126	0.046	DEPLETED	0.01	DEPLETED	0.002	DEPLETED	0.136	DEPLETED	0.294	DEPLETED	0.102	DEPLETED	0.138	DEPLETED	0.088	DEPLETED	0.012	DEPLETED	0.162	DEPLETED	0.012	DEPLETED	0.012	DEPLETED	0.446	DEPLETED	0.018	DEPLETED	0.006	DEPLETED	0.004	DEPLETED	0.408	DEPLETED	0.014	DEPLETED	0.63	DEPLETED	0.01	DEPLETED	0.002	DEPLETED	0.038	DEPLETED	0.008	DEPLETED	0.532
DNA	DNA	MER130	0.054	DEPLETED	0.704	ENRICHED	0.016	DEPLETED	0.618	ENRICHED	0.016	ENRICHED	0.776	DEPLETED	0.474	ENRICHED	0.246	ENRICHED	0.272	DEPLETED	0.966	DEPLETED	0.23	ENRICHED	0.024	DEPLETED	0.106	DEPLETED	0.372	DEPLETED	0.538	ENRICHED	0.236	DEPLETED	0.538	ENRICHED	0.688	DEPLETED	0.568	DEPLETED	0.654	DEPLETED	0.348	DEPLETED	0.006	DEPLETED	0.16	DEPLETED	0.884
DNA	DNA	MER135	0.002	DEPLETED	0.002	DEPLETED	0.002	DEPLETED	0.004	DEPLETED	0.174	ENRICHED	0.008	DEPLETED	0.126	DEPLETED	0.002	DEPLETED	0.002	DEPLETED	0.026	DEPLETED	0.002	DEPLETED	0.002	DEPLETED	0.006	DEPLETED	0.012	DEPLETED	0.226	DEPLETED	0.002	DEPLETED	0.646	DEPLETED	0.008	DEPLETED	0.998	ENRICHED	0.004	DEPLETED	0.002	DEPLETED	0.002	DEPLETED	0.002	DEPLETED	0.002
DNA	DNA	MER136	0.182	ENRICHED	0.704	DEPLETED	0.94	ENRICHED	0.364	ENRICHED	0.454	ENRICHED	0.202	ENRICHED	0.34	ENRICHED	0.13	ENRICHED	0.582	ENRICHED	0.392	ENRICHED	0.25	ENRICHED	0.852	ENRICHED	0.002	DEPLETED	0.626	ENRICHED	0.41	ENRICHED	0.852	DEPLETED	0.418	ENRICHED	0.002	DEPLETED	0.7	ENRICHED	0.696	ENRICHED	0.768	DEPLETED	0.092	ENRICHED	0.002	DEPLETED	0.278
DNA	DNA	UCON78	0.076	DEPLETED	0.99	DEPLETED	0.278	DEPLETED	0.198	DEPLETED	0.154	ENRICHED	0.032	DEPLETED	0.41	DEPLETED	0.014	DEPLETED	0.048	DEPLETED	0.902	DEPLETED	0.1	DEPLETED	0.494	DEPLETED	0.564	ENRICHED	0.36	DEPLETED	0.27	DEPLETED	0.392	DEPLETED	0.222	ENRICHED	0.198	DEPLETED	0.666	ENRICHED	0.88	ENRICHED	0.428	ENRICHED	0.062	DEPLETED	0.242	DEPLETED	0.834
DNA	DNA	UCON8	0.186	DEPLETED	0.41	DEPLETED	0.288	DEPLETED	0.306	DEPLETED	0.51	ENRICHED	0.75	ENRICHED	0.666	ENRICHED	0.798	ENRICHED	0.944	DEPLETED	0.522	DEPLETED	0.902	ENRICHED	0.016	DEPLETED	0.598	ENRICHED	0.368	ENRICHED	0.784	DEPLETED	0.45	DEPLETED	0.964	DEPLETED	0.498	DEPLETED	0.928	ENRICHED	0.782	DEPLETED	0.304	DEPLETED	0.192	DEPLETED	0.108	DEPLETED	0.972
DNA	DNA	UCON97	0.358	ENRICHED	0.574	DEPLETED	0.522	DEPLETED	0.518	DEPLETED	0.146	ENRICHED	0.47	ENRICHED	0.538	ENRICHED	0.592	ENRICHED	0.376	ENRICHED	0.69	ENRICHED	0.29	ENRICHED	0.002	DEPLETED	0.598	ENRICHED	0.656	DEPLETED	0.646	DEPLETED	0.618	ENRICHED	0.178	ENRICHED	0.002	DEPLETED	0.434	ENRICHED	0.44	ENRICHED	0.81	ENRICHED	0.474	DEPLETED	0.704	DEPLETED	0.118
DNA	DNA	UCON99	0.24	DEPLETED	0.892	DEPLETED	0.006	DEPLETED	0.222	DEPLETED	0.752	ENRICHED	0.724	ENRICHED	0.402	DEPLETED	0.72	DEPLETED	0.41	DEPLETED	0.442	ENRICHED	0.814	DEPLETED	0.304	DEPLETED	0.53	DEPLETED	0.774	ENRICHED	0.59	ENRICHED	0.254	DEPLETED	0.63	ENRICHED	0.628	DEPLETED	0.894	DEPLETED	0.958	DEPLETED	0.994	DEPLETED	0.078	DEPLETED	0.636	DEPLETED	0.476
DNA	DNA	X23_DNA	0.246	ENRICHED	0.666	DEPLETED	0.402	ENRICHED	0.6	ENRICHED	0.194	ENRICHED	0.054	ENRICHED	0.074	ENRICHED	0.004	ENRICHED	0.042	ENRICHED	0.17	ENRICHED	0.01	ENRICHED	0.21	ENRICHED	0.624	ENRICHED	0.262	DEPLETED	0.088	ENRICHED	0.092	ENRICHED	0.2	ENRICHED	0.002	DEPLETED	0.126	ENRICHED	0.076	ENRICHED	0.318	ENRICHED	0.246	ENRICHED	0.504	ENRICHED	0.292
DNA	DNA	X24_DNA	0.232	DEPLETED	0.21	ENRICHED	0.188	DEPLETED	0.164	ENRICHED	0.002	ENRICHED	0.022	ENRICHED	0.59	ENRICHED	0.078	ENRICHED	0.084	ENRICHED	0.018	ENRICHED	0.034	ENRICHED	0.196	ENRICHED	0.388	ENRICHED	0.132	ENRICHED	0.048	ENRICHED	0.114	DEPLETED	0.008	ENRICHED	0.56	DEPLETED	0.002	ENRICHED	0.428	ENRICHED	0.62	ENRICHED	0.068	DEPLETED	0.608	DEPLETED	0.152
DNA	DNA	X2a_DNA	0.844	DEPLETED	0.03	ENRICHED	0.864	ENRICHED	0.154	ENRICHED	0.032	ENRICHED	0.282	ENRICHED	0.274	ENRICHED	0.01	ENRICHED	0.104	ENRICHED	0.002	ENRICHED	0.69	DEPLETED	0.104	ENRICHED	0.04	ENRICHED	0.016	ENRICHED	0.054	ENRICHED	0.674	ENRICHED	0.004	ENRICHED	0.006	DEPLETED	0.008	ENRICHED	0.05	ENRICHED	0.078	ENRICHED	0.378	DEPLETED	0.54	ENRICHED	0.096
DNA	DNA	X2b_DNA	0.052	DEPLETED	0.638	DEPLETED	0.248	DEPLETED	0.366	DEPLETED	0.856	ENRICHED	0.93	DEPLETED	0.858	DEPLETED	0.542	ENRICHED	0.988	ENRICHED	0.186	DEPLETED	0.392	DEPLETED	0.336	DEPLETED	0.65	ENRICHED	0.1	DEPLETED	0.662	ENRICHED	0.184	DEPLETED	0.64	ENRICHED	0.774	DEPLETED	0.94	ENRICHED	0.8	DEPLETED	0.148	DEPLETED	0.102	DEPLETED	0.49	DEPLETED	0.438
DNA	DNA	X30_DNA	0.148	DEPLETED	0.092	ENRICHED	0.15	DEPLETED	0.64	DEPLETED	0.146	ENRICHED	0.804	DEPLETED	0.874	DEPLETED	0.952	DEPLETED	0.52	ENRICHED	0.714	ENRICHED	0.626	DEPLETED	0.26	DEPLETED	0.96	ENRICHED	0.612	ENRICHED	0.676	ENRICHED	0.606	DEPLETED	0.002	ENRICHED	0.172	DEPLETED	0.46	ENRICHED	0.912	ENRICHED	0.648	DEPLETED	0.962	ENRICHED	0.39	DEPLETED	0.016
DNA	DNA	X34_DNA	0.13	DEPLETED	0.034	DEPLETED	0.046	DEPLETED	0.876	ENRICHED	0.086	ENRICHED	0.22	DEPLETED	0.004	DEPLETED	0.632	DEPLETED	0.07	DEPLETED	0.008	DEPLETED	0.176	DEPLETED	0.22	DEPLETED	0.166	DEPLETED	0.942	DEPLETED	0.664	DEPLETED	0.254	DEPLETED	0.566	DEPLETED	0.332	DEPLETED	0.888	ENRICHED	0.992	ENRICHED	0.066	DEPLETED	0.01	DEPLETED	0.372	DEPLETED	0.486
DNA	DNA	X9a_DNA	0.002	DEPLETED	0.008	DEPLETED	0.006	DEPLETED	0.04	DEPLETED	0.09	DEPLETED	0.056	DEPLETED	0.01	DEPLETED	0.006	DEPLETED	0.006	DEPLETED	0.034	DEPLETED	0.002	DEPLETED	0.004	DEPLETED	0.176	DEPLETED	0.044	DEPLETED	0.35	DEPLETED	0.002	DEPLETED	0.598	DEPLETED	0.232	DEPLETED	0.918	DEPLETED	0.01	DEPLETED	0.01	DEPLETED	0.002	DEPLETED	0.006	DEPLETED	0.308
DNA	DNA	tot	0.002	DEPLETED	0.002	DEPLETED	0.002	DEPLETED	0.002	DEPLETED	0.75	ENRICHED	0.002	DEPLETED	0.002	DEPLETED	0.002	DEPLETED	0.002	DEPLETED	0.032	DEPLETED	0.002	DEPLETED	0.002	DEPLETED	0.006	DEPLETED	0.002	DEPLETED	0.01	DEPLETED	0.002	DEPLETED	0.108	ENRICHED	0.002	DEPLETED	0.486	ENRICHED	0.002	DEPLETED	0.002	DEPLETED	0.002	DEPLETED	0.002	DEPLETED	0.078
DNA	Kolobok	UCON29	0.834	ENRICHED	0.088	DEPLETED	0.018	DEPLETED	0.412	DEPLETED	0.466	ENRICHED	0.182	DEPLETED	0.416	DEPLETED	0.624	DEPLETED	0.026	DEPLETED	0.168	DEPLETED	0.066	DEPLETED	0.008	DEPLETED	0.14	DEPLETED	0.48	DEPLETED	0.154	DEPLETED	0.272	DEPLETED	0.368	ENRICHED	0.408	DEPLETED	0.868	ENRICHED	0.764	DEPLETED	0.408	DEPLETED	0.164	DEPLETED	0.074	DEPLETED	0.444
DNA	Kolobok	tot	0.834	ENRICHED	0.088	DEPLETED	0.018	DEPLETED	0.412	DEPLETED	0.466	ENRICHED	0.182	DEPLETED	0.416	DEPLETED	0.624	DEPLETED	0.026	DEPLETED	0.168	DEPLETED	0.066	DEPLETED	0.008	DEPLETED	0.14	DEPLETED	0.48	DEPLETED	0.154	DEPLETED	0.272	DEPLETED	0.368	ENRICHED	0.408	DEPLETED	0.868	ENRICHED	0.764	DEPLETED	0.408	DEPLETED	0.164	DEPLETED	0.074	DEPLETED	0.444
DNA	MULE-MuDR	Ricksha	0.002	DEPLETED	0.004	DEPLETED	0.002	DEPLETED	0.002	DEPLETED	0.002	DEPLETED	0.018	DEPLETED	0.008	DEPLETED	0.002	DEPLETED	0.002	DEPLETED	0.002	DEPLETED	0.036	DEPLETED	0.018	DEPLETED	0.002	DEPLETED	0.008	DEPLETED	0.002	DEPLETED	0.002	DEPLETED	0.086	DEPLETED	0.864	ENRICHED	0.01	DEPLETED	0.008	DEPLETED	0.002	DEPLETED	0.002	DEPLETED	0.328	DEPLETED	0.002
DNA	MULE-MuDR	Ricksha_0	0.002	DEPLETED	0.004	DEPLETED	0.002	DEPLETED	0.002	DEPLETED	0.002	DEPLETED	0.002	DEPLETED	0.004	DEPLETED	0.002	DEPLETED	0.002	DEPLETED	0.002	DEPLETED	0.002	DEPLETED	0.002	DEPLETED	0.002	DEPLETED	0.002	DEPLETED	0.002	DEPLETED	0.002	DEPLETED	0.002	DEPLETED	0.094	DEPLETED	0.056	DEPLETED	0.002	DEPLETED	0.002	DEPLETED	0.002	DEPLETED	0.004	DEPLETED	0.002
DNA	MULE-MuDR	Ricksha_a	0.27	DEPLETED	0.024	DEPLETED	0.634	DEPLETED	0.302	DEPLETED	0.074	DEPLETED	0.716	DEPLETED	0.186	DEPLETED	0.27	DEPLETED	0.788	DEPLETED	0.33	DEPLETED	0.26	DEPLETED	0.002	DEPLETED	0.002	DEPLETED	0.098	DEPLETED	0.426	DEPLETED	0.274	DEPLETED	0.836	ENRICHED	0.61	DEPLETED	0.044	DEPLETED	0.03	DEPLETED	0.41	DEPLETED	0.138	DEPLETED	0.002	DEPLETED	0.12
DNA	MULE-MuDR	Ricksha_b	0.004	DEPLETED	0.01	DEPLETED	0.002	DEPLETED	0.36	DEPLETED	0.098	DEPLETED	0.002	DEPLETED	0.148	DEPLETED	0.164	DEPLETED	0.034	DEPLETED	0.152	DEPLETED	0.146	DEPLETED	0.098	DEPLETED	0.502	DEPLETED	0.962	ENRICHED	0.16	DEPLETED	0.128	DEPLETED	0.098	DEPLETED	0.5	ENRICHED	0.37	DEPLETED	0.046	DEPLETED	1	ENRICHED	0.008	DEPLETED	0.142	DEPLETED	0.272
DNA	MULE-MuDR	Ricksha_c	0.008	DEPLETED	0.004	DEPLETED	0.002	DEPLETED	0.464	DEPLETED	0.67	DEPLETED	0.032	DEPLETED	0.014	DEPLETED	0.036	DEPLETED	0.002	DEPLETED	0.024	DEPLETED	0.04	DEPLETED	0.002	DEPLETED	0.004	DEPLETED	0.574	DEPLETED	0.368	DEPLETED	0.372	DEPLETED	0.004	DEPLETED	0.078	ENRICHED	0.642	DEPLETED	0.006	DEPLETED	0.004	DEPLETED	0.004	DEPLETED	0.108	DEPLETED	0.002
DNA	MULE-MuDR	tot	0.002	DEPLETED	0.002	DEPLETED	0.002	DEPLETED	0.002	DEPLETED	0.002	DEPLETED	0.002	DEPLETED	0.002	DEPLETED	0.002	DEPLETED	0.002	DEPLETED	0.002	DEPLETED	0.002	DEPLETED	0.002	DEPLETED	0.002	DEPLETED	0.002	DEPLETED	0.002	DEPLETED	0.002	DEPLETED	0.002	DEPLETED	0.996	DEPLETED	0.002	DEPLETED	0.002	DEPLETED	0.002	DEPLETED	0.002	DEPLETED	0.002	DEPLETED	0.002
DNA	Merlin	Merlin1_HS	0.014	DEPLETED	0.67	DEPLETED	0.26	DEPLETED	0.192	DEPLETED	0.02	DEPLETED	0.122	DEPLETED	0.002	DEPLETED	0.044	DEPLETED	0.114	DEPLETED	0.056	DEPLETED	0.002	DEPLETED	0.74	DEPLETED	0.002	DEPLETED	0.444	DEPLETED	0.056	DEPLETED	0.414	DEPLETED	0.154	DEPLETED	0.832	ENRICHED	0.454	DEPLETED	0.112	DEPLETED	0.248	DEPLETED	0.36	DEPLETED	0.002	DEPLETED	0.302
DNA	Merlin	tot	0.014	DEPLETED	0.67	DEPLETED	0.26	DEPLETED	0.192	DEPLETED	0.02	DEPLETED	0.122	DEPLETED	0.002	DEPLETED	0.044	DEPLETED	0.114	DEPLETED	0.056	DEPLETED	0.002	DEPLETED	0.74	DEPLETED	0.002	DEPLETED	0.444	DEPLETED	0.056	DEPLETED	0.414	DEPLETED	0.154	DEPLETED	0.832	ENRICHED	0.454	DEPLETED	0.112	DEPLETED	0.248	DEPLETED	0.36	DEPLETED	0.002	DEPLETED	0.302
DNA	PIF-Harbinger	Chompy-6_Croc	0.428	ENRICHED	0.328	ENRICHED	0.192	ENRICHED	0.798	ENRICHED	0.812	ENRICHED	0.856	ENRICHED	0.39	ENRICHED	0.52	ENRICHED	0.52	ENRICHED	0.482	ENRICHED	0.664	ENRICHED	0.58	ENRICHED	0.692	ENRICHED	0.826	ENRICHED	0.896	ENRICHED	0.304	ENRICHED	0.46	ENRICHED	0.568	DEPLETED	0.002	DEPLETED	0.626	ENRICHED	0.798	ENRICHED	0.352	ENRICHED	0.002	DEPLETED	0.214
DNA	PIF-Harbinger	Chompy-7_Croc	0.518	ENRICHED	0.45	ENRICHED	0.102	ENRICHED	0.002	DEPLETED	0.322	ENRICHED	0.804	ENRICHED	0.788	ENRICHED	0.554	ENRICHED	0.79	ENRICHED	0.776	ENRICHED	0.778	ENRICHED	0.738	DEPLETED	0.698	ENRICHED	0.002	DEPLETED	0.304	ENRICHED	0.446	ENRICHED	0.546	DEPLETED	0.546	DEPLETED	0.74	DEPLETED	0.998	DEPLETED	0.79	ENRICHED	0.5	ENRICHED	0.002	DEPLETED	0.414
DNA	PIF-Harbinger	tot	0.438	ENRICHED	0.082	ENRICHED	0.036	ENRICHED	0.698	DEPLETED	0.446	ENRICHED	0.31	ENRICHED	0.104	ENRICHED	0.122	ENRICHED	0.226	ENRICHED	0.2	ENRICHED	0.202	ENRICHED	0.242	ENRICHED	0.256	ENRICHED	0.894	ENRICHED	0.234	ENRICHED	0.072	ENRICHED	0.88	ENRICHED	0.998	DEPLETED	0.486	DEPLETED	0.77	ENRICHED	0.386	ENRICHED	0.336	ENRICHED	0.002	DEPLETED	0.054
DNA	PiggyBac	Looper	0.002	DEPLETED	0.002	DEPLETED	0.002	DEPLETED	0.002	DEPLETED	0.002	DEPLETED	0.002	DEPLETED	0.002	DEPLETED	0.002	DEPLETED	0.002	DEPLETED	0.002	DEPLETED	0.002	DEPLETED	0.002	DEPLETED	0.002	DEPLETED	0.002	DEPLETED	0.002	DEPLETED	0.002	DEPLETED	0.002	DEPLETED	0.004	DEPLETED	0.002	DEPLETED	0.002	DEPLETED	0.002	DEPLETED	0.002	DEPLETED	0.002	DEPLETED	0.002
DNA	PiggyBac	MER75	0.894	DEPLETED	0.142	DEPLETED	0.242	DEPLETED	0.01	DEPLETED	0.326	ENRICHED	0.088	DEPLETED	0.516	DEPLETED	0.058	DEPLETED	0.326	DEPLETED	0.248	DEPLETED	0.308	DEPLETED	0.588	DEPLETED	0.018	DEPLETED	0.312	DEPLETED	0.824	DEPLETED	0.002	DEPLETED	0.012	DEPLETED	0.2	DEPLETED	0.262	DEPLETED	0.444	DEPLETED	0.134	DEPLETED	0.002	DEPLETED	0.72	ENRICHED	0.002
DNA	PiggyBac	MER75A	0.052	ENRICHED	0.08	ENRICHED	0.894	ENRICHED	0.922	ENRICHED	0.01	ENRICHED	0.27	ENRICHED	0.302	ENRICHED	0.1	ENRICHED	0.338	ENRICHED	0.04	ENRICHED	0.186	ENRICHED	0.23	ENRICHED	0.758	DEPLETED	0.352	ENRICHED	0.932	DEPLETED	0.724	ENRICHED	0.386	ENRICHED	0.672	ENRICHED	0.516	ENRICHED	0.082	ENRICHED	0.04	ENRICHED	0.482	DEPLETED	0.462	ENRICHED	0.328
DNA	PiggyBac	MER75B	0.358	DEPLETED	0.038	DEPLETED	0.244	DEPLETED	0.346	DEPLETED	0.748	ENRICHED	0.52	DEPLETED	0.888	ENRICHED	0.758	DEPLETED	0.848	DEPLETED	0.566	DEPLETED	0.456	DEPLETED	0.344	DEPLETED	0.936	DEPLETED	0.824	DEPLETED	0.444	DEPLETED	0.338	DEPLETED	0.21	DEPLETED	0.542	DEPLETED	0.274	DEPLETED	0.026	DEPLETED	0.528	DEPLETED	0.232	DEPLETED	0.48	ENRICHED	0.482
DNA	PiggyBac	MER85	0.06	DEPLETED	0.23	DEPLETED	0.026	DEPLETED	0.004	DEPLETED	0.674	DEPLETED	0.21	DEPLETED	0.284	DEPLETED	0.88	ENRICHED	0.206	DEPLETED	0.536	DEPLETED	0.484	DEPLETED	0.038	DEPLETED	0.324	DEPLETED	0.228	DEPLETED	0.006	DEPLETED	0.708	DEPLETED	0.094	DEPLETED	0.008	DEPLETED	0.85	ENRICHED	0.018	DEPLETED	0.004	DEPLETED	0.006	DEPLETED	0.98	DEPLETED	0.028
DNA	PiggyBac	tot	0.002	DEPLETED	0.002	DEPLETED	0.002	DEPLETED	0.002	DEPLETED	0.002	DEPLETED	0.002	DEPLETED	0.002	DEPLETED	0.002	DEPLETED	0.002	DEPLETED	0.002	DEPLETED	0.002	DEPLETED	0.002	DEPLETED	0.002	DEPLETED	0.002	DEPLETED	0.002	DEPLETED	0.002	DEPLETED	0.002	DEPLETED	0.002	DEPLETED	0.002	DEPLETED	0.002	DEPLETED	0.002	DEPLETED	0.002	DEPLETED	0.13	DEPLETED	0.002
DNA	TcMar	DNA1_Mam	0.038	DEPLETED	0.012	DEPLETED	0.006	DEPLETED	0.008	DEPLETED	0.06	DEPLETED	0.11	DEPLETED	0.104	DEPLETED	0.234	DEPLETED	0.02	DEPLETED	0.25	DEPLETED	0.14	DEPLETED	0.22	DEPLETED	0.962	DEPLETED	0.51	DEPLETED	0.234	DEPLETED	0.542	DEPLETED	0.038	DEPLETED	0.338	ENRICHED	0.188	DEPLETED	0.008	DEPLETED	0.216	DEPLETED	0.002	DEPLETED	0.2	DEPLETED	0.086
DNA	TcMar	UCON44	0.004	DEPLETED	0.22	DEPLETED	0.006	DEPLETED	0.116	DEPLETED	0.23	DEPLETED	0.05	DEPLETED	0.01	DEPLETED	0.056	DEPLETED	0.196	DEPLETED	0.038	DEPLETED	0.108	DEPLETED	0.628	DEPLETED	0.502	DEPLETED	0.006	DEPLETED	0.018	DEPLETED	0.22	DEPLETED	0.566	ENRICHED	0.58	DEPLETED	0.628	DEPLETED	0.446	DEPLETED	0.24	DEPLETED	0.014	DEPLETED	0.036	DEPLETED	0.306
DNA	TcMar	X4a_DNA	0.006	DEPLETED	0.266	DEPLETED	0.016	DEPLETED	0.008	DEPLETED	0.744	DEPLETED	0.576	DEPLETED	0.06	DEPLETED	0.096	DEPLETED	0.368	DEPLETED	0.568	DEPLETED	0.322	DEPLETED	0.004	DEPLETED	0.974	DEPLETED	0.07	DEPLETED	0.062	DEPLETED	0.142	DEPLETED	0.926	DEPLETED	0.244	DEPLETED	0.332	DEPLETED	0.454	DEPLETED	0.184	DEPLETED	0.172	DEPLETED	0.002	DEPLETED	0.66
DNA	TcMar	X4b_DNA	0.002	DEPLETED	0.134	DEPLETED	0.004	DEPLETED	0.002	DEPLETED	0.022	DEPLETED	0.834	ENRICHED	0.038	DEPLETED	0.088	DEPLETED	0.008	DEPLETED	0.52	DEPLETED	0.068	DEPLETED	0.096	DEPLETED	0.1	DEPLETED	0.01	DEPLETED	0.196	DEPLETED	0.002	DEPLETED	0.152	DEPLETED	0.17	DEPLETED	0.326	DEPLETED	0.004	DEPLETED	0.002	DEPLETED	0.002	DEPLETED	0.004	DEPLETED	0.268
DNA	TcMar	X5a_DNA	0.002	DEPLETED	0.428	DEPLETED	0.006	DEPLETED	0.03	DEPLETED	0.908	ENRICHED	0.024	DEPLETED	0.5	DEPLETED	0.072	DEPLETED	0.004	DEPLETED	0.276	DEPLETED	0.02	DEPLETED	0.172	DEPLETED	0.7	DEPLETED	0.008	DEPLETED	0.616	ENRICHED	0.1	DEPLETED	0.466	DEPLETED	0.022	DEPLETED	0.874	ENRICHED	0.18	DEPLETED	0.124	DEPLETED	0.002	DEPLETED	0.118	DEPLETED	0.13
DNA	TcMar	tot	0.002	DEPLETED	0.004	DEPLETED	0.002	DEPLETED	0.002	DEPLETED	0.002	DEPLETED	0.008	DEPLETED	0.002	DEPLETED	0.002	DEPLETED	0.002	DEPLETED	0.008	DEPLETED	0.002	DEPLETED	0.002	DEPLETED	0.056	DEPLETED	0.002	DEPLETED	0.004	DEPLETED	0.002	DEPLETED	0.074	DEPLETED	0.012	DEPLETED	0.096	DEPLETED	0.002	DEPLETED	0.002	DEPLETED	0.002	DEPLETED	0.002	DEPLETED	0.644
DNA	TcMar-Mariner	HSMAR1	0.002	DEPLETED	0.012	DEPLETED	0.002	DEPLETED	0.006	ENRICHED	0.07	DEPLETED	0.002	DEPLETED	0.016	DEPLETED	0.002	DEPLETED	0.002	DEPLETED	0.062	DEPLETED	0.002	DEPLETED	0.002	DEPLETED	0.002	DEPLETED	0.87	DEPLETED	0.39	DEPLETED	0.016	DEPLETED	0.002	DEPLETED	0.006	ENRICHED	0.024	DEPLETED	0.002	DEPLETED	0.002	DEPLETED	0.002	DEPLETED	0.058	DEPLETED	0.008
DNA	TcMar-Mariner	HSMAR2	0.002	DEPLETED	0.002	DEPLETED	0.002	DEPLETED	0.002	DEPLETED	0.002	DEPLETED	0.002	DEPLETED	0.002	DEPLETED	0.002	DEPLETED	0.002	DEPLETED	0.002	DEPLETED	0.002	DEPLETED	0.002	DEPLETED	0.002	DEPLETED	0.002	DEPLETED	0.002	DEPLETED	0.002	DEPLETED	0.002	DEPLETED	0.05	DEPLETED	0.002	DEPLETED	0.002	DEPLETED	0.002	DEPLETED	0.002	DEPLETED	0.008	DEPLETED	0.002
DNA	TcMar-Mariner	MADE1	0.002	DEPLETED	0.002	DEPLETED	0.002	DEPLETED	0.002	DEPLETED	0.932	ENRICHED	0.002	DEPLETED	0.002	DEPLETED	0.002	DEPLETED	0.002	DEPLETED	0.002	DEPLETED	0.002	DEPLETED	0.002	DEPLETED	0.002	DEPLETED	0.002	DEPLETED	0.032	DEPLETED	0.002	DEPLETED	0.008	DEPLETED	0.002	DEPLETED	0.82	DEPLETED	0.002	DEPLETED	0.002	DEPLETED	0.002	DEPLETED	0.002	DEPLETED	0.002
DNA	TcMar-Mariner	MADE2	0.002	DEPLETED	0.23	DEPLETED	0.002	DEPLETED	0.298	DEPLETED	0.084	ENRICHED	0.68	DEPLETED	0.026	DEPLETED	0.102	DEPLETED	0.076	DEPLETED	0.57	ENRICHED	0.45	DEPLETED	0.176	DEPLETED	0.068	DEPLETED	0.362	DEPLETED	0.118	ENRICHED	0.058	DEPLETED	0.508	ENRICHED	0.002	DEPLETED	0.034	ENRICHED	0.242	DEPLETED	0.608	DEPLETED	0.04	DEPLETED	0.014	DEPLETED	0.006
DNA	TcMar-Mariner	MARNA	0.002	DEPLETED	0.002	DEPLETED	0.002	DEPLETED	0.002	DEPLETED	0.002	DEPLETED	0.002	DEPLETED	0.002	DEPLETED	0.002	DEPLETED	0.002	DEPLETED	0.002	DEPLETED	0.002	DEPLETED	0.002	DEPLETED	0.002	DEPLETED	0.002	DEPLETED	0.002	DEPLETED	0.002	DEPLETED	0.268	DEPLETED	0.002	DEPLETED	0.006	DEPLETED	0.002	DEPLETED	0.002	DEPLETED	0.002	DEPLETED	0.002	DEPLETED	0.058
DNA	TcMar-Mariner	UCON40	0.82	DEPLETED	0.336	DEPLETED	0.03	DEPLETED	0.708	DEPLETED	0.89	ENRICHED	0.984	DEPLETED	0.1	DEPLETED	0.172	DEPLETED	0.586	DEPLETED	0.852	DEPLETED	0.222	DEPLETED	0.28	DEPLETED	0.084	DEPLETED	0.558	DEPLETED	0.756	DEPLETED	0.014	DEPLETED	0.79	ENRICHED	0.526	DEPLETED	0.684	ENRICHED	0.92	ENRICHED	0.262	DEPLETED	0.222	DEPLETED	0.002	DEPLETED	0.184
DNA	TcMar-Mariner	tot	0.002	DEPLETED	0.002	DEPLETED	0.002	DEPLETED	0.002	DEPLETED	0.002	DEPLETED	0.002	DEPLETED	0.002	DEPLETED	0.002	DEPLETED	0.002	DEPLETED	0.002	DEPLETED	0.002	DEPLETED	0.002	DEPLETED	0.002	DEPLETED	0.002	DEPLETED	0.002	DEPLETED	0.002	DEPLETED	0.002	DEPLETED	0.002	DEPLETED	0.002	DEPLETED	0.002	DEPLETED	0.002	DEPLETED	0.002	DEPLETED	0.002	DEPLETED	0.002
DNA	TcMar-Pogo	MER132	0.256	DEPLETED	0.938	DEPLETED	0.142	DEPLETED	0.762	DEPLETED	0.226	ENRICHED	0.298	DEPLETED	0.526	ENRICHED	0.634	ENRICHED	0.922	DEPLETED	0.99	ENRICHED	0.69	ENRICHED	0.32	ENRICHED	0.888	ENRICHED	0.378	DEPLETED	0.924	ENRICHED	0.338	DEPLETED	0.866	ENRICHED	0.002	DEPLETED	0.49	ENRICHED	0.05	DEPLETED	0.904	ENRICHED	0.288	DEPLETED	0.72	DEPLETED	0.448
DNA	TcMar-Pogo	tot	0.256	DEPLETED	0.938	DEPLETED	0.142	DEPLETED	0.762	DEPLETED	0.226	ENRICHED	0.298	DEPLETED	0.526	ENRICHED	0.634	ENRICHED	0.922	DEPLETED	0.99	ENRICHED	0.69	ENRICHED	0.32	ENRICHED	0.888	ENRICHED	0.378	DEPLETED	0.924	ENRICHED	0.338	DEPLETED	0.866	ENRICHED	0.002	DEPLETED	0.49	ENRICHED	0.05	DEPLETED	0.904	ENRICHED	0.288	DEPLETED	0.72	DEPLETED	0.448
DNA	TcMar-Tc1	EutTc1-N1	0.308	DEPLETED	0.196	DEPLETED	0.104	DEPLETED	0.01	DEPLETED	0.128	DEPLETED	0.194	DEPLETED	0.036	DEPLETED	0.014	DEPLETED	0.124	DEPLETED	0.78	DEPLETED	0.35	DEPLETED	0.078	DEPLETED	0.652	DEPLETED	0.002	DEPLETED	0.1	DEPLETED	0.478	DEPLETED	0.3	DEPLETED	0.002	DEPLETED	0.566	ENRICHED	0.068	DEPLETED	0.174	DEPLETED	0.174	DEPLETED	0.002	DEPLETED	0.926
DNA	TcMar-Tc1	EutTc1-N2	0.026	DEPLETED	0.068	DEPLETED	0.022	DEPLETED	0.014	DEPLETED	0.03	DEPLETED	0.468	DEPLETED	0.02	DEPLETED	0.002	DEPLETED	0.006	DEPLETED	0.364	DEPLETED	0.102	DEPLETED	0.218	DEPLETED	0.038	DEPLETED	0.022	DEPLETED	0.008	DEPLETED	0.148	DEPLETED	0.206	DEPLETED	0.73	ENRICHED	0.236	DEPLETED	0.022	DEPLETED	0.054	DEPLETED	0.044	DEPLETED	0.002	DEPLETED	0.04
DNA	TcMar-Tc1	X32_DNA	0.008	DEPLETED	0.768	DEPLETED	0.008	DEPLETED	0.136	DEPLETED	0.62	DEPLETED	0.332	DEPLETED	0.176	DEPLETED	0.126	DEPLETED	0.008	DEPLETED	0.028	DEPLETED	0.186	DEPLETED	0.184	DEPLETED	0.838	ENRICHED	0.032	DEPLETED	0.068	DEPLETED	0.002	DEPLETED	0.136	DEPLETED	0.002	DEPLETED	0.786	DEPLETED	0.076	DEPLETED	0.022	DEPLETED	0.008	DEPLETED	0.058	DEPLETED	0.476
DNA	TcMar-Tc1	X33a_DNA	0.098	DEPLETED	0.318	DEPLETED	0.104	DEPLETED	0.236	DEPLETED	0.64	DEPLETED	0.742	DEPLETED	0.084	DEPLETED	0.52	DEPLETED	0.882	ENRICHED	0.712	DEPLETED	0.002	DEPLETED	0.002	DEPLETED	0.966	ENRICHED	0.276	DEPLETED	0.324	DEPLETED	0.69	DEPLETED	0.59	ENRICHED	0.002	DEPLETED	0.888	DEPLETED	0.484	ENRICHED	0.748	DEPLETED	0.132	DEPLETED	0.002	DEPLETED	0.72
DNA	TcMar-Tc1	tot	0.002	DEPLETED	0.026	DEPLETED	0.002	DEPLETED	0.002	DEPLETED	0.022	DEPLETED	0.04	DEPLETED	0.002	DEPLETED	0.002	DEPLETED	0.002	DEPLETED	0.006	DEPLETED	0.002	DEPLETED	0.006	DEPLETED	0.172	DEPLETED	0.002	DEPLETED	0.004	DEPLETED	0.002	DEPLETED	0.026	DEPLETED	0.008	DEPLETED	0.246	DEPLETED	0.002	DEPLETED	0.004	DEPLETED	0.002	DEPLETED	0.002	DEPLETED	0.024
DNA	TcMar-Tc2	Kanga1	0.002	DEPLETED	0.002	DEPLETED	0.002	DEPLETED	0.002	DEPLETED	0.002	DEPLETED	0.236	DEPLETED	0.036	DEPLETED	0.004	DEPLETED	0.01	DEPLETED	0.038	DEPLETED	0.092	DEPLETED	0.022	DEPLETED	0.022	DEPLETED	0.02	DEPLETED	0.002	DEPLETED	0.002	DEPLETED	0.262	DEPLETED	0.032	DEPLETED	0.218	DEPLETED	0.002	DEPLETED	0.018	DEPLETED	0.002	DEPLETED	0.05	DEPLETED	0.002
DNA	TcMar-Tc2	Kanga11a	0.002	DEPLETED	0.002	DEPLETED	0.002	DEPLETED	0.002	DEPLETED	0.006	DEPLETED	0.038	DEPLETED	0.004	DEPLETED	0.024	DEPLETED	0.008	DEPLETED	0.026	DEPLETED	0.002	DEPLETED	0.022	DEPLETED	0.064	DEPLETED	0.006	DEPLETED	0.004	DEPLETED	0.002	DEPLETED	0.002	DEPLETED	0.018	DEPLETED	0.204	DEPLETED	0.004	DEPLETED	0.006	DEPLETED	0.002	DEPLETED	0.006	DEPLETED	0.012
DNA	TcMar-Tc2	Kanga1a	0.002	DEPLETED	0.002	DEPLETED	0.002	DEPLETED	0.002	DEPLETED	0.006	DEPLETED	0.01	DEPLETED	0.002	DEPLETED	0.028	DEPLETED	0.002	DEPLETED	0.02	DEPLETED	0.016	DEPLETED	0.032	DEPLETED	0.002	DEPLETED	0.106	DEPLETED	0.002	DEPLETED	0.002	DEPLETED	0.178	DEPLETED	0.908	DEPLETED	0.02	DEPLETED	0.002	DEPLETED	0.002	DEPLETED	0.002	DEPLETED	0.04	DEPLETED	0.002
DNA	TcMar-Tc2	Kanga1b	0.338	DEPLETED	0.002	DEPLETED	0.002	DEPLETED	0.02	DEPLETED	0.278	DEPLETED	0.07	DEPLETED	0.432	DEPLETED	0.02	DEPLETED	0.064	DEPLETED	0.116	DEPLETED	0.004	DEPLETED	0.002	DEPLETED	0.018	DEPLETED	0.308	DEPLETED	0.114	DEPLETED	0.008	DEPLETED	0.678	ENRICHED	0.142	DEPLETED	0.882	ENRICHED	0.16	DEPLETED	0.018	DEPLETED	0.012	DEPLETED	0.048	DEPLETED	0.072
DNA	TcMar-Tc2	Kanga1c	0.002	DEPLETED	0.006	DEPLETED	0.002	DEPLETED	0.046	DEPLETED	0.078	DEPLETED	0.016	DEPLETED	0.008	DEPLETED	0.082	DEPLETED	0.006	DEPLETED	0.004	DEPLETED	0.006	DEPLETED	0.014	DEPLETED	0.034	DEPLETED	0.014	DEPLETED	0.054	DEPLETED	0.002	DEPLETED	0.014	DEPLETED	0.196	DEPLETED	0.138	DEPLETED	0.002	DEPLETED	0.008	DEPLETED	0.002	DEPLETED	0.03	DEPLETED	0.002
DNA	TcMar-Tc2	Kanga1d	0.488	DEPLETED	0.002	DEPLETED	0.026	DEPLETED	0.002	DEPLETED	0.004	DEPLETED	0.154	DEPLETED	0.03	DEPLETED	0.102	DEPLETED	0.026	DEPLETED	0.218	DEPLETED	0.09	DEPLETED	0.008	DEPLETED	0.116	DEPLETED	0.002	DEPLETED	0.018	DEPLETED	0.002	DEPLETED	0.74	ENRICHED	0.004	DEPLETED	0.344	DEPLETED	0.004	DEPLETED	0.07	DEPLETED	0.148	DEPLETED	0.002	DEPLETED	0.002
DNA	TcMar-Tc2	Kanga2_a	0.002	DEPLETED	0.002	DEPLETED	0.002	DEPLETED	0.002	DEPLETED	0.002	DEPLETED	0.002	DEPLETED	0.002	DEPLETED	0.002	DEPLETED	0.002	DEPLETED	0.002	DEPLETED	0.002	DEPLETED	0.002	DEPLETED	0.002	DEPLETED	0.002	DEPLETED	0.002	DEPLETED	0.002	DEPLETED	0.002	DEPLETED	0.006	DEPLETED	0.002	DEPLETED	0.002	DEPLETED	0.002	DEPLETED	0.002	DEPLETED	0.002	DEPLETED	0.002
DNA	TcMar-Tc2	MER104	0.002	DEPLETED	0.004	DEPLETED	0.002	DEPLETED	0.002	DEPLETED	0.002	DEPLETED	0.004	DEPLETED	0.002	DEPLETED	0.002	DEPLETED	0.002	DEPLETED	0.002	DEPLETED	0.002	DEPLETED	0.01	DEPLETED	0.268	DEPLETED	0.002	DEPLETED	0.014	DEPLETED	0.002	DEPLETED	0.276	DEPLETED	0.002	DEPLETED	0.086	DEPLETED	0.002	DEPLETED	0.06	DEPLETED	0.002	DEPLETED	0.002	DEPLETED	0.018
DNA	TcMar-Tc2	tot	0.002	DEPLETED	0.002	DEPLETED	0.002	DEPLETED	0.002	DEPLETED	0.002	DEPLETED	0.002	DEPLETED	0.002	DEPLETED	0.002	DEPLETED	0.002	DEPLETED	0.002	DEPLETED	0.002	DEPLETED	0.002	DEPLETED	0.002	DEPLETED	0.002	DEPLETED	0.002	DEPLETED	0.002	DEPLETED	0.002	DEPLETED	0.002	DEPLETED	0.002	DEPLETED	0.002	DEPLETED	0.002	DEPLETED	0.002	DEPLETED	0.002	DEPLETED	0.002
DNA	TcMar-Tigger	MARE10	0.424	DEPLETED	0.356	ENRICHED	0.118	DEPLETED	0.7	DEPLETED	0.696	DEPLETED	0.784	DEPLETED	0.462	ENRICHED	0.9	ENRICHED	0.784	DEPLETED	0.318	DEPLETED	0.99	ENRICHED	0.688	DEPLETED	0.99	ENRICHED	0.362	ENRICHED	0.84	DEPLETED	0.18	DEPLETED	0.19	ENRICHED	0.002	DEPLETED	0.38	DEPLETED	0.406	DEPLETED	0.346	ENRICHED	0.498	DEPLETED	0.522	DEPLETED	0.386
DNA	TcMar-Tigger	MER127	0.73	DEPLETED	0.606	DEPLETED	0.892	DEPLETED	0.72	DEPLETED	0.256	ENRICHED	0.654	ENRICHED	0.34	DEPLETED	0.49	ENRICHED	0.79	ENRICHED	0.05	ENRICHED	0.142	ENRICHED	0.042	ENRICHED	0.136	ENRICHED	0.74	ENRICHED	0.082	ENRICHED	0.508	DEPLETED	0.824	ENRICHED	0.232	DEPLETED	0.282	ENRICHED	0.862	ENRICHED	0.656	DEPLETED	0.632	ENRICHED	0.286	DEPLETED	0.082
DNA	TcMar-Tigger	MER2	0.002	DEPLETED	0.002	DEPLETED	0.002	DEPLETED	0.002	DEPLETED	0.002	DEPLETED	0.002	DEPLETED	0.002	DEPLETED	0.002	DEPLETED	0.002	DEPLETED	0.002	DEPLETED	0.002	DEPLETED	0.002	DEPLETED	0.002	DEPLETED	0.002	DEPLETED	0.002	DEPLETED	0.002	DEPLETED	0.002	DEPLETED	0.002	DEPLETED	0.002	DEPLETED	0.002	DEPLETED	0.002	DEPLETED	0.002	DEPLETED	0.002	DEPLETED	0.002
DNA	TcMar-Tigger	MER2B	0.002	DEPLETED	0.002	DEPLETED	0.002	DEPLETED	0.002	DEPLETED	0.002	DEPLETED	0.002	DEPLETED	0.002	DEPLETED	0.002	DEPLETED	0.002	DEPLETED	0.002	DEPLETED	0.002	DEPLETED	0.002	DEPLETED	0.002	DEPLETED	0.004	DEPLETED	0.002	DEPLETED	0.002	DEPLETED	0.002	DEPLETED	0.002	DEPLETED	0.004	DEPLETED	0.002	DEPLETED	0.002	DEPLETED	0.002	DEPLETED	0.002	DEPLETED	0.002
DNA	TcMar-Tigger	MER44A	0.002	DEPLETED	0.002	DEPLETED	0.002	DEPLETED	0.002	DEPLETED	0.002	DEPLETED	0.002	DEPLETED	0.002	DEPLETED	0.002	DEPLETED	0.002	DEPLETED	0.002	DEPLETED	0.002	DEPLETED	0.002	DEPLETED	0.002	DEPLETED	0.002	DEPLETED	0.002	DEPLETED	0.002	DEPLETED	0.002	DEPLETED	0.002	DEPLETED	0.002	DEPLETED	0.002	DEPLETED	0.002	DEPLETED	0.002	DEPLETED	0.002	DEPLETED	0.002
DNA	TcMar-Tigger	MER44B	0.002	DEPLETED	0.002	DEPLETED	0.002	DEPLETED	0.002	DEPLETED	0.002	DEPLETED	0.002	DEPLETED	0.002	DEPLETED	0.002	DEPLETED	0.002	DEPLETED	0.002	DEPLETED	0.002	DEPLETED	0.002	DEPLETED	0.002	DEPLETED	0.002	DEPLETED	0.002	DEPLETED	0.002	DEPLETED	0.002	DEPLETED	0.004	DEPLETED	0.002	DEPLETED	0.002	DEPLETED	0.002	DEPLETED	0.002	DEPLETED	0.002	DEPLETED	0.002
DNA	TcMar-Tigger	MER44C	0.002	DEPLETED	0.002	DEPLETED	0.002	DEPLETED	0.002	DEPLETED	0.002	DEPLETED	0.002	DEPLETED	0.004	DEPLETED	0.002	DEPLETED	0.002	DEPLETED	0.004	DEPLETED	0.002	DEPLETED	0.002	DEPLETED	0.004	DEPLETED	0.002	DEPLETED	0.002	DEPLETED	0.002	DEPLETED	0.002	DEPLETED	0.448	DEPLETED	0.012	DEPLETED	0.002	DEPLETED	0.002	DEPLETED	0.002	DEPLETED	0.038	DEPLETED	0.002
DNA	TcMar-Tigger	MER44D	0.002	DEPLETED	0.002	DEPLETED	0.002	DEPLETED	0.048	DEPLETED	0.002	DEPLETED	0.002	DEPLETED	0.01	DEPLETED	0.002	DEPLETED	0.002	DEPLETED	0.002	DEPLETED	0.002	DEPLETED	0.002	DEPLETED	0.002	DEPLETED	0.022	DEPLETED	0.002	DEPLETED	0.002	DEPLETED	0.002	DEPLETED	0.598	ENRICHED	0.524	DEPLETED	0.002	DEPLETED	0.002	DEPLETED	0.002	DEPLETED	0.002	DEPLETED	0.002
DNA	TcMar-Tigger	MER46C	0.002	DEPLETED	0.002	DEPLETED	0.002	DEPLETED	0.002	DEPLETED	0.002	DEPLETED	0.002	DEPLETED	0.002	DEPLETED	0.002	DEPLETED	0.002	DEPLETED	0.002	DEPLETED	0.002	DEPLETED	0.002	DEPLETED	0.006	DEPLETED	0.002	DEPLETED	0.002	DEPLETED	0.002	DEPLETED	0.002	DEPLETED	0.002	DEPLETED	0.002	DEPLETED	0.002	DEPLETED	0.002	DEPLETED	0.002	DEPLETED	0.002	DEPLETED	0.002
DNA	TcMar-Tigger	MER47A	0.002	DEPLETED	0.002	DEPLETED	0.002	DEPLETED	0.002	DEPLETED	0.002	DEPLETED	0.002	DEPLETED	0.002	DEPLETED	0.002	DEPLETED	0.002	DEPLETED	0.002	DEPLETED	0.002	DEPLETED	0.002	DEPLETED	0.002	DEPLETED	0.002	DEPLETED	0.002	DEPLETED	0.002	DEPLETED	0.002	DEPLETED	0.002	DEPLETED	0.006	DEPLETED	0.002	DEPLETED	0.002	DEPLETED	0.002	DEPLETED	0.002	DEPLETED	0.002
DNA	TcMar-Tigger	MER47B	0.034	DEPLETED	0.006	DEPLETED	0.004	DEPLETED	0.732	DEPLETED	0.198	DEPLETED	0.062	DEPLETED	0.054	DEPLETED	0.002	DEPLETED	0.004	DEPLETED	0.052	DEPLETED	0.084	DEPLETED	0.038	DEPLETED	0.136	DEPLETED	0.096	DEPLETED	0.002	DEPLETED	0.01	DEPLETED	0.01	DEPLETED	0.812	ENRICHED	0.192	DEPLETED	0.002	DEPLETED	0.004	DEPLETED	0.002	DEPLETED	0.078	DEPLETED	0.316
DNA	TcMar-Tigger	MER47C	0.056	DEPLETED	0.01	DEPLETED	0.008	DEPLETED	0.03	DEPLETED	0.002	DEPLETED	0.036	DEPLETED	0.03	DEPLETED	0.074	DEPLETED	0.212	DEPLETED	0.002	DEPLETED	0.004	DEPLETED	0.158	DEPLETED	0.044	DEPLETED	0.004	DEPLETED	0.006	DEPLETED	0.004	DEPLETED	0.066	DEPLETED	0.488	DEPLETED	0.002	DEPLETED	0.002	DEPLETED	0.01	DEPLETED	0.002	DEPLETED	0.216	DEPLETED	0.004
DNA	TcMar-Tigger	MER6	0.002	DEPLETED	0.002	DEPLETED	0.002	DEPLETED	0.034	DEPLETED	0.002	DEPLETED	0.002	DEPLETED	0.002	DEPLETED	0.002	DEPLETED	0.002	DEPLETED	0.002	DEPLETED	0.002	DEPLETED	0.002	DEPLETED	0.03	DEPLETED	0.162	DEPLETED	0.002	DEPLETED	0.016	DEPLETED	0.006	DEPLETED	0.03	ENRICHED	0.004	DEPLETED	0.002	DEPLETED	0.002	DEPLETED	0.002	DEPLETED	0.02	DEPLETED	0.002
DNA	TcMar-Tigger	MER6A	0.002	DEPLETED	0.002	DEPLETED	0.002	DEPLETED	0.812	DEPLETED	0.002	DEPLETED	0.002	DEPLETED	0.002	DEPLETED	0.002	DEPLETED	0.002	DEPLETED	0.002	DEPLETED	0.002	DEPLETED	0.002	DEPLETED	0.002	DEPLETED	0.22	DEPLETED	0.002	DEPLETED	0.068	DEPLETED	0.002	DEPLETED	0.006	ENRICHED	0.016	DEPLETED	0.002	DEPLETED	0.002	DEPLETED	0.002	DEPLETED	0.032	DEPLETED	0.002
DNA	TcMar-Tigger	MER6B	0.15	DEPLETED	0.002	DEPLETED	0.002	DEPLETED	0.002	DEPLETED	0.002	DEPLETED	0.002	DEPLETED	0.002	DEPLETED	0.002	DEPLETED	0.002	DEPLETED	0.002	DEPLETED	0.002	DEPLETED	0.03	DEPLETED	0.022	DEPLETED	0.002	DEPLETED	0.004	DEPLETED	0.002	DEPLETED	0.02	DEPLETED	0.048	DEPLETED	0.042	DEPLETED	0.002	DEPLETED	0.002	DEPLETED	0.002	DEPLETED	0.03	DEPLETED	0.002
DNA	TcMar-Tigger	MER6C	0.02	DEPLETED	0.226	DEPLETED	0.004	DEPLETED	0.208	DEPLETED	0.026	DEPLETED	0.788	DEPLETED	0.428	DEPLETED	0.06	DEPLETED	0.138	DEPLETED	0.44	DEPLETED	0.846	ENRICHED	0.052	DEPLETED	0.094	DEPLETED	0.042	DEPLETED	0.054	DEPLETED	0.024	DEPLETED	0.01	DEPLETED	0.43	ENRICHED	0.312	DEPLETED	0.342	DEPLETED	0.008	DEPLETED	0.002	DEPLETED	0.458	ENRICHED	0.002
DNA	TcMar-Tigger	MER8	0.002	DEPLETED	0.002	DEPLETED	0.002	DEPLETED	0.002	DEPLETED	0.002	DEPLETED	0.002	DEPLETED	0.002	DEPLETED	0.002	DEPLETED	0.002	DEPLETED	0.002	DEPLETED	0.002	DEPLETED	0.002	DEPLETED	0.002	DEPLETED	0.002	DEPLETED	0.002	DEPLETED	0.002	DEPLETED	0.002	DEPLETED	0.002	DEPLETED	0.006	DEPLETED	0.002	DEPLETED	0.002	DEPLETED	0.002	DEPLETED	0.002	DEPLETED	0.002
DNA	TcMar-Tigger	MERX	0.014	DEPLETED	0.064	DEPLETED	0.004	DEPLETED	0.112	DEPLETED	0.13	DEPLETED	0.336	DEPLETED	0.016	DEPLETED	0.01	DEPLETED	0.006	DEPLETED	0.002	DEPLETED	0.156	DEPLETED	0.018	DEPLETED	0.006	DEPLETED	0.632	DEPLETED	0.006	DEPLETED	0.018	DEPLETED	0.05	DEPLETED	0.034	DEPLETED	0.528	ENRICHED	0.032	DEPLETED	0.006	DEPLETED	0.002	DEPLETED	0.516	DEPLETED	0.264
DNA	TcMar-Tigger	MamRep137	0.002	DEPLETED	0.002	DEPLETED	0.002	DEPLETED	0.002	DEPLETED	0.002	DEPLETED	0.002	DEPLETED	0.002	DEPLETED	0.002	DEPLETED	0.002	DEPLETED	0.002	DEPLETED	0.002	DEPLETED	0.002	DEPLETED	0.002	DEPLETED	0.002	DEPLETED	0.002	DEPLETED	0.002	DEPLETED	0.002	DEPLETED	0.002	DEPLETED	0.004	DEPLETED	0.002	DEPLETED	0.002	DEPLETED	0.002	DEPLETED	0.002	DEPLETED	0.002
DNA	TcMar-Tigger	MamRep434	0.002	DEPLETED	0.474	ENRICHED	0.004	DEPLETED	0.254	DEPLETED	0.108	ENRICHED	0.592	DEPLETED	0.008	DEPLETED	0.408	DEPLETED	0.746	DEPLETED	0.196	DEPLETED	0.24	DEPLETED	0.01	DEPLETED	0.004	DEPLETED	0.006	DEPLETED	0.216	ENRICHED	0.056	DEPLETED	0.338	DEPLETED	0.002	DEPLETED	0.464	ENRICHED	0.396	ENRICHED	0.25	DEPLETED	0.296	DEPLETED	0.002	DEPLETED	0.002
DNA	TcMar-Tigger	Tigger1	0.002	DEPLETED	0.002	DEPLETED	0.002	DEPLETED	0.002	DEPLETED	0.002	DEPLETED	0.002	DEPLETED	0.002	DEPLETED	0.002	DEPLETED	0.002	DEPLETED	0.002	DEPLETED	0.002	DEPLETED	0.002	DEPLETED	0.002	DEPLETED	0.002	DEPLETED	0.002	DEPLETED	0.002	DEPLETED	0.002	DEPLETED	0.002	DEPLETED	0.002	DEPLETED	0.002	DEPLETED	0.002	DEPLETED	0.002	DEPLETED	0.002	DEPLETED	0.002
DNA	TcMar-Tigger	Tigger10	0.002	DEPLETED	0.002	DEPLETED	0.002	DEPLETED	0.002	DEPLETED	0.002	DEPLETED	0.002	DEPLETED	0.002	DEPLETED	0.002	DEPLETED	0.002	DEPLETED	0.002	DEPLETED	0.002	DEPLETED	0.002	DEPLETED	0.002	DEPLETED	0.002	DEPLETED	0.002	DEPLETED	0.002	DEPLETED	0.002	DEPLETED	0.002	DEPLETED	0.002	DEPLETED	0.002	DEPLETED	0.002	DEPLETED	0.002	DEPLETED	0.002	DEPLETED	0.002
DNA	TcMar-Tigger	Tigger11a	0.002	DEPLETED	0.004	DEPLETED	0.002	DEPLETED	0.002	DEPLETED	0.002	DEPLETED	0.002	DEPLETED	0.002	DEPLETED	0.004	DEPLETED	0.002	DEPLETED	0.004	DEPLETED	0.012	DEPLETED	0.002	DEPLETED	0.012	DEPLETED	0.006	DEPLETED	0.002	DEPLETED	0.002	DEPLETED	0.03	DEPLETED	0.006	DEPLETED	0.002	DEPLETED	0.002	DEPLETED	0.002	DEPLETED	0.002	DEPLETED	0.062	DEPLETED	0.094
DNA	TcMar-Tigger	Tigger12	0.002	DEPLETED	0.002	DEPLETED	0.002	DEPLETED	0.002	DEPLETED	0.002	DEPLETED	0.002	DEPLETED	0.002	DEPLETED	0.002	DEPLETED	0.002	DEPLETED	0.002	DEPLETED	0.002	DEPLETED	0.002	DEPLETED	0.002	DEPLETED	0.002	DEPLETED	0.002	DEPLETED	0.002	DEPLETED	0.002	DEPLETED	0.002	DEPLETED	0.004	DEPLETED	0.002	DEPLETED	0.002	DEPLETED	0.002	DEPLETED	0.004	DEPLETED	0.002
DNA	TcMar-Tigger	Tigger12A	0.002	DEPLETED	0.002	DEPLETED	0.002	DEPLETED	0.002	DEPLETED	0.002	DEPLETED	0.01	DEPLETED	0.002	DEPLETED	0.002	DEPLETED	0.002	DEPLETED	0.002	DEPLETED	0.002	DEPLETED	0.002	DEPLETED	0.002	DEPLETED	0.002	DEPLETED	0.002	DEPLETED	0.002	DEPLETED	0.004	DEPLETED	0.016	DEPLETED	0.144	DEPLETED	0.002	DEPLETED	0.002	DEPLETED	0.002	DEPLETED	0.002	DEPLETED	0.002
DNA	TcMar-Tigger	Tigger12c	0.002	DEPLETED	0.002	DEPLETED	0.002	DEPLETED	0.008	DEPLETED	0.002	DEPLETED	0.002	DEPLETED	0.002	DEPLETED	0.002	DEPLETED	0.002	DEPLETED	0.002	DEPLETED	0.002	DEPLETED	0.002	DEPLETED	0.014	DEPLETED	0.006	DEPLETED	0.002	DEPLETED	0.002	DEPLETED	0.046	DEPLETED	0.002	DEPLETED	0.014	DEPLETED	0.002	DEPLETED	0.002	DEPLETED	0.002	DEPLETED	0.048	DEPLETED	0.024
DNA	TcMar-Tigger	Tigger13a	0.002	DEPLETED	0.002	DEPLETED	0.002	DEPLETED	0.002	DEPLETED	0.002	DEPLETED	0.002	DEPLETED	0.002	DEPLETED	0.002	DEPLETED	0.002	DEPLETED	0.002	DEPLETED	0.002	DEPLETED	0.002	DEPLETED	0.002	DEPLETED	0.002	DEPLETED	0.002	DEPLETED	0.002	DEPLETED	0.002	DEPLETED	0.002	DEPLETED	0.002	DEPLETED	0.002	DEPLETED	0.002	DEPLETED	0.002	DEPLETED	0.002	DEPLETED	0.002
DNA	TcMar-Tigger	Tigger14a	0.002	DEPLETED	0.458	ENRICHED	0.002	DEPLETED	0.024	DEPLETED	0.274	DEPLETED	0.092	DEPLETED	0.03	DEPLETED	0.004	DEPLETED	0.008	DEPLETED	0.12	DEPLETED	0.002	DEPLETED	0.002	DEPLETED	0.054	DEPLETED	0.012	DEPLETED	0.55	DEPLETED	0.01	DEPLETED	0.78	ENRICHED	0.002	DEPLETED	0.19	ENRICHED	0.396	DEPLETED	0.066	DEPLETED	0.002	DEPLETED	0.002	DEPLETED	0.126
DNA	TcMar-Tigger	Tigger15a	0.002	DEPLETED	0.002	DEPLETED	0.002	DEPLETED	0.002	DEPLETED	0.002	DEPLETED	0.002	DEPLETED	0.002	DEPLETED	0.002	DEPLETED	0.002	DEPLETED	0.002	DEPLETED	0.002	DEPLETED	0.002	DEPLETED	0.002	DEPLETED	0.002	DEPLETED	0.002	DEPLETED	0.002	DEPLETED	0.002	DEPLETED	0.002	DEPLETED	0.002	DEPLETED	0.002	DEPLETED	0.002	DEPLETED	0.002	DEPLETED	0.002	DEPLETED	0.036
DNA	TcMar-Tigger	Tigger16a	0.002	DEPLETED	0.022	DEPLETED	0.002	DEPLETED	0.008	DEPLETED	0.002	DEPLETED	0.006	DEPLETED	0.01	DEPLETED	0.002	DEPLETED	0.002	DEPLETED	0.002	DEPLETED	0.002	DEPLETED	0.038	DEPLETED	0.194	DEPLETED	0.002	DEPLETED	0.002	DEPLETED	0.002	DEPLETED	0.11	DEPLETED	0.026	DEPLETED	0.002	DEPLETED	0.002	DEPLETED	0.008	DEPLETED	0.002	DEPLETED	0.272	DEPLETED	0.064
DNA	TcMar-Tigger	Tigger16b	0.002	DEPLETED	0.006	DEPLETED	0.002	DEPLETED	0.002	DEPLETED	0.002	DEPLETED	0.002	DEPLETED	0.002	DEPLETED	0.002	DEPLETED	0.002	DEPLETED	0.002	DEPLETED	0.002	DEPLETED	0.002	DEPLETED	0.002	DEPLETED	0.002	DEPLETED	0.002	DEPLETED	0.002	DEPLETED	0.038	DEPLETED	0.004	DEPLETED	0.002	DEPLETED	0.002	DEPLETED	0.002	DEPLETED	0.002	DEPLETED	0.002	DEPLETED	0.284
DNA	TcMar-Tigger	Tigger17	0.562	DEPLETED	0.716	DEPLETED	0.108	DEPLETED	0.93	DEPLETED	0.954	ENRICHED	0.814	DEPLETED	0.6	ENRICHED	0.528	ENRICHED	0.82	ENRICHED	0.514	DEPLETED	0.994	DEPLETED	0.308	ENRICHED	0.944	ENRICHED	0.776	DEPLETED	0.05	DEPLETED	0.43	DEPLETED	0.89	ENRICHED	0.968	DEPLETED	0.336	DEPLETED	0.304	DEPLETED	0.238	DEPLETED	0.364	DEPLETED	0.726	ENRICHED	0.648
DNA	TcMar-Tigger	Tigger17a	0.002	DEPLETED	0.002	DEPLETED	0.002	DEPLETED	0.002	DEPLETED	0.002	DEPLETED	0.014	DEPLETED	0.002	DEPLETED	0.002	DEPLETED	0.002	DEPLETED	0.002	DEPLETED	0.002	DEPLETED	0.002	DEPLETED	0.032	DEPLETED	0.002	DEPLETED	0.002	DEPLETED	0.002	DEPLETED	0.002	DEPLETED	0.052	DEPLETED	0.002	DEPLETED	0.002	DEPLETED	0.002	DEPLETED	0.002	DEPLETED	0.044	DEPLETED	0.002
DNA	TcMar-Tigger	Tigger17b	0.584	DEPLETED	0.346	DEPLETED	0.224	DEPLETED	0.114	DEPLETED	0.656	ENRICHED	0.052	DEPLETED	0.604	DEPLETED	0.008	DEPLETED	0.116	DEPLETED	0.242	DEPLETED	0.03	DEPLETED	0.07	DEPLETED	0.204	DEPLETED	0.048	DEPLETED	0.646	DEPLETED	0.238	DEPLETED	0.76	DEPLETED	0.638	DEPLETED	0.264	DEPLETED	0.002	DEPLETED	0.146	DEPLETED	0.022	DEPLETED	0.838	ENRICHED	0.53
DNA	TcMar-Tigger	Tigger17c	0.01	DEPLETED	0.012	DEPLETED	0.004	DEPLETED	0.042	DEPLETED	0.014	DEPLETED	0.034	DEPLETED	0.642	DEPLETED	0.038	DEPLETED	0.002	DEPLETED	0.132	DEPLETED	0.002	DEPLETED	0.062	DEPLETED	0.46	DEPLETED	0.102	DEPLETED	0.006	DEPLETED	0.028	DEPLETED	0.508	DEPLETED	0.628	ENRICHED	0.368	DEPLETED	0.01	DEPLETED	0.09	DEPLETED	0.036	DEPLETED	0.234	DEPLETED	0.12
DNA	TcMar-Tigger	Tigger17d	0.964	DEPLETED	0.068	DEPLETED	0.018	DEPLETED	0.062	DEPLETED	0.046	DEPLETED	0.148	DEPLETED	0.066	DEPLETED	0.192	DEPLETED	0.482	DEPLETED	0.054	DEPLETED	0.046	DEPLETED	0.234	DEPLETED	0.108	DEPLETED	0.08	DEPLETED	0.004	DEPLETED	0.022	DEPLETED	0.084	DEPLETED	0.286	DEPLETED	0.346	DEPLETED	0.018	DEPLETED	0.254	DEPLETED	0.074	DEPLETED	0.124	DEPLETED	0.002
DNA	TcMar-Tigger	Tigger18a	0.002	DEPLETED	0.002	DEPLETED	0.002	DEPLETED	0.002	DEPLETED	0.002	DEPLETED	0.002	DEPLETED	0.002	DEPLETED	0.002	DEPLETED	0.002	DEPLETED	0.002	DEPLETED	0.002	DEPLETED	0.002	DEPLETED	0.006	DEPLETED	0.002	DEPLETED	0.002	DEPLETED	0.002	DEPLETED	0.002	DEPLETED	0.006	DEPLETED	0.002	DEPLETED	0.002	DEPLETED	0.002	DEPLETED	0.002	DEPLETED	0.002	DEPLETED	0.002
DNA	TcMar-Tigger	Tigger19a	0.002	DEPLETED	0.068	DEPLETED	0.002	DEPLETED	0.002	DEPLETED	0.006	DEPLETED	0.004	DEPLETED	0.002	DEPLETED	0.122	DEPLETED	0.002	DEPLETED	0.026	DEPLETED	0.002	DEPLETED	0.506	DEPLETED	0.258	DEPLETED	0.002	DEPLETED	0.002	DEPLETED	0.002	DEPLETED	0.338	DEPLETED	0.002	DEPLETED	0.006	DEPLETED	0.006	DEPLETED	0.642	ENRICHED	0.002	DEPLETED	0.002	DEPLETED	0.002
DNA	TcMar-Tigger	Tigger19b	0.002	DEPLETED	0.002	DEPLETED	0.002	DEPLETED	0.002	DEPLETED	0.002	DEPLETED	0.002	DEPLETED	0.004	DEPLETED	0.002	DEPLETED	0.002	DEPLETED	0.002	DEPLETED	0.002	DEPLETED	0.034	DEPLETED	0.058	DEPLETED	0.002	DEPLETED	0.002	DEPLETED	0.002	DEPLETED	0.004	DEPLETED	0.002	DEPLETED	0.002	DEPLETED	0.002	DEPLETED	0.01	DEPLETED	0.002	DEPLETED	0.002	DEPLETED	0.008
DNA	TcMar-Tigger	Tigger1a_Art	0.002	DEPLETED	0.002	DEPLETED	0.002	DEPLETED	0.002	DEPLETED	0.004	DEPLETED	0.144	DEPLETED	0.048	DEPLETED	0.006	DEPLETED	0.002	DEPLETED	0.054	DEPLETED	0.002	DEPLETED	0.002	DEPLETED	0.004	DEPLETED	0.004	DEPLETED	0.002	DEPLETED	0.002	DEPLETED	0.002	DEPLETED	0.616	DEPLETED	0.004	DEPLETED	0.002	DEPLETED	0.002	DEPLETED	0.002	DEPLETED	0.598	DEPLETED	0.002
DNA	TcMar-Tigger	Tigger1a_Mars	0.936	DEPLETED	0.064	DEPLETED	0.31	DEPLETED	0.484	DEPLETED	0.44	DEPLETED	0.45	DEPLETED	0.414	DEPLETED	0.576	DEPLETED	0.184	DEPLETED	0.782	ENRICHED	0.002	DEPLETED	0.57	DEPLETED	0.002	DEPLETED	0.374	DEPLETED	0.186	DEPLETED	0.358	DEPLETED	0.352	DEPLETED	0.904	ENRICHED	0.838	ENRICHED	0.094	DEPLETED	0.322	DEPLETED	0.388	DEPLETED	0.764	DEPLETED	0.518
DNA	TcMar-Tigger	Tigger2	0.002	DEPLETED	0.002	DEPLETED	0.002	DEPLETED	0.002	DEPLETED	0.002	DEPLETED	0.002	DEPLETED	0.002	DEPLETED	0.002	DEPLETED	0.002	DEPLETED	0.002	DEPLETED	0.002	DEPLETED	0.002	DEPLETED	0.002	DEPLETED	0.002	DEPLETED	0.002	DEPLETED	0.002	DEPLETED	0.002	DEPLETED	0.002	DEPLETED	0.002	DEPLETED	0.002	DEPLETED	0.002	DEPLETED	0.002	DEPLETED	0.002	DEPLETED	0.002
DNA	TcMar-Tigger	Tigger20a	0.002	DEPLETED	0.002	DEPLETED	0.002	DEPLETED	0.002	DEPLETED	0.002	DEPLETED	0.002	DEPLETED	0.002	DEPLETED	0.002	DEPLETED	0.002	DEPLETED	0.002	DEPLETED	0.002	DEPLETED	0.002	DEPLETED	0.002	DEPLETED	0.002	DEPLETED	0.002	DEPLETED	0.002	DEPLETED	0.002	DEPLETED	0.002	DEPLETED	0.002	DEPLETED	0.002	DEPLETED	0.002	DEPLETED	0.002	DEPLETED	0.002	DEPLETED	0.002
DNA	TcMar-Tigger	Tigger21a	0.002	DEPLETED	0.002	DEPLETED	0.002	DEPLETED	0.002	DEPLETED	0.002	DEPLETED	0.182	DEPLETED	0.006	DEPLETED	0.004	DEPLETED	0.008	DEPLETED	0.016	DEPLETED	0.024	DEPLETED	0.124	DEPLETED	0.082	DEPLETED	0.038	DEPLETED	0.002	DEPLETED	0.026	DEPLETED	0.01	DEPLETED	0.164	DEPLETED	0.088	DEPLETED	0.002	DEPLETED	0.004	DEPLETED	0.002	DEPLETED	0.002	DEPLETED	0.002
DNA	TcMar-Tigger	Tigger22N1	0.002	DEPLETED	0.01	DEPLETED	0.002	DEPLETED	0.002	DEPLETED	0.002	DEPLETED	0.194	DEPLETED	0.016	DEPLETED	0.02	DEPLETED	0.004	DEPLETED	0.064	DEPLETED	0.004	DEPLETED	0.002	DEPLETED	0.044	DEPLETED	0.102	DEPLETED	0.006	DEPLETED	0.002	DEPLETED	0.01	DEPLETED	0.048	DEPLETED	0.006	DEPLETED	0.002	DEPLETED	0.002	DEPLETED	0.002	DEPLETED	0.024	DEPLETED	0.258
DNA	TcMar-Tigger	Tigger23a	0.004	DEPLETED	0.264	DEPLETED	0.172	DEPLETED	0.18	DEPLETED	0.618	ENRICHED	0.452	ENRICHED	0.802	ENRICHED	0.728	ENRICHED	0.536	DEPLETED	0.724	DEPLETED	0.49	DEPLETED	0.104	DEPLETED	0.774	DEPLETED	0.08	DEPLETED	0.806	DEPLETED	0.052	DEPLETED	0.038	ENRICHED	0.002	DEPLETED	0.89	ENRICHED	0.636	DEPLETED	0.014	DEPLETED	0.196	DEPLETED	0.022	DEPLETED	0.29
DNA	TcMar-Tigger	Tigger2a	0.002	DEPLETED	0.002	DEPLETED	0.002	DEPLETED	0.002	DEPLETED	0.002	DEPLETED	0.002	DEPLETED	0.002	DEPLETED	0.002	DEPLETED	0.002	DEPLETED	0.002	DEPLETED	0.002	DEPLETED	0.002	DEPLETED	0.002	DEPLETED	0.002	DEPLETED	0.002	DEPLETED	0.002	DEPLETED	0.002	DEPLETED	0.002	DEPLETED	0.002	DEPLETED	0.002	DEPLETED	0.002	DEPLETED	0.002	DEPLETED	0.002	DEPLETED	0.002
DNA	TcMar-Tigger	Tigger2b_Pri	0.002	DEPLETED	0.002	DEPLETED	0.002	DEPLETED	0.002	DEPLETED	0.002	DEPLETED	0.002	DEPLETED	0.002	DEPLETED	0.002	DEPLETED	0.002	DEPLETED	0.002	DEPLETED	0.002	DEPLETED	0.002	DEPLETED	0.002	DEPLETED	0.002	DEPLETED	0.002	DEPLETED	0.002	DEPLETED	0.002	DEPLETED	0.026	DEPLETED	0.002	DEPLETED	0.002	DEPLETED	0.002	DEPLETED	0.002	DEPLETED	0.002	DEPLETED	0.002
DNA	TcMar-Tigger	Tigger3	0.002	DEPLETED	0.002	DEPLETED	0.002	DEPLETED	0.002	DEPLETED	0.002	DEPLETED	0.002	DEPLETED	0.002	DEPLETED	0.002	DEPLETED	0.002	DEPLETED	0.002	DEPLETED	0.002	DEPLETED	0.002	DEPLETED	0.002	DEPLETED	0.002	DEPLETED	0.002	DEPLETED	0.002	DEPLETED	0.002	DEPLETED	0.004	DEPLETED	0.002	DEPLETED	0.002	DEPLETED	0.002	DEPLETED	0.002	DEPLETED	0.002	DEPLETED	0.002
DNA	TcMar-Tigger	Tigger3a	0.002	DEPLETED	0.002	DEPLETED	0.002	DEPLETED	0.002	DEPLETED	0.002	DEPLETED	0.002	DEPLETED	0.002	DEPLETED	0.002	DEPLETED	0.002	DEPLETED	0.002	DEPLETED	0.002	DEPLETED	0.002	DEPLETED	0.002	DEPLETED	0.002	DEPLETED	0.002	DEPLETED	0.002	DEPLETED	0.002	DEPLETED	0.002	DEPLETED	0.002	DEPLETED	0.002	DEPLETED	0.002	DEPLETED	0.002	DEPLETED	0.002	DEPLETED	0.002
DNA	TcMar-Tigger	Tigger3b	0.002	DEPLETED	0.002	DEPLETED	0.002	DEPLETED	0.002	DEPLETED	0.002	DEPLETED	0.002	DEPLETED	0.002	DEPLETED	0.002	DEPLETED	0.002	DEPLETED	0.002	DEPLETED	0.002	DEPLETED	0.002	DEPLETED	0.002	DEPLETED	0.002	DEPLETED	0.002	DEPLETED	0.002	DEPLETED	0.002	DEPLETED	0.002	DEPLETED	0.002	DEPLETED	0.002	DEPLETED	0.002	DEPLETED	0.002	DEPLETED	0.002	DEPLETED	0.002
DNA	TcMar-Tigger	Tigger3c	0.002	DEPLETED	0.002	DEPLETED	0.002	DEPLETED	0.002	DEPLETED	0.002	DEPLETED	0.002	DEPLETED	0.002	DEPLETED	0.002	DEPLETED	0.002	DEPLETED	0.002	DEPLETED	0.002	DEPLETED	0.002	DEPLETED	0.002	DEPLETED	0.002	DEPLETED	0.002	DEPLETED	0.002	DEPLETED	0.002	DEPLETED	0.002	DEPLETED	0.002	DEPLETED	0.002	DEPLETED	0.002	DEPLETED	0.002	DEPLETED	0.038	DEPLETED	0.002
DNA	TcMar-Tigger	Tigger3d	0.262	DEPLETED	0.022	DEPLETED	0.002	DEPLETED	0.038	DEPLETED	0.022	DEPLETED	0.916	DEPLETED	0.3	DEPLETED	0.474	DEPLETED	0.036	DEPLETED	0.014	DEPLETED	0.01	DEPLETED	0.018	DEPLETED	0.422	DEPLETED	0.186	DEPLETED	0.268	DEPLETED	0.002	DEPLETED	0.656	ENRICHED	0.512	DEPLETED	0.01	DEPLETED	0.01	DEPLETED	0.058	DEPLETED	0.002	DEPLETED	0.178	DEPLETED	0.178
DNA	TcMar-Tigger	Tigger4	0.002	DEPLETED	0.002	DEPLETED	0.002	DEPLETED	0.002	DEPLETED	0.002	DEPLETED	0.002	DEPLETED	0.002	DEPLETED	0.002	DEPLETED	0.002	DEPLETED	0.002	DEPLETED	0.002	DEPLETED	0.002	DEPLETED	0.002	DEPLETED	0.002	DEPLETED	0.002	DEPLETED	0.002	DEPLETED	0.002	DEPLETED	0.002	DEPLETED	0.002	DEPLETED	0.002	DEPLETED	0.002	DEPLETED	0.002	DEPLETED	0.002	DEPLETED	0.002
DNA	TcMar-Tigger	Tigger4a	0.002	DEPLETED	0.002	DEPLETED	0.002	DEPLETED	0.002	DEPLETED	0.002	DEPLETED	0.002	DEPLETED	0.002	DEPLETED	0.002	DEPLETED	0.002	DEPLETED	0.002	DEPLETED	0.002	DEPLETED	0.002	DEPLETED	0.002	DEPLETED	0.002	DEPLETED	0.002	DEPLETED	0.002	DEPLETED	0.002	DEPLETED	0.002	DEPLETED	0.002	DEPLETED	0.002	DEPLETED	0.002	DEPLETED	0.002	DEPLETED	0.002	DEPLETED	0.002
DNA	TcMar-Tigger	Tigger4b	0.002	DEPLETED	0.002	DEPLETED	0.002	DEPLETED	0.002	DEPLETED	0.002	DEPLETED	0.002	DEPLETED	0.002	DEPLETED	0.002	DEPLETED	0.002	DEPLETED	0.002	DEPLETED	0.002	DEPLETED	0.002	DEPLETED	0.002	DEPLETED	0.002	DEPLETED	0.002	DEPLETED	0.002	DEPLETED	0.002	DEPLETED	0.002	DEPLETED	0.002	DEPLETED	0.002	DEPLETED	0.002	DEPLETED	0.002	DEPLETED	0.002	DEPLETED	0.002
DNA	TcMar-Tigger	Tigger5	0.002	DEPLETED	0.008	DEPLETED	0.006	DEPLETED	0.066	DEPLETED	0.116	DEPLETED	0.214	DEPLETED	0.022	DEPLETED	0.002	DEPLETED	0.006	DEPLETED	0.23	DEPLETED	0.002	DEPLETED	0.002	DEPLETED	0.004	DEPLETED	0.002	DEPLETED	0.006	DEPLETED	0.002	DEPLETED	0.186	DEPLETED	0.26	DEPLETED	0.018	DEPLETED	0.002	DEPLETED	0.002	DEPLETED	0.002	DEPLETED	0.198	DEPLETED	0.002
DNA	TcMar-Tigger	Tigger5b	0.002	DEPLETED	0.002	DEPLETED	0.002	DEPLETED	0.002	DEPLETED	0.002	DEPLETED	0.002	DEPLETED	0.002	DEPLETED	0.002	DEPLETED	0.002	DEPLETED	0.002	DEPLETED	0.002	DEPLETED	0.002	DEPLETED	0.002	DEPLETED	0.002	DEPLETED	0.002	DEPLETED	0.002	DEPLETED	0.002	DEPLETED	0.002	DEPLETED	0.002	DEPLETED	0.002	DEPLETED	0.002	DEPLETED	0.002	DEPLETED	0.002	DEPLETED	0.002
DNA	TcMar-Tigger	Tigger6	0.006	DEPLETED	0.004	DEPLETED	0.014	DEPLETED	0.76	ENRICHED	0.15	DEPLETED	0.014	DEPLETED	0.186	DEPLETED	0.024	DEPLETED	0.034	DEPLETED	0.518	DEPLETED	0.01	DEPLETED	0.052	DEPLETED	0.002	DEPLETED	0.146	DEPLETED	0.034	DEPLETED	0.538	DEPLETED	0.026	DEPLETED	0.822	ENRICHED	0.356	DEPLETED	0.01	DEPLETED	0.022	DEPLETED	0.002	DEPLETED	0.686	ENRICHED	0.004
DNA	TcMar-Tigger	Tigger6a	0.002	DEPLETED	0.002	DEPLETED	0.002	DEPLETED	0.002	DEPLETED	0.002	DEPLETED	0.002	DEPLETED	0.002	DEPLETED	0.002	DEPLETED	0.002	DEPLETED	0.002	DEPLETED	0.002	DEPLETED	0.002	DEPLETED	0.002	DEPLETED	0.004	DEPLETED	0.002	DEPLETED	0.002	DEPLETED	0.002	DEPLETED	0.002	DEPLETED	0.002	DEPLETED	0.002	DEPLETED	0.002	DEPLETED	0.002	DEPLETED	0.004	DEPLETED	0.002
DNA	TcMar-Tigger	Tigger6b	0.556	DEPLETED	0.066	DEPLETED	0.138	DEPLETED	0.012	DEPLETED	0.006	DEPLETED	0.368	DEPLETED	0.504	DEPLETED	0.016	DEPLETED	0.006	DEPLETED	0.128	DEPLETED	0.03	DEPLETED	0.098	DEPLETED	0.016	DEPLETED	0.01	DEPLETED	0.064	DEPLETED	0.032	DEPLETED	0.056	DEPLETED	0.152	DEPLETED	0.964	ENRICHED	0.004	DEPLETED	0.006	DEPLETED	0.002	DEPLETED	0.002	DEPLETED	0.01
DNA	TcMar-Tigger	Tigger7	0.002	DEPLETED	0.002	DEPLETED	0.002	DEPLETED	0.002	DEPLETED	0.002	DEPLETED	0.002	DEPLETED	0.002	DEPLETED	0.002	DEPLETED	0.002	DEPLETED	0.002	DEPLETED	0.002	DEPLETED	0.002	DEPLETED	0.002	DEPLETED	0.002	DEPLETED	0.002	DEPLETED	0.002	DEPLETED	0.002	DEPLETED	0.004	DEPLETED	0.002	DEPLETED	0.002	DEPLETED	0.002	DEPLETED	0.002	DEPLETED	0.01	DEPLETED	0.002
DNA	TcMar-Tigger	Tigger8	0.002	DEPLETED	0.002	DEPLETED	0.002	DEPLETED	0.002	DEPLETED	0.002	DEPLETED	0.002	DEPLETED	0.002	DEPLETED	0.002	DEPLETED	0.002	DEPLETED	0.002	DEPLETED	0.002	DEPLETED	0.002	DEPLETED	0.002	DEPLETED	0.002	DEPLETED	0.002	DEPLETED	0.002	DEPLETED	0.002	DEPLETED	0.01	DEPLETED	0.002	DEPLETED	0.002	DEPLETED	0.002	DEPLETED	0.002	DEPLETED	0.002	DEPLETED	0.002
DNA	TcMar-Tigger	Tigger9a	0.002	DEPLETED	0.002	DEPLETED	0.002	DEPLETED	0.002	DEPLETED	0.002	DEPLETED	0.002	DEPLETED	0.002	DEPLETED	0.002	DEPLETED	0.002	DEPLETED	0.002	DEPLETED	0.002	DEPLETED	0.002	DEPLETED	0.002	DEPLETED	0.002	DEPLETED	0.002	DEPLETED	0.002	DEPLETED	0.002	DEPLETED	0.002	DEPLETED	0.002	DEPLETED	0.002	DEPLETED	0.002	DEPLETED	0.002	DEPLETED	0.002	DEPLETED	0.002
DNA	TcMar-Tigger	Tigger9b	0.002	DEPLETED	0.002	DEPLETED	0.002	DEPLETED	0.002	DEPLETED	0.002	DEPLETED	0.008	DEPLETED	0.002	DEPLETED	0.002	DEPLETED	0.002	DEPLETED	0.002	DEPLETED	0.002	DEPLETED	0.002	DEPLETED	0.002	DEPLETED	0.002	DEPLETED	0.004	DEPLETED	0.002	DEPLETED	0.002	DEPLETED	0.324	DEPLETED	0.012	DEPLETED	0.002	DEPLETED	0.002	DEPLETED	0.002	DEPLETED	0.978	ENRICHED	0.002
DNA	TcMar-Tigger	UCON11	0.122	ENRICHED	0.194	DEPLETED	0.764	ENRICHED	0.892	ENRICHED	0.358	ENRICHED	0.924	ENRICHED	0.212	ENRICHED	0.68	ENRICHED	0.512	DEPLETED	0.384	DEPLETED	0.996	ENRICHED	0.858	DEPLETED	0.002	DEPLETED	0.626	DEPLETED	0.192	ENRICHED	0.8	DEPLETED	0.292	ENRICHED	0.002	DEPLETED	0.048	ENRICHED	0.99	DEPLETED	0.106	DEPLETED	0.974	ENRICHED	0.698	DEPLETED	0.572
DNA	TcMar-Tigger	UCON33	0.584	DEPLETED	0.218	ENRICHED	0.95	DEPLETED	0.456	ENRICHED	0.426	ENRICHED	0.356	DEPLETED	0.312	ENRICHED	0.866	ENRICHED	0.86	DEPLETED	0.884	ENRICHED	0.612	ENRICHED	0.1	ENRICHED	0.686	DEPLETED	0.228	ENRICHED	0.528	ENRICHED	0.084	ENRICHED	0.434	ENRICHED	0.77	ENRICHED	0.934	ENRICHED	0.214	ENRICHED	0.134	ENRICHED	0.8	ENRICHED	0.796	ENRICHED	0.002
DNA	TcMar-Tigger	UCON39	0.264	DEPLETED	0.888	DEPLETED	0.958	ENRICHED	0.722	DEPLETED	0.692	ENRICHED	0.9	ENRICHED	0.23	ENRICHED	0.248	DEPLETED	0.924	ENRICHED	0.996	ENRICHED	0.69	DEPLETED	0.894	DEPLETED	0.28	ENRICHED	0.826	DEPLETED	0.378	ENRICHED	0.058	DEPLETED	0.526	ENRICHED	0.286	DEPLETED	0.51	DEPLETED	0.932	ENRICHED	0.114	ENRICHED	0.28	ENRICHED	0.828	DEPLETED	0.352
DNA	TcMar-Tigger	UCON55	0.002	DEPLETED	0.664	ENRICHED	0.002	DEPLETED	0.002	DEPLETED	0.526	DEPLETED	0.386	DEPLETED	0.24	DEPLETED	0.588	DEPLETED	0.04	DEPLETED	0.446	DEPLETED	0.02	DEPLETED	0.024	DEPLETED	0.598	DEPLETED	0.374	DEPLETED	0.65	DEPLETED	0.058	DEPLETED	0.974	ENRICHED	0.046	DEPLETED	0.702	DEPLETED	0.116	DEPLETED	0.552	DEPLETED	0.004	DEPLETED	0.068	DEPLETED	0.986
DNA	TcMar-Tigger	X10b_DNA	0.722	DEPLETED	0.112	ENRICHED	0.086	DEPLETED	0.568	DEPLETED	0.352	ENRICHED	0.322	ENRICHED	0.888	ENRICHED	0.118	ENRICHED	0.316	ENRICHED	0.486	ENRICHED	0.896	DEPLETED	0.046	DEPLETED	0.488	DEPLETED	0.654	DEPLETED	0.11	ENRICHED	0.004	DEPLETED	0.004	ENRICHED	0.03	DEPLETED	0.152	ENRICHED	0.472	ENRICHED	0.638	DEPLETED	0.628	DEPLETED	0.038	DEPLETED	0.312
DNA	TcMar-Tigger	X11_DNA	0.638	DEPLETED	0.71	ENRICHED	0.81	DEPLETED	0.274	DEPLETED	0.448	DEPLETED	0.692	ENRICHED	0.658	DEPLETED	0.466	ENRICHED	0.13	ENRICHED	0.774	DEPLETED	0.226	ENRICHED	0.63	ENRICHED	0.288	ENRICHED	0.898	ENRICHED	0.078	ENRICHED	0.984	DEPLETED	0.458	ENRICHED	0.044	DEPLETED	0.016	ENRICHED	0.914	ENRICHED	0.096	ENRICHED	0.71	DEPLETED	0.042	DEPLETED	0.428
DNA	TcMar-Tigger	X12_DNA	0.002	DEPLETED	0.652	DEPLETED	0.002	DEPLETED	0.004	DEPLETED	0.606	DEPLETED	0.058	DEPLETED	0.002	DEPLETED	0.012	DEPLETED	0.004	DEPLETED	0.028	DEPLETED	0.002	DEPLETED	0.002	DEPLETED	0.062	DEPLETED	0.774	DEPLETED	0.004	DEPLETED	0.002	DEPLETED	0.746	ENRICHED	0.002	DEPLETED	0.866	ENRICHED	0.002	DEPLETED	0.156	DEPLETED	0.002	DEPLETED	0.002	DEPLETED	0.126
DNA	TcMar-Tigger	X1_DNA	0.002	DEPLETED	0.002	DEPLETED	0.002	DEPLETED	0.002	DEPLETED	0.002	DEPLETED	0.004	DEPLETED	0.002	DEPLETED	0.002	DEPLETED	0.002	DEPLETED	0.002	DEPLETED	0.002	DEPLETED	0.004	DEPLETED	0.004	DEPLETED	0.002	DEPLETED	0.002	DEPLETED	0.002	DEPLETED	0.014	DEPLETED	0.002	DEPLETED	0.01	DEPLETED	0.002	DEPLETED	0.002	DEPLETED	0.002	DEPLETED	0.008	DEPLETED	0.008
DNA	TcMar-Tigger	X26_DNA	0.002	DEPLETED	0.126	DEPLETED	0.002	DEPLETED	0.002	DEPLETED	0.002	DEPLETED	0.018	DEPLETED	0.006	DEPLETED	0.002	DEPLETED	0.004	DEPLETED	0.01	DEPLETED	0.002	DEPLETED	0.048	DEPLETED	0.168	DEPLETED	0.002	DEPLETED	0.002	DEPLETED	0.002	DEPLETED	0.022	DEPLETED	0.026	DEPLETED	0.002	DEPLETED	0.004	DEPLETED	0.024	DEPLETED	0.002	DEPLETED	0.01	DEPLETED	0.824
DNA	TcMar-Tigger	X6a_DNA	0.004	DEPLETED	0.08	ENRICHED	0.656	DEPLETED	0.906	ENRICHED	0.172	ENRICHED	0.428	DEPLETED	0.2	DEPLETED	0.906	DEPLETED	0.78	DEPLETED	0.34	ENRICHED	0.768	DEPLETED	0.534	DEPLETED	0.576	ENRICHED	0.392	ENRICHED	0.05	ENRICHED	0.352	DEPLETED	0.056	ENRICHED	0.016	DEPLETED	0.002	ENRICHED	0.34	ENRICHED	0.876	ENRICHED	0.734	DEPLETED	0.076	DEPLETED	0.002
DNA	TcMar-Tigger	X6b_DNA	0.01	DEPLETED	0.002	ENRICHED	0.19	ENRICHED	0.652	ENRICHED	0.002	ENRICHED	0.53	ENRICHED	0.608	DEPLETED	0.098	ENRICHED	0.802	ENRICHED	0.006	ENRICHED	0.25	ENRICHED	0.102	ENRICHED	0.084	ENRICHED	0.416	ENRICHED	0.004	ENRICHED	0.156	ENRICHED	0.002	ENRICHED	0.014	DEPLETED	0.002	ENRICHED	0.002	ENRICHED	0.002	ENRICHED	0.04	ENRICHED	0.124	DEPLETED	0.002
DNA	TcMar-Tigger	X9b_DNA	0.002	DEPLETED	0.002	DEPLETED	0.002	DEPLETED	0.002	DEPLETED	0.032	DEPLETED	0.002	DEPLETED	0.002	DEPLETED	0.002	DEPLETED	0.002	DEPLETED	0.002	DEPLETED	0.002	DEPLETED	0.002	DEPLETED	0.002	DEPLETED	0.002	DEPLETED	0.002	DEPLETED	0.002	DEPLETED	0.066	DEPLETED	0.006	DEPLETED	0.016	DEPLETED	0.002	DEPLETED	0.002	DEPLETED	0.002	DEPLETED	0.008	DEPLETED	0.002
DNA	TcMar-Tigger	tot	0.002	DEPLETED	0.002	DEPLETED	0.002	DEPLETED	0.002	DEPLETED	0.002	DEPLETED	0.002	DEPLETED	0.002	DEPLETED	0.002	DEPLETED	0.002	DEPLETED	0.002	DEPLETED	0.002	DEPLETED	0.002	DEPLETED	0.002	DEPLETED	0.002	DEPLETED	0.002	DEPLETED	0.002	DEPLETED	0.002	DEPLETED	0.002	DEPLETED	0.002	DEPLETED	0.002	DEPLETED	0.002	DEPLETED	0.002	DEPLETED	0.002	DEPLETED	0.002
DNA	TcMar?	Eulor8	0.08	DEPLETED	0.104	DEPLETED	0.026	DEPLETED	0.558	DEPLETED	0.684	DEPLETED	0.132	DEPLETED	0.026	DEPLETED	0.238	DEPLETED	0.018	DEPLETED	0.044	DEPLETED	0.242	DEPLETED	0.026	DEPLETED	0.058	DEPLETED	0.132	DEPLETED	0.258	DEPLETED	0.124	DEPLETED	0.53	DEPLETED	0.614	DEPLETED	0.448	ENRICHED	0.13	DEPLETED	0.002	DEPLETED	0.006	DEPLETED	0.176	DEPLETED	0.066
DNA	TcMar?	X22_DNA	0.352	ENRICHED	0.592	DEPLETED	0.982	ENRICHED	0.784	ENRICHED	0.368	ENRICHED	0.362	ENRICHED	0.906	ENRICHED	0.35	ENRICHED	0.196	ENRICHED	0.584	ENRICHED	0.536	ENRICHED	0.71	DEPLETED	0.884	ENRICHED	0.516	ENRICHED	0.874	DEPLETED	0.51	DEPLETED	0.544	DEPLETED	0.002	DEPLETED	0.2	ENRICHED	0.68	ENRICHED	0.988	DEPLETED	0.616	ENRICHED	0.002	DEPLETED	0.044
DNA	TcMar?	tot	0.204	DEPLETED	0.062	DEPLETED	0.016	DEPLETED	0.588	DEPLETED	0.878	DEPLETED	0.518	DEPLETED	0.048	DEPLETED	0.472	DEPLETED	0.182	DEPLETED	0.09	DEPLETED	0.448	DEPLETED	0.028	DEPLETED	0.178	DEPLETED	0.35	DEPLETED	0.198	DEPLETED	0.09	DEPLETED	0.382	DEPLETED	0.438	DEPLETED	0.144	ENRICHED	0.17	DEPLETED	0.002	DEPLETED	0.012	DEPLETED	0.08	DEPLETED	0.452
DNA	hAT	MER53	0.002	DEPLETED	0.106	ENRICHED	0.952	ENRICHED	0.686	DEPLETED	0.002	DEPLETED	0.014	ENRICHED	0.612	ENRICHED	0.014	ENRICHED	0.032	ENRICHED	0.022	ENRICHED	0.01	ENRICHED	0.002	ENRICHED	0.028	ENRICHED	0.01	DEPLETED	0.286	ENRICHED	0.468	DEPLETED	0.06	ENRICHED	0.002	DEPLETED	0.43	DEPLETED	0.166	ENRICHED	0.002	ENRICHED	0.114	ENRICHED	0.02	DEPLETED	0.864
DNA	hAT	MamRep1894	0.054	DEPLETED	0.098	ENRICHED	0.362	DEPLETED	0.332	ENRICHED	0.004	ENRICHED	0.266	ENRICHED	0.02	ENRICHED	0.284	ENRICHED	0.316	ENRICHED	0.334	ENRICHED	0.184	ENRICHED	0.664	DEPLETED	0.834	ENRICHED	0.998	ENRICHED	0.37	ENRICHED	0.942	DEPLETED	0.066	ENRICHED	0.092	DEPLETED	0.006	ENRICHED	0.004	ENRICHED	0.688	ENRICHED	0.082	ENRICHED	0.19	DEPLETED	0.008
DNA	hAT	MamRep38	0.422	DEPLETED	0.002	ENRICHED	0.012	ENRICHED	0.03	ENRICHED	0.3	ENRICHED	0.004	ENRICHED	0.618	ENRICHED	0.002	ENRICHED	0.002	ENRICHED	0.002	ENRICHED	0.016	ENRICHED	0.022	ENRICHED	0.01	ENRICHED	0.706	DEPLETED	0.002	ENRICHED	0.036	ENRICHED	0.002	ENRICHED	0.256	DEPLETED	0.03	ENRICHED	0.002	ENRICHED	0.01	ENRICHED	0.002	ENRICHED	0.012	DEPLETED	0.002
DNA	hAT	UCON73	0.7	DEPLETED	0.428	ENRICHED	0.562	ENRICHED	0.616	DEPLETED	0.472	ENRICHED	0.082	ENRICHED	0.86	ENRICHED	0.904	DEPLETED	0.73	DEPLETED	0.97	ENRICHED	0.54	DEPLETED	0.454	ENRICHED	0.526	DEPLETED	0.024	DEPLETED	0.278	ENRICHED	0.954	DEPLETED	0.308	ENRICHED	0.596	DEPLETED	0.534	ENRICHED	0.476	ENRICHED	0.936	ENRICHED	0.642	DEPLETED	0.008	DEPLETED	0.11
DNA	hAT	tot	0.002	DEPLETED	0.006	ENRICHED	0.356	ENRICHED	0.53	ENRICHED	0.13	DEPLETED	0.002	ENRICHED	0.524	ENRICHED	0.004	ENRICHED	0.002	ENRICHED	0.002	ENRICHED	0.002	ENRICHED	0.002	ENRICHED	0.01	ENRICHED	0.002	DEPLETED	0.004	ENRICHED	0.824	ENRICHED	0.002	ENRICHED	0.002	DEPLETED	0.328	ENRICHED	0.002	ENRICHED	0.002	ENRICHED	0.002	ENRICHED	0.002	DEPLETED	0.004
DNA	hAT-Ac	EuthAT-2	0.002	DEPLETED	0.002	DEPLETED	0.002	DEPLETED	0.002	DEPLETED	0.002	DEPLETED	0.002	DEPLETED	0.002	DEPLETED	0.002	DEPLETED	0.002	DEPLETED	0.002	DEPLETED	0.002	DEPLETED	0.002	DEPLETED	0.002	DEPLETED	0.002	DEPLETED	0.002	DEPLETED	0.002	DEPLETED	0.002	DEPLETED	0.002	DEPLETED	0.002	DEPLETED	0.002	DEPLETED	0.002	DEPLETED	0.002	DEPLETED	0.002	DEPLETED	0.002
DNA	hAT-Ac	OldhAT1	0.004	DEPLETED	0.004	DEPLETED	0.002	DEPLETED	0.42	DEPLETED	0.038	ENRICHED	0.866	DEPLETED	0.036	DEPLETED	0.902	ENRICHED	0.224	DEPLETED	0.284	DEPLETED	0.86	ENRICHED	0.36	DEPLETED	0.056	DEPLETED	0.272	DEPLETED	0.038	DEPLETED	0.524	DEPLETED	0.478	DEPLETED	0.034	DEPLETED	0.126	ENRICHED	0.066	DEPLETED	0.246	DEPLETED	0.002	DEPLETED	0.01	DEPLETED	0.024
DNA	hAT-Ac	UCON37	0.566	DEPLETED	0.004	ENRICHED	0.036	ENRICHED	0.032	ENRICHED	0.182	ENRICHED	0.012	ENRICHED	0.016	ENRICHED	0.002	ENRICHED	0.032	ENRICHED	0.002	ENRICHED	0.004	ENRICHED	0.002	ENRICHED	0.092	ENRICHED	0.45	ENRICHED	0.004	ENRICHED	0.03	ENRICHED	0.12	ENRICHED	0.236	DEPLETED	0.224	ENRICHED	0.058	ENRICHED	0.082	ENRICHED	0.054	ENRICHED	0.87	DEPLETED	0.002
DNA	hAT-Ac	tot	0.002	DEPLETED	0.002	DEPLETED	0.002	DEPLETED	0.002	DEPLETED	0.002	DEPLETED	0.004	DEPLETED	0.002	DEPLETED	0.002	DEPLETED	0.002	DEPLETED	0.002	DEPLETED	0.004	DEPLETED	0.008	DEPLETED	0.002	DEPLETED	0.002	DEPLETED	0.002	DEPLETED	0.002	DEPLETED	0.002	DEPLETED	0.002	DEPLETED	0.23	DEPLETED	0.002	DEPLETED	0.002	DEPLETED	0.002	DEPLETED	0.002	DEPLETED	0.002
DNA	hAT-Blackjack	BLACKJACK	0.002	DEPLETED	0.002	DEPLETED	0.002	DEPLETED	0.002	DEPLETED	0.002	DEPLETED	0.002	DEPLETED	0.002	DEPLETED	0.002	DEPLETED	0.002	DEPLETED	0.002	DEPLETED	0.002	DEPLETED	0.002	DEPLETED	0.002	DEPLETED	0.002	DEPLETED	0.002	DEPLETED	0.002	DEPLETED	0.002	DEPLETED	0.04	DEPLETED	0.002	DEPLETED	0.002	DEPLETED	0.002	DEPLETED	0.002	DEPLETED	0.002	DEPLETED	0.002
DNA	hAT-Blackjack	MER63A	0.018	ENRICHED	0.006	ENRICHED	0.002	ENRICHED	0.002	ENRICHED	0.002	ENRICHED	0.002	ENRICHED	0.002	ENRICHED	0.002	ENRICHED	0.002	ENRICHED	0.002	ENRICHED	0.002	ENRICHED	0.002	ENRICHED	0.156	ENRICHED	0.006	ENRICHED	0.002	ENRICHED	0.004	ENRICHED	0.002	ENRICHED	0.014	ENRICHED	0.002	ENRICHED	0.002	ENRICHED	0.002	ENRICHED	0.002	ENRICHED	0.006	ENRICHED	0.002
DNA	hAT-Blackjack	MER63B	0.61	DEPLETED	0.796	DEPLETED	0.938	DEPLETED	0.024	ENRICHED	0.356	DEPLETED	0.776	ENRICHED	0.166	DEPLETED	0.074	ENRICHED	0.326	ENRICHED	0.388	ENRICHED	0.102	ENRICHED	0.932	ENRICHED	0.284	DEPLETED	0.292	DEPLETED	0.518	ENRICHED	0.69	ENRICHED	0.328	DEPLETED	0.158	DEPLETED	0.412	DEPLETED	0.814	ENRICHED	0.134	ENRICHED	0.128	ENRICHED	0.172	DEPLETED	0.142
DNA	hAT-Blackjack	MER63C	0.002	DEPLETED	0.056	DEPLETED	0.002	DEPLETED	0.008	DEPLETED	0.002	DEPLETED	0.002	DEPLETED	0.002	DEPLETED	0.002	DEPLETED	0.002	DEPLETED	0.002	DEPLETED	0.002	DEPLETED	0.008	DEPLETED	0.002	DEPLETED	0.05	DEPLETED	0.06	DEPLETED	0.002	DEPLETED	0.27	DEPLETED	0.158	DEPLETED	0.37	DEPLETED	0.002	DEPLETED	0.01	DEPLETED	0.004	DEPLETED	0.018	DEPLETED	0.102
DNA	hAT-Blackjack	MER63D	0.002	DEPLETED	0.004	DEPLETED	0.002	DEPLETED	0.014	DEPLETED	0.006	DEPLETED	0.002	DEPLETED	0.002	DEPLETED	0.002	DEPLETED	0.146	DEPLETED	0.088	DEPLETED	0.022	DEPLETED	0.288	DEPLETED	0.06	DEPLETED	0.086	DEPLETED	0.002	DEPLETED	0.022	DEPLETED	0.002	DEPLETED	0.63	DEPLETED	0.176	DEPLETED	0.002	DEPLETED	0.16	DEPLETED	0.002	DEPLETED	0.086	DEPLETED	0.002
DNA	hAT-Blackjack	MER81	0.666	ENRICHED	0.002	ENRICHED	0.002	ENRICHED	0.002	ENRICHED	0.002	ENRICHED	0.002	ENRICHED	0.002	ENRICHED	0.002	ENRICHED	0.002	ENRICHED	0.002	ENRICHED	0.002	ENRICHED	0.002	ENRICHED	0.492	ENRICHED	0.002	ENRICHED	0.002	ENRICHED	0.002	ENRICHED	0.016	ENRICHED	0.544	DEPLETED	0.002	ENRICHED	0.002	ENRICHED	0.002	ENRICHED	0.002	ENRICHED	0.808	DEPLETED	0.002
DNA	hAT-Blackjack	MER94	0.002	DEPLETED	0.038	DEPLETED	0.002	DEPLETED	0.98	ENRICHED	0.052	ENRICHED	0.27	DEPLETED	0.058	DEPLETED	0.152	DEPLETED	0.002	DEPLETED	0.066	DEPLETED	0.25	DEPLETED	0.034	DEPLETED	0.002	DEPLETED	0.016	DEPLETED	0.938	ENRICHED	0.002	DEPLETED	0.788	ENRICHED	0.002	DEPLETED	0.95	DEPLETED	0.646	DEPLETED	0.006	DEPLETED	0.002	DEPLETED	0.002	DEPLETED	0.06
DNA	hAT-Blackjack	MER94B	0.228	DEPLETED	0.032	ENRICHED	0.356	ENRICHED	0.66	ENRICHED	0.016	ENRICHED	0.49	DEPLETED	0.102	ENRICHED	0.008	ENRICHED	0.418	ENRICHED	0.792	ENRICHED	0.684	DEPLETED	0.096	ENRICHED	0.544	ENRICHED	0.076	DEPLETED	0.96	ENRICHED	0.63	DEPLETED	0.304	ENRICHED	0.098	DEPLETED	0.92	DEPLETED	0.022	ENRICHED	0.004	ENRICHED	0.032	ENRICHED	0.098	DEPLETED	0.002
DNA	hAT-Blackjack	tot	0.002	DEPLETED	0.002	DEPLETED	0.002	DEPLETED	0.304	ENRICHED	0.382	DEPLETED	0.268	DEPLETED	0.006	DEPLETED	0.862	DEPLETED	0.014	DEPLETED	0.568	DEPLETED	0.09	DEPLETED	0.162	DEPLETED	0.002	DEPLETED	0.002	DEPLETED	0.804	DEPLETED	0.002	DEPLETED	0.014	DEPLETED	0.002	DEPLETED	0.452	DEPLETED	0.004	DEPLETED	0.142	DEPLETED	0.106	DEPLETED	0.002	DEPLETED	0.81
DNA	hAT-Charlie	Chap1_Mam	0.004	DEPLETED	0.01	DEPLETED	0.066	DEPLETED	0.768	DEPLETED	0.864	DEPLETED	0.676	DEPLETED	0.074	DEPLETED	0.122	DEPLETED	0.118	DEPLETED	0.134	DEPLETED	0.052	DEPLETED	0.144	DEPLETED	0.408	DEPLETED	0.586	DEPLETED	0.636	ENRICHED	0.374	DEPLETED	0.892	ENRICHED	0.886	DEPLETED	0.898	DEPLETED	0.882	DEPLETED	0.11	DEPLETED	0.11	DEPLETED	0.248	DEPLETED	0.504
DNA	hAT-Charlie	Chap1a_Mam	0.002	DEPLETED	0.002	DEPLETED	0.002	DEPLETED	0.026	DEPLETED	0.008	DEPLETED	0.114	DEPLETED	0.012	DEPLETED	0.242	DEPLETED	0.282	DEPLETED	0.052	DEPLETED	0.008	DEPLETED	0.008	DEPLETED	0.058	DEPLETED	0.018	DEPLETED	0.042	DEPLETED	0.002	DEPLETED	0.138	DEPLETED	0.154	DEPLETED	0.032	DEPLETED	0.002	DEPLETED	0.002	DEPLETED	0.024	DEPLETED	0.054	DEPLETED	0.116
DNA	hAT-Charlie	Charlie1	0.002	DEPLETED	0.002	DEPLETED	0.002	DEPLETED	0.002	DEPLETED	0.002	DEPLETED	0.002	DEPLETED	0.002	DEPLETED	0.002	DEPLETED	0.002	DEPLETED	0.002	DEPLETED	0.002	DEPLETED	0.002	DEPLETED	0.006	DEPLETED	0.002	DEPLETED	0.002	DEPLETED	0.002	DEPLETED	0.002	DEPLETED	0.002	DEPLETED	0.002	DEPLETED	0.002	DEPLETED	0.002	DEPLETED	0.002	DEPLETED	0.002	DEPLETED	0.002
DNA	hAT-Charlie	Charlie10	0.002	DEPLETED	0.002	DEPLETED	0.002	DEPLETED	0.002	DEPLETED	0.002	DEPLETED	0.002	DEPLETED	0.002	DEPLETED	0.002	DEPLETED	0.002	DEPLETED	0.002	DEPLETED	0.002	DEPLETED	0.002	DEPLETED	0.002	DEPLETED	0.008	DEPLETED	0.002	DEPLETED	0.002	DEPLETED	0.002	DEPLETED	0.02	DEPLETED	0.132	DEPLETED	0.002	DEPLETED	0.002	DEPLETED	0.002	DEPLETED	0.002	DEPLETED	0.002
DNA	hAT-Charlie	Charlie10a	0.04	DEPLETED	0.004	DEPLETED	0.004	DEPLETED	0.188	DEPLETED	0.152	DEPLETED	0.31	DEPLETED	0.042	DEPLETED	0.002	DEPLETED	0.046	DEPLETED	0.062	DEPLETED	0.286	DEPLETED	0.32	DEPLETED	0.09	DEPLETED	0.116	DEPLETED	0.002	DEPLETED	0.008	DEPLETED	0.55	DEPLETED	0.13	DEPLETED	0.078	DEPLETED	0.002	DEPLETED	0.006	DEPLETED	0.016	DEPLETED	0.046	DEPLETED	0.108
DNA	hAT-Charlie	Charlie10b	0.002	DEPLETED	0.706	ENRICHED	0.02	DEPLETED	0.962	DEPLETED	0.084	DEPLETED	0.14	DEPLETED	0.022	DEPLETED	0.02	DEPLETED	0.016	DEPLETED	0.094	DEPLETED	0.04	DEPLETED	0.154	DEPLETED	0.302	DEPLETED	0.026	DEPLETED	0.014	DEPLETED	0.006	DEPLETED	0.278	DEPLETED	0.006	DEPLETED	0.086	DEPLETED	0.05	DEPLETED	0.22	DEPLETED	0.006	DEPLETED	0.034	DEPLETED	0.006
DNA	hAT-Charlie	Charlie11	0.002	DEPLETED	0.008	DEPLETED	0.002	DEPLETED	0.01	DEPLETED	0.002	DEPLETED	0.014	DEPLETED	0.088	DEPLETED	0.002	DEPLETED	0.002	DEPLETED	0.03	DEPLETED	0.094	DEPLETED	0.22	DEPLETED	0.61	DEPLETED	0.14	DEPLETED	0.114	DEPLETED	0.008	DEPLETED	0.082	DEPLETED	0.002	DEPLETED	0.154	DEPLETED	0.006	DEPLETED	0.01	DEPLETED	0.002	DEPLETED	0.188	DEPLETED	0.07
DNA	hAT-Charlie	Charlie12	0.252	DEPLETED	0.862	DEPLETED	0.278	DEPLETED	0.382	DEPLETED	0.548	DEPLETED	0.66	DEPLETED	0.692	DEPLETED	0.588	DEPLETED	0.432	DEPLETED	0.9	ENRICHED	0.62	DEPLETED	0.668	DEPLETED	0.754	DEPLETED	0.642	DEPLETED	0.718	DEPLETED	0.934	ENRICHED	0.672	DEPLETED	0.002	DEPLETED	0.652	DEPLETED	0.99	DEPLETED	0.86	ENRICHED	0.912	DEPLETED	0.758	DEPLETED	0.996
DNA	hAT-Charlie	Charlie13a	0.002	DEPLETED	0.002	DEPLETED	0.002	DEPLETED	0.002	DEPLETED	0.002	DEPLETED	0.002	DEPLETED	0.002	DEPLETED	0.002	DEPLETED	0.002	DEPLETED	0.002	DEPLETED	0.002	DEPLETED	0.002	DEPLETED	0.008	DEPLETED	0.002	DEPLETED	0.002	DEPLETED	0.002	DEPLETED	0.002	DEPLETED	0.008	DEPLETED	0.002	DEPLETED	0.002	DEPLETED	0.002	DEPLETED	0.002	DEPLETED	0.03	DEPLETED	0.002
DNA	hAT-Charlie	Charlie13b	0.002	DEPLETED	0.384	DEPLETED	0.072	DEPLETED	0.132	DEPLETED	0.024	DEPLETED	0.08	DEPLETED	0.7	DEPLETED	0.056	DEPLETED	0.196	DEPLETED	0.332	DEPLETED	0.306	DEPLETED	0.004	DEPLETED	0.032	DEPLETED	0.012	DEPLETED	0.394	DEPLETED	0.028	DEPLETED	0.85	DEPLETED	0.138	DEPLETED	0.984	ENRICHED	0.114	DEPLETED	0.564	DEPLETED	0.65	DEPLETED	0.046	DEPLETED	0.518
DNA	hAT-Charlie	Charlie14a	0.002	DEPLETED	0.116	DEPLETED	0.002	DEPLETED	0.162	DEPLETED	0.002	DEPLETED	0.224	DEPLETED	0.056	DEPLETED	0.058	DEPLETED	0.164	DEPLETED	0.108	DEPLETED	0.014	DEPLETED	0.15	DEPLETED	0.18	DEPLETED	0.264	DEPLETED	0.234	DEPLETED	0.004	DEPLETED	0.142	DEPLETED	0.004	DEPLETED	0.56	DEPLETED	0.002	DEPLETED	0.282	DEPLETED	0.002	DEPLETED	0.054	DEPLETED	0.486
DNA	hAT-Charlie	Charlie15a	0.002	DEPLETED	0.372	DEPLETED	0.078	DEPLETED	0.338	DEPLETED	0.082	DEPLETED	0.236	ENRICHED	0.72	ENRICHED	0.102	ENRICHED	0.436	ENRICHED	0.42	ENRICHED	0.654	ENRICHED	0.548	ENRICHED	0.57	DEPLETED	0.084	DEPLETED	0.808	ENRICHED	0.08	DEPLETED	0.542	DEPLETED	0.002	DEPLETED	0.66	DEPLETED	0.086	ENRICHED	0.226	ENRICHED	0.536	ENRICHED	0.002	DEPLETED	0.002
DNA	hAT-Charlie	Charlie15b	0.002	DEPLETED	0.002	DEPLETED	0.002	DEPLETED	0.002	DEPLETED	0.002	DEPLETED	0.002	DEPLETED	0.002	DEPLETED	0.002	DEPLETED	0.002	DEPLETED	0.002	DEPLETED	0.002	DEPLETED	0.002	DEPLETED	0.002	DEPLETED	0.002	DEPLETED	0.002	DEPLETED	0.002	DEPLETED	0.002	DEPLETED	0.002	DEPLETED	0.002	DEPLETED	0.002	DEPLETED	0.002	DEPLETED	0.002	DEPLETED	0.002	DEPLETED	0.002
DNA	hAT-Charlie	Charlie16	0.002	DEPLETED	0.002	DEPLETED	0.002	DEPLETED	0.002	DEPLETED	0.002	DEPLETED	0.002	DEPLETED	0.002	DEPLETED	0.002	DEPLETED	0.002	DEPLETED	0.002	DEPLETED	0.002	DEPLETED	0.002	DEPLETED	0.032	DEPLETED	0.002	DEPLETED	0.002	DEPLETED	0.002	DEPLETED	0.002	DEPLETED	0.002	DEPLETED	0.006	DEPLETED	0.002	DEPLETED	0.002	DEPLETED	0.002	DEPLETED	0.002	DEPLETED	0.002
DNA	hAT-Charlie	Charlie16a	0.002	DEPLETED	0.342	DEPLETED	0.142	DEPLETED	0.002	DEPLETED	0.098	DEPLETED	0.768	DEPLETED	0.652	DEPLETED	0.768	ENRICHED	0.884	DEPLETED	0.684	DEPLETED	0.9	DEPLETED	0.422	ENRICHED	0.372	DEPLETED	0.002	DEPLETED	0.092	DEPLETED	0.246	DEPLETED	0.46	DEPLETED	0.002	DEPLETED	0.324	DEPLETED	0.552	ENRICHED	0.698	ENRICHED	0.632	DEPLETED	0.008	DEPLETED	0.144
DNA	hAT-Charlie	Charlie17	0.002	DEPLETED	0.002	DEPLETED	0.002	DEPLETED	0.002	DEPLETED	0.002	DEPLETED	0.002	DEPLETED	0.002	DEPLETED	0.002	DEPLETED	0.002	DEPLETED	0.002	DEPLETED	0.002	DEPLETED	0.002	DEPLETED	0.006	DEPLETED	0.006	DEPLETED	0.002	DEPLETED	0.002	DEPLETED	0.002	DEPLETED	0.002	DEPLETED	0.002	DEPLETED	0.002	DEPLETED	0.002	DEPLETED	0.002	DEPLETED	0.004	DEPLETED	0.002
DNA	hAT-Charlie	Charlie17a	0.002	DEPLETED	0.012	DEPLETED	0.002	DEPLETED	0.1	DEPLETED	0.018	DEPLETED	0.046	DEPLETED	0.002	DEPLETED	0.108	DEPLETED	0.008	DEPLETED	0.002	DEPLETED	0.02	DEPLETED	0.002	DEPLETED	0.026	DEPLETED	0.044	DEPLETED	0.002	DEPLETED	0.06	DEPLETED	0.856	DEPLETED	0.008	DEPLETED	0.256	DEPLETED	0.03	DEPLETED	0.002	DEPLETED	0.012	DEPLETED	0.002	DEPLETED	0.686
DNA	hAT-Charlie	Charlie17b	0.012	DEPLETED	0.24	DEPLETED	0.004	DEPLETED	0.94	DEPLETED	0.114	DEPLETED	0.086	DEPLETED	0.158	DEPLETED	0.062	DEPLETED	0.222	DEPLETED	0.052	DEPLETED	0.198	DEPLETED	0.042	DEPLETED	0.06	DEPLETED	0.438	ENRICHED	0.036	DEPLETED	0.036	ENRICHED	0.064	DEPLETED	0.642	ENRICHED	0.36	DEPLETED	0.006	DEPLETED	0.168	DEPLETED	0.004	DEPLETED	0.004	DEPLETED	0.004
DNA	hAT-Charlie	Charlie18a	0.002	DEPLETED	0.024	DEPLETED	0.002	DEPLETED	0.002	DEPLETED	0.002	DEPLETED	0.03	DEPLETED	0.002	DEPLETED	0.004	DEPLETED	0.002	DEPLETED	0.004	DEPLETED	0.002	DEPLETED	0.002	DEPLETED	0.054	DEPLETED	0.002	DEPLETED	0.004	DEPLETED	0.002	DEPLETED	0.434	DEPLETED	0.002	DEPLETED	0.01	DEPLETED	0.154	DEPLETED	0.33	DEPLETED	0.002	DEPLETED	0.002	DEPLETED	0.208
DNA	hAT-Charlie	Charlie19a	0.002	DEPLETED	0.1	DEPLETED	0.004	DEPLETED	0.012	DEPLETED	0.06	DEPLETED	0.642	ENRICHED	0.002	DEPLETED	0.634	DEPLETED	0.004	DEPLETED	0.166	DEPLETED	0.004	DEPLETED	0.686	DEPLETED	0.336	DEPLETED	0.204	DEPLETED	0.064	DEPLETED	0.002	DEPLETED	0.362	DEPLETED	0.054	DEPLETED	0.514	DEPLETED	0.236	DEPLETED	0.968	DEPLETED	0.056	DEPLETED	0.018	DEPLETED	0.48
DNA	hAT-Charlie	Charlie1a	0.002	DEPLETED	0.002	DEPLETED	0.002	DEPLETED	0.002	DEPLETED	0.002	DEPLETED	0.002	DEPLETED	0.002	DEPLETED	0.002	DEPLETED	0.002	DEPLETED	0.002	DEPLETED	0.002	DEPLETED	0.002	DEPLETED	0.002	DEPLETED	0.002	DEPLETED	0.002	DEPLETED	0.002	DEPLETED	0.002	DEPLETED	0.002	DEPLETED	0.002	DEPLETED	0.002	DEPLETED	0.002	DEPLETED	0.002	DEPLETED	0.002	DEPLETED	0.002
DNA	hAT-Charlie	Charlie1b	0.002	DEPLETED	0.002	DEPLETED	0.002	DEPLETED	0.002	DEPLETED	0.002	DEPLETED	0.002	DEPLETED	0.002	DEPLETED	0.002	DEPLETED	0.002	DEPLETED	0.002	DEPLETED	0.002	DEPLETED	0.002	DEPLETED	0.002	DEPLETED	0.002	DEPLETED	0.002	DEPLETED	0.002	DEPLETED	0.002	DEPLETED	0.002	DEPLETED	0.002	DEPLETED	0.002	DEPLETED	0.002	DEPLETED	0.002	DEPLETED	0.002	DEPLETED	0.002
DNA	hAT-Charlie	Charlie20a	0.002	DEPLETED	0.002	DEPLETED	0.002	DEPLETED	0.002	DEPLETED	0.002	DEPLETED	0.002	DEPLETED	0.002	DEPLETED	0.002	DEPLETED	0.002	DEPLETED	0.002	DEPLETED	0.002	DEPLETED	0.002	DEPLETED	0.012	DEPLETED	0.002	DEPLETED	0.002	DEPLETED	0.002	DEPLETED	0.002	DEPLETED	0.002	DEPLETED	0.004	DEPLETED	0.002	DEPLETED	0.002	DEPLETED	0.002	DEPLETED	0.002	DEPLETED	0.002
DNA	hAT-Charlie	Charlie21a	0.002	DEPLETED	0.002	DEPLETED	0.002	DEPLETED	0.002	DEPLETED	0.002	DEPLETED	0.002	DEPLETED	0.002	DEPLETED	0.002	DEPLETED	0.002	DEPLETED	0.002	DEPLETED	0.002	DEPLETED	0.002	DEPLETED	0.002	DEPLETED	0.002	DEPLETED	0.002	DEPLETED	0.002	DEPLETED	0.002	DEPLETED	0.022	DEPLETED	0.002	DEPLETED	0.002	DEPLETED	0.002	DEPLETED	0.002	DEPLETED	0.004	DEPLETED	0.002
DNA	hAT-Charlie	Charlie22a	0.002	DEPLETED	0.01	DEPLETED	0.002	DEPLETED	0.024	DEPLETED	0.002	DEPLETED	0.02	DEPLETED	0.01	DEPLETED	0.28	DEPLETED	0.052	DEPLETED	0.17	DEPLETED	0.52	DEPLETED	0.14	DEPLETED	0.074	DEPLETED	0.002	DEPLETED	0.016	DEPLETED	0.002	DEPLETED	0.006	DEPLETED	0.012	DEPLETED	0.074	DEPLETED	0.004	DEPLETED	0.364	DEPLETED	0.002	DEPLETED	0.012	DEPLETED	0.054
DNA	hAT-Charlie	Charlie23a	0.002	DEPLETED	0.954	ENRICHED	0.42	DEPLETED	0.484	DEPLETED	0.594	DEPLETED	0.044	DEPLETED	0.538	DEPLETED	0.16	DEPLETED	0.67	DEPLETED	0.194	DEPLETED	0.494	DEPLETED	0.744	DEPLETED	0.062	DEPLETED	0.054	DEPLETED	0.364	DEPLETED	0.272	DEPLETED	0.71	DEPLETED	0.002	DEPLETED	0.06	ENRICHED	0.622	ENRICHED	0.046	DEPLETED	0.268	DEPLETED	0.006	DEPLETED	0.164
DNA	hAT-Charlie	Charlie24	0.002	DEPLETED	0.002	DEPLETED	0.002	DEPLETED	0.002	DEPLETED	0.002	DEPLETED	0.002	DEPLETED	0.002	DEPLETED	0.01	DEPLETED	0.002	DEPLETED	0.002	DEPLETED	0.002	DEPLETED	0.006	DEPLETED	0.19	DEPLETED	0.002	DEPLETED	0.002	DEPLETED	0.002	DEPLETED	0.004	DEPLETED	0.008	DEPLETED	0.04	DEPLETED	0.002	DEPLETED	0.002	DEPLETED	0.002	DEPLETED	0.002	DEPLETED	0.002
DNA	hAT-Charlie	Charlie25	0.002	DEPLETED	0.002	DEPLETED	0.002	DEPLETED	0.002	DEPLETED	0.002	DEPLETED	0.002	DEPLETED	0.002	DEPLETED	0.002	DEPLETED	0.002	DEPLETED	0.002	DEPLETED	0.002	DEPLETED	0.002	DEPLETED	0.002	DEPLETED	0.002	DEPLETED	0.002	DEPLETED	0.002	DEPLETED	0.002	DEPLETED	0.004	DEPLETED	0.002	DEPLETED	0.002	DEPLETED	0.002	DEPLETED	0.002	DEPLETED	0.002	DEPLETED	0.002
DNA	hAT-Charlie	Charlie26a	0.002	DEPLETED	0.004	DEPLETED	0.008	DEPLETED	0.234	DEPLETED	0.06	DEPLETED	0.148	DEPLETED	0.234	DEPLETED	0.514	DEPLETED	0.008	DEPLETED	0.14	DEPLETED	0.058	DEPLETED	0.398	DEPLETED	0.436	DEPLETED	0.042	DEPLETED	0.01	DEPLETED	0.332	DEPLETED	0.064	DEPLETED	0.23	DEPLETED	0.026	DEPLETED	0.036	DEPLETED	0.968	DEPLETED	0.302	DEPLETED	0.234	DEPLETED	0.762
DNA	hAT-Charlie	Charlie29a	0.002	DEPLETED	0.002	DEPLETED	0.002	DEPLETED	0.002	DEPLETED	0.002	DEPLETED	0.002	DEPLETED	0.002	DEPLETED	0.002	DEPLETED	0.002	DEPLETED	0.002	DEPLETED	0.002	DEPLETED	0.002	DEPLETED	0.002	DEPLETED	0.026	DEPLETED	0.002	DEPLETED	0.002	DEPLETED	0.002	DEPLETED	0.002	DEPLETED	0.038	DEPLETED	0.002	DEPLETED	0.002	DEPLETED	0.002	DEPLETED	0.002	DEPLETED	0.004
DNA	hAT-Charlie	Charlie29b	0.002	DEPLETED	0.002	DEPLETED	0.002	DEPLETED	0.002	DEPLETED	0.002	DEPLETED	0.002	DEPLETED	0.002	DEPLETED	0.002	DEPLETED	0.002	DEPLETED	0.002	DEPLETED	0.002	DEPLETED	0.002	DEPLETED	0.002	DEPLETED	0.002	DEPLETED	0.002	DEPLETED	0.002	DEPLETED	0.002	DEPLETED	0.002	DEPLETED	0.002	DEPLETED	0.002	DEPLETED	0.002	DEPLETED	0.002	DEPLETED	0.002	DEPLETED	0.002
DNA	hAT-Charlie	Charlie2a	0.002	DEPLETED	0.002	DEPLETED	0.002	DEPLETED	0.002	DEPLETED	0.002	DEPLETED	0.002	DEPLETED	0.002	DEPLETED	0.002	DEPLETED	0.002	DEPLETED	0.002	DEPLETED	0.002	DEPLETED	0.002	DEPLETED	0.002	DEPLETED	0.002	DEPLETED	0.002	DEPLETED	0.002	DEPLETED	0.002	DEPLETED	0.002	DEPLETED	0.002	DEPLETED	0.002	DEPLETED	0.002	DEPLETED	0.002	DEPLETED	0.002	DEPLETED	0.002
DNA	hAT-Charlie	Charlie2b	0.002	DEPLETED	0.002	DEPLETED	0.002	DEPLETED	0.002	DEPLETED	0.002	DEPLETED	0.002	DEPLETED	0.002	DEPLETED	0.002	DEPLETED	0.002	DEPLETED	0.002	DEPLETED	0.002	DEPLETED	0.002	DEPLETED	0.002	DEPLETED	0.002	DEPLETED	0.002	DEPLETED	0.002	DEPLETED	0.002	DEPLETED	0.002	DEPLETED	0.002	DEPLETED	0.002	DEPLETED	0.002	DEPLETED	0.002	DEPLETED	0.002	DEPLETED	0.002
DNA	hAT-Charlie	Charlie3	0.262	DEPLETED	0.002	DEPLETED	0.002	DEPLETED	0.792	ENRICHED	0.382	DEPLETED	0.02	DEPLETED	0.022	DEPLETED	0.096	DEPLETED	0.012	DEPLETED	0.168	DEPLETED	0.042	DEPLETED	0.002	DEPLETED	0.006	DEPLETED	0.464	DEPLETED	0.426	DEPLETED	0.982	ENRICHED	0.018	DEPLETED	0.01	ENRICHED	0.286	DEPLETED	0.002	DEPLETED	0.004	DEPLETED	0.002	DEPLETED	0.102	DEPLETED	0.002
DNA	hAT-Charlie	Charlie30a	0.008	DEPLETED	0.042	DEPLETED	0.808	DEPLETED	0.52	DEPLETED	0.366	DEPLETED	0.682	DEPLETED	0.914	DEPLETED	0.324	DEPLETED	0.154	DEPLETED	0.928	ENRICHED	0.152	DEPLETED	0.682	ENRICHED	0.85	DEPLETED	0.716	ENRICHED	0.386	DEPLETED	0.212	DEPLETED	0.854	DEPLETED	0.064	DEPLETED	0.578	ENRICHED	0.164	DEPLETED	0.78	DEPLETED	0.766	DEPLETED	0.2	DEPLETED	0.61
DNA	hAT-Charlie	Charlie30b	0.002	DEPLETED	0.838	ENRICHED	0.078	DEPLETED	0.036	DEPLETED	0.692	DEPLETED	0.398	DEPLETED	0.028	DEPLETED	0.27	DEPLETED	0.212	DEPLETED	0.108	DEPLETED	0.16	DEPLETED	0.494	DEPLETED	0.24	ENRICHED	0.02	DEPLETED	0.038	DEPLETED	0.006	DEPLETED	0.658	ENRICHED	0.002	DEPLETED	0.326	DEPLETED	0.016	DEPLETED	0.07	DEPLETED	0.014	DEPLETED	0.192	DEPLETED	0.926
DNA	hAT-Charlie	Charlie31a	0.002	DEPLETED	0.002	DEPLETED	0.002	DEPLETED	0.282	DEPLETED	0.036	DEPLETED	0.162	DEPLETED	0.002	DEPLETED	0.004	DEPLETED	0.104	DEPLETED	0.02	DEPLETED	0.002	DEPLETED	0.002	DEPLETED	0.002	DEPLETED	0.086	DEPLETED	0.008	DEPLETED	0.012	DEPLETED	0.468	DEPLETED	0.106	DEPLETED	0.458	DEPLETED	0.04	DEPLETED	0.002	DEPLETED	0.002	DEPLETED	0.172	DEPLETED	0.004
DNA	hAT-Charlie	Charlie32a	0.186	DEPLETED	0.996	ENRICHED	0.854	ENRICHED	0.304	DEPLETED	0.764	DEPLETED	0.646	DEPLETED	0.674	DEPLETED	0.496	DEPLETED	0.968	ENRICHED	0.708	DEPLETED	0.664	ENRICHED	0.934	DEPLETED	0.292	ENRICHED	0.544	DEPLETED	0.294	ENRICHED	0.818	ENRICHED	0.488	ENRICHED	0.04	DEPLETED	0.196	ENRICHED	0.806	ENRICHED	0.352	ENRICHED	0.794	ENRICHED	0.032	DEPLETED	0.952
DNA	hAT-Charlie	Charlie4	0.002	DEPLETED	0.002	DEPLETED	0.002	DEPLETED	0.002	DEPLETED	0.002	DEPLETED	0.08	DEPLETED	0.006	DEPLETED	0.002	DEPLETED	0.002	DEPLETED	0.002	DEPLETED	0.016	DEPLETED	0.35	DEPLETED	0.006	DEPLETED	0.008	DEPLETED	0.002	DEPLETED	0.004	DEPLETED	0.004	DEPLETED	0.002	DEPLETED	0.006	DEPLETED	0.002	DEPLETED	0.024	DEPLETED	0.002	DEPLETED	0.008	DEPLETED	0.002
DNA	hAT-Charlie	Charlie4a	0.002	DEPLETED	0.002	DEPLETED	0.002	DEPLETED	0.002	DEPLETED	0.002	DEPLETED	0.01	DEPLETED	0.006	DEPLETED	0.002	DEPLETED	0.002	DEPLETED	0.002	DEPLETED	0.002	DEPLETED	0.996	ENRICHED	0.326	DEPLETED	0.002	DEPLETED	0.002	DEPLETED	0.002	DEPLETED	0.002	DEPLETED	0.002	DEPLETED	0.002	DEPLETED	0.002	DEPLETED	0.29	DEPLETED	0.002	DEPLETED	0.004	DEPLETED	0.006
DNA	hAT-Charlie	Charlie4z	0.002	DEPLETED	0.346	ENRICHED	0.002	DEPLETED	0.002	DEPLETED	0.042	DEPLETED	0.176	DEPLETED	0.03	DEPLETED	0.628	ENRICHED	0.104	DEPLETED	0.034	DEPLETED	0.63	DEPLETED	0.992	ENRICHED	0.2	ENRICHED	0.16	DEPLETED	0.932	ENRICHED	0.002	DEPLETED	0.126	ENRICHED	0.002	DEPLETED	0.228	DEPLETED	0.234	DEPLETED	0.104	ENRICHED	0.8	DEPLETED	0.002	DEPLETED	0.008
DNA	hAT-Charlie	Charlie5	0.002	DEPLETED	0.002	DEPLETED	0.002	DEPLETED	0.002	DEPLETED	0.002	DEPLETED	0.002	DEPLETED	0.002	DEPLETED	0.002	DEPLETED	0.002	DEPLETED	0.002	DEPLETED	0.002	DEPLETED	0.002	DEPLETED	0.002	DEPLETED	0.002	DEPLETED	0.002	DEPLETED	0.002	DEPLETED	0.002	DEPLETED	0.002	DEPLETED	0.002	DEPLETED	0.002	DEPLETED	0.002	DEPLETED	0.002	DEPLETED	0.002	DEPLETED	0.002
DNA	hAT-Charlie	Charlie6	0.002	DEPLETED	0.002	DEPLETED	0.002	DEPLETED	0.002	DEPLETED	0.002	DEPLETED	0.002	DEPLETED	0.012	DEPLETED	0.002	DEPLETED	0.004	DEPLETED	0.002	DEPLETED	0.004	DEPLETED	0.022	DEPLETED	0.1	DEPLETED	0.002	DEPLETED	0.002	DEPLETED	0.002	DEPLETED	0.002	DEPLETED	0.166	DEPLETED	0.002	DEPLETED	0.002	DEPLETED	0.004	DEPLETED	0.002	DEPLETED	0.036	DEPLETED	0.002
DNA	hAT-Charlie	Charlie7	0.002	DEPLETED	0.002	DEPLETED	0.002	DEPLETED	0.002	DEPLETED	0.002	DEPLETED	0.002	DEPLETED	0.002	DEPLETED	0.002	DEPLETED	0.002	DEPLETED	0.002	DEPLETED	0.002	DEPLETED	0.002	DEPLETED	0.002	DEPLETED	0.002	DEPLETED	0.002	DEPLETED	0.002	DEPLETED	0.002	DEPLETED	0.002	DEPLETED	0.002	DEPLETED	0.002	DEPLETED	0.002	DEPLETED	0.002	DEPLETED	0.002	DEPLETED	0.002
DNA	hAT-Charlie	Charlie7a	0.002	DEPLETED	0.002	DEPLETED	0.002	DEPLETED	0.072	DEPLETED	0.004	DEPLETED	0.082	DEPLETED	0.044	DEPLETED	0.014	DEPLETED	0.074	DEPLETED	0.012	DEPLETED	0.002	DEPLETED	0.004	DEPLETED	0.006	DEPLETED	0.002	DEPLETED	0.356	DEPLETED	0.004	DEPLETED	0.264	DEPLETED	0.024	DEPLETED	0.662	DEPLETED	0.004	DEPLETED	0.004	DEPLETED	0.01	DEPLETED	0.002	DEPLETED	0.524
DNA	hAT-Charlie	Charlie7b_Mars	0.018	DEPLETED	0.004	DEPLETED	0.002	DEPLETED	0.002	DEPLETED	0.006	DEPLETED	0.002	DEPLETED	0.032	DEPLETED	0.01	DEPLETED	0.01	DEPLETED	0.016	DEPLETED	0.366	DEPLETED	0.002	DEPLETED	0.002	DEPLETED	0.078	DEPLETED	0.018	DEPLETED	0.204	DEPLETED	0.476	DEPLETED	0.002	DEPLETED	0.494	DEPLETED	0.016	DEPLETED	0.002	DEPLETED	0.01	DEPLETED	0.002	DEPLETED	0.004
DNA	hAT-Charlie	Charlie8	0.002	DEPLETED	0.002	DEPLETED	0.002	DEPLETED	0.002	DEPLETED	0.002	DEPLETED	0.24	DEPLETED	0.002	DEPLETED	0.016	DEPLETED	0.144	DEPLETED	0.014	DEPLETED	0.006	DEPLETED	0.032	DEPLETED	0.046	DEPLETED	0.002	DEPLETED	0.002	DEPLETED	0.002	DEPLETED	0.002	DEPLETED	0.002	DEPLETED	0.002	DEPLETED	0.002	DEPLETED	0.014	DEPLETED	0.226	DEPLETED	0.002	DEPLETED	0.002
DNA	hAT-Charlie	Charlie9	0.002	DEPLETED	0.07	DEPLETED	0.022	DEPLETED	0.002	DEPLETED	0.002	DEPLETED	0.128	DEPLETED	0.002	DEPLETED	0.02	DEPLETED	0.012	DEPLETED	0.008	DEPLETED	0.058	DEPLETED	0.042	DEPLETED	0.494	DEPLETED	0.16	DEPLETED	0.032	DEPLETED	0.018	DEPLETED	0.724	DEPLETED	0.002	DEPLETED	0.076	DEPLETED	0.066	DEPLETED	0.266	DEPLETED	0.008	DEPLETED	0.002	DEPLETED	0.966
DNA	hAT-Charlie	Cheshire	0.002	DEPLETED	0.002	DEPLETED	0.002	DEPLETED	0.002	DEPLETED	0.002	DEPLETED	0.002	DEPLETED	0.002	DEPLETED	0.002	DEPLETED	0.002	DEPLETED	0.002	DEPLETED	0.002	DEPLETED	0.002	DEPLETED	0.002	DEPLETED	0.002	DEPLETED	0.002	DEPLETED	0.002	DEPLETED	0.002	DEPLETED	0.002	DEPLETED	0.002	DEPLETED	0.002	DEPLETED	0.002	DEPLETED	0.002	DEPLETED	0.002	DEPLETED	0.002
DNA	hAT-Charlie	MER102a	0.002	DEPLETED	0.004	DEPLETED	0.094	DEPLETED	0.656	ENRICHED	0.214	DEPLETED	0.1	DEPLETED	0.004	DEPLETED	0.132	DEPLETED	0.166	DEPLETED	0.03	DEPLETED	0.016	DEPLETED	0.256	DEPLETED	0.082	DEPLETED	0.074	DEPLETED	0.546	DEPLETED	0.784	ENRICHED	0.228	DEPLETED	0.008	DEPLETED	0.022	DEPLETED	0.236	DEPLETED	0.288	ENRICHED	0.158	ENRICHED	0.062	DEPLETED	0.814
DNA	hAT-Charlie	MER102b	0.004	DEPLETED	0.678	DEPLETED	0.15	DEPLETED	0.186	DEPLETED	0.038	DEPLETED	0.504	DEPLETED	0.008	DEPLETED	0.92	ENRICHED	0.108	DEPLETED	0.958	DEPLETED	0.108	DEPLETED	0.024	ENRICHED	0.366	ENRICHED	0.102	DEPLETED	0.918	ENRICHED	0.174	DEPLETED	0.202	DEPLETED	0.01	DEPLETED	0.078	DEPLETED	0.132	ENRICHED	0.09	ENRICHED	0.972	DEPLETED	0.042	DEPLETED	0.036
DNA	hAT-Charlie	MER102c	0.008	DEPLETED	0.686	DEPLETED	0.364	DEPLETED	0.948	ENRICHED	0.304	ENRICHED	0.996	DEPLETED	0.558	DEPLETED	0.972	ENRICHED	0.942	ENRICHED	0.186	ENRICHED	1	ENRICHED	0.272	DEPLETED	0.624	DEPLETED	0.182	DEPLETED	0.758	ENRICHED	0.658	DEPLETED	0.486	ENRICHED	0.02	DEPLETED	0.872	DEPLETED	0.368	ENRICHED	0.602	ENRICHED	0.024	ENRICHED	0.042	DEPLETED	0.31
DNA	hAT-Charlie	MER103C	0.002	DEPLETED	0.002	DEPLETED	0.002	DEPLETED	0.002	DEPLETED	0.472	ENRICHED	0.054	DEPLETED	0.002	DEPLETED	0.034	DEPLETED	0.006	DEPLETED	0.004	DEPLETED	0.002	DEPLETED	0.002	DEPLETED	0.002	DEPLETED	0.002	DEPLETED	0.68	DEPLETED	0.002	DEPLETED	0.63	DEPLETED	0.002	DEPLETED	0.616	ENRICHED	0.002	DEPLETED	0.002	DEPLETED	0.002	DEPLETED	0.002	DEPLETED	0.448
DNA	hAT-Charlie	MER105	0.002	DEPLETED	0.002	DEPLETED	0.002	DEPLETED	0.002	DEPLETED	0.002	DEPLETED	0.002	DEPLETED	0.002	DEPLETED	0.002	DEPLETED	0.002	DEPLETED	0.002	DEPLETED	0.002	DEPLETED	0.002	DEPLETED	0.004	DEPLETED	0.002	DEPLETED	0.002	DEPLETED	0.002	DEPLETED	0.086	DEPLETED	0.014	DEPLETED	0.002	DEPLETED	0.002	DEPLETED	0.002	DEPLETED	0.002	DEPLETED	0.096	DEPLETED	0.006
DNA	hAT-Charlie	MER106A	0.068	DEPLETED	0.044	DEPLETED	0.194	DEPLETED	0.294	DEPLETED	0.54	ENRICHED	0.922	ENRICHED	0.294	DEPLETED	0.364	DEPLETED	0.158	DEPLETED	0.374	DEPLETED	0.82	DEPLETED	0.462	DEPLETED	0.276	ENRICHED	0.08	DEPLETED	0.094	DEPLETED	0.012	DEPLETED	0.556	DEPLETED	0.002	DEPLETED	0.346	DEPLETED	0.108	DEPLETED	0.036	DEPLETED	0.118	DEPLETED	0.01	DEPLETED	0.312
DNA	hAT-Charlie	MER106B	0.004	DEPLETED	0.016	DEPLETED	0.008	DEPLETED	0.012	DEPLETED	0.038	DEPLETED	0.066	DEPLETED	0.01	DEPLETED	0.01	DEPLETED	0.002	DEPLETED	0.008	DEPLETED	0.016	DEPLETED	0.002	DEPLETED	0.004	DEPLETED	0.03	DEPLETED	0.052	DEPLETED	0.002	DEPLETED	0.002	DEPLETED	0.002	DEPLETED	0.494	DEPLETED	0.002	DEPLETED	0.01	DEPLETED	0.008	DEPLETED	0.016	DEPLETED	0.002
DNA	hAT-Charlie	MER107	0.206	DEPLETED	0.232	DEPLETED	0.32	DEPLETED	0.216	DEPLETED	0.046	DEPLETED	0.414	DEPLETED	0.286	DEPLETED	0.104	DEPLETED	0.128	DEPLETED	0.844	ENRICHED	0.374	DEPLETED	0.002	DEPLETED	0.834	DEPLETED	0.602	DEPLETED	0.056	DEPLETED	0.196	DEPLETED	0.028	DEPLETED	0.138	DEPLETED	0.012	DEPLETED	0.108	DEPLETED	0.002	DEPLETED	0.022	DEPLETED	0.892	DEPLETED	0.002
DNA	hAT-Charlie	MER112	0.002	DEPLETED	0.002	DEPLETED	0.002	DEPLETED	0.002	DEPLETED	0.002	DEPLETED	0.002	DEPLETED	0.002	DEPLETED	0.002	DEPLETED	0.002	DEPLETED	0.002	DEPLETED	0.002	DEPLETED	0.002	DEPLETED	0.002	DEPLETED	0.002	DEPLETED	0.002	DEPLETED	0.002	DEPLETED	0.002	DEPLETED	0.002	DEPLETED	0.012	DEPLETED	0.002	DEPLETED	0.002	DEPLETED	0.002	DEPLETED	0.002	DEPLETED	0.528
DNA	hAT-Charlie	MER113	0.002	DEPLETED	0.554	DEPLETED	0.734	DEPLETED	0.006	DEPLETED	0.002	DEPLETED	0.862	ENRICHED	0.124	DEPLETED	0.18	ENRICHED	0.13	ENRICHED	0.478	ENRICHED	0.682	ENRICHED	0.002	ENRICHED	0.124	ENRICHED	0.08	DEPLETED	0.238	DEPLETED	0.56	DEPLETED	0.046	DEPLETED	0.002	DEPLETED	0.002	DEPLETED	0.204	DEPLETED	0.228	ENRICHED	0.016	ENRICHED	0.002	DEPLETED	0.172
DNA	hAT-Charlie	MER113A	0.004	DEPLETED	0.698	DEPLETED	0.654	DEPLETED	0.11	DEPLETED	0.134	DEPLETED	0.098	ENRICHED	0.55	ENRICHED	0.032	ENRICHED	0.234	ENRICHED	0.424	ENRICHED	0.766	DEPLETED	0.166	ENRICHED	0.732	DEPLETED	0.018	DEPLETED	0.24	DEPLETED	0.748	DEPLETED	0.072	ENRICHED	0.002	DEPLETED	0.012	DEPLETED	0.596	ENRICHED	0.152	ENRICHED	0.068	ENRICHED	0.152	DEPLETED	0.078
DNA	hAT-Charlie	MER117	0.392	DEPLETED	0.002	ENRICHED	0.006	ENRICHED	0.002	ENRICHED	0.002	ENRICHED	0.004	ENRICHED	0.02	ENRICHED	0.002	ENRICHED	0.006	ENRICHED	0.002	ENRICHED	0.004	ENRICHED	0.34	ENRICHED	0.838	DEPLETED	0.864	DEPLETED	0.002	ENRICHED	0.008	ENRICHED	0.35	ENRICHED	0.166	DEPLETED	0.302	ENRICHED	0.01	ENRICHED	0.38	ENRICHED	0.002	ENRICHED	0.014	DEPLETED	0.002
DNA	hAT-Charlie	MER119	0.002	DEPLETED	0.002	DEPLETED	0.002	DEPLETED	0.002	DEPLETED	0.002	DEPLETED	0.002	DEPLETED	0.002	DEPLETED	0.002	DEPLETED	0.002	DEPLETED	0.002	DEPLETED	0.002	DEPLETED	0.002	DEPLETED	0.002	DEPLETED	0.002	DEPLETED	0.002	DEPLETED	0.002	DEPLETED	0.002	DEPLETED	0.044	DEPLETED	0.002	DEPLETED	0.002	DEPLETED	0.002	DEPLETED	0.002	DEPLETED	0.002	DEPLETED	0.002
DNA	hAT-Charlie	MER1A	0.002	ENRICHED	0.014	DEPLETED	0.022	DEPLETED	0.002	ENRICHED	0.602	DEPLETED	0.782	ENRICHED	0.234	DEPLETED	0.198	DEPLETED	0.874	ENRICHED	0.584	DEPLETED	0.476	ENRICHED	0.004	DEPLETED	0.01	DEPLETED	0.054	ENRICHED	0.102	ENRICHED	0.002	ENRICHED	0.008	DEPLETED	0.002	ENRICHED	0.936	ENRICHED	0.438	DEPLETED	0.002	DEPLETED	0.73	DEPLETED	0.01	ENRICHED	0.006
DNA	hAT-Charlie	MER1B	0.568	ENRICHED	0.012	DEPLETED	0.002	DEPLETED	0.002	ENRICHED	0.014	DEPLETED	0.002	DEPLETED	0.002	DEPLETED	0.002	DEPLETED	0.002	DEPLETED	0.002	DEPLETED	0.002	DEPLETED	0.002	DEPLETED	0.002	DEPLETED	0.002	ENRICHED	0.08	DEPLETED	0.002	ENRICHED	0.006	DEPLETED	0.002	ENRICHED	0.444	DEPLETED	0.002	DEPLETED	0.002	DEPLETED	0.002	DEPLETED	0.004	ENRICHED	0.024
DNA	hAT-Charlie	MER20	0.002	DEPLETED	0.002	DEPLETED	0.002	DEPLETED	0.312	DEPLETED	0.01	DEPLETED	0.704	DEPLETED	0.002	DEPLETED	0.71	ENRICHED	0.384	DEPLETED	0.594	DEPLETED	0.35	DEPLETED	0.002	DEPLETED	0.002	DEPLETED	0.002	DEPLETED	0.746	DEPLETED	0.014	DEPLETED	0.002	DEPLETED	0.002	DEPLETED	0.548	DEPLETED	0.002	DEPLETED	0.008	DEPLETED	0.14	DEPLETED	0.002	DEPLETED	0.002
DNA	hAT-Charlie	MER20B	0.002	DEPLETED	0.002	DEPLETED	0.002	DEPLETED	0.002	DEPLETED	0.002	DEPLETED	0.002	DEPLETED	0.002	DEPLETED	0.002	DEPLETED	0.002	DEPLETED	0.002	DEPLETED	0.002	DEPLETED	0.002	DEPLETED	0.002	DEPLETED	0.002	DEPLETED	0.002	DEPLETED	0.002	DEPLETED	0.002	DEPLETED	0.002	DEPLETED	0.002	DEPLETED	0.002	DEPLETED	0.002	DEPLETED	0.002	DEPLETED	0.002	DEPLETED	0.002
DNA	hAT-Charlie	MER3	0.002	DEPLETED	0.002	DEPLETED	0.002	DEPLETED	0.002	DEPLETED	0.002	DEPLETED	0.002	DEPLETED	0.002	DEPLETED	0.002	DEPLETED	0.002	DEPLETED	0.002	DEPLETED	0.002	DEPLETED	0.002	DEPLETED	0.002	DEPLETED	0.002	DEPLETED	0.002	DEPLETED	0.002	DEPLETED	0.002	DEPLETED	0.002	DEPLETED	0.002	DEPLETED	0.002	DEPLETED	0.002	DEPLETED	0.002	DEPLETED	0.002	DEPLETED	0.002
DNA	hAT-Charlie	MER30	0.002	DEPLETED	0.002	DEPLETED	0.002	DEPLETED	0.002	DEPLETED	0.002	DEPLETED	0.002	DEPLETED	0.002	DEPLETED	0.002	DEPLETED	0.002	DEPLETED	0.002	DEPLETED	0.002	DEPLETED	0.002	DEPLETED	0.002	DEPLETED	0.002	DEPLETED	0.002	DEPLETED	0.002	DEPLETED	0.002	DEPLETED	0.002	DEPLETED	0.002	DEPLETED	0.002	DEPLETED	0.002	DEPLETED	0.002	DEPLETED	0.002	DEPLETED	0.002
DNA	hAT-Charlie	MER30B	0.12	ENRICHED	0.202	ENRICHED	0.748	DEPLETED	0.26	ENRICHED	0.232	DEPLETED	0.012	ENRICHED	0.768	ENRICHED	0.174	ENRICHED	0.156	ENRICHED	0.066	ENRICHED	0.022	ENRICHED	0.088	ENRICHED	0.002	ENRICHED	0.698	ENRICHED	0.5	ENRICHED	0.046	ENRICHED	0.302	ENRICHED	0.248	ENRICHED	0.59	DEPLETED	0.364	DEPLETED	0.184	DEPLETED	0.854	DEPLETED	0.008	ENRICHED	0.148
DNA	hAT-Charlie	MER33	0.002	DEPLETED	0.002	DEPLETED	0.002	DEPLETED	0.002	DEPLETED	0.002	DEPLETED	0.002	DEPLETED	0.002	DEPLETED	0.002	DEPLETED	0.002	DEPLETED	0.002	DEPLETED	0.002	DEPLETED	0.002	DEPLETED	0.002	DEPLETED	0.002	DEPLETED	0.002	DEPLETED	0.002	DEPLETED	0.002	DEPLETED	0.002	DEPLETED	0.002	DEPLETED	0.002	DEPLETED	0.002	DEPLETED	0.002	DEPLETED	0.002	DEPLETED	0.002
DNA	hAT-Charlie	MER58A	0.002	DEPLETED	0.002	DEPLETED	0.002	DEPLETED	0.002	DEPLETED	0.002	DEPLETED	0.002	DEPLETED	0.002	DEPLETED	0.002	DEPLETED	0.002	DEPLETED	0.002	DEPLETED	0.002	DEPLETED	0.002	DEPLETED	0.002	DEPLETED	0.002	DEPLETED	0.002	DEPLETED	0.002	DEPLETED	0.002	DEPLETED	0.002	DEPLETED	0.002	DEPLETED	0.002	DEPLETED	0.002	DEPLETED	0.002	DEPLETED	0.002	DEPLETED	0.002
DNA	hAT-Charlie	MER58B	0.002	DEPLETED	0.002	DEPLETED	0.002	DEPLETED	0.002	DEPLETED	0.002	DEPLETED	0.002	DEPLETED	0.002	DEPLETED	0.002	DEPLETED	0.002	DEPLETED	0.002	DEPLETED	0.002	DEPLETED	0.002	DEPLETED	0.002	DEPLETED	0.002	DEPLETED	0.002	DEPLETED	0.002	DEPLETED	0.002	DEPLETED	0.002	DEPLETED	0.002	DEPLETED	0.002	DEPLETED	0.002	DEPLETED	0.002	DEPLETED	0.002	DEPLETED	0.002
DNA	hAT-Charlie	MER58C	0.002	DEPLETED	0.002	DEPLETED	0.002	DEPLETED	0.002	DEPLETED	0.002	DEPLETED	0.002	DEPLETED	0.002	DEPLETED	0.002	DEPLETED	0.002	DEPLETED	0.002	DEPLETED	0.002	DEPLETED	0.002	DEPLETED	0.002	DEPLETED	0.002	DEPLETED	0.002	DEPLETED	0.002	DEPLETED	0.002	DEPLETED	0.002	DEPLETED	0.002	DEPLETED	0.002	DEPLETED	0.002	DEPLETED	0.002	DEPLETED	0.002	DEPLETED	0.002
DNA	hAT-Charlie	MER58D	0.002	DEPLETED	0.014	DEPLETED	0.002	DEPLETED	0.018	DEPLETED	0.002	DEPLETED	0.778	DEPLETED	0.116	DEPLETED	0.414	DEPLETED	0.048	DEPLETED	0.29	DEPLETED	0.282	DEPLETED	0.004	DEPLETED	0.01	DEPLETED	0.002	DEPLETED	0.036	DEPLETED	0.21	DEPLETED	0.186	DEPLETED	0.04	DEPLETED	0.174	DEPLETED	0.006	DEPLETED	0.362	DEPLETED	0.01	DEPLETED	0.012	DEPLETED	0.008
DNA	hAT-Charlie	MER5A	0.002	DEPLETED	0.002	DEPLETED	0.002	DEPLETED	0.002	DEPLETED	0.002	DEPLETED	0.016	DEPLETED	0.002	DEPLETED	0.002	DEPLETED	0.002	DEPLETED	0.002	DEPLETED	0.002	DEPLETED	0.002	DEPLETED	0.002	DEPLETED	0.002	DEPLETED	0.002	DEPLETED	0.002	DEPLETED	0.002	DEPLETED	0.002	DEPLETED	0.002	DEPLETED	0.002	DEPLETED	0.276	DEPLETED	0.002	DEPLETED	0.002	DEPLETED	0.008
DNA	hAT-Charlie	MER5A1	0.002	DEPLETED	0.252	DEPLETED	0.002	DEPLETED	0.064	DEPLETED	0.974	ENRICHED	0.888	DEPLETED	0.004	DEPLETED	0.678	DEPLETED	0.466	DEPLETED	0.304	DEPLETED	0.364	DEPLETED	0.072	DEPLETED	0.014	DEPLETED	0.002	DEPLETED	0.622	DEPLETED	0.596	DEPLETED	0.248	DEPLETED	0.002	DEPLETED	0.89	ENRICHED	0.174	DEPLETED	0.022	ENRICHED	0.064	ENRICHED	0.002	DEPLETED	0.016
DNA	hAT-Charlie	MER5B	0.002	DEPLETED	0.002	DEPLETED	0.002	DEPLETED	0.002	DEPLETED	0.002	DEPLETED	0.002	DEPLETED	0.002	DEPLETED	0.002	DEPLETED	0.002	DEPLETED	0.002	DEPLETED	0.002	DEPLETED	0.002	DEPLETED	0.002	DEPLETED	0.002	DEPLETED	0.002	DEPLETED	0.002	DEPLETED	0.002	DEPLETED	0.002	DEPLETED	0.002	DEPLETED	0.002	DEPLETED	0.016	DEPLETED	0.002	DEPLETED	0.002	DEPLETED	0.012
DNA	hAT-Charlie	MER5C	0.002	DEPLETED	0.002	DEPLETED	0.002	DEPLETED	0.002	DEPLETED	0.002	DEPLETED	0.252	DEPLETED	0.032	DEPLETED	0.266	DEPLETED	0.002	DEPLETED	0.04	DEPLETED	0.044	DEPLETED	0.114	DEPLETED	0.582	DEPLETED	0.002	DEPLETED	0.002	DEPLETED	0.008	DEPLETED	0.01	DEPLETED	0.356	DEPLETED	0.082	DEPLETED	0.002	DEPLETED	0.004	DEPLETED	0.002	DEPLETED	0.026	DEPLETED	0.002
DNA	hAT-Charlie	MER5C1	0.002	DEPLETED	0.002	DEPLETED	0.026	DEPLETED	0.002	DEPLETED	0.008	DEPLETED	0.896	DEPLETED	0.146	DEPLETED	0.116	DEPLETED	0.006	DEPLETED	0.074	DEPLETED	0.014	DEPLETED	0.004	DEPLETED	0.18	DEPLETED	0.386	DEPLETED	0.002	DEPLETED	0.016	DEPLETED	0.226	DEPLETED	0.862	DEPLETED	0.076	DEPLETED	0.002	DEPLETED	0.034	DEPLETED	0.002	DEPLETED	0.102	DEPLETED	0.098
DNA	hAT-Charlie	UCON34	0.104	DEPLETED	0.55	DEPLETED	0.254	DEPLETED	0.778	DEPLETED	0.042	ENRICHED	0.662	ENRICHED	0.388	ENRICHED	0.88	ENRICHED	0.944	ENRICHED	0.406	ENRICHED	0.314	ENRICHED	0.872	ENRICHED	0.68	DEPLETED	0.266	DEPLETED	0.276	ENRICHED	0.284	DEPLETED	0.224	ENRICHED	0.55	DEPLETED	0.304	ENRICHED	0.312	DEPLETED	0.282	ENRICHED	0.996	ENRICHED	0.144	DEPLETED	0.038
DNA	hAT-Charlie	UCON38	0.916	ENRICHED	0.374	ENRICHED	0.556	ENRICHED	0.61	ENRICHED	0.792	DEPLETED	0.57	DEPLETED	0.376	DEPLETED	0.99	DEPLETED	0.438	DEPLETED	0.844	DEPLETED	0.802	DEPLETED	0.092	ENRICHED	0.676	DEPLETED	0.752	DEPLETED	0.518	DEPLETED	0.152	ENRICHED	0.778	DEPLETED	0.642	DEPLETED	0.178	ENRICHED	0.68	ENRICHED	0.092	ENRICHED	0.124	ENRICHED	0.546	ENRICHED	0.054
DNA	hAT-Charlie	UCON81	0.288	DEPLETED	0.682	DEPLETED	0.124	DEPLETED	0.1	DEPLETED	0.164	DEPLETED	0.002	DEPLETED	0.588	ENRICHED	0.408	DEPLETED	0.776	DEPLETED	0.156	DEPLETED	0.262	DEPLETED	0.884	DEPLETED	0.544	DEPLETED	0.002	DEPLETED	0.114	DEPLETED	0.4	DEPLETED	0.318	DEPLETED	0.002	DEPLETED	0.962	ENRICHED	0.842	DEPLETED	0.942	DEPLETED	0.104	DEPLETED	0.002	DEPLETED	0.27
DNA	hAT-Charlie	hAT-16_Crp	0.426	ENRICHED	0.616	ENRICHED	0.4	ENRICHED	0.974	ENRICHED	0.084	ENRICHED	0.58	ENRICHED	0.256	ENRICHED	0.294	ENRICHED	0.494	ENRICHED	0.862	ENRICHED	0.532	ENRICHED	0.438	ENRICHED	0.584	ENRICHED	0.75	DEPLETED	0.38	ENRICHED	0.148	ENRICHED	0.092	ENRICHED	0.002	DEPLETED	0.336	ENRICHED	0.53	ENRICHED	0.392	ENRICHED	0.366	ENRICHED	0.664	DEPLETED	0.382
DNA	hAT-Charlie	tot	0.002	DEPLETED	0.002	DEPLETED	0.002	DEPLETED	0.002	DEPLETED	0.002	DEPLETED	0.002	DEPLETED	0.002	DEPLETED	0.002	DEPLETED	0.002	DEPLETED	0.002	DEPLETED	0.002	DEPLETED	0.002	DEPLETED	0.002	DEPLETED	0.002	DEPLETED	0.002	DEPLETED	0.002	DEPLETED	0.002	DEPLETED	0.002	DEPLETED	0.002	DEPLETED	0.002	DEPLETED	0.002	DEPLETED	0.002	DEPLETED	0.002	DEPLETED	0.002
DNA	hAT-Tag1	hAT-1_Mam	0.002	DEPLETED	0.002	DEPLETED	0.002	DEPLETED	0.002	DEPLETED	0.002	DEPLETED	0.002	DEPLETED	0.002	DEPLETED	0.002	DEPLETED	0.002	DEPLETED	0.002	DEPLETED	0.002	DEPLETED	0.002	DEPLETED	0.016	DEPLETED	0.002	DEPLETED	0.002	DEPLETED	0.002	DEPLETED	0.002	DEPLETED	0.002	DEPLETED	0.002	DEPLETED	0.002	DEPLETED	0.002	DEPLETED	0.002	DEPLETED	0.002	DEPLETED	0.002
DNA	hAT-Tag1	hAT-5_Mam	0.002	DEPLETED	0.002	DEPLETED	0.002	DEPLETED	0.002	DEPLETED	0.002	DEPLETED	0.002	DEPLETED	0.002	DEPLETED	0.002	DEPLETED	0.002	DEPLETED	0.002	DEPLETED	0.002	DEPLETED	0.002	DEPLETED	0.02	DEPLETED	0.002	DEPLETED	0.002	DEPLETED	0.002	DEPLETED	0.002	DEPLETED	0.002	DEPLETED	0.002	DEPLETED	0.002	DEPLETED	0.002	DEPLETED	0.002	DEPLETED	0.006	DEPLETED	0.002
DNA	hAT-Tag1	tot	0.002	DEPLETED	0.002	DEPLETED	0.002	DEPLETED	0.002	DEPLETED	0.002	DEPLETED	0.002	DEPLETED	0.002	DEPLETED	0.002	DEPLETED	0.002	DEPLETED	0.002	DEPLETED	0.002	DEPLETED	0.002	DEPLETED	0.002	DEPLETED	0.002	DEPLETED	0.002	DEPLETED	0.002	DEPLETED	0.002	DEPLETED	0.002	DEPLETED	0.002	DEPLETED	0.002	DEPLETED	0.002	DEPLETED	0.002	DEPLETED	0.002	DEPLETED	0.002
DNA	hAT-Tip100	Arthur1	0.002	DEPLETED	0.002	DEPLETED	0.002	DEPLETED	0.002	DEPLETED	0.002	DEPLETED	0.002	DEPLETED	0.002	DEPLETED	0.002	DEPLETED	0.002	DEPLETED	0.002	DEPLETED	0.002	DEPLETED	0.002	DEPLETED	0.002	DEPLETED	0.002	DEPLETED	0.002	DEPLETED	0.002	DEPLETED	0.002	DEPLETED	0.002	DEPLETED	0.002	DEPLETED	0.002	DEPLETED	0.002	DEPLETED	0.002	DEPLETED	0.002	DEPLETED	0.002
DNA	hAT-Tip100	Arthur1A	0.014	DEPLETED	0.532	ENRICHED	0.972	ENRICHED	0.244	DEPLETED	0.936	DEPLETED	0.57	ENRICHED	0.03	DEPLETED	0.6	DEPLETED	0.23	DEPLETED	0.4	DEPLETED	0.452	DEPLETED	0.574	ENRICHED	0.104	ENRICHED	0.954	DEPLETED	0.308	DEPLETED	0.772	DEPLETED	0.858	ENRICHED	0.098	DEPLETED	0.67	DEPLETED	0.066	ENRICHED	0.166	ENRICHED	0.894	ENRICHED	0.784	DEPLETED	0.138
DNA	hAT-Tip100	Arthur1B	0.002	DEPLETED	0.002	DEPLETED	0.002	DEPLETED	0.002	DEPLETED	0.002	DEPLETED	0.002	DEPLETED	0.002	DEPLETED	0.002	DEPLETED	0.002	DEPLETED	0.002	DEPLETED	0.002	DEPLETED	0.002	DEPLETED	0.002	DEPLETED	0.002	DEPLETED	0.002	DEPLETED	0.002	DEPLETED	0.02	DEPLETED	0.004	DEPLETED	0.012	DEPLETED	0.006	DEPLETED	0.002	DEPLETED	0.002	DEPLETED	0.004	DEPLETED	0.006
DNA	hAT-Tip100	Arthur1C	0.95	DEPLETED	0.084	ENRICHED	0.684	ENRICHED	0.468	DEPLETED	0.13	ENRICHED	0.258	ENRICHED	0.07	ENRICHED	0.09	ENRICHED	0.956	ENRICHED	0.306	ENRICHED	0.416	ENRICHED	0.504	DEPLETED	0.326	ENRICHED	0.206	DEPLETED	0.014	ENRICHED	0.046	DEPLETED	0.86	ENRICHED	0.316	DEPLETED	0.118	DEPLETED	0.226	ENRICHED	0.176	ENRICHED	0.73	ENRICHED	0.798	DEPLETED	0.328
DNA	hAT-Tip100	Arthur2	0.002	DEPLETED	0.002	DEPLETED	0.002	DEPLETED	0.002	DEPLETED	0.012	DEPLETED	0.014	DEPLETED	0.002	DEPLETED	0.002	DEPLETED	0.002	DEPLETED	0.002	DEPLETED	0.002	DEPLETED	0.002	DEPLETED	0.004	DEPLETED	0.002	DEPLETED	0.004	DEPLETED	0.014	DEPLETED	0.02	DEPLETED	0.008	DEPLETED	0.02	DEPLETED	0.002	DEPLETED	0.002	DEPLETED	0.002	DEPLETED	0.002	DEPLETED	0.004
DNA	hAT-Tip100	EuthAT-N1	0.974	DEPLETED	0.226	ENRICHED	0.192	ENRICHED	0.522	ENRICHED	0.158	DEPLETED	0.416	ENRICHED	0.426	DEPLETED	0.612	DEPLETED	0.248	ENRICHED	0.86	DEPLETED	0.294	DEPLETED	0.032	ENRICHED	0.298	ENRICHED	0.626	ENRICHED	0.76	ENRICHED	0.778	ENRICHED	0.206	ENRICHED	0.95	ENRICHED	0.114	ENRICHED	0.844	ENRICHED	0.234	ENRICHED	0.096	ENRICHED	0.504	DEPLETED	0.774
DNA	hAT-Tip100	EuthAT-N1a	0.792	ENRICHED	0.332	DEPLETED	0.216	ENRICHED	0.272	DEPLETED	0.992	ENRICHED	0.164	ENRICHED	0.808	ENRICHED	0.778	DEPLETED	0.29	ENRICHED	0.134	ENRICHED	0.734	DEPLETED	0.002	DEPLETED	0.898	DEPLETED	0.3	DEPLETED	0.3	ENRICHED	0.492	ENRICHED	0.44	ENRICHED	0.756	DEPLETED	0.086	ENRICHED	0.824	DEPLETED	0.36	ENRICHED	0.254	DEPLETED	0.002	DEPLETED	0.07
DNA	hAT-Tip100	FordPrefect	0.12	DEPLETED	0.56	DEPLETED	0.278	DEPLETED	0.002	ENRICHED	0.59	DEPLETED	0.756	DEPLETED	0.46	ENRICHED	0.036	DEPLETED	0.136	DEPLETED	0.182	DEPLETED	0.328	ENRICHED	0.716	ENRICHED	0.74	DEPLETED	0.662	ENRICHED	0.912	DEPLETED	0.006	ENRICHED	0.128	DEPLETED	0.002	ENRICHED	0.548	ENRICHED	0.024	DEPLETED	0.098	DEPLETED	0.006	DEPLETED	0.03	ENRICHED	0.016
DNA	hAT-Tip100	FordPrefect_a	0.568	DEPLETED	0.496	ENRICHED	0.362	ENRICHED	0.084	ENRICHED	0.722	DEPLETED	0.772	ENRICHED	0.228	ENRICHED	0.678	DEPLETED	0.14	ENRICHED	0.39	DEPLETED	0.124	ENRICHED	0.132	ENRICHED	0.262	ENRICHED	0.098	ENRICHED	0.146	ENRICHED	0.024	ENRICHED	0.984	ENRICHED	0.246	ENRICHED	0.442	DEPLETED	0.362	ENRICHED	0.144	ENRICHED	0.45	ENRICHED	0.158	ENRICHED	0.644
DNA	hAT-Tip100	MARE4	0.97	DEPLETED	0.126	ENRICHED	0.27	ENRICHED	0.818	ENRICHED	0.094	ENRICHED	0.01	ENRICHED	0.856	ENRICHED	0.102	ENRICHED	0.298	ENRICHED	0.004	ENRICHED	0.236	ENRICHED	0.824	DEPLETED	0.324	ENRICHED	0.52	ENRICHED	0.384	ENRICHED	0.606	ENRICHED	0.658	ENRICHED	0.372	DEPLETED	0.072	ENRICHED	0.582	ENRICHED	0.5	ENRICHED	0.054	ENRICHED	0.016	DEPLETED	0.004
DNA	hAT-Tip100	MER115	0.002	DEPLETED	0.094	DEPLETED	0.03	DEPLETED	0.002	ENRICHED	0.002	DEPLETED	0.006	DEPLETED	0.004	DEPLETED	0.032	DEPLETED	0.014	DEPLETED	0.506	DEPLETED	0.918	ENRICHED	0.476	ENRICHED	0.992	ENRICHED	1.002	ENRICHED	0.03	DEPLETED	0.002	ENRICHED	0.098	DEPLETED	0.02	ENRICHED	0.008	DEPLETED	0.534	DEPLETED	0.904	ENRICHED	0.27	DEPLETED	0.5	DEPLETED	0.012
DNA	hAT-Tip100	MER45A	0.004	DEPLETED	0.076	ENRICHED	0.008	ENRICHED	0.472	ENRICHED	0.934	ENRICHED	0.006	ENRICHED	0.136	ENRICHED	0.002	ENRICHED	0.002	ENRICHED	0.008	ENRICHED	0.002	ENRICHED	0.002	ENRICHED	0.024	ENRICHED	0.64	ENRICHED	0.026	ENRICHED	0.014	ENRICHED	0.654	ENRICHED	0.002	DEPLETED	0.606	DEPLETED	0.002	ENRICHED	0.002	ENRICHED	0.002	ENRICHED	0.026	DEPLETED	0.002
DNA	hAT-Tip100	MER45B	0.002	DEPLETED	0.002	DEPLETED	0.002	DEPLETED	0.06	DEPLETED	0.002	DEPLETED	0.01	DEPLETED	0.002	DEPLETED	0.002	DEPLETED	0.002	DEPLETED	0.034	DEPLETED	0.018	DEPLETED	0.002	DEPLETED	0.01	DEPLETED	0.184	DEPLETED	0.002	DEPLETED	0.088	DEPLETED	0.002	DEPLETED	0.474	ENRICHED	0.002	DEPLETED	0.002	DEPLETED	0.002	DEPLETED	0.002	DEPLETED	0.008	DEPLETED	0.002
DNA	hAT-Tip100	MER45C	0.002	DEPLETED	0.058	DEPLETED	0.02	DEPLETED	0.036	ENRICHED	0.002	DEPLETED	0.032	DEPLETED	0.002	DEPLETED	0.022	DEPLETED	0.044	DEPLETED	0.168	DEPLETED	0.318	DEPLETED	0.698	ENRICHED	0.062	DEPLETED	0.014	ENRICHED	0.002	DEPLETED	0.002	ENRICHED	0.002	DEPLETED	0.004	ENRICHED	0.002	DEPLETED	0.008	DEPLETED	0.08	DEPLETED	0.002	DEPLETED	0.522	ENRICHED	0.002
DNA	hAT-Tip100	MER45R	0.044	DEPLETED	0.576	DEPLETED	0.03	DEPLETED	0.178	ENRICHED	0.028	DEPLETED	0.046	DEPLETED	0.222	DEPLETED	0.346	DEPLETED	0.154	DEPLETED	0.468	DEPLETED	0.474	DEPLETED	0.774	DEPLETED	0.61	DEPLETED	0.948	ENRICHED	0.002	DEPLETED	0.918	ENRICHED	0.01	DEPLETED	0.006	ENRICHED	0.314	DEPLETED	0.22	DEPLETED	0.328	DEPLETED	0.818	DEPLETED	0.862	DEPLETED	0.002
DNA	hAT-Tip100	MER91A	0.718	DEPLETED	0.002	ENRICHED	0.002	ENRICHED	0.002	ENRICHED	0.002	ENRICHED	0.002	ENRICHED	0.016	ENRICHED	0.002	ENRICHED	0.002	ENRICHED	0.002	ENRICHED	0.002	ENRICHED	0.002	ENRICHED	0.002	ENRICHED	0.004	ENRICHED	0.002	ENRICHED	0.002	ENRICHED	0.002	ENRICHED	0.728	DEPLETED	0.85	DEPLETED	0.002	ENRICHED	0.002	ENRICHED	0.002	ENRICHED	0.188	ENRICHED	0.002
DNA	hAT-Tip100	MER91B	0.404	ENRICHED	0.108	ENRICHED	0.002	ENRICHED	0.032	ENRICHED	0.102	ENRICHED	0.012	ENRICHED	0.132	ENRICHED	0.006	ENRICHED	0.004	ENRICHED	0.006	ENRICHED	0.006	ENRICHED	0.002	ENRICHED	0.024	ENRICHED	0.442	ENRICHED	0.004	ENRICHED	0.076	ENRICHED	0.266	ENRICHED	0.034	DEPLETED	0.954	DEPLETED	0.378	ENRICHED	0.002	ENRICHED	0.002	ENRICHED	0.278	DEPLETED	0.042
DNA	hAT-Tip100	MER91C	0.6	ENRICHED	0.004	ENRICHED	0.002	ENRICHED	0.002	ENRICHED	0.002	ENRICHED	0.022	ENRICHED	0.044	ENRICHED	0.002	ENRICHED	0.002	ENRICHED	0.014	ENRICHED	0.004	ENRICHED	0.004	ENRICHED	0.054	ENRICHED	0.108	ENRICHED	0.01	ENRICHED	0.006	ENRICHED	0.286	ENRICHED	0.176	DEPLETED	0.008	ENRICHED	0.002	ENRICHED	0.002	ENRICHED	0.002	ENRICHED	0.99	ENRICHED	0.002
DNA	hAT-Tip100	MER96	0.062	ENRICHED	0.004	ENRICHED	0.002	ENRICHED	0.002	ENRICHED	0.006	ENRICHED	0.002	ENRICHED	0.01	ENRICHED	0.002	ENRICHED	0.002	ENRICHED	0.002	ENRICHED	0.002	ENRICHED	0.002	ENRICHED	0.624	ENRICHED	0.332	ENRICHED	0.002	ENRICHED	0.002	ENRICHED	0.03	ENRICHED	0.958	ENRICHED	0.002	ENRICHED	0.002	ENRICHED	0.002	ENRICHED	0.002	ENRICHED	0.486	ENRICHED	0.002
DNA	hAT-Tip100	MER96B	0.002	DEPLETED	0.204	DEPLETED	0.002	DEPLETED	0.022	DEPLETED	0.002	DEPLETED	0.156	ENRICHED	0.342	DEPLETED	0.804	DEPLETED	0.928	DEPLETED	0.932	ENRICHED	0.072	ENRICHED	0.194	ENRICHED	0.382	DEPLETED	0.036	DEPLETED	0.062	DEPLETED	0.47	DEPLETED	0.03	DEPLETED	0.002	DEPLETED	0.05	DEPLETED	0.234	DEPLETED	0.176	ENRICHED	0.62	DEPLETED	0.02	DEPLETED	0.034
DNA	hAT-Tip100	MER97a	0.036	DEPLETED	0.008	DEPLETED	0.424	DEPLETED	0.116	DEPLETED	0.11	DEPLETED	0.386	DEPLETED	0.138	DEPLETED	0.314	DEPLETED	0.69	DEPLETED	0.088	DEPLETED	0.04	DEPLETED	0.14	DEPLETED	0.19	DEPLETED	0.718	DEPLETED	0.076	DEPLETED	0.18	DEPLETED	0.008	DEPLETED	0.524	DEPLETED	0.106	DEPLETED	0.01	DEPLETED	0.254	DEPLETED	0.006	DEPLETED	0.308	DEPLETED	0.002
DNA	hAT-Tip100	MER97b	0.024	DEPLETED	0.842	ENRICHED	0.026	DEPLETED	0.138	DEPLETED	0.04	DEPLETED	0.318	DEPLETED	0.064	DEPLETED	0.112	DEPLETED	0.042	DEPLETED	0.114	DEPLETED	0.592	DEPLETED	0.34	ENRICHED	0.606	DEPLETED	0.28	ENRICHED	0.22	DEPLETED	0.746	DEPLETED	0.832	DEPLETED	0.828	DEPLETED	0.114	DEPLETED	0.71	DEPLETED	0.938	ENRICHED	0.08	DEPLETED	0.876	ENRICHED	0.194
DNA	hAT-Tip100	MER97c	0.038	DEPLETED	0.968	DEPLETED	0.072	DEPLETED	0.784	DEPLETED	0.018	DEPLETED	0.572	DEPLETED	0.066	DEPLETED	0.25	DEPLETED	0.1	DEPLETED	0.016	DEPLETED	0.05	DEPLETED	0.602	ENRICHED	0.928	ENRICHED	0.792	DEPLETED	0.436	DEPLETED	0.81	DEPLETED	0.532	DEPLETED	0.16	DEPLETED	0.746	DEPLETED	0.462	DEPLETED	0.38	DEPLETED	0.072	DEPLETED	0.276	ENRICHED	0.004
DNA	hAT-Tip100	MER97d	0.002	DEPLETED	0.344	DEPLETED	0.006	DEPLETED	0.012	DEPLETED	0.116	DEPLETED	0.104	DEPLETED	0.006	DEPLETED	0.166	DEPLETED	0.004	DEPLETED	0.442	DEPLETED	0.074	DEPLETED	0.452	DEPLETED	0.318	DEPLETED	0.554	DEPLETED	0.034	DEPLETED	0.008	DEPLETED	0.47	DEPLETED	0.058	DEPLETED	0.866	DEPLETED	0.002	DEPLETED	0.162	DEPLETED	0.016	DEPLETED	0.616	DEPLETED	0.032
DNA	hAT-Tip100	MamRep4096	0.028	DEPLETED	0.944	ENRICHED	0.666	DEPLETED	0.022	DEPLETED	0.02	DEPLETED	0.392	ENRICHED	0.49	ENRICHED	0.224	ENRICHED	0.54	ENRICHED	0.756	DEPLETED	0.026	ENRICHED	0.04	ENRICHED	0.074	ENRICHED	0.142	DEPLETED	0.734	DEPLETED	0.49	DEPLETED	0.184	ENRICHED	0.004	DEPLETED	0.344	DEPLETED	0.76	DEPLETED	0.004	ENRICHED	0.038	ENRICHED	0.934	DEPLETED	0.902
DNA	hAT-Tip100	MamRep488	0.488	ENRICHED	0.004	ENRICHED	0.15	ENRICHED	0.026	ENRICHED	0.26	ENRICHED	0.022	ENRICHED	0.984	ENRICHED	0.18	ENRICHED	0.402	ENRICHED	0.446	ENRICHED	0.208	ENRICHED	0.014	ENRICHED	0.032	ENRICHED	0.004	ENRICHED	0.004	ENRICHED	0.008	ENRICHED	0.008	ENRICHED	0.032	DEPLETED	0.124	ENRICHED	0.016	ENRICHED	0.002	ENRICHED	0.002	ENRICHED	0.128	ENRICHED	0.01
DNA	hAT-Tip100	MamTip1	0.084	DEPLETED	0.004	ENRICHED	0.042	ENRICHED	0.206	ENRICHED	0.562	ENRICHED	0.034	ENRICHED	0.04	ENRICHED	0.66	ENRICHED	0.864	ENRICHED	0.24	ENRICHED	0.032	ENRICHED	0.018	ENRICHED	0.072	ENRICHED	0.448	DEPLETED	0.544	ENRICHED	0.68	ENRICHED	0.036	ENRICHED	0.322	DEPLETED	0.354	ENRICHED	0.182	ENRICHED	0.074	ENRICHED	0.014	ENRICHED	0.184	DEPLETED	0.002
DNA	hAT-Tip100	MamTip1b	0.624	DEPLETED	0.038	ENRICHED	0.798	DEPLETED	0.54	ENRICHED	0.51	ENRICHED	0.082	ENRICHED	0.888	ENRICHED	0.07	ENRICHED	0.042	ENRICHED	0.18	ENRICHED	0.512	ENRICHED	0.23	ENRICHED	0.002	ENRICHED	0.408	ENRICHED	0.398	ENRICHED	0.006	ENRICHED	0.514	ENRICHED	0.34	DEPLETED	0.21	DEPLETED	0.184	ENRICHED	0.006	ENRICHED	0.004	ENRICHED	0.232	DEPLETED	0.026
DNA	hAT-Tip100	MamTip2	0.888	DEPLETED	0.002	ENRICHED	0.002	ENRICHED	0.002	ENRICHED	0.002	ENRICHED	0.002	ENRICHED	0.002	ENRICHED	0.002	ENRICHED	0.002	ENRICHED	0.002	ENRICHED	0.002	ENRICHED	0.002	ENRICHED	0.002	ENRICHED	0.36	ENRICHED	0.002	ENRICHED	0.006	ENRICHED	0.002	ENRICHED	0.01	DEPLETED	0.002	ENRICHED	0.002	ENRICHED	0.002	ENRICHED	0.002	ENRICHED	0.056	DEPLETED	0.002
DNA	hAT-Tip100	MamTip2b	0.03	DEPLETED	0.002	ENRICHED	0.206	ENRICHED	0.002	ENRICHED	0.002	ENRICHED	0.002	ENRICHED	0.014	ENRICHED	0.002	ENRICHED	0.002	ENRICHED	0.002	ENRICHED	0.002	ENRICHED	0.004	ENRICHED	0.014	ENRICHED	0.77	ENRICHED	0.002	ENRICHED	0.848	ENRICHED	0.002	ENRICHED	0.002	DEPLETED	0.006	ENRICHED	0.002	ENRICHED	0.002	ENRICHED	0.002	ENRICHED	0.002	DEPLETED	0.002
DNA	hAT-Tip100	MamTip3	0.008	DEPLETED	0.948	ENRICHED	0.286	DEPLETED	0.972	ENRICHED	0.958	DEPLETED	0.566	ENRICHED	0.568	DEPLETED	0.372	ENRICHED	0.674	DEPLETED	0.24	ENRICHED	0.712	ENRICHED	0.112	DEPLETED	0.322	DEPLETED	0.106	DEPLETED	0.016	ENRICHED	0.58	ENRICHED	0.288	ENRICHED	0.416	ENRICHED	0.522	ENRICHED	0.424	ENRICHED	0.92	ENRICHED	0.392	ENRICHED	0.45	DEPLETED	0.142
DNA	hAT-Tip100	MamTip3B	0.002	DEPLETED	0.06	DEPLETED	0.002	DEPLETED	0.01	DEPLETED	0.002	DEPLETED	0.088	DEPLETED	0.006	DEPLETED	0.002	DEPLETED	0.016	DEPLETED	0.01	DEPLETED	0.002	DEPLETED	0.008	DEPLETED	0.002	DEPLETED	0.006	DEPLETED	0.008	DEPLETED	0.008	DEPLETED	0.146	DEPLETED	0.02	DEPLETED	0.256	DEPLETED	0.002	DEPLETED	0.07	DEPLETED	0.002	DEPLETED	0.104	DEPLETED	0.032
DNA	hAT-Tip100	ORSL	0.008	DEPLETED	0.808	DEPLETED	0.626	ENRICHED	0.262	DEPLETED	0.096	DEPLETED	0.032	ENRICHED	0.946	ENRICHED	0.072	ENRICHED	0.088	ENRICHED	0.036	ENRICHED	0.004	ENRICHED	0.002	ENRICHED	0.034	ENRICHED	0.052	DEPLETED	0.514	DEPLETED	0.21	ENRICHED	0.928	ENRICHED	0.12	DEPLETED	0.228	DEPLETED	0.36	ENRICHED	0.002	ENRICHED	0.002	ENRICHED	0.504	ENRICHED	0.938
DNA	hAT-Tip100	ORSL-2a	0.444	ENRICHED	0.108	ENRICHED	0.006	ENRICHED	0.378	DEPLETED	0.248	ENRICHED	0.008	ENRICHED	0.53	ENRICHED	0.002	ENRICHED	0.124	ENRICHED	0.066	ENRICHED	0.018	ENRICHED	0.168	ENRICHED	0.022	ENRICHED	0.18	ENRICHED	0.104	ENRICHED	0.048	ENRICHED	0.262	ENRICHED	0.448	DEPLETED	0.96	DEPLETED	0.036	ENRICHED	0.002	ENRICHED	0.004	ENRICHED	0.448	ENRICHED	0.002
DNA	hAT-Tip100	ORSL-2b	0.002	DEPLETED	0.6	DEPLETED	0.096	DEPLETED	0.242	DEPLETED	0.06	DEPLETED	0.73	DEPLETED	0.064	DEPLETED	0.982	ENRICHED	0.506	DEPLETED	0.154	DEPLETED	0.53	DEPLETED	0.372	DEPLETED	0.872	DEPLETED	0.846	DEPLETED	0.168	DEPLETED	0.34	DEPLETED	0.39	DEPLETED	0.004	DEPLETED	0.526	DEPLETED	0.256	DEPLETED	0.654	ENRICHED	0.506	DEPLETED	0.268	DEPLETED	0.286
DNA	hAT-Tip100	Zaphod	0.002	DEPLETED	0.002	DEPLETED	0.002	DEPLETED	0.002	DEPLETED	0.002	DEPLETED	0.002	DEPLETED	0.002	DEPLETED	0.002	DEPLETED	0.002	DEPLETED	0.002	DEPLETED	0.002	DEPLETED	0.002	DEPLETED	0.002	DEPLETED	0.002	DEPLETED	0.002	DEPLETED	0.002	DEPLETED	0.002	DEPLETED	0.066	DEPLETED	0.002	DEPLETED	0.002	DEPLETED	0.002	DEPLETED	0.002	DEPLETED	0.002	DEPLETED	0.002
DNA	hAT-Tip100	Zaphod2	0.002	DEPLETED	0.22	DEPLETED	0.158	DEPLETED	0.202	DEPLETED	0.002	DEPLETED	0.188	DEPLETED	0.088	DEPLETED	0.898	DEPLETED	0.02	DEPLETED	0.212	DEPLETED	0.124	DEPLETED	0.47	ENRICHED	0.058	ENRICHED	0.118	DEPLETED	0.054	DEPLETED	0.576	DEPLETED	0.504	DEPLETED	0.364	DEPLETED	0.088	DEPLETED	0.57	DEPLETED	0.506	DEPLETED	0.35	DEPLETED	0.268	DEPLETED	0.916
DNA	hAT-Tip100	Zaphod3	0.002	DEPLETED	0.01	DEPLETED	0.002	DEPLETED	0.006	DEPLETED	0.002	DEPLETED	0.008	DEPLETED	0.004	DEPLETED	0.002	DEPLETED	0.018	DEPLETED	0.002	DEPLETED	0.002	DEPLETED	0.004	DEPLETED	0.006	DEPLETED	0.038	DEPLETED	0.004	DEPLETED	0.002	DEPLETED	0.14	DEPLETED	0.068	DEPLETED	0.02	DEPLETED	0.03	DEPLETED	0.002	DEPLETED	0.002	DEPLETED	0.022	DEPLETED	0.006
DNA	hAT-Tip100	Zaphod4a	0.002	DEPLETED	0.056	DEPLETED	0.044	DEPLETED	0.002	DEPLETED	0.002	DEPLETED	0.046	DEPLETED	0.008	DEPLETED	0.006	DEPLETED	0.004	DEPLETED	0.192	DEPLETED	0.002	DEPLETED	0.492	DEPLETED	0.842	DEPLETED	0.022	DEPLETED	0.006	DEPLETED	0.064	DEPLETED	0.01	DEPLETED	0.19	DEPLETED	0.094	DEPLETED	0.006	DEPLETED	0.66	DEPLETED	0.008	DEPLETED	0.206	DEPLETED	0.002
DNA	hAT-Tip100	Zaphod5a	0.19	DEPLETED	0.942	DEPLETED	0.192	DEPLETED	0.572	ENRICHED	0.544	DEPLETED	0.31	DEPLETED	0.056	DEPLETED	0.266	DEPLETED	0.264	DEPLETED	0.694	DEPLETED	0.242	DEPLETED	0.67	ENRICHED	0.998	ENRICHED	0.606	DEPLETED	0.77	ENRICHED	0.674	DEPLETED	0.81	ENRICHED	0.99	DEPLETED	0.198	ENRICHED	0.918	DEPLETED	0.256	DEPLETED	0.732	DEPLETED	0.522	DEPLETED	0.902
DNA	hAT-Tip100	Zaphod5b	0.322	ENRICHED	0.066	ENRICHED	0.218	ENRICHED	0.616	ENRICHED	0.376	ENRICHED	0.004	ENRICHED	0.968	DEPLETED	0.272	ENRICHED	0.284	ENRICHED	0.066	ENRICHED	0.414	ENRICHED	0.75	ENRICHED	0.64	ENRICHED	0.1	ENRICHED	0.002	ENRICHED	0.224	ENRICHED	0.162	ENRICHED	0.986	ENRICHED	0.018	ENRICHED	0.228	ENRICHED	0.23	ENRICHED	0.026	ENRICHED	0.258	ENRICHED	0.002
DNA	hAT-Tip100	hAT-4b_Ther	0.052	DEPLETED	0.41	DEPLETED	0.004	DEPLETED	0.054	DEPLETED	0.132	DEPLETED	0.944	ENRICHED	0.08	DEPLETED	0.058	DEPLETED	0.006	DEPLETED	0.356	DEPLETED	0.112	DEPLETED	0.62	DEPLETED	0.202	DEPLETED	0.32	DEPLETED	0.026	DEPLETED	0.184	DEPLETED	0.312	DEPLETED	0.084	DEPLETED	0.11	DEPLETED	0.05	DEPLETED	0.064	DEPLETED	0.074	DEPLETED	0.002	DEPLETED	0.074
DNA	hAT-Tip100	hAT-N1a_Mam	0.028	DEPLETED	0.42	DEPLETED	0.062	DEPLETED	0.8	DEPLETED	0.68	ENRICHED	0.802	ENRICHED	0.144	DEPLETED	0.654	ENRICHED	0.392	DEPLETED	0.164	DEPLETED	0.002	DEPLETED	0.426	DEPLETED	0.292	DEPLETED	0.348	DEPLETED	0.958	ENRICHED	0.34	DEPLETED	0.97	ENRICHED	0.028	DEPLETED	0.842	ENRICHED	0.938	DEPLETED	0.802	DEPLETED	0.01	DEPLETED	0.02	DEPLETED	0.68
DNA	hAT-Tip100	tot	0.002	DEPLETED	0.002	DEPLETED	0.002	DEPLETED	0.002	DEPLETED	0.002	DEPLETED	0.018	DEPLETED	0.002	DEPLETED	0.008	DEPLETED	0.002	DEPLETED	0.002	DEPLETED	0.016	DEPLETED	0.306	ENRICHED	0.044	DEPLETED	0.002	DEPLETED	0.002	DEPLETED	0.022	DEPLETED	0.002	DEPLETED	0.002	DEPLETED	0.002	DEPLETED	0.002	DEPLETED	0.002	ENRICHED	0.386	DEPLETED	0.002	DEPLETED	0.002
DNA	hAT-Tip100?	Eutr15	0.002	DEPLETED	0.05	DEPLETED	0.002	DEPLETED	0.002	DEPLETED	0.056	DEPLETED	0.322	DEPLETED	0.008	DEPLETED	0.05	DEPLETED	0.02	DEPLETED	0.01	DEPLETED	0.002	DEPLETED	0.002	DEPLETED	0.008	DEPLETED	0.004	DEPLETED	0.018	DEPLETED	0.002	DEPLETED	0.002	DEPLETED	0.01	DEPLETED	0.016	DEPLETED	0.004	DEPLETED	0.006	DEPLETED	0.002	DEPLETED	0.002	DEPLETED	0.006
DNA	hAT-Tip100?	MamRep1879	0.45	DEPLETED	0.002	ENRICHED	0.072	ENRICHED	0.514	ENRICHED	0.058	ENRICHED	0.07	ENRICHED	0.152	ENRICHED	0.034	ENRICHED	0.152	ENRICHED	0.076	ENRICHED	0.158	ENRICHED	0.022	ENRICHED	0.002	ENRICHED	0.024	ENRICHED	0.022	ENRICHED	0.006	ENRICHED	0.006	ENRICHED	0.36	DEPLETED	0.056	ENRICHED	0.002	ENRICHED	0.002	ENRICHED	0.002	ENRICHED	0.024	ENRICHED	0.002
DNA	hAT-Tip100?	UCON23	0.55	DEPLETED	0.838	ENRICHED	0.184	DEPLETED	0.192	DEPLETED	0.368	ENRICHED	0.538	ENRICHED	0.788	ENRICHED	0.768	ENRICHED	0.974	ENRICHED	0.888	ENRICHED	0.002	DEPLETED	0.468	DEPLETED	0.462	ENRICHED	0.002	DEPLETED	0.26	DEPLETED	0.7	ENRICHED	0.796	ENRICHED	0.002	DEPLETED	0.928	DEPLETED	0.36	DEPLETED	0.802	DEPLETED	0.216	DEPLETED	0.002	DEPLETED	0.072
DNA	hAT-Tip100?	hAT-N1_Mam	0.662	DEPLETED	0.136	DEPLETED	0.112	DEPLETED	0.146	DEPLETED	0.066	DEPLETED	0.66	DEPLETED	0.268	DEPLETED	0.086	DEPLETED	0.172	DEPLETED	0.154	DEPLETED	0.394	DEPLETED	0.1	DEPLETED	0.044	DEPLETED	0.196	DEPLETED	0.692	ENRICHED	0.192	DEPLETED	0.23	DEPLETED	0.01	DEPLETED	0.768	ENRICHED	0.172	DEPLETED	0.092	DEPLETED	0.078	DEPLETED	0.318	DEPLETED	0.482
DNA	hAT-Tip100?	tot	0.002	DEPLETED	0.188	ENRICHED	0.094	DEPLETED	0.04	DEPLETED	0.802	DEPLETED	0.49	ENRICHED	0.44	DEPLETED	0.82	ENRICHED	0.582	DEPLETED	0.742	DEPLETED	0.222	DEPLETED	0.624	DEPLETED	0.342	ENRICHED	0.658	DEPLETED	0.618	ENRICHED	0.932	ENRICHED	0.378	ENRICHED	0.002	DEPLETED	0.984	ENRICHED	0.662	ENRICHED	0.222	ENRICHED	0.42	DEPLETED	0.98	DEPLETED	0.006
DNA	hAT?	MER121	0.188	DEPLETED	0.384	ENRICHED	0.358	DEPLETED	0.112	DEPLETED	0.002	ENRICHED	0.002	ENRICHED	0.05	ENRICHED	0.002	ENRICHED	0.002	ENRICHED	0.002	ENRICHED	0.008	ENRICHED	0.85	DEPLETED	0.228	DEPLETED	0.222	DEPLETED	0.002	ENRICHED	0.928	DEPLETED	0.382	DEPLETED	0.046	DEPLETED	0.102	ENRICHED	0.094	ENRICHED	0.308	ENRICHED	0.756	DEPLETED	0.022	DEPLETED	0.004
DNA	hAT?	MER121B	0.224	DEPLETED	0.556	DEPLETED	0.558	DEPLETED	0.636	DEPLETED	0.206	ENRICHED	0.058	ENRICHED	0.082	ENRICHED	0.134	ENRICHED	0.34	DEPLETED	0.436	ENRICHED	0.772	ENRICHED	0.104	ENRICHED	0.662	ENRICHED	0.778	ENRICHED	0.348	DEPLETED	0.322	DEPLETED	0.102	DEPLETED	0.002	DEPLETED	0.488	DEPLETED	0.884	ENRICHED	0.09	ENRICHED	0.772	ENRICHED	0.584	DEPLETED	0.088
DNA	hAT?	MER99	0.004	DEPLETED	0.002	DEPLETED	0.008	DEPLETED	0.028	DEPLETED	0.022	DEPLETED	0.062	DEPLETED	0.036	DEPLETED	0.008	DEPLETED	0.218	DEPLETED	0.008	DEPLETED	0.046	DEPLETED	0.006	DEPLETED	0.038	DEPLETED	0.094	DEPLETED	0.03	DEPLETED	0.002	DEPLETED	0.022	DEPLETED	0.312	DEPLETED	0.208	DEPLETED	0.002	DEPLETED	0.002	DEPLETED	0.002	DEPLETED	0.006	DEPLETED	0.002
DNA	hAT?	UCON105	0.062	DEPLETED	0.09	DEPLETED	0.012	DEPLETED	0.994	DEPLETED	0.576	ENRICHED	0.182	DEPLETED	0.012	DEPLETED	0.722	DEPLETED	0.234	DEPLETED	0.29	DEPLETED	0.016	DEPLETED	0.032	DEPLETED	0.586	DEPLETED	0.202	DEPLETED	0.948	ENRICHED	0.148	DEPLETED	0.284	ENRICHED	0.008	DEPLETED	0.21	ENRICHED	0.968	DEPLETED	0.052	DEPLETED	0.014	DEPLETED	0.006	DEPLETED	0.178
DNA	hAT?	UCON69	0.792	DEPLETED	0.7	ENRICHED	0.5	DEPLETED	0.468	ENRICHED	0.02	ENRICHED	0.52	DEPLETED	0.512	DEPLETED	0.218	ENRICHED	0.754	ENRICHED	0.586	ENRICHED	0.478	DEPLETED	0.63	DEPLETED	0.774	DEPLETED	0.336	ENRICHED	0.686	DEPLETED	0.434	DEPLETED	0.604	ENRICHED	0.792	DEPLETED	0.366	ENRICHED	0.806	ENRICHED	0.348	DEPLETED	0.568	DEPLETED	0.002	DEPLETED	0.128
DNA	hAT?	UCON80	0.964	ENRICHED	0.53	DEPLETED	0.852	DEPLETED	0.104	ENRICHED	0.988	DEPLETED	0.92	ENRICHED	0.6	DEPLETED	0.186	ENRICHED	0.988	DEPLETED	0.42	ENRICHED	0.972	ENRICHED	0.956	DEPLETED	0.56	ENRICHED	0.508	ENRICHED	0.486	ENRICHED	0.996	DEPLETED	0.166	ENRICHED	0.002	DEPLETED	0.892	DEPLETED	0.866	ENRICHED	0.838	ENRICHED	0.736	ENRICHED	0.718	DEPLETED	0.698
DNA	hAT?	UCON89	0.848	ENRICHED	0.108	ENRICHED	0.694	DEPLETED	0.74	DEPLETED	0.668	DEPLETED	0.578	DEPLETED	0.108	ENRICHED	0.104	ENRICHED	0.416	ENRICHED	0.622	ENRICHED	0.984	DEPLETED	0.268	ENRICHED	0.228	ENRICHED	0.608	DEPLETED	0.468	DEPLETED	0.088	ENRICHED	0.874	DEPLETED	0.002	DEPLETED	0.944	ENRICHED	0.97	ENRICHED	0.252	ENRICHED	0.388	ENRICHED	0.636	ENRICHED	0.08
DNA	hAT?	tot	0.002	DEPLETED	0.052	DEPLETED	0.002	DEPLETED	0.038	DEPLETED	0.026	ENRICHED	0.442	ENRICHED	0.686	DEPLETED	0.008	ENRICHED	0.248	ENRICHED	0.148	ENRICHED	0.704	DEPLETED	0.034	DEPLETED	0.098	DEPLETED	0.022	DEPLETED	0.466	ENRICHED	0.008	DEPLETED	0.322	DEPLETED	0.002	DEPLETED	0.274	ENRICHED	0.504	DEPLETED	0.128	DEPLETED	0.002	DEPLETED	0.002	DEPLETED	0.08
DNA	tot	tot	0.002	DEPLETED	0.002	DEPLETED	0.002	DEPLETED	0.002	DEPLETED	0.002	DEPLETED	0.002	DEPLETED	0.002	DEPLETED	0.002	DEPLETED	0.002	DEPLETED	0.002	DEPLETED	0.002	DEPLETED	0.002	DEPLETED	0.002	DEPLETED	0.002	DEPLETED	0.002	DEPLETED	0.002	DEPLETED	0.002	DEPLETED	0.002	DEPLETED	0.002	DEPLETED	0.002	DEPLETED	0.002	DEPLETED	0.002	DEPLETED	0.002	DEPLETED	0.002
DNA?	DNA?	Eulor10	0.292	ENRICHED	0.326	DEPLETED	0.574	ENRICHED	0.026	ENRICHED	0.006	ENRICHED	0.866	ENRICHED	0.306	ENRICHED	0.552	ENRICHED	0.922	ENRICHED	0.156	DEPLETED	0.536	ENRICHED	0.35	DEPLETED	0.844	ENRICHED	0.882	ENRICHED	0.086	ENRICHED	0.246	ENRICHED	0.62	ENRICHED	0.002	DEPLETED	0.182	ENRICHED	0.62	ENRICHED	0.002	DEPLETED	0.748	ENRICHED	0.808	ENRICHED	0.674
DNA?	DNA?	Eulor12	0.558	ENRICHED	0.026	ENRICHED	0.754	ENRICHED	0.47	ENRICHED	0.002	ENRICHED	0.326	DEPLETED	0.92	DEPLETED	0.266	ENRICHED	0.828	DEPLETED	0.396	DEPLETED	0.296	DEPLETED	0.618	DEPLETED	0.928	DEPLETED	0.85	ENRICHED	0.212	ENRICHED	0.624	ENRICHED	0.208	ENRICHED	0.62	DEPLETED	0.19	ENRICHED	0.054	ENRICHED	0.732	DEPLETED	0.434	ENRICHED	0.002	DEPLETED	0.11
DNA?	DNA?	Eulor2A	0.854	DEPLETED	0.614	DEPLETED	0.792	DEPLETED	0.106	ENRICHED	0.086	ENRICHED	0.79	DEPLETED	0.62	DEPLETED	0.86	DEPLETED	0.582	ENRICHED	0.594	ENRICHED	0.57	ENRICHED	0.374	ENRICHED	0.26	ENRICHED	0.768	ENRICHED	0.888	ENRICHED	0.638	DEPLETED	0.084	ENRICHED	0.514	DEPLETED	0.318	ENRICHED	0.276	ENRICHED	0.268	ENRICHED	0.846	DEPLETED	0.912	ENRICHED	0.92
DNA?	DNA?	Eulor2B	0.228	DEPLETED	0.238	DEPLETED	0.338	ENRICHED	0.188	ENRICHED	0.51	DEPLETED	0.446	DEPLETED	0.526	DEPLETED	0.678	DEPLETED	0.35	DEPLETED	0.824	DEPLETED	0.4	DEPLETED	0.686	DEPLETED	0.374	DEPLETED	0.466	DEPLETED	0.318	DEPLETED	0.108	DEPLETED	0.482	DEPLETED	0.002	DEPLETED	0.308	ENRICHED	0.816	ENRICHED	0.256	DEPLETED	0.56	DEPLETED	0.654	DEPLETED	0.626
DNA?	DNA?	Eulor2C	0.732	ENRICHED	0.872	DEPLETED	0.702	ENRICHED	0.834	ENRICHED	0.948	ENRICHED	0.896	DEPLETED	0.23	ENRICHED	0.602	ENRICHED	0.652	ENRICHED	0.262	ENRICHED	0.72	ENRICHED	0.552	DEPLETED	0.83	ENRICHED	0.652	ENRICHED	0.628	ENRICHED	0.558	DEPLETED	0.618	ENRICHED	0.002	DEPLETED	0.872	ENRICHED	0.43	DEPLETED	0.686	DEPLETED	0.566	DEPLETED	0.74	DEPLETED	0.716
DNA?	DNA?	Eulor3	0.676	DEPLETED	0.21	DEPLETED	0.51	DEPLETED	0.862	ENRICHED	0.1	ENRICHED	0.642	ENRICHED	0.364	DEPLETED	0.554	DEPLETED	0.916	DEPLETED	0.69	DEPLETED	0.404	DEPLETED	0.002	DEPLETED	0.002	DEPLETED	0.002	DEPLETED	0.964	ENRICHED	0.266	DEPLETED	0.31	DEPLETED	0.002	DEPLETED	0.576	ENRICHED	0.344	DEPLETED	0.002	DEPLETED	0.424	DEPLETED	0.002	DEPLETED	0.002
DNA?	DNA?	Eulor5A	0.674	DEPLETED	0.45	DEPLETED	0.102	DEPLETED	0.734	ENRICHED	0.412	ENRICHED	0.606	DEPLETED	0.558	DEPLETED	0.842	DEPLETED	0.776	DEPLETED	0.54	DEPLETED	0.718	ENRICHED	0.144	DEPLETED	0.342	DEPLETED	0.644	DEPLETED	0.846	DEPLETED	0.422	DEPLETED	0.79	ENRICHED	0.71	ENRICHED	0.692	ENRICHED	0.31	DEPLETED	0.324	ENRICHED	0.242	DEPLETED	0.002	DEPLETED	0.42
DNA?	DNA?	Eulor5B	0.882	ENRICHED	0.736	ENRICHED	0.85	DEPLETED	0.472	DEPLETED	0.5	ENRICHED	0.14	ENRICHED	0.586	ENRICHED	0.028	ENRICHED	0.29	ENRICHED	0.042	ENRICHED	0.882	ENRICHED	0.926	ENRICHED	0.626	DEPLETED	0.26	DEPLETED	0.196	ENRICHED	0.924	DEPLETED	0.116	ENRICHED	0.812	ENRICHED	0.704	DEPLETED	0.74	ENRICHED	0.194	ENRICHED	0.686	ENRICHED	0.74	DEPLETED	0.288
DNA?	DNA?	Eulor6A	0.052	DEPLETED	0.564	ENRICHED	0.484	DEPLETED	0.456	ENRICHED	0.782	DEPLETED	0.526	DEPLETED	0.784	DEPLETED	0.774	DEPLETED	0.682	ENRICHED	0.78	DEPLETED	0.462	DEPLETED	0.574	ENRICHED	0.592	DEPLETED	0.906	ENRICHED	0.45	ENRICHED	0.502	DEPLETED	0.688	DEPLETED	0.002	DEPLETED	0.998	DEPLETED	0.998	DEPLETED	0.578	ENRICHED	0.49	DEPLETED	0.002	DEPLETED	0.876
DNA?	DNA?	Eulor6B	0.318	DEPLETED	0.466	ENRICHED	0.52	ENRICHED	0.522	DEPLETED	0.928	ENRICHED	0.32	DEPLETED	0.188	ENRICHED	0.826	ENRICHED	0.834	DEPLETED	0.468	ENRICHED	0.396	ENRICHED	0.732	ENRICHED	0.904	ENRICHED	0.188	ENRICHED	0.898	ENRICHED	0.962	DEPLETED	0.562	ENRICHED	0.858	ENRICHED	0.706	ENRICHED	0.656	ENRICHED	0.952	ENRICHED	0.462	DEPLETED	0.574	DEPLETED	0.338
DNA?	DNA?	Eulor6C	0.408	DEPLETED	0.752	DEPLETED	0.544	DEPLETED	0.896	DEPLETED	0.05	ENRICHED	0.812	ENRICHED	0.864	ENRICHED	0.934	ENRICHED	0.422	DEPLETED	0.54	DEPLETED	0.638	DEPLETED	0.002	DEPLETED	0.002	DEPLETED	0.668	DEPLETED	0.632	DEPLETED	0.518	DEPLETED	0.996	ENRICHED	0.002	DEPLETED	0.542	DEPLETED	0.752	ENRICHED	0.836	ENRICHED	0.078	DEPLETED	0.002	DEPLETED	0.238
DNA?	DNA?	Eulor6D	0.874	ENRICHED	0.988	DEPLETED	0.542	ENRICHED	0.818	ENRICHED	0.866	DEPLETED	0.438	ENRICHED	0.914	ENRICHED	0.63	ENRICHED	0.69	ENRICHED	0.56	ENRICHED	0.226	ENRICHED	0.658	DEPLETED	0.59	ENRICHED	0.626	DEPLETED	0.128	DEPLETED	0.82	ENRICHED	0.338	ENRICHED	0.538	ENRICHED	0.842	ENRICHED	0.706	ENRICHED	0.48	DEPLETED	0.55	DEPLETED	0.528	ENRICHED	0.742
DNA?	DNA?	Eulor6E	0.784	ENRICHED	0.746	DEPLETED	0.836	DEPLETED	0.59	ENRICHED	0.48	DEPLETED	0.332	ENRICHED	0.612	ENRICHED	0.486	ENRICHED	0.874	ENRICHED	0.242	ENRICHED	0.452	DEPLETED	0.648	DEPLETED	0.772	ENRICHED	0.27	ENRICHED	0.638	DEPLETED	0.762	DEPLETED	0.088	ENRICHED	0.002	DEPLETED	0.33	ENRICHED	0.666	DEPLETED	0.372	ENRICHED	0.442	DEPLETED	0.658	DEPLETED	0.074
DNA?	DNA?	Eulor7	0.884	ENRICHED	0.002	DEPLETED	0.618	DEPLETED	0.6	ENRICHED	0.248	ENRICHED	0.002	DEPLETED	0.002	DEPLETED	0.002	DEPLETED	0.002	DEPLETED	0.78	DEPLETED	0.002	DEPLETED	0.002	DEPLETED	0.002	DEPLETED	0.99	ENRICHED	0.774	ENRICHED	0.002	DEPLETED	0.794	DEPLETED	0.002	DEPLETED	0.742	DEPLETED	0.464	ENRICHED	0.762	DEPLETED	0.434	ENRICHED	0.002	DEPLETED	0.002
DNA?	DNA?	MER123	0.616	DEPLETED	0.406	DEPLETED	0.534	DEPLETED	0.352	DEPLETED	0.776	DEPLETED	0.372	ENRICHED	0.164	DEPLETED	0.294	ENRICHED	0.746	DEPLETED	0.606	ENRICHED	0.04	ENRICHED	0.364	DEPLETED	0.908	ENRICHED	0.226	DEPLETED	0.856	ENRICHED	0.298	DEPLETED	0.758	DEPLETED	0.79	ENRICHED	0.134	DEPLETED	0.39	DEPLETED	0.118	DEPLETED	0.784	ENRICHED	0.75	DEPLETED	0.964
DNA?	DNA?	MER124	0.064	DEPLETED	0.192	ENRICHED	0.382	DEPLETED	0.282	ENRICHED	0.482	ENRICHED	0.126	ENRICHED	0.278	ENRICHED	0.062	ENRICHED	0.226	ENRICHED	0.292	ENRICHED	0.356	ENRICHED	0.59	DEPLETED	0.718	ENRICHED	0.088	DEPLETED	0.076	ENRICHED	0.862	DEPLETED	0.036	ENRICHED	0.004	DEPLETED	0.322	ENRICHED	0.102	ENRICHED	0.622	ENRICHED	0.76	DEPLETED	0.08	DEPLETED	0.004
DNA?	DNA?	MER131	0.758	DEPLETED	0.002	DEPLETED	0.024	DEPLETED	0.47	DEPLETED	0.002	ENRICHED	0.078	ENRICHED	0.812	ENRICHED	0.154	ENRICHED	0.254	ENRICHED	0.044	ENRICHED	0.288	DEPLETED	0.002	DEPLETED	0.048	DEPLETED	0.082	DEPLETED	0.192	ENRICHED	0.016	DEPLETED	0.482	ENRICHED	0.008	DEPLETED	0.736	ENRICHED	0.07	DEPLETED	0.522	ENRICHED	0.002	DEPLETED	0.01	DEPLETED	0.896
DNA?	DNA?	MER133A	0.632	DEPLETED	0.766	DEPLETED	0.186	DEPLETED	0.326	ENRICHED	0.55	ENRICHED	0.002	DEPLETED	0.114	DEPLETED	0.12	DEPLETED	0.656	DEPLETED	0.558	DEPLETED	0.828	ENRICHED	0.328	DEPLETED	0.002	DEPLETED	0.92	DEPLETED	0.812	DEPLETED	0.946	DEPLETED	0.048	ENRICHED	0.808	ENRICHED	0.884	DEPLETED	0.718	ENRICHED	0.61	DEPLETED	0.156	DEPLETED	0.002	DEPLETED	0.646
DNA?	DNA?	MER133B	0.446	DEPLETED	0.848	ENRICHED	0.344	DEPLETED	0.274	DEPLETED	0.138	ENRICHED	0.322	DEPLETED	0.642	DEPLETED	0.74	ENRICHED	0.442	ENRICHED	0.19	DEPLETED	0.274	DEPLETED	0.002	DEPLETED	0.002	DEPLETED	0.274	DEPLETED	0.246	DEPLETED	0.002	DEPLETED	0.524	DEPLETED	0.002	DEPLETED	0.564	ENRICHED	0.556	DEPLETED	0.566	DEPLETED	0.32	DEPLETED	0.002	DEPLETED	0.776
DNA?	DNA?	MER134	0.256	ENRICHED	0.624	DEPLETED	0.11	ENRICHED	0.706	ENRICHED	0.944	DEPLETED	0.922	DEPLETED	0.092	DEPLETED	0.976	ENRICHED	0.468	ENRICHED	0.972	ENRICHED	0.558	ENRICHED	0.47	DEPLETED	0.846	DEPLETED	0.666	DEPLETED	0.624	ENRICHED	0.74	ENRICHED	0.266	DEPLETED	0.928	DEPLETED	0.18	ENRICHED	0.746	ENRICHED	0.01	ENRICHED	0.31	ENRICHED	0.384	DEPLETED	0.972
DNA?	DNA?	UCON100	0.43	ENRICHED	0.972	ENRICHED	0.372	DEPLETED	0.892	ENRICHED	0.44	DEPLETED	0.824	ENRICHED	0.002	DEPLETED	0.798	ENRICHED	0.674	DEPLETED	0.746	ENRICHED	0.794	DEPLETED	0.73	DEPLETED	0.738	DEPLETED	0.002	DEPLETED	0.938	DEPLETED	0.63	DEPLETED	0.564	DEPLETED	0.002	DEPLETED	0.604	DEPLETED	0.67	DEPLETED	0.664	DEPLETED	0.804	ENRICHED	0.002	DEPLETED	0.35
DNA?	DNA?	UCON14	0.37	DEPLETED	0.208	DEPLETED	0.414	DEPLETED	0.972	ENRICHED	0.33	ENRICHED	0.674	DEPLETED	0.776	DEPLETED	0.932	ENRICHED	0.37	ENRICHED	0.468	ENRICHED	0.18	DEPLETED	0.558	DEPLETED	1	DEPLETED	0.92	ENRICHED	0.866	DEPLETED	0.71	ENRICHED	0.49	ENRICHED	0.39	DEPLETED	0.762	ENRICHED	0.692	ENRICHED	0.876	ENRICHED	0.69	DEPLETED	0.292	DEPLETED	0.556
DNA?	DNA?	UCON2	0.13	DEPLETED	0.626	DEPLETED	0.698	DEPLETED	0.056	ENRICHED	0.848	ENRICHED	0.1	DEPLETED	0.746	DEPLETED	0.67	DEPLETED	0.094	DEPLETED	0.108	DEPLETED	0.07	DEPLETED	0.596	DEPLETED	0.294	DEPLETED	0.878	ENRICHED	0.268	ENRICHED	0.15	DEPLETED	0.138	ENRICHED	0.858	ENRICHED	0.982	ENRICHED	0.646	DEPLETED	0.584	DEPLETED	0.014	DEPLETED	0.15	DEPLETED	0.164
DNA?	DNA?	UCON21	0.112	ENRICHED	0.632	ENRICHED	0.08	ENRICHED	0.256	ENRICHED	0.94	ENRICHED	0.548	ENRICHED	0.512	DEPLETED	0.118	ENRICHED	0.426	ENRICHED	0.622	ENRICHED	0.932	ENRICHED	0.718	DEPLETED	0.794	ENRICHED	0.502	ENRICHED	0.142	ENRICHED	0.214	ENRICHED	0.548	ENRICHED	0.72	DEPLETED	0.196	ENRICHED	0.132	ENRICHED	0.92	DEPLETED	0.09	ENRICHED	0.95	ENRICHED	0.53
DNA?	DNA?	UCON58	0.168	DEPLETED	0.504	ENRICHED	0.544	DEPLETED	0.2	DEPLETED	0.29	DEPLETED	0.716	ENRICHED	0.768	ENRICHED	0.444	ENRICHED	0.686	ENRICHED	0.364	ENRICHED	0.908	ENRICHED	0.358	ENRICHED	0.052	ENRICHED	0.44	DEPLETED	0.622	ENRICHED	0.772	ENRICHED	0.946	DEPLETED	0.446	DEPLETED	0.246	ENRICHED	0.274	ENRICHED	0.092	ENRICHED	0.206	ENRICHED	0.098	DEPLETED	0.36
DNA?	DNA?	UCON62	0.45	ENRICHED	0.24	ENRICHED	0.564	ENRICHED	0.928	DEPLETED	0.092	ENRICHED	0.572	ENRICHED	0.31	ENRICHED	0.594	ENRICHED	0.942	ENRICHED	0.244	ENRICHED	0.388	ENRICHED	0.692	ENRICHED	0.756	DEPLETED	0.88	ENRICHED	0.54	ENRICHED	0.95	ENRICHED	0.15	ENRICHED	0.002	DEPLETED	0.98	DEPLETED	0.5	ENRICHED	0.92	ENRICHED	0.88	ENRICHED	0.002	DEPLETED	0.284
DNA?	DNA?	UCON7	0.214	ENRICHED	0.524	ENRICHED	0.468	ENRICHED	0.88	DEPLETED	0.002	ENRICHED	0.016	ENRICHED	0.018	ENRICHED	0.002	ENRICHED	0.176	ENRICHED	0.02	ENRICHED	0.026	ENRICHED	0.312	ENRICHED	0.984	DEPLETED	0.28	ENRICHED	0.22	ENRICHED	0.736	ENRICHED	0.754	DEPLETED	0.002	DEPLETED	0.8	ENRICHED	0.53	ENRICHED	0.026	ENRICHED	0.54	ENRICHED	0.5	DEPLETED	0.1
DNA?	DNA?	UCON83	0.054	DEPLETED	0.45	DEPLETED	0.032	DEPLETED	0.15	DEPLETED	0.06	ENRICHED	0.828	ENRICHED	0.206	DEPLETED	0.308	DEPLETED	0.586	DEPLETED	0.17	DEPLETED	0.646	DEPLETED	0.002	DEPLETED	0.002	DEPLETED	0.002	DEPLETED	0.282	DEPLETED	0.15	DEPLETED	0.754	ENRICHED	0.002	DEPLETED	0.584	DEPLETED	0.112	DEPLETED	0.002	DEPLETED	0.006	DEPLETED	0.702	DEPLETED	0.268
DNA?	DNA?	tot	0.008	DEPLETED	0.008	DEPLETED	0.002	DEPLETED	0.81	DEPLETED	0.002	ENRICHED	0.296	ENRICHED	0.67	DEPLETED	0.022	ENRICHED	0.686	ENRICHED	0.278	ENRICHED	0.572	DEPLETED	0.002	DEPLETED	0.042	DEPLETED	0.004	DEPLETED	0.204	ENRICHED	0.002	DEPLETED	0.074	ENRICHED	0.002	DEPLETED	0.346	ENRICHED	0.274	DEPLETED	0.646	ENRICHED	0.002	DEPLETED	0.002	DEPLETED	0.672
DNA?	PiggyBac?	EUTREP4	0.282	ENRICHED	0.882	DEPLETED	0.79	DEPLETED	0.97	ENRICHED	0.65	ENRICHED	0.45	ENRICHED	0.018	ENRICHED	0.144	ENRICHED	0.128	ENRICHED	0.046	ENRICHED	0.538	ENRICHED	0.958	DEPLETED	0.576	DEPLETED	0.998	ENRICHED	0.464	ENRICHED	0.956	DEPLETED	0.752	ENRICHED	0.48	ENRICHED	0.542	ENRICHED	0.214	ENRICHED	0.878	DEPLETED	0.424	ENRICHED	0.106	DEPLETED	0.136
DNA?	PiggyBac?	tot	0.282	ENRICHED	0.882	DEPLETED	0.79	DEPLETED	0.97	ENRICHED	0.65	ENRICHED	0.45	ENRICHED	0.018	ENRICHED	0.144	ENRICHED	0.128	ENRICHED	0.046	ENRICHED	0.538	ENRICHED	0.958	DEPLETED	0.576	DEPLETED	0.998	ENRICHED	0.464	ENRICHED	0.956	DEPLETED	0.752	ENRICHED	0.48	ENRICHED	0.542	ENRICHED	0.214	ENRICHED	0.878	DEPLETED	0.424	ENRICHED	0.106	DEPLETED	0.136
DNA?	hAT-Tip100?	Eutr16	0.112	DEPLETED	0.954	ENRICHED	0.32	DEPLETED	0.084	DEPLETED	0.076	DEPLETED	0.242	DEPLETED	0.324	DEPLETED	0.968	DEPLETED	0.928	ENRICHED	0.126	DEPLETED	0.798	ENRICHED	0.53	ENRICHED	0.898	ENRICHED	0.894	ENRICHED	0.166	DEPLETED	0.088	DEPLETED	0.962	ENRICHED	0.46	DEPLETED	0.98	DEPLETED	0.334	ENRICHED	0.272	ENRICHED	0.228	ENRICHED	0.246	DEPLETED	0.326
DNA?	hAT-Tip100?	tot	0.112	DEPLETED	0.954	ENRICHED	0.32	DEPLETED	0.084	DEPLETED	0.076	DEPLETED	0.242	DEPLETED	0.324	DEPLETED	0.968	DEPLETED	0.928	ENRICHED	0.126	DEPLETED	0.798	ENRICHED	0.53	ENRICHED	0.898	ENRICHED	0.894	ENRICHED	0.166	DEPLETED	0.088	DEPLETED	0.962	ENRICHED	0.46	DEPLETED	0.98	DEPLETED	0.334	ENRICHED	0.272	ENRICHED	0.228	ENRICHED	0.246	DEPLETED	0.326
DNA?	tot	tot	0.006	DEPLETED	0.014	DEPLETED	0.002	DEPLETED	0.338	DEPLETED	0.008	ENRICHED	0.462	ENRICHED	0.904	DEPLETED	0.028	ENRICHED	0.512	ENRICHED	0.488	ENRICHED	0.612	DEPLETED	0.002	DEPLETED	0.038	DEPLETED	0.006	DEPLETED	0.376	ENRICHED	0.002	DEPLETED	0.078	ENRICHED	0.002	DEPLETED	0.338	ENRICHED	0.656	DEPLETED	0.536	ENRICHED	0.008	DEPLETED	0.002	DEPLETED	0.81
LINE	CR1	CR1-11_Crp	0.104	DEPLETED	0.464	ENRICHED	0.778	DEPLETED	0.632	ENRICHED	0.01	ENRICHED	0.658	DEPLETED	0.9	ENRICHED	0.9	DEPLETED	0.448	DEPLETED	0.468	DEPLETED	0.002	DEPLETED	0.652	DEPLETED	0.764	DEPLETED	0.646	DEPLETED	0.994	DEPLETED	0.322	DEPLETED	0.19	ENRICHED	0.002	DEPLETED	0.518	DEPLETED	0.732	DEPLETED	0.518	DEPLETED	0.422	DEPLETED	0.002	DEPLETED	0.622
LINE	CR1	CR1-12_AMi	0.586	ENRICHED	0.488	DEPLETED	0.072	ENRICHED	0.988	ENRICHED	0.11	ENRICHED	0.506	ENRICHED	0.866	DEPLETED	0.42	ENRICHED	0.446	ENRICHED	0.636	DEPLETED	0.042	DEPLETED	0.94	ENRICHED	0.68	ENRICHED	0.558	ENRICHED	0.568	DEPLETED	0.76	ENRICHED	0.404	ENRICHED	0.14	DEPLETED	0.31	ENRICHED	0.424	ENRICHED	0.578	ENRICHED	0.076	ENRICHED	0.152	DEPLETED	0.366
LINE	CR1	CR1-13_AMi	0.714	DEPLETED	0.302	DEPLETED	0.648	DEPLETED	0.52	DEPLETED	0.308	ENRICHED	0.454	ENRICHED	0.264	DEPLETED	0.728	ENRICHED	0.304	DEPLETED	0.494	DEPLETED	0.086	DEPLETED	0.132	DEPLETED	0.002	DEPLETED	0.748	DEPLETED	0.742	ENRICHED	0.508	DEPLETED	0.21	ENRICHED	0.788	DEPLETED	0.234	ENRICHED	0.216	DEPLETED	0.236	DEPLETED	0.534	DEPLETED	0.002	DEPLETED	0.492
LINE	CR1	CR1-16_AMi	0.932	DEPLETED	0.384	ENRICHED	0.046	DEPLETED	0.278	ENRICHED	0.002	ENRICHED	0.902	ENRICHED	0.612	DEPLETED	0.548	ENRICHED	0.332	ENRICHED	0.378	ENRICHED	0.722	ENRICHED	0.53	ENRICHED	0.286	ENRICHED	0.312	ENRICHED	0.144	ENRICHED	0.838	ENRICHED	0.004	ENRICHED	0.046	DEPLETED	0.002	ENRICHED	0.792	ENRICHED	0.934	DEPLETED	0.672	DEPLETED	0.808	ENRICHED	0.204
LINE	CR1	CR1-1_Amn	0.076	ENRICHED	0.926	DEPLETED	0.34	ENRICHED	0.16	ENRICHED	0.022	ENRICHED	0.028	ENRICHED	0.012	ENRICHED	0.096	ENRICHED	0.538	ENRICHED	0.074	ENRICHED	0.506	ENRICHED	0.53	DEPLETED	0.002	DEPLETED	0.724	ENRICHED	0.02	ENRICHED	0.106	DEPLETED	0.054	ENRICHED	0.57	DEPLETED	0.58	ENRICHED	0.01	ENRICHED	0.802	ENRICHED	0.68	ENRICHED	0.53	DEPLETED	0.774
LINE	CR1	CR1-3_Croc	0.038	DEPLETED	0.116	ENRICHED	0.306	ENRICHED	0.888	ENRICHED	0.002	ENRICHED	0.686	DEPLETED	0.804	ENRICHED	0.144	ENRICHED	0.606	DEPLETED	0.856	ENRICHED	0.55	DEPLETED	0.018	ENRICHED	0.196	ENRICHED	0.572	DEPLETED	0.02	ENRICHED	0.574	ENRICHED	0.04	ENRICHED	0.002	DEPLETED	0.278	ENRICHED	0.164	ENRICHED	0.002	ENRICHED	0.01	ENRICHED	0.008	DEPLETED	0.002
LINE	CR1	CR1-8_Crp	0.002	DEPLETED	0.846	ENRICHED	0.83	DEPLETED	0.002	DEPLETED	0.708	DEPLETED	0.594	DEPLETED	0.002	DEPLETED	0.77	DEPLETED	1.002	ENRICHED	0.002	DEPLETED	0.002	DEPLETED	0.002	DEPLETED	0.002	DEPLETED	0.002	DEPLETED	0.772	ENRICHED	0.002	DEPLETED	0.682	DEPLETED	0.002	DEPLETED	0.758	DEPLETED	0.536	ENRICHED	0.678	DEPLETED	0.654	ENRICHED	0.002	DEPLETED	0.002
LINE	CR1	CR1-L3A_Croc	0.564	ENRICHED	0.012	ENRICHED	0.096	ENRICHED	0.53	DEPLETED	0.926	ENRICHED	0.346	ENRICHED	0.606	DEPLETED	0.416	ENRICHED	0.676	DEPLETED	0.984	DEPLETED	0.928	ENRICHED	0.832	DEPLETED	0.356	ENRICHED	0.062	ENRICHED	0.744	ENRICHED	0.95	DEPLETED	0.174	ENRICHED	0.4	DEPLETED	0.202	ENRICHED	0.01	ENRICHED	0.444	ENRICHED	0.978	DEPLETED	0.062	DEPLETED	0.012
LINE	CR1	CR1-L3B_Croc	0.35	ENRICHED	0.086	ENRICHED	0.672	ENRICHED	0.97	ENRICHED	0.974	ENRICHED	0.41	ENRICHED	0.254	ENRICHED	0.226	ENRICHED	0.818	ENRICHED	0.168	ENRICHED	0.434	ENRICHED	0.508	DEPLETED	0.002	DEPLETED	0.82	DEPLETED	0.636	DEPLETED	0.962	ENRICHED	0.664	ENRICHED	0.752	DEPLETED	0.142	ENRICHED	0.282	ENRICHED	0.574	DEPLETED	0.786	DEPLETED	0.002	DEPLETED	0.744
LINE	CR1	CR1_Mam	0.002	DEPLETED	0.002	DEPLETED	0.002	DEPLETED	0.002	DEPLETED	0.002	DEPLETED	0.002	DEPLETED	0.002	DEPLETED	0.002	DEPLETED	0.002	DEPLETED	0.002	DEPLETED	0.002	DEPLETED	0.002	DEPLETED	0.002	DEPLETED	0.002	DEPLETED	0.002	DEPLETED	0.002	DEPLETED	0.188	DEPLETED	0.002	DEPLETED	0.19	DEPLETED	0.002	DEPLETED	0.022	DEPLETED	0.002	DEPLETED	0.002	DEPLETED	0.506
LINE	CR1	L3	0.002	DEPLETED	0.002	DEPLETED	0.002	DEPLETED	0.002	DEPLETED	0.002	DEPLETED	0.002	DEPLETED	0.002	DEPLETED	0.002	DEPLETED	0.002	DEPLETED	0.002	DEPLETED	0.002	DEPLETED	0.002	DEPLETED	0.002	DEPLETED	0.002	DEPLETED	0.002	DEPLETED	0.002	DEPLETED	0.002	DEPLETED	0.002	DEPLETED	0.002	DEPLETED	0.002	DEPLETED	0.002	DEPLETED	0.002	DEPLETED	0.002	DEPLETED	0.002
LINE	CR1	L3b	0.002	DEPLETED	0.974	ENRICHED	0.002	DEPLETED	0.002	DEPLETED	0.394	DEPLETED	0.884	ENRICHED	0.002	DEPLETED	0.29	DEPLETED	0.052	DEPLETED	0.042	DEPLETED	0.028	DEPLETED	0.006	ENRICHED	0.01	ENRICHED	0.002	DEPLETED	0.002	DEPLETED	0.002	DEPLETED	0.51	ENRICHED	0.002	DEPLETED	0.022	DEPLETED	0.006	DEPLETED	0.002	ENRICHED	0.004	DEPLETED	0.002	DEPLETED	0.004
LINE	CR1	Plat_L3	0.002	DEPLETED	0.132	ENRICHED	0.058	DEPLETED	0.078	DEPLETED	0.11	ENRICHED	0.27	ENRICHED	0.26	DEPLETED	0.318	ENRICHED	0.74	ENRICHED	0.55	ENRICHED	0.484	DEPLETED	0.162	ENRICHED	0.9	DEPLETED	0.006	DEPLETED	0.956	ENRICHED	0.02	DEPLETED	0.128	ENRICHED	0.002	DEPLETED	0.476	DEPLETED	0.26	ENRICHED	0.002	ENRICHED	0.122	DEPLETED	0.002	DEPLETED	0.002
LINE	CR1	X17_LINE	0.004	DEPLETED	0.018	DEPLETED	0.002	DEPLETED	0.662	DEPLETED	0.106	ENRICHED	0.988	ENRICHED	0.014	DEPLETED	0.276	ENRICHED	0.442	DEPLETED	0.652	ENRICHED	0.034	DEPLETED	0.104	DEPLETED	0.458	DEPLETED	0.082	DEPLETED	0.262	DEPLETED	0.016	DEPLETED	0.64	DEPLETED	0.004	DEPLETED	0.2	ENRICHED	0.002	DEPLETED	0.558	DEPLETED	0.002	DEPLETED	0.002	DEPLETED	0.508
LINE	CR1	X1_LINE	0.974	ENRICHED	0.204	ENRICHED	0.684	DEPLETED	0.702	ENRICHED	0.05	ENRICHED	0.436	ENRICHED	0.828	DEPLETED	0.886	ENRICHED	0.62	ENRICHED	0.04	ENRICHED	0.53	ENRICHED	0.764	ENRICHED	0.916	DEPLETED	0.616	ENRICHED	0.334	ENRICHED	0.578	ENRICHED	0.348	DEPLETED	0.822	DEPLETED	0.2	ENRICHED	0.46	ENRICHED	0.918	DEPLETED	0.882	DEPLETED	0.726	ENRICHED	0.6
LINE	CR1	X20_LINE	0.264	DEPLETED	0.558	DEPLETED	0.488	DEPLETED	0.4	ENRICHED	0.148	ENRICHED	0.256	DEPLETED	0.118	DEPLETED	0.006	DEPLETED	0.03	DEPLETED	0.336	DEPLETED	0.022	DEPLETED	0.362	DEPLETED	0.908	DEPLETED	0.526	DEPLETED	0.738	ENRICHED	0.01	DEPLETED	0.006	ENRICHED	0.244	DEPLETED	0.54	ENRICHED	0.81	ENRICHED	0.36	DEPLETED	0.664	DEPLETED	0.002	DEPLETED	0.222
LINE	CR1	X21_LINE	0.832	DEPLETED	0.536	DEPLETED	0.37	DEPLETED	0.292	ENRICHED	0.958	DEPLETED	0.576	DEPLETED	0.448	DEPLETED	0.618	DEPLETED	0.888	DEPLETED	0.898	ENRICHED	0.2	DEPLETED	0.698	ENRICHED	0.956	DEPLETED	0.942	ENRICHED	0.286	ENRICHED	0.532	DEPLETED	0.728	ENRICHED	0.002	DEPLETED	0.82	ENRICHED	0.382	ENRICHED	0.226	ENRICHED	0.664	ENRICHED	0.768	ENRICHED	0.228
LINE	CR1	X2_LINE	0.656	DEPLETED	0.092	DEPLETED	0.166	DEPLETED	0.49	DEPLETED	0.552	ENRICHED	0.852	DEPLETED	0.818	ENRICHED	0.292	DEPLETED	0.23	DEPLETED	0.958	ENRICHED	0.118	DEPLETED	0.136	DEPLETED	0.19	DEPLETED	0.9	DEPLETED	0.292	ENRICHED	0.508	DEPLETED	0.624	ENRICHED	0.39	DEPLETED	0.824	DEPLETED	0.286	DEPLETED	0.444	DEPLETED	0.152	DEPLETED	0.05	DEPLETED	0.246
LINE	CR1	X5B_LINE	0.462	DEPLETED	0.57	ENRICHED	0.298	ENRICHED	0.258	ENRICHED	0.742	ENRICHED	0.614	ENRICHED	0.82	ENRICHED	0.12	ENRICHED	0.458	ENRICHED	0.066	ENRICHED	0.75	ENRICHED	0.934	ENRICHED	0.636	DEPLETED	0.762	DEPLETED	0.154	ENRICHED	0.074	ENRICHED	0.52	ENRICHED	0.568	ENRICHED	0.674	DEPLETED	0.696	ENRICHED	0.028	ENRICHED	0.47	ENRICHED	0.27	ENRICHED	0.274
LINE	CR1	X6A_LINE	0.002	DEPLETED	0.028	DEPLETED	0.002	DEPLETED	0.006	DEPLETED	0.028	ENRICHED	0.126	DEPLETED	0.138	DEPLETED	0.308	DEPLETED	0.086	DEPLETED	0.03	DEPLETED	0.016	DEPLETED	0.176	DEPLETED	0.024	DEPLETED	0.05	DEPLETED	0.234	DEPLETED	0.01	DEPLETED	0.728	ENRICHED	0.002	DEPLETED	0.216	ENRICHED	0.002	DEPLETED	0.056	DEPLETED	0.002	DEPLETED	0.032	DEPLETED	0.658
LINE	CR1	X6B_LINE	0.008	DEPLETED	0.04	DEPLETED	0.004	DEPLETED	0.242	DEPLETED	0.824	ENRICHED	0.66	DEPLETED	0.388	DEPLETED	0.726	DEPLETED	0.194	DEPLETED	0.334	DEPLETED	0.476	DEPLETED	0.032	DEPLETED	0.536	DEPLETED	0.394	DEPLETED	0.392	DEPLETED	0.314	DEPLETED	0.55	ENRICHED	0.944	DEPLETED	0.818	DEPLETED	0.116	DEPLETED	0.312	DEPLETED	0.002	DEPLETED	0.146	DEPLETED	0.184
LINE	CR1	X7A_LINE	0.032	DEPLETED	0.684	DEPLETED	0.022	DEPLETED	0.608	DEPLETED	0.442	DEPLETED	0.124	DEPLETED	0.018	DEPLETED	0.064	DEPLETED	0.29	DEPLETED	0.42	DEPLETED	0.506	DEPLETED	0.244	ENRICHED	0.038	DEPLETED	0.004	DEPLETED	0.19	ENRICHED	0.006	DEPLETED	0.504	ENRICHED	0.006	DEPLETED	0.898	ENRICHED	0.098	DEPLETED	0.73	ENRICHED	0.168	DEPLETED	0.012	DEPLETED	0.612
LINE	CR1	X7B_LINE	0.004	DEPLETED	0.432	DEPLETED	0.056	DEPLETED	0.204	DEPLETED	0.104	ENRICHED	0.07	DEPLETED	0.092	DEPLETED	0.994	ENRICHED	0.498	DEPLETED	0.9	ENRICHED	0.9	ENRICHED	0.942	DEPLETED	0.216	DEPLETED	0.274	DEPLETED	0.244	DEPLETED	0.05	DEPLETED	0.408	ENRICHED	0.002	DEPLETED	0.474	ENRICHED	0.564	DEPLETED	0.89	ENRICHED	0.074	DEPLETED	0.004	DEPLETED	0.01
LINE	CR1	X7C_LINE	0.002	DEPLETED	0.562	DEPLETED	0.01	DEPLETED	0.168	DEPLETED	0.274	DEPLETED	0.352	DEPLETED	0.164	DEPLETED	0.55	DEPLETED	0.458	DEPLETED	0.314	DEPLETED	0.972	ENRICHED	0.482	DEPLETED	0.156	DEPLETED	0.028	DEPLETED	0.394	DEPLETED	0.002	DEPLETED	0.318	ENRICHED	0.004	DEPLETED	0.476	DEPLETED	0.332	DEPLETED	0.894	ENRICHED	0.026	DEPLETED	0.004	DEPLETED	0.642
LINE	CR1	X7D_LINE	0.502	DEPLETED	0.248	DEPLETED	0.86	ENRICHED	0.896	ENRICHED	0.962	DEPLETED	0.44	ENRICHED	0.348	DEPLETED	0.358	DEPLETED	0.354	DEPLETED	0.064	DEPLETED	0.37	DEPLETED	0.746	ENRICHED	0.488	DEPLETED	0.452	ENRICHED	0.57	DEPLETED	0.914	DEPLETED	0.16	ENRICHED	0.63	DEPLETED	0.808	ENRICHED	0.81	ENRICHED	0.246	DEPLETED	0.046	DEPLETED	0.706	DEPLETED	0.84
LINE	CR1	X8_LINE	0.562	DEPLETED	0.538	DEPLETED	0.642	DEPLETED	0.75	DEPLETED	0.902	DEPLETED	0.966	DEPLETED	0.99	ENRICHED	0.832	ENRICHED	0.434	DEPLETED	0.43	DEPLETED	0.848	ENRICHED	0.622	DEPLETED	0.972	DEPLETED	0.304	DEPLETED	0.698	ENRICHED	0.204	DEPLETED	0.434	ENRICHED	0.988	DEPLETED	0.28	ENRICHED	0.356	ENRICHED	0.68	DEPLETED	0.414	DEPLETED	0.202	DEPLETED	0.766
LINE	CR1	tot	0.002	DEPLETED	0.002	DEPLETED	0.002	DEPLETED	0.002	DEPLETED	0.002	DEPLETED	0.002	DEPLETED	0.002	DEPLETED	0.002	DEPLETED	0.002	DEPLETED	0.002	DEPLETED	0.002	DEPLETED	0.002	DEPLETED	0.002	DEPLETED	0.002	DEPLETED	0.002	DEPLETED	0.002	DEPLETED	0.002	DEPLETED	0.002	DEPLETED	0.002	DEPLETED	0.002	DEPLETED	0.002	DEPLETED	0.002	DEPLETED	0.002	DEPLETED	0.002
LINE	Dong-R4	Mam_R4	0.036	DEPLETED	0.806	ENRICHED	0.104	DEPLETED	0.318	DEPLETED	0.674	DEPLETED	0.368	ENRICHED	0.436	DEPLETED	0.646	ENRICHED	0.442	ENRICHED	0.462	DEPLETED	0.728	ENRICHED	0.756	ENRICHED	0.618	DEPLETED	0.122	DEPLETED	0.884	DEPLETED	0.13	DEPLETED	0.246	DEPLETED	0.006	DEPLETED	0.672	ENRICHED	0.44	ENRICHED	0.796	ENRICHED	0.988	DEPLETED	0.39	DEPLETED	0.03
LINE	Dong-R4	tot	0.036	DEPLETED	0.806	ENRICHED	0.104	DEPLETED	0.318	DEPLETED	0.674	DEPLETED	0.368	ENRICHED	0.436	DEPLETED	0.646	ENRICHED	0.442	ENRICHED	0.462	DEPLETED	0.728	ENRICHED	0.756	ENRICHED	0.618	DEPLETED	0.122	DEPLETED	0.884	DEPLETED	0.13	DEPLETED	0.246	DEPLETED	0.006	DEPLETED	0.672	ENRICHED	0.44	ENRICHED	0.796	ENRICHED	0.988	DEPLETED	0.39	DEPLETED	0.03
LINE	Jockey	X12_LINE	0.624	ENRICHED	0.456	ENRICHED	0.556	DEPLETED	0.874	ENRICHED	0.764	ENRICHED	0.012	ENRICHED	0.238	ENRICHED	0.592	ENRICHED	0.312	ENRICHED	0.538	DEPLETED	0.242	ENRICHED	0.282	ENRICHED	0.96	ENRICHED	0.122	ENRICHED	0.874	DEPLETED	0.706	ENRICHED	0.106	ENRICHED	0.204	DEPLETED	0.524	ENRICHED	0.33	ENRICHED	0.05	ENRICHED	0.042	ENRICHED	0.99	ENRICHED	0.644
LINE	Jockey	tot	0.624	ENRICHED	0.456	ENRICHED	0.556	DEPLETED	0.874	ENRICHED	0.764	ENRICHED	0.012	ENRICHED	0.238	ENRICHED	0.592	ENRICHED	0.312	ENRICHED	0.538	DEPLETED	0.242	ENRICHED	0.282	ENRICHED	0.96	ENRICHED	0.122	ENRICHED	0.874	DEPLETED	0.706	ENRICHED	0.106	ENRICHED	0.204	DEPLETED	0.524	ENRICHED	0.33	ENRICHED	0.05	ENRICHED	0.042	ENRICHED	0.99	ENRICHED	0.644
LINE	L1	HAL1	0.002	DEPLETED	0.002	DEPLETED	0.002	DEPLETED	0.002	DEPLETED	0.002	DEPLETED	0.002	DEPLETED	0.002	DEPLETED	0.002	DEPLETED	0.002	DEPLETED	0.002	DEPLETED	0.002	DEPLETED	0.002	DEPLETED	0.002	DEPLETED	0.002	DEPLETED	0.002	DEPLETED	0.002	DEPLETED	0.002	DEPLETED	0.002	DEPLETED	0.002	DEPLETED	0.002	DEPLETED	0.002	DEPLETED	0.002	DEPLETED	0.002	DEPLETED	0.002
LINE	L1	HAL1M8	0.002	DEPLETED	0.002	DEPLETED	0.002	DEPLETED	0.002	DEPLETED	0.002	DEPLETED	0.002	DEPLETED	0.002	DEPLETED	0.002	DEPLETED	0.002	DEPLETED	0.002	DEPLETED	0.002	DEPLETED	0.002	DEPLETED	0.002	DEPLETED	0.002	DEPLETED	0.002	DEPLETED	0.002	DEPLETED	0.002	DEPLETED	0.002	DEPLETED	0.002	DEPLETED	0.002	DEPLETED	0.002	DEPLETED	0.002	DEPLETED	0.002	DEPLETED	0.002
LINE	L1	HAL1ME	0.002	DEPLETED	0.002	DEPLETED	0.002	DEPLETED	0.002	DEPLETED	0.002	DEPLETED	0.002	DEPLETED	0.002	DEPLETED	0.002	DEPLETED	0.002	DEPLETED	0.002	DEPLETED	0.002	DEPLETED	0.002	DEPLETED	0.002	DEPLETED	0.002	DEPLETED	0.002	DEPLETED	0.002	DEPLETED	0.002	DEPLETED	0.002	DEPLETED	0.002	DEPLETED	0.002	DEPLETED	0.002	DEPLETED	0.002	DEPLETED	0.002	DEPLETED	0.002
LINE	L1	HAL1b	0.002	DEPLETED	0.002	DEPLETED	0.002	DEPLETED	0.002	DEPLETED	0.002	DEPLETED	0.002	DEPLETED	0.002	DEPLETED	0.002	DEPLETED	0.002	DEPLETED	0.002	DEPLETED	0.002	DEPLETED	0.002	DEPLETED	0.002	DEPLETED	0.002	DEPLETED	0.002	DEPLETED	0.002	DEPLETED	0.002	DEPLETED	0.002	DEPLETED	0.002	DEPLETED	0.002	DEPLETED	0.002	DEPLETED	0.002	DEPLETED	0.002	DEPLETED	0.002
LINE	L1	L1HS	0.002	DEPLETED	0.002	DEPLETED	0.002	DEPLETED	0.002	DEPLETED	0.002	DEPLETED	0.002	DEPLETED	0.002	DEPLETED	0.002	DEPLETED	0.002	DEPLETED	0.002	DEPLETED	0.002	DEPLETED	0.002	DEPLETED	0.002	DEPLETED	0.002	DEPLETED	0.002	DEPLETED	0.002	DEPLETED	0.002	DEPLETED	0.054	DEPLETED	0.002	DEPLETED	0.002	DEPLETED	0.002	DEPLETED	0.002	DEPLETED	0.002	DEPLETED	0.002
LINE	L1	L1M	0.25	DEPLETED	0.036	DEPLETED	0.588	DEPLETED	0.272	DEPLETED	0.968	DEPLETED	0.834	ENRICHED	0.46	DEPLETED	0.806	DEPLETED	0.536	DEPLETED	0.056	DEPLETED	0.098	DEPLETED	0.118	DEPLETED	0.926	DEPLETED	0.114	DEPLETED	0.458	DEPLETED	0.11	DEPLETED	0.58	DEPLETED	0.256	ENRICHED	0.376	ENRICHED	0.006	DEPLETED	0.152	DEPLETED	0.002	DEPLETED	0.064	DEPLETED	0.042
LINE	L1	L1M1	0.026	ENRICHED	0.002	DEPLETED	0.002	DEPLETED	0.002	ENRICHED	0.002	DEPLETED	0.02	DEPLETED	0.002	ENRICHED	0.002	DEPLETED	0.184	ENRICHED	0.228	DEPLETED	0.256	DEPLETED	0.002	DEPLETED	0.002	DEPLETED	0.002	ENRICHED	0.002	DEPLETED	0.002	ENRICHED	0.002	DEPLETED	0.002	ENRICHED	0.494	DEPLETED	0.002	DEPLETED	0.002	DEPLETED	0.002	DEPLETED	0.002	ENRICHED	0.002
LINE	L1	L1M2	0.002	ENRICHED	0.1	DEPLETED	0.302	DEPLETED	0.002	ENRICHED	0.516	ENRICHED	0.184	ENRICHED	0.002	ENRICHED	0.948	DEPLETED	0.002	ENRICHED	0.002	ENRICHED	0.38	ENRICHED	0.002	DEPLETED	0.064	DEPLETED	0.002	ENRICHED	0.002	DEPLETED	0.002	ENRICHED	0.002	DEPLETED	0.002	ENRICHED	0.06	ENRICHED	0.002	DEPLETED	0.002	DEPLETED	0.002	DEPLETED	0.002	ENRICHED	0.002
LINE	L1	L1M2a	0.002	ENRICHED	0.002	ENRICHED	0.002	ENRICHED	0.002	ENRICHED	0.014	ENRICHED	0.002	ENRICHED	0.002	ENRICHED	0.006	ENRICHED	0.002	ENRICHED	0.002	ENRICHED	0.002	ENRICHED	0.152	ENRICHED	0.046	ENRICHED	0.002	ENRICHED	0.15	ENRICHED	0.002	ENRICHED	0.166	DEPLETED	0.002	ENRICHED	0.002	ENRICHED	0.028	ENRICHED	0.002	DEPLETED	0.35	ENRICHED	0.002	ENRICHED	0.092
LINE	L1	L1M2a1	0.072	ENRICHED	0.008	ENRICHED	0.098	ENRICHED	0.002	ENRICHED	0.74	ENRICHED	0.866	ENRICHED	0.01	ENRICHED	0.354	DEPLETED	0.488	ENRICHED	0.002	ENRICHED	0.518	ENRICHED	0.15	ENRICHED	0.504	ENRICHED	0.002	ENRICHED	0.018	ENRICHED	0.002	ENRICHED	0.536	DEPLETED	0.018	ENRICHED	0.106	ENRICHED	0.134	ENRICHED	0.518	DEPLETED	0.326	ENRICHED	0.012	ENRICHED	0.808
LINE	L1	L1M2b	0.002	ENRICHED	0.018	ENRICHED	0.094	ENRICHED	0.002	ENRICHED	0.072	ENRICHED	0.002	ENRICHED	0.072	ENRICHED	0.082	ENRICHED	0.064	ENRICHED	0.306	ENRICHED	0.102	ENRICHED	0.328	ENRICHED	0.406	DEPLETED	0.002	ENRICHED	0.16	ENRICHED	0.002	ENRICHED	0.456	DEPLETED	0.004	ENRICHED	0.01	ENRICHED	0.708	DEPLETED	0.002	DEPLETED	0.19	DEPLETED	0.002	ENRICHED	0.916
LINE	L1	L1M2c	0.002	ENRICHED	0.002	ENRICHED	0.004	ENRICHED	0.002	ENRICHED	0.012	ENRICHED	0.016	ENRICHED	0.002	ENRICHED	0.002	ENRICHED	0.002	ENRICHED	0.002	ENRICHED	0.002	ENRICHED	0.442	ENRICHED	0.012	ENRICHED	0.002	ENRICHED	0.016	ENRICHED	0.002	ENRICHED	0.368	DEPLETED	0.002	ENRICHED	0.002	ENRICHED	0.006	ENRICHED	0.002	DEPLETED	0.346	DEPLETED	0.002	ENRICHED	0.378
LINE	L1	L1M3	0.002	DEPLETED	0.002	DEPLETED	0.002	DEPLETED	0.002	DEPLETED	0.002	DEPLETED	0.002	DEPLETED	0.548	DEPLETED	0.002	DEPLETED	0.002	DEPLETED	0.002	DEPLETED	0.002	DEPLETED	0.002	DEPLETED	0.002	DEPLETED	0.002	DEPLETED	0.002	DEPLETED	0.002	DEPLETED	0.002	DEPLETED	0.986	DEPLETED	0.002	DEPLETED	0.002	DEPLETED	0.002	DEPLETED	0.002	DEPLETED	0.004	DEPLETED	0.002
LINE	L1	L1M3a	0.684	DEPLETED	0.276	DEPLETED	0.008	DEPLETED	0.002	ENRICHED	0.972	ENRICHED	0.958	DEPLETED	0.004	ENRICHED	0.076	DEPLETED	0.47	DEPLETED	0.872	ENRICHED	0.074	ENRICHED	0.09	DEPLETED	0.312	DEPLETED	0.002	ENRICHED	0.756	DEPLETED	0.002	ENRICHED	0.002	DEPLETED	0.002	ENRICHED	0.004	ENRICHED	0.004	DEPLETED	0.002	DEPLETED	0.002	DEPLETED	0.002	ENRICHED	0.216
LINE	L1	L1M3b	0.004	ENRICHED	0.21	ENRICHED	0.024	ENRICHED	0.002	ENRICHED	0.868	DEPLETED	0.066	ENRICHED	0.002	ENRICHED	0.158	DEPLETED	0.002	ENRICHED	0.002	ENRICHED	0.002	ENRICHED	0.01	DEPLETED	0.536	ENRICHED	0.002	ENRICHED	0.222	ENRICHED	0.002	ENRICHED	0.004	DEPLETED	0.002	ENRICHED	0.012	ENRICHED	0.138	DEPLETED	0.002	DEPLETED	0.044	DEPLETED	0.002	ENRICHED	0.002
LINE	L1	L1M3c	0.002	ENRICHED	0.002	ENRICHED	0.024	ENRICHED	0.002	ENRICHED	0.002	ENRICHED	0.002	ENRICHED	0.002	ENRICHED	0.002	ENRICHED	0.002	ENRICHED	0.002	ENRICHED	0.002	ENRICHED	0.008	DEPLETED	0.336	ENRICHED	0.002	ENRICHED	0.002	ENRICHED	0.002	ENRICHED	0.004	DEPLETED	0.002	ENRICHED	0.002	ENRICHED	0.338	ENRICHED	0.002	DEPLETED	0.002	DEPLETED	0.002	ENRICHED	0.006
LINE	L1	L1M3d	0.144	ENRICHED	0.402	ENRICHED	0.938	DEPLETED	0.002	ENRICHED	0.07	ENRICHED	0.782	DEPLETED	0.006	ENRICHED	0.204	DEPLETED	0.084	ENRICHED	0.162	ENRICHED	0.514	ENRICHED	0.024	DEPLETED	0.642	ENRICHED	0.064	ENRICHED	0.036	ENRICHED	0.694	ENRICHED	0.002	DEPLETED	0.002	ENRICHED	0.586	ENRICHED	0.504	DEPLETED	0.002	DEPLETED	0.002	DEPLETED	0.004	ENRICHED	0.008
LINE	L1	L1M3de	0.168	DEPLETED	0.494	DEPLETED	0.232	DEPLETED	0.002	ENRICHED	0.702	ENRICHED	0.004	ENRICHED	0.002	ENRICHED	0.068	ENRICHED	0.002	ENRICHED	0.012	ENRICHED	0.002	ENRICHED	0.002	DEPLETED	0.356	ENRICHED	0.44	ENRICHED	0.056	ENRICHED	0.854	ENRICHED	0.002	DEPLETED	0.002	ENRICHED	0.014	ENRICHED	0.108	DEPLETED	0.002	DEPLETED	0.002	DEPLETED	0.002	ENRICHED	0.002
LINE	L1	L1M3e	0.002	ENRICHED	0.006	ENRICHED	0.004	ENRICHED	0.002	ENRICHED	0.412	ENRICHED	0.006	ENRICHED	0.002	ENRICHED	0.024	ENRICHED	0.004	ENRICHED	0.002	ENRICHED	0.002	ENRICHED	0.428	ENRICHED	0.278	ENRICHED	0.002	ENRICHED	0.002	ENRICHED	0.002	ENRICHED	0.2	DEPLETED	0.002	ENRICHED	0.002	ENRICHED	0.078	ENRICHED	0.002	DEPLETED	0.002	DEPLETED	0.002	ENRICHED	0.01
LINE	L1	L1M3f	0.002	ENRICHED	0.05	ENRICHED	0.29	ENRICHED	0.002	ENRICHED	0.93	ENRICHED	0.072	ENRICHED	0.002	ENRICHED	0.002	ENRICHED	0.004	ENRICHED	0.002	ENRICHED	0.002	ENRICHED	0.006	DEPLETED	0.088	ENRICHED	0.002	ENRICHED	0.124	ENRICHED	0.002	ENRICHED	0.052	DEPLETED	0.002	ENRICHED	0.002	ENRICHED	0.026	DEPLETED	0.002	DEPLETED	0.002	DEPLETED	0.002	ENRICHED	0.166
LINE	L1	L1M4	0.002	DEPLETED	0.002	DEPLETED	0.002	DEPLETED	0.002	DEPLETED	0.002	DEPLETED	0.002	DEPLETED	0.002	DEPLETED	0.002	DEPLETED	0.002	DEPLETED	0.002	DEPLETED	0.002	DEPLETED	0.002	DEPLETED	0.002	DEPLETED	0.002	DEPLETED	0.002	DEPLETED	0.002	DEPLETED	0.002	DEPLETED	0.002	DEPLETED	0.002	DEPLETED	0.002	DEPLETED	0.002	DEPLETED	0.002	DEPLETED	0.004	DEPLETED	0.002
LINE	L1	L1M4a1	0.002	DEPLETED	0.002	DEPLETED	0.002	DEPLETED	0.002	DEPLETED	0.002	DEPLETED	0.002	DEPLETED	0.012	DEPLETED	0.002	DEPLETED	0.002	DEPLETED	0.002	DEPLETED	0.002	DEPLETED	0.002	DEPLETED	0.002	DEPLETED	0.002	DEPLETED	0.002	DEPLETED	0.002	DEPLETED	0.002	DEPLETED	0.162	DEPLETED	0.002	DEPLETED	0.002	DEPLETED	0.002	DEPLETED	0.002	DEPLETED	0.586	DEPLETED	0.002
LINE	L1	L1M4a2	0.002	DEPLETED	0.002	DEPLETED	0.002	DEPLETED	0.002	DEPLETED	0.002	DEPLETED	0.002	DEPLETED	0.312	DEPLETED	0.002	DEPLETED	0.002	DEPLETED	0.002	DEPLETED	0.002	DEPLETED	0.002	DEPLETED	0.002	DEPLETED	0.002	DEPLETED	0.002	DEPLETED	0.002	DEPLETED	0.002	DEPLETED	0.866	ENRICHED	0.002	DEPLETED	0.002	DEPLETED	0.002	DEPLETED	0.002	DEPLETED	0.58	ENRICHED	0.002
LINE	L1	L1M4b	0.002	DEPLETED	0.002	DEPLETED	0.002	DEPLETED	0.002	DEPLETED	0.002	DEPLETED	0.002	DEPLETED	0.002	DEPLETED	0.002	DEPLETED	0.002	DEPLETED	0.002	DEPLETED	0.002	DEPLETED	0.002	DEPLETED	0.002	DEPLETED	0.002	DEPLETED	0.002	DEPLETED	0.002	DEPLETED	0.002	DEPLETED	0.002	ENRICHED	0.002	DEPLETED	0.002	DEPLETED	0.002	DEPLETED	0.002	DEPLETED	0.668	ENRICHED	0.002
LINE	L1	L1M4c	0.002	DEPLETED	0.002	DEPLETED	0.002	DEPLETED	0.002	DEPLETED	0.002	DEPLETED	0.038	DEPLETED	0.002	ENRICHED	0.002	DEPLETED	0.002	DEPLETED	0.002	DEPLETED	0.002	DEPLETED	0.002	DEPLETED	0.006	DEPLETED	0.024	DEPLETED	0.002	DEPLETED	0.002	DEPLETED	0.002	DEPLETED	0.002	ENRICHED	0.002	DEPLETED	0.002	DEPLETED	0.002	DEPLETED	0.002	DEPLETED	0.002	ENRICHED	0.002
LINE	L1	L1M5	0.002	DEPLETED	0.002	DEPLETED	0.002	DEPLETED	0.002	DEPLETED	0.002	DEPLETED	0.002	DEPLETED	0.002	DEPLETED	0.002	DEPLETED	0.002	DEPLETED	0.002	DEPLETED	0.002	DEPLETED	0.002	DEPLETED	0.002	DEPLETED	0.002	DEPLETED	0.002	DEPLETED	0.002	DEPLETED	0.002	DEPLETED	0.002	DEPLETED	0.002	DEPLETED	0.002	DEPLETED	0.002	DEPLETED	0.002	DEPLETED	0.002	DEPLETED	0.002
LINE	L1	L1M6	0.002	DEPLETED	0.002	DEPLETED	0.002	DEPLETED	0.002	DEPLETED	0.002	DEPLETED	0.002	DEPLETED	0.002	DEPLETED	0.002	DEPLETED	0.002	DEPLETED	0.002	DEPLETED	0.002	DEPLETED	0.002	DEPLETED	0.002	DEPLETED	0.002	DEPLETED	0.002	DEPLETED	0.002	DEPLETED	0.002	DEPLETED	0.002	DEPLETED	0.002	DEPLETED	0.002	DEPLETED	0.002	DEPLETED	0.002	DEPLETED	0.002	DEPLETED	0.002
LINE	L1	L1M6B	0.046	DEPLETED	0.27	DEPLETED	0.002	DEPLETED	0.028	DEPLETED	0.116	DEPLETED	0.014	DEPLETED	0.026	DEPLETED	0.004	DEPLETED	0.006	DEPLETED	0.01	DEPLETED	0.004	DEPLETED	0.002	DEPLETED	0.002	DEPLETED	0.05	DEPLETED	0.796	DEPLETED	0.232	DEPLETED	0.724	DEPLETED	0.178	DEPLETED	0.322	ENRICHED	0.01	DEPLETED	0.002	DEPLETED	0.002	DEPLETED	0.036	DEPLETED	0.002
LINE	L1	L1M7	0.002	DEPLETED	0.002	DEPLETED	0.002	DEPLETED	0.002	DEPLETED	0.002	DEPLETED	0.002	DEPLETED	0.002	DEPLETED	0.002	DEPLETED	0.002	DEPLETED	0.002	DEPLETED	0.002	DEPLETED	0.002	DEPLETED	0.002	DEPLETED	0.002	DEPLETED	0.002	DEPLETED	0.002	DEPLETED	0.002	DEPLETED	0.292	DEPLETED	0.002	DEPLETED	0.002	DEPLETED	0.002	DEPLETED	0.002	DEPLETED	0.002	DEPLETED	0.002
LINE	L1	L1M8	0.002	DEPLETED	0.002	DEPLETED	0.002	DEPLETED	0.002	DEPLETED	0.002	DEPLETED	0.002	DEPLETED	0.002	DEPLETED	0.002	DEPLETED	0.002	DEPLETED	0.002	DEPLETED	0.002	DEPLETED	0.002	DEPLETED	0.002	DEPLETED	0.002	DEPLETED	0.002	DEPLETED	0.002	DEPLETED	0.002	DEPLETED	0.002	DEPLETED	0.002	DEPLETED	0.002	DEPLETED	0.002	DEPLETED	0.002	DEPLETED	0.002	DEPLETED	0.002
LINE	L1	L1MA1	0.002	DEPLETED	0.002	DEPLETED	0.002	DEPLETED	0.002	DEPLETED	0.004	DEPLETED	0.002	DEPLETED	0.868	DEPLETED	0.002	DEPLETED	0.018	DEPLETED	0.002	DEPLETED	0.002	DEPLETED	0.002	DEPLETED	0.002	DEPLETED	0.062	DEPLETED	0.002	DEPLETED	0.002	DEPLETED	0.002	DEPLETED	0.002	ENRICHED	0.002	DEPLETED	0.002	DEPLETED	0.002	DEPLETED	0.002	DEPLETED	0.402	DEPLETED	0.002
LINE	L1	L1MA10	0.002	DEPLETED	0.002	DEPLETED	0.002	DEPLETED	0.002	DEPLETED	0.002	DEPLETED	0.002	DEPLETED	0.002	DEPLETED	0.002	DEPLETED	0.002	DEPLETED	0.002	DEPLETED	0.002	DEPLETED	0.002	DEPLETED	0.002	DEPLETED	0.002	DEPLETED	0.002	DEPLETED	0.002	DEPLETED	0.002	DEPLETED	0.006	DEPLETED	0.002	DEPLETED	0.002	DEPLETED	0.002	DEPLETED	0.002	DEPLETED	0.002	DEPLETED	0.002
LINE	L1	L1MA2	0.002	DEPLETED	0.002	DEPLETED	0.002	DEPLETED	0.002	DEPLETED	0.002	DEPLETED	0.002	DEPLETED	0.57	ENRICHED	0.002	DEPLETED	0.008	DEPLETED	0.002	DEPLETED	0.002	DEPLETED	0.002	DEPLETED	0.002	DEPLETED	0.004	DEPLETED	0.002	DEPLETED	0.002	DEPLETED	0.002	DEPLETED	0.002	ENRICHED	0.002	DEPLETED	0.002	DEPLETED	0.002	DEPLETED	0.002	DEPLETED	0.282	DEPLETED	0.002
LINE	L1	L1MA3	0.002	DEPLETED	0.002	DEPLETED	0.002	DEPLETED	0.002	DEPLETED	0.002	DEPLETED	0.002	DEPLETED	0.088	ENRICHED	0.002	DEPLETED	0.002	DEPLETED	0.002	DEPLETED	0.002	DEPLETED	0.002	DEPLETED	0.002	DEPLETED	0.002	DEPLETED	0.002	DEPLETED	0.002	DEPLETED	0.002	DEPLETED	0.002	ENRICHED	0.002	DEPLETED	0.002	DEPLETED	0.002	DEPLETED	0.002	DEPLETED	0.13	DEPLETED	0.002
LINE	L1	L1MA4	0.002	DEPLETED	0.002	DEPLETED	0.002	DEPLETED	0.002	DEPLETED	0.002	DEPLETED	0.002	DEPLETED	0.006	DEPLETED	0.002	DEPLETED	0.002	DEPLETED	0.002	DEPLETED	0.002	DEPLETED	0.002	DEPLETED	0.002	DEPLETED	0.002	DEPLETED	0.002	DEPLETED	0.002	DEPLETED	0.002	DEPLETED	0.582	DEPLETED	0.002	DEPLETED	0.002	DEPLETED	0.002	DEPLETED	0.002	DEPLETED	0.018	DEPLETED	0.002
LINE	L1	L1MA4A	0.002	DEPLETED	0.002	DEPLETED	0.002	DEPLETED	0.002	DEPLETED	0.002	DEPLETED	0.002	DEPLETED	0.002	ENRICHED	0.002	DEPLETED	0.096	DEPLETED	0.004	DEPLETED	0.002	DEPLETED	0.002	DEPLETED	0.002	DEPLETED	0.002	ENRICHED	0.002	DEPLETED	0.004	DEPLETED	0.002	DEPLETED	0.002	ENRICHED	0.002	DEPLETED	0.002	DEPLETED	0.002	DEPLETED	0.002	DEPLETED	0.002	ENRICHED	0.002
LINE	L1	L1MA5	0.002	DEPLETED	0.002	DEPLETED	0.002	DEPLETED	0.002	DEPLETED	0.002	DEPLETED	0.002	DEPLETED	0.976	ENRICHED	0.002	DEPLETED	0.024	DEPLETED	0.002	DEPLETED	0.002	DEPLETED	0.002	DEPLETED	0.002	DEPLETED	0.012	DEPLETED	0.002	DEPLETED	0.002	DEPLETED	0.002	DEPLETED	0.002	ENRICHED	0.002	DEPLETED	0.002	DEPLETED	0.002	DEPLETED	0.002	DEPLETED	0.498	ENRICHED	0.002
LINE	L1	L1MA5A	0.002	DEPLETED	0.002	DEPLETED	0.002	DEPLETED	0.002	DEPLETED	0.002	DEPLETED	0.002	DEPLETED	0.32	DEPLETED	0.002	DEPLETED	0.002	DEPLETED	0.002	DEPLETED	0.002	DEPLETED	0.002	DEPLETED	0.002	DEPLETED	0.002	DEPLETED	0.002	DEPLETED	0.002	DEPLETED	0.002	DEPLETED	0.348	DEPLETED	0.002	DEPLETED	0.002	DEPLETED	0.002	DEPLETED	0.002	DEPLETED	0.9	DEPLETED	0.002
LINE	L1	L1MA6	0.002	DEPLETED	0.002	DEPLETED	0.002	DEPLETED	0.002	DEPLETED	0.002	DEPLETED	0.002	DEPLETED	0.002	DEPLETED	0.002	DEPLETED	0.002	DEPLETED	0.002	DEPLETED	0.002	DEPLETED	0.002	DEPLETED	0.002	DEPLETED	0.002	DEPLETED	0.002	DEPLETED	0.002	DEPLETED	0.002	DEPLETED	0.574	ENRICHED	0.002	DEPLETED	0.002	DEPLETED	0.002	DEPLETED	0.002	DEPLETED	0.024	DEPLETED	0.002
LINE	L1	L1MA7	0.002	DEPLETED	0.002	DEPLETED	0.002	DEPLETED	0.002	DEPLETED	0.002	DEPLETED	0.002	DEPLETED	0.002	DEPLETED	0.002	DEPLETED	0.002	DEPLETED	0.002	DEPLETED	0.002	DEPLETED	0.002	DEPLETED	0.002	DEPLETED	0.002	DEPLETED	0.002	DEPLETED	0.002	DEPLETED	0.002	DEPLETED	0.074	DEPLETED	0.002	DEPLETED	0.002	DEPLETED	0.002	DEPLETED	0.002	DEPLETED	0.002	DEPLETED	0.002
LINE	L1	L1MA8	0.002	DEPLETED	0.002	DEPLETED	0.002	DEPLETED	0.002	DEPLETED	0.002	DEPLETED	0.002	DEPLETED	0.002	DEPLETED	0.002	DEPLETED	0.002	DEPLETED	0.002	DEPLETED	0.002	DEPLETED	0.002	DEPLETED	0.002	DEPLETED	0.002	DEPLETED	0.002	DEPLETED	0.002	DEPLETED	0.002	DEPLETED	0.318	DEPLETED	0.002	DEPLETED	0.002	DEPLETED	0.002	DEPLETED	0.002	DEPLETED	0.002	DEPLETED	0.002
LINE	L1	L1MA9	0.002	DEPLETED	0.002	DEPLETED	0.002	DEPLETED	0.002	DEPLETED	0.002	DEPLETED	0.002	DEPLETED	0.002	DEPLETED	0.002	DEPLETED	0.002	DEPLETED	0.002	DEPLETED	0.002	DEPLETED	0.002	DEPLETED	0.002	DEPLETED	0.002	DEPLETED	0.002	DEPLETED	0.002	DEPLETED	0.002	DEPLETED	0.188	ENRICHED	0.002	DEPLETED	0.002	DEPLETED	0.002	DEPLETED	0.002	DEPLETED	0.002	DEPLETED	0.002
LINE	L1	L1MB1	0.002	DEPLETED	0.002	DEPLETED	0.002	DEPLETED	0.002	DEPLETED	0.002	DEPLETED	0.002	DEPLETED	0.002	DEPLETED	0.002	DEPLETED	0.002	DEPLETED	0.002	DEPLETED	0.002	DEPLETED	0.002	DEPLETED	0.002	DEPLETED	0.002	DEPLETED	0.002	DEPLETED	0.002	DEPLETED	0.002	DEPLETED	0.002	DEPLETED	0.002	DEPLETED	0.002	DEPLETED	0.002	DEPLETED	0.002	DEPLETED	0.002	DEPLETED	0.002
LINE	L1	L1MB2	0.002	DEPLETED	0.002	DEPLETED	0.002	DEPLETED	0.002	DEPLETED	0.002	DEPLETED	0.002	DEPLETED	0.002	DEPLETED	0.002	DEPLETED	0.002	DEPLETED	0.002	DEPLETED	0.002	DEPLETED	0.002	DEPLETED	0.002	DEPLETED	0.002	DEPLETED	0.002	DEPLETED	0.002	DEPLETED	0.002	DEPLETED	0.002	DEPLETED	0.002	DEPLETED	0.002	DEPLETED	0.002	DEPLETED	0.002	DEPLETED	0.002	DEPLETED	0.002
LINE	L1	L1MB3	0.002	DEPLETED	0.002	DEPLETED	0.002	DEPLETED	0.002	DEPLETED	0.002	DEPLETED	0.002	DEPLETED	0.002	DEPLETED	0.002	DEPLETED	0.002	DEPLETED	0.002	DEPLETED	0.002	DEPLETED	0.002	DEPLETED	0.002	DEPLETED	0.002	DEPLETED	0.002	DEPLETED	0.002	DEPLETED	0.002	DEPLETED	0.002	DEPLETED	0.002	DEPLETED	0.002	DEPLETED	0.002	DEPLETED	0.002	DEPLETED	0.002	DEPLETED	0.002
LINE	L1	L1MB4	0.002	DEPLETED	0.002	DEPLETED	0.002	DEPLETED	0.002	DEPLETED	0.002	DEPLETED	0.002	DEPLETED	0.002	DEPLETED	0.002	DEPLETED	0.002	DEPLETED	0.002	DEPLETED	0.002	DEPLETED	0.002	DEPLETED	0.002	DEPLETED	0.002	DEPLETED	0.002	DEPLETED	0.002	DEPLETED	0.002	DEPLETED	0.002	DEPLETED	0.002	DEPLETED	0.002	DEPLETED	0.002	DEPLETED	0.002	DEPLETED	0.002	DEPLETED	0.002
LINE	L1	L1MB5	0.002	DEPLETED	0.002	DEPLETED	0.002	DEPLETED	0.002	DEPLETED	0.002	DEPLETED	0.002	DEPLETED	0.002	DEPLETED	0.002	DEPLETED	0.002	DEPLETED	0.002	DEPLETED	0.002	DEPLETED	0.002	DEPLETED	0.002	DEPLETED	0.002	DEPLETED	0.002	DEPLETED	0.002	DEPLETED	0.002	DEPLETED	0.002	DEPLETED	0.002	DEPLETED	0.002	DEPLETED	0.002	DEPLETED	0.002	DEPLETED	0.002	DEPLETED	0.002
LINE	L1	L1MB7	0.002	DEPLETED	0.002	DEPLETED	0.002	DEPLETED	0.002	DEPLETED	0.002	DEPLETED	0.002	DEPLETED	0.002	DEPLETED	0.002	DEPLETED	0.002	DEPLETED	0.002	DEPLETED	0.002	DEPLETED	0.002	DEPLETED	0.002	DEPLETED	0.002	DEPLETED	0.002	DEPLETED	0.002	DEPLETED	0.002	DEPLETED	0.002	DEPLETED	0.002	DEPLETED	0.002	DEPLETED	0.002	DEPLETED	0.002	DEPLETED	0.002	DEPLETED	0.002
LINE	L1	L1MB8	0.002	DEPLETED	0.002	DEPLETED	0.002	DEPLETED	0.002	DEPLETED	0.002	DEPLETED	0.002	DEPLETED	0.002	DEPLETED	0.002	DEPLETED	0.002	DEPLETED	0.002	DEPLETED	0.002	DEPLETED	0.002	DEPLETED	0.002	DEPLETED	0.002	DEPLETED	0.002	DEPLETED	0.002	DEPLETED	0.002	DEPLETED	0.002	DEPLETED	0.002	DEPLETED	0.002	DEPLETED	0.002	DEPLETED	0.002	DEPLETED	0.002	DEPLETED	0.002
LINE	L1	L1MC	0.002	DEPLETED	0.002	DEPLETED	0.002	DEPLETED	0.002	DEPLETED	0.002	DEPLETED	0.002	DEPLETED	0.004	DEPLETED	0.002	DEPLETED	0.002	DEPLETED	0.002	DEPLETED	0.002	DEPLETED	0.002	DEPLETED	0.002	DEPLETED	0.002	DEPLETED	0.002	DEPLETED	0.002	DEPLETED	0.002	DEPLETED	0.44	DEPLETED	0.002	DEPLETED	0.002	DEPLETED	0.002	DEPLETED	0.002	DEPLETED	0.002	DEPLETED	0.002
LINE	L1	L1MC1	0.002	DEPLETED	0.002	DEPLETED	0.002	DEPLETED	0.002	DEPLETED	0.002	DEPLETED	0.002	DEPLETED	0.002	DEPLETED	0.002	DEPLETED	0.002	DEPLETED	0.002	DEPLETED	0.002	DEPLETED	0.002	DEPLETED	0.002	DEPLETED	0.002	DEPLETED	0.002	DEPLETED	0.002	DEPLETED	0.002	DEPLETED	0.002	DEPLETED	0.002	DEPLETED	0.002	DEPLETED	0.002	DEPLETED	0.002	DEPLETED	0.002	DEPLETED	0.002
LINE	L1	L1MC2	0.002	DEPLETED	0.002	DEPLETED	0.002	DEPLETED	0.002	DEPLETED	0.002	DEPLETED	0.002	DEPLETED	0.002	DEPLETED	0.002	DEPLETED	0.002	DEPLETED	0.002	DEPLETED	0.002	DEPLETED	0.002	DEPLETED	0.002	DEPLETED	0.002	DEPLETED	0.002	DEPLETED	0.002	DEPLETED	0.002	DEPLETED	0.002	DEPLETED	0.002	DEPLETED	0.002	DEPLETED	0.002	DEPLETED	0.002	DEPLETED	0.002	DEPLETED	0.002
LINE	L1	L1MC3	0.002	DEPLETED	0.002	DEPLETED	0.002	DEPLETED	0.002	DEPLETED	0.002	DEPLETED	0.002	DEPLETED	0.002	DEPLETED	0.002	DEPLETED	0.002	DEPLETED	0.002	DEPLETED	0.002	DEPLETED	0.002	DEPLETED	0.002	DEPLETED	0.002	DEPLETED	0.002	DEPLETED	0.002	DEPLETED	0.002	DEPLETED	0.002	DEPLETED	0.002	DEPLETED	0.002	DEPLETED	0.002	DEPLETED	0.002	DEPLETED	0.002	DEPLETED	0.002
LINE	L1	L1MC4	0.002	DEPLETED	0.002	DEPLETED	0.002	DEPLETED	0.002	DEPLETED	0.002	DEPLETED	0.002	DEPLETED	0.002	DEPLETED	0.002	DEPLETED	0.002	DEPLETED	0.002	DEPLETED	0.002	DEPLETED	0.002	DEPLETED	0.002	DEPLETED	0.002	DEPLETED	0.002	DEPLETED	0.002	DEPLETED	0.002	DEPLETED	0.002	DEPLETED	0.002	DEPLETED	0.002	DEPLETED	0.002	DEPLETED	0.002	DEPLETED	0.002	DEPLETED	0.002
LINE	L1	L1MC4a	0.002	DEPLETED	0.002	DEPLETED	0.002	DEPLETED	0.002	DEPLETED	0.002	DEPLETED	0.002	DEPLETED	0.002	DEPLETED	0.002	DEPLETED	0.002	DEPLETED	0.002	DEPLETED	0.002	DEPLETED	0.002	DEPLETED	0.002	DEPLETED	0.002	DEPLETED	0.002	DEPLETED	0.002	DEPLETED	0.002	DEPLETED	0.002	DEPLETED	0.002	DEPLETED	0.002	DEPLETED	0.002	DEPLETED	0.002	DEPLETED	0.002	DEPLETED	0.002
LINE	L1	L1MC5	0.002	DEPLETED	0.002	DEPLETED	0.002	DEPLETED	0.002	DEPLETED	0.002	DEPLETED	0.002	DEPLETED	0.002	DEPLETED	0.002	DEPLETED	0.002	DEPLETED	0.002	DEPLETED	0.002	DEPLETED	0.002	DEPLETED	0.002	DEPLETED	0.002	DEPLETED	0.002	DEPLETED	0.002	DEPLETED	0.002	DEPLETED	0.002	DEPLETED	0.002	DEPLETED	0.002	DEPLETED	0.002	DEPLETED	0.002	DEPLETED	0.002	DEPLETED	0.002
LINE	L1	L1MC5a	0.002	DEPLETED	0.002	DEPLETED	0.002	DEPLETED	0.002	DEPLETED	0.002	DEPLETED	0.002	DEPLETED	0.002	DEPLETED	0.002	DEPLETED	0.002	DEPLETED	0.002	DEPLETED	0.002	DEPLETED	0.002	DEPLETED	0.002	DEPLETED	0.002	DEPLETED	0.002	DEPLETED	0.002	DEPLETED	0.002	DEPLETED	0.002	DEPLETED	0.002	DEPLETED	0.002	DEPLETED	0.002	DEPLETED	0.002	DEPLETED	0.002	DEPLETED	0.002
LINE	L1	L1MCa	0.002	DEPLETED	0.002	DEPLETED	0.002	DEPLETED	0.002	DEPLETED	0.002	DEPLETED	0.002	DEPLETED	0.002	DEPLETED	0.002	DEPLETED	0.002	DEPLETED	0.002	DEPLETED	0.002	DEPLETED	0.002	DEPLETED	0.002	DEPLETED	0.002	DEPLETED	0.002	DEPLETED	0.002	DEPLETED	0.002	DEPLETED	0.002	DEPLETED	0.002	DEPLETED	0.002	DEPLETED	0.002	DEPLETED	0.002	DEPLETED	0.002	DEPLETED	0.002
LINE	L1	L1MCb	0.002	DEPLETED	0.002	DEPLETED	0.002	DEPLETED	0.002	DEPLETED	0.002	DEPLETED	0.002	DEPLETED	0.08	DEPLETED	0.002	DEPLETED	0.002	DEPLETED	0.002	DEPLETED	0.002	DEPLETED	0.002	DEPLETED	0.002	DEPLETED	0.002	DEPLETED	0.002	DEPLETED	0.002	DEPLETED	0.002	DEPLETED	0.17	DEPLETED	0.002	DEPLETED	0.002	DEPLETED	0.002	DEPLETED	0.002	DEPLETED	0.008	DEPLETED	0.002
LINE	L1	L1MCc	0.002	DEPLETED	0.002	DEPLETED	0.002	DEPLETED	0.002	DEPLETED	0.002	DEPLETED	0.002	DEPLETED	0.018	DEPLETED	0.002	DEPLETED	0.002	DEPLETED	0.002	DEPLETED	0.002	DEPLETED	0.002	DEPLETED	0.002	DEPLETED	0.002	DEPLETED	0.002	DEPLETED	0.002	DEPLETED	0.002	DEPLETED	0.274	ENRICHED	0.002	DEPLETED	0.002	DEPLETED	0.002	DEPLETED	0.002	DEPLETED	0.442	ENRICHED	0.002
LINE	L1	L1MD	0.002	DEPLETED	0.002	DEPLETED	0.002	DEPLETED	0.002	DEPLETED	0.002	DEPLETED	0.002	DEPLETED	0.002	DEPLETED	0.002	DEPLETED	0.002	DEPLETED	0.002	DEPLETED	0.002	DEPLETED	0.002	DEPLETED	0.002	DEPLETED	0.002	DEPLETED	0.002	DEPLETED	0.002	DEPLETED	0.002	DEPLETED	0.002	DEPLETED	0.002	DEPLETED	0.002	DEPLETED	0.002	DEPLETED	0.002	DEPLETED	0.002	DEPLETED	0.002
LINE	L1	L1MD1	0.002	DEPLETED	0.002	DEPLETED	0.002	DEPLETED	0.002	DEPLETED	0.002	DEPLETED	0.002	DEPLETED	0.002	DEPLETED	0.002	DEPLETED	0.002	DEPLETED	0.002	DEPLETED	0.002	DEPLETED	0.002	DEPLETED	0.002	DEPLETED	0.002	DEPLETED	0.002	DEPLETED	0.002	DEPLETED	0.002	DEPLETED	0.002	DEPLETED	0.002	DEPLETED	0.002	DEPLETED	0.002	DEPLETED	0.002	DEPLETED	0.002	DEPLETED	0.002
LINE	L1	L1MD2	0.002	DEPLETED	0.002	DEPLETED	0.002	DEPLETED	0.002	DEPLETED	0.002	DEPLETED	0.002	DEPLETED	0.002	DEPLETED	0.002	DEPLETED	0.002	DEPLETED	0.002	DEPLETED	0.002	DEPLETED	0.002	DEPLETED	0.002	DEPLETED	0.002	DEPLETED	0.002	DEPLETED	0.002	DEPLETED	0.002	DEPLETED	0.002	DEPLETED	0.002	DEPLETED	0.002	DEPLETED	0.002	DEPLETED	0.002	DEPLETED	0.002	DEPLETED	0.002
LINE	L1	L1MD3	0.002	DEPLETED	0.002	DEPLETED	0.002	DEPLETED	0.002	DEPLETED	0.002	DEPLETED	0.002	DEPLETED	0.002	DEPLETED	0.002	DEPLETED	0.002	DEPLETED	0.002	DEPLETED	0.002	DEPLETED	0.002	DEPLETED	0.002	DEPLETED	0.002	DEPLETED	0.002	DEPLETED	0.002	DEPLETED	0.002	DEPLETED	0.002	DEPLETED	0.002	DEPLETED	0.002	DEPLETED	0.002	DEPLETED	0.002	DEPLETED	0.002	DEPLETED	0.002
LINE	L1	L1MDa	0.002	DEPLETED	0.002	DEPLETED	0.002	DEPLETED	0.002	DEPLETED	0.002	DEPLETED	0.002	DEPLETED	0.002	DEPLETED	0.002	DEPLETED	0.002	DEPLETED	0.002	DEPLETED	0.002	DEPLETED	0.002	DEPLETED	0.002	DEPLETED	0.002	DEPLETED	0.002	DEPLETED	0.002	DEPLETED	0.002	DEPLETED	0.002	ENRICHED	0.002	DEPLETED	0.002	DEPLETED	0.002	DEPLETED	0.002	DEPLETED	0.224	DEPLETED	0.002
LINE	L1	L1MDb	0.002	DEPLETED	0.002	DEPLETED	0.002	DEPLETED	0.684	ENRICHED	0.002	DEPLETED	0.002	DEPLETED	0.002	DEPLETED	0.002	DEPLETED	0.002	DEPLETED	0.002	DEPLETED	0.016	DEPLETED	0.002	DEPLETED	0.002	DEPLETED	0.754	DEPLETED	0.002	DEPLETED	0.004	DEPLETED	0.002	DEPLETED	0.006	ENRICHED	0.002	DEPLETED	0.002	DEPLETED	0.002	DEPLETED	0.002	DEPLETED	0.788	DEPLETED	0.002
LINE	L1	L1ME1	0.002	DEPLETED	0.002	DEPLETED	0.002	DEPLETED	0.002	DEPLETED	0.002	DEPLETED	0.002	DEPLETED	0.002	DEPLETED	0.002	DEPLETED	0.002	DEPLETED	0.002	DEPLETED	0.002	DEPLETED	0.002	DEPLETED	0.002	DEPLETED	0.002	DEPLETED	0.002	DEPLETED	0.002	DEPLETED	0.002	DEPLETED	0.002	DEPLETED	0.002	DEPLETED	0.002	DEPLETED	0.002	DEPLETED	0.002	DEPLETED	0.002	DEPLETED	0.002
LINE	L1	L1ME2	0.002	DEPLETED	0.002	DEPLETED	0.002	DEPLETED	0.002	DEPLETED	0.002	DEPLETED	0.002	DEPLETED	0.002	DEPLETED	0.002	DEPLETED	0.002	DEPLETED	0.002	DEPLETED	0.002	DEPLETED	0.002	DEPLETED	0.002	DEPLETED	0.002	DEPLETED	0.002	DEPLETED	0.002	DEPLETED	0.002	DEPLETED	0.002	DEPLETED	0.002	DEPLETED	0.002	DEPLETED	0.002	DEPLETED	0.002	DEPLETED	0.002	DEPLETED	0.002
LINE	L1	L1ME2z	0.002	DEPLETED	0.002	DEPLETED	0.002	DEPLETED	0.002	DEPLETED	0.002	DEPLETED	0.002	DEPLETED	0.002	DEPLETED	0.002	DEPLETED	0.002	DEPLETED	0.002	DEPLETED	0.002	DEPLETED	0.002	DEPLETED	0.002	DEPLETED	0.002	DEPLETED	0.002	DEPLETED	0.002	DEPLETED	0.002	DEPLETED	0.002	DEPLETED	0.002	DEPLETED	0.002	DEPLETED	0.002	DEPLETED	0.002	DEPLETED	0.002	DEPLETED	0.002
LINE	L1	L1ME3	0.002	DEPLETED	0.002	DEPLETED	0.002	DEPLETED	0.002	DEPLETED	0.002	DEPLETED	0.002	DEPLETED	0.002	DEPLETED	0.002	DEPLETED	0.002	DEPLETED	0.002	DEPLETED	0.002	DEPLETED	0.002	DEPLETED	0.002	DEPLETED	0.002	DEPLETED	0.002	DEPLETED	0.002	DEPLETED	0.002	DEPLETED	0.002	DEPLETED	0.002	DEPLETED	0.002	DEPLETED	0.002	DEPLETED	0.002	DEPLETED	0.002	DEPLETED	0.002
LINE	L1	L1ME3A	0.002	DEPLETED	0.002	DEPLETED	0.002	DEPLETED	0.002	DEPLETED	0.002	DEPLETED	0.002	DEPLETED	0.002	DEPLETED	0.002	DEPLETED	0.002	DEPLETED	0.002	DEPLETED	0.002	DEPLETED	0.002	DEPLETED	0.002	DEPLETED	0.002	DEPLETED	0.002	DEPLETED	0.002	DEPLETED	0.002	DEPLETED	0.002	DEPLETED	0.002	DEPLETED	0.002	DEPLETED	0.002	DEPLETED	0.002	DEPLETED	0.002	DEPLETED	0.002
LINE	L1	L1ME3B	0.002	DEPLETED	0.002	DEPLETED	0.002	DEPLETED	0.002	DEPLETED	0.002	DEPLETED	0.002	DEPLETED	0.002	DEPLETED	0.002	DEPLETED	0.002	DEPLETED	0.002	DEPLETED	0.002	DEPLETED	0.002	DEPLETED	0.002	DEPLETED	0.002	DEPLETED	0.002	DEPLETED	0.002	DEPLETED	0.002	DEPLETED	0.002	DEPLETED	0.002	DEPLETED	0.002	DEPLETED	0.002	DEPLETED	0.002	DEPLETED	0.002	DEPLETED	0.002
LINE	L1	L1ME3C	0.002	DEPLETED	0.002	DEPLETED	0.002	DEPLETED	0.002	DEPLETED	0.002	DEPLETED	0.002	DEPLETED	0.002	DEPLETED	0.002	DEPLETED	0.002	DEPLETED	0.002	DEPLETED	0.002	DEPLETED	0.002	DEPLETED	0.002	DEPLETED	0.002	DEPLETED	0.002	DEPLETED	0.002	DEPLETED	0.002	DEPLETED	0.002	DEPLETED	0.002	DEPLETED	0.002	DEPLETED	0.002	DEPLETED	0.002	DEPLETED	0.002	DEPLETED	0.002
LINE	L1	L1ME3Cz	0.002	DEPLETED	0.002	DEPLETED	0.002	DEPLETED	0.002	DEPLETED	0.002	DEPLETED	0.002	DEPLETED	0.002	DEPLETED	0.002	DEPLETED	0.002	DEPLETED	0.002	DEPLETED	0.002	DEPLETED	0.002	DEPLETED	0.002	DEPLETED	0.002	DEPLETED	0.002	DEPLETED	0.002	DEPLETED	0.002	DEPLETED	0.002	DEPLETED	0.002	DEPLETED	0.002	DEPLETED	0.002	DEPLETED	0.002	DEPLETED	0.002	DEPLETED	0.002
LINE	L1	L1ME3D	0.002	DEPLETED	0.002	DEPLETED	0.002	DEPLETED	0.002	DEPLETED	0.002	DEPLETED	0.002	DEPLETED	0.002	DEPLETED	0.002	DEPLETED	0.002	DEPLETED	0.002	DEPLETED	0.002	DEPLETED	0.002	DEPLETED	0.002	DEPLETED	0.002	DEPLETED	0.002	DEPLETED	0.002	DEPLETED	0.002	DEPLETED	0.002	DEPLETED	0.002	DEPLETED	0.002	DEPLETED	0.002	DEPLETED	0.002	DEPLETED	0.002	DEPLETED	0.002
LINE	L1	L1ME3E	0.002	DEPLETED	0.002	DEPLETED	0.002	DEPLETED	0.002	DEPLETED	0.002	DEPLETED	0.002	DEPLETED	0.002	DEPLETED	0.002	DEPLETED	0.002	DEPLETED	0.002	DEPLETED	0.002	DEPLETED	0.002	DEPLETED	0.002	DEPLETED	0.002	DEPLETED	0.002	DEPLETED	0.002	DEPLETED	0.002	DEPLETED	0.002	DEPLETED	0.002	DEPLETED	0.002	DEPLETED	0.002	DEPLETED	0.002	DEPLETED	0.002	DEPLETED	0.002
LINE	L1	L1ME3F	0.002	DEPLETED	0.002	DEPLETED	0.002	DEPLETED	0.002	DEPLETED	0.002	DEPLETED	0.002	DEPLETED	0.002	DEPLETED	0.002	DEPLETED	0.002	DEPLETED	0.002	DEPLETED	0.002	DEPLETED	0.002	DEPLETED	0.002	DEPLETED	0.002	DEPLETED	0.002	DEPLETED	0.002	DEPLETED	0.002	DEPLETED	0.002	DEPLETED	0.002	DEPLETED	0.002	DEPLETED	0.002	DEPLETED	0.002	DEPLETED	0.002	DEPLETED	0.002
LINE	L1	L1ME3G	0.002	DEPLETED	0.002	DEPLETED	0.002	DEPLETED	0.002	DEPLETED	0.002	DEPLETED	0.002	DEPLETED	0.002	DEPLETED	0.002	DEPLETED	0.002	DEPLETED	0.002	DEPLETED	0.002	DEPLETED	0.002	DEPLETED	0.002	DEPLETED	0.002	DEPLETED	0.002	DEPLETED	0.002	DEPLETED	0.002	DEPLETED	0.002	DEPLETED	0.002	DEPLETED	0.002	DEPLETED	0.002	DEPLETED	0.002	DEPLETED	0.002	DEPLETED	0.002
LINE	L1	L1ME4a	0.002	DEPLETED	0.002	DEPLETED	0.002	DEPLETED	0.002	DEPLETED	0.002	DEPLETED	0.002	DEPLETED	0.002	DEPLETED	0.002	DEPLETED	0.002	DEPLETED	0.002	DEPLETED	0.002	DEPLETED	0.002	DEPLETED	0.002	DEPLETED	0.002	DEPLETED	0.002	DEPLETED	0.002	DEPLETED	0.002	DEPLETED	0.002	DEPLETED	0.002	DEPLETED	0.002	DEPLETED	0.002	DEPLETED	0.002	DEPLETED	0.002	DEPLETED	0.002
LINE	L1	L1ME4b	0.002	DEPLETED	0.002	DEPLETED	0.002	DEPLETED	0.002	DEPLETED	0.002	DEPLETED	0.002	DEPLETED	0.002	DEPLETED	0.002	DEPLETED	0.002	DEPLETED	0.002	DEPLETED	0.002	DEPLETED	0.002	DEPLETED	0.002	DEPLETED	0.002	DEPLETED	0.002	DEPLETED	0.002	DEPLETED	0.002	DEPLETED	0.002	DEPLETED	0.002	DEPLETED	0.002	DEPLETED	0.002	DEPLETED	0.002	DEPLETED	0.002	DEPLETED	0.002
LINE	L1	L1ME4c	0.002	DEPLETED	0.002	DEPLETED	0.002	DEPLETED	0.002	DEPLETED	0.002	DEPLETED	0.002	DEPLETED	0.002	DEPLETED	0.002	DEPLETED	0.002	DEPLETED	0.002	DEPLETED	0.002	DEPLETED	0.002	DEPLETED	0.002	DEPLETED	0.002	DEPLETED	0.002	DEPLETED	0.002	DEPLETED	0.002	DEPLETED	0.002	DEPLETED	0.002	DEPLETED	0.002	DEPLETED	0.002	DEPLETED	0.002	DEPLETED	0.002	DEPLETED	0.002
LINE	L1	L1ME5	0.002	DEPLETED	0.008	DEPLETED	0.002	DEPLETED	0.02	DEPLETED	0.002	DEPLETED	0.234	DEPLETED	0.014	DEPLETED	0.162	DEPLETED	0.176	DEPLETED	0.124	DEPLETED	0.016	DEPLETED	0.078	DEPLETED	0.07	DEPLETED	0.692	DEPLETED	0.002	DEPLETED	0.002	DEPLETED	0.004	DEPLETED	0.002	DEPLETED	0.524	DEPLETED	0.002	DEPLETED	0.026	DEPLETED	0.002	DEPLETED	0.002	DEPLETED	0.002
LINE	L1	L1MEa	0.012	DEPLETED	0.002	DEPLETED	0.038	DEPLETED	0.002	DEPLETED	0.142	DEPLETED	0.002	DEPLETED	0.104	DEPLETED	0.002	DEPLETED	0.004	DEPLETED	0.022	DEPLETED	0.002	DEPLETED	0.002	DEPLETED	0.048	DEPLETED	0.026	DEPLETED	0.044	DEPLETED	0.002	DEPLETED	0.016	DEPLETED	0.846	DEPLETED	0.194	DEPLETED	0.006	DEPLETED	0.002	DEPLETED	0.002	DEPLETED	0.73	DEPLETED	0.002
LINE	L1	L1MEb	0.002	DEPLETED	0.002	DEPLETED	0.002	DEPLETED	0.002	DEPLETED	0.002	DEPLETED	0.002	DEPLETED	0.512	DEPLETED	0.002	DEPLETED	0.002	DEPLETED	0.002	DEPLETED	0.002	DEPLETED	0.002	DEPLETED	0.14	DEPLETED	0.002	DEPLETED	0.002	DEPLETED	0.002	DEPLETED	0.002	DEPLETED	0.028	DEPLETED	0.006	DEPLETED	0.002	DEPLETED	0.002	DEPLETED	0.002	DEPLETED	0.466	ENRICHED	0.002
LINE	L1	L1MEc	0.002	DEPLETED	0.002	DEPLETED	0.002	DEPLETED	0.002	DEPLETED	0.002	DEPLETED	0.002	DEPLETED	0.002	DEPLETED	0.002	DEPLETED	0.002	DEPLETED	0.002	DEPLETED	0.002	DEPLETED	0.002	DEPLETED	0.002	DEPLETED	0.002	DEPLETED	0.002	DEPLETED	0.002	DEPLETED	0.002	DEPLETED	0.002	DEPLETED	0.002	DEPLETED	0.002	DEPLETED	0.002	DEPLETED	0.002	DEPLETED	0.002	DEPLETED	0.002
LINE	L1	L1MEd	0.002	DEPLETED	0.002	DEPLETED	0.002	DEPLETED	0.002	DEPLETED	0.002	DEPLETED	0.002	DEPLETED	0.002	DEPLETED	0.002	DEPLETED	0.002	DEPLETED	0.002	DEPLETED	0.002	DEPLETED	0.002	DEPLETED	0.002	DEPLETED	0.002	DEPLETED	0.002	DEPLETED	0.002	DEPLETED	0.002	DEPLETED	0.002	DEPLETED	0.002	DEPLETED	0.002	DEPLETED	0.002	DEPLETED	0.002	DEPLETED	0.002	DEPLETED	0.002
LINE	L1	L1MEf	0.002	DEPLETED	0.002	DEPLETED	0.002	DEPLETED	0.002	DEPLETED	0.002	DEPLETED	0.002	DEPLETED	0.002	DEPLETED	0.002	DEPLETED	0.002	DEPLETED	0.002	DEPLETED	0.002	DEPLETED	0.002	DEPLETED	0.002	DEPLETED	0.002	DEPLETED	0.002	DEPLETED	0.002	DEPLETED	0.002	DEPLETED	0.002	DEPLETED	0.002	DEPLETED	0.002	DEPLETED	0.002	DEPLETED	0.002	DEPLETED	0.002	DEPLETED	0.002
LINE	L1	L1MEg	0.002	DEPLETED	0.002	DEPLETED	0.002	DEPLETED	0.002	DEPLETED	0.002	DEPLETED	0.002	DEPLETED	0.002	DEPLETED	0.002	DEPLETED	0.002	DEPLETED	0.002	DEPLETED	0.002	DEPLETED	0.002	DEPLETED	0.002	DEPLETED	0.002	DEPLETED	0.002	DEPLETED	0.002	DEPLETED	0.002	DEPLETED	0.002	DEPLETED	0.002	DEPLETED	0.002	DEPLETED	0.002	DEPLETED	0.002	DEPLETED	0.002	DEPLETED	0.002
LINE	L1	L1MEg1	0.002	DEPLETED	0.002	DEPLETED	0.002	DEPLETED	0.002	DEPLETED	0.002	DEPLETED	0.002	DEPLETED	0.002	DEPLETED	0.002	DEPLETED	0.002	DEPLETED	0.002	DEPLETED	0.002	DEPLETED	0.002	DEPLETED	0.002	DEPLETED	0.002	DEPLETED	0.002	DEPLETED	0.002	DEPLETED	0.002	DEPLETED	0.328	DEPLETED	0.002	DEPLETED	0.002	DEPLETED	0.002	DEPLETED	0.002	DEPLETED	0.274	DEPLETED	0.002
LINE	L1	L1MEg2	0.006	DEPLETED	0.002	DEPLETED	0.002	DEPLETED	0.002	DEPLETED	0.002	DEPLETED	0.002	DEPLETED	0.176	DEPLETED	0.002	DEPLETED	0.002	DEPLETED	0.004	DEPLETED	0.002	DEPLETED	0.002	DEPLETED	0.002	DEPLETED	0.002	DEPLETED	0.002	DEPLETED	0.002	DEPLETED	0.002	DEPLETED	0.372	DEPLETED	0.004	DEPLETED	0.002	DEPLETED	0.002	DEPLETED	0.002	DEPLETED	0.842	DEPLETED	0.002
LINE	L1	L1MEh	0.002	DEPLETED	0.002	DEPLETED	0.002	DEPLETED	0.002	DEPLETED	0.002	DEPLETED	0.002	DEPLETED	0.002	DEPLETED	0.002	DEPLETED	0.002	DEPLETED	0.002	DEPLETED	0.002	DEPLETED	0.002	DEPLETED	0.002	DEPLETED	0.002	DEPLETED	0.002	DEPLETED	0.002	DEPLETED	0.002	DEPLETED	0.014	DEPLETED	0.004	DEPLETED	0.002	DEPLETED	0.002	DEPLETED	0.002	DEPLETED	0.004	DEPLETED	0.002
LINE	L1	L1MEi	0.002	DEPLETED	0.002	DEPLETED	0.002	DEPLETED	0.002	DEPLETED	0.002	DEPLETED	0.002	DEPLETED	0.002	DEPLETED	0.002	DEPLETED	0.002	DEPLETED	0.002	DEPLETED	0.002	DEPLETED	0.002	DEPLETED	0.002	DEPLETED	0.002	DEPLETED	0.002	DEPLETED	0.002	DEPLETED	0.002	DEPLETED	0.002	DEPLETED	0.002	DEPLETED	0.002	DEPLETED	0.002	DEPLETED	0.002	DEPLETED	0.002	DEPLETED	0.002
LINE	L1	L1MEj	0.002	DEPLETED	0.002	DEPLETED	0.002	DEPLETED	0.002	DEPLETED	0.002	DEPLETED	0.002	DEPLETED	0.002	DEPLETED	0.002	DEPLETED	0.002	DEPLETED	0.002	DEPLETED	0.002	DEPLETED	0.002	DEPLETED	0.002	DEPLETED	0.002	DEPLETED	0.002	DEPLETED	0.002	DEPLETED	0.002	DEPLETED	0.372	DEPLETED	0.002	DEPLETED	0.002	DEPLETED	0.002	DEPLETED	0.002	DEPLETED	0.002	DEPLETED	0.002
LINE	L1	L1P	0.43	ENRICHED	0.948	ENRICHED	0.166	DEPLETED	0.982	DEPLETED	0.014	ENRICHED	0.428	ENRICHED	0.66	ENRICHED	1	DEPLETED	0.942	DEPLETED	0.774	DEPLETED	0.504	ENRICHED	0.372	DEPLETED	0.9	DEPLETED	0.612	DEPLETED	0.104	ENRICHED	0.682	DEPLETED	0.636	DEPLETED	0.102	ENRICHED	0.73	ENRICHED	0.608	ENRICHED	0.948	DEPLETED	0.812	DEPLETED	0.392	DEPLETED	0.02
LINE	L1	L1P1	0.002	ENRICHED	0.002	DEPLETED	0.006	DEPLETED	0.194	DEPLETED	0.008	ENRICHED	0.002	DEPLETED	0.044	ENRICHED	0.002	DEPLETED	0.036	DEPLETED	0.002	DEPLETED	0.018	DEPLETED	0.002	DEPLETED	0.002	DEPLETED	0.386	ENRICHED	0.364	DEPLETED	0.148	ENRICHED	0.002	DEPLETED	0.002	ENRICHED	0.034	DEPLETED	0.002	DEPLETED	0.002	DEPLETED	0.002	DEPLETED	0.002	ENRICHED	0.002
LINE	L1	L1P2	0.002	ENRICHED	0.012	DEPLETED	0.056	ENRICHED	0.002	ENRICHED	0.004	ENRICHED	0.076	DEPLETED	0.006	ENRICHED	0.022	DEPLETED	0.496	ENRICHED	0.358	DEPLETED	0.008	DEPLETED	0.002	DEPLETED	0.002	DEPLETED	0.002	ENRICHED	0.38	ENRICHED	0.002	ENRICHED	0.002	DEPLETED	0.002	ENRICHED	0.228	DEPLETED	0.002	DEPLETED	0.002	DEPLETED	0.002	DEPLETED	0.002	ENRICHED	0.002
LINE	L1	L1P3	0.002	ENRICHED	0.002	DEPLETED	0.004	DEPLETED	0.504	DEPLETED	0.008	ENRICHED	0.076	DEPLETED	0.05	ENRICHED	0.002	DEPLETED	0.538	ENRICHED	0.238	DEPLETED	0.006	DEPLETED	0.002	DEPLETED	0.002	DEPLETED	0.032	ENRICHED	0.002	DEPLETED	0.016	ENRICHED	0.002	DEPLETED	0.002	ENRICHED	0.002	DEPLETED	0.002	DEPLETED	0.002	DEPLETED	0.002	DEPLETED	0.006	ENRICHED	0.002
LINE	L1	L1P3b	0.002	ENRICHED	0.008	ENRICHED	0.004	ENRICHED	0.002	ENRICHED	0.01	ENRICHED	0.94	DEPLETED	0.052	ENRICHED	0.454	ENRICHED	0.512	DEPLETED	0.694	DEPLETED	0.05	ENRICHED	0.066	ENRICHED	0.732	ENRICHED	0.002	ENRICHED	0.084	ENRICHED	0.002	ENRICHED	0.758	DEPLETED	0.084	ENRICHED	0.042	ENRICHED	0.022	ENRICHED	0.012	DEPLETED	0.304	DEPLETED	0.054	ENRICHED	0.78
LINE	L1	L1P4	0.38	DEPLETED	0.002	DEPLETED	0.002	DEPLETED	0.002	DEPLETED	0.216	DEPLETED	0.002	DEPLETED	0.652	ENRICHED	0.002	DEPLETED	0.002	DEPLETED	0.002	DEPLETED	0.002	DEPLETED	0.002	DEPLETED	0.002	DEPLETED	0.002	DEPLETED	0.002	DEPLETED	0.002	DEPLETED	0.002	DEPLETED	0.866	ENRICHED	0.002	DEPLETED	0.002	DEPLETED	0.002	DEPLETED	0.002	DEPLETED	0.004	DEPLETED	0.002
LINE	L1	L1P4a	0.002	ENRICHED	0.024	DEPLETED	0.114	DEPLETED	0.002	ENRICHED	0.214	ENRICHED	0.73	DEPLETED	0.186	ENRICHED	0.118	DEPLETED	0.86	ENRICHED	0.232	ENRICHED	0.626	ENRICHED	0.002	DEPLETED	0.052	DEPLETED	0.002	ENRICHED	0.002	DEPLETED	0.002	ENRICHED	0.002	DEPLETED	0.002	ENRICHED	0.014	DEPLETED	0.008	DEPLETED	0.002	DEPLETED	0.002	DEPLETED	0.002	ENRICHED	0.002
LINE	L1	L1P4b	0.336	ENRICHED	0.742	DEPLETED	0.996	DEPLETED	0.002	ENRICHED	0.974	ENRICHED	0.696	DEPLETED	0.318	DEPLETED	0.438	DEPLETED	0.53	DEPLETED	0.164	ENRICHED	0.75	ENRICHED	0.268	ENRICHED	0.002	DEPLETED	0.002	ENRICHED	0.672	DEPLETED	0.002	ENRICHED	0.034	DEPLETED	0.006	ENRICHED	0.758	DEPLETED	0.518	DEPLETED	0.002	DEPLETED	0.298	DEPLETED	0.002	ENRICHED	0.002
LINE	L1	L1P4c	0.002	ENRICHED	0.076	ENRICHED	0.058	ENRICHED	0.004	ENRICHED	0.038	ENRICHED	0.546	ENRICHED	0.158	ENRICHED	0.218	ENRICHED	0.224	ENRICHED	0.186	ENRICHED	0.478	ENRICHED	0.19	ENRICHED	0.4	DEPLETED	0.022	ENRICHED	0.012	ENRICHED	0.004	ENRICHED	0.094	ENRICHED	0.264	ENRICHED	0.134	ENRICHED	0.622	DEPLETED	0.638	DEPLETED	0.064	ENRICHED	0.138	ENRICHED	0.922
LINE	L1	L1P4d	0.016	ENRICHED	0.728	ENRICHED	0.008	ENRICHED	0.002	ENRICHED	0.114	ENRICHED	0.278	ENRICHED	0.036	ENRICHED	0.376	DEPLETED	0.09	ENRICHED	0.116	ENRICHED	0.808	ENRICHED	0.574	DEPLETED	0.968	DEPLETED	0.002	ENRICHED	0.136	ENRICHED	0.002	ENRICHED	0.008	DEPLETED	0.004	ENRICHED	0.084	ENRICHED	0.822	ENRICHED	0.002	DEPLETED	0.742	DEPLETED	0.006	ENRICHED	0.032
LINE	L1	L1P4e	0.002	ENRICHED	0.368	ENRICHED	0.002	ENRICHED	0.002	ENRICHED	0.072	ENRICHED	0.506	ENRICHED	0.596	ENRICHED	0.852	ENRICHED	0.68	ENRICHED	0.016	ENRICHED	0.202	ENRICHED	0.746	DEPLETED	0.004	DEPLETED	0.002	ENRICHED	0.068	ENRICHED	0.002	ENRICHED	0.704	DEPLETED	0.004	ENRICHED	0.094	ENRICHED	0.372	ENRICHED	0.002	DEPLETED	0.092	DEPLETED	0.008	ENRICHED	0.006
LINE	L1	L1P5	0.666	DEPLETED	0.002	DEPLETED	0.002	DEPLETED	0.148	DEPLETED	0.118	DEPLETED	0.062	DEPLETED	0.794	ENRICHED	0.004	DEPLETED	0.006	DEPLETED	0.008	DEPLETED	0.002	DEPLETED	0.002	DEPLETED	0.002	DEPLETED	0.066	DEPLETED	0.012	DEPLETED	0.322	DEPLETED	0.002	DEPLETED	0.832	ENRICHED	0.208	DEPLETED	0.002	DEPLETED	0.002	DEPLETED	0.002	DEPLETED	0.182	DEPLETED	0.002
LINE	L1	L1PA10	0.002	ENRICHED	0.014	DEPLETED	0.01	ENRICHED	0.002	ENRICHED	0.002	ENRICHED	0.266	ENRICHED	0.002	ENRICHED	0.06	ENRICHED	0.002	ENRICHED	0.002	ENRICHED	0.202	DEPLETED	0.002	DEPLETED	0.002	DEPLETED	0.002	ENRICHED	0.312	ENRICHED	0.002	ENRICHED	0.002	DEPLETED	0.002	ENRICHED	0.664	DEPLETED	0.334	DEPLETED	0.002	DEPLETED	0.002	DEPLETED	0.002	ENRICHED	0.002
LINE	L1	L1PA11	0.002	ENRICHED	0.004	DEPLETED	0.016	ENRICHED	0.006	ENRICHED	0.002	ENRICHED	0.354	ENRICHED	0.002	ENRICHED	0.474	ENRICHED	0.002	ENRICHED	0.014	ENRICHED	0.028	ENRICHED	0.002	DEPLETED	0.002	DEPLETED	0.004	ENRICHED	0.88	DEPLETED	0.88	ENRICHED	0.002	DEPLETED	0.002	ENRICHED	0.258	DEPLETED	0.02	DEPLETED	0.002	DEPLETED	0.002	DEPLETED	0.002	ENRICHED	0.002
LINE	L1	L1PA12	0.002	ENRICHED	0.002	DEPLETED	0.548	DEPLETED	0.678	ENRICHED	0.014	ENRICHED	0.898	DEPLETED	0.008	ENRICHED	0.106	DEPLETED	0.708	ENRICHED	0.576	ENRICHED	0.346	DEPLETED	0.002	DEPLETED	0.002	DEPLETED	0.044	ENRICHED	0.486	DEPLETED	0.096	ENRICHED	0.002	DEPLETED	0.002	ENRICHED	0.234	DEPLETED	0.002	DEPLETED	0.002	DEPLETED	0.002	DEPLETED	0.002	ENRICHED	0.002
LINE	L1	L1PA13	0.002	ENRICHED	0.002	DEPLETED	0.002	DEPLETED	0.54	ENRICHED	0.002	ENRICHED	0.03	DEPLETED	0.002	ENRICHED	0.002	DEPLETED	0.94	ENRICHED	0.604	DEPLETED	0.002	DEPLETED	0.002	DEPLETED	0.002	DEPLETED	0.004	ENRICHED	0.002	DEPLETED	0.002	DEPLETED	0.002	DEPLETED	0.002	ENRICHED	0.002	DEPLETED	0.002	DEPLETED	0.002	DEPLETED	0.002	DEPLETED	0.002	ENRICHED	0.002
LINE	L1	L1PA14	0.002	ENRICHED	0.002	DEPLETED	0.458	ENRICHED	0.526	DEPLETED	0.002	ENRICHED	0.054	ENRICHED	0.002	ENRICHED	0.498	ENRICHED	0.002	ENRICHED	0.002	ENRICHED	0.948	ENRICHED	0.002	DEPLETED	0.006	DEPLETED	0.562	DEPLETED	0.002	DEPLETED	0.054	DEPLETED	0.002	DEPLETED	0.002	ENRICHED	0.014	DEPLETED	0.004	DEPLETED	0.002	DEPLETED	0.002	DEPLETED	0.052	ENRICHED	0.002
LINE	L1	L1PA15	0.002	ENRICHED	0.002	DEPLETED	0.006	DEPLETED	0.038	DEPLETED	0.002	ENRICHED	0.042	DEPLETED	0.002	ENRICHED	0.002	DEPLETED	0.378	ENRICHED	0.044	ENRICHED	0.002	DEPLETED	0.002	DEPLETED	0.002	DEPLETED	0.544	ENRICHED	0.002	DEPLETED	0.002	DEPLETED	0.002	DEPLETED	0.002	ENRICHED	0.002	DEPLETED	0.002	DEPLETED	0.002	DEPLETED	0.002	DEPLETED	0.006	ENRICHED	0.002
LINE	L1	L1PA15-16	0.002	ENRICHED	0.006	ENRICHED	0.004	ENRICHED	0.002	ENRICHED	0.044	ENRICHED	0.014	ENRICHED	0.002	ENRICHED	0.872	DEPLETED	0.002	ENRICHED	0.002	ENRICHED	0.002	ENRICHED	0.696	DEPLETED	0.174	ENRICHED	0.002	ENRICHED	0.264	ENRICHED	0.002	ENRICHED	0.002	DEPLETED	0.002	ENRICHED	0.008	ENRICHED	0.218	DEPLETED	0.002	DEPLETED	0.002	DEPLETED	0.002	ENRICHED	0.002
LINE	L1	L1PA16	0.024	ENRICHED	0.002	DEPLETED	0.002	DEPLETED	0.002	DEPLETED	0.002	ENRICHED	0.01	DEPLETED	0.002	ENRICHED	0.002	DEPLETED	0.884	ENRICHED	0.232	DEPLETED	0.002	DEPLETED	0.002	DEPLETED	0.002	DEPLETED	0.002	DEPLETED	0.002	DEPLETED	0.002	DEPLETED	0.002	DEPLETED	0.012	ENRICHED	0.002	DEPLETED	0.002	DEPLETED	0.002	DEPLETED	0.002	DEPLETED	0.038	DEPLETED	0.002
LINE	L1	L1PA17	0.052	DEPLETED	0.002	DEPLETED	0.002	DEPLETED	0.002	DEPLETED	0.082	DEPLETED	0.002	DEPLETED	0.198	ENRICHED	0.002	DEPLETED	0.022	DEPLETED	0.004	DEPLETED	0.002	DEPLETED	0.002	DEPLETED	0.002	DEPLETED	0.106	DEPLETED	0.002	DEPLETED	0.002	DEPLETED	0.002	DEPLETED	0.098	ENRICHED	0.008	DEPLETED	0.002	DEPLETED	0.002	DEPLETED	0.002	DEPLETED	0.766	DEPLETED	0.002
LINE	L1	L1PA2	0.002	DEPLETED	0.002	DEPLETED	0.002	DEPLETED	0.002	DEPLETED	0.002	DEPLETED	0.002	DEPLETED	0.002	DEPLETED	0.002	DEPLETED	0.002	DEPLETED	0.002	DEPLETED	0.002	DEPLETED	0.002	DEPLETED	0.002	DEPLETED	0.002	DEPLETED	0.002	DEPLETED	0.002	DEPLETED	0.002	DEPLETED	0.002	DEPLETED	0.002	DEPLETED	0.002	DEPLETED	0.002	DEPLETED	0.002	DEPLETED	0.002	DEPLETED	0.002
LINE	L1	L1PA3	0.002	DEPLETED	0.002	DEPLETED	0.002	DEPLETED	0.002	DEPLETED	0.002	DEPLETED	0.002	DEPLETED	0.002	DEPLETED	0.002	DEPLETED	0.002	DEPLETED	0.002	DEPLETED	0.002	DEPLETED	0.002	DEPLETED	0.002	DEPLETED	0.002	DEPLETED	0.002	DEPLETED	0.002	DEPLETED	0.002	DEPLETED	0.14	DEPLETED	0.002	DEPLETED	0.002	DEPLETED	0.002	DEPLETED	0.002	DEPLETED	0.002	DEPLETED	0.002
LINE	L1	L1PA4	0.02	ENRICHED	0.002	DEPLETED	0.002	DEPLETED	0.002	DEPLETED	0.368	DEPLETED	0.002	DEPLETED	0.002	DEPLETED	0.002	DEPLETED	0.002	DEPLETED	0.002	DEPLETED	0.002	DEPLETED	0.002	DEPLETED	0.002	DEPLETED	0.002	DEPLETED	0.002	DEPLETED	0.458	DEPLETED	0.002	DEPLETED	0.002	ENRICHED	0.002	DEPLETED	0.002	DEPLETED	0.002	DEPLETED	0.002	DEPLETED	0.002	ENRICHED	0.002
LINE	L1	L1PA5	0.002	ENRICHED	0.002	DEPLETED	0.002	DEPLETED	0.002	DEPLETED	0.254	DEPLETED	0.002	DEPLETED	0.002	DEPLETED	0.002	DEPLETED	0.002	DEPLETED	0.002	DEPLETED	0.002	DEPLETED	0.002	DEPLETED	0.002	DEPLETED	0.618	ENRICHED	0.002	DEPLETED	0.92	DEPLETED	0.002	DEPLETED	0.002	ENRICHED	0.002	DEPLETED	0.002	DEPLETED	0.002	DEPLETED	0.002	DEPLETED	0.002	ENRICHED	0.002
LINE	L1	L1PA6	0.002	ENRICHED	0.002	DEPLETED	0.966	DEPLETED	0.076	ENRICHED	0.002	ENRICHED	0.002	DEPLETED	0.002	ENRICHED	0.002	DEPLETED	0.182	DEPLETED	0.02	DEPLETED	0.002	DEPLETED	0.002	DEPLETED	0.002	DEPLETED	0.002	ENRICHED	0.016	DEPLETED	0.002	ENRICHED	0.002	DEPLETED	0.002	ENRICHED	0.002	DEPLETED	0.002	DEPLETED	0.002	DEPLETED	0.002	DEPLETED	0.002	ENRICHED	0.002
LINE	L1	L1PA7	0.002	ENRICHED	0.002	DEPLETED	0.002	DEPLETED	0.002	DEPLETED	0.002	ENRICHED	0.002	DEPLETED	0.004	ENRICHED	0.002	DEPLETED	0.004	DEPLETED	0.002	DEPLETED	0.002	DEPLETED	0.002	DEPLETED	0.002	DEPLETED	0.014	DEPLETED	0.002	DEPLETED	0.342	DEPLETED	0.002	DEPLETED	0.002	ENRICHED	0.002	DEPLETED	0.002	DEPLETED	0.002	DEPLETED	0.002	DEPLETED	0.31	ENRICHED	0.002
LINE	L1	L1PA8	0.002	ENRICHED	0.002	DEPLETED	0.078	DEPLETED	0.034	DEPLETED	0.002	ENRICHED	0.002	DEPLETED	0.002	ENRICHED	0.002	DEPLETED	0.012	DEPLETED	0.176	DEPLETED	0.002	DEPLETED	0.002	DEPLETED	0.002	DEPLETED	0.35	DEPLETED	0.022	DEPLETED	0.002	DEPLETED	0.002	DEPLETED	0.002	ENRICHED	0.002	DEPLETED	0.002	DEPLETED	0.002	DEPLETED	0.002	DEPLETED	0.414	DEPLETED	0.002
LINE	L1	L1PA8A	0.002	ENRICHED	0.002	DEPLETED	0.892	DEPLETED	0.046	ENRICHED	0.002	ENRICHED	0.666	DEPLETED	0.002	ENRICHED	0.008	DEPLETED	0.016	ENRICHED	0.184	DEPLETED	0.004	DEPLETED	0.002	DEPLETED	0.002	DEPLETED	0.004	ENRICHED	0.008	DEPLETED	0.064	ENRICHED	0.002	DEPLETED	0.002	ENRICHED	0.002	DEPLETED	0.002	DEPLETED	0.002	DEPLETED	0.002	DEPLETED	0.01	ENRICHED	0.002
LINE	L1	L1PB	0.458	DEPLETED	0.002	DEPLETED	0.002	DEPLETED	0.002	DEPLETED	0.976	ENRICHED	0.004	DEPLETED	0.672	ENRICHED	0.002	DEPLETED	0.006	DEPLETED	0.302	DEPLETED	0.002	DEPLETED	0.002	DEPLETED	0.002	DEPLETED	0.094	DEPLETED	0.002	DEPLETED	0.002	DEPLETED	0.002	DEPLETED	0.666	DEPLETED	0.002	DEPLETED	0.002	DEPLETED	0.002	DEPLETED	0.002	DEPLETED	0.288	DEPLETED	0.002
LINE	L1	L1PB1	0.446	DEPLETED	0.002	DEPLETED	0.002	DEPLETED	0.002	DEPLETED	0.01	DEPLETED	0.002	DEPLETED	0.002	ENRICHED	0.002	DEPLETED	0.002	DEPLETED	0.002	DEPLETED	0.002	DEPLETED	0.002	DEPLETED	0.002	DEPLETED	0.002	DEPLETED	0.002	DEPLETED	0.002	DEPLETED	0.002	DEPLETED	0.002	ENRICHED	0.002	DEPLETED	0.002	DEPLETED	0.002	DEPLETED	0.002	DEPLETED	0.732	ENRICHED	0.002
LINE	L1	L1PB2	0.986	ENRICHED	0.002	DEPLETED	0.002	DEPLETED	0.002	DEPLETED	0.56	ENRICHED	0.002	DEPLETED	0.424	ENRICHED	0.002	DEPLETED	0.072	DEPLETED	0.006	DEPLETED	0.002	DEPLETED	0.002	DEPLETED	0.002	DEPLETED	0.006	DEPLETED	0.002	DEPLETED	0.002	DEPLETED	0.002	DEPLETED	0.622	DEPLETED	0.002	DEPLETED	0.002	DEPLETED	0.002	DEPLETED	0.002	DEPLETED	0.018	DEPLETED	0.002
LINE	L1	L1PB3	0.002	DEPLETED	0.002	DEPLETED	0.002	DEPLETED	0.002	DEPLETED	0.002	DEPLETED	0.002	DEPLETED	0.188	DEPLETED	0.002	DEPLETED	0.002	DEPLETED	0.002	DEPLETED	0.002	DEPLETED	0.002	DEPLETED	0.002	DEPLETED	0.002	DEPLETED	0.002	DEPLETED	0.002	DEPLETED	0.002	DEPLETED	0.924	ENRICHED	0.002	DEPLETED	0.002	DEPLETED	0.002	DEPLETED	0.002	DEPLETED	0.014	DEPLETED	0.002
LINE	L1	L1PB4	0.002	DEPLETED	0.002	DEPLETED	0.002	DEPLETED	0.002	DEPLETED	0.002	DEPLETED	0.002	DEPLETED	0.02	DEPLETED	0.002	DEPLETED	0.002	DEPLETED	0.002	DEPLETED	0.002	DEPLETED	0.002	DEPLETED	0.002	DEPLETED	0.002	DEPLETED	0.002	DEPLETED	0.002	DEPLETED	0.002	DEPLETED	0.708	DEPLETED	0.002	DEPLETED	0.002	DEPLETED	0.002	DEPLETED	0.002	DEPLETED	0.004	DEPLETED	0.002
LINE	L1	L1PBa	0.002	ENRICHED	0.08	DEPLETED	0.536	DEPLETED	0.002	ENRICHED	0.49	ENRICHED	0.67	DEPLETED	0.002	ENRICHED	0.374	DEPLETED	0.006	ENRICHED	0.018	ENRICHED	0.01	ENRICHED	0.002	DEPLETED	0.002	DEPLETED	0.002	ENRICHED	0.668	ENRICHED	0.002	ENRICHED	0.002	DEPLETED	0.002	ENRICHED	0.112	ENRICHED	0.006	DEPLETED	0.002	DEPLETED	0.002	DEPLETED	0.002	ENRICHED	0.002
LINE	L1	L1PBa1	0.002	ENRICHED	0.008	ENRICHED	0.02	ENRICHED	0.002	ENRICHED	0.02	ENRICHED	0.298	ENRICHED	0.016	ENRICHED	0.76	ENRICHED	0.65	ENRICHED	0.068	ENRICHED	0.204	ENRICHED	0.118	DEPLETED	0.378	DEPLETED	0.002	ENRICHED	0.202	ENRICHED	0.002	ENRICHED	0.952	ENRICHED	0.002	ENRICHED	0.326	ENRICHED	0.66	DEPLETED	0.002	DEPLETED	0.012	DEPLETED	0.002	ENRICHED	0.002
LINE	L1	L1PBb	0.002	ENRICHED	0.024	ENRICHED	0.228	ENRICHED	0.002	ENRICHED	0.122	ENRICHED	0.006	ENRICHED	0.004	ENRICHED	0.396	ENRICHED	0.018	ENRICHED	0.06	ENRICHED	0.016	ENRICHED	0.262	DEPLETED	0.44	DEPLETED	0.002	ENRICHED	0.226	ENRICHED	0.002	ENRICHED	0.002	DEPLETED	0.002	ENRICHED	0.166	ENRICHED	0.262	DEPLETED	0.004	DEPLETED	0.074	ENRICHED	0.002	ENRICHED	0.004
LINE	L1	L1PREC2	0.002	ENRICHED	0.002	DEPLETED	0.002	DEPLETED	0.002	DEPLETED	0.002	ENRICHED	0.008	DEPLETED	0.002	ENRICHED	0.002	DEPLETED	0.676	ENRICHED	0.93	DEPLETED	0.002	DEPLETED	0.002	DEPLETED	0.002	DEPLETED	0.016	DEPLETED	0.002	DEPLETED	0.002	DEPLETED	0.002	DEPLETED	0.002	ENRICHED	0.002	DEPLETED	0.002	DEPLETED	0.002	DEPLETED	0.002	DEPLETED	0.148	ENRICHED	0.002
LINE	L1	X9_LINE	0.106	DEPLETED	0.002	DEPLETED	0.02	DEPLETED	0.898	ENRICHED	0.372	ENRICHED	0.436	DEPLETED	0.006	DEPLETED	0.354	DEPLETED	0.044	DEPLETED	0.348	DEPLETED	0.398	DEPLETED	0.162	DEPLETED	0.078	DEPLETED	0.77	DEPLETED	0.838	DEPLETED	0.348	DEPLETED	0.528	DEPLETED	0.394	DEPLETED	0.524	DEPLETED	0.128	DEPLETED	0.034	DEPLETED	0.004	DEPLETED	0.956	ENRICHED	0.586
LINE	L1	tot	0.716	DEPLETED	0.002	DEPLETED	0.002	DEPLETED	0.002	DEPLETED	0.002	ENRICHED	0.002	DEPLETED	0.002	ENRICHED	0.002	DEPLETED	0.188	DEPLETED	0.256	DEPLETED	0.002	DEPLETED	0.002	DEPLETED	0.002	DEPLETED	0.002	DEPLETED	0.002	DEPLETED	0.002	DEPLETED	0.002	DEPLETED	0.002	ENRICHED	0.002	DEPLETED	0.002	DEPLETED	0.002	DEPLETED	0.002	DEPLETED	0.002	DEPLETED	0.002
LINE	L1-Tx1	MARE6	0.004	DEPLETED	0.028	DEPLETED	0.002	DEPLETED	0.004	DEPLETED	0.286	DEPLETED	0.116	DEPLETED	0.112	DEPLETED	0.006	DEPLETED	0.006	DEPLETED	0.196	DEPLETED	0.142	DEPLETED	0.07	DEPLETED	0.28	DEPLETED	0.024	DEPLETED	0.002	DEPLETED	0.006	DEPLETED	0.014	DEPLETED	0.046	DEPLETED	0.672	ENRICHED	0.144	DEPLETED	0.02	DEPLETED	0.006	DEPLETED	0.042	DEPLETED	0.07
LINE	L1-Tx1	tot	0.004	DEPLETED	0.028	DEPLETED	0.002	DEPLETED	0.004	DEPLETED	0.286	DEPLETED	0.116	DEPLETED	0.112	DEPLETED	0.006	DEPLETED	0.006	DEPLETED	0.196	DEPLETED	0.142	DEPLETED	0.07	DEPLETED	0.28	DEPLETED	0.024	DEPLETED	0.002	DEPLETED	0.006	DEPLETED	0.014	DEPLETED	0.046	DEPLETED	0.672	ENRICHED	0.144	DEPLETED	0.02	DEPLETED	0.006	DEPLETED	0.042	DEPLETED	0.07
LINE	L2	L2	0.002	DEPLETED	0.002	DEPLETED	0.002	DEPLETED	0.002	DEPLETED	0.002	DEPLETED	0.002	DEPLETED	0.002	DEPLETED	0.002	DEPLETED	0.002	DEPLETED	0.002	DEPLETED	0.002	DEPLETED	0.002	DEPLETED	0.002	DEPLETED	0.002	DEPLETED	0.002	DEPLETED	0.002	DEPLETED	0.002	DEPLETED	0.002	DEPLETED	0.002	DEPLETED	0.002	DEPLETED	0.002	DEPLETED	0.002	DEPLETED	0.002	DEPLETED	0.002
LINE	L2	L2-1_AMi	0.168	DEPLETED	0.094	ENRICHED	0.104	ENRICHED	0.564	ENRICHED	0.704	ENRICHED	0.418	ENRICHED	0.19	DEPLETED	0.85	DEPLETED	0.806	DEPLETED	0.858	ENRICHED	0.33	DEPLETED	0.164	ENRICHED	0.078	ENRICHED	0.048	ENRICHED	0.008	ENRICHED	0.25	ENRICHED	0.006	ENRICHED	0.176	DEPLETED	0.412	ENRICHED	0.01	ENRICHED	0.002	ENRICHED	0.042	ENRICHED	0.596	ENRICHED	0.012
LINE	L2	L2-1_Crp	0.188	DEPLETED	0.556	ENRICHED	0.376	DEPLETED	0.608	DEPLETED	0.226	ENRICHED	0.308	DEPLETED	0.616	DEPLETED	0.002	DEPLETED	0.726	DEPLETED	0.146	DEPLETED	0.826	ENRICHED	0.002	DEPLETED	0.568	DEPLETED	0.748	ENRICHED	0.776	ENRICHED	0.87	DEPLETED	0.262	ENRICHED	0.002	DEPLETED	0.546	DEPLETED	0.868	ENRICHED	0.694	ENRICHED	0.292	ENRICHED	0.002	DEPLETED	0.412
LINE	L2	L2-2_Mam	0.096	DEPLETED	0.77	DEPLETED	0.196	DEPLETED	0.438	DEPLETED	0.128	ENRICHED	0.566	ENRICHED	0.618	DEPLETED	0.214	ENRICHED	0.904	DEPLETED	0.55	ENRICHED	0.726	ENRICHED	0.93	ENRICHED	0.894	DEPLETED	0.954	DEPLETED	0.604	ENRICHED	0.708	DEPLETED	0.658	ENRICHED	0.024	DEPLETED	0.204	ENRICHED	0.412	ENRICHED	0.204	ENRICHED	0.608	DEPLETED	0.36	DEPLETED	0.778
LINE	L2	L2-3_AMi	0.972	ENRICHED	0.674	DEPLETED	0.58	DEPLETED	0.744	DEPLETED	0.134	ENRICHED	0.002	DEPLETED	0.69	DEPLETED	0.002	DEPLETED	0.002	DEPLETED	0.726	DEPLETED	0.002	DEPLETED	0.002	DEPLETED	0.002	DEPLETED	0.002	DEPLETED	0.762	ENRICHED	0.772	ENRICHED	0.76	DEPLETED	0.002	DEPLETED	0.776	DEPLETED	0.49	DEPLETED	0.774	DEPLETED	0.412	DEPLETED	0.002	DEPLETED	0.472
LINE	L2	L2-3_Crp	0.002	DEPLETED	0.91	ENRICHED	0.002	DEPLETED	0.06	DEPLETED	0.052	DEPLETED	0.006	DEPLETED	0.014	DEPLETED	0.048	DEPLETED	0.002	DEPLETED	0.008	DEPLETED	0.002	DEPLETED	0.008	DEPLETED	0.02	DEPLETED	0.084	DEPLETED	0.052	DEPLETED	0.008	DEPLETED	0.502	ENRICHED	0.006	DEPLETED	0.47	ENRICHED	0.676	DEPLETED	0.394	ENRICHED	0.024	DEPLETED	0.002	DEPLETED	0.154
LINE	L2	L2a	0.002	DEPLETED	0.002	DEPLETED	0.002	DEPLETED	0.002	DEPLETED	0.002	DEPLETED	0.002	DEPLETED	0.002	DEPLETED	0.002	DEPLETED	0.002	DEPLETED	0.002	DEPLETED	0.002	DEPLETED	0.002	DEPLETED	0.002	DEPLETED	0.002	DEPLETED	0.002	DEPLETED	0.002	DEPLETED	0.002	DEPLETED	0.002	DEPLETED	0.002	DEPLETED	0.002	DEPLETED	0.002	DEPLETED	0.002	DEPLETED	0.002	DEPLETED	0.002
LINE	L2	L2b	0.002	DEPLETED	0.002	DEPLETED	0.002	DEPLETED	0.002	DEPLETED	0.002	DEPLETED	0.002	DEPLETED	0.002	DEPLETED	0.068	DEPLETED	0.002	DEPLETED	0.002	DEPLETED	0.394	DEPLETED	0.002	ENRICHED	0.98	DEPLETED	0.002	DEPLETED	0.002	DEPLETED	0.148	DEPLETED	0.002	DEPLETED	0.002	DEPLETED	0.002	DEPLETED	0.002	DEPLETED	0.002	ENRICHED	0.002	ENRICHED	0.002	DEPLETED	0.002
LINE	L2	L2c	0.002	DEPLETED	0.002	DEPLETED	0.002	DEPLETED	0.002	DEPLETED	0.002	DEPLETED	0.002	DEPLETED	0.002	DEPLETED	0.002	DEPLETED	0.002	DEPLETED	0.002	DEPLETED	0.002	DEPLETED	0.002	DEPLETED	0.002	DEPLETED	0.002	DEPLETED	0.002	DEPLETED	0.002	DEPLETED	0.002	DEPLETED	0.002	DEPLETED	0.002	DEPLETED	0.002	DEPLETED	0.002	DEPLETED	0.002	DEPLETED	0.002	DEPLETED	0.002
LINE	L2	L2d	0.002	DEPLETED	0.002	DEPLETED	0.002	DEPLETED	0.002	DEPLETED	0.002	DEPLETED	0.002	DEPLETED	0.002	DEPLETED	0.002	DEPLETED	0.002	DEPLETED	0.002	DEPLETED	0.002	DEPLETED	0.002	DEPLETED	0.002	DEPLETED	0.002	DEPLETED	0.002	DEPLETED	0.002	DEPLETED	0.002	DEPLETED	0.002	DEPLETED	0.002	DEPLETED	0.002	DEPLETED	0.002	DEPLETED	0.002	DEPLETED	0.002	DEPLETED	0.002
LINE	L2	L2d2	0.002	DEPLETED	0.002	DEPLETED	0.002	DEPLETED	0.002	DEPLETED	0.002	DEPLETED	0.002	DEPLETED	0.002	DEPLETED	0.002	DEPLETED	0.002	DEPLETED	0.002	DEPLETED	0.002	DEPLETED	0.002	DEPLETED	0.002	DEPLETED	0.002	DEPLETED	0.002	DEPLETED	0.002	DEPLETED	0.002	DEPLETED	0.002	DEPLETED	0.002	DEPLETED	0.002	DEPLETED	0.002	DEPLETED	0.002	DEPLETED	0.002	DEPLETED	0.002
LINE	L2	UCON49	0.316	ENRICHED	0.482	ENRICHED	0.03	ENRICHED	0.582	ENRICHED	0.338	ENRICHED	0.222	ENRICHED	0.778	ENRICHED	0.24	ENRICHED	0.05	ENRICHED	0.436	ENRICHED	0.198	ENRICHED	0.354	ENRICHED	0.57	ENRICHED	0.1	ENRICHED	0.068	ENRICHED	0.014	ENRICHED	0.186	ENRICHED	0.506	ENRICHED	0.562	ENRICHED	0.486	ENRICHED	0.076	ENRICHED	0.134	ENRICHED	0.27	ENRICHED	0.264
LINE	L2	UCON86	0.018	ENRICHED	0.692	ENRICHED	0.128	ENRICHED	0.808	ENRICHED	0.202	ENRICHED	0.764	DEPLETED	0.63	ENRICHED	0.61	ENRICHED	0.74	DEPLETED	0.394	DEPLETED	0.216	ENRICHED	0.182	ENRICHED	0.688	ENRICHED	0.81	ENRICHED	0.054	ENRICHED	0.066	ENRICHED	0.018	ENRICHED	0.002	DEPLETED	0.176	ENRICHED	0.54	ENRICHED	0.028	ENRICHED	0.156	ENRICHED	0.58	DEPLETED	0.704
LINE	L2	X13_LINE	0.24	DEPLETED	0.836	DEPLETED	0.29	DEPLETED	0.118	DEPLETED	0.736	ENRICHED	0.974	DEPLETED	0.054	DEPLETED	0.982	ENRICHED	0.746	DEPLETED	0.69	ENRICHED	0.436	DEPLETED	0.618	ENRICHED	0.628	DEPLETED	0.268	ENRICHED	0.86	ENRICHED	0.168	DEPLETED	0.992	ENRICHED	0.388	DEPLETED	0.408	DEPLETED	0.038	DEPLETED	0.958	DEPLETED	0.078	DEPLETED	0.472	DEPLETED	0.632
LINE	L2	X15_LINE	0.06	DEPLETED	0.04	DEPLETED	0.002	DEPLETED	0.008	DEPLETED	0.756	DEPLETED	0.03	DEPLETED	0.048	DEPLETED	0.006	DEPLETED	0.05	DEPLETED	0.002	DEPLETED	0.1	DEPLETED	0.13	DEPLETED	0.27	DEPLETED	0.994	DEPLETED	0.002	DEPLETED	0.008	DEPLETED	0.332	DEPLETED	0.866	ENRICHED	0.946	ENRICHED	0.004	DEPLETED	0.002	DEPLETED	0.002	DEPLETED	0.358	DEPLETED	0.202
LINE	L2	X24_LINE	0.004	DEPLETED	0.056	DEPLETED	0.002	DEPLETED	0.004	DEPLETED	0.802	ENRICHED	0.056	DEPLETED	0.01	DEPLETED	0.092	DEPLETED	0.014	DEPLETED	0.002	DEPLETED	0.036	DEPLETED	0.024	DEPLETED	0.008	DEPLETED	0.162	DEPLETED	0.134	DEPLETED	0.006	DEPLETED	0.184	DEPLETED	0.246	DEPLETED	0.212	ENRICHED	0.158	DEPLETED	0.794	DEPLETED	0.002	DEPLETED	0.134	DEPLETED	0.224
LINE	L2	tot	0.002	DEPLETED	0.002	DEPLETED	0.002	DEPLETED	0.002	DEPLETED	0.002	DEPLETED	0.002	DEPLETED	0.002	DEPLETED	0.002	DEPLETED	0.002	DEPLETED	0.002	DEPLETED	0.002	DEPLETED	0.002	DEPLETED	0.002	DEPLETED	0.002	DEPLETED	0.002	DEPLETED	0.002	DEPLETED	0.002	DEPLETED	0.002	DEPLETED	0.002	DEPLETED	0.002	DEPLETED	0.002	DEPLETED	0.002	DEPLETED	0.002	DEPLETED	0.002
LINE	Penelope	Penelope1_Vert	0.002	DEPLETED	0.002	DEPLETED	0.002	DEPLETED	0.472	DEPLETED	0.864	ENRICHED	0.034	DEPLETED	0.034	DEPLETED	0.002	DEPLETED	0.008	DEPLETED	0.264	DEPLETED	0.034	DEPLETED	0.014	DEPLETED	0.07	DEPLETED	0.02	DEPLETED	0.004	DEPLETED	0.076	DEPLETED	0.516	ENRICHED	0.734	ENRICHED	0.506	DEPLETED	0.002	DEPLETED	0.006	DEPLETED	0.002	DEPLETED	0.306	DEPLETED	0.008
LINE	Penelope	tot	0.002	DEPLETED	0.002	DEPLETED	0.002	DEPLETED	0.472	DEPLETED	0.864	ENRICHED	0.034	DEPLETED	0.034	DEPLETED	0.002	DEPLETED	0.008	DEPLETED	0.264	DEPLETED	0.034	DEPLETED	0.014	DEPLETED	0.07	DEPLETED	0.02	DEPLETED	0.004	DEPLETED	0.076	DEPLETED	0.516	ENRICHED	0.734	ENRICHED	0.506	DEPLETED	0.002	DEPLETED	0.006	DEPLETED	0.002	DEPLETED	0.306	DEPLETED	0.008
LINE	RTE-BovB	MamRTE1	0.002	DEPLETED	0.002	DEPLETED	0.002	DEPLETED	0.002	DEPLETED	0.002	DEPLETED	0.002	DEPLETED	0.002	DEPLETED	0.002	DEPLETED	0.002	DEPLETED	0.002	DEPLETED	0.002	DEPLETED	0.002	DEPLETED	0.002	DEPLETED	0.002	DEPLETED	0.002	DEPLETED	0.002	DEPLETED	0.002	DEPLETED	0.002	DEPLETED	0.002	DEPLETED	0.002	DEPLETED	0.002	DEPLETED	0.002	DEPLETED	0.002	DEPLETED	0.002
LINE	RTE-BovB	MamRTE2	0.97	DEPLETED	0.822	ENRICHED	0.84	DEPLETED	0.092	ENRICHED	0.562	ENRICHED	0.738	ENRICHED	0.422	ENRICHED	0.34	ENRICHED	0.608	ENRICHED	0.208	ENRICHED	0.528	ENRICHED	0.76	DEPLETED	0.002	DEPLETED	0.836	DEPLETED	0.07	ENRICHED	0.908	ENRICHED	0.288	ENRICHED	0.002	DEPLETED	0.208	ENRICHED	0.98	ENRICHED	0.874	DEPLETED	0.364	ENRICHED	0.002	DEPLETED	0.116
LINE	RTE-BovB	tot	0.002	DEPLETED	0.002	DEPLETED	0.002	DEPLETED	0.002	DEPLETED	0.002	DEPLETED	0.002	DEPLETED	0.002	DEPLETED	0.002	DEPLETED	0.002	DEPLETED	0.002	DEPLETED	0.002	DEPLETED	0.002	DEPLETED	0.002	DEPLETED	0.002	DEPLETED	0.002	DEPLETED	0.002	DEPLETED	0.002	DEPLETED	0.002	DEPLETED	0.002	DEPLETED	0.002	DEPLETED	0.002	DEPLETED	0.002	DEPLETED	0.002	DEPLETED	0.002
LINE	RTE-X	L4_A_Mam	0.002	DEPLETED	0.002	DEPLETED	0.002	DEPLETED	0.002	DEPLETED	0.002	DEPLETED	0.002	DEPLETED	0.002	DEPLETED	0.002	DEPLETED	0.002	DEPLETED	0.002	DEPLETED	0.002	DEPLETED	0.002	DEPLETED	0.002	DEPLETED	0.002	DEPLETED	0.002	DEPLETED	0.002	DEPLETED	0.002	DEPLETED	0.002	DEPLETED	0.002	DEPLETED	0.002	DEPLETED	0.002	DEPLETED	0.002	DEPLETED	0.002	DEPLETED	0.002
LINE	RTE-X	L4_B_Mam	0.002	DEPLETED	0.002	DEPLETED	0.002	DEPLETED	0.002	DEPLETED	0.002	DEPLETED	0.002	DEPLETED	0.002	DEPLETED	0.002	DEPLETED	0.002	DEPLETED	0.002	DEPLETED	0.002	DEPLETED	0.002	DEPLETED	0.002	DEPLETED	0.002	DEPLETED	0.002	DEPLETED	0.002	DEPLETED	0.002	DEPLETED	0.002	DEPLETED	0.002	DEPLETED	0.002	DEPLETED	0.002	DEPLETED	0.002	DEPLETED	0.002	DEPLETED	0.002
LINE	RTE-X	L4_C_Mam	0.002	DEPLETED	0.002	DEPLETED	0.002	DEPLETED	0.002	DEPLETED	0.002	DEPLETED	0.002	DEPLETED	0.002	DEPLETED	0.002	DEPLETED	0.002	DEPLETED	0.002	DEPLETED	0.002	DEPLETED	0.002	DEPLETED	0.002	DEPLETED	0.002	DEPLETED	0.002	DEPLETED	0.002	DEPLETED	0.002	DEPLETED	0.002	DEPLETED	0.002	DEPLETED	0.002	DEPLETED	0.002	DEPLETED	0.002	DEPLETED	0.002	DEPLETED	0.002
LINE	RTE-X	L5	0.002	DEPLETED	0.014	DEPLETED	0.002	DEPLETED	0.006	DEPLETED	0.042	DEPLETED	0.052	DEPLETED	0.002	DEPLETED	0.014	DEPLETED	0.002	DEPLETED	0.028	DEPLETED	0.076	DEPLETED	0.03	DEPLETED	0.078	DEPLETED	0.052	DEPLETED	0.148	DEPLETED	0.004	DEPLETED	0.028	DEPLETED	0.506	DEPLETED	0.048	DEPLETED	0.002	DEPLETED	0.006	DEPLETED	0.002	DEPLETED	0.006	DEPLETED	0.004
LINE	RTE-X	tot	0.002	DEPLETED	0.002	DEPLETED	0.002	DEPLETED	0.002	DEPLETED	0.002	DEPLETED	0.002	DEPLETED	0.002	DEPLETED	0.002	DEPLETED	0.002	DEPLETED	0.002	DEPLETED	0.002	DEPLETED	0.002	DEPLETED	0.002	DEPLETED	0.002	DEPLETED	0.002	DEPLETED	0.002	DEPLETED	0.002	DEPLETED	0.002	DEPLETED	0.002	DEPLETED	0.002	DEPLETED	0.002	DEPLETED	0.002	DEPLETED	0.002	DEPLETED	0.002
LINE	tot	tot	0.002	ENRICHED	0.002	DEPLETED	0.076	ENRICHED	0.002	DEPLETED	0.002	ENRICHED	0.002	ENRICHED	0.002	ENRICHED	0.002	ENRICHED	0.002	ENRICHED	0.002	ENRICHED	0.002	DEPLETED	0.002	DEPLETED	0.002	ENRICHED	0.002	DEPLETED	0.002	DEPLETED	0.002	DEPLETED	0.002	DEPLETED	0.002	ENRICHED	0.002	DEPLETED	0.002	DEPLETED	0.002	DEPLETED	0.002	DEPLETED	0.002	DEPLETED	0.002
LTR	ERV1	EUTREP7	0.016	DEPLETED	0.48	DEPLETED	0.004	DEPLETED	0.014	DEPLETED	0.036	DEPLETED	0.03	DEPLETED	0.078	DEPLETED	0.054	DEPLETED	0.002	DEPLETED	0.004	DEPLETED	0.012	DEPLETED	0.316	DEPLETED	0.432	DEPLETED	0.028	DEPLETED	0.036	DEPLETED	0.146	DEPLETED	0.12	DEPLETED	0.17	DEPLETED	0.396	DEPLETED	0.014	DEPLETED	0.254	DEPLETED	0.002	DEPLETED	0.114	DEPLETED	0.002
LTR	ERV1	HERV-Fc1_LTR1	0.356	DEPLETED	0.54	ENRICHED	0.002	DEPLETED	0.86	ENRICHED	0.758	DEPLETED	0.002	DEPLETED	0.002	DEPLETED	0.002	DEPLETED	0.002	DEPLETED	0.002	DEPLETED	0.002	DEPLETED	0.77	ENRICHED	0.002	DEPLETED	0.502	ENRICHED	0.002	DEPLETED	0.394	ENRICHED	0.002	DEPLETED	0.616	DEPLETED	0.798	ENRICHED	0.422	ENRICHED	0.002	DEPLETED	0.2	DEPLETED	0.868	DEPLETED	0.91
LTR	ERV1	HERV-Fc1_LTR2	0.702	DEPLETED	0.878	DEPLETED	0.85	DEPLETED	0.682	DEPLETED	0.972	ENRICHED	0.464	DEPLETED	0.436	DEPLETED	0.592	DEPLETED	0.496	DEPLETED	0.002	DEPLETED	0.444	DEPLETED	0.41	DEPLETED	0.002	DEPLETED	0.414	DEPLETED	0.844	DEPLETED	0.456	DEPLETED	0.002	DEPLETED	0.144	DEPLETED	0.462	DEPLETED	0.772	DEPLETED	0.002	DEPLETED	0.798	DEPLETED	0.164	DEPLETED	0.002
LTR	ERV1	HERV-Fc1_LTR3	0.89	ENRICHED	0.948	ENRICHED	0.82	ENRICHED	0.992	DEPLETED	0.638	ENRICHED	0.61	DEPLETED	0.56	DEPLETED	0.698	DEPLETED	0.002	DEPLETED	0.69	DEPLETED	0.768	DEPLETED	0.002	DEPLETED	0.002	DEPLETED	0.702	DEPLETED	0.726	ENRICHED	0.768	DEPLETED	0.616	DEPLETED	0.308	DEPLETED	0.772	DEPLETED	0.718	ENRICHED	0.002	DEPLETED	0.658	ENRICHED	0.296	DEPLETED	0.792
LTR	ERV1	HERV-Fc2_LTR	0.12	ENRICHED	0.002	DEPLETED	0.844	DEPLETED	0.002	DEPLETED	0.9	DEPLETED	0.002	DEPLETED	0.702	DEPLETED	0.002	DEPLETED	0.002	DEPLETED	0.002	DEPLETED	0.002	DEPLETED	0.002	DEPLETED	0.002	DEPLETED	0.002	DEPLETED	0.604	DEPLETED	0.89	DEPLETED	0.002	DEPLETED	0.002	DEPLETED	0.002	DEPLETED	0.002	DEPLETED	0.002	DEPLETED	0.748	DEPLETED	0.132	DEPLETED	0.002
LTR	ERV1	HERV1_LTRa	0.766	ENRICHED	0.742	ENRICHED	0.388	DEPLETED	0.708	ENRICHED	0.162	ENRICHED	0.2	ENRICHED	0.462	ENRICHED	0.066	ENRICHED	0.724	ENRICHED	0.552	ENRICHED	0.436	ENRICHED	0.002	DEPLETED	0.62	DEPLETED	0.69	ENRICHED	0.934	DEPLETED	0.978	ENRICHED	0.252	DEPLETED	0.776	DEPLETED	0.352	ENRICHED	0.522	ENRICHED	0.25	DEPLETED	0.426	ENRICHED	0.692	DEPLETED	0.656
LTR	ERV1	HERV1_LTRb	0.338	ENRICHED	0.002	DEPLETED	0.604	ENRICHED	0.002	DEPLETED	0.786	ENRICHED	0.002	DEPLETED	0.61	ENRICHED	0.002	DEPLETED	0.002	DEPLETED	0.752	DEPLETED	0.002	DEPLETED	0.74	DEPLETED	0.792	DEPLETED	0.002	DEPLETED	0.806	DEPLETED	0.438	ENRICHED	0.824	ENRICHED	0.352	DEPLETED	0.002	DEPLETED	0.784	DEPLETED	0.002	DEPLETED	0.286	ENRICHED	0.282	DEPLETED	0.774
LTR	ERV1	HERV1_LTRc	0.788	ENRICHED	0.74	ENRICHED	0.092	DEPLETED	0.844	DEPLETED	0.114	ENRICHED	0.376	DEPLETED	0.698	DEPLETED	0.476	DEPLETED	0.484	DEPLETED	0.546	ENRICHED	0.754	DEPLETED	0.692	ENRICHED	0.936	ENRICHED	0.154	ENRICHED	0.5	ENRICHED	0.774	ENRICHED	0.68	ENRICHED	0.862	ENRICHED	0.748	ENRICHED	0.496	ENRICHED	0.558	DEPLETED	0.686	DEPLETED	0.002	DEPLETED	0.61
LTR	ERV1	HERV1_LTRd	0.468	DEPLETED	0.93	ENRICHED	0.95	DEPLETED	0.3	ENRICHED	0.796	DEPLETED	0.002	DEPLETED	0.728	DEPLETED	0.792	ENRICHED	0.002	DEPLETED	0.002	DEPLETED	0.698	DEPLETED	0.808	DEPLETED	0.002	DEPLETED	0.65	ENRICHED	0.548	ENRICHED	0.418	ENRICHED	0.736	DEPLETED	0.606	DEPLETED	0.724	DEPLETED	0.792	DEPLETED	0.692	DEPLETED	0.408	ENRICHED	0.918	DEPLETED	0.894
LTR	ERV1	HERV1_LTRe	0.394	ENRICHED	0.464	ENRICHED	0.612	ENRICHED	0.864	DEPLETED	0.39	ENRICHED	0.658	ENRICHED	0.136	ENRICHED	0.098	ENRICHED	0.034	ENRICHED	0.092	ENRICHED	0.118	ENRICHED	0.328	ENRICHED	0.492	ENRICHED	0.516	ENRICHED	0.184	ENRICHED	0.106	ENRICHED	0.33	ENRICHED	0.734	ENRICHED	0.138	ENRICHED	0.072	ENRICHED	0.794	DEPLETED	0.53	ENRICHED	0.682	ENRICHED	0.176
LTR	ERV1	LOR1a	0.002	ENRICHED	0.002	ENRICHED	0.002	ENRICHED	0.002	ENRICHED	0.002	ENRICHED	0.006	ENRICHED	0.002	ENRICHED	0.034	ENRICHED	0.002	ENRICHED	0.034	ENRICHED	0.064	ENRICHED	0.002	ENRICHED	0.862	ENRICHED	0.002	ENRICHED	0.002	ENRICHED	0.002	ENRICHED	0.04	DEPLETED	0.002	ENRICHED	0.002	ENRICHED	0.002	ENRICHED	0.006	DEPLETED	0.018	ENRICHED	0.002	ENRICHED	0.002
LTR	ERV1	LOR1b	0.128	ENRICHED	0.006	ENRICHED	0.002	ENRICHED	0.002	ENRICHED	0.024	ENRICHED	0.056	DEPLETED	0.91	ENRICHED	0.206	DEPLETED	0.516	ENRICHED	0.496	DEPLETED	1	DEPLETED	0.988	DEPLETED	0.234	DEPLETED	0.002	ENRICHED	0.014	ENRICHED	0.002	ENRICHED	0.004	DEPLETED	0.002	ENRICHED	0.042	ENRICHED	0.002	ENRICHED	0.002	DEPLETED	0.914	DEPLETED	0.002	ENRICHED	0.002
LTR	ERV1	LTR06	0.148	DEPLETED	0.456	DEPLETED	0.984	DEPLETED	0.496	ENRICHED	0.802	DEPLETED	0.026	DEPLETED	0.634	DEPLETED	0.088	DEPLETED	0.054	DEPLETED	0.48	DEPLETED	0.17	DEPLETED	0.104	DEPLETED	0.41	DEPLETED	0.12	DEPLETED	0.204	DEPLETED	0.604	DEPLETED	0.808	DEPLETED	0.7	DEPLETED	0.038	ENRICHED	0.302	DEPLETED	0.116	DEPLETED	0.064	DEPLETED	0.748	DEPLETED	0.88
LTR	ERV1	LTR1	0.002	ENRICHED	0.176	ENRICHED	0.554	ENRICHED	0.002	ENRICHED	0.004	ENRICHED	0.094	ENRICHED	0.006	ENRICHED	0.022	ENRICHED	0.028	ENRICHED	0.124	ENRICHED	0.004	ENRICHED	0.214	ENRICHED	0.206	ENRICHED	0.002	ENRICHED	0.002	ENRICHED	0.002	ENRICHED	0.072	ENRICHED	0.002	ENRICHED	0.068	ENRICHED	0.132	ENRICHED	0.558	ENRICHED	0.012	ENRICHED	0.002	ENRICHED	0.11
LTR	ERV1	LTR109A2	0.876	DEPLETED	0.118	DEPLETED	0.238	DEPLETED	0.504	DEPLETED	0.284	ENRICHED	0.002	DEPLETED	0.822	DEPLETED	0.644	DEPLETED	0.56	DEPLETED	0.002	DEPLETED	0.804	DEPLETED	0.002	DEPLETED	0.584	DEPLETED	0.974	DEPLETED	0.672	ENRICHED	0.646	DEPLETED	0.416	DEPLETED	0.002	DEPLETED	0.776	DEPLETED	0.108	DEPLETED	0.002	DEPLETED	0.266	DEPLETED	0.002	DEPLETED	0.002
LTR	ERV1	LTR10A	0.002	ENRICHED	0.002	ENRICHED	0.002	ENRICHED	0.002	ENRICHED	0.002	ENRICHED	0.096	ENRICHED	0.002	ENRICHED	0.498	ENRICHED	0.002	ENRICHED	0.004	ENRICHED	0.004	ENRICHED	0.002	ENRICHED	0.002	ENRICHED	0.002	ENRICHED	0.002	ENRICHED	0.002	ENRICHED	0.102	ENRICHED	0.002	ENRICHED	0.002	ENRICHED	0.002	ENRICHED	0.058	ENRICHED	0.002	ENRICHED	0.002	ENRICHED	0.002
LTR	ERV1	LTR10B	0.002	ENRICHED	0.002	ENRICHED	0.002	ENRICHED	0.002	ENRICHED	0.002	ENRICHED	0.016	ENRICHED	0.002	ENRICHED	0.008	ENRICHED	0.002	ENRICHED	0.002	ENRICHED	0.002	ENRICHED	0.038	ENRICHED	0.022	ENRICHED	0.002	ENRICHED	0.002	ENRICHED	0.002	ENRICHED	0.278	ENRICHED	0.116	ENRICHED	0.002	ENRICHED	0.002	ENRICHED	0.248	ENRICHED	0.002	ENRICHED	0.052	ENRICHED	0.016
LTR	ERV1	LTR10B1	0.002	ENRICHED	0.002	ENRICHED	0.002	ENRICHED	0.002	ENRICHED	0.002	ENRICHED	0.002	ENRICHED	0.002	ENRICHED	0.002	ENRICHED	0.002	ENRICHED	0.002	ENRICHED	0.002	ENRICHED	0.002	ENRICHED	0.002	ENRICHED	0.002	ENRICHED	0.002	ENRICHED	0.002	ENRICHED	0.002	ENRICHED	0.002	ENRICHED	0.002	ENRICHED	0.002	ENRICHED	0.002	ENRICHED	0.002	ENRICHED	0.002	ENRICHED	0.002
LTR	ERV1	LTR10B2	0.002	ENRICHED	0.002	ENRICHED	0.002	ENRICHED	0.002	ENRICHED	0.002	ENRICHED	0.002	ENRICHED	0.002	ENRICHED	0.002	ENRICHED	0.002	ENRICHED	0.002	ENRICHED	0.002	ENRICHED	0.002	ENRICHED	0.004	ENRICHED	0.002	ENRICHED	0.002	ENRICHED	0.002	ENRICHED	0.108	ENRICHED	0.05	ENRICHED	0.002	ENRICHED	0.002	ENRICHED	0.39	ENRICHED	0.002	ENRICHED	0.018	ENRICHED	0.002
LTR	ERV1	LTR10C	0.002	ENRICHED	0.056	ENRICHED	0.58	ENRICHED	0.002	ENRICHED	0.018	ENRICHED	0.886	ENRICHED	0.612	ENRICHED	0.668	DEPLETED	0.362	DEPLETED	0.084	DEPLETED	0.414	DEPLETED	0.79	DEPLETED	0.374	ENRICHED	0.002	ENRICHED	0.116	ENRICHED	0.1	ENRICHED	0.34	DEPLETED	0.042	ENRICHED	0.762	DEPLETED	0.766	DEPLETED	0.02	DEPLETED	0.794	ENRICHED	0.002	ENRICHED	0.002
LTR	ERV1	LTR10D	0.476	ENRICHED	0.636	DEPLETED	0.626	ENRICHED	0.604	ENRICHED	0.854	ENRICHED	0.482	ENRICHED	0.226	ENRICHED	0.262	ENRICHED	0.15	ENRICHED	0.03	ENRICHED	0.61	ENRICHED	0.718	ENRICHED	0.52	DEPLETED	0.326	ENRICHED	0.648	ENRICHED	0.042	ENRICHED	0.498	DEPLETED	0.782	DEPLETED	0.324	DEPLETED	0.94	DEPLETED	0.71	DEPLETED	0.618	DEPLETED	0.628	ENRICHED	0.276
LTR	ERV1	LTR10E	0.002	ENRICHED	0.002	ENRICHED	0.002	ENRICHED	0.002	ENRICHED	0.002	ENRICHED	0.002	ENRICHED	0.002	ENRICHED	0.002	ENRICHED	0.002	ENRICHED	0.002	ENRICHED	0.002	ENRICHED	0.002	ENRICHED	0.002	ENRICHED	0.002	ENRICHED	0.002	ENRICHED	0.002	ENRICHED	0.002	ENRICHED	0.002	ENRICHED	0.002	ENRICHED	0.002	ENRICHED	0.002	ENRICHED	0.002	ENRICHED	0.002	ENRICHED	0.002
LTR	ERV1	LTR10F	0.002	ENRICHED	0.36	ENRICHED	0.23	ENRICHED	0.002	ENRICHED	0.498	ENRICHED	0.934	DEPLETED	0.136	ENRICHED	0.716	DEPLETED	0.58	ENRICHED	0.178	ENRICHED	0.406	DEPLETED	0.024	ENRICHED	0.484	ENRICHED	0.002	ENRICHED	0.004	ENRICHED	0.002	ENRICHED	0.34	ENRICHED	0.002	ENRICHED	0.032	ENRICHED	0.004	ENRICHED	0.452	DEPLETED	0.618	DEPLETED	0.002	ENRICHED	0.078
LTR	ERV1	LTR10G	0.002	ENRICHED	0.002	ENRICHED	0.002	ENRICHED	0.002	ENRICHED	0.002	ENRICHED	0.01	ENRICHED	0.002	ENRICHED	0.002	ENRICHED	0.002	ENRICHED	0.002	ENRICHED	0.006	ENRICHED	0.002	ENRICHED	0.012	ENRICHED	0.002	ENRICHED	0.002	ENRICHED	0.002	ENRICHED	0.212	ENRICHED	0.034	ENRICHED	0.002	ENRICHED	0.002	ENRICHED	0.016	ENRICHED	0.002	ENRICHED	0.034	ENRICHED	0.002
LTR	ERV1	LTR12	0.002	ENRICHED	0.07	ENRICHED	0.002	ENRICHED	0.002	ENRICHED	0.002	ENRICHED	0.214	DEPLETED	0.018	ENRICHED	0.916	ENRICHED	0.052	ENRICHED	0.446	ENRICHED	0.844	DEPLETED	0.074	DEPLETED	0.466	ENRICHED	0.002	ENRICHED	0.002	ENRICHED	0.002	ENRICHED	0.856	ENRICHED	0.002	ENRICHED	0.002	ENRICHED	0.002	ENRICHED	0.004	DEPLETED	0.724	ENRICHED	0.002	ENRICHED	0.316
LTR	ERV1	LTR12B	0.012	ENRICHED	0.388	ENRICHED	0.12	ENRICHED	0.002	ENRICHED	0.398	ENRICHED	0.944	ENRICHED	0.564	ENRICHED	0.322	ENRICHED	0.416	ENRICHED	0.728	ENRICHED	0.242	ENRICHED	0.398	ENRICHED	0.348	ENRICHED	0.014	ENRICHED	0.076	ENRICHED	0.016	ENRICHED	0.034	DEPLETED	0.074	ENRICHED	0.046	ENRICHED	0.036	ENRICHED	0.6	ENRICHED	0.34	ENRICHED	0.014	ENRICHED	0.48
LTR	ERV1	LTR12C	0.002	ENRICHED	0.002	ENRICHED	0.004	ENRICHED	0.002	ENRICHED	0.304	ENRICHED	0.002	DEPLETED	0.002	DEPLETED	0.002	DEPLETED	0.006	DEPLETED	0.002	DEPLETED	0.042	DEPLETED	0.002	ENRICHED	0.384	DEPLETED	0.002	ENRICHED	0.012	ENRICHED	0.002	ENRICHED	0.314	ENRICHED	0.002	ENRICHED	0.018	DEPLETED	0.002	ENRICHED	0.002	DEPLETED	0.002	DEPLETED	0.002	ENRICHED	0.758
LTR	ERV1	LTR12D	0.002	ENRICHED	0.002	ENRICHED	0.002	ENRICHED	0.002	ENRICHED	0.002	ENRICHED	0.592	DEPLETED	0.18	ENRICHED	0.56	DEPLETED	0.042	ENRICHED	0.76	ENRICHED	0.486	ENRICHED	0.004	ENRICHED	0.958	ENRICHED	0.002	ENRICHED	0.002	ENRICHED	0.002	ENRICHED	0.952	ENRICHED	0.002	ENRICHED	0.118	ENRICHED	0.002	ENRICHED	0.55	DEPLETED	0.756	DEPLETED	0.002	ENRICHED	0.172
LTR	ERV1	LTR12E	0.002	ENRICHED	0.014	ENRICHED	0.028	ENRICHED	0.002	ENRICHED	0.238	ENRICHED	0.732	ENRICHED	0.276	ENRICHED	0.538	ENRICHED	0.766	ENRICHED	0.962	DEPLETED	0.44	ENRICHED	0.006	ENRICHED	0.474	ENRICHED	0.002	ENRICHED	0.046	ENRICHED	0.002	ENRICHED	0.708	DEPLETED	0.03	ENRICHED	0.476	ENRICHED	0.494	ENRICHED	0.664	ENRICHED	0.38	ENRICHED	0.032	ENRICHED	0.73
LTR	ERV1	LTR12F	0.002	ENRICHED	0.146	ENRICHED	0.002	ENRICHED	0.002	ENRICHED	0.002	ENRICHED	0.638	ENRICHED	0.33	ENRICHED	0.16	ENRICHED	0.04	ENRICHED	0.002	ENRICHED	0.238	ENRICHED	0.034	ENRICHED	0.592	ENRICHED	0.002	ENRICHED	0.002	ENRICHED	0.002	ENRICHED	0.924	DEPLETED	0.002	ENRICHED	0.042	ENRICHED	0.002	ENRICHED	0.708	DEPLETED	0.11	ENRICHED	0.002	ENRICHED	0.058
LTR	ERV1	LTR12_	0.002	ENRICHED	0.082	ENRICHED	0.002	ENRICHED	0.002	ENRICHED	0.002	ENRICHED	0.022	DEPLETED	0.256	ENRICHED	0.29	DEPLETED	0.304	ENRICHED	0.784	DEPLETED	0.444	ENRICHED	0.7	DEPLETED	0.294	DEPLETED	0.002	ENRICHED	0.002	ENRICHED	0.002	ENRICHED	0.192	DEPLETED	0.002	ENRICHED	0.11	ENRICHED	0.038	ENRICHED	0.04	DEPLETED	0.852	ENRICHED	0.002	ENRICHED	0.286
LTR	ERV1	LTR15	0.986	ENRICHED	0.508	ENRICHED	0.854	DEPLETED	0.784	DEPLETED	0.024	DEPLETED	0.33	ENRICHED	0.316	DEPLETED	0.088	ENRICHED	0.896	ENRICHED	0.378	ENRICHED	0.286	ENRICHED	0.96	ENRICHED	0.77	ENRICHED	0.122	DEPLETED	0.534	DEPLETED	0.072	ENRICHED	0.032	DEPLETED	0.378	ENRICHED	0.438	DEPLETED	0.922	DEPLETED	0.808	DEPLETED	0.328	ENRICHED	0.766	DEPLETED	0.578
LTR	ERV1	LTR17	0.012	ENRICHED	0.57	DEPLETED	0.55	DEPLETED	0.002	ENRICHED	0.48	DEPLETED	0.088	DEPLETED	0.224	DEPLETED	0.044	DEPLETED	0.294	DEPLETED	0.424	DEPLETED	0.672	DEPLETED	0.014	DEPLETED	0.19	DEPLETED	0.002	ENRICHED	0.492	ENRICHED	0.002	ENRICHED	0.28	DEPLETED	0.002	ENRICHED	0.102	ENRICHED	0.01	DEPLETED	0.046	DEPLETED	0.022	DEPLETED	0.002	ENRICHED	0.002
LTR	ERV1	LTR19A	0.002	ENRICHED	0.764	ENRICHED	0.086	ENRICHED	0.002	ENRICHED	0.084	ENRICHED	0.026	ENRICHED	0.396	ENRICHED	0.372	ENRICHED	0.084	ENRICHED	0.552	ENRICHED	0.022	ENRICHED	0.006	DEPLETED	0.346	ENRICHED	0.078	ENRICHED	0.002	ENRICHED	0.002	ENRICHED	0.672	ENRICHED	0.002	ENRICHED	0.024	ENRICHED	0.568	ENRICHED	0.306	DEPLETED	0.114	ENRICHED	0.002	ENRICHED	0.746
LTR	ERV1	LTR19B	0.002	ENRICHED	0.26	ENRICHED	0.006	ENRICHED	0.002	ENRICHED	0.004	ENRICHED	0.554	ENRICHED	0.096	ENRICHED	0.568	ENRICHED	0.258	ENRICHED	0.412	ENRICHED	0.626	DEPLETED	1	DEPLETED	0.036	ENRICHED	0.016	ENRICHED	0.002	ENRICHED	0.06	ENRICHED	0.06	ENRICHED	0.006	ENRICHED	0.028	ENRICHED	0.13	ENRICHED	0.246	ENRICHED	0.1	ENRICHED	0.064	ENRICHED	0.788
LTR	ERV1	LTR19C	0.192	ENRICHED	0.228	ENRICHED	0.932	DEPLETED	0.53	DEPLETED	0.77	ENRICHED	0.318	ENRICHED	0.31	ENRICHED	0.108	ENRICHED	0.04	ENRICHED	0.018	ENRICHED	0.666	ENRICHED	0.782	DEPLETED	0.914	DEPLETED	0.514	ENRICHED	0.58	ENRICHED	0.366	DEPLETED	0.006	DEPLETED	0.618	ENRICHED	0.088	ENRICHED	0.802	DEPLETED	0.606	DEPLETED	0.178	ENRICHED	0.07	ENRICHED	0.196
LTR	ERV1	LTR1A1	0.002	ENRICHED	0.07	ENRICHED	0.004	ENRICHED	0.002	ENRICHED	0.002	ENRICHED	0.126	ENRICHED	0.562	DEPLETED	0.422	ENRICHED	0.136	ENRICHED	0.21	ENRICHED	0.01	ENRICHED	0.02	ENRICHED	0.728	DEPLETED	0.002	ENRICHED	0.002	ENRICHED	0.002	ENRICHED	0.6	ENRICHED	0.002	ENRICHED	0.004	ENRICHED	0.638	ENRICHED	0.032	DEPLETED	0.25	DEPLETED	0.002	ENRICHED	0.002
LTR	ERV1	LTR1A2	0.002	ENRICHED	0.152	ENRICHED	0.486	ENRICHED	0.002	ENRICHED	0.008	ENRICHED	0.99	ENRICHED	0.004	DEPLETED	0.204	DEPLETED	0.418	DEPLETED	0.728	DEPLETED	0.396	ENRICHED	0.028	ENRICHED	0.184	DEPLETED	0.002	ENRICHED	0.084	ENRICHED	0.002	ENRICHED	0.39	DEPLETED	0.002	ENRICHED	0.692	DEPLETED	0.346	DEPLETED	0.004	DEPLETED	0.25	DEPLETED	0.002	ENRICHED	0.002
LTR	ERV1	LTR1B	0.002	ENRICHED	0.3	ENRICHED	0.002	ENRICHED	0.002	ENRICHED	0.004	ENRICHED	0.002	ENRICHED	0.002	ENRICHED	0.282	ENRICHED	0.042	ENRICHED	0.004	ENRICHED	0.002	ENRICHED	0.058	ENRICHED	0.308	DEPLETED	0.002	ENRICHED	0.002	ENRICHED	0.002	ENRICHED	0.002	ENRICHED	0.002	ENRICHED	0.002	ENRICHED	0.014	ENRICHED	0.084	DEPLETED	0.57	ENRICHED	0.002	ENRICHED	0.432
LTR	ERV1	LTR1B0	0.01	ENRICHED	0.04	ENRICHED	0.002	ENRICHED	0.002	ENRICHED	0.028	ENRICHED	0.186	ENRICHED	0.156	ENRICHED	0.242	ENRICHED	0.004	ENRICHED	0.006	ENRICHED	0.02	ENRICHED	0.234	ENRICHED	0.786	DEPLETED	0.004	ENRICHED	0.002	ENRICHED	0.004	ENRICHED	0.07	ENRICHED	0.058	ENRICHED	0.016	ENRICHED	0.002	ENRICHED	0.132	ENRICHED	0.042	ENRICHED	0.086	ENRICHED	0.748
LTR	ERV1	LTR1B1	0.002	ENRICHED	0.978	ENRICHED	0.004	ENRICHED	0.002	ENRICHED	0.686	ENRICHED	0.686	ENRICHED	0.464	ENRICHED	0.848	DEPLETED	0.804	DEPLETED	0.474	ENRICHED	0.61	ENRICHED	0.546	DEPLETED	0.844	ENRICHED	0.002	ENRICHED	0.004	ENRICHED	0.002	ENRICHED	0.12	ENRICHED	0.012	ENRICHED	0.092	ENRICHED	0.026	ENRICHED	0.114	DEPLETED	0.132	ENRICHED	0.004	ENRICHED	0.112
LTR	ERV1	LTR1C	0.126	ENRICHED	0.172	ENRICHED	0.018	ENRICHED	0.002	ENRICHED	0.752	ENRICHED	0.196	ENRICHED	0.704	ENRICHED	0.262	ENRICHED	0.3	ENRICHED	0.424	ENRICHED	0.082	ENRICHED	0.03	ENRICHED	0.364	ENRICHED	0.008	ENRICHED	0.004	ENRICHED	0.004	ENRICHED	0.298	DEPLETED	0.186	ENRICHED	0.174	ENRICHED	0.018	ENRICHED	0.978	ENRICHED	0.002	ENRICHED	0.128	ENRICHED	0.498
LTR	ERV1	LTR1C1	0.002	ENRICHED	0.052	ENRICHED	0.002	ENRICHED	0.002	ENRICHED	0.324	ENRICHED	0.458	ENRICHED	0.836	ENRICHED	0.026	ENRICHED	0.13	ENRICHED	0.098	ENRICHED	0.014	ENRICHED	0.052	ENRICHED	0.948	ENRICHED	0.008	ENRICHED	0.01	ENRICHED	0.002	ENRICHED	0.132	ENRICHED	0.134	ENRICHED	0.006	ENRICHED	0.298	ENRICHED	0.746	DEPLETED	0.038	ENRICHED	0.124	ENRICHED	0.732
LTR	ERV1	LTR1C3	0.002	ENRICHED	0.916	DEPLETED	0.154	ENRICHED	0.01	ENRICHED	0.82	ENRICHED	0.038	ENRICHED	0.394	ENRICHED	0.506	DEPLETED	0.196	ENRICHED	0.14	ENRICHED	0.026	ENRICHED	0.702	DEPLETED	0.834	DEPLETED	0.068	ENRICHED	0.628	ENRICHED	0.014	ENRICHED	0.23	ENRICHED	0.246	ENRICHED	0.096	ENRICHED	0.834	ENRICHED	0.822	DEPLETED	0.444	ENRICHED	0.228	ENRICHED	0.116
LTR	ERV1	LTR1D	0.002	ENRICHED	0.002	ENRICHED	0.01	ENRICHED	0.002	ENRICHED	0.028	ENRICHED	0.24	DEPLETED	0.472	ENRICHED	0.15	DEPLETED	0.006	ENRICHED	0.24	ENRICHED	0.126	ENRICHED	0.68	ENRICHED	0.096	DEPLETED	0.002	ENRICHED	0.002	ENRICHED	0.002	ENRICHED	0.014	ENRICHED	0.002	ENRICHED	0.002	ENRICHED	0.674	ENRICHED	0.002	DEPLETED	0.232	DEPLETED	0.002	ENRICHED	0.216
LTR	ERV1	LTR1D1	0.002	ENRICHED	0.036	ENRICHED	0.002	ENRICHED	0.002	ENRICHED	0.052	ENRICHED	0.06	ENRICHED	0.162	ENRICHED	0.086	ENRICHED	0.002	ENRICHED	0.004	ENRICHED	0.002	ENRICHED	0.132	ENRICHED	0.308	DEPLETED	0.002	ENRICHED	0.002	ENRICHED	0.002	ENRICHED	0.002	ENRICHED	0.002	ENRICHED	0.002	ENRICHED	0.002	ENRICHED	0.164	DEPLETED	0.248	ENRICHED	0.002	ENRICHED	0.346
LTR	ERV1	LTR1E	0.002	ENRICHED	0.288	ENRICHED	0.002	ENRICHED	0.002	ENRICHED	0.002	ENRICHED	0.086	ENRICHED	0.002	ENRICHED	0.002	ENRICHED	0.002	ENRICHED	0.002	ENRICHED	0.002	ENRICHED	0.066	ENRICHED	0.172	ENRICHED	0.002	ENRICHED	0.002	ENRICHED	0.002	ENRICHED	0.002	ENRICHED	0.002	ENRICHED	0.002	ENRICHED	0.002	ENRICHED	0.018	DEPLETED	0.256	DEPLETED	0.002	ENRICHED	0.034
LTR	ERV1	LTR1F	0.002	ENRICHED	0.816	DEPLETED	0.002	ENRICHED	0.002	ENRICHED	0.126	ENRICHED	0.092	ENRICHED	0.15	ENRICHED	0.178	ENRICHED	0.018	ENRICHED	0.004	ENRICHED	0.004	ENRICHED	0.036	ENRICHED	0.832	DEPLETED	0.002	ENRICHED	0.002	ENRICHED	0.002	ENRICHED	0.138	ENRICHED	0.014	ENRICHED	0.002	ENRICHED	0.002	ENRICHED	0.032	DEPLETED	0.044	ENRICHED	0.014	ENRICHED	0.862
LTR	ERV1	LTR1F1	0.002	ENRICHED	0.108	ENRICHED	0.002	ENRICHED	0.002	ENRICHED	0.014	ENRICHED	0.008	ENRICHED	0.002	ENRICHED	0.006	ENRICHED	0.002	ENRICHED	0.002	ENRICHED	0.002	ENRICHED	0.266	ENRICHED	0.77	ENRICHED	0.002	ENRICHED	0.002	ENRICHED	0.002	ENRICHED	0.072	ENRICHED	0.002	ENRICHED	0.002	ENRICHED	0.002	ENRICHED	0.944	DEPLETED	0.368	DEPLETED	0.002	ENRICHED	0.876
LTR	ERV1	LTR1F2	0.002	ENRICHED	0.7	ENRICHED	0.002	ENRICHED	0.002	ENRICHED	0.016	ENRICHED	0.032	ENRICHED	0.002	ENRICHED	0.434	ENRICHED	0.014	ENRICHED	0.016	ENRICHED	0.024	ENRICHED	0.292	ENRICHED	0.206	ENRICHED	0.002	ENRICHED	0.002	ENRICHED	0.002	ENRICHED	0.002	ENRICHED	0.014	ENRICHED	0.002	ENRICHED	0.044	ENRICHED	0.328	DEPLETED	0.598	ENRICHED	0.024	ENRICHED	0.95
LTR	ERV1	LTR2	0.008	ENRICHED	0.112	ENRICHED	0.106	ENRICHED	0.012	ENRICHED	0.004	DEPLETED	0.462	DEPLETED	0.116	ENRICHED	0.534	DEPLETED	0.914	ENRICHED	0.994	ENRICHED	0.532	DEPLETED	0.528	ENRICHED	0.544	ENRICHED	0.004	ENRICHED	0.318	ENRICHED	0.002	ENRICHED	0.72	DEPLETED	0.002	ENRICHED	0.582	ENRICHED	0.038	ENRICHED	0.464	DEPLETED	0.492	DEPLETED	0.002	ENRICHED	0.308
LTR	ERV1	LTR21A	0.802	ENRICHED	0.06	ENRICHED	0.064	ENRICHED	0.374	ENRICHED	0.482	DEPLETED	0.996	ENRICHED	0.894	ENRICHED	0.63	ENRICHED	0.702	ENRICHED	0.682	ENRICHED	0.21	ENRICHED	0.928	ENRICHED	0.116	DEPLETED	0.4	ENRICHED	0.254	ENRICHED	0.05	ENRICHED	0.548	DEPLETED	0.268	ENRICHED	0.816	ENRICHED	0.182	ENRICHED	0.786	ENRICHED	0.178	ENRICHED	0.272	ENRICHED	0.252
LTR	ERV1	LTR21B	0.904	DEPLETED	0.052	ENRICHED	0.486	ENRICHED	0.042	ENRICHED	0.672	ENRICHED	0.388	ENRICHED	0.556	ENRICHED	0.864	ENRICHED	0.252	ENRICHED	0.742	DEPLETED	0.364	ENRICHED	0.134	ENRICHED	0.284	ENRICHED	0.198	ENRICHED	0.574	ENRICHED	0.02	ENRICHED	0.924	DEPLETED	0.706	ENRICHED	0.408	ENRICHED	0.014	ENRICHED	0.704	DEPLETED	0.832	DEPLETED	0.622	ENRICHED	0.626
LTR	ERV1	LTR21C	0.71	DEPLETED	0.836	ENRICHED	0.622	ENRICHED	0.66	ENRICHED	0.946	DEPLETED	0.35	ENRICHED	0.5	ENRICHED	0.996	DEPLETED	0.57	ENRICHED	0.246	ENRICHED	0.378	ENRICHED	0.458	ENRICHED	0.002	DEPLETED	0.28	ENRICHED	0.54	ENRICHED	0.21	ENRICHED	0.984	DEPLETED	0.94	ENRICHED	0.908	ENRICHED	0.804	DEPLETED	0.516	ENRICHED	0.032	ENRICHED	0.832	ENRICHED	0.28
LTR	ERV1	LTR23	0.002	DEPLETED	0.004	DEPLETED	0.002	DEPLETED	0.002	DEPLETED	0.002	DEPLETED	0.002	DEPLETED	0.002	DEPLETED	0.002	DEPLETED	0.002	DEPLETED	0.002	DEPLETED	0.002	DEPLETED	0.026	DEPLETED	0.168	DEPLETED	0.01	DEPLETED	0.002	DEPLETED	0.002	DEPLETED	0.002	DEPLETED	0.812	DEPLETED	0.002	DEPLETED	0.002	DEPLETED	0.002	DEPLETED	0.002	DEPLETED	0.144	DEPLETED	0.002
LTR	ERV1	LTR24	0.102	DEPLETED	0.508	DEPLETED	0.008	DEPLETED	0.002	DEPLETED	0.31	DEPLETED	0.03	DEPLETED	0.022	DEPLETED	0.276	DEPLETED	0.128	DEPLETED	0.136	DEPLETED	0.084	DEPLETED	0.136	DEPLETED	0.032	DEPLETED	0.05	DEPLETED	0.358	DEPLETED	0.002	DEPLETED	0.002	DEPLETED	0.462	DEPLETED	0.05	DEPLETED	0.32	DEPLETED	0.04	DEPLETED	0.004	DEPLETED	0.79	DEPLETED	0.476
LTR	ERV1	LTR24B	0.002	DEPLETED	0.218	DEPLETED	0.024	DEPLETED	0.002	DEPLETED	0.006	DEPLETED	0.062	DEPLETED	0.048	DEPLETED	0.054	DEPLETED	0.152	DEPLETED	0.13	DEPLETED	0.284	DEPLETED	0.648	DEPLETED	0.614	DEPLETED	0.1	DEPLETED	0.034	DEPLETED	0.004	DEPLETED	0.05	DEPLETED	0.004	DEPLETED	0.118	DEPLETED	0.012	DEPLETED	0.79	DEPLETED	0.096	DEPLETED	0.002	DEPLETED	0.064
LTR	ERV1	LTR24C	0.002	DEPLETED	0.006	DEPLETED	0.002	DEPLETED	0.02	DEPLETED	0.006	DEPLETED	0.004	DEPLETED	0.096	DEPLETED	0.002	DEPLETED	0.002	DEPLETED	0.002	DEPLETED	0.004	DEPLETED	0.034	DEPLETED	0.04	DEPLETED	0.02	DEPLETED	0.004	DEPLETED	0.002	DEPLETED	0.026	DEPLETED	0.114	DEPLETED	0.152	DEPLETED	0.002	DEPLETED	0.002	DEPLETED	0.002	DEPLETED	0.932	DEPLETED	0.008
LTR	ERV1	LTR25	0.098	ENRICHED	0.39	ENRICHED	0.356	DEPLETED	0.002	ENRICHED	0.07	ENRICHED	0.694	ENRICHED	0.04	ENRICHED	0.962	ENRICHED	0.256	ENRICHED	0.114	ENRICHED	0.01	ENRICHED	0.354	ENRICHED	0.356	DEPLETED	0.002	ENRICHED	0.658	ENRICHED	0.078	ENRICHED	0.012	DEPLETED	0.002	ENRICHED	0.036	ENRICHED	0.338	ENRICHED	0.3	DEPLETED	0.01	DEPLETED	0.004	ENRICHED	0.998
LTR	ERV1	LTR26	0.002	ENRICHED	0.014	ENRICHED	0.002	ENRICHED	0.002	ENRICHED	0.002	ENRICHED	0.006	ENRICHED	0.002	ENRICHED	0.002	ENRICHED	0.002	ENRICHED	0.002	ENRICHED	0.002	ENRICHED	0.002	ENRICHED	0.002	ENRICHED	0.002	ENRICHED	0.002	ENRICHED	0.002	ENRICHED	0.236	ENRICHED	0.002	ENRICHED	0.002	ENRICHED	0.002	ENRICHED	0.252	DEPLETED	0.002	ENRICHED	0.002	ENRICHED	0.05
LTR	ERV1	LTR26B	0.858	ENRICHED	0.336	DEPLETED	0.192	DEPLETED	0.784	ENRICHED	0.402	ENRICHED	0.674	ENRICHED	0.964	ENRICHED	0.966	ENRICHED	0.56	DEPLETED	0.122	DEPLETED	0.89	ENRICHED	0.834	DEPLETED	0.334	DEPLETED	0.902	DEPLETED	0.898	DEPLETED	0.268	ENRICHED	0.872	ENRICHED	0.966	ENRICHED	0.792	DEPLETED	0.678	ENRICHED	0.658	DEPLETED	0.494	ENRICHED	0.724	ENRICHED	0.19
LTR	ERV1	LTR26C	0.284	DEPLETED	0.234	DEPLETED	0.636	DEPLETED	0.928	DEPLETED	0.198	DEPLETED	0.076	DEPLETED	0.548	DEPLETED	0.216	DEPLETED	0.822	ENRICHED	0.396	DEPLETED	0.788	ENRICHED	0.366	DEPLETED	0.52	ENRICHED	0.038	DEPLETED	0.2	DEPLETED	0.202	DEPLETED	0.768	ENRICHED	0.25	ENRICHED	0.076	DEPLETED	0.282	DEPLETED	0.036	DEPLETED	0.986	ENRICHED	0.802	ENRICHED	0.234
LTR	ERV1	LTR26D	0.372	ENRICHED	0.056	DEPLETED	0.308	ENRICHED	0.148	DEPLETED	0.322	DEPLETED	0.432	ENRICHED	0.966	DEPLETED	0.728	ENRICHED	0.962	ENRICHED	0.434	ENRICHED	0.838	ENRICHED	0.776	ENRICHED	0.18	DEPLETED	0.144	DEPLETED	0.306	DEPLETED	0.884	DEPLETED	0.032	DEPLETED	0.606	DEPLETED	0.508	DEPLETED	0.19	DEPLETED	0.074	DEPLETED	0.1	ENRICHED	0.86	DEPLETED	0.226
LTR	ERV1	LTR26E	0.908	ENRICHED	0.664	ENRICHED	0.24	ENRICHED	0.028	ENRICHED	0.2	DEPLETED	0.608	DEPLETED	0.434	DEPLETED	0.484	DEPLETED	0.716	ENRICHED	0.532	ENRICHED	0.756	ENRICHED	0.562	DEPLETED	0.448	DEPLETED	0.134	ENRICHED	0.59	ENRICHED	0.624	ENRICHED	0.408	ENRICHED	0.862	DEPLETED	0.762	DEPLETED	0.452	ENRICHED	0.896	ENRICHED	0.688	ENRICHED	0.9	ENRICHED	0.306
LTR	ERV1	LTR27	0.004	ENRICHED	0.318	ENRICHED	0.002	ENRICHED	0.002	ENRICHED	0.002	ENRICHED	0.006	ENRICHED	0.002	ENRICHED	0.002	ENRICHED	0.002	ENRICHED	0.002	ENRICHED	0.002	ENRICHED	0.73	DEPLETED	0.03	DEPLETED	0.002	ENRICHED	0.002	ENRICHED	0.002	ENRICHED	0.026	ENRICHED	0.002	ENRICHED	0.002	ENRICHED	0.002	ENRICHED	0.338	DEPLETED	0.322	DEPLETED	0.002	ENRICHED	0.344
LTR	ERV1	LTR2752	0.002	ENRICHED	0.002	ENRICHED	0.002	ENRICHED	0.002	ENRICHED	0.002	ENRICHED	0.008	ENRICHED	0.002	ENRICHED	0.002	ENRICHED	0.002	ENRICHED	0.002	ENRICHED	0.002	ENRICHED	0.002	ENRICHED	0.586	DEPLETED	0.002	ENRICHED	0.002	ENRICHED	0.002	ENRICHED	0.002	ENRICHED	0.002	ENRICHED	0.002	ENRICHED	0.002	ENRICHED	0.55	DEPLETED	0.988	ENRICHED	0.002	ENRICHED	0.002
LTR	ERV1	LTR27B	0.016	ENRICHED	0.002	ENRICHED	0.002	ENRICHED	0.002	ENRICHED	0.002	ENRICHED	0.002	ENRICHED	0.002	ENRICHED	0.002	ENRICHED	0.002	ENRICHED	0.002	ENRICHED	0.002	ENRICHED	0.4	ENRICHED	0.166	DEPLETED	0.002	ENRICHED	0.002	ENRICHED	0.002	ENRICHED	0.004	ENRICHED	0.014	ENRICHED	0.002	ENRICHED	0.058	ENRICHED	0.102	DEPLETED	0.836	ENRICHED	0.022	ENRICHED	0.012
LTR	ERV1	LTR27C	0.002	ENRICHED	0.002	ENRICHED	0.002	ENRICHED	0.002	ENRICHED	0.002	ENRICHED	0.002	ENRICHED	0.002	ENRICHED	0.002	ENRICHED	0.002	ENRICHED	0.002	ENRICHED	0.002	ENRICHED	0.004	ENRICHED	0.328	ENRICHED	0.002	ENRICHED	0.002	ENRICHED	0.002	ENRICHED	0.002	ENRICHED	0.028	ENRICHED	0.002	ENRICHED	0.002	ENRICHED	0.274	DEPLETED	0.878	ENRICHED	0.02	ENRICHED	0.016
LTR	ERV1	LTR27D	0.002	ENRICHED	0.066	ENRICHED	0.002	ENRICHED	0.002	ENRICHED	0.002	ENRICHED	0.012	ENRICHED	0.002	ENRICHED	0.008	ENRICHED	0.002	ENRICHED	0.002	ENRICHED	0.002	ENRICHED	0.92	DEPLETED	0.554	DEPLETED	0.002	ENRICHED	0.002	ENRICHED	0.002	ENRICHED	0.062	ENRICHED	0.002	ENRICHED	0.002	ENRICHED	0.036	ENRICHED	0.002	DEPLETED	0.048	DEPLETED	0.008	ENRICHED	0.684
LTR	ERV1	LTR27E	0.002	ENRICHED	0.002	ENRICHED	0.002	ENRICHED	0.002	ENRICHED	0.002	ENRICHED	0.002	ENRICHED	0.002	ENRICHED	0.002	ENRICHED	0.002	ENRICHED	0.002	ENRICHED	0.002	ENRICHED	0.002	ENRICHED	0.582	DEPLETED	0.002	ENRICHED	0.002	ENRICHED	0.002	ENRICHED	0.002	ENRICHED	0.002	ENRICHED	0.002	ENRICHED	0.002	ENRICHED	0.308	DEPLETED	0.09	DEPLETED	0.002	ENRICHED	0.056
LTR	ERV1	LTR28	0.002	ENRICHED	0.038	ENRICHED	0.152	ENRICHED	0.002	ENRICHED	0.002	ENRICHED	0.858	ENRICHED	0.552	ENRICHED	0.874	ENRICHED	0.792	DEPLETED	0.082	ENRICHED	0.226	ENRICHED	0.428	ENRICHED	0.28	DEPLETED	0.002	ENRICHED	0.002	ENRICHED	0.002	ENRICHED	0.034	ENRICHED	0.016	ENRICHED	0.002	ENRICHED	0.004	ENRICHED	0.054	DEPLETED	0.304	DEPLETED	0.022	ENRICHED	0.58
LTR	ERV1	LTR28B	0.002	ENRICHED	0.458	ENRICHED	0.002	ENRICHED	0.002	ENRICHED	0.004	ENRICHED	0.248	ENRICHED	0.108	ENRICHED	0.12	ENRICHED	0.078	ENRICHED	0.9	DEPLETED	0.048	ENRICHED	0.732	DEPLETED	0.91	ENRICHED	0.002	ENRICHED	0.002	ENRICHED	0.002	ENRICHED	0.128	ENRICHED	0.002	ENRICHED	0.002	ENRICHED	0.836	ENRICHED	0.026	DEPLETED	0.096	ENRICHED	0.002	ENRICHED	0.204
LTR	ERV1	LTR28C	0.002	ENRICHED	0.002	ENRICHED	0.002	ENRICHED	0.002	ENRICHED	0.002	ENRICHED	0.002	ENRICHED	0.002	ENRICHED	0.002	ENRICHED	0.002	ENRICHED	0.002	ENRICHED	0.002	ENRICHED	0.002	ENRICHED	0.654	ENRICHED	0.002	ENRICHED	0.002	ENRICHED	0.002	ENRICHED	0.002	ENRICHED	0.002	ENRICHED	0.002	ENRICHED	0.002	ENRICHED	0.184	DEPLETED	0.37	DEPLETED	0.002	ENRICHED	0.03
LTR	ERV1	LTR29	0.002	DEPLETED	0.096	DEPLETED	0.002	DEPLETED	0.006	DEPLETED	0.008	DEPLETED	0.02	DEPLETED	0.096	DEPLETED	0.002	DEPLETED	0.002	DEPLETED	0.006	DEPLETED	0.01	DEPLETED	0.004	DEPLETED	0.002	DEPLETED	0.048	DEPLETED	0.002	DEPLETED	0.002	DEPLETED	0.01	DEPLETED	0.808	ENRICHED	0.118	DEPLETED	0.062	DEPLETED	0.034	DEPLETED	0.002	DEPLETED	0.402	DEPLETED	0.006
LTR	ERV1	LTR2B	0.118	DEPLETED	0.434	DEPLETED	0.268	DEPLETED	0.54	ENRICHED	0.056	DEPLETED	0.2	DEPLETED	0.008	DEPLETED	0.076	DEPLETED	0.042	DEPLETED	0.032	DEPLETED	0.428	DEPLETED	0.772	DEPLETED	0.018	DEPLETED	0.874	DEPLETED	0.114	DEPLETED	0.786	ENRICHED	0.032	DEPLETED	0.004	ENRICHED	0.444	DEPLETED	0.554	DEPLETED	0.236	DEPLETED	0.094	DEPLETED	0.074	ENRICHED	0.054
LTR	ERV1	LTR2C	0.432	ENRICHED	0.002	ENRICHED	0.034	ENRICHED	0.562	ENRICHED	0.002	DEPLETED	0.85	DEPLETED	0.338	DEPLETED	0.286	DEPLETED	0.602	ENRICHED	0.574	ENRICHED	0.118	ENRICHED	0.064	ENRICHED	0.344	ENRICHED	0.002	ENRICHED	0.856	DEPLETED	0.036	ENRICHED	0.68	DEPLETED	0.004	ENRICHED	0.172	DEPLETED	0.078	ENRICHED	0.014	ENRICHED	0.012	ENRICHED	0.002	ENRICHED	0.87
LTR	ERV1	LTR30	0.692	DEPLETED	0.45	DEPLETED	0.416	DEPLETED	0.64	DEPLETED	0.6	ENRICHED	0.652	DEPLETED	0.354	DEPLETED	0.604	DEPLETED	0.996	DEPLETED	0.45	ENRICHED	0.878	ENRICHED	0.154	DEPLETED	0.082	DEPLETED	0.058	ENRICHED	0.68	ENRICHED	0.578	DEPLETED	0.032	DEPLETED	0.386	ENRICHED	0.63	DEPLETED	0.004	DEPLETED	0.112	DEPLETED	0.084	DEPLETED	0.488	ENRICHED	0.002
LTR	ERV1	LTR31	0.8	ENRICHED	0.208	DEPLETED	0.172	DEPLETED	0.004	ENRICHED	0.24	ENRICHED	0.412	DEPLETED	0.04	DEPLETED	0.44	DEPLETED	0.486	DEPLETED	0.178	DEPLETED	0.06	DEPLETED	0.916	ENRICHED	0.586	DEPLETED	0.076	ENRICHED	0.098	ENRICHED	0.076	ENRICHED	0.936	DEPLETED	0.004	ENRICHED	0.496	ENRICHED	0.078	ENRICHED	0.444	DEPLETED	0.792	ENRICHED	0.818	ENRICHED	0.552
LTR	ERV1	LTR34	0.988	DEPLETED	0.34	DEPLETED	0.228	DEPLETED	0.768	DEPLETED	0.174	DEPLETED	0.23	DEPLETED	0.99	ENRICHED	0.932	DEPLETED	0.69	ENRICHED	0.948	DEPLETED	0.994	DEPLETED	0.066	DEPLETED	0.896	DEPLETED	0.396	DEPLETED	0.724	DEPLETED	0.31	ENRICHED	0.876	DEPLETED	0.904	DEPLETED	0.364	DEPLETED	0.63	DEPLETED	0.14	DEPLETED	0.616	DEPLETED	0.638	ENRICHED	0.17
LTR	ERV1	LTR35	0.266	DEPLETED	0.322	DEPLETED	0.082	DEPLETED	0.234	DEPLETED	0.14	DEPLETED	0.052	DEPLETED	0.184	DEPLETED	0.216	DEPLETED	0.064	DEPLETED	0.106	DEPLETED	0.356	DEPLETED	0.128	DEPLETED	0.946	DEPLETED	0.48	DEPLETED	0.484	DEPLETED	0.572	ENRICHED	0.042	DEPLETED	0.686	ENRICHED	0.008	DEPLETED	0.004	DEPLETED	0.016	DEPLETED	0.012	DEPLETED	0.568	DEPLETED	0.054
LTR	ERV1	LTR35A	0.642	ENRICHED	0.086	ENRICHED	0.586	ENRICHED	0.56	ENRICHED	0.764	DEPLETED	0.846	ENRICHED	0.786	ENRICHED	0.162	ENRICHED	0.846	DEPLETED	0.058	ENRICHED	0.526	ENRICHED	0.944	ENRICHED	0.164	ENRICHED	0.172	ENRICHED	0.36	ENRICHED	0.016	ENRICHED	0.914	DEPLETED	0.176	ENRICHED	0.428	ENRICHED	0.204	ENRICHED	0.364	ENRICHED	0.02	ENRICHED	0.168	ENRICHED	0.564
LTR	ERV1	LTR35B	0.232	DEPLETED	0.028	DEPLETED	0.488	DEPLETED	0.902	DEPLETED	0.246	DEPLETED	0.81	ENRICHED	0.3	DEPLETED	0.072	DEPLETED	0.42	DEPLETED	0.974	ENRICHED	0.844	ENRICHED	0.08	DEPLETED	0.172	DEPLETED	0.796	DEPLETED	0.352	DEPLETED	0.784	DEPLETED	0.33	DEPLETED	0.754	DEPLETED	0.81	DEPLETED	0.884	DEPLETED	0.586	DEPLETED	0.806	ENRICHED	0.446	ENRICHED	0.03
LTR	ERV1	LTR36	0.006	DEPLETED	0.72	DEPLETED	0.246	DEPLETED	0.09	DEPLETED	0.264	DEPLETED	0.024	DEPLETED	0.812	DEPLETED	0.082	DEPLETED	0.51	DEPLETED	0.002	DEPLETED	0.476	DEPLETED	0.008	DEPLETED	0.018	DEPLETED	0.104	DEPLETED	0.892	ENRICHED	0.1	DEPLETED	0.968	DEPLETED	0.914	DEPLETED	0.154	ENRICHED	0.278	DEPLETED	0.076	DEPLETED	0.412	DEPLETED	0.108	DEPLETED	0.212
LTR	ERV1	LTR37A	0.002	DEPLETED	0.002	DEPLETED	0.002	DEPLETED	0.002	DEPLETED	0.002	DEPLETED	0.002	DEPLETED	0.004	DEPLETED	0.002	DEPLETED	0.002	DEPLETED	0.002	DEPLETED	0.002	DEPLETED	0.002	DEPLETED	0.008	DEPLETED	0.006	DEPLETED	0.002	DEPLETED	0.002	DEPLETED	0.004	DEPLETED	0.002	DEPLETED	0.002	DEPLETED	0.002	DEPLETED	0.008	DEPLETED	0.002	DEPLETED	0.002	DEPLETED	0.002
LTR	ERV1	LTR37B	0.002	DEPLETED	0.002	DEPLETED	0.002	DEPLETED	0.002	DEPLETED	0.002	DEPLETED	0.002	DEPLETED	0.002	DEPLETED	0.002	DEPLETED	0.002	DEPLETED	0.002	DEPLETED	0.002	DEPLETED	0.002	DEPLETED	0.002	DEPLETED	0.002	DEPLETED	0.002	DEPLETED	0.002	DEPLETED	0.002	DEPLETED	0.002	DEPLETED	0.002	DEPLETED	0.002	DEPLETED	0.002	DEPLETED	0.002	DEPLETED	0.002	DEPLETED	0.002
LTR	ERV1	LTR38	0.032	DEPLETED	0.104	DEPLETED	0.572	DEPLETED	0.99	DEPLETED	0.326	DEPLETED	0.104	DEPLETED	0.074	DEPLETED	0.476	DEPLETED	0.378	DEPLETED	0.438	DEPLETED	0.17	DEPLETED	0.926	DEPLETED	0.006	DEPLETED	0.194	ENRICHED	0.766	ENRICHED	0.116	ENRICHED	0.944	ENRICHED	0.934	DEPLETED	0.974	DEPLETED	0.52	ENRICHED	0.124	DEPLETED	0.32	DEPLETED	0.518	DEPLETED	0.026
LTR	ERV1	LTR38A1	0.014	DEPLETED	0.508	DEPLETED	0.57	DEPLETED	0.522	ENRICHED	0.958	ENRICHED	0.238	DEPLETED	0.748	DEPLETED	0.11	DEPLETED	0.23	DEPLETED	0.262	DEPLETED	0.584	DEPLETED	0.506	DEPLETED	0.518	DEPLETED	0.352	DEPLETED	0.968	ENRICHED	0.43	DEPLETED	0.116	DEPLETED	0.604	ENRICHED	0.458	ENRICHED	0.876	DEPLETED	0.272	DEPLETED	0.126	DEPLETED	0.402	ENRICHED	0.486
LTR	ERV1	LTR38B	0.044	DEPLETED	0.024	DEPLETED	0.124	DEPLETED	0.396	DEPLETED	0.024	DEPLETED	0.48	DEPLETED	0.094	DEPLETED	0.066	DEPLETED	0.326	DEPLETED	0.086	DEPLETED	0.644	DEPLETED	0.152	DEPLETED	0.176	DEPLETED	0.67	ENRICHED	0.01	DEPLETED	0.274	DEPLETED	0.178	DEPLETED	0.28	ENRICHED	0.506	DEPLETED	0.01	DEPLETED	0.116	DEPLETED	0.278	DEPLETED	0.336	DEPLETED	0.008
LTR	ERV1	LTR38C	0.83	DEPLETED	0.348	DEPLETED	0.244	DEPLETED	0.87	DEPLETED	0.968	ENRICHED	0.176	DEPLETED	0.25	DEPLETED	0.16	DEPLETED	0.498	DEPLETED	0.07	DEPLETED	0.58	DEPLETED	0.362	DEPLETED	0.514	DEPLETED	0.296	ENRICHED	0.862	ENRICHED	0.858	DEPLETED	0.62	ENRICHED	0.636	ENRICHED	0.962	DEPLETED	0.986	ENRICHED	0.792	ENRICHED	0.882	DEPLETED	0.6	DEPLETED	0.098
LTR	ERV1	LTR39	0.002	DEPLETED	0.002	DEPLETED	0.002	DEPLETED	0.004	DEPLETED	0.002	DEPLETED	0.004	DEPLETED	0.002	DEPLETED	0.012	DEPLETED	0.002	DEPLETED	0.002	DEPLETED	0.064	DEPLETED	0.002	DEPLETED	0.002	DEPLETED	0.002	DEPLETED	0.004	DEPLETED	0.004	DEPLETED	0.002	DEPLETED	0.956	DEPLETED	0.002	DEPLETED	0.002	DEPLETED	0.006	DEPLETED	0.002	DEPLETED	0.134	DEPLETED	0.002
LTR	ERV1	LTR4	0.002	ENRICHED	0.002	ENRICHED	0.002	ENRICHED	0.002	ENRICHED	0.49	ENRICHED	0.232	ENRICHED	0.002	ENRICHED	0.038	ENRICHED	0.006	ENRICHED	0.016	ENRICHED	0.034	ENRICHED	0.002	ENRICHED	0.122	ENRICHED	0.002	ENRICHED	0.002	ENRICHED	0.002	ENRICHED	0.574	DEPLETED	0.098	ENRICHED	0.002	ENRICHED	0.004	ENRICHED	0.23	ENRICHED	0.968	ENRICHED	0.072	ENRICHED	0.004
LTR	ERV1	LTR43	0.082	ENRICHED	0.028	ENRICHED	0.06	ENRICHED	0.002	ENRICHED	0.02	ENRICHED	0.064	ENRICHED	0.066	ENRICHED	0.588	ENRICHED	0.028	ENRICHED	0.116	ENRICHED	0.008	ENRICHED	0.15	ENRICHED	0.866	DEPLETED	0.158	ENRICHED	0.034	ENRICHED	0.366	ENRICHED	0.418	ENRICHED	0.014	ENRICHED	0.82	ENRICHED	0.198	ENRICHED	0.878	DEPLETED	0.022	ENRICHED	0.21	ENRICHED	0.262
LTR	ERV1	LTR43B	0.524	ENRICHED	0.01	DEPLETED	0.792	DEPLETED	0.042	ENRICHED	0.282	ENRICHED	0.622	ENRICHED	0.64	ENRICHED	0.932	ENRICHED	0.964	ENRICHED	0.99	DEPLETED	0.942	ENRICHED	0.242	DEPLETED	0.064	DEPLETED	0.874	ENRICHED	0.52	ENRICHED	0.684	ENRICHED	0.244	DEPLETED	0.322	ENRICHED	0.46	ENRICHED	0.562	DEPLETED	0.384	DEPLETED	0.586	DEPLETED	0.506	DEPLETED	0.002
LTR	ERV1	LTR44	0.08	DEPLETED	0.052	DEPLETED	0.93	DEPLETED	0.088	DEPLETED	0.05	DEPLETED	0.852	ENRICHED	0.198	DEPLETED	0.944	DEPLETED	0.062	DEPLETED	0.518	DEPLETED	0.05	DEPLETED	0.956	DEPLETED	0.966	DEPLETED	0.162	DEPLETED	0.048	DEPLETED	0.788	DEPLETED	0.634	ENRICHED	0.886	DEPLETED	0.274	DEPLETED	0.004	DEPLETED	0.148	DEPLETED	0.01	DEPLETED	0.2	DEPLETED	0.276
LTR	ERV1	LTR45	0.054	DEPLETED	0.612	ENRICHED	0.406	DEPLETED	0.3	DEPLETED	0.65	ENRICHED	0.264	DEPLETED	0.142	DEPLETED	0.122	DEPLETED	0.096	DEPLETED	0.184	DEPLETED	0.64	DEPLETED	0.2	DEPLETED	0.242	DEPLETED	0.114	DEPLETED	0.414	DEPLETED	0.302	DEPLETED	0.608	DEPLETED	0.892	DEPLETED	0.006	DEPLETED	0.248	DEPLETED	0.402	ENRICHED	0.884	ENRICHED	0.852	ENRICHED	0.632
LTR	ERV1	LTR45B	0.192	DEPLETED	0.034	DEPLETED	0.646	ENRICHED	0.056	ENRICHED	0.214	DEPLETED	0.928	DEPLETED	0.98	ENRICHED	0.52	DEPLETED	0.44	DEPLETED	0.772	ENRICHED	0.122	DEPLETED	0.184	DEPLETED	0.042	DEPLETED	0.016	ENRICHED	0.964	ENRICHED	0.014	ENRICHED	0.004	DEPLETED	0.094	ENRICHED	0.984	DEPLETED	0.914	ENRICHED	0.01	DEPLETED	0.898	DEPLETED	0.73	DEPLETED	0.946
LTR	ERV1	LTR45C	0.926	ENRICHED	0.166	ENRICHED	0.672	ENRICHED	0.434	ENRICHED	0.63	ENRICHED	0.15	ENRICHED	0.516	ENRICHED	0.654	ENRICHED	0.908	DEPLETED	0.84	ENRICHED	0.17	ENRICHED	0.8	ENRICHED	0.468	DEPLETED	0.282	ENRICHED	0.326	ENRICHED	0.858	DEPLETED	0.524	ENRICHED	0.988	ENRICHED	0.938	ENRICHED	0.202	ENRICHED	0.958	DEPLETED	0.542	ENRICHED	0.09	ENRICHED	0.282
LTR	ERV1	LTR46	0.608	DEPLETED	0.746	DEPLETED	0.788	ENRICHED	0.15	ENRICHED	0.468	DEPLETED	0.9	DEPLETED	0.878	ENRICHED	0.254	ENRICHED	0.65	ENRICHED	0.654	DEPLETED	0.662	DEPLETED	0.584	ENRICHED	0.944	ENRICHED	0.016	ENRICHED	0.97	ENRICHED	0.1	ENRICHED	0.036	DEPLETED	0.008	ENRICHED	0.864	DEPLETED	0.356	ENRICHED	0.286	ENRICHED	0.626	DEPLETED	0.484	ENRICHED	0.832
LTR	ERV1	LTR48	0.002	DEPLETED	0.002	DEPLETED	0.002	DEPLETED	0.002	DEPLETED	0.002	DEPLETED	0.002	DEPLETED	0.01	DEPLETED	0.002	DEPLETED	0.002	DEPLETED	0.002	DEPLETED	0.002	DEPLETED	0.002	DEPLETED	0.008	DEPLETED	0.002	DEPLETED	0.002	DEPLETED	0.002	DEPLETED	0.006	DEPLETED	0.014	DEPLETED	0.01	DEPLETED	0.002	DEPLETED	0.002	DEPLETED	0.002	DEPLETED	0.002	DEPLETED	0.002
LTR	ERV1	LTR48B	0.002	DEPLETED	0.012	DEPLETED	0.002	DEPLETED	0.008	DEPLETED	0.018	DEPLETED	0.01	DEPLETED	0.002	DEPLETED	0.064	DEPLETED	0.164	DEPLETED	0.04	DEPLETED	0.004	DEPLETED	0.002	DEPLETED	0.214	DEPLETED	0.002	DEPLETED	0.01	DEPLETED	0.002	DEPLETED	0.012	DEPLETED	0.002	DEPLETED	0.148	DEPLETED	0.002	DEPLETED	0.002	DEPLETED	0.002	DEPLETED	0.068	DEPLETED	0.004
LTR	ERV1	LTR49	0.002	DEPLETED	0.002	DEPLETED	0.002	DEPLETED	0.002	DEPLETED	0.002	DEPLETED	0.002	DEPLETED	0.002	DEPLETED	0.002	DEPLETED	0.002	DEPLETED	0.002	DEPLETED	0.002	DEPLETED	0.002	DEPLETED	0.002	DEPLETED	0.002	DEPLETED	0.002	DEPLETED	0.002	DEPLETED	0.002	DEPLETED	0.012	DEPLETED	0.284	DEPLETED	0.002	DEPLETED	0.002	DEPLETED	0.002	DEPLETED	0.014	DEPLETED	0.002
LTR	ERV1	LTR51	0.166	DEPLETED	0.098	DEPLETED	0.262	DEPLETED	0.598	DEPLETED	0.516	DEPLETED	0.166	DEPLETED	0.006	DEPLETED	0.074	DEPLETED	0.06	DEPLETED	0.08	DEPLETED	0.21	DEPLETED	0.026	DEPLETED	0.306	DEPLETED	0.032	DEPLETED	0.162	DEPLETED	0.534	DEPLETED	0.136	DEPLETED	0.362	DEPLETED	0.054	DEPLETED	0.226	DEPLETED	0.24	DEPLETED	0.014	DEPLETED	0.33	DEPLETED	0.1
LTR	ERV1	LTR54	0.002	DEPLETED	0.002	DEPLETED	0.002	DEPLETED	0.002	DEPLETED	0.002	DEPLETED	0.004	DEPLETED	0.002	DEPLETED	0.002	DEPLETED	0.002	DEPLETED	0.004	DEPLETED	0.002	DEPLETED	0.002	DEPLETED	0.002	DEPLETED	0.002	DEPLETED	0.002	DEPLETED	0.002	DEPLETED	0.002	DEPLETED	0.002	DEPLETED	0.002	DEPLETED	0.002	DEPLETED	0.002	DEPLETED	0.002	DEPLETED	0.034	DEPLETED	0.002
LTR	ERV1	LTR54B	0.002	DEPLETED	0.002	DEPLETED	0.002	DEPLETED	0.022	DEPLETED	0.002	DEPLETED	0.002	DEPLETED	0.002	DEPLETED	0.004	DEPLETED	0.002	DEPLETED	0.002	DEPLETED	0.002	DEPLETED	0.002	DEPLETED	0.006	DEPLETED	0.002	DEPLETED	0.002	DEPLETED	0.002	DEPLETED	0.132	DEPLETED	0.002	DEPLETED	0.024	DEPLETED	0.002	DEPLETED	0.002	DEPLETED	0.002	DEPLETED	0.022	DEPLETED	0.1
LTR	ERV1	LTR56	0.002	DEPLETED	0.142	DEPLETED	0.01	DEPLETED	0.002	DEPLETED	0.002	DEPLETED	0.39	DEPLETED	0.704	DEPLETED	0.002	DEPLETED	0.068	DEPLETED	0.132	DEPLETED	0.662	DEPLETED	0.172	DEPLETED	0.96	ENRICHED	0.01	DEPLETED	0.002	DEPLETED	0.018	DEPLETED	0.004	DEPLETED	0.362	DEPLETED	0.026	DEPLETED	0.006	DEPLETED	0.342	DEPLETED	0.006	DEPLETED	0.918	ENRICHED	0.002
LTR	ERV1	LTR58	0.286	DEPLETED	0.686	DEPLETED	0.368	DEPLETED	0.03	ENRICHED	0.144	DEPLETED	0.134	DEPLETED	0.172	DEPLETED	0.16	DEPLETED	0.52	DEPLETED	0.528	DEPLETED	0.484	DEPLETED	0.082	DEPLETED	0.002	DEPLETED	0.604	DEPLETED	0.864	DEPLETED	0.514	ENRICHED	0.868	DEPLETED	0.176	ENRICHED	0.81	DEPLETED	0.838	DEPLETED	0.002	DEPLETED	0.1	DEPLETED	0.63	ENRICHED	0.004
LTR	ERV1	LTR59	0.924	ENRICHED	0.372	ENRICHED	0.626	ENRICHED	0.176	DEPLETED	0.766	ENRICHED	0.072	ENRICHED	0.826	DEPLETED	0.658	DEPLETED	0.45	DEPLETED	0.322	DEPLETED	0.686	ENRICHED	0.692	DEPLETED	0.928	DEPLETED	0.654	ENRICHED	0.696	DEPLETED	0.99	ENRICHED	0.124	DEPLETED	0.134	ENRICHED	0.262	ENRICHED	0.67	DEPLETED	0.502	DEPLETED	0.388	ENRICHED	0.484	ENRICHED	0.05
LTR	ERV1	LTR60	0.028	ENRICHED	0.232	ENRICHED	0.09	ENRICHED	0.032	ENRICHED	0.428	ENRICHED	0.198	ENRICHED	0.738	ENRICHED	0.79	ENRICHED	0.28	ENRICHED	0.812	DEPLETED	0.112	ENRICHED	0.294	ENRICHED	0.41	ENRICHED	0.032	ENRICHED	0.146	ENRICHED	0.982	ENRICHED	0.68	DEPLETED	0.866	ENRICHED	0.046	ENRICHED	0.13	ENRICHED	0.534	DEPLETED	0.402	ENRICHED	0.246	ENRICHED	0.162
LTR	ERV1	LTR60B	0.222	ENRICHED	0.162	DEPLETED	0.984	ENRICHED	0.216	ENRICHED	0.216	ENRICHED	0.474	DEPLETED	0.04	DEPLETED	0.02	DEPLETED	0.526	DEPLETED	0.22	DEPLETED	0.16	DEPLETED	0.778	DEPLETED	0.092	DEPLETED	0.152	ENRICHED	0.414	ENRICHED	0.016	ENRICHED	0.052	DEPLETED	0.01	ENRICHED	0.07	ENRICHED	0.296	DEPLETED	0.044	DEPLETED	0.224	DEPLETED	0.446	ENRICHED	0.024
LTR	ERV1	LTR61	0.536	DEPLETED	0.168	ENRICHED	0.054	ENRICHED	0.406	ENRICHED	0.866	ENRICHED	0.872	ENRICHED	0.444	ENRICHED	0.208	ENRICHED	0.02	ENRICHED	0.382	ENRICHED	0.326	ENRICHED	0.142	ENRICHED	0.202	ENRICHED	0.888	ENRICHED	0.386	DEPLETED	0.464	ENRICHED	0.04	DEPLETED	0.502	ENRICHED	0.062	DEPLETED	0.33	ENRICHED	0.358	ENRICHED	0.04	ENRICHED	0.036	ENRICHED	0.154
LTR	ERV1	LTR64	0.32	DEPLETED	0.242	DEPLETED	0.538	DEPLETED	0.394	DEPLETED	0.002	DEPLETED	0.388	DEPLETED	0.71	DEPLETED	0.278	DEPLETED	0.098	DEPLETED	0.438	DEPLETED	0.616	DEPLETED	0.342	ENRICHED	0.036	ENRICHED	0.606	DEPLETED	0.074	DEPLETED	0.236	DEPLETED	0.284	DEPLETED	0.252	DEPLETED	0.056	DEPLETED	0.188	DEPLETED	0.748	DEPLETED	0.572	ENRICHED	0.61	DEPLETED	0.072
LTR	ERV1	LTR65	0.002	DEPLETED	0.44	DEPLETED	0.026	DEPLETED	0.142	DEPLETED	0.006	DEPLETED	0.258	DEPLETED	0.012	DEPLETED	0.036	DEPLETED	0.028	DEPLETED	0.014	DEPLETED	0.022	DEPLETED	0.008	DEPLETED	0.032	DEPLETED	0.726	ENRICHED	0.002	DEPLETED	0.002	DEPLETED	0.144	DEPLETED	0.042	DEPLETED	0.422	DEPLETED	0.204	DEPLETED	0.064	DEPLETED	0.072	DEPLETED	0.01	DEPLETED	0.028
LTR	ERV1	LTR68	0.002	DEPLETED	0.002	DEPLETED	0.002	DEPLETED	0.002	DEPLETED	0.022	DEPLETED	0.008	DEPLETED	0.104	DEPLETED	0.002	DEPLETED	0.002	DEPLETED	0.004	DEPLETED	0.05	DEPLETED	0.002	DEPLETED	0.098	DEPLETED	0.008	DEPLETED	0.006	DEPLETED	0.008	DEPLETED	0.06	DEPLETED	0.004	DEPLETED	0.074	DEPLETED	0.002	DEPLETED	0.002	DEPLETED	0.002	DEPLETED	0.02	DEPLETED	0.002
LTR	ERV1	LTR6A	0.148	ENRICHED	0.008	ENRICHED	0.002	ENRICHED	0.152	ENRICHED	0.08	ENRICHED	0.002	ENRICHED	0.002	ENRICHED	0.002	ENRICHED	0.004	ENRICHED	0.002	ENRICHED	0.002	ENRICHED	0.004	ENRICHED	0.02	ENRICHED	0.002	ENRICHED	0.006	ENRICHED	0.006	ENRICHED	0.122	ENRICHED	0.002	ENRICHED	0.034	ENRICHED	0.002	ENRICHED	0.168	ENRICHED	0.006	ENRICHED	0.002	ENRICHED	0.78
LTR	ERV1	LTR6B	0.822	DEPLETED	0.556	ENRICHED	0.244	ENRICHED	0.92	ENRICHED	0.748	DEPLETED	0.6	ENRICHED	0.404	DEPLETED	0.588	DEPLETED	0.43	DEPLETED	0.276	DEPLETED	0.552	DEPLETED	0.592	DEPLETED	0.968	DEPLETED	0.354	ENRICHED	0.166	ENRICHED	0.366	DEPLETED	0.734	ENRICHED	0.326	ENRICHED	0.036	DEPLETED	0.564	ENRICHED	0.43	ENRICHED	0.01	ENRICHED	0.116	ENRICHED	0.278
LTR	ERV1	LTR7	0.002	DEPLETED	0.002	DEPLETED	0.002	DEPLETED	0.002	DEPLETED	0.002	DEPLETED	0.002	DEPLETED	0.002	DEPLETED	0.002	DEPLETED	0.002	DEPLETED	0.002	DEPLETED	0.002	DEPLETED	0.002	DEPLETED	0.002	DEPLETED	0.002	DEPLETED	0.002	DEPLETED	0.002	DEPLETED	0.002	DEPLETED	0.538	DEPLETED	0.002	DEPLETED	0.002	DEPLETED	0.002	DEPLETED	0.002	DEPLETED	0.002	DEPLETED	0.002
LTR	ERV1	LTR70	0.004	DEPLETED	0.85	DEPLETED	0.056	DEPLETED	0.42	DEPLETED	0.702	ENRICHED	0.356	DEPLETED	0.276	DEPLETED	0.014	DEPLETED	0.026	DEPLETED	0.73	DEPLETED	0.338	DEPLETED	0.016	DEPLETED	0.2	DEPLETED	0.608	ENRICHED	0.004	DEPLETED	0.162	ENRICHED	0.082	DEPLETED	0.818	ENRICHED	0.374	DEPLETED	0.456	DEPLETED	0.006	DEPLETED	0.002	DEPLETED	0.488	ENRICHED	0.164
LTR	ERV1	LTR71A	0.548	DEPLETED	0.98	ENRICHED	0.666	ENRICHED	0.002	ENRICHED	0.332	DEPLETED	0.368	DEPLETED	0.734	ENRICHED	0.156	DEPLETED	0.672	DEPLETED	0.942	DEPLETED	0.372	DEPLETED	0.708	ENRICHED	0.702	ENRICHED	0.126	ENRICHED	0.196	ENRICHED	0.002	ENRICHED	0.25	DEPLETED	0.014	ENRICHED	0.05	ENRICHED	0.362	DEPLETED	0.358	ENRICHED	0.852	DEPLETED	0.07	ENRICHED	0.47
LTR	ERV1	LTR71B	0.966	ENRICHED	0.458	ENRICHED	0.038	ENRICHED	0.118	ENRICHED	0.722	ENRICHED	0.446	ENRICHED	0.732	DEPLETED	0.092	ENRICHED	0.124	ENRICHED	0.034	ENRICHED	0.002	ENRICHED	0.066	ENRICHED	0.032	ENRICHED	0.392	ENRICHED	0.164	ENRICHED	0.21	ENRICHED	0.022	ENRICHED	0.628	DEPLETED	0.678	DEPLETED	0.046	ENRICHED	0.01	ENRICHED	0.024	ENRICHED	0.184	ENRICHED	0.82
LTR	ERV1	LTR72	0.09	ENRICHED	0.896	DEPLETED	0.426	DEPLETED	0.102	ENRICHED	0.572	DEPLETED	0.214	DEPLETED	0.074	DEPLETED	0.508	DEPLETED	0.822	ENRICHED	0.106	DEPLETED	0.876	ENRICHED	0.228	ENRICHED	0.056	DEPLETED	0.132	ENRICHED	0.012	ENRICHED	0.682	DEPLETED	0.526	DEPLETED	0.382	ENRICHED	0.554	DEPLETED	0.912	DEPLETED	0.878	DEPLETED	0.112	ENRICHED	0.488	DEPLETED	0.26
LTR	ERV1	LTR72B	0.07	ENRICHED	0.098	DEPLETED	0.866	DEPLETED	0.424	ENRICHED	0.536	ENRICHED	0.782	DEPLETED	0.316	ENRICHED	0.746	DEPLETED	0.692	DEPLETED	0.926	DEPLETED	0.644	DEPLETED	0.06	DEPLETED	0.986	DEPLETED	0.346	ENRICHED	0.248	ENRICHED	0.61	ENRICHED	0.702	ENRICHED	0.122	DEPLETED	0.038	ENRICHED	0.348	ENRICHED	0.124	DEPLETED	0.254	ENRICHED	0.942	DEPLETED	0.036
LTR	ERV1	LTR73	0.818	DEPLETED	0.002	DEPLETED	0.002	DEPLETED	0.946	DEPLETED	0.448	DEPLETED	0.548	DEPLETED	0.438	DEPLETED	0.378	DEPLETED	0.172	DEPLETED	0.192	DEPLETED	0.6	DEPLETED	0.512	DEPLETED	0.342	DEPLETED	0.406	DEPLETED	0.016	DEPLETED	0.042	DEPLETED	0.024	DEPLETED	0.554	ENRICHED	0.034	DEPLETED	0.01	DEPLETED	0.3	DEPLETED	0.016	DEPLETED	0.312	DEPLETED	0.25
LTR	ERV1	LTR75_1	0.452	DEPLETED	0.402	DEPLETED	0.806	DEPLETED	0.604	DEPLETED	0.234	DEPLETED	0.898	ENRICHED	0.952	DEPLETED	0.61	ENRICHED	0.672	ENRICHED	0.966	ENRICHED	0.25	ENRICHED	0.894	ENRICHED	0.426	DEPLETED	0.958	DEPLETED	0.586	ENRICHED	0.65	DEPLETED	0.952	ENRICHED	0.516	DEPLETED	0.152	DEPLETED	0.914	ENRICHED	0.61	ENRICHED	0.17	ENRICHED	0.976	ENRICHED	0.994
LTR	ERV1	LTR76	0.002	ENRICHED	0.002	ENRICHED	0.002	ENRICHED	0.002	ENRICHED	0.02	ENRICHED	0.002	ENRICHED	0.002	ENRICHED	0.002	ENRICHED	0.002	ENRICHED	0.002	ENRICHED	0.002	ENRICHED	0.002	ENRICHED	0.002	ENRICHED	0.002	ENRICHED	0.002	ENRICHED	0.002	ENRICHED	0.75	ENRICHED	0.004	ENRICHED	0.002	ENRICHED	0.002	ENRICHED	0.334	ENRICHED	0.014	ENRICHED	0.002	ENRICHED	0.014
LTR	ERV1	LTR77	0.016	ENRICHED	0.028	ENRICHED	0.002	ENRICHED	0.002	ENRICHED	0.002	ENRICHED	0.004	ENRICHED	0.002	ENRICHED	0.036	ENRICHED	0.002	ENRICHED	0.002	ENRICHED	0.002	ENRICHED	0.842	DEPLETED	0.646	ENRICHED	0.02	ENRICHED	0.002	ENRICHED	0.002	ENRICHED	0.1	ENRICHED	0.028	ENRICHED	0.002	ENRICHED	0.016	ENRICHED	0.294	DEPLETED	0.612	ENRICHED	0.088	ENRICHED	0.416
LTR	ERV1	LTR78	0.002	DEPLETED	0.002	DEPLETED	0.002	DEPLETED	0.958	DEPLETED	0.002	DEPLETED	0.002	DEPLETED	0.002	DEPLETED	0.002	DEPLETED	0.002	DEPLETED	0.002	DEPLETED	0.002	DEPLETED	0.002	DEPLETED	0.002	DEPLETED	0.002	DEPLETED	0.002	DEPLETED	0.002	DEPLETED	0.002	DEPLETED	0.002	DEPLETED	0.026	DEPLETED	0.002	DEPLETED	0.002	DEPLETED	0.002	DEPLETED	0.002	DEPLETED	0.002
LTR	ERV1	LTR78B	0.002	DEPLETED	0.002	DEPLETED	0.002	DEPLETED	0.038	ENRICHED	0.004	DEPLETED	0.002	DEPLETED	0.002	DEPLETED	0.002	DEPLETED	0.002	DEPLETED	0.002	DEPLETED	0.008	DEPLETED	0.002	DEPLETED	0.002	DEPLETED	0.002	DEPLETED	0.002	DEPLETED	0.428	ENRICHED	0.002	DEPLETED	0.032	ENRICHED	0.224	DEPLETED	0.002	DEPLETED	0.002	DEPLETED	0.006	DEPLETED	0.13	DEPLETED	0.002
LTR	ERV1	LTR7B	0.002	DEPLETED	0.056	DEPLETED	0.004	DEPLETED	0.014	DEPLETED	0.002	DEPLETED	0.028	DEPLETED	0.006	DEPLETED	0.126	DEPLETED	0.004	DEPLETED	0.004	DEPLETED	0.054	DEPLETED	0.606	DEPLETED	0.006	DEPLETED	0.514	ENRICHED	0.002	DEPLETED	0.046	DEPLETED	0.002	DEPLETED	0.016	ENRICHED	0.002	DEPLETED	0.004	DEPLETED	0.034	DEPLETED	0.038	DEPLETED	0.138	ENRICHED	0.082
LTR	ERV1	LTR7C	0.252	ENRICHED	0.504	ENRICHED	0.036	ENRICHED	0.01	ENRICHED	0.06	ENRICHED	0.2	ENRICHED	0.874	ENRICHED	0.156	DEPLETED	0.708	ENRICHED	0.416	DEPLETED	0.69	DEPLETED	0.18	ENRICHED	0.004	DEPLETED	0.002	ENRICHED	0.266	ENRICHED	0.002	ENRICHED	0.084	DEPLETED	0.002	ENRICHED	0.546	ENRICHED	0.088	ENRICHED	0.028	DEPLETED	0.4	ENRICHED	0.002	ENRICHED	0.014
LTR	ERV1	LTR7Y	0.002	DEPLETED	0.002	DEPLETED	0.002	DEPLETED	0.002	DEPLETED	0.002	DEPLETED	0.002	DEPLETED	0.014	DEPLETED	0.006	DEPLETED	0.008	DEPLETED	0.04	DEPLETED	0.016	DEPLETED	0.008	DEPLETED	0.006	DEPLETED	0.002	DEPLETED	0.002	DEPLETED	0.018	DEPLETED	0.002	DEPLETED	0.07	DEPLETED	0.004	DEPLETED	0.002	DEPLETED	0.006	DEPLETED	0.002	DEPLETED	0.238	DEPLETED	0.002
LTR	ERV1	LTR8	0.082	ENRICHED	0.038	DEPLETED	0.056	ENRICHED	0.002	ENRICHED	0.814	ENRICHED	0.002	DEPLETED	0.014	DEPLETED	0.002	DEPLETED	0.146	DEPLETED	0.532	DEPLETED	0.024	DEPLETED	0.002	DEPLETED	0.088	DEPLETED	0.002	ENRICHED	0.036	ENRICHED	0.01	ENRICHED	0.002	DEPLETED	0.002	ENRICHED	0.32	DEPLETED	0.342	DEPLETED	0.002	DEPLETED	0.004	DEPLETED	0.002	ENRICHED	0.002
LTR	ERV1	LTR8A	0.772	DEPLETED	0.706	DEPLETED	0.298	ENRICHED	0.002	ENRICHED	0.86	ENRICHED	0.026	DEPLETED	0.184	DEPLETED	0.28	DEPLETED	0.942	ENRICHED	0.758	DEPLETED	0.158	DEPLETED	0.66	ENRICHED	0.5	DEPLETED	0.006	ENRICHED	0.002	ENRICHED	0.002	ENRICHED	0.05	DEPLETED	0.002	ENRICHED	0.21	ENRICHED	0.088	ENRICHED	0.014	DEPLETED	0.648	DEPLETED	0.002	ENRICHED	0.984
LTR	ERV1	LTR8B	0.008	ENRICHED	0.032	ENRICHED	0.002	ENRICHED	0.002	ENRICHED	0.002	ENRICHED	0.296	ENRICHED	0.002	ENRICHED	0.662	DEPLETED	0.002	ENRICHED	0.004	ENRICHED	0.922	ENRICHED	0.394	ENRICHED	0.048	ENRICHED	0.002	ENRICHED	0.002	ENRICHED	0.002	ENRICHED	0.06	DEPLETED	0.002	ENRICHED	0.002	ENRICHED	0.002	ENRICHED	0.002	DEPLETED	0.846	ENRICHED	0.002	ENRICHED	0.002
LTR	ERV1	LTR9	0.116	ENRICHED	0.754	DEPLETED	0.034	ENRICHED	0.002	ENRICHED	0.036	ENRICHED	0.484	ENRICHED	0.162	ENRICHED	0.418	ENRICHED	0.898	DEPLETED	0.05	ENRICHED	0.242	ENRICHED	0.304	DEPLETED	0.774	ENRICHED	0.002	ENRICHED	0.002	ENRICHED	0.002	ENRICHED	0.99	DEPLETED	0.002	ENRICHED	0.002	ENRICHED	0.53	ENRICHED	0.008	DEPLETED	0.972	ENRICHED	0.002	ENRICHED	0.266
LTR	ERV1	LTR9A1	0.574	ENRICHED	0.628	DEPLETED	0.916	ENRICHED	0.002	ENRICHED	0.052	ENRICHED	0.528	ENRICHED	0.964	ENRICHED	0.694	ENRICHED	0.308	DEPLETED	0.454	ENRICHED	0.84	ENRICHED	0.65	DEPLETED	0.628	DEPLETED	0.05	ENRICHED	0.052	ENRICHED	0.146	ENRICHED	0.562	ENRICHED	0.032	ENRICHED	0.012	ENRICHED	0.764	ENRICHED	0.69	ENRICHED	0.992	DEPLETED	0.192	ENRICHED	0.284
LTR	ERV1	LTR9B	0.934	ENRICHED	0.854	ENRICHED	0.242	DEPLETED	0.014	ENRICHED	0.34	ENRICHED	0.908	ENRICHED	0.936	ENRICHED	0.292	DEPLETED	0.704	DEPLETED	0.526	DEPLETED	0.388	DEPLETED	0.03	DEPLETED	0.992	ENRICHED	0.008	ENRICHED	0.95	DEPLETED	0.002	ENRICHED	0.008	DEPLETED	0.002	ENRICHED	0.116	ENRICHED	0.45	DEPLETED	0.016	DEPLETED	0.094	DEPLETED	0.024	ENRICHED	0.066
LTR	ERV1	LTR9C	0.008	ENRICHED	0.052	ENRICHED	0.048	ENRICHED	0.052	ENRICHED	0.006	ENRICHED	0.15	ENRICHED	0.008	ENRICHED	0.126	ENRICHED	0.09	ENRICHED	0.142	ENRICHED	0.184	ENRICHED	0.118	ENRICHED	0.916	ENRICHED	0.012	ENRICHED	0.032	ENRICHED	0.046	ENRICHED	0.218	ENRICHED	0.014	ENRICHED	0.054	ENRICHED	0.044	ENRICHED	0.694	DEPLETED	0.844	ENRICHED	0.002	ENRICHED	0.582
LTR	ERV1	LTR9D	0.002	ENRICHED	0.194	DEPLETED	0.752	DEPLETED	0.002	ENRICHED	0.756	ENRICHED	0.966	ENRICHED	0.6	ENRICHED	0.616	ENRICHED	0.118	ENRICHED	0.482	ENRICHED	0.086	DEPLETED	0.002	DEPLETED	0.246	DEPLETED	0.002	ENRICHED	0.102	ENRICHED	0.006	ENRICHED	0.004	DEPLETED	0.002	ENRICHED	0.756	ENRICHED	0.818	ENRICHED	0.002	DEPLETED	0.536	ENRICHED	0.072	ENRICHED	0.034
LTR	ERV1	MER101	0.85	ENRICHED	0.484	DEPLETED	0.742	DEPLETED	0.108	DEPLETED	0.884	DEPLETED	0.608	DEPLETED	0.342	DEPLETED	0.75	DEPLETED	0.2	DEPLETED	0.308	ENRICHED	0.732	DEPLETED	0.028	DEPLETED	0.42	DEPLETED	0.378	DEPLETED	1	DEPLETED	0.92	DEPLETED	0.672	ENRICHED	0.876	ENRICHED	0.896	ENRICHED	0.816	ENRICHED	0.192	DEPLETED	0.676	ENRICHED	0.82	DEPLETED	0.948
LTR	ERV1	MER101B	0.796	DEPLETED	0.154	DEPLETED	0.068	DEPLETED	1	ENRICHED	0.028	DEPLETED	0.01	DEPLETED	0.066	DEPLETED	0.004	DEPLETED	0.102	DEPLETED	0.022	DEPLETED	0.16	DEPLETED	0.11	DEPLETED	0.692	DEPLETED	0.57	DEPLETED	0.706	ENRICHED	0.472	DEPLETED	0.106	DEPLETED	0.154	ENRICHED	0.194	DEPLETED	0.104	DEPLETED	0.028	DEPLETED	0.006	DEPLETED	0.256	DEPLETED	0.008
LTR	ERV1	MER110	0.002	DEPLETED	0.002	DEPLETED	0.002	DEPLETED	0.002	DEPLETED	0.002	DEPLETED	0.002	DEPLETED	0.002	DEPLETED	0.002	DEPLETED	0.002	DEPLETED	0.002	DEPLETED	0.002	DEPLETED	0.002	DEPLETED	0.002	DEPLETED	0.002	DEPLETED	0.002	DEPLETED	0.002	DEPLETED	0.002	DEPLETED	0.118	DEPLETED	0.082	DEPLETED	0.002	DEPLETED	0.002	DEPLETED	0.002	DEPLETED	0.002	DEPLETED	0.002
LTR	ERV1	MER110A	0.002	DEPLETED	0.006	DEPLETED	0.002	DEPLETED	0.04	DEPLETED	0.066	DEPLETED	0.244	DEPLETED	0.294	DEPLETED	0.112	DEPLETED	0.04	DEPLETED	0.072	DEPLETED	0.002	DEPLETED	0.182	DEPLETED	0.064	DEPLETED	0.002	DEPLETED	0.05	DEPLETED	0.022	DEPLETED	0.608	DEPLETED	0.506	DEPLETED	0.756	ENRICHED	0.002	DEPLETED	0.002	DEPLETED	0.044	DEPLETED	0.152	DEPLETED	0.224
LTR	ERV1	MER31A	0.036	DEPLETED	0.016	DEPLETED	0.122	DEPLETED	0.312	DEPLETED	0.002	DEPLETED	0.116	DEPLETED	0.306	DEPLETED	0.562	DEPLETED	0.036	DEPLETED	0.528	DEPLETED	0.822	ENRICHED	0.66	DEPLETED	0.716	ENRICHED	0.108	DEPLETED	0.846	ENRICHED	0.262	DEPLETED	0.458	DEPLETED	0.232	DEPLETED	0.27	DEPLETED	0.458	DEPLETED	0.16	DEPLETED	0.648	DEPLETED	0.158	DEPLETED	0.07
LTR	ERV1	MER31B	0.006	DEPLETED	0.006	DEPLETED	0.246	DEPLETED	0.018	DEPLETED	0.02	DEPLETED	0.092	DEPLETED	0.016	DEPLETED	0.434	DEPLETED	0.06	DEPLETED	0.484	DEPLETED	0.462	DEPLETED	0.16	DEPLETED	0.326	DEPLETED	0.172	DEPLETED	0.6	DEPLETED	0.012	DEPLETED	0.002	DEPLETED	0.406	ENRICHED	0.304	DEPLETED	0.32	DEPLETED	0.03	DEPLETED	0.004	DEPLETED	0.416	ENRICHED	0.002
LTR	ERV1	MER34	0.002	DEPLETED	0.002	DEPLETED	0.002	DEPLETED	0.002	DEPLETED	0.002	DEPLETED	0.004	DEPLETED	0.002	DEPLETED	0.002	DEPLETED	0.004	DEPLETED	0.002	DEPLETED	0.002	DEPLETED	0.004	DEPLETED	0.004	DEPLETED	0.002	DEPLETED	0.002	DEPLETED	0.002	DEPLETED	0.004	DEPLETED	0.032	DEPLETED	0.006	DEPLETED	0.002	DEPLETED	0.002	DEPLETED	0.002	DEPLETED	0.002	DEPLETED	0.002
LTR	ERV1	MER34A	0.542	DEPLETED	0.002	DEPLETED	0.002	DEPLETED	0.002	DEPLETED	0.002	DEPLETED	0.002	DEPLETED	0.016	DEPLETED	0.002	DEPLETED	0.002	DEPLETED	0.022	DEPLETED	0.002	DEPLETED	0.002	DEPLETED	0.036	DEPLETED	0.002	DEPLETED	0.012	DEPLETED	0.002	DEPLETED	0.002	DEPLETED	0.198	DEPLETED	0.382	DEPLETED	0.002	DEPLETED	0.006	DEPLETED	0.002	DEPLETED	0.046	DEPLETED	0.012
LTR	ERV1	MER34A1	0.146	DEPLETED	0.002	DEPLETED	0.002	DEPLETED	0.034	DEPLETED	0.002	DEPLETED	0.034	DEPLETED	0.004	DEPLETED	0.01	DEPLETED	0.054	DEPLETED	0.002	DEPLETED	0.03	DEPLETED	0.004	DEPLETED	0.002	DEPLETED	0.01	DEPLETED	0.386	DEPLETED	0.074	DEPLETED	0.004	DEPLETED	0.974	ENRICHED	0.704	DEPLETED	0.002	DEPLETED	0.004	DEPLETED	0.002	DEPLETED	0.214	DEPLETED	0.004
LTR	ERV1	MER34B	0.028	DEPLETED	0.004	DEPLETED	0.01	DEPLETED	0.128	DEPLETED	0.408	DEPLETED	0.012	DEPLETED	0.004	DEPLETED	0.106	DEPLETED	0.004	DEPLETED	0.012	DEPLETED	0.002	DEPLETED	0.01	DEPLETED	0.086	DEPLETED	0.136	DEPLETED	0.21	DEPLETED	0.074	DEPLETED	0.07	DEPLETED	0.03	DEPLETED	0.61	DEPLETED	0.014	DEPLETED	0.004	DEPLETED	0.002	DEPLETED	0.028	DEPLETED	0.006
LTR	ERV1	MER34C	0.246	DEPLETED	0.442	DEPLETED	0.118	DEPLETED	0.066	DEPLETED	0.006	DEPLETED	0.016	DEPLETED	0.278	DEPLETED	0.326	DEPLETED	0.698	DEPLETED	0.272	DEPLETED	0.006	DEPLETED	0.004	DEPLETED	0.27	DEPLETED	0.862	ENRICHED	0.012	DEPLETED	0.008	DEPLETED	0.422	DEPLETED	0.274	ENRICHED	0.932	DEPLETED	0.372	DEPLETED	0.008	DEPLETED	0.062	DEPLETED	0.708	ENRICHED	0.012
LTR	ERV1	MER34C2	0.012	DEPLETED	0.002	DEPLETED	0.014	DEPLETED	0.096	DEPLETED	0.004	DEPLETED	0.004	DEPLETED	0.146	DEPLETED	0.002	DEPLETED	0.024	DEPLETED	0.112	DEPLETED	0.074	DEPLETED	0.022	DEPLETED	0.16	DEPLETED	0.002	DEPLETED	0.01	DEPLETED	0.014	DEPLETED	0.052	DEPLETED	0.062	DEPLETED	0.036	DEPLETED	0.002	DEPLETED	0.004	DEPLETED	0.05	DEPLETED	0.328	DEPLETED	0.002
LTR	ERV1	MER34C_	0.516	DEPLETED	0.018	DEPLETED	0.014	DEPLETED	0.158	DEPLETED	0.012	DEPLETED	0.008	DEPLETED	0.034	DEPLETED	0.002	DEPLETED	0.006	DEPLETED	0.006	DEPLETED	0.012	DEPLETED	0.03	DEPLETED	0.068	DEPLETED	0.17	DEPLETED	0.412	DEPLETED	0.254	DEPLETED	0.02	DEPLETED	0.246	DEPLETED	0.77	DEPLETED	0.046	DEPLETED	0.072	DEPLETED	0.006	DEPLETED	0.606	DEPLETED	0.036
LTR	ERV1	MER34D	0.064	DEPLETED	0.394	DEPLETED	0.98	DEPLETED	0.284	DEPLETED	0.07	DEPLETED	0.064	DEPLETED	0.326	DEPLETED	0.542	DEPLETED	0.264	DEPLETED	0.62	DEPLETED	0.644	DEPLETED	0.994	DEPLETED	0.96	ENRICHED	0.91	ENRICHED	0.098	DEPLETED	0.418	DEPLETED	0.14	DEPLETED	0.626	ENRICHED	0.978	ENRICHED	0.01	DEPLETED	0.07	DEPLETED	0.104	DEPLETED	0.97	ENRICHED	0.002
LTR	ERV1	MER39	0.002	DEPLETED	0.002	DEPLETED	0.002	DEPLETED	0.002	DEPLETED	0.002	DEPLETED	0.002	DEPLETED	0.002	DEPLETED	0.002	DEPLETED	0.002	DEPLETED	0.002	DEPLETED	0.002	DEPLETED	0.002	DEPLETED	0.002	DEPLETED	0.002	DEPLETED	0.002	DEPLETED	0.002	DEPLETED	0.002	DEPLETED	0.006	DEPLETED	0.002	DEPLETED	0.002	DEPLETED	0.002	DEPLETED	0.002	DEPLETED	0.002	DEPLETED	0.002
LTR	ERV1	MER39B	0.002	DEPLETED	0.002	DEPLETED	0.002	DEPLETED	0.006	DEPLETED	0.002	DEPLETED	0.002	DEPLETED	0.002	DEPLETED	0.002	DEPLETED	0.004	DEPLETED	0.002	DEPLETED	0.002	DEPLETED	0.004	DEPLETED	0.002	DEPLETED	0.002	DEPLETED	0.004	DEPLETED	0.002	DEPLETED	0.002	DEPLETED	0.034	DEPLETED	0.002	DEPLETED	0.002	DEPLETED	0.002	DEPLETED	0.002	DEPLETED	0.018	DEPLETED	0.002
LTR	ERV1	MER41A	0.002	DEPLETED	0.004	DEPLETED	0.004	DEPLETED	0.032	DEPLETED	0.002	DEPLETED	0.002	DEPLETED	0.002	DEPLETED	0.034	DEPLETED	0.002	DEPLETED	0.002	DEPLETED	0.038	DEPLETED	0.006	DEPLETED	0.018	DEPLETED	0.002	DEPLETED	0.002	DEPLETED	0.002	DEPLETED	0.002	DEPLETED	0.014	DEPLETED	0.002	DEPLETED	0.008	DEPLETED	0.004	DEPLETED	0.212	DEPLETED	0.3	DEPLETED	0.002
LTR	ERV1	MER41B	0.002	DEPLETED	0.002	DEPLETED	0.002	DEPLETED	0.004	DEPLETED	0.002	DEPLETED	0.01	DEPLETED	0.002	DEPLETED	0.022	DEPLETED	0.006	DEPLETED	0.002	DEPLETED	0.002	DEPLETED	0.002	DEPLETED	0.004	DEPLETED	0.002	DEPLETED	0.002	DEPLETED	0.002	DEPLETED	0.002	DEPLETED	0.396	DEPLETED	0.014	DEPLETED	0.002	DEPLETED	0.006	DEPLETED	0.002	DEPLETED	0.032	DEPLETED	0.002
LTR	ERV1	MER41C	0.064	DEPLETED	0.03	DEPLETED	0.002	DEPLETED	0.55	DEPLETED	0.002	DEPLETED	0.016	DEPLETED	0.004	DEPLETED	0.062	DEPLETED	0.082	DEPLETED	0.008	DEPLETED	0.002	DEPLETED	0.202	DEPLETED	0.04	DEPLETED	0.554	DEPLETED	0.368	DEPLETED	0.076	DEPLETED	0.006	DEPLETED	0.902	ENRICHED	0.362	DEPLETED	0.006	DEPLETED	0.066	DEPLETED	0.002	DEPLETED	0.702	DEPLETED	0.002
LTR	ERV1	MER41D	0.006	DEPLETED	0.386	ENRICHED	0.756	DEPLETED	0.84	DEPLETED	0.712	ENRICHED	0.678	DEPLETED	0.668	ENRICHED	0.952	ENRICHED	0.554	DEPLETED	0.886	DEPLETED	0.118	ENRICHED	0.66	ENRICHED	0.224	DEPLETED	0.056	ENRICHED	0.09	ENRICHED	0.284	DEPLETED	0.244	DEPLETED	0.222	ENRICHED	0.85	ENRICHED	0.994	DEPLETED	0.2	ENRICHED	0.93	ENRICHED	0.804	ENRICHED	0.628
LTR	ERV1	MER41E	0.77	ENRICHED	0.23	DEPLETED	0.78	DEPLETED	0.69	ENRICHED	0.968	DEPLETED	0.452	ENRICHED	0.768	DEPLETED	0.496	ENRICHED	0.636	ENRICHED	0.12	ENRICHED	0.592	ENRICHED	0.666	ENRICHED	0.972	DEPLETED	0.02	ENRICHED	0.234	ENRICHED	0.588	ENRICHED	0.162	ENRICHED	0.404	ENRICHED	0.532	ENRICHED	0.376	DEPLETED	0.43	ENRICHED	0.33	ENRICHED	0.68	ENRICHED	0.418
LTR	ERV1	MER41G	0.362	ENRICHED	0.1	ENRICHED	0.176	ENRICHED	0.982	DEPLETED	0.624	ENRICHED	0.04	ENRICHED	0.078	ENRICHED	0.008	ENRICHED	0.114	ENRICHED	0.86	ENRICHED	0.368	ENRICHED	0.996	DEPLETED	0.684	ENRICHED	0.5	ENRICHED	0.22	ENRICHED	0.3	ENRICHED	0.18	ENRICHED	0.246	ENRICHED	0.13	ENRICHED	0.498	ENRICHED	0.454	DEPLETED	0.338	ENRICHED	0.05	ENRICHED	0.618
LTR	ERV1	MER48	0.03	DEPLETED	0.702	DEPLETED	0.42	ENRICHED	0.042	ENRICHED	0.592	DEPLETED	0.242	ENRICHED	0.902	DEPLETED	0.672	DEPLETED	0.796	ENRICHED	0.51	ENRICHED	0.326	ENRICHED	0.648	DEPLETED	0.3	DEPLETED	0.004	ENRICHED	0.136	DEPLETED	0.002	ENRICHED	0.188	DEPLETED	0.004	ENRICHED	0.916	ENRICHED	0.278	DEPLETED	0.054	DEPLETED	0.948	DEPLETED	0.004	ENRICHED	0.678
LTR	ERV1	MER49	0.004	DEPLETED	0.004	DEPLETED	0.004	DEPLETED	0.002	DEPLETED	0.002	DEPLETED	0.446	ENRICHED	0.008	DEPLETED	0.496	DEPLETED	0.236	DEPLETED	0.686	DEPLETED	0.904	ENRICHED	0.042	DEPLETED	0.656	DEPLETED	0.002	DEPLETED	0.02	DEPLETED	0.016	DEPLETED	0.004	DEPLETED	0.006	DEPLETED	0.286	DEPLETED	0.014	DEPLETED	0.108	DEPLETED	0.04	DEPLETED	0.004	DEPLETED	0.002
LTR	ERV1	MER4A	0.008	DEPLETED	0.524	DEPLETED	0.01	DEPLETED	0.026	DEPLETED	0.006	DEPLETED	0.844	DEPLETED	0.086	DEPLETED	0.172	DEPLETED	0.954	DEPLETED	0.106	DEPLETED	0.648	DEPLETED	0.058	DEPLETED	0.002	DEPLETED	0.528	DEPLETED	0.282	DEPLETED	0.006	DEPLETED	0.008	DEPLETED	0.36	ENRICHED	0.96	ENRICHED	0.004	DEPLETED	0.036	DEPLETED	0.068	DEPLETED	0.446	ENRICHED	0.534
LTR	ERV1	MER4A1	0.128	DEPLETED	0.014	DEPLETED	0.002	DEPLETED	0.792	DEPLETED	0.002	DEPLETED	0.004	DEPLETED	0.002	DEPLETED	0.436	DEPLETED	0.142	DEPLETED	0.036	DEPLETED	0.008	DEPLETED	0.002	DEPLETED	0.002	DEPLETED	0.748	ENRICHED	0.524	ENRICHED	0.116	DEPLETED	0.002	DEPLETED	0.366	ENRICHED	0.41	DEPLETED	0.254	DEPLETED	0.002	DEPLETED	0.024	DEPLETED	0.91	DEPLETED	0.002
LTR	ERV1	MER4A1_	0.126	DEPLETED	0.104	DEPLETED	0.118	DEPLETED	0.43	DEPLETED	0.296	DEPLETED	0.7	ENRICHED	0.766	DEPLETED	0.434	ENRICHED	0.07	ENRICHED	0.378	DEPLETED	0.46	ENRICHED	0.108	DEPLETED	0.272	DEPLETED	0.002	DEPLETED	0.894	ENRICHED	0.004	DEPLETED	0.75	ENRICHED	0.268	DEPLETED	0.492	DEPLETED	0.476	DEPLETED	0.038	DEPLETED	0.374	ENRICHED	0.056	DEPLETED	0.002
LTR	ERV1	MER4B	0.002	DEPLETED	0.008	DEPLETED	0.002	DEPLETED	0.002	DEPLETED	0.002	DEPLETED	0.008	DEPLETED	0.002	DEPLETED	0.016	DEPLETED	0.002	DEPLETED	0.002	DEPLETED	0.004	DEPLETED	0.002	DEPLETED	0.002	DEPLETED	0.002	DEPLETED	0.008	DEPLETED	0.002	DEPLETED	0.002	DEPLETED	0.002	DEPLETED	0.13	DEPLETED	0.002	DEPLETED	0.002	DEPLETED	0.002	DEPLETED	0.01	DEPLETED	0.012
LTR	ERV1	MER4C	0.012	DEPLETED	0.03	DEPLETED	0.1	DEPLETED	0.004	DEPLETED	0.002	DEPLETED	0.198	DEPLETED	0.002	DEPLETED	0.26	DEPLETED	0.106	DEPLETED	0.618	DEPLETED	0.384	DEPLETED	0.166	DEPLETED	0.008	DEPLETED	0.23	DEPLETED	0.066	DEPLETED	0.004	DEPLETED	0.182	DEPLETED	0.424	DEPLETED	0.004	DEPLETED	0.224	DEPLETED	0.02	DEPLETED	0.076	DEPLETED	0.016	DEPLETED	0.082
LTR	ERV1	MER4CL34	0.014	DEPLETED	0.002	DEPLETED	0.004	DEPLETED	0.004	DEPLETED	0.002	DEPLETED	0.002	DEPLETED	0.134	DEPLETED	0.002	DEPLETED	0.052	DEPLETED	0.276	DEPLETED	0.15	DEPLETED	0.066	DEPLETED	0.002	DEPLETED	0.02	DEPLETED	0.002	DEPLETED	0.002	DEPLETED	0.1	DEPLETED	0.058	DEPLETED	0.028	DEPLETED	0.048	DEPLETED	0.016	DEPLETED	0.138	DEPLETED	0.004	DEPLETED	0.082
LTR	ERV1	MER4D	0.002	DEPLETED	0.002	DEPLETED	0.002	DEPLETED	0.002	DEPLETED	0.002	DEPLETED	0.002	DEPLETED	0.002	DEPLETED	0.002	DEPLETED	0.002	DEPLETED	0.002	DEPLETED	0.004	DEPLETED	0.002	DEPLETED	0.014	DEPLETED	0.002	DEPLETED	0.002	DEPLETED	0.002	DEPLETED	0.004	DEPLETED	0.002	DEPLETED	0.29	DEPLETED	0.002	DEPLETED	0.002	DEPLETED	0.002	DEPLETED	0.08	DEPLETED	0.002
LTR	ERV1	MER4D0	0.002	DEPLETED	0.004	DEPLETED	0.092	DEPLETED	0.008	DEPLETED	0.036	DEPLETED	0.398	DEPLETED	0.082	DEPLETED	0.096	DEPLETED	0.032	DEPLETED	0.278	DEPLETED	0.318	DEPLETED	0.046	DEPLETED	0.148	DEPLETED	0.004	DEPLETED	0.09	DEPLETED	0.026	DEPLETED	0.274	DEPLETED	0.06	DEPLETED	0.1	DEPLETED	0.006	DEPLETED	0.048	DEPLETED	0.196	DEPLETED	0.466	ENRICHED	0.074
LTR	ERV1	MER4D1	0.002	DEPLETED	0.002	DEPLETED	0.002	DEPLETED	0.002	DEPLETED	0.002	DEPLETED	0.002	DEPLETED	0.002	DEPLETED	0.002	DEPLETED	0.002	DEPLETED	0.002	DEPLETED	0.002	DEPLETED	0.002	DEPLETED	0.002	DEPLETED	0.002	DEPLETED	0.002	DEPLETED	0.002	DEPLETED	0.002	DEPLETED	0.008	DEPLETED	0.002	DEPLETED	0.002	DEPLETED	0.002	DEPLETED	0.002	DEPLETED	0.006	DEPLETED	0.002
LTR	ERV1	MER4E	0.002	DEPLETED	0.004	DEPLETED	0.002	DEPLETED	0.006	DEPLETED	0.004	DEPLETED	0.034	DEPLETED	0.004	DEPLETED	0.022	DEPLETED	0.05	DEPLETED	0.008	DEPLETED	0.002	DEPLETED	0.018	DEPLETED	0.012	DEPLETED	0.022	DEPLETED	0.054	DEPLETED	0.002	DEPLETED	0.004	DEPLETED	0.886	DEPLETED	0.104	DEPLETED	0.006	DEPLETED	0.002	DEPLETED	0.002	DEPLETED	0.502	DEPLETED	0.002
LTR	ERV1	MER4E1	0.002	DEPLETED	0.002	DEPLETED	0.002	DEPLETED	0.002	DEPLETED	0.002	DEPLETED	0.002	DEPLETED	0.002	DEPLETED	0.002	DEPLETED	0.002	DEPLETED	0.002	DEPLETED	0.002	DEPLETED	0.002	DEPLETED	0.002	DEPLETED	0.002	DEPLETED	0.002	DEPLETED	0.002	DEPLETED	0.002	DEPLETED	0.804	DEPLETED	0.002	DEPLETED	0.002	DEPLETED	0.002	DEPLETED	0.002	DEPLETED	0.118	DEPLETED	0.002
LTR	ERV1	MER50	0.15	ENRICHED	0.002	DEPLETED	0.002	DEPLETED	0.002	ENRICHED	0.002	DEPLETED	0.002	DEPLETED	0.002	DEPLETED	0.002	DEPLETED	0.002	DEPLETED	0.006	DEPLETED	0.002	DEPLETED	0.002	DEPLETED	0.002	DEPLETED	0.002	ENRICHED	0.292	DEPLETED	0.002	ENRICHED	0.002	DEPLETED	0.002	ENRICHED	0.256	DEPLETED	0.002	DEPLETED	0.002	DEPLETED	0.002	DEPLETED	0.002	ENRICHED	0.002
LTR	ERV1	MER50B	0.342	DEPLETED	0.002	DEPLETED	0.002	DEPLETED	0.026	ENRICHED	0.116	DEPLETED	0.028	DEPLETED	0.014	DEPLETED	0.004	DEPLETED	0.002	DEPLETED	0.034	DEPLETED	0.004	DEPLETED	0.004	DEPLETED	0.04	DEPLETED	0.182	ENRICHED	0.32	DEPLETED	0.004	ENRICHED	0.002	DEPLETED	0.002	ENRICHED	0.034	DEPLETED	0.368	DEPLETED	0.004	DEPLETED	0.004	DEPLETED	0.076	ENRICHED	0.002
LTR	ERV1	MER50C	0.95	DEPLETED	0.816	DEPLETED	0.156	DEPLETED	0.224	ENRICHED	0.23	DEPLETED	0.026	DEPLETED	0.006	DEPLETED	0.952	ENRICHED	0.282	DEPLETED	0.328	DEPLETED	0.09	DEPLETED	0.726	ENRICHED	0.386	DEPLETED	0.486	ENRICHED	0.566	DEPLETED	0.33	ENRICHED	0.184	DEPLETED	0.174	ENRICHED	0.132	DEPLETED	0.172	DEPLETED	0.128	DEPLETED	0.046	DEPLETED	0.41	DEPLETED	0.82
LTR	ERV1	MER51A	0.476	ENRICHED	0.094	ENRICHED	0.408	ENRICHED	0.008	ENRICHED	0.198	ENRICHED	0.724	ENRICHED	0.94	DEPLETED	0.358	DEPLETED	0.05	ENRICHED	0.19	ENRICHED	0.012	ENRICHED	0.826	DEPLETED	0.95	ENRICHED	0.068	ENRICHED	0.046	ENRICHED	0.002	ENRICHED	0.158	DEPLETED	0.002	ENRICHED	0.66	ENRICHED	0.152	ENRICHED	0.524	DEPLETED	0.168	ENRICHED	0.002	ENRICHED	0.002
LTR	ERV1	MER51B	0.004	DEPLETED	0.106	DEPLETED	0.056	DEPLETED	0.934	DEPLETED	0.01	DEPLETED	0.05	DEPLETED	0.296	DEPLETED	0.276	DEPLETED	0.434	DEPLETED	0.08	DEPLETED	0.842	DEPLETED	0.002	DEPLETED	0.122	DEPLETED	0.03	DEPLETED	0.114	DEPLETED	0.904	ENRICHED	0.144	DEPLETED	0.558	ENRICHED	0.296	DEPLETED	0.356	DEPLETED	0.07	DEPLETED	0.842	DEPLETED	0.128	DEPLETED	0.662
LTR	ERV1	MER51C	0.378	DEPLETED	0.28	ENRICHED	0.906	DEPLETED	0.134	ENRICHED	0.89	DEPLETED	0.804	ENRICHED	0.632	DEPLETED	0.506	DEPLETED	0.382	DEPLETED	0.948	ENRICHED	0.464	ENRICHED	0.648	DEPLETED	0.724	DEPLETED	0.002	ENRICHED	0.496	ENRICHED	0.026	ENRICHED	0.986	DEPLETED	0.01	ENRICHED	0.076	ENRICHED	0.104	ENRICHED	0.61	ENRICHED	0.516	DEPLETED	0.198	ENRICHED	0.184
LTR	ERV1	MER51D	0.208	DEPLETED	0.46	ENRICHED	0.462	ENRICHED	0.43	DEPLETED	0.468	DEPLETED	0.768	ENRICHED	0.394	DEPLETED	0.8	ENRICHED	0.326	ENRICHED	0.394	ENRICHED	0.892	ENRICHED	0.836	ENRICHED	0.962	ENRICHED	0.146	ENRICHED	0.502	DEPLETED	0.468	DEPLETED	0.49	DEPLETED	0.51	ENRICHED	0.826	DEPLETED	0.156	DEPLETED	0.758	ENRICHED	0.678	ENRICHED	0.494	ENRICHED	0.604
LTR	ERV1	MER51E	0.156	ENRICHED	0.148	ENRICHED	0.002	ENRICHED	0.012	ENRICHED	0.826	DEPLETED	0.814	ENRICHED	0.438	ENRICHED	0.556	ENRICHED	0.068	ENRICHED	0.938	DEPLETED	0.328	ENRICHED	0.008	ENRICHED	0.084	ENRICHED	0.018	ENRICHED	0.27	ENRICHED	0.002	ENRICHED	0.3	DEPLETED	0.322	ENRICHED	0.724	DEPLETED	0.112	ENRICHED	0.204	ENRICHED	0.014	ENRICHED	0.006	ENRICHED	0.266
LTR	ERV1	MER52A	0.002	ENRICHED	0.002	ENRICHED	0.002	ENRICHED	0.002	ENRICHED	0.002	ENRICHED	0.002	ENRICHED	0.002	ENRICHED	0.002	ENRICHED	0.002	ENRICHED	0.002	ENRICHED	0.002	ENRICHED	0.002	ENRICHED	0.042	DEPLETED	0.002	ENRICHED	0.002	ENRICHED	0.002	ENRICHED	0.002	ENRICHED	0.002	ENRICHED	0.002	ENRICHED	0.002	ENRICHED	0.074	DEPLETED	0.002	ENRICHED	0.002	ENRICHED	0.002
LTR	ERV1	MER52C	0.002	ENRICHED	0.002	ENRICHED	0.002	ENRICHED	0.002	ENRICHED	0.002	ENRICHED	0.002	ENRICHED	0.002	ENRICHED	0.002	ENRICHED	0.002	ENRICHED	0.002	ENRICHED	0.002	ENRICHED	0.002	ENRICHED	0.536	ENRICHED	0.002	ENRICHED	0.002	ENRICHED	0.002	ENRICHED	0.002	ENRICHED	0.002	ENRICHED	0.028	ENRICHED	0.002	ENRICHED	0.006	ENRICHED	0.002	ENRICHED	0.002	ENRICHED	0.002
LTR	ERV1	MER52D	0.002	ENRICHED	0.002	ENRICHED	0.002	ENRICHED	0.002	ENRICHED	0.002	ENRICHED	0.632	ENRICHED	0.002	ENRICHED	0.098	ENRICHED	0.002	ENRICHED	0.002	ENRICHED	0.002	ENRICHED	0.002	ENRICHED	0.606	DEPLETED	0.002	ENRICHED	0.014	ENRICHED	0.002	ENRICHED	0.002	ENRICHED	0.002	ENRICHED	0.008	ENRICHED	0.002	ENRICHED	0.348	DEPLETED	0.702	ENRICHED	0.002	ENRICHED	0.002
LTR	ERV1	MER57A1	0.19	DEPLETED	0.25	DEPLETED	0.002	DEPLETED	0.006	DEPLETED	0.406	ENRICHED	0.898	DEPLETED	0.36	DEPLETED	0.094	DEPLETED	0.236	DEPLETED	0.782	DEPLETED	0.012	DEPLETED	0.008	DEPLETED	0.002	DEPLETED	0.392	DEPLETED	0.05	DEPLETED	0.038	DEPLETED	0.092	DEPLETED	0.832	DEPLETED	0.628	ENRICHED	0.022	DEPLETED	0.008	DEPLETED	0.02	DEPLETED	0.2	DEPLETED	0.162
LTR	ERV1	MER57B1	0.002	DEPLETED	0.006	DEPLETED	0.002	DEPLETED	0.15	DEPLETED	0.002	DEPLETED	0.414	DEPLETED	0.036	DEPLETED	0.056	DEPLETED	0.066	DEPLETED	0.076	DEPLETED	0.022	DEPLETED	0.002	DEPLETED	0.006	DEPLETED	0.182	DEPLETED	0.07	DEPLETED	0.004	DEPLETED	0.016	DEPLETED	0.026	DEPLETED	0.672	DEPLETED	0.076	DEPLETED	0.012	DEPLETED	0.002	DEPLETED	0.08	DEPLETED	0.37
LTR	ERV1	MER57B2	0.002	DEPLETED	0.002	DEPLETED	0.002	DEPLETED	0.012	DEPLETED	0.002	DEPLETED	0.004	DEPLETED	0.002	DEPLETED	0.014	DEPLETED	0.002	DEPLETED	0.004	DEPLETED	0.004	DEPLETED	0.002	DEPLETED	0.004	DEPLETED	0.06	DEPLETED	0.078	DEPLETED	0.008	DEPLETED	0.006	DEPLETED	0.218	ENRICHED	0.432	ENRICHED	0.014	DEPLETED	0.002	DEPLETED	0.002	DEPLETED	0.008	DEPLETED	0.124
LTR	ERV1	MER57C1	0.018	DEPLETED	0.054	DEPLETED	0.01	DEPLETED	0.072	DEPLETED	0.008	DEPLETED	0.592	DEPLETED	0.138	DEPLETED	0.068	DEPLETED	0.042	DEPLETED	0.266	DEPLETED	0.302	DEPLETED	0.008	DEPLETED	0.676	DEPLETED	0.628	DEPLETED	0.02	DEPLETED	0.05	DEPLETED	0.864	ENRICHED	0.026	DEPLETED	0.248	DEPLETED	0.048	DEPLETED	0.008	DEPLETED	0.052	DEPLETED	0.346	DEPLETED	0.29
LTR	ERV1	MER57C2	0.16	DEPLETED	0.132	DEPLETED	0.002	DEPLETED	0.522	DEPLETED	0.532	DEPLETED	0.002	DEPLETED	0.444	DEPLETED	0.096	DEPLETED	0.01	DEPLETED	0.04	DEPLETED	0.002	DEPLETED	0.018	DEPLETED	0.002	DEPLETED	0.226	ENRICHED	0.292	DEPLETED	0.008	DEPLETED	0.414	DEPLETED	0.494	DEPLETED	0.112	DEPLETED	0.232	DEPLETED	0.002	DEPLETED	0.004	DEPLETED	0.11	DEPLETED	0.092
LTR	ERV1	MER57D	0.08	DEPLETED	0.002	DEPLETED	0.004	DEPLETED	0.624	DEPLETED	0.03	DEPLETED	0.002	DEPLETED	0.158	DEPLETED	0.022	DEPLETED	0.05	DEPLETED	0.004	DEPLETED	0.072	DEPLETED	0.004	DEPLETED	0.118	DEPLETED	0.356	DEPLETED	0.436	DEPLETED	0.248	DEPLETED	0.472	DEPLETED	0.824	DEPLETED	0.7	DEPLETED	0.004	DEPLETED	0.002	DEPLETED	0.002	DEPLETED	0.438	ENRICHED	0.14
LTR	ERV1	MER57E1	0.088	DEPLETED	0.092	DEPLETED	0.084	DEPLETED	0.29	DEPLETED	0.16	DEPLETED	0.28	DEPLETED	0.04	DEPLETED	0.008	DEPLETED	0.168	DEPLETED	0.048	DEPLETED	0.12	DEPLETED	0.006	DEPLETED	0.02	DEPLETED	0.008	DEPLETED	0.894	DEPLETED	0.028	DEPLETED	0.706	DEPLETED	0.17	DEPLETED	0.274	DEPLETED	0.128	DEPLETED	0.038	DEPLETED	0.01	DEPLETED	0.892	DEPLETED	0.018
LTR	ERV1	MER57E2	0.354	ENRICHED	0.842	ENRICHED	0.498	ENRICHED	0.648	ENRICHED	0.946	ENRICHED	0.558	DEPLETED	0.906	DEPLETED	0.778	DEPLETED	0.254	DEPLETED	0.646	DEPLETED	0.98	DEPLETED	0.184	DEPLETED	0.128	DEPLETED	0.608	DEPLETED	0.776	DEPLETED	0.552	DEPLETED	0.86	ENRICHED	0.406	DEPLETED	0.872	ENRICHED	0.58	DEPLETED	0.268	DEPLETED	0.068	DEPLETED	0.352	ENRICHED	0.438
LTR	ERV1	MER57E3	0.002	DEPLETED	0.002	DEPLETED	0.002	DEPLETED	0.002	DEPLETED	0.47	DEPLETED	0.002	DEPLETED	0.002	DEPLETED	0.002	DEPLETED	0.002	DEPLETED	0.002	DEPLETED	0.002	DEPLETED	0.004	DEPLETED	0.002	DEPLETED	0.138	DEPLETED	0.002	DEPLETED	0.124	DEPLETED	0.002	DEPLETED	0.058	ENRICHED	0.002	DEPLETED	0.002	DEPLETED	0.002	DEPLETED	0.002	DEPLETED	0.048	ENRICHED	0.822
LTR	ERV1	MER57F	0.068	DEPLETED	0.016	DEPLETED	0.074	DEPLETED	0.244	DEPLETED	0.31	DEPLETED	0.816	DEPLETED	0.01	DEPLETED	0.006	DEPLETED	0.044	DEPLETED	0.7	DEPLETED	0.02	DEPLETED	0.314	DEPLETED	0.084	DEPLETED	0.286	DEPLETED	0.328	DEPLETED	0.224	DEPLETED	0.026	DEPLETED	0.564	ENRICHED	0.644	DEPLETED	0.034	DEPLETED	0.096	DEPLETED	0.012	DEPLETED	0.49	DEPLETED	0.002
LTR	ERV1	MER61A	0.006	ENRICHED	0.704	ENRICHED	0.39	ENRICHED	0.002	ENRICHED	0.002	ENRICHED	0.808	ENRICHED	0.026	ENRICHED	0.822	ENRICHED	0.428	ENRICHED	0.054	ENRICHED	0.318	ENRICHED	0.79	DEPLETED	0.702	DEPLETED	0.002	ENRICHED	0.002	ENRICHED	0.002	ENRICHED	0.378	DEPLETED	0.002	ENRICHED	0.002	ENRICHED	0.174	ENRICHED	0.002	DEPLETED	0.138	DEPLETED	0.002	ENRICHED	0.834
LTR	ERV1	MER61B	0.772	ENRICHED	0.636	DEPLETED	0.088	DEPLETED	0.056	ENRICHED	0.06	ENRICHED	0.726	DEPLETED	0.38	ENRICHED	0.024	DEPLETED	0.214	DEPLETED	0.528	DEPLETED	0.512	DEPLETED	0.274	DEPLETED	0.136	DEPLETED	0.118	ENRICHED	0.162	ENRICHED	0.002	ENRICHED	0.714	ENRICHED	0.002	ENRICHED	0.1	ENRICHED	0.44	ENRICHED	0.568	DEPLETED	0.036	DEPLETED	0.216	ENRICHED	0.424
LTR	ERV1	MER61C	0.442	ENRICHED	0.696	DEPLETED	0.874	ENRICHED	0.002	ENRICHED	0.004	ENRICHED	0.546	ENRICHED	0.074	ENRICHED	0.878	ENRICHED	0.376	ENRICHED	0.108	ENRICHED	0.026	ENRICHED	0.938	DEPLETED	0.088	DEPLETED	0.002	ENRICHED	0.016	ENRICHED	0.002	ENRICHED	0.202	ENRICHED	0.002	ENRICHED	0.036	ENRICHED	0.67	ENRICHED	0.002	DEPLETED	0.016	DEPLETED	0.002	ENRICHED	0.932
LTR	ERV1	MER61D	0.002	ENRICHED	0.472	ENRICHED	0.02	ENRICHED	0.002	ENRICHED	0.002	ENRICHED	0.006	ENRICHED	0.002	ENRICHED	0.058	ENRICHED	0.002	ENRICHED	0.002	ENRICHED	0.002	ENRICHED	0.266	ENRICHED	0.96	ENRICHED	0.002	ENRICHED	0.002	ENRICHED	0.002	ENRICHED	0.43	ENRICHED	0.002	ENRICHED	0.002	ENRICHED	0.076	ENRICHED	0.19	DEPLETED	0.238	DEPLETED	0.002	ENRICHED	0.352
LTR	ERV1	MER61E	0.002	ENRICHED	0.002	ENRICHED	0.002	ENRICHED	0.002	ENRICHED	0.002	ENRICHED	0.002	ENRICHED	0.002	ENRICHED	0.004	ENRICHED	0.002	ENRICHED	0.002	ENRICHED	0.002	ENRICHED	0.022	ENRICHED	0.84	DEPLETED	0.002	ENRICHED	0.002	ENRICHED	0.002	ENRICHED	0.406	ENRICHED	0.002	ENRICHED	0.002	ENRICHED	0.002	ENRICHED	0.068	DEPLETED	0.032	ENRICHED	0.002	ENRICHED	0.002
LTR	ERV1	MER61F	0.864	DEPLETED	0.33	ENRICHED	0.4	ENRICHED	0.07	ENRICHED	0.012	ENRICHED	0.36	ENRICHED	0.634	ENRICHED	0.852	ENRICHED	0.052	ENRICHED	0.99	ENRICHED	0.024	ENRICHED	0.594	ENRICHED	0.132	DEPLETED	0.144	ENRICHED	0.018	ENRICHED	0.048	ENRICHED	0.082	ENRICHED	0.01	ENRICHED	0.008	ENRICHED	0.248	ENRICHED	0.42	DEPLETED	0.252	DEPLETED	0.012	ENRICHED	0.73
LTR	ERV1	MER65A	0.032	DEPLETED	0.224	DEPLETED	0.012	DEPLETED	0.008	DEPLETED	0.034	DEPLETED	0.98	ENRICHED	0.018	DEPLETED	0.304	DEPLETED	0.366	DEPLETED	0.168	DEPLETED	0.068	DEPLETED	0.002	DEPLETED	0.468	DEPLETED	0.076	DEPLETED	0.426	DEPLETED	0.156	DEPLETED	0.128	DEPLETED	0.396	DEPLETED	0.83	DEPLETED	0.324	DEPLETED	0.118	DEPLETED	0.012	DEPLETED	0.22	DEPLETED	0.002
LTR	ERV1	MER65B	0.476	DEPLETED	0.13	DEPLETED	0.104	DEPLETED	0.318	DEPLETED	0.074	DEPLETED	0.478	ENRICHED	0.07	DEPLETED	0.288	DEPLETED	0.182	DEPLETED	0.042	DEPLETED	0.986	ENRICHED	0.036	DEPLETED	0.796	ENRICHED	0.97	DEPLETED	0.1	DEPLETED	0.504	DEPLETED	0.586	DEPLETED	0.74	ENRICHED	0.252	DEPLETED	0.044	DEPLETED	0.036	DEPLETED	0.88	DEPLETED	0.466	ENRICHED	0.12
LTR	ERV1	MER65C	0.68	ENRICHED	0.042	DEPLETED	0.002	DEPLETED	0.012	DEPLETED	0.002	DEPLETED	0.332	DEPLETED	0.176	DEPLETED	0.01	DEPLETED	0.026	DEPLETED	0.274	DEPLETED	0.726	DEPLETED	0.23	DEPLETED	0.226	DEPLETED	0.25	DEPLETED	0.116	DEPLETED	0.228	DEPLETED	0.22	DEPLETED	0.63	ENRICHED	0.002	DEPLETED	0.002	DEPLETED	0.134	DEPLETED	0.032	DEPLETED	0.62	ENRICHED	0.002
LTR	ERV1	MER65D	0.002	DEPLETED	0.002	DEPLETED	0.01	DEPLETED	0.006	DEPLETED	0.004	DEPLETED	0.004	DEPLETED	0.022	DEPLETED	0.002	DEPLETED	0.012	DEPLETED	0.002	DEPLETED	0.074	DEPLETED	0.146	DEPLETED	0.086	DEPLETED	0.002	DEPLETED	0.038	DEPLETED	0.006	DEPLETED	0.172	DEPLETED	0.218	DEPLETED	0.036	DEPLETED	0.002	DEPLETED	0.008	DEPLETED	0.002	DEPLETED	0.008	DEPLETED	0.006
LTR	ERV1	MER66A	0.006	ENRICHED	0.19	ENRICHED	0.02	ENRICHED	0.002	ENRICHED	0.002	ENRICHED	0.002	ENRICHED	0.014	ENRICHED	0.002	ENRICHED	0.006	ENRICHED	0.002	ENRICHED	0.004	ENRICHED	0.012	ENRICHED	0.174	ENRICHED	0.002	ENRICHED	0.002	ENRICHED	0.002	ENRICHED	0.366	ENRICHED	0.002	ENRICHED	0.002	ENRICHED	0.002	ENRICHED	0.232	ENRICHED	0.02	ENRICHED	0.002	ENRICHED	0.686
LTR	ERV1	MER66B	0.002	ENRICHED	0.038	ENRICHED	0.018	ENRICHED	0.004	ENRICHED	0.224	ENRICHED	0.01	ENRICHED	0.54	ENRICHED	0.002	ENRICHED	0.016	ENRICHED	0.084	ENRICHED	0.002	ENRICHED	0.326	ENRICHED	0.18	DEPLETED	0.002	ENRICHED	0.002	ENRICHED	0.002	ENRICHED	0.61	ENRICHED	0.002	ENRICHED	0.44	ENRICHED	0.026	ENRICHED	0.066	ENRICHED	0.002	ENRICHED	0.144	ENRICHED	0.01
LTR	ERV1	MER66C	0.208	DEPLETED	0.394	DEPLETED	0.126	DEPLETED	0.652	ENRICHED	0.52	DEPLETED	0.194	DEPLETED	0.632	DEPLETED	0.128	DEPLETED	0.874	DEPLETED	0.174	DEPLETED	0.736	DEPLETED	0.036	DEPLETED	0.234	DEPLETED	0.446	ENRICHED	0.882	ENRICHED	0.082	ENRICHED	0.398	DEPLETED	0.04	ENRICHED	0.536	DEPLETED	0.686	DEPLETED	0.04	DEPLETED	0.102	DEPLETED	0.15	DEPLETED	0.052
LTR	ERV1	MER66D	0.02	DEPLETED	0.282	DEPLETED	0.51	DEPLETED	0.426	ENRICHED	0.362	DEPLETED	0.962	ENRICHED	0.844	ENRICHED	0.274	DEPLETED	0.22	DEPLETED	0.32	ENRICHED	0.22	ENRICHED	0.094	DEPLETED	0.004	DEPLETED	0.918	ENRICHED	0.102	DEPLETED	0.908	DEPLETED	0.042	DEPLETED	0.124	ENRICHED	0.844	ENRICHED	0.014	DEPLETED	0.01	DEPLETED	0.046	DEPLETED	0.894	ENRICHED	0.216
LTR	ERV1	MER67A	0.002	DEPLETED	0.002	DEPLETED	0.214	DEPLETED	0.052	DEPLETED	0.006	DEPLETED	0.026	DEPLETED	0.022	DEPLETED	0.058	DEPLETED	0.002	DEPLETED	0.21	DEPLETED	0.002	DEPLETED	0.012	DEPLETED	0.008	DEPLETED	0.296	DEPLETED	0.002	DEPLETED	0.716	DEPLETED	0.002	DEPLETED	0.288	DEPLETED	0.01	DEPLETED	0.002	DEPLETED	0.002	DEPLETED	0.004	DEPLETED	0.888	ENRICHED	0.002
LTR	ERV1	MER67B	0.018	DEPLETED	0.072	DEPLETED	0.18	DEPLETED	0.278	DEPLETED	0.002	DEPLETED	0.01	DEPLETED	0.574	DEPLETED	0.058	DEPLETED	0.486	DEPLETED	0.204	DEPLETED	0.404	DEPLETED	0.026	DEPLETED	0.16	DEPLETED	0.252	DEPLETED	0.014	DEPLETED	0.294	DEPLETED	0.006	DEPLETED	0.536	DEPLETED	0.708	DEPLETED	0.01	DEPLETED	0.036	DEPLETED	0.04	DEPLETED	0.356	DEPLETED	0.004
LTR	ERV1	MER67C	0.002	DEPLETED	0.002	DEPLETED	0.002	DEPLETED	0.002	DEPLETED	0.002	DEPLETED	0.002	DEPLETED	0.002	DEPLETED	0.002	DEPLETED	0.002	DEPLETED	0.002	DEPLETED	0.002	DEPLETED	0.002	DEPLETED	0.002	DEPLETED	0.002	DEPLETED	0.002	DEPLETED	0.002	DEPLETED	0.002	DEPLETED	0.016	DEPLETED	0.002	DEPLETED	0.002	DEPLETED	0.002	DEPLETED	0.002	DEPLETED	0.002	DEPLETED	0.002
LTR	ERV1	MER67D	0.002	DEPLETED	0.002	DEPLETED	0.002	DEPLETED	0.002	DEPLETED	0.002	DEPLETED	0.002	DEPLETED	0.002	DEPLETED	0.002	DEPLETED	0.002	DEPLETED	0.002	DEPLETED	0.002	DEPLETED	0.002	DEPLETED	0.002	DEPLETED	0.002	DEPLETED	0.002	DEPLETED	0.002	DEPLETED	0.002	DEPLETED	0.008	DEPLETED	0.004	DEPLETED	0.002	DEPLETED	0.002	DEPLETED	0.002	DEPLETED	0.002	DEPLETED	0.002
LTR	ERV1	MER72	0.55	ENRICHED	0.01	DEPLETED	0.006	DEPLETED	0.058	ENRICHED	0.466	DEPLETED	0.19	DEPLETED	0.162	DEPLETED	0.196	DEPLETED	0.228	DEPLETED	0.53	DEPLETED	0.486	DEPLETED	0.07	DEPLETED	0.388	DEPLETED	0.216	DEPLETED	0.92	ENRICHED	0.96	ENRICHED	0.062	DEPLETED	0.176	ENRICHED	0.972	ENRICHED	0.866	DEPLETED	0.004	DEPLETED	0.442	DEPLETED	0.236	ENRICHED	0.002
LTR	ERV1	MER72B	0.05	ENRICHED	0.194	DEPLETED	0.73	ENRICHED	0.484	ENRICHED	1	ENRICHED	0.79	DEPLETED	0.11	ENRICHED	0.822	ENRICHED	0.332	DEPLETED	0.446	ENRICHED	0.124	DEPLETED	0.99	DEPLETED	0.606	DEPLETED	0.678	DEPLETED	0.412	DEPLETED	0.002	ENRICHED	0.88	ENRICHED	0.58	ENRICHED	0.486	DEPLETED	0.878	ENRICHED	0.226	DEPLETED	0.15	ENRICHED	0.564	ENRICHED	0.29
LTR	ERV1	MER83	0.628	DEPLETED	0.148	ENRICHED	0.716	ENRICHED	0.604	ENRICHED	0.512	DEPLETED	0.396	ENRICHED	0.304	ENRICHED	0.658	DEPLETED	0.452	DEPLETED	0.574	ENRICHED	0.792	DEPLETED	0.758	ENRICHED	0.176	DEPLETED	0.578	ENRICHED	0.024	ENRICHED	0.038	ENRICHED	0.342	ENRICHED	0.756	DEPLETED	0.186	ENRICHED	0.05	ENRICHED	0.316	ENRICHED	0.128	ENRICHED	0.292	DEPLETED	0.414
LTR	ERV1	MER83B	0.058	DEPLETED	0.082	ENRICHED	0.234	ENRICHED	0.96	ENRICHED	0.094	DEPLETED	0.516	DEPLETED	0.702	DEPLETED	0.046	DEPLETED	0.986	ENRICHED	0.496	DEPLETED	0.05	ENRICHED	0.078	ENRICHED	0.73	DEPLETED	0.538	ENRICHED	0.342	ENRICHED	0.97	ENRICHED	0.556	DEPLETED	0.372	ENRICHED	0.35	ENRICHED	0.528	ENRICHED	0.884	DEPLETED	0.826	DEPLETED	0.906	ENRICHED	0.074
LTR	ERV1	MER83C	0.516	ENRICHED	0.718	DEPLETED	0.162	ENRICHED	0.058	ENRICHED	0.89	ENRICHED	0.35	ENRICHED	0.33	ENRICHED	0.122	DEPLETED	0.32	DEPLETED	0.504	ENRICHED	0.744	ENRICHED	0.404	ENRICHED	0.404	DEPLETED	0.05	ENRICHED	0.338	ENRICHED	0.012	ENRICHED	0.548	DEPLETED	0.216	ENRICHED	0.098	ENRICHED	0.77	ENRICHED	0.658	ENRICHED	0.048	ENRICHED	0.056	ENRICHED	0.704
LTR	ERV1	MER84	0.004	DEPLETED	0.06	DEPLETED	0.014	DEPLETED	0.014	DEPLETED	0.002	DEPLETED	0.148	DEPLETED	0.002	DEPLETED	0.002	DEPLETED	0.056	DEPLETED	0.018	DEPLETED	0.002	DEPLETED	0.002	DEPLETED	0.362	DEPLETED	0.54	DEPLETED	0.04	DEPLETED	0.04	DEPLETED	0.082	DEPLETED	0.186	DEPLETED	0.088	DEPLETED	0.002	DEPLETED	0.006	DEPLETED	0.002	DEPLETED	0.726	DEPLETED	0.002
LTR	ERV1	MER87	0.64	ENRICHED	0.872	ENRICHED	0.678	DEPLETED	0.09	ENRICHED	0.718	ENRICHED	0.838	ENRICHED	0.456	ENRICHED	0.418	ENRICHED	0.036	DEPLETED	0.452	ENRICHED	0.81	ENRICHED	0.366	DEPLETED	0.638	DEPLETED	0.884	DEPLETED	0.156	ENRICHED	0.496	ENRICHED	0.902	ENRICHED	0.654	ENRICHED	0.014	ENRICHED	0.126	ENRICHED	0.614	DEPLETED	0.458	ENRICHED	0.542	ENRICHED	0.846
LTR	ERV1	MER87B	0.396	DEPLETED	0.002	ENRICHED	0.216	ENRICHED	0.242	ENRICHED	0.916	ENRICHED	0.608	ENRICHED	0.514	ENRICHED	0.154	ENRICHED	0.008	ENRICHED	0.368	ENRICHED	0.356	ENRICHED	0.074	ENRICHED	0.976	DEPLETED	0.296	ENRICHED	0.448	ENRICHED	0.732	ENRICHED	0.518	DEPLETED	0.012	ENRICHED	0.978	DEPLETED	0.462	ENRICHED	0.384	ENRICHED	0.214	ENRICHED	0.248	ENRICHED	0.284
LTR	ERV1	MER89	0.134	DEPLETED	0.494	DEPLETED	0.198	DEPLETED	0.002	ENRICHED	0.05	DEPLETED	0.158	DEPLETED	0.002	DEPLETED	0.014	DEPLETED	0.02	DEPLETED	0.012	DEPLETED	0.164	DEPLETED	0.682	ENRICHED	0.706	DEPLETED	0.412	ENRICHED	0.266	ENRICHED	0.002	ENRICHED	0.02	DEPLETED	0.002	ENRICHED	0.686	DEPLETED	0.53	DEPLETED	0.002	DEPLETED	0.13	DEPLETED	0.052	ENRICHED	0.002
LTR	ERV1	MER90	0.002	DEPLETED	0.426	DEPLETED	0.734	DEPLETED	0.33	DEPLETED	0.028	DEPLETED	0.844	ENRICHED	0.836	ENRICHED	0.218	DEPLETED	0.386	DEPLETED	0.716	DEPLETED	0.448	DEPLETED	0.674	ENRICHED	0.9	DEPLETED	0.502	DEPLETED	0.072	DEPLETED	0.098	DEPLETED	0.07	DEPLETED	0.85	DEPLETED	0.168	DEPLETED	0.152	DEPLETED	0.244	DEPLETED	0.524	DEPLETED	0.058	DEPLETED	0.028
LTR	ERV1	MER90a	0.002	DEPLETED	0.004	DEPLETED	0.002	DEPLETED	0.002	DEPLETED	0.002	DEPLETED	0.004	DEPLETED	0.002	DEPLETED	0.002	DEPLETED	0.002	DEPLETED	0.006	DEPLETED	0.002	DEPLETED	0.188	DEPLETED	0.042	DEPLETED	0.01	DEPLETED	0.002	DEPLETED	0.014	DEPLETED	0.008	DEPLETED	0.612	DEPLETED	0.744	DEPLETED	0.004	DEPLETED	0.014	DEPLETED	0.002	DEPLETED	0.21	DEPLETED	0.002
LTR	ERV1	MER92A	0.106	DEPLETED	0.4	DEPLETED	0.336	DEPLETED	0.704	ENRICHED	0.696	ENRICHED	0.89	ENRICHED	0.342	DEPLETED	0.502	DEPLETED	0.784	DEPLETED	0.516	DEPLETED	0.266	DEPLETED	0.276	DEPLETED	0.956	DEPLETED	0.896	ENRICHED	0.716	DEPLETED	0.038	DEPLETED	0.094	DEPLETED	0.41	ENRICHED	0.56	ENRICHED	0.124	DEPLETED	0.058	DEPLETED	0.02	DEPLETED	0.676	ENRICHED	0.036
LTR	ERV1	MER92B	0.002	DEPLETED	0.002	DEPLETED	0.002	DEPLETED	0.004	DEPLETED	0.002	DEPLETED	0.004	DEPLETED	0.04	DEPLETED	0.002	DEPLETED	0.002	DEPLETED	0.002	DEPLETED	0.014	DEPLETED	0.002	DEPLETED	0.002	DEPLETED	0.006	DEPLETED	0.004	DEPLETED	0.01	DEPLETED	0.002	DEPLETED	0.622	ENRICHED	0.01	DEPLETED	0.002	DEPLETED	0.002	DEPLETED	0.002	DEPLETED	0.04	DEPLETED	0.002
LTR	ERV1	MER92C	0.77	DEPLETED	0.96	DEPLETED	0.67	DEPLETED	0.312	DEPLETED	0.51	DEPLETED	0.298	DEPLETED	0.166	DEPLETED	0.08	DEPLETED	1.002	ENRICHED	0.806	ENRICHED	0.946	ENRICHED	0.73	DEPLETED	0.858	ENRICHED	0.978	DEPLETED	0.53	ENRICHED	0.812	ENRICHED	0.33	DEPLETED	0.426	DEPLETED	0.544	ENRICHED	0.152	DEPLETED	0.084	DEPLETED	0.03	DEPLETED	0.528	ENRICHED	0.246
LTR	ERV1	MER92D	0.002	DEPLETED	0.002	DEPLETED	0.002	DEPLETED	0.002	DEPLETED	0.172	DEPLETED	0.034	DEPLETED	0.004	DEPLETED	0.002	DEPLETED	0.002	DEPLETED	0.022	DEPLETED	0.002	DEPLETED	0.002	DEPLETED	0.056	DEPLETED	0.032	DEPLETED	0.002	DEPLETED	0.004	DEPLETED	0.044	DEPLETED	0.054	DEPLETED	0.696	DEPLETED	0.002	DEPLETED	0.008	DEPLETED	0.002	DEPLETED	0.022	DEPLETED	0.002
LTR	ERV1	MER95	0.016	DEPLETED	0.004	DEPLETED	0.002	DEPLETED	0.036	DEPLETED	0.182	DEPLETED	0.174	DEPLETED	0.344	DEPLETED	0.488	DEPLETED	0.304	DEPLETED	0.226	DEPLETED	0.028	DEPLETED	0.074	DEPLETED	0.042	DEPLETED	0.014	DEPLETED	0.076	DEPLETED	0.11	DEPLETED	0.832	DEPLETED	0.726	DEPLETED	0.55	DEPLETED	0.036	DEPLETED	0.006	DEPLETED	0.026	DEPLETED	0.124	DEPLETED	0.52
LTR	ERV1	PABL_A	0.002	DEPLETED	0.002	DEPLETED	0.004	DEPLETED	0.09	DEPLETED	0.002	DEPLETED	0.066	DEPLETED	0.002	DEPLETED	0.002	DEPLETED	0.014	DEPLETED	0.002	DEPLETED	0.206	DEPLETED	0.024	DEPLETED	0.01	DEPLETED	0.002	DEPLETED	0.078	DEPLETED	0.002	DEPLETED	0.002	DEPLETED	0.062	DEPLETED	0.002	DEPLETED	0.002	DEPLETED	0.006	DEPLETED	0.002	DEPLETED	0.014	DEPLETED	0.002
LTR	ERV1	PABL_B	0.156	DEPLETED	0.022	DEPLETED	0.01	DEPLETED	0.67	DEPLETED	0.004	DEPLETED	0.044	DEPLETED	0.004	DEPLETED	0.182	DEPLETED	0.084	DEPLETED	0.686	DEPLETED	0.994	DEPLETED	0.058	DEPLETED	0.006	DEPLETED	0.044	DEPLETED	0.508	DEPLETED	0.402	DEPLETED	0.002	DEPLETED	0.06	ENRICHED	0.68	DEPLETED	0.05	DEPLETED	0.004	DEPLETED	0.058	DEPLETED	0.664	ENRICHED	0.742
LTR	ERV1	PRIMA4_LTR	0.236	ENRICHED	0.448	ENRICHED	0.47	DEPLETED	0.604	ENRICHED	0.064	DEPLETED	0.826	ENRICHED	0.49	DEPLETED	0.508	DEPLETED	0.844	DEPLETED	0.796	DEPLETED	0.766	ENRICHED	0.824	ENRICHED	0.372	DEPLETED	0.996	ENRICHED	0.392	ENRICHED	0.594	DEPLETED	0.182	DEPLETED	0.338	ENRICHED	0.47	ENRICHED	0.218	ENRICHED	0.886	DEPLETED	0.396	DEPLETED	0.208	ENRICHED	0.688
LTR	ERV1	PrimLTR79	0.742	ENRICHED	0.992	ENRICHED	0.506	ENRICHED	0.264	ENRICHED	0.254	DEPLETED	0.078	DEPLETED	0.322	ENRICHED	0.646	DEPLETED	0.762	ENRICHED	0.93	ENRICHED	0.698	ENRICHED	0.838	DEPLETED	0.274	DEPLETED	0.324	ENRICHED	0.124	ENRICHED	0.216	ENRICHED	0.532	DEPLETED	0.03	ENRICHED	0.842	ENRICHED	0.83	ENRICHED	0.208	DEPLETED	0.044	ENRICHED	0.226	ENRICHED	0.074
LTR	ERV1	tot	0.002	DEPLETED	0.002	DEPLETED	0.002	DEPLETED	0.002	ENRICHED	0.002	DEPLETED	0.002	DEPLETED	0.002	DEPLETED	0.002	DEPLETED	0.002	DEPLETED	0.002	DEPLETED	0.002	DEPLETED	0.002	DEPLETED	0.002	DEPLETED	0.002	ENRICHED	0.002	DEPLETED	0.002	ENRICHED	0.002	DEPLETED	0.002	ENRICHED	0.134	DEPLETED	0.002	DEPLETED	0.002	DEPLETED	0.002	DEPLETED	0.002	ENRICHED	0.002
LTR	ERV1--int	ERV24B_Prim-int	0.002	DEPLETED	0.002	DEPLETED	0.002	DEPLETED	0.002	DEPLETED	0.002	DEPLETED	0.002	DEPLETED	0.002	DEPLETED	0.002	DEPLETED	0.002	DEPLETED	0.002	DEPLETED	0.002	DEPLETED	0.002	DEPLETED	0.002	DEPLETED	0.002	DEPLETED	0.002	DEPLETED	0.002	DEPLETED	0.09	DEPLETED	0.002	DEPLETED	0.006	DEPLETED	0.002	DEPLETED	0.002	DEPLETED	0.002	DEPLETED	0.004	DEPLETED	0.002
LTR	ERV1--int	ERV24_Prim-int	0.002	DEPLETED	0.002	DEPLETED	0.002	DEPLETED	0.002	DEPLETED	0.002	DEPLETED	0.002	DEPLETED	0.004	DEPLETED	0.002	DEPLETED	0.002	DEPLETED	0.002	DEPLETED	0.002	DEPLETED	0.016	DEPLETED	0.022	DEPLETED	0.022	DEPLETED	0.002	DEPLETED	0.002	DEPLETED	0.006	DEPLETED	0.052	DEPLETED	0.032	DEPLETED	0.002	DEPLETED	0.002	DEPLETED	0.002	DEPLETED	0.094	DEPLETED	0.002
LTR	ERV1--int	HERV-Fc1-int	0.774	ENRICHED	0.868	ENRICHED	0.784	ENRICHED	0.91	ENRICHED	0.686	ENRICHED	0.54	DEPLETED	0.002	DEPLETED	0.686	DEPLETED	0.702	DEPLETED	0.002	DEPLETED	0.876	DEPLETED	0.662	DEPLETED	0.002	DEPLETED	0.966	DEPLETED	0.898	ENRICHED	0.822	ENRICHED	0.002	DEPLETED	0.72	DEPLETED	0.784	DEPLETED	0.668	ENRICHED	0.002	DEPLETED	0.974	DEPLETED	0.636	DEPLETED	0.966
LTR	ERV1--int	HERV-Fc2-int	0.366	ENRICHED	0.804	DEPLETED	0.588	ENRICHED	0.562	DEPLETED	0.894	ENRICHED	0.002	DEPLETED	0.856	DEPLETED	0.518	DEPLETED	0.578	DEPLETED	0.658	DEPLETED	0.002	DEPLETED	0.544	DEPLETED	0.002	DEPLETED	0.528	DEPLETED	0.002	DEPLETED	0.82	ENRICHED	0.788	ENRICHED	0.31	DEPLETED	0.002	DEPLETED	0.724	DEPLETED	0.002	DEPLETED	0.654	DEPLETED	0.294	DEPLETED	0.742
LTR	ERV1--int	HERV15-int	0.014	DEPLETED	0.862	ENRICHED	0.2	DEPLETED	0.35	DEPLETED	0.014	DEPLETED	0.688	DEPLETED	0.338	DEPLETED	0.558	DEPLETED	0.356	DEPLETED	0.786	ENRICHED	0.968	ENRICHED	0.914	DEPLETED	0.188	DEPLETED	0.87	ENRICHED	0.992	DEPLETED	0.796	ENRICHED	0.05	DEPLETED	0.374	ENRICHED	0.154	DEPLETED	0.214	DEPLETED	0.19	DEPLETED	0.558	DEPLETED	0.152	ENRICHED	0.554
LTR	ERV1--int	HERV17-int	0.002	DEPLETED	0.002	DEPLETED	0.002	DEPLETED	0.012	DEPLETED	0.002	DEPLETED	0.002	DEPLETED	0.002	DEPLETED	0.002	DEPLETED	0.002	DEPLETED	0.002	DEPLETED	0.002	DEPLETED	0.002	DEPLETED	0.002	DEPLETED	0.03	DEPLETED	0.002	DEPLETED	0.04	DEPLETED	0.002	DEPLETED	0.606	DEPLETED	0.002	DEPLETED	0.002	DEPLETED	0.002	DEPLETED	0.002	DEPLETED	0.704	ENRICHED	0.002
LTR	ERV1--int	HERV1_I-int	0.152	DEPLETED	0.926	ENRICHED	0.342	ENRICHED	0.486	ENRICHED	0.722	DEPLETED	0.984	DEPLETED	0.792	DEPLETED	0.368	ENRICHED	0.59	ENRICHED	0.504	ENRICHED	0.2	ENRICHED	0.274	DEPLETED	0.802	ENRICHED	0.872	ENRICHED	0.278	DEPLETED	0.362	ENRICHED	0.834	ENRICHED	0.922	DEPLETED	0.512	ENRICHED	0.536	DEPLETED	0.17	DEPLETED	0.822	ENRICHED	0.934	ENRICHED	0.592
LTR	ERV1--int	HERV3-int	0.002	DEPLETED	0.704	DEPLETED	0.014	DEPLETED	0.778	DEPLETED	0.002	DEPLETED	0.128	DEPLETED	0.67	ENRICHED	0.716	DEPLETED	0.744	ENRICHED	0.278	DEPLETED	0.574	ENRICHED	0.926	DEPLETED	0.336	DEPLETED	0.954	ENRICHED	0.034	DEPLETED	0.23	DEPLETED	0.01	DEPLETED	0.576	DEPLETED	0.384	ENRICHED	0.032	DEPLETED	0.038	DEPLETED	0.012	DEPLETED	0.09	ENRICHED	0.612
LTR	ERV1--int	HERV30-int	0.436	DEPLETED	0.472	DEPLETED	0.02	DEPLETED	0.114	DEPLETED	0.102	DEPLETED	0.642	ENRICHED	0.338	DEPLETED	0.474	DEPLETED	0.2	DEPLETED	0.904	ENRICHED	0.538	DEPLETED	0.256	DEPLETED	0.106	DEPLETED	0.996	ENRICHED	0.266	DEPLETED	0.548	ENRICHED	0.084	DEPLETED	0.664	ENRICHED	0.528	DEPLETED	0.008	DEPLETED	0.026	DEPLETED	0.036	DEPLETED	0.946	DEPLETED	0.056
LTR	ERV1--int	HERV35I-int	0.002	DEPLETED	0.002	DEPLETED	0.002	DEPLETED	0.002	DEPLETED	0.002	DEPLETED	0.002	DEPLETED	0.002	DEPLETED	0.002	DEPLETED	0.004	DEPLETED	0.002	DEPLETED	0.002	DEPLETED	0.002	DEPLETED	0.002	DEPLETED	0.01	DEPLETED	0.002	DEPLETED	0.002	DEPLETED	0.002	DEPLETED	0.48	DEPLETED	0.008	DEPLETED	0.002	DEPLETED	0.002	DEPLETED	0.002	DEPLETED	0.614	DEPLETED	0.002
LTR	ERV1--int	HERV4_I-int	0.04	DEPLETED	0.026	DEPLETED	0.022	DEPLETED	0.068	DEPLETED	0.002	DEPLETED	0.034	DEPLETED	0.034	DEPLETED	0.002	DEPLETED	0.05	DEPLETED	0.192	DEPLETED	0.032	DEPLETED	0.108	DEPLETED	0.024	DEPLETED	0.452	DEPLETED	0.004	DEPLETED	0.536	DEPLETED	0.014	DEPLETED	0.888	DEPLETED	0.044	DEPLETED	0.002	DEPLETED	0.002	DEPLETED	0.002	DEPLETED	0.026	ENRICHED	0.002
LTR	ERV1--int	HERV9-int	0.002	ENRICHED	0.82	DEPLETED	0.022	ENRICHED	0.002	ENRICHED	0.732	DEPLETED	0.126	DEPLETED	0.932	ENRICHED	0.388	DEPLETED	0.064	ENRICHED	0.214	ENRICHED	0.838	ENRICHED	0.66	ENRICHED	0.548	DEPLETED	0.002	ENRICHED	0.002	ENRICHED	0.002	ENRICHED	0.018	DEPLETED	0.002	ENRICHED	0.014	ENRICHED	0.252	DEPLETED	0.002	DEPLETED	0.978	ENRICHED	0.002	ENRICHED	0.004
LTR	ERV1--int	HERV9N-int	0.002	ENRICHED	0.278	DEPLETED	0.088	ENRICHED	0.002	ENRICHED	0.868	ENRICHED	0.264	DEPLETED	0.026	ENRICHED	0.39	DEPLETED	0.7	ENRICHED	0.914	DEPLETED	0.182	DEPLETED	0.164	DEPLETED	0.454	ENRICHED	0.006	ENRICHED	0.006	ENRICHED	0.002	ENRICHED	0.322	ENRICHED	0.002	ENRICHED	0.004	ENRICHED	0.096	DEPLETED	0.004	DEPLETED	0.956	DEPLETED	0.002	ENRICHED	0.002
LTR	ERV1--int	HERV9NC-int	0.026	ENRICHED	0.15	DEPLETED	0.13	ENRICHED	0.002	ENRICHED	0.012	DEPLETED	0.03	DEPLETED	0.056	DEPLETED	0.018	DEPLETED	0.424	DEPLETED	0.908	DEPLETED	0.78	DEPLETED	0.292	DEPLETED	0.062	DEPLETED	0.002	ENRICHED	0.172	ENRICHED	0.002	ENRICHED	0.002	DEPLETED	0.002	ENRICHED	0.344	ENRICHED	0.006	DEPLETED	0.002	DEPLETED	0.022	DEPLETED	0.002	ENRICHED	0.002
LTR	ERV1--int	HERVE-int	0.104	ENRICHED	0.908	DEPLETED	0.528	ENRICHED	0.076	DEPLETED	0.002	DEPLETED	0.25	DEPLETED	0.7	ENRICHED	0.51	DEPLETED	0.502	DEPLETED	0.648	DEPLETED	0.068	DEPLETED	0.346	ENRICHED	0.436	ENRICHED	0.482	DEPLETED	0.594	DEPLETED	0.524	ENRICHED	0.302	DEPLETED	0.018	ENRICHED	0.034	DEPLETED	0.206	DEPLETED	0.152	ENRICHED	0.98	DEPLETED	0.004	ENRICHED	0.008
LTR	ERV1--int	HERVE_a-int	0.812	DEPLETED	0.326	DEPLETED	0.084	DEPLETED	0.566	ENRICHED	0.002	DEPLETED	0.324	DEPLETED	0.244	DEPLETED	0.018	DEPLETED	0.406	DEPLETED	0.128	DEPLETED	0.132	DEPLETED	0.248	DEPLETED	0.048	DEPLETED	0.006	ENRICHED	0.026	DEPLETED	0.008	ENRICHED	0.016	DEPLETED	0.002	ENRICHED	0.774	DEPLETED	0.276	DEPLETED	0.054	DEPLETED	0.198	DEPLETED	0.002	ENRICHED	0.004
LTR	ERV1--int	HERVFH19-int	0.54	DEPLETED	0.136	DEPLETED	0.63	ENRICHED	0.42	ENRICHED	0.804	DEPLETED	0.566	DEPLETED	0.868	DEPLETED	0.484	DEPLETED	0.642	ENRICHED	0.888	DEPLETED	0.86	ENRICHED	0.994	ENRICHED	0.842	DEPLETED	0.244	ENRICHED	0.868	DEPLETED	0.058	ENRICHED	0.554	DEPLETED	0.852	ENRICHED	0.092	DEPLETED	0.932	ENRICHED	0.658	DEPLETED	0.096	ENRICHED	0.85	DEPLETED	0.602
LTR	ERV1--int	HERVFH21-int	0.048	DEPLETED	0.746	ENRICHED	0.958	DEPLETED	0.79	DEPLETED	0.004	DEPLETED	0.64	DEPLETED	0.08	DEPLETED	0.038	DEPLETED	0.03	DEPLETED	0.002	DEPLETED	0.928	ENRICHED	0.83	ENRICHED	0.068	DEPLETED	0.2	ENRICHED	0.728	DEPLETED	0.436	DEPLETED	0.014	DEPLETED	0.154	ENRICHED	0.154	DEPLETED	0.05	DEPLETED	0.788	DEPLETED	0.748	ENRICHED	0.108	ENRICHED	0.932
LTR	ERV1--int	HERVH-int	0.002	DEPLETED	0.002	DEPLETED	0.002	DEPLETED	0.002	DEPLETED	0.002	DEPLETED	0.002	DEPLETED	0.002	DEPLETED	0.002	DEPLETED	0.002	DEPLETED	0.002	DEPLETED	0.002	DEPLETED	0.002	DEPLETED	0.002	DEPLETED	0.002	DEPLETED	0.002	DEPLETED	0.002	DEPLETED	0.002	DEPLETED	0.002	DEPLETED	0.002	DEPLETED	0.002	DEPLETED	0.002	DEPLETED	0.002	DEPLETED	0.002	DEPLETED	0.002
LTR	ERV1--int	HERVH48-int	0.046	DEPLETED	0.072	DEPLETED	0.038	DEPLETED	0.196	ENRICHED	0.002	DEPLETED	0.578	DEPLETED	0.076	DEPLETED	0.056	DEPLETED	0.24	DEPLETED	0.38	DEPLETED	0.902	DEPLETED	0.92	ENRICHED	0.216	DEPLETED	0.066	ENRICHED	0.068	DEPLETED	0.05	ENRICHED	0.018	DEPLETED	0.002	ENRICHED	0.456	DEPLETED	0.006	DEPLETED	0.014	DEPLETED	0.212	DEPLETED	0.056	ENRICHED	0.156
LTR	ERV1--int	HERVI-int	0.016	ENRICHED	0.008	ENRICHED	0.01	ENRICHED	0.038	ENRICHED	0.05	ENRICHED	0.132	ENRICHED	0.004	ENRICHED	0.102	ENRICHED	0.024	ENRICHED	0.246	ENRICHED	0.016	ENRICHED	0.01	ENRICHED	0.034	ENRICHED	0.004	ENRICHED	0.004	ENRICHED	0.008	ENRICHED	0.018	ENRICHED	0.026	ENRICHED	0.006	ENRICHED	0.002	ENRICHED	0.646	ENRICHED	0.078	ENRICHED	0.03	ENRICHED	0.224
LTR	ERV1--int	HERVIP10B3-int	0.018	ENRICHED	0.002	ENRICHED	0.076	ENRICHED	0.024	ENRICHED	0.45	ENRICHED	0.064	DEPLETED	0.014	ENRICHED	0.342	DEPLETED	0.3	ENRICHED	0.846	DEPLETED	0.452	DEPLETED	0.012	ENRICHED	0.002	ENRICHED	0.002	ENRICHED	0.574	ENRICHED	0.002	ENRICHED	0.082	DEPLETED	0.002	ENRICHED	0.036	ENRICHED	0.054	ENRICHED	0.132	DEPLETED	0.542	DEPLETED	0.002	ENRICHED	0.124
LTR	ERV1--int	HERVIP10F-int	0.568	ENRICHED	0.048	ENRICHED	0.834	DEPLETED	0.026	ENRICHED	0.842	ENRICHED	0.012	DEPLETED	0.768	ENRICHED	0.012	DEPLETED	0.3	DEPLETED	0.514	DEPLETED	0.722	ENRICHED	0.012	ENRICHED	0.638	DEPLETED	0.002	ENRICHED	0.622	ENRICHED	0.002	ENRICHED	0.236	DEPLETED	0.002	ENRICHED	0.042	ENRICHED	0.39	ENRICHED	0.02	DEPLETED	0.034	DEPLETED	0.002	ENRICHED	0.558
LTR	ERV1--int	HERVIP10FH-int	0.398	DEPLETED	0.508	ENRICHED	0.94	DEPLETED	0.014	ENRICHED	0.058	DEPLETED	0.372	ENRICHED	0.032	ENRICHED	0.184	ENRICHED	0.044	ENRICHED	0.056	ENRICHED	0.082	ENRICHED	0.002	ENRICHED	0.008	ENRICHED	0.002	ENRICHED	0.85	ENRICHED	0.006	ENRICHED	0.246	DEPLETED	0.002	ENRICHED	0.866	DEPLETED	0.622	ENRICHED	0.052	ENRICHED	0.312	DEPLETED	0.002	ENRICHED	0.398
LTR	ERV1--int	HERVP71A-int	0.018	DEPLETED	0.074	DEPLETED	0.272	DEPLETED	0.426	DEPLETED	0.002	DEPLETED	0.184	DEPLETED	0.99	ENRICHED	0.49	DEPLETED	0.412	DEPLETED	0.19	DEPLETED	0.406	DEPLETED	0.622	DEPLETED	0.926	ENRICHED	0.15	DEPLETED	0.082	DEPLETED	0.516	ENRICHED	0.018	DEPLETED	0.874	DEPLETED	0.264	DEPLETED	0.116	DEPLETED	0.136	DEPLETED	0.396	DEPLETED	0.33	ENRICHED	0.034
LTR	ERV1--int	HERVS71-int	0.608	DEPLETED	0.866	DEPLETED	0.258	DEPLETED	0.212	DEPLETED	0.002	DEPLETED	0.524	DEPLETED	0.202	DEPLETED	0.714	ENRICHED	0.022	DEPLETED	0.45	DEPLETED	0.394	DEPLETED	0.256	ENRICHED	0.608	DEPLETED	0.506	ENRICHED	0.282	DEPLETED	0.414	ENRICHED	0.214	DEPLETED	0.402	ENRICHED	0.032	DEPLETED	0.286	DEPLETED	0.482	DEPLETED	0.494	DEPLETED	0.712	DEPLETED	0.014
LTR	ERV1--int	HUERS-P1-int	0.084	DEPLETED	0.146	DEPLETED	0.008	DEPLETED	0.522	ENRICHED	0.002	DEPLETED	0.032	DEPLETED	0.87	ENRICHED	0.082	DEPLETED	0.902	DEPLETED	0.382	DEPLETED	0.112	DEPLETED	0.028	DEPLETED	0.002	DEPLETED	0.8	DEPLETED	0.918	ENRICHED	0.166	ENRICHED	0.028	DEPLETED	0.002	ENRICHED	0.808	DEPLETED	0.008	DEPLETED	0.002	DEPLETED	0.002	DEPLETED	0.048	ENRICHED	0.002
LTR	ERV1--int	HUERS-P2-int	0.002	ENRICHED	0.526	ENRICHED	0.17	ENRICHED	0.002	ENRICHED	0.978	DEPLETED	0.006	ENRICHED	0.028	ENRICHED	0.02	ENRICHED	0.004	ENRICHED	0.01	ENRICHED	0.002	ENRICHED	0.004	ENRICHED	0.168	ENRICHED	0.002	ENRICHED	0.008	ENRICHED	0.002	ENRICHED	0.4	ENRICHED	0.002	ENRICHED	0.014	ENRICHED	0.106	ENRICHED	0.048	DEPLETED	0.414	ENRICHED	0.002	ENRICHED	0.12
LTR	ERV1--int	HUERS-P3-int	0.002	DEPLETED	0.478	DEPLETED	0.144	DEPLETED	0.554	ENRICHED	0.232	DEPLETED	0.046	ENRICHED	0.128	ENRICHED	0.314	ENRICHED	0.654	ENRICHED	0.038	ENRICHED	0.096	ENRICHED	0.822	ENRICHED	0.49	ENRICHED	0.004	ENRICHED	0.466	DEPLETED	0.136	ENRICHED	0.01	DEPLETED	0.002	ENRICHED	0.02	ENRICHED	0.114	DEPLETED	0.006	DEPLETED	0.002	DEPLETED	0.002	ENRICHED	0.034
LTR	ERV1--int	HUERS-P3b-int	0.002	DEPLETED	0.394	DEPLETED	0.156	DEPLETED	0.44	DEPLETED	0.002	DEPLETED	0.748	ENRICHED	0.108	ENRICHED	0.946	DEPLETED	0.59	DEPLETED	0.99	ENRICHED	0.458	ENRICHED	0.944	ENRICHED	0.9	ENRICHED	0.264	ENRICHED	0.036	DEPLETED	0.336	ENRICHED	0.04	DEPLETED	0.002	ENRICHED	0.434	ENRICHED	0.072	DEPLETED	0.002	DEPLETED	0.002	DEPLETED	0.002	ENRICHED	0.006
LTR	ERV1--int	Harlequin-int	0.004	DEPLETED	0.002	DEPLETED	0.002	DEPLETED	0.048	DEPLETED	0.002	DEPLETED	0.002	DEPLETED	0.004	DEPLETED	0.002	DEPLETED	0.002	DEPLETED	0.002	DEPLETED	0.002	DEPLETED	0.012	DEPLETED	0.04	DEPLETED	0.214	DEPLETED	0.002	DEPLETED	0.852	ENRICHED	0.002	DEPLETED	0.002	ENRICHED	0.002	DEPLETED	0.002	DEPLETED	0.002	DEPLETED	0.002	DEPLETED	0.002	ENRICHED	0.002
LTR	ERV1--int	LOR1-int	0.002	DEPLETED	0.002	DEPLETED	0.002	DEPLETED	0.002	DEPLETED	0.002	DEPLETED	0.002	DEPLETED	0.002	DEPLETED	0.002	DEPLETED	0.002	DEPLETED	0.002	DEPLETED	0.002	DEPLETED	0.002	DEPLETED	0.002	DEPLETED	0.004	DEPLETED	0.002	DEPLETED	0.002	DEPLETED	0.002	DEPLETED	0.198	ENRICHED	0.002	DEPLETED	0.002	DEPLETED	0.002	DEPLETED	0.002	DEPLETED	0.716	ENRICHED	0.002
LTR	ERV1--int	LTR19-int	0.002	DEPLETED	0.074	DEPLETED	0.002	DEPLETED	0.87	DEPLETED	0.002	DEPLETED	0.01	DEPLETED	0.056	DEPLETED	0.024	DEPLETED	0.24	DEPLETED	0.258	DEPLETED	0.126	DEPLETED	0.006	DEPLETED	0.026	DEPLETED	0.652	ENRICHED	0.032	DEPLETED	0.146	DEPLETED	0.002	DEPLETED	0.092	ENRICHED	0.912	DEPLETED	0.002	DEPLETED	0.02	DEPLETED	0.002	DEPLETED	0.36	ENRICHED	0.064
LTR	ERV1--int	LTR23-int	0.002	DEPLETED	0.258	DEPLETED	0.002	DEPLETED	0.548	DEPLETED	0.004	DEPLETED	0.046	DEPLETED	0.072	DEPLETED	0.126	DEPLETED	0.09	DEPLETED	0.024	DEPLETED	0.992	DEPLETED	0.11	DEPLETED	0.532	DEPLETED	0.972	DEPLETED	0.23	DEPLETED	0.158	DEPLETED	0.002	DEPLETED	0.26	DEPLETED	0.532	DEPLETED	0.27	DEPLETED	0.876	ENRICHED	0.002	DEPLETED	0.65	ENRICHED	0.004
LTR	ERV1--int	LTR25-int	0.126	DEPLETED	0.6	ENRICHED	0.398	DEPLETED	0.122	ENRICHED	0.67	DEPLETED	0.002	ENRICHED	0.002	ENRICHED	0.336	ENRICHED	0.018	ENRICHED	0.002	ENRICHED	0.002	ENRICHED	0.178	ENRICHED	0.188	ENRICHED	0.002	ENRICHED	0.726	ENRICHED	0.012	ENRICHED	0.368	DEPLETED	0.002	ENRICHED	0.012	ENRICHED	0.736	ENRICHED	0.188	DEPLETED	0.002	DEPLETED	0.002	ENRICHED	0.02
LTR	ERV1--int	LTR37-int	0.002	DEPLETED	0.002	DEPLETED	0.002	DEPLETED	0.002	DEPLETED	0.002	DEPLETED	0.002	DEPLETED	0.002	DEPLETED	0.002	DEPLETED	0.002	DEPLETED	0.002	DEPLETED	0.002	DEPLETED	0.002	DEPLETED	0.002	DEPLETED	0.002	DEPLETED	0.002	DEPLETED	0.002	DEPLETED	0.002	DEPLETED	0.006	DEPLETED	0.002	DEPLETED	0.002	DEPLETED	0.002	DEPLETED	0.002	DEPLETED	0.002	DEPLETED	0.002
LTR	ERV1--int	LTR38-int	0.216	DEPLETED	0.388	DEPLETED	0.838	ENRICHED	0.438	DEPLETED	0.022	DEPLETED	0.534	DEPLETED	0.068	DEPLETED	0.758	ENRICHED	0.316	DEPLETED	0.146	DEPLETED	0.664	DEPLETED	0.434	ENRICHED	0.752	DEPLETED	0.482	ENRICHED	0.464	DEPLETED	0.782	ENRICHED	0.658	DEPLETED	0.69	ENRICHED	0.206	ENRICHED	0.466	DEPLETED	0.228	DEPLETED	0.786	DEPLETED	0.954	ENRICHED	0.002
LTR	ERV1--int	LTR39-int	0.002	DEPLETED	0.002	DEPLETED	0.026	DEPLETED	0.036	DEPLETED	0.002	DEPLETED	0.002	DEPLETED	0.002	DEPLETED	0.002	DEPLETED	0.012	DEPLETED	0.002	DEPLETED	0.002	DEPLETED	0.002	DEPLETED	0.046	DEPLETED	0.966	ENRICHED	0.036	DEPLETED	0.13	DEPLETED	0.026	DEPLETED	0.174	ENRICHED	0.13	DEPLETED	0.01	DEPLETED	0.006	DEPLETED	0.002	DEPLETED	0.42	DEPLETED	0.002
LTR	ERV1--int	LTR43-int	0.002	DEPLETED	0.004	DEPLETED	0.096	DEPLETED	0.708	ENRICHED	0.166	DEPLETED	0.448	DEPLETED	0.012	DEPLETED	0.166	DEPLETED	0.54	DEPLETED	0.172	DEPLETED	0.844	DEPLETED	0.486	DEPLETED	0.514	DEPLETED	0.862	DEPLETED	0.422	DEPLETED	0.976	DEPLETED	0.034	DEPLETED	0.426	DEPLETED	0.124	DEPLETED	0.076	DEPLETED	0.428	DEPLETED	0.08	DEPLETED	0.002	DEPLETED	0.002
LTR	ERV1--int	LTR46-int	0.12	DEPLETED	0.406	DEPLETED	0.794	DEPLETED	0.162	ENRICHED	0.026	DEPLETED	0.292	DEPLETED	0.902	DEPLETED	0.412	DEPLETED	0.676	DEPLETED	0.928	DEPLETED	0.818	DEPLETED	0.148	DEPLETED	0.012	DEPLETED	0.268	ENRICHED	0.324	DEPLETED	0.608	DEPLETED	0.004	DEPLETED	0.732	DEPLETED	0.022	DEPLETED	0.818	DEPLETED	0.962	ENRICHED	0.9	ENRICHED	0.834	ENRICHED	0.942
LTR	ERV1--int	LTR49-int	0.002	DEPLETED	0.002	DEPLETED	0.002	DEPLETED	0.002	DEPLETED	0.002	DEPLETED	0.002	DEPLETED	0.002	DEPLETED	0.002	DEPLETED	0.002	DEPLETED	0.002	DEPLETED	0.002	DEPLETED	0.002	DEPLETED	0.002	DEPLETED	0.002	DEPLETED	0.002	DEPLETED	0.002	DEPLETED	0.002	DEPLETED	0.532	DEPLETED	0.002	DEPLETED	0.002	DEPLETED	0.002	DEPLETED	0.002	DEPLETED	0.01	DEPLETED	0.002
LTR	ERV1--int	MER101-int	0.002	DEPLETED	0.002	DEPLETED	0.002	DEPLETED	0.002	DEPLETED	0.002	DEPLETED	0.002	DEPLETED	0.002	DEPLETED	0.002	DEPLETED	0.002	DEPLETED	0.002	DEPLETED	0.002	DEPLETED	0.002	DEPLETED	0.002	DEPLETED	0.002	DEPLETED	0.002	DEPLETED	0.002	DEPLETED	0.002	DEPLETED	0.052	DEPLETED	0.002	DEPLETED	0.002	DEPLETED	0.002	DEPLETED	0.002	DEPLETED	0.002	DEPLETED	0.002
LTR	ERV1--int	MER110-int	0.002	DEPLETED	0.002	DEPLETED	0.002	DEPLETED	0.002	DEPLETED	0.002	DEPLETED	0.002	DEPLETED	0.002	DEPLETED	0.002	DEPLETED	0.002	DEPLETED	0.002	DEPLETED	0.002	DEPLETED	0.002	DEPLETED	0.008	DEPLETED	0.002	DEPLETED	0.002	DEPLETED	0.002	DEPLETED	0.008	DEPLETED	0.056	DEPLETED	0.002	DEPLETED	0.002	DEPLETED	0.002	DEPLETED	0.002	DEPLETED	0.002	DEPLETED	0.002
LTR	ERV1--int	MER31-int	0.002	DEPLETED	0.002	DEPLETED	0.002	DEPLETED	0.002	DEPLETED	0.002	DEPLETED	0.002	DEPLETED	0.002	DEPLETED	0.002	DEPLETED	0.002	DEPLETED	0.002	DEPLETED	0.002	DEPLETED	0.002	DEPLETED	0.002	DEPLETED	0.002	DEPLETED	0.002	DEPLETED	0.002	DEPLETED	0.002	DEPLETED	0.002	DEPLETED	0.002	DEPLETED	0.002	DEPLETED	0.002	DEPLETED	0.002	DEPLETED	0.002	DEPLETED	0.002
LTR	ERV1--int	MER34-int	0.002	DEPLETED	0.004	DEPLETED	0.002	DEPLETED	0.002	DEPLETED	0.002	DEPLETED	0.002	DEPLETED	0.002	DEPLETED	0.002	DEPLETED	0.002	DEPLETED	0.002	DEPLETED	0.002	DEPLETED	0.002	DEPLETED	0.018	DEPLETED	0.024	DEPLETED	0.002	DEPLETED	0.002	DEPLETED	0.002	DEPLETED	0.02	DEPLETED	0.064	DEPLETED	0.002	DEPLETED	0.002	DEPLETED	0.002	DEPLETED	0.05	DEPLETED	0.002
LTR	ERV1--int	MER34B-int	0.002	DEPLETED	0.002	DEPLETED	0.002	DEPLETED	0.002	DEPLETED	0.002	DEPLETED	0.002	DEPLETED	0.002	DEPLETED	0.002	DEPLETED	0.002	DEPLETED	0.002	DEPLETED	0.002	DEPLETED	0.002	DEPLETED	0.002	DEPLETED	0.002	DEPLETED	0.002	DEPLETED	0.002	DEPLETED	0.002	DEPLETED	0.064	DEPLETED	0.002	DEPLETED	0.002	DEPLETED	0.002	DEPLETED	0.002	DEPLETED	0.006	DEPLETED	0.002
LTR	ERV1--int	MER4-int	0.002	DEPLETED	0.002	DEPLETED	0.002	DEPLETED	0.002	DEPLETED	0.002	DEPLETED	0.002	DEPLETED	0.002	DEPLETED	0.002	DEPLETED	0.002	DEPLETED	0.002	DEPLETED	0.002	DEPLETED	0.002	DEPLETED	0.002	DEPLETED	0.002	DEPLETED	0.002	DEPLETED	0.002	DEPLETED	0.002	DEPLETED	0.002	DEPLETED	0.002	DEPLETED	0.002	DEPLETED	0.002	DEPLETED	0.002	DEPLETED	0.002	DEPLETED	0.002
LTR	ERV1--int	MER41-int	0.002	DEPLETED	0.002	DEPLETED	0.002	DEPLETED	0.002	DEPLETED	0.002	DEPLETED	0.002	DEPLETED	0.002	DEPLETED	0.002	DEPLETED	0.002	DEPLETED	0.002	DEPLETED	0.002	DEPLETED	0.002	DEPLETED	0.002	DEPLETED	0.002	DEPLETED	0.002	DEPLETED	0.002	DEPLETED	0.002	DEPLETED	0.086	ENRICHED	0.002	DEPLETED	0.002	DEPLETED	0.002	DEPLETED	0.002	DEPLETED	0.532	ENRICHED	0.002
LTR	ERV1--int	MER4B-int	0.002	DEPLETED	0.002	DEPLETED	0.002	DEPLETED	0.002	DEPLETED	0.002	DEPLETED	0.002	DEPLETED	0.002	DEPLETED	0.002	DEPLETED	0.002	DEPLETED	0.002	DEPLETED	0.002	DEPLETED	0.002	DEPLETED	0.002	DEPLETED	0.002	DEPLETED	0.002	DEPLETED	0.002	DEPLETED	0.002	DEPLETED	0.004	DEPLETED	0.002	DEPLETED	0.002	DEPLETED	0.002	DEPLETED	0.002	DEPLETED	0.034	DEPLETED	0.002
LTR	ERV1--int	MER50-int	0.002	DEPLETED	0.002	DEPLETED	0.002	DEPLETED	0.782	ENRICHED	0.002	DEPLETED	0.12	DEPLETED	0.008	DEPLETED	0.068	DEPLETED	0.148	DEPLETED	0.452	DEPLETED	0.912	DEPLETED	0.006	DEPLETED	0.002	DEPLETED	0.056	ENRICHED	0.35	DEPLETED	0.82	DEPLETED	0.002	DEPLETED	0.002	ENRICHED	0.856	ENRICHED	0.006	DEPLETED	0.002	DEPLETED	0.002	DEPLETED	0.03	ENRICHED	0.002
LTR	ERV1--int	MER51-int	0.002	DEPLETED	0.006	DEPLETED	0.002	DEPLETED	0.002	DEPLETED	0.002	DEPLETED	0.002	DEPLETED	0.006	DEPLETED	0.004	DEPLETED	0.004	DEPLETED	0.044	DEPLETED	0.01	DEPLETED	0.002	DEPLETED	0.002	DEPLETED	0.064	DEPLETED	0.002	DEPLETED	0.002	DEPLETED	0.002	DEPLETED	0.52	ENRICHED	0.002	DEPLETED	0.002	DEPLETED	0.002	DEPLETED	0.002	DEPLETED	0.24	ENRICHED	0.002
LTR	ERV1--int	MER52-int	0.002	ENRICHED	0.004	ENRICHED	0.018	ENRICHED	0.002	ENRICHED	0.242	ENRICHED	0.004	ENRICHED	0.002	ENRICHED	0.016	ENRICHED	0.002	ENRICHED	0.002	ENRICHED	0.002	ENRICHED	0.002	ENRICHED	0.41	ENRICHED	0.002	ENRICHED	0.002	ENRICHED	0.002	ENRICHED	0.542	ENRICHED	0.002	ENRICHED	0.002	ENRICHED	0.622	ENRICHED	0.004	DEPLETED	0.692	ENRICHED	0.002	ENRICHED	0.188
LTR	ERV1--int	MER57-int	0.002	DEPLETED	0.002	DEPLETED	0.002	DEPLETED	0.002	DEPLETED	0.002	DEPLETED	0.002	DEPLETED	0.002	DEPLETED	0.002	DEPLETED	0.002	DEPLETED	0.002	DEPLETED	0.002	DEPLETED	0.002	DEPLETED	0.002	DEPLETED	0.002	DEPLETED	0.002	DEPLETED	0.002	DEPLETED	0.002	DEPLETED	0.504	ENRICHED	0.002	DEPLETED	0.002	DEPLETED	0.002	DEPLETED	0.002	DEPLETED	0.716	ENRICHED	0.002
LTR	ERV1--int	MER57A-int	0.002	DEPLETED	0.002	DEPLETED	0.002	DEPLETED	0.002	DEPLETED	0.002	DEPLETED	0.002	DEPLETED	0.002	DEPLETED	0.002	DEPLETED	0.002	DEPLETED	0.002	DEPLETED	0.002	DEPLETED	0.002	DEPLETED	0.002	DEPLETED	0.002	DEPLETED	0.002	DEPLETED	0.002	DEPLETED	0.002	DEPLETED	0.388	DEPLETED	0.002	DEPLETED	0.002	DEPLETED	0.002	DEPLETED	0.002	DEPLETED	0.008	DEPLETED	0.002
LTR	ERV1--int	MER61-int	0.004	DEPLETED	0.186	DEPLETED	0.136	DEPLETED	0.002	ENRICHED	0.022	DEPLETED	0.424	ENRICHED	0.05	ENRICHED	0.388	DEPLETED	0.578	DEPLETED	0.256	ENRICHED	0.014	ENRICHED	0.65	DEPLETED	0.054	DEPLETED	0.002	ENRICHED	0.636	DEPLETED	0.002	ENRICHED	0.002	DEPLETED	0.002	ENRICHED	0.174	ENRICHED	0.002	DEPLETED	0.002	DEPLETED	0.002	DEPLETED	0.002	ENRICHED	0.002
LTR	ERV1--int	MER65-int	0.002	DEPLETED	0.002	DEPLETED	0.002	DEPLETED	0.002	DEPLETED	0.002	DEPLETED	0.002	DEPLETED	0.002	DEPLETED	0.002	DEPLETED	0.002	DEPLETED	0.002	DEPLETED	0.002	DEPLETED	0.002	DEPLETED	0.002	DEPLETED	0.002	DEPLETED	0.002	DEPLETED	0.002	DEPLETED	0.002	DEPLETED	0.006	DEPLETED	0.002	DEPLETED	0.002	DEPLETED	0.002	DEPLETED	0.002	DEPLETED	0.002	DEPLETED	0.002
LTR	ERV1--int	MER66-int	0.002	DEPLETED	0.002	DEPLETED	0.002	DEPLETED	0.002	DEPLETED	0.002	DEPLETED	0.002	DEPLETED	0.002	DEPLETED	0.002	DEPLETED	0.002	DEPLETED	0.002	DEPLETED	0.002	DEPLETED	0.002	DEPLETED	0.002	DEPLETED	0.022	DEPLETED	0.002	DEPLETED	0.002	DEPLETED	0.002	DEPLETED	0.13	ENRICHED	0.002	DEPLETED	0.002	DEPLETED	0.002	DEPLETED	0.002	DEPLETED	0.018	DEPLETED	0.002
LTR	ERV1--int	MER83A-int	0.002	DEPLETED	0.836	DEPLETED	0.4	DEPLETED	0.068	DEPLETED	0.074	DEPLETED	0.022	DEPLETED	0.922	ENRICHED	0.064	DEPLETED	0.056	DEPLETED	0.932	DEPLETED	0.408	DEPLETED	0.676	DEPLETED	0.102	DEPLETED	0.1	DEPLETED	0.346	DEPLETED	0.374	DEPLETED	0.15	DEPLETED	0.2	DEPLETED	0.094	DEPLETED	0.184	DEPLETED	0.05	DEPLETED	0.162	DEPLETED	0.698	DEPLETED	0.416
LTR	ERV1--int	MER83B-int	0.002	DEPLETED	0.618	DEPLETED	0.062	DEPLETED	0.106	DEPLETED	0.002	DEPLETED	0.986	ENRICHED	0.43	DEPLETED	0.676	DEPLETED	0.122	DEPLETED	0.204	DEPLETED	0.964	DEPLETED	0.036	DEPLETED	0.094	DEPLETED	0.706	ENRICHED	0.106	DEPLETED	0.616	DEPLETED	0.006	DEPLETED	0.024	ENRICHED	0.152	DEPLETED	0.132	DEPLETED	0.002	DEPLETED	0.004	DEPLETED	0.072	ENRICHED	0.02
LTR	ERV1--int	MER84-int	0.3	DEPLETED	0.484	DEPLETED	0.922	DEPLETED	0.282	DEPLETED	0.004	DEPLETED	0.358	ENRICHED	0.942	DEPLETED	0.23	DEPLETED	0.944	DEPLETED	0.156	DEPLETED	0.08	DEPLETED	0.26	DEPLETED	0.132	DEPLETED	1	ENRICHED	0.468	ENRICHED	0.444	DEPLETED	0.938	DEPLETED	0.748	ENRICHED	0.652	DEPLETED	0.2	DEPLETED	0.092	DEPLETED	0.13	DEPLETED	0.99	DEPLETED	0.05
LTR	ERV1--int	MER89-int	0.098	DEPLETED	0.002	DEPLETED	0.002	DEPLETED	0.002	DEPLETED	0.002	DEPLETED	0.32	ENRICHED	0.776	ENRICHED	0.626	DEPLETED	0.19	DEPLETED	0.202	DEPLETED	0.324	DEPLETED	0.002	DEPLETED	0.04	DEPLETED	0.004	DEPLETED	0.006	DEPLETED	0.042	DEPLETED	0.002	DEPLETED	0.014	DEPLETED	0.062	DEPLETED	0.002	DEPLETED	0.002	DEPLETED	0.002	DEPLETED	0.004	DEPLETED	0.002
LTR	ERV1--int	MER92-int	0.002	DEPLETED	0.002	DEPLETED	0.002	DEPLETED	0.002	DEPLETED	0.002	DEPLETED	0.002	DEPLETED	0.002	DEPLETED	0.002	DEPLETED	0.002	DEPLETED	0.002	DEPLETED	0.002	DEPLETED	0.002	DEPLETED	0.002	DEPLETED	0.002	DEPLETED	0.002	DEPLETED	0.002	DEPLETED	0.002	DEPLETED	0.002	DEPLETED	0.002	DEPLETED	0.002	DEPLETED	0.002	DEPLETED	0.002	DEPLETED	0.002	DEPLETED	0.002
LTR	ERV1--int	PABL_A-int	0.002	DEPLETED	0.01	DEPLETED	0.002	DEPLETED	0.002	DEPLETED	0.002	DEPLETED	0.046	DEPLETED	0.054	DEPLETED	0.002	DEPLETED	0.132	DEPLETED	0.06	DEPLETED	0.012	DEPLETED	0.002	DEPLETED	0.008	DEPLETED	0.002	DEPLETED	0.002	DEPLETED	0.002	DEPLETED	0.002	DEPLETED	0.916	ENRICHED	0.002	DEPLETED	0.002	DEPLETED	0.002	DEPLETED	0.002	DEPLETED	0.582	DEPLETED	0.002
LTR	ERV1--int	PABL_B-int	0.004	DEPLETED	0.004	DEPLETED	0.028	DEPLETED	0.37	DEPLETED	0.002	DEPLETED	0.004	DEPLETED	0.002	DEPLETED	0.002	DEPLETED	0.042	DEPLETED	0.008	DEPLETED	0.198	DEPLETED	0.002	DEPLETED	0.004	DEPLETED	0.188	DEPLETED	0.002	DEPLETED	0.466	DEPLETED	0.006	DEPLETED	0.48	ENRICHED	0.002	DEPLETED	0.008	DEPLETED	0.002	DEPLETED	0.002	DEPLETED	0.646	DEPLETED	0.002
LTR	ERV1--int	PRIMA4-int	0.002	DEPLETED	0.008	DEPLETED	0.06	DEPLETED	0.47	DEPLETED	0.018	DEPLETED	0.08	DEPLETED	0.004	DEPLETED	0.026	DEPLETED	0.106	DEPLETED	0.02	DEPLETED	0.078	DEPLETED	0.48	DEPLETED	0.35	DEPLETED	0.066	DEPLETED	0.102	DEPLETED	0.86	ENRICHED	0.168	DEPLETED	0.532	DEPLETED	0.422	DEPLETED	0.128	DEPLETED	0.034	DEPLETED	0.06	DEPLETED	0.306	DEPLETED	0.038
LTR	ERV1--int	PRIMA41-int	0.002	DEPLETED	0.002	DEPLETED	0.002	DEPLETED	0.18	DEPLETED	0.002	DEPLETED	0.044	DEPLETED	0.014	DEPLETED	0.002	DEPLETED	0.004	DEPLETED	0.93	DEPLETED	0.152	DEPLETED	0.002	DEPLETED	0.002	DEPLETED	0.936	DEPLETED	0.12	DEPLETED	0.948	DEPLETED	0.182	DEPLETED	0.442	ENRICHED	0.376	DEPLETED	0.002	DEPLETED	0.002	DEPLETED	0.002	DEPLETED	0.224	ENRICHED	0.002
LTR	ERV1--int	PRIMAX-int	0.012	DEPLETED	0.006	DEPLETED	0.004	DEPLETED	0.1	DEPLETED	0.192	DEPLETED	0.11	DEPLETED	0.816	DEPLETED	0.306	DEPLETED	0.006	DEPLETED	0.254	DEPLETED	0.176	DEPLETED	0.002	DEPLETED	0.236	DEPLETED	0.016	DEPLETED	0.01	DEPLETED	0.078	DEPLETED	0.994	ENRICHED	0.002	DEPLETED	0.236	DEPLETED	0.002	DEPLETED	0.634	DEPLETED	0.008	DEPLETED	0.002	DEPLETED	0.46
LTR	ERV1--int	tot	0.002	DEPLETED	0.002	DEPLETED	0.002	DEPLETED	0.002	DEPLETED	0.002	DEPLETED	0.002	DEPLETED	0.002	DEPLETED	0.002	DEPLETED	0.002	DEPLETED	0.002	DEPLETED	0.002	DEPLETED	0.002	DEPLETED	0.002	DEPLETED	0.002	DEPLETED	0.002	DEPLETED	0.002	DEPLETED	0.002	DEPLETED	0.004	ENRICHED	0.002	DEPLETED	0.002	DEPLETED	0.002	DEPLETED	0.002	DEPLETED	0.492	DEPLETED	0.002
LTR	ERV1?	EUTREP15	0.16	DEPLETED	0.352	DEPLETED	0.08	DEPLETED	0.742	DEPLETED	0.368	DEPLETED	0.636	DEPLETED	0.842	ENRICHED	0.482	DEPLETED	0.202	DEPLETED	0.048	DEPLETED	0.578	DEPLETED	0.8	ENRICHED	0.144	DEPLETED	0.024	DEPLETED	0.558	ENRICHED	0.14	DEPLETED	0.014	DEPLETED	0.5	DEPLETED	0.874	DEPLETED	0.062	DEPLETED	0.018	DEPLETED	0.304	DEPLETED	0.952	DEPLETED	0.008
LTR	ERV1?	LTR103_Mam	0.5	DEPLETED	0.068	ENRICHED	0.176	DEPLETED	0.872	ENRICHED	0.58	ENRICHED	0.506	ENRICHED	0.864	ENRICHED	0.976	ENRICHED	0.858	DEPLETED	0.396	ENRICHED	0.864	ENRICHED	0.718	DEPLETED	0.972	DEPLETED	0.628	DEPLETED	0.96	DEPLETED	0.716	ENRICHED	0.496	ENRICHED	0.858	DEPLETED	0.226	ENRICHED	0.48	ENRICHED	0.602	ENRICHED	0.414	ENRICHED	0.738	DEPLETED	0.086
LTR	ERV1?	LTR103b_Mam	0.664	DEPLETED	0.098	ENRICHED	0.174	ENRICHED	0.048	ENRICHED	0.286	ENRICHED	0.046	ENRICHED	0.226	ENRICHED	0.006	ENRICHED	0.304	ENRICHED	0.226	ENRICHED	0.926	ENRICHED	0.576	ENRICHED	0.802	DEPLETED	0.808	ENRICHED	0.038	ENRICHED	0.364	ENRICHED	0.142	ENRICHED	0.298	DEPLETED	0.026	ENRICHED	0.084	ENRICHED	0.002	ENRICHED	0.054	ENRICHED	0.388	DEPLETED	0.01
LTR	ERV1?	tot	0.214	DEPLETED	0.054	ENRICHED	0.394	DEPLETED	0.222	ENRICHED	0.556	ENRICHED	0.172	ENRICHED	0.376	ENRICHED	0.144	ENRICHED	0.908	ENRICHED	0.586	ENRICHED	0.838	DEPLETED	0.954	ENRICHED	0.466	DEPLETED	0.306	DEPLETED	0.14	ENRICHED	0.784	ENRICHED	0.586	ENRICHED	0.236	DEPLETED	0.06	ENRICHED	0.372	ENRICHED	0.048	ENRICHED	0.164	ENRICHED	0.332	DEPLETED	0.038
LTR	ERVK	LTR13	0.04	ENRICHED	1.002	ENRICHED	0.144	ENRICHED	0.274	ENRICHED	0.936	DEPLETED	0.484	DEPLETED	0.21	ENRICHED	0.4	DEPLETED	0.778	ENRICHED	0.478	DEPLETED	0.754	ENRICHED	0.002	ENRICHED	0.002	ENRICHED	0.158	ENRICHED	0.87	ENRICHED	0.002	ENRICHED	0.298	ENRICHED	0.002	ENRICHED	0.974	DEPLETED	0.672	DEPLETED	0.454	ENRICHED	0.266	ENRICHED	0.022	ENRICHED	0.464
LTR	ERVK	LTR13A	0.694	DEPLETED	0.134	DEPLETED	0.004	ENRICHED	0.17	DEPLETED	0.078	DEPLETED	0.97	DEPLETED	0.734	DEPLETED	0.64	ENRICHED	0.802	ENRICHED	0.714	ENRICHED	0.408	ENRICHED	0.11	ENRICHED	0.114	ENRICHED	0.73	ENRICHED	0.914	DEPLETED	0.382	ENRICHED	0.058	ENRICHED	0.97	ENRICHED	0.138	DEPLETED	0.24	DEPLETED	0.182	ENRICHED	0.122	ENRICHED	0.376	ENRICHED	0.442
LTR	ERVK	LTR13_	0.02	ENRICHED	0.068	ENRICHED	0.444	ENRICHED	0.714	ENRICHED	0.682	DEPLETED	0.438	ENRICHED	0.932	DEPLETED	0.086	ENRICHED	0.854	ENRICHED	0.15	ENRICHED	0.152	ENRICHED	0.102	ENRICHED	0.374	ENRICHED	0.228	ENRICHED	0.86	DEPLETED	0.016	ENRICHED	0.574	ENRICHED	0.586	ENRICHED	0.54	ENRICHED	0.128	ENRICHED	0.058	ENRICHED	0.128	ENRICHED	0.874	ENRICHED	0.898
LTR	ERVK	LTR14	0.398	ENRICHED	0.39	ENRICHED	0.666	DEPLETED	0.438	ENRICHED	0.212	DEPLETED	0.702	ENRICHED	0.578	ENRICHED	0.906	ENRICHED	0.336	ENRICHED	0.272	ENRICHED	0.28	ENRICHED	0.026	ENRICHED	0.004	ENRICHED	0.166	ENRICHED	0.502	ENRICHED	0.012	ENRICHED	0.058	ENRICHED	0.11	ENRICHED	0.034	ENRICHED	0.754	ENRICHED	0.55	ENRICHED	0.106	ENRICHED	0.03	ENRICHED	0.44
LTR	ERVK	LTR14A	0.002	ENRICHED	0.002	ENRICHED	0.002	ENRICHED	0.002	ENRICHED	0.412	ENRICHED	0.002	ENRICHED	0.002	ENRICHED	0.002	ENRICHED	0.002	ENRICHED	0.002	ENRICHED	0.002	ENRICHED	0.002	ENRICHED	0.01	ENRICHED	0.004	ENRICHED	0.002	ENRICHED	0.002	ENRICHED	0.616	ENRICHED	0.072	ENRICHED	0.002	ENRICHED	0.002	ENRICHED	0.456	ENRICHED	0.004	ENRICHED	0.044	ENRICHED	0.08
LTR	ERVK	LTR14B	0.002	ENRICHED	0.002	ENRICHED	0.002	ENRICHED	0.002	ENRICHED	0.964	ENRICHED	0.004	ENRICHED	0.002	ENRICHED	0.044	ENRICHED	0.002	ENRICHED	0.002	ENRICHED	0.01	ENRICHED	0.002	ENRICHED	0.002	ENRICHED	0.002	ENRICHED	0.002	ENRICHED	0.002	ENRICHED	0.396	ENRICHED	0.002	ENRICHED	0.002	ENRICHED	0.002	ENRICHED	0.386	DEPLETED	0.044	ENRICHED	0.002	ENRICHED	0.422
LTR	ERVK	LTR14C	0.002	ENRICHED	0.006	ENRICHED	0.022	ENRICHED	0.002	ENRICHED	0.012	ENRICHED	0.008	ENRICHED	0.008	ENRICHED	0.02	ENRICHED	0.036	ENRICHED	0.026	ENRICHED	0.01	ENRICHED	0.012	ENRICHED	0.032	ENRICHED	0.006	ENRICHED	0.448	ENRICHED	0.002	ENRICHED	0.002	ENRICHED	0.036	ENRICHED	0.002	ENRICHED	0.024	ENRICHED	0.484	ENRICHED	0.14	ENRICHED	0.022	ENRICHED	0.16
LTR	ERVK	LTR22	0.03	ENRICHED	0.278	ENRICHED	0.248	ENRICHED	0.254	ENRICHED	0.102	ENRICHED	0.438	ENRICHED	0.038	ENRICHED	0.846	ENRICHED	0.028	ENRICHED	0.016	ENRICHED	0.386	ENRICHED	0.22	DEPLETED	0.32	DEPLETED	0.178	ENRICHED	0.18	ENRICHED	0.07	ENRICHED	0.14	ENRICHED	0.812	DEPLETED	0.426	ENRICHED	0.17	DEPLETED	0.68	DEPLETED	0.686	ENRICHED	0.358	DEPLETED	0.35
LTR	ERVK	LTR22A	0.006	ENRICHED	0.682	ENRICHED	0.88	DEPLETED	0.586	ENRICHED	0.106	ENRICHED	0.204	ENRICHED	0.212	ENRICHED	0.194	ENRICHED	0.196	ENRICHED	0.024	ENRICHED	0.484	ENRICHED	0.256	ENRICHED	0.19	DEPLETED	0.032	ENRICHED	0.004	ENRICHED	0.002	ENRICHED	0.464	DEPLETED	0.006	ENRICHED	0.098	ENRICHED	0.158	ENRICHED	0.01	DEPLETED	0.514	DEPLETED	0.006	ENRICHED	0.464
LTR	ERVK	LTR22B	0.168	ENRICHED	0.028	ENRICHED	0.006	ENRICHED	0.336	ENRICHED	0.002	ENRICHED	0.002	ENRICHED	0.002	ENRICHED	0.18	ENRICHED	0.002	ENRICHED	0.004	ENRICHED	0.022	ENRICHED	0.018	ENRICHED	0.086	ENRICHED	0.02	ENRICHED	0.118	ENRICHED	0.002	ENRICHED	0.428	ENRICHED	0.026	ENRICHED	0.01	ENRICHED	0.014	ENRICHED	0.004	ENRICHED	0.3	ENRICHED	0.03	ENRICHED	0.022
LTR	ERVK	LTR22B1	0.002	ENRICHED	0.998	ENRICHED	0.028	ENRICHED	0.078	ENRICHED	0.002	ENRICHED	0.376	ENRICHED	0.002	ENRICHED	0.188	ENRICHED	0.048	ENRICHED	0.016	ENRICHED	0.106	ENRICHED	0.138	ENRICHED	0.424	ENRICHED	0.002	ENRICHED	0.004	ENRICHED	0.002	ENRICHED	0.784	DEPLETED	0.014	ENRICHED	0.002	ENRICHED	0.004	ENRICHED	0.536	DEPLETED	0.944	DEPLETED	0.012	ENRICHED	0.616
LTR	ERVK	LTR22B2	0.8	DEPLETED	0.834	ENRICHED	0.37	DEPLETED	0.084	ENRICHED	0.028	DEPLETED	0.288	DEPLETED	0.51	DEPLETED	0.11	DEPLETED	0.002	DEPLETED	0.486	DEPLETED	0.002	DEPLETED	0.002	DEPLETED	0.498	DEPLETED	0.308	DEPLETED	0.394	ENRICHED	0.542	ENRICHED	0.9	ENRICHED	0.002	DEPLETED	0.96	ENRICHED	0.034	DEPLETED	0.002	DEPLETED	0.264	DEPLETED	0.69	DEPLETED	0.106
LTR	ERVK	LTR22C	0.256	ENRICHED	0.52	ENRICHED	0.428	ENRICHED	0.452	ENRICHED	0.124	ENRICHED	0.948	ENRICHED	0.782	ENRICHED	0.808	ENRICHED	0.622	ENRICHED	0.77	ENRICHED	0.808	ENRICHED	0.686	DEPLETED	0.56	DEPLETED	0.002	DEPLETED	0.314	ENRICHED	0.75	ENRICHED	0.002	DEPLETED	0.754	DEPLETED	0.768	DEPLETED	0.26	ENRICHED	0.002	DEPLETED	0.866	ENRICHED	0.65	DEPLETED	0.764
LTR	ERVK	LTR22C0	0.006	ENRICHED	0.12	ENRICHED	0.036	ENRICHED	0.266	ENRICHED	0.002	ENRICHED	0.044	ENRICHED	0.002	ENRICHED	0.006	ENRICHED	0.002	ENRICHED	0.002	ENRICHED	0.002	ENRICHED	0.096	ENRICHED	0.852	DEPLETED	0.002	ENRICHED	0.008	ENRICHED	0.002	ENRICHED	0.972	ENRICHED	0.05	ENRICHED	0.018	ENRICHED	0.004	ENRICHED	0.186	ENRICHED	0.498	DEPLETED	0.042	ENRICHED	0.006
LTR	ERVK	LTR22C2	0.018	ENRICHED	0.596	DEPLETED	0.23	ENRICHED	0.908	DEPLETED	0.002	ENRICHED	0.626	ENRICHED	0.036	ENRICHED	0.196	ENRICHED	0.182	ENRICHED	0.414	ENRICHED	0.17	ENRICHED	0.458	ENRICHED	0.786	ENRICHED	0.874	DEPLETED	0.81	DEPLETED	0.004	ENRICHED	0.154	ENRICHED	0.118	ENRICHED	0.672	DEPLETED	0.69	ENRICHED	0.908	DEPLETED	0.404	DEPLETED	0.806	DEPLETED	0.518
LTR	ERVK	LTR22E	0.002	ENRICHED	0.572	ENRICHED	0.004	ENRICHED	0.002	ENRICHED	0.002	ENRICHED	0.162	ENRICHED	0.002	ENRICHED	0.006	ENRICHED	0.002	ENRICHED	0.002	ENRICHED	0.01	ENRICHED	0.434	ENRICHED	0.782	ENRICHED	0.008	ENRICHED	0.002	ENRICHED	0.002	ENRICHED	0.294	ENRICHED	0.024	ENRICHED	0.002	ENRICHED	0.062	ENRICHED	0.016	DEPLETED	0.018	DEPLETED	0.042	ENRICHED	0.426
LTR	ERVK	LTR3	0.002	ENRICHED	0.036	ENRICHED	0.012	ENRICHED	0.002	ENRICHED	0.004	ENRICHED	0.052	ENRICHED	0.024	ENRICHED	0.204	ENRICHED	0.134	ENRICHED	0.354	ENRICHED	0.402	ENRICHED	0.062	ENRICHED	0.918	ENRICHED	0.002	ENRICHED	0.008	ENRICHED	0.002	ENRICHED	0.036	ENRICHED	0.04	ENRICHED	0.002	ENRICHED	0.002	ENRICHED	0.74	ENRICHED	0.056	ENRICHED	0.006	ENRICHED	0.004
LTR	ERVK	LTR3A	0.012	ENRICHED	0.306	ENRICHED	0.594	ENRICHED	0.008	ENRICHED	0.618	ENRICHED	0.058	ENRICHED	0.13	ENRICHED	0.13	ENRICHED	0.87	ENRICHED	0.654	DEPLETED	0.018	ENRICHED	0.98	DEPLETED	0.512	ENRICHED	0.004	ENRICHED	0.29	ENRICHED	0.002	ENRICHED	0.14	ENRICHED	0.012	ENRICHED	0.012	ENRICHED	0.372	ENRICHED	0.188	ENRICHED	0.734	ENRICHED	0.018	ENRICHED	0.006
LTR	ERVK	LTR3B	0.974	ENRICHED	0.012	ENRICHED	0.022	ENRICHED	0.002	ENRICHED	0.236	ENRICHED	0.648	ENRICHED	0.19	ENRICHED	0.882	ENRICHED	0.816	ENRICHED	0.99	DEPLETED	0.2	ENRICHED	0.284	ENRICHED	0.19	ENRICHED	0.052	ENRICHED	0.522	ENRICHED	0.062	ENRICHED	0.81	DEPLETED	0.1	ENRICHED	0.146	ENRICHED	0.04	ENRICHED	0.464	ENRICHED	0.312	ENRICHED	0.058	ENRICHED	0.138
LTR	ERVK	LTR3B_	0.116	ENRICHED	0.636	ENRICHED	0.348	ENRICHED	0.018	ENRICHED	0.698	DEPLETED	0.434	ENRICHED	0.14	ENRICHED	0.372	ENRICHED	0.102	ENRICHED	0.136	ENRICHED	0.044	ENRICHED	0.184	ENRICHED	0.33	ENRICHED	0.984	ENRICHED	0.442	ENRICHED	0.998	ENRICHED	0.762	DEPLETED	0.004	ENRICHED	0.124	ENRICHED	0.14	ENRICHED	0.362	ENRICHED	0.586	ENRICHED	0.066	ENRICHED	0.504
LTR	ERVK	LTR5	0.53	DEPLETED	0.842	DEPLETED	0.456	DEPLETED	0.574	DEPLETED	0.312	DEPLETED	0.948	ENRICHED	0.604	ENRICHED	0.74	ENRICHED	0.424	ENRICHED	0.372	ENRICHED	0.536	ENRICHED	0.896	ENRICHED	0.79	ENRICHED	0.894	ENRICHED	0.348	DEPLETED	0.482	ENRICHED	0.78	ENRICHED	0.002	DEPLETED	0.542	ENRICHED	0.396	DEPLETED	0.676	ENRICHED	0.394	DEPLETED	0.718	DEPLETED	0.268
LTR	ERVK	LTR5A	0.134	ENRICHED	0.588	ENRICHED	0.002	ENRICHED	0.33	DEPLETED	0.18	DEPLETED	0.258	ENRICHED	0.622	ENRICHED	0.024	ENRICHED	0.288	ENRICHED	0.088	ENRICHED	0.002	ENRICHED	0.036	ENRICHED	0.128	ENRICHED	0.754	ENRICHED	0.41	ENRICHED	0.064	DEPLETED	0.77	DEPLETED	0.198	DEPLETED	0.324	DEPLETED	0.624	DEPLETED	0.458	ENRICHED	0.006	ENRICHED	0.244	ENRICHED	0.058
LTR	ERVK	LTR5B	0.514	DEPLETED	0.598	ENRICHED	0.352	DEPLETED	0.78	DEPLETED	0.05	DEPLETED	0.448	DEPLETED	0.472	DEPLETED	0.324	DEPLETED	0.332	DEPLETED	0.834	DEPLETED	0.51	DEPLETED	0.94	DEPLETED	0.134	DEPLETED	0.07	ENRICHED	0.668	DEPLETED	0.324	ENRICHED	0.412	DEPLETED	0.002	ENRICHED	0.9	DEPLETED	0.986	DEPLETED	0.072	DEPLETED	0.096	DEPLETED	0.114	ENRICHED	0.372
LTR	ERVK	LTR5_Hs	0.67	ENRICHED	0.838	DEPLETED	0.004	ENRICHED	0.016	DEPLETED	0.3	DEPLETED	0.112	ENRICHED	0.866	DEPLETED	0.236	ENRICHED	0.416	ENRICHED	0.286	ENRICHED	0.218	ENRICHED	0.128	ENRICHED	0.078	ENRICHED	0.848	DEPLETED	0.43	ENRICHED	0.05	DEPLETED	0.218	ENRICHED	0.37	ENRICHED	0.856	DEPLETED	0.59	DEPLETED	0.138	ENRICHED	0.034	ENRICHED	0.162	ENRICHED	0.214
LTR	ERVK	MER11A	0.002	ENRICHED	0.002	ENRICHED	0.002	ENRICHED	0.002	ENRICHED	0.002	ENRICHED	0.864	DEPLETED	0.002	ENRICHED	0.316	ENRICHED	0.002	ENRICHED	0.002	ENRICHED	0.032	ENRICHED	0.002	ENRICHED	0.008	ENRICHED	0.002	ENRICHED	0.002	ENRICHED	0.002	ENRICHED	0.518	DEPLETED	0.002	ENRICHED	0.002	ENRICHED	0.002	ENRICHED	0.106	DEPLETED	0.002	ENRICHED	0.002	ENRICHED	0.002
LTR	ERVK	MER11B	0.002	ENRICHED	0.002	ENRICHED	0.002	ENRICHED	0.002	ENRICHED	0.002	ENRICHED	0.594	DEPLETED	0.002	ENRICHED	0.018	DEPLETED	0.066	ENRICHED	0.932	DEPLETED	0.962	DEPLETED	0.12	ENRICHED	0.418	DEPLETED	0.002	ENRICHED	0.002	ENRICHED	0.002	ENRICHED	0.492	ENRICHED	0.002	ENRICHED	0.002	ENRICHED	0.002	ENRICHED	0.002	DEPLETED	0.212	ENRICHED	0.002	ENRICHED	0.002
LTR	ERVK	MER11C	0.002	ENRICHED	0.002	ENRICHED	0.002	ENRICHED	0.002	ENRICHED	0.002	ENRICHED	0.656	ENRICHED	0.004	ENRICHED	0.084	DEPLETED	0.01	ENRICHED	0.088	ENRICHED	0.148	ENRICHED	0.568	ENRICHED	0.43	ENRICHED	0.002	ENRICHED	0.002	ENRICHED	0.002	ENRICHED	0.384	DEPLETED	0.002	ENRICHED	0.024	ENRICHED	0.002	ENRICHED	0.002	DEPLETED	0.592	DEPLETED	0.002	ENRICHED	0.002
LTR	ERVK	MER11D	0.002	ENRICHED	0.096	ENRICHED	0.002	ENRICHED	0.002	ENRICHED	0.996	ENRICHED	0.128	ENRICHED	0.002	ENRICHED	0.002	ENRICHED	0.012	ENRICHED	0.004	ENRICHED	0.002	ENRICHED	0.848	DEPLETED	0.276	DEPLETED	0.02	ENRICHED	0.02	ENRICHED	0.002	ENRICHED	0.12	DEPLETED	0.002	ENRICHED	0.9	DEPLETED	0.96	DEPLETED	0.002	DEPLETED	0.088	DEPLETED	0.002	ENRICHED	0.012
LTR	ERVK	MER9B	0.936	ENRICHED	0.218	ENRICHED	0.01	ENRICHED	0.14	ENRICHED	0.874	ENRICHED	0.464	ENRICHED	0.144	ENRICHED	0.414	ENRICHED	0.098	ENRICHED	0.288	ENRICHED	0.278	ENRICHED	0.928	DEPLETED	0.49	DEPLETED	0.198	ENRICHED	0.068	ENRICHED	0.042	ENRICHED	0.544	DEPLETED	0.454	ENRICHED	0.264	ENRICHED	0.004	ENRICHED	0.584	DEPLETED	0.8	ENRICHED	0.448	ENRICHED	0.628
LTR	ERVK	MER9a1	0.002	ENRICHED	0.016	ENRICHED	0.002	ENRICHED	0.002	ENRICHED	0.004	ENRICHED	0.81	ENRICHED	0.002	ENRICHED	0.326	ENRICHED	0.424	ENRICHED	0.726	ENRICHED	0.064	ENRICHED	0.09	ENRICHED	0.962	ENRICHED	0.002	ENRICHED	0.002	ENRICHED	0.002	ENRICHED	0.948	ENRICHED	0.002	ENRICHED	0.078	ENRICHED	0.004	ENRICHED	0.43	DEPLETED	0.092	ENRICHED	0.002	ENRICHED	0.134
LTR	ERVK	MER9a2	0.002	ENRICHED	0.002	ENRICHED	0.002	ENRICHED	0.002	ENRICHED	0.022	ENRICHED	0.004	ENRICHED	0.002	ENRICHED	0.008	ENRICHED	0.006	ENRICHED	0.004	ENRICHED	0.002	ENRICHED	0.006	ENRICHED	0.014	ENRICHED	0.002	ENRICHED	0.002	ENRICHED	0.002	ENRICHED	0.202	DEPLETED	0.002	ENRICHED	0.026	ENRICHED	0.002	ENRICHED	0.24	ENRICHED	0.15	ENRICHED	0.002	ENRICHED	0.004
LTR	ERVK	MER9a3	0.002	ENRICHED	0.002	ENRICHED	0.002	ENRICHED	0.002	ENRICHED	0.01	ENRICHED	0.086	ENRICHED	0.002	ENRICHED	0.074	ENRICHED	0.002	ENRICHED	0.002	ENRICHED	0.152	ENRICHED	0.002	ENRICHED	0.006	ENRICHED	0.002	ENRICHED	0.002	ENRICHED	0.002	ENRICHED	0.072	ENRICHED	0.002	ENRICHED	0.002	ENRICHED	0.002	ENRICHED	0.912	ENRICHED	0.156	ENRICHED	0.002	ENRICHED	0.002
LTR	ERVK	tot	0.002	ENRICHED	0.002	ENRICHED	0.002	ENRICHED	0.002	ENRICHED	0.002	ENRICHED	0.002	ENRICHED	0.002	ENRICHED	0.002	ENRICHED	0.002	ENRICHED	0.002	ENRICHED	0.002	ENRICHED	0.002	ENRICHED	0.002	ENRICHED	0.002	ENRICHED	0.002	ENRICHED	0.002	ENRICHED	0.7	ENRICHED	0.002	ENRICHED	0.002	ENRICHED	0.002	ENRICHED	0.002	DEPLETED	0.002	ENRICHED	0.002	ENRICHED	0.002
LTR	ERVK--int	HERVK-int	0.026	DEPLETED	0.394	DEPLETED	0.32	DEPLETED	0.006	DEPLETED	0.002	DEPLETED	0.724	ENRICHED	0.208	DEPLETED	0.784	ENRICHED	0.626	DEPLETED	0.882	ENRICHED	0.314	ENRICHED	0.668	DEPLETED	0.748	DEPLETED	0.444	DEPLETED	0.048	DEPLETED	0.034	DEPLETED	0.446	DEPLETED	0.982	ENRICHED	0.252	DEPLETED	0.006	DEPLETED	0.186	DEPLETED	0.018	DEPLETED	0.474	ENRICHED	0.06
LTR	ERVK--int	HERVK11-int	0.644	DEPLETED	0.014	ENRICHED	0.656	ENRICHED	0.524	ENRICHED	0.372	DEPLETED	0.156	DEPLETED	0.152	ENRICHED	0.158	DEPLETED	0.85	ENRICHED	0.566	DEPLETED	0.864	ENRICHED	0.652	ENRICHED	0.006	DEPLETED	0.486	ENRICHED	0.414	ENRICHED	0.594	ENRICHED	0.018	DEPLETED	0.002	ENRICHED	0.246	ENRICHED	0.216	DEPLETED	0.002	DEPLETED	0.478	DEPLETED	0.002	ENRICHED	0.092
LTR	ERVK--int	HERVK11D-int	0.334	ENRICHED	0.076	DEPLETED	0.05	ENRICHED	0.072	ENRICHED	0.078	DEPLETED	0.118	DEPLETED	0.838	ENRICHED	0.966	DEPLETED	0.962	DEPLETED	0.626	ENRICHED	0.684	DEPLETED	0.764	DEPLETED	0.2	DEPLETED	0.4	ENRICHED	0.362	ENRICHED	0.232	ENRICHED	0.912	DEPLETED	0.662	ENRICHED	0.632	DEPLETED	0.53	DEPLETED	0.236	DEPLETED	0.206	DEPLETED	0.408	ENRICHED	0.636
LTR	ERVK--int	HERVK13-int	0.25	DEPLETED	0.024	DEPLETED	0.012	DEPLETED	0.028	DEPLETED	0.002	DEPLETED	0.25	DEPLETED	0.082	DEPLETED	0.074	DEPLETED	0.168	DEPLETED	0.01	DEPLETED	0.064	DEPLETED	0.16	DEPLETED	0.058	DEPLETED	0.268	DEPLETED	0.078	DEPLETED	0.494	DEPLETED	0.112	DEPLETED	0.222	DEPLETED	0.03	DEPLETED	0.018	DEPLETED	0.118	DEPLETED	0.124	DEPLETED	0.836	DEPLETED	0.02
LTR	ERVK--int	HERVK14-int	0.008	DEPLETED	0.072	DEPLETED	0.034	DEPLETED	0.774	ENRICHED	0.002	DEPLETED	0.488	DEPLETED	0.378	ENRICHED	0.824	DEPLETED	0.536	ENRICHED	0.632	DEPLETED	0.388	ENRICHED	0.768	ENRICHED	0.926	DEPLETED	0.266	ENRICHED	0.168	DEPLETED	0.318	ENRICHED	0.038	DEPLETED	0.002	ENRICHED	0.466	ENRICHED	0.004	DEPLETED	0.002	DEPLETED	0.002	DEPLETED	0.002	ENRICHED	0.004
LTR	ERVK--int	HERVK14C-int	0.084	ENRICHED	0.046	ENRICHED	0.144	ENRICHED	0.052	ENRICHED	0.428	DEPLETED	0.164	ENRICHED	0.01	ENRICHED	0.058	ENRICHED	0.132	ENRICHED	0.106	ENRICHED	0.318	ENRICHED	0.04	ENRICHED	0.042	ENRICHED	0.124	ENRICHED	0.084	ENRICHED	0.022	ENRICHED	0.096	ENRICHED	0.048	ENRICHED	0.026	ENRICHED	0.252	ENRICHED	0.23	ENRICHED	0.144	ENRICHED	0.058	ENRICHED	0.306
LTR	ERVK--int	HERVK22-int	0.894	DEPLETED	0.842	DEPLETED	0.398	DEPLETED	0.13	ENRICHED	0.548	ENRICHED	0.572	ENRICHED	0.002	ENRICHED	0.342	ENRICHED	0.252	ENRICHED	0.038	ENRICHED	0.002	ENRICHED	0.814	DEPLETED	0.016	DEPLETED	0.212	ENRICHED	0.38	ENRICHED	0.002	ENRICHED	0.02	DEPLETED	0.002	ENRICHED	0.526	ENRICHED	0.634	DEPLETED	0.016	DEPLETED	0.004	DEPLETED	0.002	ENRICHED	0.002
LTR	ERVK--int	HERVK3-int	0.004	DEPLETED	0.004	DEPLETED	0.004	DEPLETED	0.29	DEPLETED	0.006	DEPLETED	0.454	DEPLETED	0.112	DEPLETED	0.006	DEPLETED	0.056	DEPLETED	0.002	DEPLETED	0.218	DEPLETED	0.008	DEPLETED	0.006	DEPLETED	0.574	ENRICHED	0.064	DEPLETED	0.808	DEPLETED	0.002	DEPLETED	0.004	ENRICHED	0.234	DEPLETED	0.08	DEPLETED	0.034	DEPLETED	0.002	DEPLETED	0.09	ENRICHED	0.95
LTR	ERVK--int	HERVK9-int	0.576	ENRICHED	0.002	ENRICHED	0.036	ENRICHED	0.004	ENRICHED	0.074	DEPLETED	0.14	DEPLETED	0.192	ENRICHED	0.402	DEPLETED	0.812	ENRICHED	0.938	DEPLETED	0.678	ENRICHED	0.004	ENRICHED	0.714	DEPLETED	0.002	ENRICHED	0.368	ENRICHED	0.002	ENRICHED	0.016	DEPLETED	0.002	ENRICHED	0.032	ENRICHED	0.014	ENRICHED	0.002	DEPLETED	0.002	DEPLETED	0.002	ENRICHED	0.208
LTR	ERVK--int	HERVKC4-int	0.682	ENRICHED	0.378	ENRICHED	0.834	DEPLETED	0.352	ENRICHED	0.046	DEPLETED	0.404	DEPLETED	0.944	DEPLETED	0.574	DEPLETED	0.938	ENRICHED	0.364	ENRICHED	0.928	DEPLETED	0.396	ENRICHED	0.244	ENRICHED	0.452	ENRICHED	0.304	DEPLETED	0.822	DEPLETED	0.76	ENRICHED	0.182	ENRICHED	0.324	ENRICHED	0.842	DEPLETED	0.944	ENRICHED	0.178	DEPLETED	0.85	ENRICHED	0.624
LTR	ERVK--int	tot	0.004	DEPLETED	0.64	DEPLETED	0.02	DEPLETED	0.574	ENRICHED	0.002	DEPLETED	0.012	DEPLETED	0.492	ENRICHED	0.014	DEPLETED	0.156	DEPLETED	0.062	DEPLETED	0.942	ENRICHED	0.522	ENRICHED	0.002	DEPLETED	0.002	ENRICHED	0.08	DEPLETED	0.002	ENRICHED	0.002	DEPLETED	0.002	ENRICHED	0.712	ENRICHED	0.002	DEPLETED	0.002	DEPLETED	0.002	DEPLETED	0.002	ENRICHED	0.002
LTR	ERVL	ERV3-16A3_LTR	0.902	DEPLETED	0.25	ENRICHED	0.12	ENRICHED	0.002	ENRICHED	0.044	ENRICHED	0.018	ENRICHED	0.038	ENRICHED	0.01	ENRICHED	0.022	ENRICHED	0.002	ENRICHED	0.002	ENRICHED	0.526	ENRICHED	0.926	DEPLETED	0.226	ENRICHED	0.002	ENRICHED	0.002	ENRICHED	0.548	ENRICHED	0.002	ENRICHED	0.502	ENRICHED	0.166	ENRICHED	0.26	ENRICHED	0.01	ENRICHED	0.326	ENRICHED	0.35
LTR	ERVL	LTR101_Mam	0.002	DEPLETED	0.002	DEPLETED	0.002	DEPLETED	0.364	DEPLETED	0.768	ENRICHED	0.002	DEPLETED	0.002	DEPLETED	0.004	DEPLETED	0.002	DEPLETED	0.002	DEPLETED	0.002	DEPLETED	0.002	DEPLETED	0.002	DEPLETED	0.076	DEPLETED	0.738	DEPLETED	0.008	DEPLETED	0.002	DEPLETED	0.738	DEPLETED	0.18	DEPLETED	0.002	DEPLETED	0.002	DEPLETED	0.002	DEPLETED	0.006	DEPLETED	0.002
LTR	ERVL	LTR102_Mam	0.002	DEPLETED	0.086	DEPLETED	0.004	DEPLETED	0.204	DEPLETED	0.036	DEPLETED	0.598	DEPLETED	0.006	DEPLETED	0.136	DEPLETED	0.014	DEPLETED	0.074	DEPLETED	0.156	DEPLETED	0.016	DEPLETED	0.006	DEPLETED	0.488	DEPLETED	0.056	DEPLETED	0.738	DEPLETED	0.008	DEPLETED	0.38	ENRICHED	0.256	DEPLETED	0.062	DEPLETED	0.044	DEPLETED	0.006	DEPLETED	0.266	DEPLETED	0.05
LTR	ERVL	LTR105_Mam	0.002	DEPLETED	0.182	DEPLETED	0.02	DEPLETED	0.244	ENRICHED	0.482	ENRICHED	0.324	DEPLETED	0.352	DEPLETED	0.206	DEPLETED	0.862	DEPLETED	0.614	DEPLETED	0.774	ENRICHED	0.538	DEPLETED	0.01	DEPLETED	0.736	DEPLETED	0.464	ENRICHED	0.292	ENRICHED	0.03	DEPLETED	0.308	ENRICHED	0.61	DEPLETED	0.858	ENRICHED	0.064	DEPLETED	0.036	DEPLETED	0.028	DEPLETED	0.264
LTR	ERVL	LTR108a_Mam	0.004	DEPLETED	0.688	DEPLETED	0.002	DEPLETED	0.788	DEPLETED	0.188	DEPLETED	0.076	DEPLETED	0.096	DEPLETED	0.086	DEPLETED	0.106	DEPLETED	0.232	DEPLETED	0.024	DEPLETED	0.15	DEPLETED	0.196	DEPLETED	0.78	ENRICHED	0.308	DEPLETED	0.374	DEPLETED	0.032	DEPLETED	0.266	DEPLETED	0.346	ENRICHED	0.412	DEPLETED	0.196	DEPLETED	0.002	DEPLETED	0.958	DEPLETED	0.01
LTR	ERVL	LTR108b_Mam	0.048	DEPLETED	0.05	DEPLETED	0.016	DEPLETED	0.45	DEPLETED	0.388	DEPLETED	0.916	DEPLETED	0.668	DEPLETED	0.196	DEPLETED	0.168	DEPLETED	0.958	DEPLETED	0.87	DEPLETED	0.722	ENRICHED	0.49	DEPLETED	0.724	ENRICHED	0.02	DEPLETED	0.424	DEPLETED	0.002	DEPLETED	0.844	ENRICHED	0.236	DEPLETED	0.262	DEPLETED	0.646	DEPLETED	0.02	DEPLETED	0.662	DEPLETED	0.378
LTR	ERVL	LTR108c_Mam	0.008	DEPLETED	0.028	DEPLETED	0.448	DEPLETED	0.16	DEPLETED	0.086	DEPLETED	0.238	DEPLETED	0.002	DEPLETED	0.002	DEPLETED	0.244	DEPLETED	0.13	DEPLETED	0.204	DEPLETED	0.002	DEPLETED	0.572	DEPLETED	0.64	DEPLETED	0.066	DEPLETED	0.13	DEPLETED	0.852	DEPLETED	0.816	ENRICHED	0.14	DEPLETED	0.09	DEPLETED	0.152	DEPLETED	0.006	DEPLETED	0.002	DEPLETED	0.098
LTR	ERVL	LTR108d_Mam	0.14	DEPLETED	0.008	DEPLETED	0.022	DEPLETED	0.332	DEPLETED	0.128	DEPLETED	0.904	DEPLETED	0.178	DEPLETED	0.332	DEPLETED	0.044	DEPLETED	0.272	DEPLETED	0.486	DEPLETED	0.21	DEPLETED	0.002	DEPLETED	0.47	DEPLETED	0.054	DEPLETED	0.032	DEPLETED	0.328	DEPLETED	0.548	ENRICHED	0.788	DEPLETED	0.002	DEPLETED	0.364	DEPLETED	0.006	DEPLETED	0.544	DEPLETED	0.002
LTR	ERVL	LTR108e_Mam	0.308	DEPLETED	0.05	DEPLETED	0.1	DEPLETED	0.48	DEPLETED	0.058	DEPLETED	0.052	DEPLETED	0.956	ENRICHED	0.128	DEPLETED	0.168	DEPLETED	0.044	DEPLETED	0.006	DEPLETED	0.142	DEPLETED	0.162	DEPLETED	0.472	DEPLETED	0.316	DEPLETED	0.244	DEPLETED	0.916	ENRICHED	0.3	DEPLETED	0.858	ENRICHED	0.046	DEPLETED	0.134	DEPLETED	0.05	DEPLETED	0.07	DEPLETED	0.032
LTR	ERVL	LTR16	0.368	ENRICHED	0.346	DEPLETED	0.774	ENRICHED	0.002	ENRICHED	0.004	ENRICHED	0.02	ENRICHED	0.522	ENRICHED	0.076	ENRICHED	0.116	ENRICHED	0.722	ENRICHED	0.044	ENRICHED	0.678	DEPLETED	0.026	DEPLETED	0.018	ENRICHED	0.002	ENRICHED	0.002	ENRICHED	0.464	DEPLETED	0.008	ENRICHED	0.002	ENRICHED	0.008	ENRICHED	0.908	ENRICHED	0.002	ENRICHED	0.326	ENRICHED	0.022
LTR	ERVL	LTR16A	0.742	ENRICHED	0.826	DEPLETED	0.984	ENRICHED	0.002	ENRICHED	0.01	ENRICHED	0.772	ENRICHED	0.184	ENRICHED	0.532	ENRICHED	0.092	ENRICHED	0.002	ENRICHED	0.122	ENRICHED	0.31	ENRICHED	0.002	DEPLETED	0.002	ENRICHED	0.002	ENRICHED	0.002	ENRICHED	0.01	DEPLETED	0.002	ENRICHED	0.04	ENRICHED	0.004	ENRICHED	0.598	DEPLETED	0.006	ENRICHED	0.234	ENRICHED	0.516
LTR	ERVL	LTR16A1	0.176	ENRICHED	0.284	ENRICHED	0.004	ENRICHED	0.002	ENRICHED	0.002	ENRICHED	0.012	ENRICHED	0.002	ENRICHED	0.026	ENRICHED	0.008	ENRICHED	0.002	ENRICHED	0.01	ENRICHED	0.028	ENRICHED	0.218	ENRICHED	0.002	ENRICHED	0.004	ENRICHED	0.002	ENRICHED	0.014	DEPLETED	0.002	ENRICHED	0.008	ENRICHED	0.002	ENRICHED	0.1	ENRICHED	0.002	ENRICHED	0.402	ENRICHED	0.872
LTR	ERVL	LTR16A2	0.06	ENRICHED	0.132	ENRICHED	0.002	ENRICHED	0.002	ENRICHED	0.004	ENRICHED	0.374	ENRICHED	0.002	ENRICHED	0.002	ENRICHED	0.004	ENRICHED	0.014	ENRICHED	0.144	ENRICHED	0.526	ENRICHED	0.39	ENRICHED	0.76	ENRICHED	0.002	ENRICHED	0.002	ENRICHED	0.26	DEPLETED	0.138	ENRICHED	0.002	ENRICHED	0.004	ENRICHED	0.796	ENRICHED	0.002	ENRICHED	0.276	ENRICHED	0.032
LTR	ERVL	LTR16B	0.47	ENRICHED	0.882	ENRICHED	0.736	ENRICHED	0.004	ENRICHED	0.512	ENRICHED	0.08	ENRICHED	0.29	ENRICHED	0.074	ENRICHED	0.682	ENRICHED	0.498	ENRICHED	0.746	ENRICHED	0.484	DEPLETED	0.02	DEPLETED	0.034	ENRICHED	0.004	ENRICHED	0.002	ENRICHED	0.084	ENRICHED	0.018	ENRICHED	0.204	ENRICHED	0.22	ENRICHED	0.214	DEPLETED	0.582	DEPLETED	0.988	ENRICHED	0.104
LTR	ERVL	LTR16B1	0.038	ENRICHED	0.02	ENRICHED	0.09	ENRICHED	0.002	ENRICHED	0.02	ENRICHED	0.774	ENRICHED	0.068	ENRICHED	0.402	ENRICHED	0.16	ENRICHED	0.118	ENRICHED	0.038	ENRICHED	0.434	ENRICHED	0.462	DEPLETED	0.002	ENRICHED	0.004	ENRICHED	0.002	ENRICHED	0.902	ENRICHED	0.002	ENRICHED	0.03	ENRICHED	0.004	ENRICHED	0.17	ENRICHED	0.51	ENRICHED	0.004	ENRICHED	0.378
LTR	ERVL	LTR16B2	0.418	ENRICHED	0.44	ENRICHED	0.54	ENRICHED	0.002	ENRICHED	0.014	ENRICHED	0.008	ENRICHED	0.108	ENRICHED	0.008	ENRICHED	0.024	ENRICHED	0.002	ENRICHED	0.004	ENRICHED	0.642	DEPLETED	0.548	DEPLETED	0.202	ENRICHED	0.006	ENRICHED	0.002	ENRICHED	0.162	DEPLETED	0.004	ENRICHED	0.002	ENRICHED	0.092	ENRICHED	0.29	ENRICHED	0.002	ENRICHED	0.74	ENRICHED	0.752
LTR	ERVL	LTR16C	0.002	ENRICHED	0.01	ENRICHED	0.002	ENRICHED	0.002	ENRICHED	0.002	ENRICHED	0.002	ENRICHED	0.002	ENRICHED	0.002	ENRICHED	0.002	ENRICHED	0.002	ENRICHED	0.002	ENRICHED	0.002	ENRICHED	0.24	DEPLETED	0.01	ENRICHED	0.002	ENRICHED	0.002	ENRICHED	0.196	DEPLETED	0.002	ENRICHED	0.002	ENRICHED	0.002	ENRICHED	0.002	ENRICHED	0.002	ENRICHED	0.002	ENRICHED	0.002
LTR	ERVL	LTR16D	0.202	DEPLETED	0.93	ENRICHED	0.328	DEPLETED	0.002	ENRICHED	0.746	ENRICHED	0.224	DEPLETED	0.116	DEPLETED	0.182	DEPLETED	0.062	DEPLETED	0.062	DEPLETED	0.354	DEPLETED	0.18	DEPLETED	0.006	DEPLETED	0.012	ENRICHED	0.08	ENRICHED	0.002	ENRICHED	0.428	DEPLETED	0.002	ENRICHED	0.104	ENRICHED	0.522	ENRICHED	0.108	DEPLETED	0.494	ENRICHED	0.468	DEPLETED	0.252
LTR	ERVL	LTR16D1	0.512	DEPLETED	0.854	ENRICHED	0.582	DEPLETED	0.108	ENRICHED	0.422	ENRICHED	0.004	DEPLETED	0.288	DEPLETED	0.892	ENRICHED	0.25	DEPLETED	0.71	DEPLETED	0.664	DEPLETED	0.302	DEPLETED	0.892	ENRICHED	0.536	ENRICHED	0.74	ENRICHED	0.174	ENRICHED	0.992	ENRICHED	0.626	ENRICHED	0.98	DEPLETED	0.302	ENRICHED	0.64	DEPLETED	0.542	DEPLETED	0.05	ENRICHED	0.758
LTR	ERVL	LTR16D2	0.584	DEPLETED	0.17	DEPLETED	0.17	DEPLETED	0.392	ENRICHED	0.982	ENRICHED	0.704	ENRICHED	0.914	DEPLETED	0.846	ENRICHED	0.79	DEPLETED	0.87	ENRICHED	0.496	ENRICHED	0.69	DEPLETED	0.382	DEPLETED	0.49	DEPLETED	0.166	DEPLETED	0.648	ENRICHED	0.928	ENRICHED	0.056	ENRICHED	0.884	ENRICHED	0.434	DEPLETED	0.956	ENRICHED	0.258	DEPLETED	0.792	ENRICHED	0.736
LTR	ERVL	LTR16E1	0.006	ENRICHED	0.004	ENRICHED	0.012	ENRICHED	0.002	ENRICHED	0.002	ENRICHED	0.036	ENRICHED	0.008	ENRICHED	0.002	ENRICHED	0.002	ENRICHED	0.01	ENRICHED	0.002	ENRICHED	0.33	ENRICHED	0.876	DEPLETED	0.004	ENRICHED	0.002	ENRICHED	0.002	ENRICHED	0.904	DEPLETED	0.004	ENRICHED	0.116	ENRICHED	0.002	ENRICHED	0.014	ENRICHED	0.002	ENRICHED	0.002	ENRICHED	0.222
LTR	ERVL	LTR16E2	0.488	ENRICHED	0.86	DEPLETED	0.018	DEPLETED	0.002	ENRICHED	0.004	ENRICHED	0.076	ENRICHED	0.344	ENRICHED	0.092	ENRICHED	0.46	ENRICHED	0.152	ENRICHED	0.262	ENRICHED	0.018	DEPLETED	0.002	DEPLETED	0.29	ENRICHED	0.002	ENRICHED	0.022	ENRICHED	0.404	DEPLETED	0.012	ENRICHED	0.004	ENRICHED	0.06	ENRICHED	0.03	DEPLETED	0.988	DEPLETED	0.73	ENRICHED	0.044
LTR	ERVL	LTR18A	0.03	ENRICHED	0.002	ENRICHED	0.52	ENRICHED	0.002	ENRICHED	0.006	ENRICHED	0.004	ENRICHED	0.002	ENRICHED	0.002	ENRICHED	0.002	ENRICHED	0.002	ENRICHED	0.002	ENRICHED	0.002	ENRICHED	0.068	DEPLETED	0.002	ENRICHED	0.908	DEPLETED	0.002	ENRICHED	0.106	ENRICHED	0.002	ENRICHED	0.728	DEPLETED	0.024	ENRICHED	0.102	DEPLETED	0.39	DEPLETED	0.01	ENRICHED	0.004
LTR	ERVL	LTR18B	0.01	ENRICHED	0.72	DEPLETED	0.034	ENRICHED	0.002	ENRICHED	0.524	ENRICHED	0.194	ENRICHED	0.714	ENRICHED	0.136	ENRICHED	0.004	ENRICHED	0.062	ENRICHED	0.042	ENRICHED	0.332	DEPLETED	0.082	DEPLETED	0.002	ENRICHED	0.788	DEPLETED	0.002	ENRICHED	0.956	ENRICHED	0.002	ENRICHED	0.008	ENRICHED	0.03	ENRICHED	0.062	DEPLETED	0.002	ENRICHED	0.004	ENRICHED	0.222
LTR	ERVL	LTR18C	0.25	ENRICHED	0.002	ENRICHED	0.36	DEPLETED	0.056	ENRICHED	0.636	ENRICHED	0.178	ENRICHED	0.306	ENRICHED	0.144	ENRICHED	0.086	ENRICHED	0.058	ENRICHED	0.68	DEPLETED	0.888	DEPLETED	0.114	DEPLETED	0.002	ENRICHED	0.832	DEPLETED	0.002	ENRICHED	0.036	DEPLETED	0.162	ENRICHED	0.984	ENRICHED	0.022	ENRICHED	0.414	DEPLETED	0.902	DEPLETED	0.16	ENRICHED	0.164
LTR	ERVL	LTR32	0.006	DEPLETED	0.004	DEPLETED	0.002	DEPLETED	0.204	ENRICHED	0.026	DEPLETED	0.094	DEPLETED	0.126	DEPLETED	0.262	DEPLETED	0.042	DEPLETED	0.21	DEPLETED	0.272	DEPLETED	0.004	DEPLETED	0.002	DEPLETED	0.06	DEPLETED	0.482	ENRICHED	0.042	ENRICHED	0.006	DEPLETED	0.004	ENRICHED	0.922	DEPLETED	0.05	DEPLETED	0.002	DEPLETED	0.884	DEPLETED	0.986	DEPLETED	0.004
LTR	ERVL	LTR33	0.046	DEPLETED	0.29	ENRICHED	0.096	DEPLETED	0.002	ENRICHED	0.002	ENRICHED	0.082	ENRICHED	0.906	DEPLETED	0.2	ENRICHED	0.258	ENRICHED	0.314	ENRICHED	0.004	ENRICHED	0.216	DEPLETED	0.002	DEPLETED	0.002	ENRICHED	0.002	ENRICHED	0.002	ENRICHED	0.002	DEPLETED	0.002	ENRICHED	0.072	ENRICHED	0.014	ENRICHED	0.062	DEPLETED	0.028	ENRICHED	0.122	ENRICHED	0.002
LTR	ERVL	LTR33A	0.03	ENRICHED	0.406	ENRICHED	0.592	ENRICHED	0.002	ENRICHED	0.002	ENRICHED	0.208	ENRICHED	0.118	ENRICHED	0.006	ENRICHED	0.004	ENRICHED	0.014	ENRICHED	0.002	ENRICHED	0.214	DEPLETED	0.52	DEPLETED	0.002	ENRICHED	0.026	ENRICHED	0.002	ENRICHED	0.128	DEPLETED	0.002	ENRICHED	0.036	ENRICHED	0.002	ENRICHED	0.256	DEPLETED	0.36	ENRICHED	0.012	ENRICHED	0.538
LTR	ERVL	LTR33A_	0.49	ENRICHED	0.048	ENRICHED	0.686	DEPLETED	0.002	ENRICHED	0.004	ENRICHED	0.402	ENRICHED	0.238	ENRICHED	0.314	ENRICHED	0.014	ENRICHED	0.48	ENRICHED	0.036	ENRICHED	0.9	ENRICHED	0.152	DEPLETED	0.022	ENRICHED	0.002	ENRICHED	0.002	ENRICHED	0.16	ENRICHED	0.002	ENRICHED	0.008	ENRICHED	0.022	ENRICHED	0.89	ENRICHED	0.686	ENRICHED	0.25	ENRICHED	0.714
LTR	ERVL	LTR33B	0.002	DEPLETED	0.002	DEPLETED	0.002	DEPLETED	0.632	ENRICHED	0.74	ENRICHED	0.038	DEPLETED	0.12	DEPLETED	0.006	DEPLETED	0.002	DEPLETED	0.008	DEPLETED	0.07	DEPLETED	0.002	DEPLETED	0.012	DEPLETED	0.144	DEPLETED	0.446	DEPLETED	0.058	DEPLETED	0.54	DEPLETED	0.58	DEPLETED	0.422	ENRICHED	0.006	DEPLETED	0.002	DEPLETED	0.002	DEPLETED	0.422	DEPLETED	0.004
LTR	ERVL	LTR33C	0.086	DEPLETED	0.004	DEPLETED	0.122	DEPLETED	0.002	ENRICHED	0.68	ENRICHED	0.11	DEPLETED	0.086	DEPLETED	0.158	DEPLETED	0.054	DEPLETED	0.026	DEPLETED	0.264	DEPLETED	0.216	DEPLETED	0.002	DEPLETED	0.07	ENRICHED	0.108	ENRICHED	0.008	ENRICHED	0.344	DEPLETED	0.038	ENRICHED	0.04	ENRICHED	0.456	DEPLETED	0.006	DEPLETED	0.002	DEPLETED	0.126	DEPLETED	0.016
LTR	ERVL	LTR40A1	0.006	DEPLETED	0.002	DEPLETED	0.002	DEPLETED	0.004	DEPLETED	0.004	DEPLETED	0.002	DEPLETED	0.018	DEPLETED	0.002	DEPLETED	0.002	DEPLETED	0.002	DEPLETED	0.002	DEPLETED	0.002	DEPLETED	0.002	DEPLETED	0.01	DEPLETED	0.01	DEPLETED	0.002	DEPLETED	0.002	DEPLETED	0.078	DEPLETED	0.064	DEPLETED	0.002	DEPLETED	0.002	DEPLETED	0.002	DEPLETED	0.004	DEPLETED	0.002
LTR	ERVL	LTR40a	0.148	DEPLETED	0.002	DEPLETED	0.002	DEPLETED	0.556	DEPLETED	0.494	DEPLETED	0.018	DEPLETED	0.116	DEPLETED	0.002	DEPLETED	0.002	DEPLETED	0.002	DEPLETED	0.002	DEPLETED	0.002	DEPLETED	0.008	DEPLETED	0.006	DEPLETED	0.048	DEPLETED	0.006	DEPLETED	0.28	DEPLETED	0.242	ENRICHED	0.74	ENRICHED	0.002	DEPLETED	0.002	DEPLETED	0.002	DEPLETED	0.032	DEPLETED	0.002
LTR	ERVL	LTR40b	0.212	DEPLETED	0.002	DEPLETED	0.002	DEPLETED	0.906	DEPLETED	0.324	DEPLETED	0.062	DEPLETED	0.014	DEPLETED	0.026	DEPLETED	0.002	DEPLETED	0.002	DEPLETED	0.136	DEPLETED	0.004	DEPLETED	0.066	DEPLETED	0.562	DEPLETED	0.092	DEPLETED	0.01	DEPLETED	0.038	DEPLETED	0.656	ENRICHED	0.772	DEPLETED	0.018	DEPLETED	0.002	DEPLETED	0.002	DEPLETED	0.072	DEPLETED	0.13
LTR	ERVL	LTR40c	0.512	ENRICHED	0.714	ENRICHED	0.51	DEPLETED	0.098	ENRICHED	0.296	DEPLETED	0.428	DEPLETED	0.966	ENRICHED	0.124	DEPLETED	0.454	DEPLETED	0.308	DEPLETED	0.56	DEPLETED	0.332	DEPLETED	0.24	DEPLETED	0.032	ENRICHED	0.724	ENRICHED	0.072	ENRICHED	0.014	ENRICHED	0.072	ENRICHED	0.01	ENRICHED	0.636	ENRICHED	0.002	DEPLETED	0.302	DEPLETED	0.172	ENRICHED	0.26
LTR	ERVL	LTR41	0.948	DEPLETED	0.642	DEPLETED	0.358	DEPLETED	0.002	ENRICHED	0.01	DEPLETED	0.198	DEPLETED	0.74	ENRICHED	0.588	DEPLETED	0.484	DEPLETED	0.42	ENRICHED	0.976	ENRICHED	0.048	DEPLETED	0.946	DEPLETED	0.002	ENRICHED	0.606	DEPLETED	0.002	ENRICHED	0.056	DEPLETED	0.002	ENRICHED	0.09	ENRICHED	0.036	DEPLETED	0.002	DEPLETED	0.002	DEPLETED	0.002	ENRICHED	0.002
LTR	ERVL	LTR41B	0.086	DEPLETED	0.85	DEPLETED	0.274	DEPLETED	0.002	ENRICHED	0.002	DEPLETED	0.05	DEPLETED	0.546	DEPLETED	0.002	DEPLETED	0.046	DEPLETED	0.09	DEPLETED	0.524	DEPLETED	0.94	DEPLETED	0.08	DEPLETED	0.008	ENRICHED	0.046	DEPLETED	0.002	ENRICHED	0.146	DEPLETED	0.002	ENRICHED	0.646	DEPLETED	0.15	DEPLETED	0.002	DEPLETED	0.002	DEPLETED	0.002	ENRICHED	0.002
LTR	ERVL	LTR41C	0.164	DEPLETED	0.18	DEPLETED	0.036	DEPLETED	0.006	ENRICHED	0.21	DEPLETED	0.008	DEPLETED	0.976	ENRICHED	0.002	DEPLETED	0.022	DEPLETED	0.1	DEPLETED	0.14	DEPLETED	0.006	DEPLETED	0.118	DEPLETED	0.924	ENRICHED	0.062	ENRICHED	0.476	ENRICHED	0.048	DEPLETED	0.012	ENRICHED	0.178	ENRICHED	0.018	DEPLETED	0.05	DEPLETED	0.01	DEPLETED	0.028	ENRICHED	0.002
LTR	ERVL	LTR42	0.994	DEPLETED	0.53	DEPLETED	0.804	ENRICHED	0.01	ENRICHED	0.426	ENRICHED	0.294	ENRICHED	0.06	ENRICHED	0.476	ENRICHED	0.388	ENRICHED	0.16	ENRICHED	0.04	ENRICHED	0.562	ENRICHED	0.294	ENRICHED	0.008	ENRICHED	0.218	ENRICHED	0.204	ENRICHED	0.47	ENRICHED	0.002	ENRICHED	0.998	DEPLETED	0.096	ENRICHED	0.616	DEPLETED	0.71	ENRICHED	0.024	ENRICHED	0.052
LTR	ERVL	LTR47A	0.418	ENRICHED	0.032	DEPLETED	0.734	DEPLETED	0.238	ENRICHED	0.12	DEPLETED	0.058	ENRICHED	0.1	ENRICHED	0.774	DEPLETED	0.67	DEPLETED	0.678	ENRICHED	0.156	ENRICHED	0.262	DEPLETED	0.136	DEPLETED	0.528	ENRICHED	0.37	DEPLETED	0.278	ENRICHED	0.036	DEPLETED	0.072	ENRICHED	0.004	ENRICHED	0.948	ENRICHED	0.532	ENRICHED	0.414	DEPLETED	0.556	DEPLETED	0.396
LTR	ERVL	LTR47A2	0.064	DEPLETED	0.91	ENRICHED	0.106	DEPLETED	0.762	ENRICHED	0.968	DEPLETED	0.492	DEPLETED	0.414	DEPLETED	0.126	DEPLETED	0.484	DEPLETED	0.178	DEPLETED	0.7	ENRICHED	0.852	DEPLETED	0.546	DEPLETED	0.092	DEPLETED	0.15	DEPLETED	0.662	DEPLETED	0.074	DEPLETED	0.914	DEPLETED	0.508	DEPLETED	0.314	DEPLETED	0.754	ENRICHED	0.752	DEPLETED	0.116	ENRICHED	0.196
LTR	ERVL	LTR47B	0.234	DEPLETED	0.432	DEPLETED	0.468	ENRICHED	1.002	ENRICHED	0.172	ENRICHED	0.226	ENRICHED	0.546	ENRICHED	0.24	ENRICHED	0.258	ENRICHED	0.464	ENRICHED	0.796	ENRICHED	0.488	ENRICHED	0.384	ENRICHED	0.772	ENRICHED	0.83	DEPLETED	0.626	ENRICHED	0.372	ENRICHED	0.832	ENRICHED	0.968	DEPLETED	0.896	ENRICHED	0.35	ENRICHED	0.356	ENRICHED	0.824	ENRICHED	0.95
LTR	ERVL	LTR47B2	0.022	ENRICHED	0.488	ENRICHED	0.11	ENRICHED	0.012	ENRICHED	0.952	ENRICHED	0.64	ENRICHED	0.076	ENRICHED	0.872	DEPLETED	0.488	ENRICHED	0.042	ENRICHED	0.148	ENRICHED	0.212	ENRICHED	0.712	ENRICHED	0.142	ENRICHED	0.06	ENRICHED	0.218	ENRICHED	0.582	DEPLETED	0.02	ENRICHED	0.75	ENRICHED	0.454	ENRICHED	0.27	ENRICHED	0.004	ENRICHED	0.004	ENRICHED	0.386
LTR	ERVL	LTR47B3	0.376	DEPLETED	0.674	DEPLETED	0.038	DEPLETED	0.736	DEPLETED	0.844	ENRICHED	0.912	DEPLETED	0.546	DEPLETED	0.186	DEPLETED	0.282	DEPLETED	0.254	DEPLETED	0.632	DEPLETED	0.912	ENRICHED	0.306	DEPLETED	0.704	ENRICHED	0.44	DEPLETED	0.444	DEPLETED	0.082	DEPLETED	0.784	DEPLETED	0.304	ENRICHED	0.91	DEPLETED	0.004	DEPLETED	0.476	DEPLETED	0.566	ENRICHED	0.136
LTR	ERVL	LTR47B4	0.794	ENRICHED	0.044	ENRICHED	0.598	ENRICHED	0.028	ENRICHED	0.378	ENRICHED	0.182	ENRICHED	0.188	ENRICHED	0.112	ENRICHED	0.488	ENRICHED	0.538	ENRICHED	0.016	ENRICHED	0.846	ENRICHED	0.93	ENRICHED	0.046	ENRICHED	0.23	ENRICHED	0.778	ENRICHED	0.076	ENRICHED	0.566	ENRICHED	0.032	ENRICHED	0.1	ENRICHED	0.006	ENRICHED	0.352	ENRICHED	0.13	ENRICHED	0.018
LTR	ERVL	LTR50	0.002	DEPLETED	0.002	DEPLETED	0.002	DEPLETED	0.092	ENRICHED	0.122	DEPLETED	0.04	DEPLETED	0.16	DEPLETED	0.062	DEPLETED	0.006	DEPLETED	0.004	DEPLETED	0.006	DEPLETED	0.002	DEPLETED	0.002	DEPLETED	0.692	DEPLETED	0.938	DEPLETED	0.2	DEPLETED	0.04	DEPLETED	0.002	ENRICHED	0.298	ENRICHED	0.002	DEPLETED	0.002	DEPLETED	0.002	DEPLETED	0.39	ENRICHED	0.002
LTR	ERVL	LTR52	0.874	DEPLETED	0.032	DEPLETED	0.004	DEPLETED	0.168	ENRICHED	0.592	DEPLETED	0.624	DEPLETED	0.768	ENRICHED	0.106	DEPLETED	0.116	DEPLETED	0.072	DEPLETED	0.588	DEPLETED	0.082	DEPLETED	0.054	DEPLETED	0.326	ENRICHED	0.806	DEPLETED	0.792	ENRICHED	0.046	DEPLETED	0.008	ENRICHED	0.004	ENRICHED	0.026	DEPLETED	0.022	DEPLETED	0.002	DEPLETED	0.55	DEPLETED	0.002
LTR	ERVL	LTR53	0.842	ENRICHED	0.15	DEPLETED	0.286	DEPLETED	0.002	ENRICHED	0.03	ENRICHED	0.312	DEPLETED	0.186	ENRICHED	0.914	ENRICHED	0.126	DEPLETED	0.65	ENRICHED	0.698	ENRICHED	0.422	DEPLETED	0.474	DEPLETED	0.008	ENRICHED	0.412	DEPLETED	0.046	ENRICHED	0.012	DEPLETED	0.002	ENRICHED	0.952	DEPLETED	0.274	ENRICHED	0.01	DEPLETED	0.088	DEPLETED	0.292	ENRICHED	0.09
LTR	ERVL	LTR53B	0.002	ENRICHED	0.128	ENRICHED	0.006	ENRICHED	0.002	ENRICHED	0.086	ENRICHED	0.002	ENRICHED	0.004	ENRICHED	0.024	ENRICHED	0.002	ENRICHED	0.002	ENRICHED	0.004	ENRICHED	0.004	ENRICHED	0.014	ENRICHED	0.002	ENRICHED	0.002	ENRICHED	0.002	ENRICHED	0.034	ENRICHED	0.002	ENRICHED	0.006	ENRICHED	0.04	ENRICHED	0.038	ENRICHED	0.008	ENRICHED	0.006	ENRICHED	0.46
LTR	ERVL	LTR57	0.162	DEPLETED	0.116	DEPLETED	0.172	DEPLETED	0.542	ENRICHED	1	ENRICHED	0.814	DEPLETED	0.306	DEPLETED	0.252	DEPLETED	0.034	DEPLETED	0.386	DEPLETED	0.856	DEPLETED	0.092	DEPLETED	0.66	ENRICHED	0.544	DEPLETED	0.968	ENRICHED	0.978	ENRICHED	0.31	DEPLETED	0.008	ENRICHED	0.414	ENRICHED	0.064	DEPLETED	0.276	DEPLETED	0.154	DEPLETED	0.356	ENRICHED	0.024
LTR	ERVL	LTR62	0.142	DEPLETED	0.024	DEPLETED	0.19	DEPLETED	0.724	ENRICHED	0.678	DEPLETED	0.366	DEPLETED	0.064	DEPLETED	0.108	DEPLETED	0.168	DEPLETED	0.124	DEPLETED	0.61	DEPLETED	0.872	DEPLETED	0.668	DEPLETED	0.562	DEPLETED	0.006	DEPLETED	0.948	ENRICHED	0.04	DEPLETED	0.008	ENRICHED	0.38	DEPLETED	0.7	DEPLETED	0.16	DEPLETED	0.814	DEPLETED	0.938	ENRICHED	0.014
LTR	ERVL	LTR66	0.298	DEPLETED	0.632	DEPLETED	0.056	DEPLETED	0.7	ENRICHED	0.466	ENRICHED	0.676	DEPLETED	0.536	DEPLETED	0.2	DEPLETED	0.554	DEPLETED	0.578	DEPLETED	0.376	DEPLETED	0.196	DEPLETED	0.442	DEPLETED	0.014	ENRICHED	0.936	DEPLETED	0.632	ENRICHED	0.076	DEPLETED	0.382	ENRICHED	0.334	ENRICHED	0.154	DEPLETED	0.018	DEPLETED	0.002	DEPLETED	0.738	ENRICHED	0.646
LTR	ERVL	LTR67B	0.002	DEPLETED	0.994	DEPLETED	0.07	DEPLETED	0.002	ENRICHED	0.65	DEPLETED	0.412	ENRICHED	0.696	ENRICHED	0.888	ENRICHED	0.682	ENRICHED	0.488	DEPLETED	0.366	DEPLETED	0.112	DEPLETED	0.682	ENRICHED	0.166	ENRICHED	0.296	ENRICHED	0.014	ENRICHED	0.44	DEPLETED	0.056	ENRICHED	0.866	ENRICHED	0.554	DEPLETED	0.006	DEPLETED	0.01	DEPLETED	0.112	ENRICHED	0.1
LTR	ERVL	LTR69	0.744	ENRICHED	0.062	DEPLETED	0.564	DEPLETED	0.348	ENRICHED	0.258	ENRICHED	0.436	DEPLETED	0.034	DEPLETED	0.036	DEPLETED	0.086	DEPLETED	0.002	DEPLETED	0.168	DEPLETED	0.024	DEPLETED	0.034	DEPLETED	0.336	DEPLETED	0.642	DEPLETED	0.086	DEPLETED	0.722	DEPLETED	0.148	ENRICHED	0.596	DEPLETED	0.204	DEPLETED	0.262	DEPLETED	0.238	DEPLETED	0.356	DEPLETED	0.058
LTR	ERVL	LTR75	0.13	DEPLETED	0.792	ENRICHED	0.298	ENRICHED	0.334	ENRICHED	0.812	DEPLETED	0.896	DEPLETED	0.964	ENRICHED	0.842	ENRICHED	0.406	DEPLETED	0.642	DEPLETED	0.156	ENRICHED	0.412	DEPLETED	0.66	ENRICHED	0.93	DEPLETED	0.612	ENRICHED	0.02	ENRICHED	0.098	DEPLETED	0.308	ENRICHED	0.142	ENRICHED	0.572	ENRICHED	0.628	ENRICHED	0.06	ENRICHED	0.094	ENRICHED	0.238
LTR	ERVL	LTR75B	0.202	DEPLETED	0.148	ENRICHED	0.368	ENRICHED	0.894	ENRICHED	0.942	DEPLETED	0.628	ENRICHED	0.454	ENRICHED	0.092	ENRICHED	0.912	ENRICHED	0.196	ENRICHED	0.106	ENRICHED	0.138	ENRICHED	0.238	ENRICHED	0.516	ENRICHED	0.204	ENRICHED	0.034	ENRICHED	0.708	ENRICHED	0.028	ENRICHED	0.826	ENRICHED	0.224	ENRICHED	0.93	ENRICHED	0.792	ENRICHED	0.846	ENRICHED	0.322
LTR	ERVL	LTR79	0.002	DEPLETED	0.002	DEPLETED	0.002	DEPLETED	0.084	ENRICHED	0.19	DEPLETED	0.006	DEPLETED	0.002	DEPLETED	0.032	DEPLETED	0.004	DEPLETED	0.012	DEPLETED	0.002	DEPLETED	0.002	DEPLETED	0.002	DEPLETED	0.002	DEPLETED	0.302	DEPLETED	0.026	DEPLETED	0.002	DEPLETED	0.196	DEPLETED	0.034	ENRICHED	0.002	DEPLETED	0.002	DEPLETED	0.002	DEPLETED	0.002	DEPLETED	0.002
LTR	ERVL	LTR80A	0.002	DEPLETED	0.002	DEPLETED	0.002	DEPLETED	0.01	DEPLETED	0.022	DEPLETED	0.002	DEPLETED	0.01	DEPLETED	0.002	DEPLETED	0.002	DEPLETED	0.002	DEPLETED	0.002	DEPLETED	0.002	DEPLETED	0.012	DEPLETED	0.004	DEPLETED	0.002	DEPLETED	0.002	DEPLETED	0.044	DEPLETED	0.092	DEPLETED	0.144	DEPLETED	0.002	DEPLETED	0.002	DEPLETED	0.002	DEPLETED	0.012	DEPLETED	0.002
LTR	ERVL	LTR80B	0.002	DEPLETED	0.002	DEPLETED	0.002	DEPLETED	0.002	DEPLETED	0.006	DEPLETED	0.002	DEPLETED	0.002	DEPLETED	0.002	DEPLETED	0.002	DEPLETED	0.002	DEPLETED	0.002	DEPLETED	0.002	DEPLETED	0.002	DEPLETED	0.002	DEPLETED	0.002	DEPLETED	0.002	DEPLETED	0.002	DEPLETED	0.004	DEPLETED	0.016	DEPLETED	0.002	DEPLETED	0.002	DEPLETED	0.002	DEPLETED	0.002	DEPLETED	0.002
LTR	ERVL	LTR82A	0.002	DEPLETED	0.002	DEPLETED	0.002	DEPLETED	0.002	DEPLETED	0.002	DEPLETED	0.002	DEPLETED	0.002	DEPLETED	0.002	DEPLETED	0.002	DEPLETED	0.008	DEPLETED	0.002	DEPLETED	0.002	DEPLETED	0.002	DEPLETED	0.002	DEPLETED	0.002	DEPLETED	0.002	DEPLETED	0.002	DEPLETED	0.016	DEPLETED	0.004	DEPLETED	0.002	DEPLETED	0.002	DEPLETED	0.002	DEPLETED	0.002	DEPLETED	0.002
LTR	ERVL	LTR82B	0.002	DEPLETED	0.002	DEPLETED	0.002	DEPLETED	0.002	DEPLETED	0.002	DEPLETED	0.002	DEPLETED	0.002	DEPLETED	0.002	DEPLETED	0.002	DEPLETED	0.002	DEPLETED	0.002	DEPLETED	0.002	DEPLETED	0.002	DEPLETED	0.002	DEPLETED	0.002	DEPLETED	0.002	DEPLETED	0.002	DEPLETED	0.004	DEPLETED	0.002	DEPLETED	0.002	DEPLETED	0.002	DEPLETED	0.002	DEPLETED	0.002	DEPLETED	0.002
LTR	ERVL	LTR83	0.002	DEPLETED	0.002	DEPLETED	0.002	DEPLETED	0.002	DEPLETED	0.002	DEPLETED	0.008	DEPLETED	0.002	DEPLETED	0.002	DEPLETED	0.002	DEPLETED	0.002	DEPLETED	0.002	DEPLETED	0.004	DEPLETED	0.002	DEPLETED	0.002	DEPLETED	0.002	DEPLETED	0.002	DEPLETED	0.044	DEPLETED	0.04	DEPLETED	0.096	DEPLETED	0.002	DEPLETED	0.002	DEPLETED	0.002	DEPLETED	0.002	DEPLETED	0.002
LTR	ERVL	LTR84a	0.068	DEPLETED	0.018	DEPLETED	0.002	DEPLETED	0.022	DEPLETED	0.004	DEPLETED	0.896	DEPLETED	0.08	DEPLETED	0.818	DEPLETED	0.154	DEPLETED	0.15	DEPLETED	0.074	DEPLETED	0.004	DEPLETED	0.01	DEPLETED	0.004	DEPLETED	0.042	DEPLETED	0.002	DEPLETED	0.174	DEPLETED	0.022	DEPLETED	0.278	DEPLETED	0.002	DEPLETED	0.244	DEPLETED	0.01	DEPLETED	0.144	DEPLETED	0.004
LTR	ERVL	LTR84b	0.002	DEPLETED	0.028	DEPLETED	0.002	DEPLETED	0.022	DEPLETED	0.002	DEPLETED	0.008	DEPLETED	0.002	DEPLETED	0.002	DEPLETED	0.012	DEPLETED	0.002	DEPLETED	0.002	DEPLETED	0.012	DEPLETED	0.108	DEPLETED	0.048	DEPLETED	0.008	DEPLETED	0.034	DEPLETED	0.016	DEPLETED	0.002	DEPLETED	0.008	DEPLETED	0.002	DEPLETED	0.002	DEPLETED	0.004	DEPLETED	0.09	DEPLETED	0.004
LTR	ERVL	LTR86A1	0.002	DEPLETED	0.002	DEPLETED	0.002	DEPLETED	0.012	DEPLETED	0.004	DEPLETED	0.002	DEPLETED	0.002	DEPLETED	0.002	DEPLETED	0.002	DEPLETED	0.002	DEPLETED	0.002	DEPLETED	0.002	DEPLETED	0.002	DEPLETED	0.01	DEPLETED	0.002	DEPLETED	0.002	DEPLETED	0.008	DEPLETED	0.074	DEPLETED	0.022	DEPLETED	0.002	DEPLETED	0.002	DEPLETED	0.002	DEPLETED	0.012	DEPLETED	0.002
LTR	ERVL	LTR86A2	0.002	DEPLETED	0.002	DEPLETED	0.002	DEPLETED	0.072	DEPLETED	0.12	DEPLETED	0.012	DEPLETED	0.008	DEPLETED	0.002	DEPLETED	0.002	DEPLETED	0.018	DEPLETED	0.008	DEPLETED	0.002	DEPLETED	0.04	DEPLETED	0.08	DEPLETED	0.002	DEPLETED	0.006	DEPLETED	0.022	DEPLETED	0.516	DEPLETED	0.094	DEPLETED	0.002	DEPLETED	0.002	DEPLETED	0.002	DEPLETED	0.024	DEPLETED	0.002
LTR	ERVL	LTR86B1	0.014	DEPLETED	0.01	DEPLETED	0.006	DEPLETED	0.148	DEPLETED	0.21	DEPLETED	0.008	DEPLETED	0.136	DEPLETED	0.024	DEPLETED	0.01	DEPLETED	0.22	DEPLETED	0.004	DEPLETED	0.204	DEPLETED	0.004	DEPLETED	0.028	DEPLETED	0.022	DEPLETED	0.334	DEPLETED	0.366	DEPLETED	0.34	DEPLETED	0.946	DEPLETED	0.902	DEPLETED	0.004	DEPLETED	0.002	DEPLETED	0.942	DEPLETED	0.018
LTR	ERVL	LTR86B2	0.266	DEPLETED	0.05	DEPLETED	0.074	DEPLETED	0.548	ENRICHED	0.862	DEPLETED	0.124	DEPLETED	0.012	DEPLETED	0.008	DEPLETED	0.002	DEPLETED	0.282	DEPLETED	0.052	DEPLETED	0.066	DEPLETED	0.116	DEPLETED	0.108	DEPLETED	0.728	DEPLETED	0.176	DEPLETED	0.138	DEPLETED	0.512	ENRICHED	0.622	DEPLETED	0.116	DEPLETED	0.028	DEPLETED	0.002	DEPLETED	0.19	DEPLETED	0.11
LTR	ERVL	LTR86C	0.012	DEPLETED	0.002	DEPLETED	0.002	DEPLETED	0.018	DEPLETED	0.008	DEPLETED	0.064	DEPLETED	0.012	DEPLETED	0.002	DEPLETED	0.042	DEPLETED	0.07	DEPLETED	0.062	DEPLETED	0.01	DEPLETED	0.002	DEPLETED	0.248	DEPLETED	0.034	DEPLETED	0.02	DEPLETED	0.084	DEPLETED	0.588	ENRICHED	0.594	DEPLETED	0.02	DEPLETED	0.014	DEPLETED	0.006	DEPLETED	0.082	DEPLETED	0.02
LTR	ERVL	MER21A	0.002	DEPLETED	0.002	DEPLETED	0.002	DEPLETED	0.002	DEPLETED	0.002	DEPLETED	0.002	DEPLETED	0.002	DEPLETED	0.002	DEPLETED	0.002	DEPLETED	0.002	DEPLETED	0.002	DEPLETED	0.002	DEPLETED	0.002	DEPLETED	0.002	DEPLETED	0.002	DEPLETED	0.002	DEPLETED	0.002	DEPLETED	0.15	DEPLETED	0.002	DEPLETED	0.002	DEPLETED	0.002	DEPLETED	0.002	DEPLETED	0.01	DEPLETED	0.002
LTR	ERVL	MER21B	0.002	DEPLETED	0.002	DEPLETED	0.002	DEPLETED	0.008	DEPLETED	0.002	DEPLETED	0.002	DEPLETED	0.002	DEPLETED	0.002	DEPLETED	0.002	DEPLETED	0.002	DEPLETED	0.002	DEPLETED	0.002	DEPLETED	0.002	DEPLETED	0.002	DEPLETED	0.002	DEPLETED	0.014	DEPLETED	0.002	DEPLETED	0.462	ENRICHED	0.004	DEPLETED	0.002	DEPLETED	0.002	DEPLETED	0.002	DEPLETED	0.63	DEPLETED	0.002
LTR	ERVL	MER21C	0.002	DEPLETED	0.002	DEPLETED	0.002	DEPLETED	0.002	DEPLETED	0.002	DEPLETED	0.002	DEPLETED	0.002	DEPLETED	0.002	DEPLETED	0.002	DEPLETED	0.002	DEPLETED	0.002	DEPLETED	0.002	DEPLETED	0.002	DEPLETED	0.038	DEPLETED	0.002	DEPLETED	0.002	DEPLETED	0.002	DEPLETED	0.298	DEPLETED	0.002	DEPLETED	0.002	DEPLETED	0.002	DEPLETED	0.002	DEPLETED	0.988	DEPLETED	0.002
LTR	ERVL	MER54A	0.012	ENRICHED	0.976	DEPLETED	0.646	DEPLETED	0.002	ENRICHED	0.922	ENRICHED	0.576	DEPLETED	0.242	DEPLETED	0.016	DEPLETED	0.05	DEPLETED	0.166	DEPLETED	0.534	DEPLETED	0.006	DEPLETED	0.006	DEPLETED	0.004	ENRICHED	0.47	ENRICHED	0.002	ENRICHED	0.404	DEPLETED	0.002	ENRICHED	0.74	ENRICHED	0.108	DEPLETED	0.002	DEPLETED	0.002	DEPLETED	0.024	ENRICHED	0.002
LTR	ERVL	MER54B	0.306	ENRICHED	0.038	DEPLETED	0.78	ENRICHED	0.016	ENRICHED	0.93	DEPLETED	0.906	ENRICHED	0.344	ENRICHED	0.596	DEPLETED	0.996	ENRICHED	0.12	DEPLETED	0.292	DEPLETED	0.334	DEPLETED	0.068	DEPLETED	0.068	ENRICHED	0.324	ENRICHED	0.004	ENRICHED	0.076	DEPLETED	0.002	ENRICHED	0.894	DEPLETED	0.544	DEPLETED	0.002	DEPLETED	0.732	DEPLETED	0.008	ENRICHED	0.002
LTR	ERVL	MER68	0.002	DEPLETED	0.002	DEPLETED	0.002	DEPLETED	0.006	DEPLETED	0.002	DEPLETED	0.002	DEPLETED	0.002	DEPLETED	0.002	DEPLETED	0.002	DEPLETED	0.002	DEPLETED	0.002	DEPLETED	0.002	DEPLETED	0.002	DEPLETED	0.004	DEPLETED	0.004	DEPLETED	0.008	DEPLETED	0.002	DEPLETED	0.046	DEPLETED	0.02	DEPLETED	0.002	DEPLETED	0.002	DEPLETED	0.002	DEPLETED	0.59	ENRICHED	0.002
LTR	ERVL	MER68B	0.006	DEPLETED	0.052	DEPLETED	0.006	DEPLETED	0.112	DEPLETED	0.018	DEPLETED	0.006	DEPLETED	0.026	DEPLETED	0.01	DEPLETED	0.038	DEPLETED	0.004	DEPLETED	0.002	DEPLETED	0.094	DEPLETED	0.148	DEPLETED	0.578	ENRICHED	0.014	DEPLETED	0.366	DEPLETED	0.038	DEPLETED	0.44	ENRICHED	0.026	DEPLETED	0.004	DEPLETED	0.004	DEPLETED	0.002	DEPLETED	0.804	ENRICHED	0.484
LTR	ERVL	MER68C	0.326	DEPLETED	0.272	DEPLETED	0.758	DEPLETED	0.514	ENRICHED	0.254	DEPLETED	0.598	DEPLETED	0.508	DEPLETED	0.496	DEPLETED	0.442	DEPLETED	0.034	DEPLETED	0.266	DEPLETED	0.066	DEPLETED	0.584	DEPLETED	0.76	ENRICHED	0.71	ENRICHED	0.736	DEPLETED	0.594	DEPLETED	0.026	ENRICHED	0.864	DEPLETED	0.198	DEPLETED	0.036	DEPLETED	0.104	DEPLETED	0.382	ENRICHED	0.35
LTR	ERVL	MER70A	0.004	ENRICHED	0.738	ENRICHED	0.19	ENRICHED	0.002	ENRICHED	0.018	ENRICHED	0.36	ENRICHED	0.004	ENRICHED	0.072	ENRICHED	0.39	ENRICHED	0.028	ENRICHED	0.104	ENRICHED	0.522	ENRICHED	0.828	ENRICHED	0.002	ENRICHED	0.002	ENRICHED	0.002	ENRICHED	0.768	ENRICHED	0.002	ENRICHED	0.002	ENRICHED	0.092	ENRICHED	0.046	DEPLETED	0.048	ENRICHED	0.002	ENRICHED	0.668
LTR	ERVL	MER70B	0.006	ENRICHED	0.002	ENRICHED	0.002	ENRICHED	0.002	ENRICHED	0.002	ENRICHED	0.066	ENRICHED	0.002	ENRICHED	0.034	ENRICHED	0.006	ENRICHED	0.002	ENRICHED	0.002	ENRICHED	0.52	ENRICHED	0.648	ENRICHED	0.006	ENRICHED	0.002	ENRICHED	0.002	ENRICHED	0.482	ENRICHED	0.002	ENRICHED	0.012	ENRICHED	0.032	ENRICHED	0.996	ENRICHED	0.002	ENRICHED	0.002	ENRICHED	0.946
LTR	ERVL	MER70C	0.818	DEPLETED	0.128	ENRICHED	0.79	DEPLETED	0.002	ENRICHED	0.204	ENRICHED	0.786	ENRICHED	0.848	ENRICHED	0.866	DEPLETED	0.824	DEPLETED	0.98	DEPLETED	0.65	DEPLETED	0.416	DEPLETED	0.882	ENRICHED	0.002	ENRICHED	0.086	ENRICHED	0.002	ENRICHED	0.978	ENRICHED	0.002	ENRICHED	0.526	ENRICHED	0.276	DEPLETED	0.678	DEPLETED	0.658	DEPLETED	0.004	ENRICHED	0.036
LTR	ERVL	MER73	0.092	DEPLETED	0.036	DEPLETED	0.002	DEPLETED	0.912	DEPLETED	0.91	DEPLETED	0.322	DEPLETED	0.568	DEPLETED	0.02	DEPLETED	0.108	DEPLETED	0.116	DEPLETED	0.038	DEPLETED	0.01	DEPLETED	0.18	DEPLETED	0.468	DEPLETED	0.358	DEPLETED	0.286	DEPLETED	0.052	DEPLETED	0.012	ENRICHED	0.386	DEPLETED	0.018	DEPLETED	0.01	DEPLETED	0.002	DEPLETED	0.734	DEPLETED	0.002
LTR	ERVL	MER74A	0.002	ENRICHED	0.004	ENRICHED	0.002	ENRICHED	0.002	ENRICHED	0.354	ENRICHED	0.092	ENRICHED	0.16	ENRICHED	0.002	ENRICHED	0.002	ENRICHED	0.034	ENRICHED	0.002	ENRICHED	0.11	ENRICHED	0.008	ENRICHED	0.002	ENRICHED	0.002	ENRICHED	0.002	ENRICHED	0.052	ENRICHED	0.002	ENRICHED	0.004	ENRICHED	0.002	ENRICHED	0.032	ENRICHED	0.002	ENRICHED	0.002	ENRICHED	0.224
LTR	ERVL	MER74B	0.17	DEPLETED	0.054	ENRICHED	0.794	ENRICHED	0.002	ENRICHED	0.2	DEPLETED	0.264	DEPLETED	0.556	DEPLETED	0.434	ENRICHED	0.686	DEPLETED	0.144	DEPLETED	0.134	DEPLETED	0.948	DEPLETED	0.132	DEPLETED	0.388	ENRICHED	0.798	ENRICHED	0.012	ENRICHED	0.936	DEPLETED	0.298	ENRICHED	0.642	ENRICHED	0.778	ENRICHED	0.546	DEPLETED	0.162	ENRICHED	0.338	ENRICHED	0.588
LTR	ERVL	MER74C	0.528	ENRICHED	0.612	DEPLETED	0.482	ENRICHED	0.084	ENRICHED	0.786	DEPLETED	0.086	DEPLETED	0.166	DEPLETED	0.232	DEPLETED	0.306	DEPLETED	0.056	DEPLETED	0.84	DEPLETED	0.286	DEPLETED	0.224	DEPLETED	0.976	DEPLETED	0.502	ENRICHED	0.268	ENRICHED	0.118	DEPLETED	0.7	ENRICHED	0.226	ENRICHED	0.092	DEPLETED	0.018	DEPLETED	0.568	DEPLETED	0.91	ENRICHED	0.006
LTR	ERVL	MER76	0.01	DEPLETED	0.012	DEPLETED	0.002	DEPLETED	0.56	ENRICHED	0.03	DEPLETED	0.006	DEPLETED	0.056	DEPLETED	0.002	DEPLETED	0.002	DEPLETED	0.002	DEPLETED	0.02	DEPLETED	0.002	DEPLETED	0.002	DEPLETED	0.18	ENRICHED	0.146	DEPLETED	0.45	ENRICHED	0.002	DEPLETED	0.028	ENRICHED	0.276	DEPLETED	0.002	DEPLETED	0.002	DEPLETED	0.002	DEPLETED	0.278	DEPLETED	0.002
LTR	ERVL	MER77	0.19	DEPLETED	0.002	DEPLETED	0.028	DEPLETED	0.148	DEPLETED	0.008	DEPLETED	0.012	DEPLETED	0.006	DEPLETED	0.028	DEPLETED	0.008	DEPLETED	0.002	DEPLETED	0.008	DEPLETED	0.1	DEPLETED	0.01	DEPLETED	0.946	ENRICHED	0.002	DEPLETED	0.12	DEPLETED	0.002	DEPLETED	0.074	ENRICHED	0.004	DEPLETED	0.01	DEPLETED	0.002	DEPLETED	0.004	DEPLETED	0.07	ENRICHED	0.038
LTR	ERVL	MER77B	0.122	ENRICHED	0.728	DEPLETED	0.334	DEPLETED	0.002	ENRICHED	0.068	DEPLETED	0.142	DEPLETED	0.906	ENRICHED	0.008	DEPLETED	0.082	DEPLETED	0.08	DEPLETED	0.004	DEPLETED	0.582	DEPLETED	0.774	DEPLETED	0.002	ENRICHED	0.048	ENRICHED	0.02	ENRICHED	0.002	DEPLETED	0.046	ENRICHED	0.062	ENRICHED	0.16	DEPLETED	0.002	DEPLETED	0.016	DEPLETED	0.002	ENRICHED	0.872
LTR	ERVL	MER88	0.306	ENRICHED	0.862	DEPLETED	0.81	DEPLETED	0.044	ENRICHED	0.364	ENRICHED	0.436	ENRICHED	0.622	DEPLETED	0.616	ENRICHED	0.896	DEPLETED	0.482	ENRICHED	0.074	ENRICHED	0.272	ENRICHED	0.78	DEPLETED	0.228	ENRICHED	0.232	ENRICHED	0.028	ENRICHED	0.09	ENRICHED	0.024	ENRICHED	0.76	ENRICHED	0.694	ENRICHED	0.268	DEPLETED	0.512	DEPLETED	0.038	ENRICHED	0.658
LTR	ERVL	MLT2A1	0.002	DEPLETED	0.002	DEPLETED	0.002	DEPLETED	0.002	DEPLETED	0.002	DEPLETED	0.002	DEPLETED	0.002	DEPLETED	0.002	DEPLETED	0.002	DEPLETED	0.002	DEPLETED	0.002	DEPLETED	0.002	DEPLETED	0.002	DEPLETED	0.008	DEPLETED	0.002	DEPLETED	0.002	DEPLETED	0.002	DEPLETED	0.008	ENRICHED	0.002	DEPLETED	0.002	DEPLETED	0.002	DEPLETED	0.002	DEPLETED	0.012	DEPLETED	0.002
LTR	ERVL	MLT2A2	0.078	DEPLETED	0.002	DEPLETED	0.002	DEPLETED	0.002	ENRICHED	0.784	ENRICHED	0.002	DEPLETED	0.002	DEPLETED	0.008	DEPLETED	0.002	DEPLETED	0.002	DEPLETED	0.004	DEPLETED	0.002	DEPLETED	0.002	DEPLETED	0.002	ENRICHED	0.004	ENRICHED	0.078	ENRICHED	0.002	DEPLETED	0.002	ENRICHED	0.596	DEPLETED	0.002	DEPLETED	0.002	DEPLETED	0.002	DEPLETED	0.224	DEPLETED	0.002
LTR	ERVL	MLT2B1	0.002	DEPLETED	0.002	DEPLETED	0.002	DEPLETED	0.404	ENRICHED	0.002	DEPLETED	0.002	DEPLETED	0.002	DEPLETED	0.002	DEPLETED	0.002	DEPLETED	0.002	DEPLETED	0.002	DEPLETED	0.002	DEPLETED	0.002	DEPLETED	0.002	DEPLETED	0.024	DEPLETED	0.002	DEPLETED	0.002	DEPLETED	0.34	ENRICHED	0.202	DEPLETED	0.002	DEPLETED	0.002	DEPLETED	0.002	DEPLETED	0.008	DEPLETED	0.002
LTR	ERVL	MLT2B2	0.448	DEPLETED	0.002	DEPLETED	0.002	DEPLETED	0.034	ENRICHED	0.47	DEPLETED	0.072	DEPLETED	0.216	DEPLETED	0.012	DEPLETED	0.212	DEPLETED	0.05	DEPLETED	0.004	DEPLETED	0.002	DEPLETED	0.002	DEPLETED	0.708	DEPLETED	0.166	ENRICHED	0.268	ENRICHED	0.018	DEPLETED	0.112	DEPLETED	0.388	DEPLETED	0.004	DEPLETED	0.002	DEPLETED	0.002	DEPLETED	0.718	DEPLETED	0.002
LTR	ERVL	MLT2B3	0.002	DEPLETED	0.002	DEPLETED	0.002	DEPLETED	0.002	ENRICHED	0.002	DEPLETED	0.002	DEPLETED	0.002	DEPLETED	0.002	DEPLETED	0.002	DEPLETED	0.002	DEPLETED	0.002	DEPLETED	0.002	DEPLETED	0.002	DEPLETED	0.002	ENRICHED	0.822	ENRICHED	0.032	ENRICHED	0.002	DEPLETED	0.002	ENRICHED	0.652	DEPLETED	0.002	DEPLETED	0.002	DEPLETED	0.002	DEPLETED	0.68	ENRICHED	0.002
LTR	ERVL	MLT2B4	0.004	DEPLETED	0.002	DEPLETED	0.002	DEPLETED	0.91	DEPLETED	0.002	DEPLETED	0.002	DEPLETED	0.002	DEPLETED	0.002	DEPLETED	0.002	DEPLETED	0.002	DEPLETED	0.002	DEPLETED	0.002	DEPLETED	0.002	DEPLETED	0.002	DEPLETED	0.006	DEPLETED	0.002	DEPLETED	0.002	DEPLETED	0.874	DEPLETED	0.004	DEPLETED	0.002	DEPLETED	0.002	DEPLETED	0.002	DEPLETED	0.058	DEPLETED	0.002
LTR	ERVL	MLT2B5	0.928	DEPLETED	0.316	DEPLETED	0.538	DEPLETED	0.048	ENRICHED	0.71	ENRICHED	0.848	ENRICHED	0.252	ENRICHED	0.7	DEPLETED	0.362	ENRICHED	0.814	ENRICHED	0.118	ENRICHED	0.042	DEPLETED	0.01	DEPLETED	0.208	ENRICHED	0.446	ENRICHED	0.294	ENRICHED	0.338	DEPLETED	0.136	ENRICHED	0.9	ENRICHED	0.67	DEPLETED	0.21	DEPLETED	0.642	ENRICHED	0.2	ENRICHED	0.16
LTR	ERVL	MLT2C1	0.004	DEPLETED	0.002	DEPLETED	0.002	DEPLETED	0.038	DEPLETED	0.162	DEPLETED	0.016	DEPLETED	0.358	DEPLETED	0.276	DEPLETED	0.022	DEPLETED	0.054	DEPLETED	0.064	DEPLETED	0.002	DEPLETED	0.006	DEPLETED	0.052	DEPLETED	0.004	DEPLETED	0.22	DEPLETED	0.002	DEPLETED	0.584	DEPLETED	0.994	DEPLETED	0.006	DEPLETED	0.002	DEPLETED	0.002	DEPLETED	0.228	DEPLETED	0.002
LTR	ERVL	MLT2C2	0.002	DEPLETED	0.002	DEPLETED	0.002	DEPLETED	0.13	DEPLETED	0.002	DEPLETED	0.008	DEPLETED	0.014	DEPLETED	0.102	DEPLETED	0.002	DEPLETED	0.004	DEPLETED	0.004	DEPLETED	0.002	DEPLETED	0.002	DEPLETED	0.002	DEPLETED	0.006	DEPLETED	0.002	DEPLETED	0.002	DEPLETED	0.182	DEPLETED	0.122	DEPLETED	0.004	DEPLETED	0.002	DEPLETED	0.002	DEPLETED	0.006	DEPLETED	0.002
LTR	ERVL	MLT2D	0.002	DEPLETED	0.002	DEPLETED	0.002	DEPLETED	0.004	DEPLETED	0.002	DEPLETED	0.002	DEPLETED	0.002	DEPLETED	0.002	DEPLETED	0.002	DEPLETED	0.002	DEPLETED	0.002	DEPLETED	0.002	DEPLETED	0.002	DEPLETED	0.002	DEPLETED	0.002	DEPLETED	0.002	DEPLETED	0.002	DEPLETED	0.052	DEPLETED	0.002	DEPLETED	0.002	DEPLETED	0.002	DEPLETED	0.002	DEPLETED	0.002	DEPLETED	0.002
LTR	ERVL	MLT2E	0.006	DEPLETED	0.348	DEPLETED	0.016	DEPLETED	0.956	DEPLETED	0.526	DEPLETED	0.98	DEPLETED	0.296	DEPLETED	0.212	DEPLETED	0.108	DEPLETED	0.416	DEPLETED	0.864	DEPLETED	0.17	DEPLETED	0.052	DEPLETED	0.738	DEPLETED	0.38	DEPLETED	0.098	DEPLETED	0.122	DEPLETED	0.022	ENRICHED	0.334	ENRICHED	0.816	DEPLETED	0.006	DEPLETED	0.01	DEPLETED	0.144	DEPLETED	0.164
LTR	ERVL	MLT2F	0.006	DEPLETED	0.004	DEPLETED	0.002	DEPLETED	0.002	ENRICHED	0.53	DEPLETED	0.048	DEPLETED	0.02	DEPLETED	0.02	DEPLETED	0.008	DEPLETED	0.1	DEPLETED	0.302	DEPLETED	0.002	DEPLETED	0.002	DEPLETED	0.008	ENRICHED	0.182	ENRICHED	0.004	ENRICHED	0.002	DEPLETED	0.002	ENRICHED	0.644	ENRICHED	0.766	ENRICHED	0.002	DEPLETED	0.002	DEPLETED	0.152	ENRICHED	0.002
LTR	ERVL	tot	0.002	DEPLETED	0.002	DEPLETED	0.002	DEPLETED	0.002	ENRICHED	0.002	DEPLETED	0.002	DEPLETED	0.002	DEPLETED	0.002	DEPLETED	0.002	DEPLETED	0.002	DEPLETED	0.002	DEPLETED	0.002	DEPLETED	0.002	DEPLETED	0.002	ENRICHED	0.002	ENRICHED	0.002	ENRICHED	0.002	DEPLETED	0.002	ENRICHED	0.01	ENRICHED	0.002	DEPLETED	0.002	DEPLETED	0.002	DEPLETED	0.038	ENRICHED	0.002
LTR	ERVL--int	ERV3-16A3_I-int	0.002	DEPLETED	0.002	DEPLETED	0.002	DEPLETED	0.148	DEPLETED	0.002	DEPLETED	0.002	DEPLETED	0.002	DEPLETED	0.002	DEPLETED	0.002	DEPLETED	0.002	DEPLETED	0.002	DEPLETED	0.002	DEPLETED	0.002	DEPLETED	0.002	DEPLETED	0.002	DEPLETED	0.002	DEPLETED	0.002	DEPLETED	0.192	DEPLETED	0.002	DEPLETED	0.002	DEPLETED	0.002	DEPLETED	0.002	DEPLETED	0.002	DEPLETED	0.002
LTR	ERVL--int	ERVL-B4-int	0.002	DEPLETED	0.002	DEPLETED	0.002	DEPLETED	0.002	DEPLETED	0.002	DEPLETED	0.002	DEPLETED	0.002	DEPLETED	0.002	DEPLETED	0.002	DEPLETED	0.002	DEPLETED	0.002	DEPLETED	0.002	DEPLETED	0.002	DEPLETED	0.002	DEPLETED	0.002	DEPLETED	0.002	DEPLETED	0.002	DEPLETED	0.004	DEPLETED	0.002	DEPLETED	0.002	DEPLETED	0.002	DEPLETED	0.002	DEPLETED	0.002	DEPLETED	0.002
LTR	ERVL--int	ERVL-E-int	0.002	DEPLETED	0.002	DEPLETED	0.002	DEPLETED	0.002	DEPLETED	0.002	DEPLETED	0.002	DEPLETED	0.002	DEPLETED	0.002	DEPLETED	0.002	DEPLETED	0.002	DEPLETED	0.002	DEPLETED	0.002	DEPLETED	0.002	DEPLETED	0.002	DEPLETED	0.002	DEPLETED	0.002	DEPLETED	0.002	DEPLETED	0.002	DEPLETED	0.002	DEPLETED	0.002	DEPLETED	0.002	DEPLETED	0.002	DEPLETED	0.002	DEPLETED	0.002
LTR	ERVL--int	ERVL-int	0.002	DEPLETED	0.002	DEPLETED	0.002	DEPLETED	0.786	DEPLETED	0.06	DEPLETED	0.002	DEPLETED	0.006	DEPLETED	0.002	DEPLETED	0.002	DEPLETED	0.006	DEPLETED	0.022	DEPLETED	0.002	DEPLETED	0.002	DEPLETED	0.11	DEPLETED	0.002	DEPLETED	0.068	DEPLETED	0.002	DEPLETED	0.11	ENRICHED	0.016	DEPLETED	0.002	DEPLETED	0.002	DEPLETED	0.002	DEPLETED	0.114	DEPLETED	0.002
LTR	ERVL--int	ERVL47-int	0.002	DEPLETED	0.078	DEPLETED	0.012	DEPLETED	0.728	ENRICHED	0.002	DEPLETED	0.448	DEPLETED	0.404	DEPLETED	0.11	DEPLETED	0.008	DEPLETED	0.19	DEPLETED	0.568	DEPLETED	0.372	ENRICHED	0.928	DEPLETED	0.306	ENRICHED	0.038	DEPLETED	0.778	DEPLETED	0.018	DEPLETED	0.294	ENRICHED	0.792	ENRICHED	0.248	DEPLETED	0.01	DEPLETED	0.136	DEPLETED	0.1	ENRICHED	0.022
LTR	ERVL--int	HERV16-int	0.002	DEPLETED	0.002	DEPLETED	0.002	DEPLETED	0.388	DEPLETED	0.002	DEPLETED	0.002	DEPLETED	0.002	DEPLETED	0.002	DEPLETED	0.002	DEPLETED	0.002	DEPLETED	0.002	DEPLETED	0.002	DEPLETED	0.002	DEPLETED	0.002	DEPLETED	0.002	DEPLETED	0.002	DEPLETED	0.002	DEPLETED	0.894	ENRICHED	0.004	DEPLETED	0.002	DEPLETED	0.002	DEPLETED	0.002	DEPLETED	0.922	DEPLETED	0.002
LTR	ERVL--int	HERVL-int	0.688	ENRICHED	0.002	DEPLETED	0.122	ENRICHED	0.002	ENRICHED	0.326	ENRICHED	0.108	ENRICHED	0.006	ENRICHED	0.768	DEPLETED	0.592	ENRICHED	0.152	ENRICHED	0.002	ENRICHED	0.002	DEPLETED	0.004	DEPLETED	0.002	ENRICHED	0.002	ENRICHED	0.002	ENRICHED	0.002	DEPLETED	0.002	ENRICHED	0.002	ENRICHED	0.002	DEPLETED	0.002	DEPLETED	0.526	ENRICHED	0.002	ENRICHED	0.002
LTR	ERVL--int	HERVL18-int	0.004	DEPLETED	0.17	DEPLETED	0.002	DEPLETED	0.394	ENRICHED	0.002	DEPLETED	0.116	DEPLETED	0.638	DEPLETED	0.05	DEPLETED	0.392	DEPLETED	0.744	ENRICHED	0.076	ENRICHED	0.186	DEPLETED	0.002	DEPLETED	0.002	ENRICHED	0.002	DEPLETED	0.002	ENRICHED	0.002	DEPLETED	0.002	ENRICHED	0.002	DEPLETED	0.002	DEPLETED	0.002	DEPLETED	0.152	DEPLETED	0.002	ENRICHED	0.002
LTR	ERVL--int	HERVL32-int	0.47	DEPLETED	0.154	DEPLETED	0.514	ENRICHED	0.516	ENRICHED	0.324	DEPLETED	0.686	ENRICHED	0.688	ENRICHED	0.806	DEPLETED	0.872	ENRICHED	0.262	ENRICHED	0.41	ENRICHED	0.46	DEPLETED	0.268	DEPLETED	0.03	ENRICHED	0.328	DEPLETED	0.028	ENRICHED	0.034	DEPLETED	0.02	ENRICHED	0.928	ENRICHED	0.006	DEPLETED	0.052	DEPLETED	0.388	ENRICHED	0.272	ENRICHED	0.026
LTR	ERVL--int	HERVL40-int	0.002	DEPLETED	0.002	DEPLETED	0.002	DEPLETED	0.002	DEPLETED	0.002	DEPLETED	0.002	DEPLETED	0.002	DEPLETED	0.002	DEPLETED	0.002	DEPLETED	0.002	DEPLETED	0.002	DEPLETED	0.002	DEPLETED	0.002	DEPLETED	0.002	DEPLETED	0.002	DEPLETED	0.002	DEPLETED	0.002	DEPLETED	0.072	DEPLETED	0.002	DEPLETED	0.002	DEPLETED	0.002	DEPLETED	0.002	DEPLETED	0.028	DEPLETED	0.002
LTR	ERVL--int	HERVL66-int	0.474	DEPLETED	0.468	DEPLETED	0.056	DEPLETED	0.37	DEPLETED	0.55	DEPLETED	0.576	DEPLETED	0.056	DEPLETED	0.042	DEPLETED	0.048	DEPLETED	0.158	DEPLETED	0.166	DEPLETED	0.216	DEPLETED	0.012	DEPLETED	0.268	DEPLETED	0.72	ENRICHED	0.622	ENRICHED	0.468	DEPLETED	0.116	DEPLETED	0.888	ENRICHED	0.584	DEPLETED	0.036	DEPLETED	0.008	DEPLETED	0.712	DEPLETED	0.846
LTR	ERVL--int	HERVL74-int	0.002	DEPLETED	0.002	DEPLETED	0.002	DEPLETED	0.934	DEPLETED	0.002	DEPLETED	0.004	DEPLETED	0.004	DEPLETED	0.002	DEPLETED	0.002	DEPLETED	0.016	DEPLETED	0.032	DEPLETED	0.018	DEPLETED	0.004	DEPLETED	0.324	DEPLETED	0.004	DEPLETED	0.048	DEPLETED	0.002	DEPLETED	0.752	ENRICHED	0.002	DEPLETED	0.002	DEPLETED	0.002	DEPLETED	0.002	DEPLETED	0.166	DEPLETED	0.002
LTR	ERVL--int	LTR52-int	0.002	DEPLETED	0.512	DEPLETED	0.032	DEPLETED	0.424	DEPLETED	0.006	DEPLETED	0.242	ENRICHED	0.638	ENRICHED	0.326	DEPLETED	0.624	DEPLETED	0.64	DEPLETED	0.482	ENRICHED	0.106	DEPLETED	0.044	DEPLETED	0.152	DEPLETED	0.478	DEPLETED	0.802	DEPLETED	0.004	DEPLETED	0.794	DEPLETED	0.49	ENRICHED	0.082	DEPLETED	0.244	DEPLETED	0.016	DEPLETED	0.672	DEPLETED	0.328
LTR	ERVL--int	LTR53-int	0.002	DEPLETED	0.02	DEPLETED	0.002	DEPLETED	0.328	ENRICHED	0.002	DEPLETED	0.186	DEPLETED	0.002	DEPLETED	0.004	DEPLETED	0.002	DEPLETED	0.018	DEPLETED	0.244	DEPLETED	0.026	DEPLETED	0.012	DEPLETED	0.562	ENRICHED	0.002	DEPLETED	0.726	ENRICHED	0.002	DEPLETED	0.612	ENRICHED	0.452	DEPLETED	0.004	DEPLETED	0.002	DEPLETED	0.002	DEPLETED	0.328	ENRICHED	0.002
LTR	ERVL--int	LTR57-int	0.366	DEPLETED	0.486	DEPLETED	0.818	ENRICHED	0.478	DEPLETED	0.158	DEPLETED	0.944	DEPLETED	0.994	DEPLETED	0.586	DEPLETED	0.858	DEPLETED	0.236	ENRICHED	0.828	DEPLETED	0.732	DEPLETED	0.09	ENRICHED	0.4	ENRICHED	0.574	DEPLETED	0.746	DEPLETED	0.768	DEPLETED	0.172	ENRICHED	0.59	ENRICHED	0.01	DEPLETED	0.05	DEPLETED	0.912	DEPLETED	0.032	ENRICHED	0.028
LTR	ERVL--int	MER21-int	0.002	DEPLETED	0.002	DEPLETED	0.002	DEPLETED	0.002	DEPLETED	0.002	DEPLETED	0.002	DEPLETED	0.002	DEPLETED	0.002	DEPLETED	0.002	DEPLETED	0.002	DEPLETED	0.002	DEPLETED	0.002	DEPLETED	0.002	DEPLETED	0.002	DEPLETED	0.002	DEPLETED	0.002	DEPLETED	0.002	DEPLETED	0.028	DEPLETED	0.002	DEPLETED	0.002	DEPLETED	0.002	DEPLETED	0.002	DEPLETED	0.764	DEPLETED	0.002
LTR	ERVL--int	MER68-int	0.002	DEPLETED	0.002	DEPLETED	0.002	DEPLETED	0.034	DEPLETED	0.002	DEPLETED	0.008	DEPLETED	0.002	DEPLETED	0.002	DEPLETED	0.02	DEPLETED	0.016	DEPLETED	0.002	DEPLETED	0.002	DEPLETED	0.004	DEPLETED	0.122	DEPLETED	0.002	DEPLETED	0.002	DEPLETED	0.002	DEPLETED	0.254	DEPLETED	0.024	DEPLETED	0.002	DEPLETED	0.01	DEPLETED	0.002	DEPLETED	0.024	DEPLETED	0.002
LTR	ERVL--int	MER70-int	0.016	DEPLETED	0.082	DEPLETED	0.012	DEPLETED	0.512	DEPLETED	0.008	DEPLETED	0.192	DEPLETED	0.994	DEPLETED	0.28	DEPLETED	0.528	DEPLETED	0.252	DEPLETED	0.802	ENRICHED	0.24	DEPLETED	0.194	DEPLETED	1.002	ENRICHED	0.218	DEPLETED	0.06	ENRICHED	0.378	DEPLETED	0.064	ENRICHED	0.234	DEPLETED	0.002	DEPLETED	0.004	DEPLETED	0.62	DEPLETED	0.34	ENRICHED	0.002
LTR	ERVL--int	MER76-int	0.05	DEPLETED	0.002	DEPLETED	0.018	DEPLETED	0.452	ENRICHED	0.002	DEPLETED	0.048	DEPLETED	0.08	DEPLETED	0.002	DEPLETED	0.054	DEPLETED	0.002	DEPLETED	0.274	DEPLETED	0.076	DEPLETED	0.774	DEPLETED	0.266	DEPLETED	0.032	DEPLETED	0.896	DEPLETED	0.004	DEPLETED	0.168	ENRICHED	0.232	DEPLETED	0.074	DEPLETED	0.006	DEPLETED	0.328	DEPLETED	0.652	ENRICHED	0.002
LTR	ERVL--int	tot	0.002	DEPLETED	0.002	DEPLETED	0.002	DEPLETED	0.002	DEPLETED	0.002	DEPLETED	0.002	DEPLETED	0.002	DEPLETED	0.002	DEPLETED	0.002	DEPLETED	0.002	DEPLETED	0.002	DEPLETED	0.002	DEPLETED	0.002	DEPLETED	0.002	DEPLETED	0.002	DEPLETED	0.002	DEPLETED	0.002	DEPLETED	0.002	ENRICHED	0.002	DEPLETED	0.002	DEPLETED	0.002	DEPLETED	0.002	DEPLETED	0.002	DEPLETED	0.002
LTR	ERVL-MaLR	MLT1A	0.002	ENRICHED	0.002	DEPLETED	0.454	ENRICHED	0.002	ENRICHED	0.004	ENRICHED	0.136	DEPLETED	0.644	DEPLETED	0.002	DEPLETED	0.5	ENRICHED	0.322	DEPLETED	0.446	DEPLETED	0.002	DEPLETED	0.012	DEPLETED	0.004	ENRICHED	0.028	ENRICHED	0.002	ENRICHED	0.014	DEPLETED	0.002	ENRICHED	0.23	ENRICHED	0.084	DEPLETED	0.002	DEPLETED	0.292	DEPLETED	0.002	ENRICHED	0.012
LTR	ERVL-MaLR	MLT1A0	0.102	ENRICHED	0.002	DEPLETED	0.002	DEPLETED	0.002	ENRICHED	0.002	ENRICHED	0.002	DEPLETED	0.002	DEPLETED	0.002	DEPLETED	0.002	DEPLETED	0.002	DEPLETED	0.002	DEPLETED	0.002	DEPLETED	0.002	DEPLETED	0.12	DEPLETED	0.002	ENRICHED	0.232	ENRICHED	0.002	DEPLETED	0.002	ENRICHED	0.002	ENRICHED	0.002	DEPLETED	0.002	DEPLETED	0.002	DEPLETED	0.002	ENRICHED	0.002
LTR	ERVL-MaLR	MLT1A1	0.434	DEPLETED	0.002	DEPLETED	0.002	DEPLETED	0.002	ENRICHED	0.294	ENRICHED	0.002	DEPLETED	0.006	DEPLETED	0.002	DEPLETED	0.002	DEPLETED	0.002	DEPLETED	0.002	DEPLETED	0.002	DEPLETED	0.002	DEPLETED	0.684	ENRICHED	0.036	ENRICHED	0.114	ENRICHED	0.002	DEPLETED	0.002	ENRICHED	0.48	ENRICHED	0.006	DEPLETED	0.002	DEPLETED	0.002	DEPLETED	0.044	ENRICHED	0.002
LTR	ERVL-MaLR	MLT1B	0.29	DEPLETED	0.002	DEPLETED	0.022	DEPLETED	0.002	ENRICHED	0.002	DEPLETED	0.004	DEPLETED	0.006	DEPLETED	0.086	DEPLETED	0.416	DEPLETED	0.054	DEPLETED	0.056	ENRICHED	0.002	DEPLETED	0.002	DEPLETED	0.33	DEPLETED	0.976	ENRICHED	0.026	ENRICHED	0.002	DEPLETED	0.004	ENRICHED	0.138	DEPLETED	0.002	DEPLETED	0.002	DEPLETED	0.494	ENRICHED	0.012	ENRICHED	0.002
LTR	ERVL-MaLR	MLT1C	0.658	ENRICHED	0.066	DEPLETED	0.024	ENRICHED	0.002	ENRICHED	0.484	DEPLETED	0.034	ENRICHED	0.158	DEPLETED	0.008	ENRICHED	0.18	ENRICHED	0.054	ENRICHED	0.008	ENRICHED	0.038	ENRICHED	0.396	DEPLETED	0.3	DEPLETED	0.004	ENRICHED	0.002	ENRICHED	0.002	DEPLETED	0.004	ENRICHED	0.494	DEPLETED	0.286	ENRICHED	0.812	ENRICHED	0.002	ENRICHED	0.01	ENRICHED	0.07
LTR	ERVL-MaLR	MLT1C2	0.506	ENRICHED	0.028	DEPLETED	0.002	ENRICHED	0.002	ENRICHED	0.21	DEPLETED	0.002	ENRICHED	0.152	ENRICHED	0.002	ENRICHED	0.002	ENRICHED	0.002	ENRICHED	0.002	ENRICHED	0.002	ENRICHED	0.13	DEPLETED	0.03	ENRICHED	0.002	ENRICHED	0.002	ENRICHED	0.006	DEPLETED	0.002	ENRICHED	0.512	ENRICHED	0.878	ENRICHED	0.028	ENRICHED	0.002	ENRICHED	0.002	ENRICHED	0.046
LTR	ERVL-MaLR	MLT1D	0.002	ENRICHED	0.002	DEPLETED	0.006	ENRICHED	0.002	ENRICHED	0.072	ENRICHED	0.398	ENRICHED	0.004	ENRICHED	0.65	ENRICHED	0.002	ENRICHED	0.002	ENRICHED	0.002	ENRICHED	0.002	DEPLETED	0.002	DEPLETED	0.574	DEPLETED	0.002	ENRICHED	0.002	ENRICHED	0.002	DEPLETED	0.002	ENRICHED	0.002	ENRICHED	0.002	DEPLETED	0.002	DEPLETED	0.73	ENRICHED	0.002	ENRICHED	0.002
LTR	ERVL-MaLR	MLT1E	0.084	DEPLETED	0.002	DEPLETED	0.126	DEPLETED	0.348	ENRICHED	0.354	DEPLETED	0.118	DEPLETED	0.528	DEPLETED	0.048	DEPLETED	0.04	DEPLETED	0.036	DEPLETED	0.11	DEPLETED	0.002	DEPLETED	0.004	DEPLETED	0.156	DEPLETED	0.798	DEPLETED	0.89	ENRICHED	0.004	DEPLETED	0.022	ENRICHED	0.528	DEPLETED	0.004	DEPLETED	0.002	DEPLETED	0.04	DEPLETED	0.516	ENRICHED	0.002
LTR	ERVL-MaLR	MLT1E1	0.95	DEPLETED	0.002	DEPLETED	0.004	DEPLETED	0.15	ENRICHED	0.048	DEPLETED	0.228	DEPLETED	0.254	DEPLETED	0.01	DEPLETED	0.024	DEPLETED	0.102	DEPLETED	0.022	DEPLETED	0.014	DEPLETED	0.026	DEPLETED	0.048	DEPLETED	0.42	DEPLETED	0.56	DEPLETED	0.004	DEPLETED	0.394	ENRICHED	0.182	DEPLETED	0.002	DEPLETED	0.002	DEPLETED	0.002	DEPLETED	0.786	ENRICHED	0.002
LTR	ERVL-MaLR	MLT1E1A	0.146	DEPLETED	0.002	DEPLETED	0.002	DEPLETED	0.002	ENRICHED	0.622	DEPLETED	0.046	DEPLETED	0.92	ENRICHED	0.002	DEPLETED	0.012	DEPLETED	0.002	DEPLETED	0.02	DEPLETED	0.002	DEPLETED	0.004	DEPLETED	0.122	ENRICHED	0.262	ENRICHED	0.048	ENRICHED	0.002	DEPLETED	0.002	ENRICHED	0.04	ENRICHED	0.002	DEPLETED	0.002	DEPLETED	0.002	DEPLETED	0.002	ENRICHED	0.002
LTR	ERVL-MaLR	MLT1E2	0.032	DEPLETED	0.002	DEPLETED	0.002	DEPLETED	0.04	ENRICHED	0.522	ENRICHED	0.008	DEPLETED	0.796	DEPLETED	0.002	DEPLETED	0.006	DEPLETED	0.038	DEPLETED	0.038	DEPLETED	0.004	DEPLETED	0.002	DEPLETED	0.102	DEPLETED	0.748	DEPLETED	0.194	DEPLETED	0.002	DEPLETED	0.062	ENRICHED	0.472	DEPLETED	0.002	DEPLETED	0.002	DEPLETED	0.002	DEPLETED	0.08	ENRICHED	0.002
LTR	ERVL-MaLR	MLT1E3	0.412	DEPLETED	0.002	DEPLETED	0.204	DEPLETED	0.468	ENRICHED	0.028	DEPLETED	0.22	DEPLETED	0.206	DEPLETED	0.07	DEPLETED	0.014	DEPLETED	0.05	DEPLETED	0.426	DEPLETED	0.144	DEPLETED	0.444	DEPLETED	0.796	ENRICHED	0.61	ENRICHED	0.192	ENRICHED	0.006	DEPLETED	0.01	ENRICHED	0.14	ENRICHED	0.002	DEPLETED	0.002	DEPLETED	0.04	DEPLETED	0.25	ENRICHED	0.002
LTR	ERVL-MaLR	MLT1F	0.11	ENRICHED	0.226	ENRICHED	0.304	ENRICHED	0.002	ENRICHED	0.306	DEPLETED	0.97	ENRICHED	0.362	ENRICHED	0.712	DEPLETED	0.808	ENRICHED	0.158	ENRICHED	0.214	ENRICHED	0.908	DEPLETED	0.242	ENRICHED	0.002	ENRICHED	0.002	ENRICHED	0.002	ENRICHED	0.108	DEPLETED	0.002	ENRICHED	0.002	ENRICHED	0.158	ENRICHED	0.016	DEPLETED	0.092	ENRICHED	0.002	ENRICHED	0.034
LTR	ERVL-MaLR	MLT1F1	0.852	ENRICHED	0.002	DEPLETED	0.486	ENRICHED	0.002	ENRICHED	0.03	DEPLETED	0.276	DEPLETED	0.7	DEPLETED	0.152	DEPLETED	0.19	DEPLETED	0.404	DEPLETED	0.912	DEPLETED	0.002	DEPLETED	0.002	DEPLETED	0.002	ENRICHED	0.002	ENRICHED	0.002	ENRICHED	0.014	DEPLETED	0.002	ENRICHED	0.026	ENRICHED	0.508	DEPLETED	0.018	DEPLETED	0.076	DEPLETED	0.002	ENRICHED	0.586
LTR	ERVL-MaLR	MLT1F2	0.002	ENRICHED	0.122	DEPLETED	0.002	ENRICHED	0.002	ENRICHED	0.002	ENRICHED	0.286	ENRICHED	0.01	ENRICHED	0.466	ENRICHED	0.12	ENRICHED	0.208	ENRICHED	0.018	ENRICHED	0.002	DEPLETED	0.678	DEPLETED	0.002	ENRICHED	0.002	ENRICHED	0.002	ENRICHED	0.21	DEPLETED	0.002	ENRICHED	0.002	ENRICHED	0.02	ENRICHED	0.002	DEPLETED	0.684	ENRICHED	0.002	ENRICHED	0.356
LTR	ERVL-MaLR	MLT1G	0.48	ENRICHED	0.684	ENRICHED	0.012	ENRICHED	0.002	ENRICHED	0.018	ENRICHED	0.134	ENRICHED	0.002	ENRICHED	0.092	ENRICHED	0.008	ENRICHED	0.004	ENRICHED	0.02	ENRICHED	0.93	ENRICHED	0.574	DEPLETED	0.002	ENRICHED	0.002	ENRICHED	0.002	ENRICHED	0.032	DEPLETED	0.002	ENRICHED	0.01	ENRICHED	0.008	ENRICHED	0.428	DEPLETED	0.01	ENRICHED	0.002	ENRICHED	0.836
LTR	ERVL-MaLR	MLT1G1	0.33	ENRICHED	0.178	ENRICHED	0.002	ENRICHED	0.002	ENRICHED	0.008	ENRICHED	0.016	ENRICHED	0.006	ENRICHED	0.082	ENRICHED	0.002	ENRICHED	0.002	ENRICHED	0.002	ENRICHED	0.842	ENRICHED	0.008	ENRICHED	0.002	ENRICHED	0.002	ENRICHED	0.002	ENRICHED	0.29	ENRICHED	0.002	ENRICHED	0.002	ENRICHED	0.004	ENRICHED	0.04	DEPLETED	0.002	ENRICHED	0.002	ENRICHED	0.53
LTR	ERVL-MaLR	MLT1G3	0.412	DEPLETED	0.72	DEPLETED	0.026	ENRICHED	0.002	ENRICHED	0.124	ENRICHED	0.462	ENRICHED	0.838	ENRICHED	0.534	ENRICHED	0.38	ENRICHED	0.2	ENRICHED	0.032	ENRICHED	0.922	ENRICHED	0.696	DEPLETED	0.002	ENRICHED	0.116	ENRICHED	0.002	ENRICHED	0.086	DEPLETED	0.002	ENRICHED	0.002	ENRICHED	0.788	ENRICHED	0.052	DEPLETED	0.534	ENRICHED	0.002	ENRICHED	0.002
LTR	ERVL-MaLR	MLT1H	0.026	ENRICHED	0.002	DEPLETED	0.51	ENRICHED	0.002	ENRICHED	0.006	ENRICHED	0.006	ENRICHED	0.004	ENRICHED	0.382	ENRICHED	0.01	ENRICHED	0.006	ENRICHED	0.004	ENRICHED	0.002	DEPLETED	0.044	DEPLETED	0.002	ENRICHED	0.002	ENRICHED	0.002	ENRICHED	0.002	DEPLETED	0.002	ENRICHED	0.002	ENRICHED	0.03	ENRICHED	0.002	DEPLETED	0.56	ENRICHED	0.002	ENRICHED	0.014
LTR	ERVL-MaLR	MLT1H1	0.02	ENRICHED	0.138	DEPLETED	0.824	DEPLETED	0.002	ENRICHED	0.386	ENRICHED	0.002	ENRICHED	0.002	ENRICHED	0.022	ENRICHED	0.55	ENRICHED	0.002	ENRICHED	0.006	ENRICHED	0.612	DEPLETED	0.734	ENRICHED	0.002	ENRICHED	0.002	ENRICHED	0.002	ENRICHED	0.66	ENRICHED	0.002	ENRICHED	0.002	ENRICHED	0.022	ENRICHED	0.002	DEPLETED	0.682	ENRICHED	0.002	ENRICHED	0.522
LTR	ERVL-MaLR	MLT1H2	0.156	ENRICHED	0.008	DEPLETED	0.44	ENRICHED	0.002	ENRICHED	0.002	ENRICHED	0.026	ENRICHED	0.004	ENRICHED	0.136	ENRICHED	0.03	ENRICHED	0.002	ENRICHED	0.002	ENRICHED	0.014	DEPLETED	0.072	DEPLETED	0.002	ENRICHED	0.002	ENRICHED	0.002	ENRICHED	0.216	DEPLETED	0.002	ENRICHED	0.002	ENRICHED	0.016	ENRICHED	0.002	DEPLETED	0.854	DEPLETED	0.002	ENRICHED	0.02
LTR	ERVL-MaLR	MLT1I	0.004	DEPLETED	0.002	DEPLETED	0.012	DEPLETED	0.002	ENRICHED	0.002	ENRICHED	0.73	DEPLETED	0.514	DEPLETED	0.646	DEPLETED	0.01	DEPLETED	0.144	DEPLETED	0.03	DEPLETED	0.002	DEPLETED	0.002	DEPLETED	0.026	ENRICHED	0.002	ENRICHED	0.002	ENRICHED	0.08	DEPLETED	0.002	ENRICHED	0.002	ENRICHED	0.756	DEPLETED	0.002	DEPLETED	0.33	DEPLETED	0.002	ENRICHED	0.002
LTR	ERVL-MaLR	MLT1J	0.004	DEPLETED	0.064	DEPLETED	0.262	ENRICHED	0.002	ENRICHED	0.08	ENRICHED	0.028	ENRICHED	0.212	ENRICHED	0.956	DEPLETED	0.026	ENRICHED	0.002	ENRICHED	0.178	ENRICHED	0.006	DEPLETED	0.428	DEPLETED	0.002	ENRICHED	0.006	ENRICHED	0.002	ENRICHED	0.116	DEPLETED	0.002	ENRICHED	0.002	ENRICHED	0.936	DEPLETED	0.444	DEPLETED	0.278	ENRICHED	0.002	ENRICHED	0.002
LTR	ERVL-MaLR	MLT1J1	0.056	DEPLETED	0.002	DEPLETED	0.002	DEPLETED	0.002	ENRICHED	0.002	ENRICHED	0.106	DEPLETED	0.01	DEPLETED	0.554	DEPLETED	0.548	DEPLETED	0.016	DEPLETED	0.1	DEPLETED	0.002	DEPLETED	0.002	DEPLETED	0.252	ENRICHED	0.002	ENRICHED	0.002	ENRICHED	0.006	DEPLETED	0.002	ENRICHED	0.01	ENRICHED	0.676	DEPLETED	0.002	DEPLETED	0.002	DEPLETED	0.158	ENRICHED	0.014
LTR	ERVL-MaLR	MLT1J2	0.298	ENRICHED	0.108	DEPLETED	0.636	ENRICHED	0.002	ENRICHED	0.002	ENRICHED	0.002	ENRICHED	0.386	ENRICHED	0.002	ENRICHED	0.002	ENRICHED	0.134	ENRICHED	0.192	ENRICHED	0.002	DEPLETED	0.004	DEPLETED	0.006	ENRICHED	0.002	ENRICHED	0.002	ENRICHED	0.438	DEPLETED	0.002	ENRICHED	0.002	ENRICHED	0.346	ENRICHED	0.002	DEPLETED	0.46	ENRICHED	0.002	ENRICHED	0.214
LTR	ERVL-MaLR	MLT1K	0.002	DEPLETED	0.024	DEPLETED	0.674	DEPLETED	0.002	ENRICHED	0.018	DEPLETED	0.72	DEPLETED	0.02	DEPLETED	0.836	ENRICHED	0.836	ENRICHED	0.764	DEPLETED	0.23	ENRICHED	0.158	DEPLETED	0.002	DEPLETED	0.5	DEPLETED	0.002	ENRICHED	0.002	ENRICHED	0.39	DEPLETED	0.552	ENRICHED	0.004	DEPLETED	0.366	DEPLETED	0.758	ENRICHED	0.002	ENRICHED	0.044	ENRICHED	0.65
LTR	ERVL-MaLR	MLT1L	0.002	DEPLETED	0.002	DEPLETED	0.002	DEPLETED	0.078	ENRICHED	0.004	DEPLETED	0.008	DEPLETED	0.078	DEPLETED	0.012	DEPLETED	0.004	DEPLETED	0.004	DEPLETED	0.004	DEPLETED	0.002	DEPLETED	0.002	DEPLETED	0.002	DEPLETED	0.44	DEPLETED	0.046	DEPLETED	0.002	DEPLETED	0.272	DEPLETED	0.148	DEPLETED	0.008	DEPLETED	0.002	DEPLETED	0.002	DEPLETED	0.484	DEPLETED	0.254
LTR	ERVL-MaLR	MLT1M	0.002	DEPLETED	0.498	ENRICHED	0.004	DEPLETED	0.002	ENRICHED	0.502	ENRICHED	0.292	DEPLETED	0.446	DEPLETED	0.248	ENRICHED	0.076	DEPLETED	0.97	ENRICHED	0.494	ENRICHED	0.028	DEPLETED	0.016	DEPLETED	0.092	DEPLETED	0.394	ENRICHED	0.222	ENRICHED	0.334	DEPLETED	0.178	DEPLETED	0.386	ENRICHED	0.016	ENRICHED	0.182	ENRICHED	0.34	ENRICHED	0.068	DEPLETED	0.048
LTR	ERVL-MaLR	MLT1N2	0.198	DEPLETED	0.286	ENRICHED	0.894	ENRICHED	0.002	ENRICHED	0.03	ENRICHED	0.032	ENRICHED	0.614	ENRICHED	0.026	ENRICHED	0.004	ENRICHED	0.018	ENRICHED	0.318	ENRICHED	0.458	DEPLETED	0.092	DEPLETED	0.212	ENRICHED	0.004	ENRICHED	0.002	ENRICHED	0.074	ENRICHED	0.002	ENRICHED	0.014	ENRICHED	0.002	ENRICHED	0.532	DEPLETED	0.004	ENRICHED	0.006	ENRICHED	0.018
LTR	ERVL-MaLR	MLT1O	0.002	DEPLETED	0.33	ENRICHED	0.042	DEPLETED	0.026	ENRICHED	0.086	DEPLETED	0.164	ENRICHED	0.084	DEPLETED	0.422	ENRICHED	0.74	DEPLETED	0.472	ENRICHED	0.274	ENRICHED	0.024	DEPLETED	0.004	DEPLETED	0.134	DEPLETED	0.018	ENRICHED	0.838	DEPLETED	0.928	DEPLETED	0.048	DEPLETED	0.128	ENRICHED	0.274	ENRICHED	0.754	ENRICHED	0.044	ENRICHED	0.034	DEPLETED	0.652
LTR	ERVL-MaLR	MSTA	0.002	ENRICHED	0.026	DEPLETED	0.714	ENRICHED	0.002	ENRICHED	0.002	ENRICHED	0.146	ENRICHED	0.002	ENRICHED	0.844	ENRICHED	0.008	ENRICHED	0.002	ENRICHED	0.002	ENRICHED	0.002	DEPLETED	0.002	DEPLETED	0.002	ENRICHED	0.002	ENRICHED	0.002	ENRICHED	0.002	DEPLETED	0.002	ENRICHED	0.002	ENRICHED	0.018	ENRICHED	0.002	DEPLETED	0.002	DEPLETED	0.002	ENRICHED	0.002
LTR	ERVL-MaLR	MSTA1	0.552	ENRICHED	0.634	DEPLETED	0.054	DEPLETED	0.536	ENRICHED	0.018	ENRICHED	0.748	DEPLETED	0.46	DEPLETED	0.742	DEPLETED	0.618	DEPLETED	0.888	ENRICHED	0.804	DEPLETED	0.292	DEPLETED	0.414	DEPLETED	0.708	ENRICHED	0.01	ENRICHED	0.57	ENRICHED	0.024	DEPLETED	0.104	ENRICHED	0.6	ENRICHED	0.734	ENRICHED	0.072	DEPLETED	0.106	DEPLETED	0.23	ENRICHED	0.002
LTR	ERVL-MaLR	MSTB	0.002	ENRICHED	0.002	DEPLETED	0.644	ENRICHED	0.002	ENRICHED	0.002	ENRICHED	0.802	DEPLETED	0.016	ENRICHED	0.266	DEPLETED	0.408	ENRICHED	0.042	ENRICHED	0.08	ENRICHED	0.002	DEPLETED	0.002	DEPLETED	0.002	ENRICHED	0.002	ENRICHED	0.002	ENRICHED	0.002	DEPLETED	0.002	ENRICHED	0.002	ENRICHED	0.064	ENRICHED	0.002	DEPLETED	0.814	DEPLETED	0.002	ENRICHED	0.002
LTR	ERVL-MaLR	MSTB1	0.074	ENRICHED	0.174	DEPLETED	0.002	DEPLETED	0.002	ENRICHED	0.178	ENRICHED	0.022	DEPLETED	0.53	DEPLETED	0.004	DEPLETED	0.646	DEPLETED	0.024	DEPLETED	0.012	DEPLETED	0.002	DEPLETED	0.002	DEPLETED	0.01	ENRICHED	0.03	ENRICHED	0.088	ENRICHED	0.002	DEPLETED	0.002	ENRICHED	0.906	ENRICHED	1.002	ENRICHED	0.002	DEPLETED	0.002	DEPLETED	0.012	ENRICHED	0.044
LTR	ERVL-MaLR	MSTB2	0.542	ENRICHED	0.234	DEPLETED	0.446	DEPLETED	0.002	ENRICHED	0.002	ENRICHED	0.516	DEPLETED	0.524	ENRICHED	0.062	DEPLETED	0.344	DEPLETED	0.75	ENRICHED	0.012	DEPLETED	0.004	DEPLETED	0.016	DEPLETED	0.002	ENRICHED	0.032	ENRICHED	0.002	ENRICHED	0.334	DEPLETED	0.002	ENRICHED	0.026	ENRICHED	0.354	ENRICHED	0.002	DEPLETED	0.016	DEPLETED	0.002	ENRICHED	0.62
LTR	ERVL-MaLR	MSTC	0.002	DEPLETED	0.002	DEPLETED	0.002	DEPLETED	0.268	DEPLETED	0.002	DEPLETED	0.006	DEPLETED	0.002	DEPLETED	0.002	DEPLETED	0.002	DEPLETED	0.002	DEPLETED	0.002	DEPLETED	0.002	DEPLETED	0.002	DEPLETED	0.026	DEPLETED	0.002	DEPLETED	0.018	DEPLETED	0.002	DEPLETED	0.492	DEPLETED	0.452	DEPLETED	0.002	DEPLETED	0.002	DEPLETED	0.002	DEPLETED	0.056	DEPLETED	0.002
LTR	ERVL-MaLR	MSTD	0.416	DEPLETED	0.002	DEPLETED	0.002	DEPLETED	0.002	ENRICHED	0.026	ENRICHED	0.002	DEPLETED	0.002	DEPLETED	0.002	DEPLETED	0.002	DEPLETED	0.002	DEPLETED	0.002	DEPLETED	0.002	DEPLETED	0.002	DEPLETED	0.128	DEPLETED	0.09	ENRICHED	0.556	DEPLETED	0.002	DEPLETED	0.026	ENRICHED	0.274	DEPLETED	0.002	DEPLETED	0.002	DEPLETED	0.002	DEPLETED	0.002	ENRICHED	0.002
LTR	ERVL-MaLR	THE1A	0.008	ENRICHED	0.002	DEPLETED	0.002	DEPLETED	0.006	ENRICHED	0.006	DEPLETED	0.004	DEPLETED	0.166	DEPLETED	0.002	DEPLETED	0.15	DEPLETED	0.018	DEPLETED	0.004	DEPLETED	0.002	DEPLETED	0.002	DEPLETED	0.244	DEPLETED	0.114	DEPLETED	0.03	ENRICHED	0.002	DEPLETED	0.002	ENRICHED	0.142	DEPLETED	0.002	DEPLETED	0.002	DEPLETED	0.002	DEPLETED	0.002	ENRICHED	0.002
LTR	ERVL-MaLR	THE1B	0.002	ENRICHED	0.518	DEPLETED	0.006	ENRICHED	0.002	ENRICHED	0.002	ENRICHED	0.52	DEPLETED	0.002	ENRICHED	0.11	ENRICHED	0.002	ENRICHED	0.002	ENRICHED	0.002	ENRICHED	0.002	DEPLETED	0.002	DEPLETED	0.002	ENRICHED	0.002	ENRICHED	0.002	ENRICHED	0.002	DEPLETED	0.002	ENRICHED	0.002	ENRICHED	0.002	ENRICHED	0.002	DEPLETED	0.002	DEPLETED	0.002	ENRICHED	0.002
LTR	ERVL-MaLR	THE1C	0.002	ENRICHED	0.032	DEPLETED	0.3	DEPLETED	0.002	ENRICHED	0.002	ENRICHED	0.99	DEPLETED	0.002	ENRICHED	0.746	ENRICHED	0.002	ENRICHED	0.002	ENRICHED	0.008	ENRICHED	0.002	DEPLETED	0.002	DEPLETED	0.002	ENRICHED	0.002	ENRICHED	0.002	ENRICHED	0.002	DEPLETED	0.002	ENRICHED	0.002	ENRICHED	0.998	DEPLETED	0.002	DEPLETED	0.002	DEPLETED	0.002	ENRICHED	0.002
LTR	ERVL-MaLR	THE1D	0.004	ENRICHED	0.002	DEPLETED	0.002	DEPLETED	0.002	ENRICHED	0.002	ENRICHED	0.846	ENRICHED	0.006	ENRICHED	0.304	DEPLETED	0.014	ENRICHED	0.066	ENRICHED	0.71	ENRICHED	0.002	DEPLETED	0.002	DEPLETED	0.002	ENRICHED	0.002	ENRICHED	0.002	ENRICHED	0.002	DEPLETED	0.002	ENRICHED	0.002	ENRICHED	0.052	DEPLETED	0.002	DEPLETED	0.002	DEPLETED	0.002	ENRICHED	0.062
LTR	ERVL-MaLR	tot	0.002	ENRICHED	0.002	DEPLETED	0.002	ENRICHED	0.002	ENRICHED	0.002	ENRICHED	0.002	ENRICHED	0.002	ENRICHED	0.78	ENRICHED	0.002	ENRICHED	0.002	ENRICHED	0.002	ENRICHED	0.002	DEPLETED	0.002	DEPLETED	0.002	ENRICHED	0.002	ENRICHED	0.002	ENRICHED	0.002	DEPLETED	0.002	ENRICHED	0.002	ENRICHED	0.002	ENRICHED	0.002	DEPLETED	0.002	ENRICHED	0.002	ENRICHED	0.002
LTR	ERVL-MaLR--int	MLT-int	0.86	ENRICHED	0.034	DEPLETED	0.012	DEPLETED	0.148	ENRICHED	0.086	DEPLETED	0.316	DEPLETED	0.67	ENRICHED	0.036	DEPLETED	0.184	DEPLETED	0.17	DEPLETED	0.244	DEPLETED	0.192	DEPLETED	0.488	DEPLETED	0.004	ENRICHED	0.124	DEPLETED	0.002	ENRICHED	0.068	DEPLETED	0.002	ENRICHED	0.054	DEPLETED	0.004	DEPLETED	0.004	DEPLETED	0.004	DEPLETED	0.122	ENRICHED	0.018
LTR	ERVL-MaLR--int	MLT1-int	0.648	DEPLETED	0.052	DEPLETED	0.03	DEPLETED	0.912	DEPLETED	0.122	DEPLETED	0.06	DEPLETED	0.112	DEPLETED	0.38	DEPLETED	0.732	DEPLETED	0.458	DEPLETED	0.904	DEPLETED	0.556	DEPLETED	0.756	ENRICHED	0.954	DEPLETED	0.516	DEPLETED	0.442	DEPLETED	0.466	DEPLETED	0.42	DEPLETED	0.61	ENRICHED	0.828	DEPLETED	0.224	DEPLETED	0.002	DEPLETED	0.956	ENRICHED	0.494
LTR	ERVL-MaLR--int	MLT1A-int	0.182	DEPLETED	0.002	DEPLETED	0.026	DEPLETED	0.358	DEPLETED	0.006	DEPLETED	0.01	DEPLETED	0.022	DEPLETED	0.002	DEPLETED	0.002	DEPLETED	0.096	DEPLETED	0.006	DEPLETED	0.004	DEPLETED	0.036	DEPLETED	0.1	DEPLETED	0.02	DEPLETED	0.248	DEPLETED	0.064	DEPLETED	0.486	DEPLETED	0.328	DEPLETED	0.002	DEPLETED	0.002	DEPLETED	0.002	DEPLETED	0.93	ENRICHED	0.002
LTR	ERVL-MaLR--int	MLT1A0-int	0.16	DEPLETED	0.002	DEPLETED	0.002	DEPLETED	0.004	ENRICHED	0.008	DEPLETED	0.002	DEPLETED	0.02	DEPLETED	0.002	DEPLETED	0.004	DEPLETED	0.002	DEPLETED	0.01	DEPLETED	0.002	DEPLETED	0.002	DEPLETED	0.002	ENRICHED	0.908	ENRICHED	0.002	ENRICHED	0.002	DEPLETED	0.002	ENRICHED	0.886	DEPLETED	0.002	DEPLETED	0.002	DEPLETED	0.002	DEPLETED	0.07	ENRICHED	0.002
LTR	ERVL-MaLR--int	MLT1A1-int	0.626	ENRICHED	0.134	DEPLETED	0.194	DEPLETED	0.002	ENRICHED	0.59	DEPLETED	0.01	DEPLETED	0.378	DEPLETED	0.366	DEPLETED	0.402	DEPLETED	0.016	DEPLETED	0.786	DEPLETED	0.058	DEPLETED	0.312	DEPLETED	0.002	ENRICHED	0.734	ENRICHED	0.002	ENRICHED	0.22	DEPLETED	0.002	ENRICHED	0.804	DEPLETED	0.05	DEPLETED	0.002	DEPLETED	0.004	DEPLETED	0.002	ENRICHED	0.002
LTR	ERVL-MaLR--int	MLT1B-int	0.004	DEPLETED	0.002	DEPLETED	0.004	DEPLETED	0.03	DEPLETED	0.004	DEPLETED	0.002	DEPLETED	0.034	DEPLETED	0.002	DEPLETED	0.002	DEPLETED	0.108	DEPLETED	0.166	DEPLETED	0.004	DEPLETED	0.004	DEPLETED	0.342	DEPLETED	0.054	DEPLETED	0.052	DEPLETED	0.002	DEPLETED	0.942	DEPLETED	0.09	DEPLETED	0.004	DEPLETED	0.002	DEPLETED	0.002	DEPLETED	0.532	ENRICHED	0.002
LTR	ERVL-MaLR--int	MLT1C-int	0.228	ENRICHED	0.268	DEPLETED	0.784	DEPLETED	0.09	ENRICHED	0.16	ENRICHED	0.194	ENRICHED	0.058	ENRICHED	0.206	ENRICHED	0.038	ENRICHED	0.022	ENRICHED	0.002	ENRICHED	0.156	ENRICHED	0.49	ENRICHED	0.904	DEPLETED	0.638	ENRICHED	0.12	ENRICHED	0.194	ENRICHED	0.056	ENRICHED	0.84	ENRICHED	0.418	DEPLETED	0.902	DEPLETED	0.454	ENRICHED	0.2	ENRICHED	0.728
LTR	ERVL-MaLR--int	MLT1C2-int	0.096	DEPLETED	0.002	DEPLETED	0.006	DEPLETED	0.042	DEPLETED	0.006	DEPLETED	0.11	DEPLETED	0.09	DEPLETED	0.014	DEPLETED	0.044	DEPLETED	0.002	DEPLETED	0.152	DEPLETED	0.008	DEPLETED	0.286	DEPLETED	0.426	DEPLETED	0.058	DEPLETED	0.014	DEPLETED	0.056	DEPLETED	0.788	DEPLETED	0.004	DEPLETED	0.002	DEPLETED	0.002	DEPLETED	0.002	DEPLETED	0.638	ENRICHED	0.004
LTR	ERVL-MaLR--int	MLT1D-int	0.05	ENRICHED	0.002	DEPLETED	0.324	DEPLETED	0.694	DEPLETED	0.244	DEPLETED	0.07	DEPLETED	0.226	ENRICHED	0.174	DEPLETED	0.392	DEPLETED	0.956	DEPLETED	0.078	DEPLETED	0.002	DEPLETED	0.034	DEPLETED	0.106	DEPLETED	0.548	ENRICHED	0.024	DEPLETED	0.006	DEPLETED	0.216	ENRICHED	0.502	DEPLETED	0.002	DEPLETED	0.002	DEPLETED	0.002	DEPLETED	0.65	ENRICHED	0.002
LTR	ERVL-MaLR--int	MLT1E-int	0.348	ENRICHED	0.732	DEPLETED	0.524	ENRICHED	0.782	ENRICHED	0.372	ENRICHED	0.712	DEPLETED	0.738	DEPLETED	0.738	DEPLETED	0.782	DEPLETED	0.758	DEPLETED	0.002	DEPLETED	0.002	DEPLETED	0.002	DEPLETED	0.002	DEPLETED	0.358	ENRICHED	0.422	ENRICHED	0.382	ENRICHED	0.574	DEPLETED	0.738	DEPLETED	0.844	ENRICHED	0.82	DEPLETED	0.602	ENRICHED	0.556	DEPLETED	0.692
LTR	ERVL-MaLR--int	MLT1E1-int	0.334	DEPLETED	0.882	DEPLETED	0.812	ENRICHED	0.882	ENRICHED	0.7	ENRICHED	0.326	ENRICHED	0.63	DEPLETED	0.354	ENRICHED	0.646	ENRICHED	0.994	ENRICHED	0.618	ENRICHED	0.764	DEPLETED	0.872	DEPLETED	0.24	DEPLETED	0.666	ENRICHED	0.914	DEPLETED	0.8	ENRICHED	0.702	DEPLETED	0.402	ENRICHED	0.712	ENRICHED	0.442	DEPLETED	0.676	DEPLETED	0.81	ENRICHED	0.044
LTR	ERVL-MaLR--int	MLT1E1A-int	0.192	ENRICHED	0.304	DEPLETED	0.356	ENRICHED	0.54	ENRICHED	0.586	ENRICHED	0.288	ENRICHED	0.404	ENRICHED	0.192	DEPLETED	0.824	DEPLETED	0.358	DEPLETED	0.494	ENRICHED	0.324	ENRICHED	0.218	DEPLETED	0.278	ENRICHED	0.036	ENRICHED	0.258	DEPLETED	0.742	ENRICHED	0.782	DEPLETED	0.476	DEPLETED	0.456	ENRICHED	0.92	DEPLETED	0.93	ENRICHED	0.698	ENRICHED	0.016
LTR	ERVL-MaLR--int	MLT1E2-int	0.668	DEPLETED	0.58	DEPLETED	0.428	DEPLETED	0.958	ENRICHED	0.842	ENRICHED	0.516	DEPLETED	0.252	ENRICHED	0.36	DEPLETED	0.098	DEPLETED	0.05	DEPLETED	0.248	DEPLETED	0.398	DEPLETED	0.082	DEPLETED	0.756	DEPLETED	0.916	ENRICHED	0.636	DEPLETED	0.072	DEPLETED	0.544	ENRICHED	0.954	DEPLETED	0.104	DEPLETED	0.462	DEPLETED	0.002	DEPLETED	0.718	ENRICHED	0.664
LTR	ERVL-MaLR--int	MLT1E3-int	0.518	ENRICHED	0.618	ENRICHED	0.89	ENRICHED	0.346	DEPLETED	0.884	DEPLETED	0.882	ENRICHED	0.744	ENRICHED	0.38	ENRICHED	0.522	DEPLETED	0.446	DEPLETED	0.336	DEPLETED	0.932	ENRICHED	0.578	DEPLETED	0.862	ENRICHED	0.676	ENRICHED	0.81	ENRICHED	0.082	ENRICHED	0.494	DEPLETED	0.862	DEPLETED	0.818	ENRICHED	0.696	DEPLETED	0.734	DEPLETED	0.58	ENRICHED	0.432
[truncated: 163 more rows]
[truncated: 1 more columns]

## Sheet: REPRESSED_ENRICHED_FDR
CLASS	FAMILY	NAME	E027_FDR	E062_FDR	E063_FDR	E065_FDR	E066_FDR	E067_FDR	E068_FDR	E069_FDR	E071_FDR	E072_FDR	E073_FDR	E075_FDR	E076_FDR	E079_FDR	E095_FDR	E096_FDR	E097_FDR	E098_FDR	E104_FDR	E106_FDR	E110_FDR	E111_FDR	E113_FDR	E116_FDR
[truncated: 1,235 more rows]
