# Supplementary material for: Transposable elements generate regulatory novelty in a tissue-specific fashion
Source: BMC Genomics. 2018 Jun 18;19:468. doi: 10.1186/s12864-018-4850-3 (PMC6006921; doi:10.1186/s12864-018-4850-3)
Supplement: Supplementary file 5 — Table S4. Analysis of histone marks in repressed regions. For each tissue, the numbers of repressed regions overlapping H3K9me3 and H3K27me3 are presented. (CSV 2 kb) [file 12864_2018_4850_MOESM5_ESM.csv]

#Supplemental Table S4 � For each tissue, the numbers of repressed regions overlapping H3K9me3 and H3K27me3 are presented
		REGION NUMBERS	CORRESPONDING FRACTION
BREAST	H3K9me3	227051	0.235532771
	H3K27me3	736938	0.764467229
MONONUCLEAR BLOOD CELLS	H3K9me3	79282	0.111223966
	H3K27me3	633532	0.888776034
ADIPOSE NUCLEAI	H3K9me3	156031	0.184140835
	H3K27me3	691315	0.815859165
AORTA	H3K9me3	262944	0.448639463
	H3K27me3	323148	0.551360537
LIVER	H3K9me3	177552	0.169202371
	H3K27me3	871795	0.830797629
BRAIN ANGULAR GYRUS	H3K9me3	43864	0.108540674
	H3K27me3	360261	0.891459326
BRAIN ANTERIOR CAUDATE	H3K9me3	100904	0.22315945
	H3K27me3	351257	0.77684055
BRAIN CINGULATE GYRUS	H3K9me3	57312	0.103046703
	H3K27me3	498863	0.896953297
BRAIN HIPPOCAMPUS MIDDLE	H3K9me3	86367	0.154286572
	H3K27me3	473416	0.845713428
INFERIOR TEMPORAL LOBE	H3K9me3	75015	0.15036863
	H3K27me3	423859	0.84963137
PREFRONTAL CORTEX	H3K9me3	53712	0.125458686
	H3K27me3	374413	0.874541314
COLON MUCOSA	H3K9me3	37010	0.108931436
	H3K27me3	302745	0.891068564
COLON SMOOTH MUSCLE	H3K9me3	30851	0.11641755
	H3K27me3	234152	0.88358245
ESOPHAGOUS	H3K9me3	125920	0.328615831
	H3K27me3	257263	0.671384169
LEFT VENTRICLE	H3K9me3	110397	0.139770107
	H3K27me3	679450	0.860229893
LUNG	H3K9me3	263995	0.511102162
	H3K27me3	252526	0.488897838
OVARY	H3K9me3	36337	0.068426623
	H3K27me3	494699	0.931573377
PANCREAS	H3K9me3	119644	0.820609195
	H3K27me3	26155	0.179390805
RIGHT ATRIUM	H3K9me3	91539	0.198029205
	H3K27me3	370711	0.801970795
SIGMOID COLON	H3K9me3	103517	0.109310454
	H3K27me3	843483	0.890689546
SMALL INTESTINE	H3K9me3	32491	0.029189939
	H3K27me3	1080598	0.970810061
STOMACH MUCOSA	H3K9me3	10792	0.021644214
	H3K27me3	487817	0.978355786
STOMACH SMOOTH MUSCLE	H3K9me3	86811	0.082805768
	H3K27me3	961558	0.917194232
SPLEEN	H3K9me3	114532	0.735018162
	H3K27me3	41290	0.264981838
LYMPHOBLASTOID CELLS	H3K9me3	149133	0.201146999
	H3K27me3	592280	0.798853001
