# Supplementary material for: Transposable elements generate regulatory novelty in a tissue-specific fashion
Source: BMC Genomics. 2018 Jun 18;19:468. doi: 10.1186/s12864-018-4850-3 (PMC6006921; doi:10.1186/s12864-018-4850-3)
Supplement: Supplementary file 6 — Table S6. Analysis of age classes across tissues. FDR values for TE age enrichment/depletion across tissues are presented for the active regions. FDR values for repressed regions are found in the second sheet of the table. (XLSX 27 kb) [file 12864_2018_4850_MOESM6_ESM.xlsx]

## Sheet: ACTIVE
age	E027_FDR	STATUS	E062_FDR	STATUS	E063_FDR	STATUS	E065_FDR	STATUS	E066_FDR	STATUS	E067_FDR	STATUS	E068_FDR	STATUS	E069_FDR	STATUS	E071_FDR	STATUS	E072_FDR	STATUS	E073_FDR	STATUS	E075_FDR	STATUS	E076_FDR	STATUS	E079_FDR	STATUS	E095_FDR	STATUS	E096_FDR	STATUS	E097_FDR	STATUS	E098_FDR	STATUS	E104_FDR	STATUS	E106_FDR	STATUS	E110_FDR	STATUS	E111_FDR	STATUS	E113_FDR	STATUS	E116_FDR	STATUS
01_Human	0.0005664728	DEPLETED	0.0004624232	DEPLETED	0.000567209	DEPLETED	0.000405507	DEPLETED	0.0004382525	DEPLETED	0.0003708782	DEPLETED	0.0005344276	DEPLETED	0.0004699184	DEPLETED	0.0005646311	DEPLETED	0.0004480708	DEPLETED	0.0005156539	DEPLETED	0.0004875898	DEPLETED	0.0003097297	DEPLETED	0.0004465466	DEPLETED	0.0007403743	DEPLETED	0.0004278337	DEPLETED	0.0004234105	DEPLETED	0.0005978731	DEPLETED	0.0009339366	DEPLETED	0.0003471276	DEPLETED	0.0008773152	DEPLETED	0.0004599697	DEPLETED	0.0004581688	DEPLETED	0.000580437	DEPLETED
02_Catarrhini	0.0005664728	DEPLETED	0.0004624232	DEPLETED	0.000567209	DEPLETED	0.000405507	DEPLETED	0.0004382525	DEPLETED	0.0003708782	DEPLETED	0.0005344276	DEPLETED	0.0004699184	DEPLETED	0.0005646311	DEPLETED	0.0004480708	DEPLETED	0.0005156539	DEPLETED	0.0004875898	DEPLETED	0.0003097297	DEPLETED	0.0004465466	DEPLETED	0.0007403743	DEPLETED	0.0004278337	DEPLETED	0.0004234105	DEPLETED	0.0005978731	DEPLETED	0.0009339366	DEPLETED	0.0003471276	DEPLETED	0.0008773152	DEPLETED	0.0004599697	DEPLETED	0.0004581688	DEPLETED	0.000580437	DEPLETED
02_Haplorrhini	0.0005664728	DEPLETED	0.0004624232	DEPLETED	0.000567209	DEPLETED	0.000405507	DEPLETED	0.0004382525	DEPLETED	0.0003708782	DEPLETED	0.0005344276	DEPLETED	0.0004699184	DEPLETED	0.0005646311	DEPLETED	0.0004480708	DEPLETED	0.0005156539	DEPLETED	0.0004875898	DEPLETED	0.0003097297	DEPLETED	0.0004465466	DEPLETED	0.0007403743	DEPLETED	0.0004278337	DEPLETED	0.0004234105	DEPLETED	0.0005978731	DEPLETED	0.0009339366	DEPLETED	0.0003471276	DEPLETED	0.0008773152	DEPLETED	0.0004599697	DEPLETED	0.0004581688	DEPLETED	0.000580437	DEPLETED
02_Hominidae	0.0005664728	DEPLETED	0.0004624232	DEPLETED	0.000567209	DEPLETED	0.000405507	DEPLETED	0.0004382525	DEPLETED	0.0003708782	DEPLETED	0.0005344276	DEPLETED	0.0004699184	DEPLETED	0.0005646311	DEPLETED	0.0004480708	DEPLETED	0.0005156539	DEPLETED	0.0004875898	DEPLETED	0.0003097297	DEPLETED	0.0004465466	DEPLETED	0.0007403743	DEPLETED	0.0004278337	DEPLETED	0.0004234105	DEPLETED	0.0005978731	DEPLETED	0.0009339366	DEPLETED	0.0003471276	DEPLETED	0.0008773152	DEPLETED	0.0004599697	DEPLETED	0.0004581688	DEPLETED	0.000580437	DEPLETED
02_Hominoidea	0.0005664728	DEPLETED	0.0004624232	DEPLETED	0.000567209	DEPLETED	0.000405507	DEPLETED	0.0004382525	DEPLETED	0.0003708782	DEPLETED	0.0005344276	DEPLETED	0.0004699184	DEPLETED	0.0005646311	DEPLETED	0.0004480708	DEPLETED	0.0005156539	DEPLETED	0.0004875898	DEPLETED	0.0003097297	DEPLETED	0.0004465466	DEPLETED	0.0007403743	DEPLETED	0.0004278337	DEPLETED	0.0004234105	DEPLETED	0.0005978731	DEPLETED	0.0009339366	DEPLETED	0.0003471276	DEPLETED	0.0008773152	DEPLETED	0.0004599697	DEPLETED	0.0004581688	DEPLETED	0.000580437	DEPLETED
02_Simiiformes	0.0005664728	DEPLETED	0.0004624232	DEPLETED	0.000567209	DEPLETED	0.000405507	DEPLETED	0.0004382525	DEPLETED	0.0003708782	DEPLETED	0.0005344276	DEPLETED	0.0004699184	DEPLETED	0.0005646311	DEPLETED	0.0004480708	DEPLETED	0.0005156539	DEPLETED	0.0004875898	DEPLETED	0.0003097297	DEPLETED	0.0004465466	DEPLETED	0.0007403743	DEPLETED	0.0004278337	DEPLETED	0.0004234105	DEPLETED	0.0005978731	DEPLETED	0.0009339366	DEPLETED	0.0003471276	DEPLETED	0.0008773152	DEPLETED	0.0004599697	DEPLETED	0.0004581688	DEPLETED	0.000580437	DEPLETED
03_Euarchontoglires/Primates?	0.0005664728	DEPLETED	0.0004624232	DEPLETED	0.000567209	DEPLETED	0.000405507	DEPLETED	0.0004382525	DEPLETED	0.0003708782	DEPLETED	0.0005344276	DEPLETED	0.0004699184	DEPLETED	0.0005646311	DEPLETED	0.0004480708	DEPLETED	0.0005156539	DEPLETED	0.0004875898	DEPLETED	0.0003097297	DEPLETED	0.0004465466	DEPLETED	0.0007403743	DEPLETED	0.0004278337	DEPLETED	0.0004234105	DEPLETED	0.0005978731	DEPLETED	0.0009339366	DEPLETED	0.0003471276	DEPLETED	0.0008773152	DEPLETED	0.0004599697	DEPLETED	0.0004581688	DEPLETED	0.000580437	DEPLETED
03_Primates	0.0005664728	DEPLETED	0.0004624232	DEPLETED	0.000567209	DEPLETED	0.000405507	DEPLETED	0.0004382525	DEPLETED	0.0003708782	DEPLETED	0.0005344276	DEPLETED	0.0004699184	DEPLETED	0.0005646311	DEPLETED	0.0004480708	DEPLETED	0.0005156539	DEPLETED	0.0004875898	DEPLETED	0.0003097297	DEPLETED	0.0004465466	DEPLETED	0.0007403743	DEPLETED	0.0004278337	DEPLETED	0.0004234105	DEPLETED	0.0005978731	DEPLETED	0.0009339366	DEPLETED	0.0003471276	DEPLETED	0.0008773152	DEPLETED	0.0004599697	DEPLETED	0.0004581688	DEPLETED	0.000580437	DEPLETED
03_Primates/Indep	0.0005664728	DEPLETED	0.0004624232	DEPLETED	0.000567209	DEPLETED	0.000405507	DEPLETED	0.0004382525	DEPLETED	0.0003708782	DEPLETED	0.0005344276	DEPLETED	0.0004699184	DEPLETED	0.0005646311	DEPLETED	0.0004480708	DEPLETED	0.0005156539	DEPLETED	0.0004875898	DEPLETED	0.0003097297	DEPLETED	0.0004465466	DEPLETED	0.0007403743	DEPLETED	0.0004278337	DEPLETED	0.0004234105	DEPLETED	0.0005978731	DEPLETED	0.0009339366	DEPLETED	0.0003471276	DEPLETED	0.0008773152	DEPLETED	0.0004599697	DEPLETED	0.0004581688	DEPLETED	0.000580437	DEPLETED
04_Euarchontoglires	0.0005664728	DEPLETED	0.0004624232	DEPLETED	0.000567209	DEPLETED	0.000405507	DEPLETED	0.0004382525	DEPLETED	0.0003708782	DEPLETED	0.0005344276	DEPLETED	0.0004699184	DEPLETED	0.0005646311	DEPLETED	0.0004480708	DEPLETED	0.0005156539	DEPLETED	0.0004875898	DEPLETED	0.0003097297	DEPLETED	0.0004465466	DEPLETED	0.0007403743	DEPLETED	0.0004278337	DEPLETED	0.0004234105	DEPLETED	0.0005978731	DEPLETED	0.0009339366	DEPLETED	0.0003471276	DEPLETED	0.0008773152	DEPLETED	0.0004599697	DEPLETED	0.0004581688	DEPLETED	0.000580437	DEPLETED
04_Primates/Glires	0.01038465	DEPLETED	0.0053149813	ENRICHED	0.0150615508	DEPLETED	0.0306077238	DEPLETED	0.1150069514	ENRICHED	0.0608930971	DEPLETED	0.0302914473	DEPLETED	0.0664488657	DEPLETED	0.0135818985	DEPLETED	0.0234628601	DEPLETED	0.0033049865	DEPLETED	0.0056258623	DEPLETED	0.0663049806	DEPLETED	0.0004465466	DEPLETED	0.1792784291	DEPLETED	0.0012201949	DEPLETED	0.0582474761	DEPLETED	0.0005978731	DEPLETED	0.0009339366	DEPLETED	0.0736042427	ENRICHED	0.0008773152	DEPLETED	0.0105418636	DEPLETED	0.0004581688	DEPLETED	0.0350876796	ENRICHED
05_Boreotheria	0.0005664728	DEPLETED	0.0004624232	DEPLETED	0.000567209	DEPLETED	0.000405507	DEPLETED	0.0004382525	DEPLETED	0.0003708782	DEPLETED	0.0005344276	DEPLETED	0.0004699184	DEPLETED	0.0005646311	DEPLETED	0.0004480708	DEPLETED	0.0005156539	DEPLETED	0.0004875898	DEPLETED	0.0003097297	DEPLETED	0.0004465466	DEPLETED	0.0007403743	DEPLETED	0.0004278337	DEPLETED	0.0004234105	DEPLETED	0.0005978731	DEPLETED	0.0009339366	DEPLETED	0.0003471276	DEPLETED	0.0008773152	DEPLETED	0.0004599697	DEPLETED	0.0004581688	DEPLETED	0.000580437	DEPLETED
06_Boreotheria/Eutheria?	0.0005664728	DEPLETED	0.0004624232	DEPLETED	0.000567209	DEPLETED	0.000405507	DEPLETED	0.0004382525	DEPLETED	0.0003708782	DEPLETED	0.0005344276	DEPLETED	0.0004699184	DEPLETED	0.0005646311	DEPLETED	0.0004480708	DEPLETED	0.0005156539	DEPLETED	0.0004875898	DEPLETED	0.0003097297	DEPLETED	0.0004465466	DEPLETED	0.0007403743	DEPLETED	0.0004278337	DEPLETED	0.0004234105	DEPLETED	0.0005978731	DEPLETED	0.0009339366	DEPLETED	0.0003471276	DEPLETED	0.0008773152	DEPLETED	0.0004599697	DEPLETED	0.0004581688	DEPLETED	0.000580437	DEPLETED
07_Eutheria	0.0005664728	DEPLETED	0.0004624232	DEPLETED	0.000567209	DEPLETED	0.000405507	DEPLETED	0.0004382525	DEPLETED	0.0003708782	DEPLETED	0.0005344276	DEPLETED	0.0004699184	DEPLETED	0.0005646311	DEPLETED	0.0004480708	DEPLETED	0.0005156539	DEPLETED	0.0004875898	DEPLETED	0.0003097297	DEPLETED	0.0004465466	DEPLETED	0.0007403743	DEPLETED	0.0004278337	DEPLETED	0.0004234105	DEPLETED	0.0005978731	DEPLETED	0.0009339366	DEPLETED	0.0003471276	DEPLETED	0.0008773152	DEPLETED	0.0004599697	DEPLETED	0.0004581688	DEPLETED	0.000580437	DEPLETED
07_Eutheria + Transfert Opossum?	0.0005664728	DEPLETED	0.0004624232	DEPLETED	0.000567209	DEPLETED	0.000405507	DEPLETED	0.0004382525	DEPLETED	0.0003708782	DEPLETED	0.0005344276	DEPLETED	0.0004699184	DEPLETED	0.0005646311	DEPLETED	0.0004480708	DEPLETED	0.0005156539	DEPLETED	0.0004875898	DEPLETED	0.0003097297	DEPLETED	0.0004465466	DEPLETED	0.0007403743	DEPLETED	0.0004278337	DEPLETED	0.0004234105	DEPLETED	0.0005978731	DEPLETED	0.0009339366	DEPLETED	0.0003471276	DEPLETED	0.0008773152	DEPLETED	0.0004599697	DEPLETED	0.0004581688	DEPLETED	0.000580437	DEPLETED
07_Eutheria+Metatheria	0.0005664728	DEPLETED	0.0004624232	DEPLETED	0.000567209	DEPLETED	0.000405507	DEPLETED	0.0004382525	DEPLETED	0.0003708782	DEPLETED	0.0005344276	DEPLETED	0.0004699184	DEPLETED	0.0005646311	DEPLETED	0.0004480708	DEPLETED	0.0005156539	DEPLETED	0.0004875898	DEPLETED	0.0003097297	DEPLETED	0.0004465466	DEPLETED	0.0007403743	DEPLETED	0.0004278337	DEPLETED	0.0004234105	DEPLETED	0.0005978731	DEPLETED	0.0009339366	DEPLETED	0.0003471276	DEPLETED	0.0008773152	DEPLETED	0.0004599697	DEPLETED	0.0004581688	DEPLETED	0.000580437	DEPLETED
07_Eutheria/03_Primates	0.1238332272	ENRICHED	0.1368179603	DEPLETED	0.1489605914	ENRICHED	0.0429727499	ENRICHED	0.0932502779	DEPLETED	0.0404191796	ENRICHED	0.1261171656	ENRICHED	0.1496142491	DEPLETED	0.1302834271	ENRICHED	0.0692973936	ENRICHED	0.0526033531	ENRICHED	0.1530854726	ENRICHED	0.0570418397	ENRICHED	0.1297848201	ENRICHED	0.212387852	ENRICHED	0.0942688091	ENRICHED	0.09995744	ENRICHED	0.0378420842	ENRICHED	0.2301449564	ENRICHED	0.114013939	ENRICHED	0.2548228737	ENRICHED	0.1106162729	ENRICHED	0.1043289394	ENRICHED	0.1596534456	ENRICHED
07_Eutheria/Primates?	0.0005664728	DEPLETED	0.0004624232	DEPLETED	0.000567209	DEPLETED	0.000405507	DEPLETED	0.0004382525	DEPLETED	0.0003708782	DEPLETED	0.0005344276	DEPLETED	0.0004699184	DEPLETED	0.0005646311	DEPLETED	0.0004480708	DEPLETED	0.0005156539	DEPLETED	0.0004875898	DEPLETED	0.0003097297	DEPLETED	0.0004465466	DEPLETED	0.0007403743	DEPLETED	0.0004278337	DEPLETED	0.0004234105	DEPLETED	0.0005978731	DEPLETED	0.0009339366	DEPLETED	0.0003471276	DEPLETED	0.0008773152	DEPLETED	0.0004599697	DEPLETED	0.0004581688	DEPLETED	0.000580437	DEPLETED
07_Metatheria	0.0005664728	DEPLETED	0.0004624232	DEPLETED	0.000567209	DEPLETED	0.000405507	DEPLETED	0.0004382525	DEPLETED	0.0045294491	DEPLETED	0.0005344276	DEPLETED	0.0004699184	DEPLETED	0.0005646311	DEPLETED	0.0004480708	DEPLETED	0.0005156539	DEPLETED	0.0004875898	DEPLETED	0.0003097297	DEPLETED	0.0004465466	DEPLETED	0.0007403743	DEPLETED	0.0004278337	DEPLETED	0.0004234105	DEPLETED	0.0005978731	DEPLETED	0.0009339366	DEPLETED	0.0003471276	DEPLETED	0.0008773152	DEPLETED	0.0004599697	DEPLETED	0.0004581688	DEPLETED	0.000580437	DEPLETED
08_Eutheria/Theria	0.0268995052	ENRICHED	0.1429333603	ENRICHED	0.0503854057	ENRICHED	0.0287970711	ENRICHED	0.1087324133	DEPLETED	0.0045294491	ENRICHED	0.0238067369	ENRICHED	0.015221126	ENRICHED	0.0458545953	ENRICHED	0.0348254888	ENRICHED	0.1495174188	ENRICHED	0.1051354491	ENRICHED	0.0172748029	ENRICHED	0.0757909799	ENRICHED	0.0506328015	ENRICHED	0.1264315568	ENRICHED	0.0198827412	ENRICHED	0.1006946085	DEPLETED	0.0017732174	DEPLETED	0.0576615518	ENRICHED	0.185110888	ENRICHED	0.102968643	ENRICHED	0.0079182628	DEPLETED	0.0285034421	ENRICHED
08_Eutheria/Theria?	0.0005664728	DEPLETED	0.0004624232	DEPLETED	0.000567209	DEPLETED	0.000405507	DEPLETED	0.0004382525	DEPLETED	0.0003708782	DEPLETED	0.0005344276	DEPLETED	0.0004699184	DEPLETED	0.0005646311	DEPLETED	0.0004480708	DEPLETED	0.0005156539	DEPLETED	0.0004875898	DEPLETED	0.0003097297	DEPLETED	0.0004465466	DEPLETED	0.0007403743	DEPLETED	0.0004278337	DEPLETED	0.0004234105	DEPLETED	0.0005978731	DEPLETED	0.0009339366	ENRICHED	0.0003471276	DEPLETED	0.0008773152	DEPLETED	0.0004599697	DEPLETED	0.0004581688	DEPLETED	0.000580437	DEPLETED
09_Theria	0.0005664728	DEPLETED	0.0004624232	DEPLETED	0.000567209	DEPLETED	0.000405507	DEPLETED	0.0004382525	DEPLETED	0.0003708782	DEPLETED	0.0005344276	DEPLETED	0.0004699184	DEPLETED	0.0005646311	DEPLETED	0.0004480708	DEPLETED	0.0005156539	DEPLETED	0.0004875898	DEPLETED	0.0003097297	DEPLETED	0.0004465466	DEPLETED	0.0007403743	DEPLETED	0.0004278337	DEPLETED	0.0004234105	DEPLETED	0.0005978731	DEPLETED	0.0009339366	DEPLETED	0.0003471276	DEPLETED	0.0008773152	DEPLETED	0.0004599697	DEPLETED	0.0004581688	DEPLETED	0.000580437	DEPLETED
10_Amniota/Theria	0.0005664728	ENRICHED	0.020868327	ENRICHED	0.000567209	ENRICHED	0.000405507	ENRICHED	0.001633957	ENRICHED	0.0003708782	ENRICHED	0.0005344276	ENRICHED	0.0009089275	ENRICHED	0.0005646311	ENRICHED	0.0004480708	ENRICHED	0.0005156539	ENRICHED	0.0009532207	ENRICHED	0.0003097297	ENRICHED	0.0004465466	ENRICHED	0.0007403743	ENRICHED	0.006752979	ENRICHED	0.0053400096	ENRICHED	0.005369002	ENRICHED	0.00417892	ENRICHED	0.0037330447	ENRICHED	0.0069630647	ENRICHED	0.0004599697	ENRICHED	0.0193501722	ENRICHED	0.000580437	ENRICHED
10_Theria/Mammalia	0.0005664728	DEPLETED	0.0004624232	DEPLETED	0.000567209	DEPLETED	0.000405507	DEPLETED	0.0004382525	DEPLETED	0.0003708782	DEPLETED	0.0005344276	DEPLETED	0.0004699184	DEPLETED	0.0005646311	DEPLETED	0.0004480708	DEPLETED	0.0005156539	DEPLETED	0.0004875898	DEPLETED	0.0003097297	DEPLETED	0.0004465466	DEPLETED	0.0007403743	DEPLETED	0.0004278337	DEPLETED	0.0004234105	DEPLETED	0.0005978731	DEPLETED	0.0009339366	DEPLETED	0.0003471276	DEPLETED	0.0008773152	DEPLETED	0.0004599697	DEPLETED	0.0004581688	DEPLETED	0.000580437	DEPLETED
11_Mammalia	0.0005664728	ENRICHED	0.0363201717	ENRICHED	0.000567209	ENRICHED	0.000405507	ENRICHED	0.0004382525	ENRICHED	0.0003708782	ENRICHED	0.0005344276	ENRICHED	0.0004699184	ENRICHED	0.0005646311	ENRICHED	0.0004480708	ENRICHED	0.0005156539	ENRICHED	0.0004875898	ENRICHED	0.0003097297	ENRICHED	0.0004465466	ENRICHED	0.0007403743	ENRICHED	0.0004278337	ENRICHED	0.0004234105	ENRICHED	0.0005978731	ENRICHED	0.0009339366	ENRICHED	0.0003471276	ENRICHED	0.0008773152	ENRICHED	0.0004599697	ENRICHED	0.0004581688	ENRICHED	0.000580437	ENRICHED
12_Amniota	0.0005664728	ENRICHED	0.0004624232	DEPLETED	0.000567209	ENRICHED	0.0007890508	ENRICHED	0.0796067829	DEPLETED	0.0003708782	ENRICHED	0.0005344276	ENRICHED	0.0004699184	ENRICHED	0.0005646311	ENRICHED	0.0004480708	ENRICHED	0.0005156539	ENRICHED	0.0548251525	ENRICHED	0.0003097297	ENRICHED	0.0141113347	ENRICHED	0.0007403743	ENRICHED	0.0873210776	DEPLETED	0.0004234105	ENRICHED	0.0118239405	ENRICHED	0.0009339366	ENRICHED	0.0013024732	DEPLETED	0.0008773152	ENRICHED	0.0004599697	ENRICHED	0.0013035035	ENRICHED	0.0721397008	DEPLETED
13_Amniota/Euteleostemi?	0.0065778174	DEPLETED	0.0004624232	DEPLETED	0.0036063764	DEPLETED	0.0214611049	DEPLETED	0.0004382525	DEPLETED	0.0222427629	DEPLETED	0.0984427763	DEPLETED	0.0111644818	DEPLETED	0.0656197001	DEPLETED	0.0116963583	DEPLETED	0.0298280557	DEPLETED	0.0014039647	DEPLETED	0.0521638526	DEPLETED	0.0004465466	DEPLETED	0.0262216995	DEPLETED	0.0004278337	DEPLETED	0.0308653569	DEPLETED	0.0022517913	DEPLETED	0.0574577907	DEPLETED	0.0025254979	DEPLETED	0.0083972884	DEPLETED	0.0021293231	DEPLETED	0.0004581688	DEPLETED	0.0031594564	DEPLETED
14_Tetrapoda	0.0005664728	DEPLETED	0.0004624232	DEPLETED	0.006899734	DEPLETED	0.000405507	DEPLETED	0.0004382525	DEPLETED	0.0590432516	DEPLETED	0.0955435538	ENRICHED	0.1370737667	DEPLETED	0.1791469558	ENRICHED	0.0272254933	DEPLETED	0.0546940784	DEPLETED	0.0004875898	DEPLETED	0.0792807089	ENRICHED	0.0004465466	DEPLETED	0.0007403743	DEPLETED	0.0004278337	DEPLETED	0.0004234105	DEPLETED	0.0005978731	DEPLETED	0.0033899184	DEPLETED	0.0003471276	DEPLETED	0.0008773152	DEPLETED	0.0025353993	DEPLETED	0.0004581688	DEPLETED	0.000580437	DEPLETED
15_Euteleostomi	0.1069329713	DEPLETED	0.1043306767	DEPLETED	0.0889572841	DEPLETED	0.0597172698	DEPLETED	0.0956812606	ENRICHED	0.0522846387	DEPLETED	0.1243683845	DEPLETED	0.12168154	DEPLETED	0.1032594471	DEPLETED	0.070329703	DEPLETED	0.1225723499	DEPLETED	0.1346373774	ENRICHED	0.081170936	ENRICHED	0.0929438286	DEPLETED	0.0936518556	DEPLETED	0.0933223502	DEPLETED	0.1300143862	DEPLETED	0.1475004919	DEPLETED	0.1415177826	DEPLETED	0.0825674283	DEPLETED	0.0873940955	DEPLETED	0.0922836494	DEPLETED	0.0742437089	DEPLETED	0.1250754714	DEPLETED
16_Metazoa	0.0281948764	ENRICHED	0.0272916342	ENRICHED	0.0219722966	ENRICHED	0.0205779164	ENRICHED	0.0194037702	ENRICHED	0.0108325985	ENRICHED	0.013032433	ENRICHED	0.0092965669	ENRICHED	0.00358224	ENRICHED	0.0012756577	ENRICHED	0.0101228552	ENRICHED	0.0208089036	ENRICHED	0.027673474	ENRICHED	0.0028264512	ENRICHED	0.1599060624	ENRICHED	0.1040095924	ENRICHED	0.0274715536	ENRICHED	0.0113715463	ENRICHED	0.0532245455	ENRICHED	0.0269152217	ENRICHED	0.1135067611	ENRICHED	0.0064311048	ENRICHED	0.1080240094	ENRICHED	0.0120465573	ENRICHED
16_Vertebrata	0.0005664728	ENRICHED	0.0004624232	ENRICHED	0.000567209	ENRICHED	0.000405507	ENRICHED	0.0004382525	ENRICHED	0.0003708782	ENRICHED	0.0005344276	ENRICHED	0.0004699184	ENRICHED	0.0005646311	ENRICHED	0.0004480708	ENRICHED	0.0005156539	ENRICHED	0.0004875898	ENRICHED	0.0003097297	ENRICHED	0.0004465466	ENRICHED	0.0007403743	ENRICHED	0.0004278337	ENRICHED	0.0004234105	ENRICHED	0.0005978731	ENRICHED	0.0139621218	ENRICHED	0.0003471276	ENRICHED	0.0008773152	ENRICHED	0.0004599697	ENRICHED	0.0004581688	ENRICHED	0.000580437	ENRICHED
Ancient	0.0005664728	DEPLETED	0.0004624232	DEPLETED	0.0010982381	DEPLETED	0.000405507	ENRICHED	0.0004382525	DEPLETED	0.0003708782	ENRICHED	0.0005344276	ENRICHED	0.0004699184	ENRICHED	0.0005646311	ENRICHED	0.0004480708	ENRICHED	0.0005156539	ENRICHED	0.0004875898	DEPLETED	0.0003097297	ENRICHED	0.0004465466	DEPLETED	0.0007403743	DEPLETED	0.0004278337	DEPLETED	0.0004234105	DEPLETED	0.0005978731	DEPLETED	0.0009339366	ENRICHED	0.0003471276	DEPLETED	0.0008773152	ENRICHED	0.0013161143	ENRICHED	0.0004581688	DEPLETED	0.000580437	DEPLETED
LineageSpe	0.0005664728	DEPLETED	0.0004624232	DEPLETED	0.000567209	DEPLETED	0.000405507	DEPLETED	0.0004382525	DEPLETED	0.0003708782	DEPLETED	0.0005344276	DEPLETED	0.0004699184	DEPLETED	0.0005646311	DEPLETED	0.0004480708	DEPLETED	0.0005156539	DEPLETED	0.0004875898	DEPLETED	0.0003097297	DEPLETED	0.0004465466	DEPLETED	0.0007403743	DEPLETED	0.0004278337	DEPLETED	0.0004234105	DEPLETED	0.0005978731	DEPLETED	0.0009339366	DEPLETED	0.0003471276	DEPLETED	0.0008773152	DEPLETED	0.0004599697	DEPLETED	0.0004581688	DEPLETED	0.000580437	DEPLETED

## Sheet: REPRESSED
Table S6 - FDR values for TE age enrichment/depletion across tissues are presented for the active regions. FDR values for repressed regions are found in the second sheet of the table.
age	E027_FDR	STATUS	E062_FDR	STATUS	E063_FDR	STATUS	E065_FDR	STATUS	E066_FDR	STATUS	E067_FDR	STATUS	E068_FDR	STATUS	E069_FDR	STATUS	E071_FDR	STATUS	E072_FDR	STATUS	E073_FDR	STATUS	E075_FDR	STATUS	E076_FDR	STATUS	E079_FDR	STATUS	E095_FDR	STATUS	E096_FDR	STATUS	E097_FDR	STATUS	E098_FDR	STATUS	E104_FDR	STATUS	E106_FDR	STATUS	E110_FDR	STATUS	E111_FDR	STATUS	E113_FDR	STATUS	E116_FDR	STATUS
01_Human	0.001558814	DEPLETED	0.1952542316	DEPLETED	0.0011051908	DEPLETED	0.0017608205	DEPLETED	0.0066686377	DEPLETED	0.0023537115	ENRICHED	0.3028200436	ENRICHED	0.0032328787	ENRICHED	0.0162575906	ENRICHED	0.0023684682	ENRICHED	0.0018276314	ENRICHED	0.0017554761	ENRICHED	0.0031131812	ENRICHED	0.0020814335	DEPLETED	0.0109565962	ENRICHED	0.0015753807	DEPLETED	0.3127300932	DEPLETED	0.0014803948	ENRICHED	0.3455867542	DEPLETED	0.0016451715	DEPLETED	0.2506719222	ENRICHED	0.0013854617	DEPLETED	0.0017039055	ENRICHED	0.0111599303	DEPLETED
02_Catarrhini	0.001558814	DEPLETED	0.0017664422	DEPLETED	0.0011051908	DEPLETED	0.0926397428	ENRICHED	0.0019028613	DEPLETED	0.0023537115	DEPLETED	0.0021071525	DEPLETED	0.0016942679	DEPLETED	0.0020889642	DEPLETED	0.0023684682	DEPLETED	0.0018276314	DEPLETED	0.0017554761	DEPLETED	0.0031131812	DEPLETED	0.0020814335	ENRICHED	0.0016763022	DEPLETED	0.0015753807	ENRICHED	0.0021671197	DEPLETED	0.0014803948	ENRICHED	0.0027162252	DEPLETED	0.0016451715	DEPLETED	0.0016261229	DEPLETED	0.0013854617	DEPLETED	0.0017039055	ENRICHED	0.0014928455	DEPLETED
02_Haplorrhini	0.001558814	DEPLETED	0.0017664422	DEPLETED	0.0011051908	DEPLETED	0.0017608205	DEPLETED	0.0019028613	DEPLETED	0.0023537115	DEPLETED	0.0021071525	DEPLETED	0.0016942679	DEPLETED	0.0020889642	DEPLETED	0.0023684682	DEPLETED	0.0018276314	DEPLETED	0.0017554761	DEPLETED	0.0031131812	DEPLETED	0.0020814335	DEPLETED	0.0016763022	DEPLETED	0.0015753807	DEPLETED	0.0021671197	DEPLETED	0.0199038904	DEPLETED	0.0027162252	DEPLETED	0.0016451715	DEPLETED	0.0016261229	DEPLETED	0.0013854617	DEPLETED	0.0017039055	DEPLETED	0.0014928455	DEPLETED
02_Hominidae	0.001558814	DEPLETED	0.0017664422	DEPLETED	0.0011051908	DEPLETED	0.0017608205	DEPLETED	0.0019028613	DEPLETED	0.0023537115	DEPLETED	0.0021071525	DEPLETED	0.0016942679	DEPLETED	0.0020889642	DEPLETED	0.0023684682	DEPLETED	0.0018276314	DEPLETED	0.0017554761	DEPLETED	0.0031131812	DEPLETED	0.0020814335	DEPLETED	0.0016763022	DEPLETED	0.0015753807	DEPLETED	0.0021671197	DEPLETED	0.2287617721	DEPLETED	0.0027162252	DEPLETED	0.0016451715	DEPLETED	0.0016261229	DEPLETED	0.0013854617	DEPLETED	0.0483854759	ENRICHED	0.0014928455	DEPLETED
02_Hominoidea	0.0577211601	ENRICHED	0.0017664422	DEPLETED	0.0011051908	DEPLETED	0.0017608205	DEPLETED	0.0019028613	DEPLETED	0.0023537115	DEPLETED	0.0021071525	DEPLETED	0.0016942679	DEPLETED	0.0020889642	DEPLETED	0.0023684682	DEPLETED	0.0018276314	DEPLETED	0.0017554761	DEPLETED	0.0031131812	DEPLETED	0.0020814335	ENRICHED	0.0016763022	DEPLETED	0.0015753807	ENRICHED	0.0021671197	DEPLETED	0.0014803948	ENRICHED	0.0027162252	DEPLETED	0.0016451715	DEPLETED	0.0016261229	DEPLETED	0.0013854617	DEPLETED	0.0017039055	ENRICHED	0.0014928455	DEPLETED
02_Simiiformes	0.001558814	ENRICHED	0.218109277	ENRICHED	0.0011051908	ENRICHED	0.0017608205	ENRICHED	0.0019028613	ENRICHED	0.1851648673	ENRICHED	0.0021071525	ENRICHED	0.0323200023	DEPLETED	0.0020889642	ENRICHED	0.0023684682	ENRICHED	0.0018276314	ENRICHED	0.0017554761	DEPLETED	0.0031131812	DEPLETED	0.0020814335	ENRICHED	0.0016763022	ENRICHED	0.0015753807	ENRICHED	0.0021671197	DEPLETED	0.0014803948	ENRICHED	0.0027162252	ENRICHED	0.0016451715	ENRICHED	0.0016261229	DEPLETED	0.0013854617	DEPLETED	0.0017039055	ENRICHED	0.0028200748	ENRICHED
03_Euarchontoglires/Primates?	0.001558814	DEPLETED	0.0017664422	DEPLETED	0.0011051908	DEPLETED	0.0017608205	DEPLETED	0.0019028613	DEPLETED	0.0023537115	DEPLETED	0.0021071525	DEPLETED	0.0016942679	DEPLETED	0.0020889642	DEPLETED	0.0023684682	DEPLETED	0.0018276314	DEPLETED	0.0017554761	DEPLETED	0.0031131812	DEPLETED	0.0020814335	DEPLETED	0.0016763022	DEPLETED	0.0015753807	DEPLETED	0.0021671197	DEPLETED	0.0875634334	DEPLETED	0.0027162252	DEPLETED	0.0016451715	DEPLETED	0.0016261229	DEPLETED	0.0013854617	DEPLETED	0.0017039055	DEPLETED	0.0014928455	DEPLETED
03_Primates	0.001558814	DEPLETED	0.0017664422	DEPLETED	0.0011051908	DEPLETED	0.0017608205	DEPLETED	0.0019028613	DEPLETED	0.0023537115	DEPLETED	0.0021071525	DEPLETED	0.0016942679	DEPLETED	0.0020889642	DEPLETED	0.0023684682	DEPLETED	0.0018276314	DEPLETED	0.0017554761	DEPLETED	0.0031131812	DEPLETED	0.0020814335	DEPLETED	0.0016763022	DEPLETED	0.0015753807	DEPLETED	0.0021671197	DEPLETED	0.0014803948	ENRICHED	0.0027162252	DEPLETED	0.0016451715	DEPLETED	0.0016261229	DEPLETED	0.0013854617	DEPLETED	0.0017039055	DEPLETED	0.0014928455	DEPLETED
03_Primates/Indep	0.001558814	DEPLETED	0.0017664422	DEPLETED	0.0011051908	DEPLETED	0.0017608205	DEPLETED	0.0019028613	DEPLETED	0.0023537115	DEPLETED	0.0021071525	DEPLETED	0.0016942679	DEPLETED	0.0020889642	DEPLETED	0.0023684682	DEPLETED	0.0018276314	DEPLETED	0.0017554761	DEPLETED	0.0031131812	DEPLETED	0.0020814335	DEPLETED	0.0016763022	DEPLETED	0.0015753807	DEPLETED	0.0021671197	DEPLETED	0.0014803948	DEPLETED	0.0027162252	DEPLETED	0.0016451715	DEPLETED	0.0016261229	DEPLETED	0.0013854617	DEPLETED	0.0017039055	DEPLETED	0.0014928455	DEPLETED
04_Euarchontoglires	0.001558814	DEPLETED	0.0017664422	DEPLETED	0.0011051908	DEPLETED	0.0017608205	DEPLETED	0.0019028613	DEPLETED	0.0023537115	DEPLETED	0.0039414364	DEPLETED	0.0016942679	DEPLETED	0.0020889642	DEPLETED	0.0023684682	DEPLETED	0.0018276314	DEPLETED	0.0017554761	DEPLETED	0.0031131812	DEPLETED	0.0020814335	DEPLETED	0.0016763022	DEPLETED	0.0015753807	DEPLETED	0.0021671197	DEPLETED	0.0014803948	ENRICHED	0.0027162252	DEPLETED	0.0016451715	DEPLETED	0.0016261229	DEPLETED	0.0013854617	DEPLETED	0.0017039055	ENRICHED	0.0014928455	DEPLETED
04_Primates/Glires	0.001558814	DEPLETED	0.0017664422	DEPLETED	0.0011051908	DEPLETED	0.0017608205	DEPLETED	0.0019028613	DEPLETED	0.0023537115	DEPLETED	0.0021071525	DEPLETED	0.0016942679	DEPLETED	0.0020889642	DEPLETED	0.0023684682	DEPLETED	0.0018276314	DEPLETED	0.0017554761	DEPLETED	0.0031131812	DEPLETED	0.0020814335	DEPLETED	0.0016763022	DEPLETED	0.0015753807	DEPLETED	0.0021671197	DEPLETED	0.0014803948	DEPLETED	0.0027162252	DEPLETED	0.0016451715	DEPLETED	0.0016261229	DEPLETED	0.0013854617	DEPLETED	0.0017039055	DEPLETED	0.0014928455	DEPLETED
05_Boreotheria	0.001558814	DEPLETED	0.0017664422	DEPLETED	0.0011051908	DEPLETED	0.3465991901	ENRICHED	0.0019028613	DEPLETED	0.0023537115	DEPLETED	0.0021071525	DEPLETED	0.0016942679	DEPLETED	0.0020889642	DEPLETED	0.0023684682	DEPLETED	0.0018276314	DEPLETED	0.0017554761	DEPLETED	0.0031131812	DEPLETED	0.0020814335	DEPLETED	0.0016763022	DEPLETED	0.0015753807	DEPLETED	0.0021671197	DEPLETED	0.0014803948	ENRICHED	0.0027162252	DEPLETED	0.0016451715	DEPLETED	0.0016261229	DEPLETED	0.0013854617	DEPLETED	0.0306536347	ENRICHED	0.0014928455	DEPLETED
06_Boreotheria/Eutheria?	0.001558814	DEPLETED	0.0017664422	DEPLETED	0.0011051908	DEPLETED	0.0017608205	DEPLETED	0.0019028613	DEPLETED	0.0023537115	DEPLETED	0.0021071525	DEPLETED	0.0016942679	DEPLETED	0.0020889642	DEPLETED	0.0023684682	DEPLETED	0.0018276314	DEPLETED	0.0017554761	DEPLETED	0.0031131812	DEPLETED	0.0020814335	DEPLETED	0.0016763022	DEPLETED	0.0015753807	DEPLETED	0.0021671197	DEPLETED	0.0756101346	DEPLETED	0.0027162252	DEPLETED	0.0016451715	DEPLETED	0.0016261229	DEPLETED	0.0013854617	DEPLETED	0.0017039055	DEPLETED	0.0014928455	DEPLETED
07_Eutheria	0.001558814	DEPLETED	0.0017664422	DEPLETED	0.0011051908	DEPLETED	0.0017608205	DEPLETED	0.0019028613	DEPLETED	0.0023537115	DEPLETED	0.0021071525	DEPLETED	0.0016942679	DEPLETED	0.0020889642	DEPLETED	0.0023684682	DEPLETED	0.0018276314	DEPLETED	0.0017554761	DEPLETED	0.0031131812	DEPLETED	0.0020814335	DEPLETED	0.0016763022	DEPLETED	0.0015753807	DEPLETED	0.0021671197	DEPLETED	0.0014803948	DEPLETED	0.0027162252	DEPLETED	0.0016451715	DEPLETED	0.0016261229	DEPLETED	0.0013854617	DEPLETED	0.0017039055	DEPLETED	0.0014928455	DEPLETED
07_Eutheria + Transfert Opossum?	0.001558814	DEPLETED	0.0347327239	DEPLETED	0.0011051908	DEPLETED	0.0063739204	DEPLETED	0.0019028613	DEPLETED	0.0023537115	DEPLETED	0.0021071525	DEPLETED	0.0016942679	DEPLETED	0.0020889642	DEPLETED	0.0023684682	DEPLETED	0.0018276314	DEPLETED	0.0061788491	DEPLETED	0.0031131812	DEPLETED	0.0382732103	DEPLETED	0.0353681333	DEPLETED	0.0015753807	DEPLETED	0.1452410217	DEPLETED	0.0740488891	DEPLETED	0.2278786586	DEPLETED	0.0016451715	DEPLETED	0.0069544159	DEPLETED	0.0026464325	DEPLETED	0.0122767957	DEPLETED	0.051513056	DEPLETED
07_Eutheria+Metatheria	0.001558814	DEPLETED	0.0017664422	DEPLETED	0.0011051908	DEPLETED	0.0017608205	DEPLETED	0.0019028613	DEPLETED	0.0023537115	DEPLETED	0.0021071525	DEPLETED	0.0016942679	DEPLETED	0.0020889642	DEPLETED	0.0023684682	DEPLETED	0.0018276314	DEPLETED	0.0017554761	DEPLETED	0.0031131812	DEPLETED	0.0020814335	DEPLETED	0.0016763022	DEPLETED	0.0015753807	DEPLETED	0.0021671197	DEPLETED	0.0014803948	DEPLETED	0.0027162252	DEPLETED	0.0016451715	DEPLETED	0.0016261229	DEPLETED	0.0013854617	DEPLETED	0.0017039055	DEPLETED	0.0014928455	DEPLETED
07_Eutheria/03_Primates	0.1219907794	DEPLETED	0.3077975005	DEPLETED	0.0913843859	DEPLETED	0.1915804121	DEPLETED	0.2501263154	DEPLETED	0.2881797351	DEPLETED	0.2957245597	DEPLETED	0.2217493617	DEPLETED	0.21557218	DEPLETED	0.4026227056	ENRICHED	0.2508424161	DEPLETED	0.2658453441	DEPLETED	0.4565261234	DEPLETED	0.3094320764	DEPLETED	0.2640003538	DEPLETED	0.3446999106	ENRICHED	0.2758066875	DEPLETED	0.0014803948	DEPLETED	0.3366442263	DEPLETED	0.3392700502	DEPLETED	0.3067959627	ENRICHED	0.2915523589	DEPLETED	0.2719580227	DEPLETED	0.3117147165	DEPLETED
07_Eutheria/Primates?	0.343367392	ENRICHED	0.0879999153	ENRICHED	0.1817513734	ENRICHED	0.2116133261	ENRICHED	0.278567914	ENRICHED	0.0972366611	ENRICHED	0.2430744498	ENRICHED	0.2366881568	ENRICHED	0.360939251	DEPLETED	0.3839919973	ENRICHED	0.0919034714	ENRICHED	0.2978522116	ENRICHED	0.3303515485	DEPLETED	0.1646431888	ENRICHED	0.1462682682	ENRICHED	0.3245961857	DEPLETED	0.2344991896	ENRICHED	0.3058408573	ENRICHED	0.4183787342	ENRICHED	0.1010626562	ENRICHED	0.3278216508	DEPLETED	0.1988972758	ENRICHED	0.0492046178	ENRICHED	0.1208156504	DEPLETED
07_Metatheria	0.011696864	DEPLETED	0.0032942546	DEPLETED	0.0011051908	DEPLETED	0.0017608205	DEPLETED	0.0051572876	DEPLETED	0.0023537115	DEPLETED	0.0248673889	DEPLETED	0.0073782635	DEPLETED	0.0087365557	DEPLETED	0.0156911016	DEPLETED	0.1719257009	DEPLETED	0.0017554761	DEPLETED	0.0031131812	DEPLETED	0.0566388641	DEPLETED	0.0121707988	DEPLETED	0.1036203254	DEPLETED	0.2196983657	DEPLETED	0.0014803948	DEPLETED	0.280594071	DEPLETED	0.0108104911	DEPLETED	0.0016261229	DEPLETED	0.0060706066	DEPLETED	0.0017039055	DEPLETED	0.0028200748	DEPLETED
08_Eutheria/Theria	0.001558814	DEPLETED	0.0017664422	DEPLETED	0.0011051908	DEPLETED	0.0017608205	DEPLETED	0.0019028613	DEPLETED	0.0023537115	DEPLETED	0.0021071525	DEPLETED	0.0016942679	DEPLETED	0.0020889642	DEPLETED	0.0023684682	DEPLETED	0.0018276314	DEPLETED	0.0017554761	DEPLETED	0.0031131812	DEPLETED	0.0020814335	DEPLETED	0.0016763022	DEPLETED	0.0015753807	DEPLETED	0.0021671197	DEPLETED	0.0014803948	DEPLETED	0.0050746243	DEPLETED	0.0016451715	DEPLETED	0.0016261229	DEPLETED	0.0013854617	DEPLETED	0.0017039055	DEPLETED	0.0014928455	DEPLETED
08_Eutheria/Theria?	0.001558814	DEPLETED	0.0017664422	DEPLETED	0.0011051908	DEPLETED	0.0017608205	DEPLETED	0.0019028613	DEPLETED	0.0023537115	DEPLETED	0.0021071525	DEPLETED	0.0016942679	DEPLETED	0.0020889642	DEPLETED	0.0023684682	DEPLETED	0.0018276314	DEPLETED	0.0017554761	DEPLETED	0.0031131812	DEPLETED	0.0020814335	DEPLETED	0.0016763022	DEPLETED	0.0015753807	DEPLETED	0.0021671197	DEPLETED	0.0014803948	DEPLETED	0.0027162252	DEPLETED	0.0016451715	DEPLETED	0.0016261229	DEPLETED	0.0013854617	DEPLETED	0.0017039055	DEPLETED	0.0014928455	DEPLETED
09_Theria	0.001558814	DEPLETED	0.0017664422	DEPLETED	0.0011051908	DEPLETED	0.0017608205	DEPLETED	0.0019028613	DEPLETED	0.0023537115	DEPLETED	0.0021071525	DEPLETED	0.0016942679	DEPLETED	0.0020889642	DEPLETED	0.0023684682	DEPLETED	0.0018276314	DEPLETED	0.0017554761	DEPLETED	0.0031131812	DEPLETED	0.0020814335	DEPLETED	0.0016763022	DEPLETED	0.0015753807	DEPLETED	0.0021671197	DEPLETED	0.0014803948	DEPLETED	0.0027162252	DEPLETED	0.0016451715	DEPLETED	0.0016261229	DEPLETED	0.0013854617	DEPLETED	0.0017039055	DEPLETED	0.0014928455	DEPLETED
10_Amniota/Theria	0.001558814	DEPLETED	0.0318409639	DEPLETED	0.0011051908	DEPLETED	0.0264494	DEPLETED	0.2121673552	DEPLETED	0.0079769421	DEPLETED	0.0021071525	DEPLETED	0.0208525283	DEPLETED	0.0218730258	DEPLETED	0.0612718859	DEPLETED	0.1479264685	DEPLETED	0.3142591891	DEPLETED	0.0057562318	DEPLETED	0.0020814335	DEPLETED	0.1743236708	DEPLETED	0.0015753807	DEPLETED	0.144458479	ENRICHED	0.0014803948	DEPLETED	0.405873887	DEPLETED	0.0131743947	DEPLETED	0.278059686	DEPLETED	0.0013854617	DEPLETED	0.0017039055	DEPLETED	0.0443629249	ENRICHED
10_Theria/Mammalia	0.001558814	DEPLETED	0.0017664422	DEPLETED	0.0011051908	DEPLETED	0.0017608205	DEPLETED	0.0019028613	DEPLETED	0.0023537115	DEPLETED	0.0021071525	DEPLETED	0.0016942679	DEPLETED	0.0020889642	DEPLETED	0.0023684682	DEPLETED	0.0018276314	DEPLETED	0.0017554761	DEPLETED	0.0031131812	DEPLETED	0.0020814335	DEPLETED	0.0016763022	DEPLETED	0.0015753807	DEPLETED	0.0021671197	DEPLETED	0.0014803948	DEPLETED	0.0027162252	DEPLETED	0.0016451715	DEPLETED	0.0016261229	DEPLETED	0.0013854617	DEPLETED	0.0017039055	DEPLETED	0.0014928455	DEPLETED
11_Mammalia	0.001558814	DEPLETED	0.0017664422	DEPLETED	0.0011051908	DEPLETED	0.0017608205	DEPLETED	0.0019028613	DEPLETED	0.0023537115	DEPLETED	0.0021071525	DEPLETED	0.0016942679	DEPLETED	0.0020889642	DEPLETED	0.0023684682	DEPLETED	0.0018276314	DEPLETED	0.0032947185	DEPLETED	0.0031131812	DEPLETED	0.0020814335	DEPLETED	0.0016763022	DEPLETED	0.0015753807	DEPLETED	0.0021671197	DEPLETED	0.0014803948	DEPLETED	0.0027162252	DEPLETED	0.0016451715	DEPLETED	0.0016261229	ENRICHED	0.0013854617	DEPLETED	0.0017039055	DEPLETED	0.0014928455	DEPLETED
12_Amniota	0.001558814	DEPLETED	0.061509334	DEPLETED	0.0011051908	DEPLETED	0.0017608205	DEPLETED	0.0204111409	DEPLETED	0.0194598789	ENRICHED	0.0021071525	DEPLETED	0.0016942679	ENRICHED	0.2004263038	ENRICHED	0.1261929861	ENRICHED	0.0861925483	ENRICHED	0.0017554761	ENRICHED	0.0057562318	ENRICHED	0.0020814335	DEPLETED	0.0016763022	DEPLETED	0.0015753807	DEPLETED	0.1153124623	ENRICHED	0.0014803948	DEPLETED	0.0050746243	DEPLETED	0.0016451715	DEPLETED	0.0016261229	ENRICHED	0.0135095324	DEPLETED	0.0017039055	DEPLETED	0.0584326223	ENRICHED
13_Amniota/Euteleostemi?	0.26565157	DEPLETED	0.0529851247	DEPLETED	0.0590608249	DEPLETED	0.2310947512	DEPLETED	0.2511212155	ENRICHED	0.3378520484	DEPLETED	0.330737419	ENRICHED	0.1300643459	DEPLETED	0.1319059115	DEPLETED	0.4193047501	ENRICHED	0.0682013942	DEPLETED	0.0765410916	DEPLETED	0.1627934313	DEPLETED	0.3896016538	DEPLETED	0.1343854203	ENRICHED	0.2202944044	DEPLETED	0.2621991411	ENRICHED	0.1554023275	DEPLETED	0.3888134176	DEPLETED	0.1330871704	DEPLETED	0.1872645314	DEPLETED	0.0687705267	DEPLETED	0.0296194873	DEPLETED	0.1092806383	DEPLETED
14_Tetrapoda	0.001558814	DEPLETED	0.0017664422	DEPLETED	0.0011051908	DEPLETED	0.0135531249	DEPLETED	0.0019028613	ENRICHED	0.035381598	DEPLETED	0.0021071525	DEPLETED	0.0422263698	DEPLETED	0.0020889642	DEPLETED	0.0023684682	DEPLETED	0.0266499247	DEPLETED	0.0017554761	DEPLETED	0.0031131812	DEPLETED	0.0020814335	DEPLETED	0.0030947117	DEPLETED	0.0015753807	DEPLETED	0.2794331247	DEPLETED	0.0014803948	DEPLETED	0.0818508222	ENRICHED	0.0016451715	DEPLETED	0.0016261229	DEPLETED	0.0013854617	DEPLETED	0.0017039055	DEPLETED	0.0014928455	DEPLETED
15_Euteleostomi	0.2018031795	DEPLETED	0.2326079884	ENRICHED	0.0966302469	ENRICHED	0.1405616361	ENRICHED	0.3106659266	ENRICHED	0.2757794169	ENRICHED	0.3310574223	ENRICHED	0.0633152027	ENRICHED	0.2239635476	ENRICHED	0.0528373828	ENRICHED	0.2846169623	ENRICHED	0.3321682672	ENRICHED	0.4083613699	DEPLETED	0.3490032238	DEPLETED	0.0797718381	ENRICHED	0.0423116879	ENRICHED	0.2333002518	ENRICHED	0.2081718251	ENRICHED	0.3416205501	DEPLETED	0.2646758971	ENRICHED	0.0177520148	ENRICHED	0.1779100488	ENRICHED	0.1239956367	ENRICHED	0.1182742052	ENRICHED
16_Metazoa	0.190259352	ENRICHED	0.0380294408	ENRICHED	0.1625809309	ENRICHED	0.0926397428	ENRICHED	0.3694098546	DEPLETED	0.0023537115	ENRICHED	0.0118547686	ENRICHED	0.0087411275	ENRICHED	0.0020889642	ENRICHED	0.0023684682	ENRICHED	0.0034012531	ENRICHED	0.0116662344	ENRICHED	0.1734592079	ENRICHED	0.1121268659	ENRICHED	0.2065604564	ENRICHED	0.0288520751	ENRICHED	0.0040447387	ENRICHED	0.0014803948	ENRICHED	0.0589176708	ENRICHED	0.314053362	ENRICHED	0.0030612329	ENRICHED	0.0513573316	ENRICHED	0.0532163456	ENRICHED	0.0227923858	ENRICHED
16_Vertebrata	0.001558814	DEPLETED	0.0075973121	DEPLETED	0.0011051908	DEPLETED	0.0017608205	DEPLETED	0.0019028613	DEPLETED	0.2824491985	DEPLETED	0.0533496299	DEPLETED	0.0016942679	DEPLETED	0.0020889642	DEPLETED	0.0023684682	DEPLETED	0.0092476467	DEPLETED	0.2745191256	DEPLETED	0.0217393392	ENRICHED	0.0857725008	DEPLETED	0.0016763022	DEPLETED	0.0015753807	DEPLETED	0.0800509068	ENRICHED	0.0051613195	DEPLETED	0.0050746243	DEPLETED	0.0016451715	DEPLETED	0.1940470001	DEPLETED	0.0013854617	DEPLETED	0.0286813534	ENRICHED	0.0028200748	DEPLETED
tot	0.001558814	ENRICHED	0.0017664422	ENRICHED	0.0011051908	ENRICHED	0.0017608205	ENRICHED	0.0019028613	ENRICHED	0.0023537115	ENRICHED	0.0021071525	ENRICHED	0.0016942679	ENRICHED	0.0020889642	ENRICHED	0.0023684682	ENRICHED	0.0018276314	ENRICHED	0.0017554761	ENRICHED	0.0031131812	ENRICHED	0.0020814335	ENRICHED	0.0016763022	ENRICHED	0.0015753807	ENRICHED	0.0021671197	ENRICHED	0.0014803948	ENRICHED	0.0027162252	ENRICHED	0.0016451715	ENRICHED	0.0016261229	ENRICHED	0.0013854617	ENRICHED	0.0017039055	ENRICHED	0.0014928455	ENRICHED
Ancient	0.001558814	DEPLETED	0.0017664422	DEPLETED	0.0011051908	DEPLETED	0.0017608205	DEPLETED	0.0019028613	DEPLETED	0.0023537115	DEPLETED	0.0021071525	DEPLETED	0.0016942679	DEPLETED	0.0020889642	DEPLETED	0.0023684682	DEPLETED	0.0018276314	DEPLETED	0.0017554761	DEPLETED	0.0031131812	DEPLETED	0.0020814335	DEPLETED	0.0016763022	DEPLETED	0.0015753807	DEPLETED	0.0021671197	DEPLETED	0.0014803948	DEPLETED	0.0027162252	DEPLETED	0.0016451715	DEPLETED	0.2933980069	ENRICHED	0.0013854617	DEPLETED	0.0017039055	DEPLETED	0.0014928455	DEPLETED
LineageSpe	0.001558814	ENRICHED	0.0017664422	ENRICHED	0.0047945776	DEPLETED	0.0017608205	ENRICHED	0.0019028613	ENRICHED	0.0023537115	ENRICHED	0.0021071525	ENRICHED	0.1711810754	ENRICHED	0.0020889642	ENRICHED	0.0023684682	ENRICHED	0.0018276314	ENRICHED	0.2102638472	ENRICHED	0.0081255647	DEPLETED	0.0020814335	ENRICHED	0.0016763022	ENRICHED	0.0015753807	ENRICHED	0.3420620124	ENRICHED	0.0014803948	ENRICHED	0.0027162252	ENRICHED	0.0016451715	ENRICHED	0.0016261229	DEPLETED	0.0013854617	DEPLETED	0.0017039055	ENRICHED	0.0014928455	DEPLETED
tot	0.001558814	ENRICHED	0.0017664422	ENRICHED	0.0011051908	ENRICHED	0.0017608205	ENRICHED	0.0019028613	ENRICHED	0.0023537115	ENRICHED	0.0021071525	ENRICHED	0.0016942679	ENRICHED	0.0020889642	ENRICHED	0.0023684682	ENRICHED	0.0018276314	ENRICHED	0.0017554761	ENRICHED	0.0031131812	ENRICHED	0.0020814335	ENRICHED	0.0016763022	ENRICHED	0.0015753807	ENRICHED	0.0021671197	ENRICHED	0.0014803948	ENRICHED	0.0027162252	ENRICHED	0.0016451715	ENRICHED	0.0016261229	ENRICHED	0.0013854617	ENRICHED	0.0017039055	ENRICHED	0.0014928455	ENRICHED
