# Supplementary material for: Transposable elements generate regulatory novelty in a tissue-specific fashion
Source: BMC Genomics. 2018 Jun 18;19:468. doi: 10.1186/s12864-018-4850-3 (PMC6006921; doi:10.1186/s12864-018-4850-3)
Supplement: Supplementary file 7 — Table S7. Analysis of correlation between TE insertion and gene expression variance. Normalized GTEx variance for the four gene categories (see Fig. 3), with gene densities and lengths. (TXT 3233 kb) [file 12864_2018_4850_MOESM7_ESM.txt]

Table S7 - Normalized GTEx variance for the four gene categories (see Fig. 3), with gene densities and lengths			

Name	Description	AVERAGE_OF_VARIANCE	AVERAGE_OF_MEAN	NORMALIZED_VARIANCE	CATEGORY	length	densities
ENSG00000000003	TSPAN6	227.2384699	20.94840613	108.4283168	2	11321	35080
ENSG00000000005	TNMD	49.75193627	3.04498921	162.8874371	2	15083	31104
ENSG00000000457	SCYL3	2.661032534	5.226655237	5.100646144	2	44636	41549
ENSG00000000460	C1orf112	0.778141494	1.966874887	3.98680513	2	190981	101331
ENSG00000000938	FGR	8010.187215	61.90317544	1293.779096	2	23213	36236
ENSG00000000971	CFH	4397.859301	79.70519112	551.6977679	2	95626	17839
ENSG00000001036	FUCA2	46.64472376	22.01457607	21.18302918	2	16879	20698
ENSG00000001084	GCLC	56.39547948	15.83421406	35.60004887	2	47788	58826
ENSG00000001460	STPG1	1.345599014	2.114426705	6.381010984	4	59935	47988
ENSG00000001461	NIPAL3	42.01545588	8.891732181	47.21042492	2	57182	70100
ENSG00000001497	LAS1L	61.36866607	21.33524835	28.75518948	2	22193	23924
ENSG00000001617	SEMA3F	224.8012227	18.64811375	120.489791	2	34030	180631
ENSG00000001626	CFTR	71.41470091	5.073997162	140.489262	2	202881	49559
ENSG00000001629	ANKIB1	24.43374302	15.56234644	15.69689135	2	155150	65219
ENSG00000001630	CYP51A1	55.20692888	8.830837046	62.4566753	2	22379	168041
ENSG00000001631	KRIT1	18.9291583	15.02885311	12.59348579	2	47131	162516
ENSG00000002016	RAD52	30.38404452	9.289445316	32.68371767	2	77976	90799
ENSG00000002079	MYH16	0.005662038	0.038020951	3.261501006	2	72336	16035
ENSG00000002549	LAP3	515.7411083	51.02708988	101.0541764	2	30780	18535
ENSG00000002586	CD99	2653.583891	136.5050824	194.381005	2	50130	27255
ENSG00000002587	HS3ST1	15.7021419	3.141555949	49.85518948	2	36615	2984
ENSG00000002726	AOC1	1853.261373	11.93255989	1551.820874	4	36877	40297
ENSG00000002745	WNT16	0.275236059	0.435432519	6.403575106	2	15737	17411
ENSG00000002746	HECW1	2.499609107	0.716670402	34.53572762	2	453402	69524
ENSG00000002822	MAD1L1	4.26236737	6.232057181	6.844486114	2	417449	88516
ENSG00000002933	TMEM176A	4646.38821	95.46179139	486.6775979	2	4717	28481
ENSG00000003096	KLHL13	4.589742521	2.573681426	17.80305604	2	219527	59328
ENSG00000003137	CYP26B1	48.33184537	6.779172552	71.20432571	2	18800	13673
ENSG00000003147	ICA1	36.95261397	11.16582629	33.07371912	2	149371	73317
ENSG00000003249	DBNDD1	176.251533	12.91604804	136.3615023	2	15263	126334
ENSG00000003393	ALS2	7.846318349	7.697185746	10.19349813	2	80635	137469
ENSG00000003400	CASP10	20.81829359	7.819471987	26.60242431	2	46525	190279
ENSG00000003436	TFPI	250.3828858	25.94379732	96.47639716	2	101530	9052
ENSG00000003509	NDUFAF7	22.18589458	13.26828982	16.71592869	4	21772	41935
ENSG00000003987	MTMR7	3.859960495	1.969749944	19.54772373	2	115297	80943
ENSG00000003989	SLC7A2	1084.254079	27.22508702	398.1129483	2	73485	43110
ENSG00000004059	ARF5	1651.308704	135.048055	122.2673245	4	3360	21853
ENSG00000004139	SARM1	3.852702873	5.361249187	7.191442323	2	33773	146176
ENSG00000004399	PLXND1	256.4366278	35.9203008	71.37335956	2	51643	78795
ENSG00000004455	AK2	86.8737251	37.91166332	22.91136978	2	73012	58921
ENSG00000004468	CD38	50.42071742	7.029277343	71.64189584	2	74955	15090
ENSG00000004478	FKBP4	5663.264187	56.01753557	1010.801944	2	9005	280242
ENSG00000004487	KDM1A	118.4226418	40.29612304	29.38328791	2	64241	97681
ENSG00000004660	CAMKK1	312.8009716	16.58038165	188.5495935	2	34576	74891
ENSG00000004766	CCDC132	16.22580418	9.631237057	16.83995952	2	126685	95951
ENSG00000004776	HSPB6	32949.9576	196.3947907	1677.656002	2	3511	71982
ENSG00000004799	PDK4	99447.89555	264.2751038	3762.902416	2	12992	12085
ENSG00000004809	SLC22A16	0.104872914	0.176337233	6.164785864	2	51954	19308
ENSG00000004846	ABCB5	0.638017157	0.222736077	27.84343387	2	141802	49402
ENSG00000004848	ARX	139.9342008	9.001125587	155.3015763	2	12254	4152
ENSG00000004864	SLC25A13	33.52535721	13.24696348	25.29640914	2	201927	20507
ENSG00000004866	ST7	12.24468413	9.69195634	12.63114747	2	276865	179064
ENSG00000004897	CDC27	26.38942295	16.69050281	15.80756175	2	71563	90534
ENSG00000004939	SLC4A1	402.7636449	4.643361752	865.5541227	2	19756	274672
ENSG00000004948	CALCR	0.008790673	0.056477896	2.826604651	2	150243	32466
ENSG00000004961	HCCS	28.86583256	15.06701998	19.15221483	2	11777	27231
ENSG00000005001	PRSS22	30.04989893	3.211619009	93.30680892	2	5443	70831
ENSG00000005007	UPF1	117.4141234	39.04198627	30.06866862	2	36298	68148
ENSG00000005020	SKAP2	103.9553774	15.70637725	66.15098107	2	328177	21752
ENSG00000005022	SLC25A5	18450.63141	281.3659326	655.7291962	2	2919	21619
ENSG00000005059	CCDC109B	27.09807873	10.69166689	25.3307069	2	128513	66057
ENSG00000005073	HOXA11	108.7001218	4.404026992	246.2833191	2	3713	67034
ENSG00000005102	MEOX1	75.84705834	8.662414175	87.46936759	2	21566	11152
ENSG00000005108	THSD7A	1.466667231	1.678379817	8.746060668	2	461840	57998
ENSG00000005175	RPAP3	22.10450992	12.42208943	17.78824874	2	42774	85501
ENSG00000005187	ACSM3	98.95843413	7.478468049	132.1611223	2	165677	310743
ENSG00000005189	AC004381.6	6.337866672	3.018631802	20.9595193	4	43236	60708
ENSG00000005194	CIAPIN1	70.18260822	26.09625783	26.88727304	2	19359	31948
ENSG00000005206	SPPL2B	130.4726759	31.14669225	41.87950212	2	26485	89084
ENSG00000005238	FAM214B	28.35819177	12.81054229	22.12713872	2	12229	73606
ENSG00000005243	COPZ2	220.4637968	27.55123019	79.99417852	2	11859	76745
ENSG00000005249	PRKAR2B	906.0533918	27.46966219	329.7214447	2	117162	51887
ENSG00000005302	MSL3	172.091494	18.80750285	91.45820004	2	17592	18275
ENSG00000005339	CREBBP	60.04999714	22.82477791	26.30198436	2	155672	39504
ENSG00000005379	BZRAP1	236.0229526	24.32863059	96.9787317	2	27560	104515
ENSG00000005381	MPO	1089.512038	7.246409186	1501.461687	2	11079	99628
ENSG00000005421	PON1	344.3692061	7.983603343	430.8184824	2	98685	61125
ENSG00000005436	GCFC2	4.389511547	6.735424617	6.522215867	2	13941	103446
ENSG00000005469	CROT	9.738681898	7.359057489	13.22921135	2	54114	22531
ENSG00000005471	ABCB4	19.0598824	2.904583906	65.42917622	2	78738	30213
ENSG00000005483	KMT2E	72.58605837	26.68032499	27.19939094	4	100182	113666
ENSG00000005486	RHBDD2	1680.819031	76.94490702	218.4173948	2	46324	14639
ENSG00000005513	SOX8	277.3258822	13.92241636	199.0579918	2	5171	19952
ENSG00000005700	IBTK	25.99550196	17.35774508	14.97344753	2	77771	30475
ENSG00000005801	ZNF195	8.076376499	7.308901455	11.04862055	2	39957	45062
ENSG00000005810	MYCBP2	51.33571434	15.86698653	32.33971021	2	282387	98308
ENSG00000005844	ITGAL	643.8123643	22.59546907	284.8082304	2	50527	327592
ENSG00000005884	ITGA3	404.335812	38.15682826	105.9416856	2	34513	57198
ENSG00000005889	ZFX	10.25726968	8.525057462	12.02952613	2	67082	58504
ENSG00000005893	LAMP2	475.1074172	42.62465585	111.4392523	2	41538	54713
ENSG00000005961	ITGA2B	507.6123691	5.489232856	923.0785137	2	17325	52627
ENSG00000005981	ASB4	0.155559668	0.390120237	4.137747924	2	61788	19252
ENSG00000006015	C19orf60	857.2956923	75.884644	112.9599728	2	3651	31676
ENSG00000006016	CRLF1	1095.713621	22.7952076	480.4707943	2	22215	63618
ENSG00000006025	OSBPL7	144.8150881	17.50118062	82.704354	2	14462	40717
ENSG00000006042	TMEM98	125.0286602	20.58865537	60.70234098	2	17196	8705
ENSG00000006047	YBX2	66.46142286	4.466272188	148.4972765	2	6363	132341
ENSG00000006059	KRT33A	0.003931219	0.117027633	1.096707753	2	4720	20852
ENSG00000006071	ABCC8	49.22785442	5.481374787	89.66398458	2	84017	45256
ENSG00000006074	CCL18	2833.22078	14.59682522	1939.662272	2	7752	18372
ENSG00000006075	CCL3	9708.133345	46.31689993	2095.573708	2	1913	26174
ENSG00000006116	CACNG3	156.2232334	7.671536583	203.3879963	2	107248	10689
ENSG00000006118	TMEM132A	115.4934129	14.41058714	80.09619288	2	12696	49118
ENSG00000006125	AP2B1	467.5330192	57.61512532	81.13527157	2	148371	187539
ENSG00000006128	TAC1	2656.016538	21.61014477	1228.496186	2	8564	4554
ENSG00000006194	ZNF263	9.306188831	10.52155374	8.845977584	2	37658	84144
ENSG00000006210	CX3CL1	1904.141684	31.42687089	605.7064937	2	12590	29204
ENSG00000006282	SPATA20	245.4190721	43.33687494	56.61978457	2	12794	263676
ENSG00000006283	CACNA1G	6.965173995	1.859108589	37.31818491	1	66406	548183
ENSG00000006283	CACNA1G	6.965173995	1.859108589	37.31818491	2	66406	548183
ENSG00000006327	TNFRSF12A	2544.83988	37.08432134	686.0483729	2	3938	123694
ENSG00000006377	DLX6	4.041133518	0.989331895	40.5384191	4	5491	19696
ENSG00000006432	MAP3K9	7.515651957	2.743728207	27.32895693	2	87008	28618
ENSG00000006451	RALA	70.61517699	21.90347654	32.22910653	2	84641	20983
ENSG00000006453	BAIAP2L1	142.757676	11.42910461	124.806688	2	109417	65853
ENSG00000006459	JHDM1D	18.50420045	9.871567985	18.73609581	2	92289	63592
ENSG00000006468	ETV1	14.10892178	4.498359157	31.31720719	2	100197	86216
ENSG00000006530	AGK	21.52667892	13.49987862	15.94143036	2	104055	41989
ENSG00000006534	ALDH3B1	127.3262546	13.66713571	93.10155087	2	20696	35771
ENSG00000006555	TTC22	37.81133487	3.44743809	109.3912136	2	21555	53640
ENSG00000006576	PHTF2	9.070292479	7.817212884	11.60092694	2	158696	99161
ENSG00000006606	CCL26	22.77534354	2.050569239	110.5779078	2	20363	4945
ENSG00000006607	FARP2	3.297072247	5.524869606	5.9749777	2	138598	164495
ENSG00000006611	USH1C	172.9658722	6.028312492	286.4639292	2	50521	32768
ENSG00000006625	GGCT	419.9236857	31.25002949	134.3356652	2	54858	36072
ENSG00000006634	DBF4	4.932850434	4.689721287	10.51732674	2	33325	34272
ENSG00000006638	TBXA2R	34.02978754	6.939944301	48.97850409	2	12334	67610
ENSG00000006652	IFRD1	236.0310384	25.22720977	93.52897589	2	52559	56872
ENSG00000006659	LGALS14	10.18465862	0.970031942	104.0237382	2	5138	9471
ENSG00000006695	COX10	11.2147598	9.435294618	11.88397001	2	139181	15241
ENSG00000006704	GTF2IRD1	20.38009547	7.078555633	28.76480982	2	148811	77506
ENSG00000006715	VPS41	33.20541551	15.97636018	20.77734715	2	209431	21112
ENSG00000006740	ARHGAP44	63.61619363	9.29811863	68.35558952	2	202104	175010
ENSG00000006744	ELAC2	117.5042577	39.0956091	30.05048647	2	25796	50511
ENSG00000006747	SCIN	83.71363166	4.213813805	198.2180928	2	83025	28838
ENSG00000006756	ARSD	38.1050866	10.56946973	36.0274074	2	25381	80748
ENSG00000006757	PNPLA4	8.287148886	7.320226188	11.31908985	2	29492	9125
ENSG00000006788	MYH13	0.317752966	0.171673152	18.04080363	2	75046	20115
ENSG00000006831	ADIPOR2	238.0153011	36.08283152	65.94808195	2	100104	75887
ENSG00000006837	CDKL3	0.489372233	1.549026455	3.20310301	2	165429	130562
ENSG00000007001	UPP2	2.224081593	0.556747272	39.41936209	2	259452	31171
ENSG00000007038	PRSS21	6.52763877	1.064850238	60.82371794	2	9141	57334
ENSG00000007047	MARK4	53.71342136	17.81716375	30.13570869	2	186958	141178
ENSG00000007062	PROM1	50.17614146	4.046435719	123.7197997	2	121302	88772
ENSG00000007080	CCDC124	858.9074074	88.68443259	96.84005888	2	10975	25791
ENSG00000007129	CEACAM21	12.87089016	3.594544255	35.73514222	2	37310	32651
ENSG00000007168	PAFAH1B1	436.0175047	53.60819745	81.32080626	2	92405	52966
ENSG00000007171	NOS2	85.96884983	1.98467843	431.041157	2	43733	12662
ENSG00000007174	DNAH9	2.668284111	0.550020755	47.82472948	1	371317	112293
ENSG00000007174	DNAH9	2.668284111	0.550020755	47.82472948	2	371317	112293
ENSG00000007216	SLC13A2	1256.713658	8.040080488	1561.131792	2	24488	65359
ENSG00000007237	GAS7	684.2571723	31.06952403	220.1665546	2	287942	59518
ENSG00000007255	TRAPPC6A	128.8948153	34.42503732	37.43420229	2	15309	32986
ENSG00000007264	MATK	69.45450374	7.869118688	88.1627838	2	24156	41555
ENSG00000007306	CEACAM7	29284.53161	20.39804391	14349.50931	2	33660	22433
ENSG00000007312	CD79B	1626.2771	37.44316739	434.2188427	2	3614	68343
ENSG00000007314	SCN4A	57.33742842	3.137993983	182.1713406	2	34364	62958
ENSG00000007341	ST7L	1.409244862	3.777338759	3.747340685	2	97307	85668
ENSG00000007350	TKTL1	9.30038172	0.914693934	100.6860906	2	34676	85741
ENSG00000007372	PAX6	1.806328362	1.557916441	11.58434413	2	33169	152702
ENSG00000007376	RPUSD1	29.52871329	15.58088055	18.94614816	2	3423	91204
ENSG00000007384	RHBDF1	418.8212582	36.77610505	113.8558316	2	18296	40504
ENSG00000007402	CACNA2D2	89.55856236	6.204405786	144.1305339	1	141442	221226
ENSG00000007402	CACNA2D2	89.55856236	6.204405786	144.1305339	2	141442	221226
ENSG00000007516	BAIAP3	432.5123937	16.32071948	264.8520136	2	15837	85212
ENSG00000007520	TSR3	318.8172085	62.38280502	51.09999597	4	2671	83492
ENSG00000007541	PIGQ	40.06431952	19.8785859	20.14940616	2	7524	223514
ENSG00000007866	TEAD3	1173.644001	50.40961196	232.7772776	2	23479	59443
ENSG00000007908	SELE	542.5663628	5.798929325	934.0384991	4	42065	41962
ENSG00000007923	DNAJC11	25.79271139	16.0254002	16.09109287	1	67756	52068
ENSG00000007923	DNAJC11	25.79271139	16.0254002	16.09109287	2	67756	52068
ENSG00000007933	FMO3	508.1963573	12.25366327	414.4001234	2	26941	23746
ENSG00000007944	MYLIP	271.1796869	31.70172675	85.51716185	2	19123	6341
ENSG00000007952	NOX1	84.60526651	1.864523466	451.3961444	2	31021	19690
ENSG00000007968	E2F2	9.674956895	2.092253403	46.06940762	2	24790	30633
ENSG00000008018	PSMB1	515.5863324	98.63496008	52.26788393	2	18224	26689
ENSG00000008056	SYN1	3367.101859	38.23581805	880.3869366	2	47949	48349
ENSG00000008083	JARID2	15.50373438	9.106985947	17.01629735	2	275725	68534
ENSG00000008086	CDKL5	1.23676381	1.340485377	9.231968233	2	228046	33063
ENSG00000008118	CAMK1G	188.6746021	9.813347534	192.0777021	2	30221	26004
ENSG00000008130	NADK	482.1795331	43.17299724	111.6618956	1	29225	87829
ENSG00000008130	NADK	482.1795331	43.17299724	111.6618956	2	29225	87829
ENSG00000008196	TFAP2B	9.598045572	0.642859824	147.1685838	2	28890	7796
ENSG00000008197	TFAP2D	0.003760846	0.009398695	7.093696767	2	59160	9979
ENSG00000008226	DLEC1	27.10572427	1.946009714	138.6277587	2	84344	191714
ENSG00000008256	CYTH3	95.55524596	25.06846032	38.10650444	2	110868	67970
ENSG00000008277	ADAM22	12.65111637	3.362774515	37.53917232	2	268746	79747
ENSG00000008282	SYPL1	591.9466547	75.30299736	78.59953467	2	22073	32896
ENSG00000008283	CYB561	109.8169525	18.90911893	58.05077546	2	14074	105707
ENSG00000008294	SPAG9	109.6891883	31.00070348	35.37462101	2	158691	67269
ENSG00000008300	CELSR3	4.904463738	2.197850087	22.25904633	2	26446	101016
ENSG00000008311	AASS	309.1896888	21.12115356	146.3240934	2	68633	44602
ENSG00000008323	PLEKHG6	85.36594856	4.387894213	194.1291546	2	18070	45000
ENSG00000008324	SS18L2	68.73166218	25.69432189	26.74323115	4	13274	94840
ENSG00000008382	MPND	29.20418841	14.79850049	19.72798558	2	16559	83727
ENSG00000008394	MGST1	1654.955988	40.56243175	407.904066	2	262117	54229
ENSG00000008405	CRY1	79.88213202	13.98048702	57.10461109	2	102465	23742
ENSG00000008438	PGLYRP1	3445.377472	22.00489415	1565.025681	2	3912	10143
ENSG00000008441	NFIX	472.3615345	48.2202508	97.94092435	2	100593	184496
ENSG00000008513	ST3GAL1	80.95075124	18.35409654	44.08643304	2	117092	13739
ENSG00000008516	MMP25	25258.84291	50.43283251	5007.4216	2	14045	263255
ENSG00000008517	IL32	4434.785506	65.18220751	680.2646628	2	16610	123587
ENSG00000008735	MAPK8IP2	381.1640738	18.65244497	204.2465896	2	13295	102036
ENSG00000008838	MED24	246.7067666	32.54600185	75.78226827	2	35311	187415
ENSG00000008853	RHOBTB2	477.8578543	25.36543848	188.319053	4	32782	94879
ENSG00000008952	SEC62	134.4322272	39.65137503	33.89752047	2	31738	96779
ENSG00000009307	CSDE1	7041.206005	212.1409361	331.8965325	2	41114	129445
ENSG00000009335	UBE3C	62.37126442	25.97916733	24.00279456	2	130459	35548
ENSG00000009413	REV3L	18.971534	9.293290829	20.40303195	2	184684	185950
ENSG00000009694	TENM1	4.670245254	2.350923066	19.82379401	4	587913	53009
ENSG00000009709	PAX7	0.108438458	0.132918352	8.287141318	2	117860	11620
ENSG00000009724	MASP2	69.31411312	9.31605119	74.33383295	2	20700	79888
ENSG00000009765	IYD	2.771830903	0.766149165	35.84144683	2	37077	37288
ENSG00000009780	FAM76A	6.78601485	7.623324747	8.903086237	2	37143	68763
ENSG00000009790	TRAF3IP3	122.0039621	11.03974891	110.4223843	2	26291	42442
ENSG00000009830	POMT2	10.08785269	9.166278517	11.00430057	2	45928	40023
ENSG00000009844	VTA1	8.069538877	8.173203732	9.873319963	2	77459	10307
ENSG00000009950	MLXIPL	1687.101083	40.93854892	412.0075381	2	31349	65246
ENSG00000010017	RANBP9	187.7042241	32.52443106	57.6970975	2	90066	32675
ENSG00000010030	ETV7	14.48569756	2.51792062	57.34237636	2	33745	48819
ENSG00000010072	SPRTN	0.963794724	2.919050492	3.324608868	4	17919	39058
ENSG00000010165	METTL13	17.33279222	13.45756382	12.87745315	2	32375	32538
ENSG00000010219	DYRK4	4.99695661	7.215105553	6.929942508	2	51847	103487
ENSG00000010270	STARD3NL	63.93078405	25.78310067	24.78987884	2	52448	19765
ENSG00000010278	CD9	2396.991832	100.1563134	239.3021916	2	38544	26980
ENSG00000010282	HHATL	2131.57598	41.29271864	516.0885409	2	10164	246542
ENSG00000010310	GIPR	29.54560493	5.567582784	52.98998881	2	15480	154647
ENSG00000010318	PHF7	7.810449183	4.884279204	15.97875572	2	12984	73106
ENSG00000010319	SEMA3G	332.9264993	20.21446386	164.62068	2	12032	80681
ENSG00000010327	STAB1	2980.019258	72.31625349	412.02594	2	29157	134208
ENSG00000010379	SLC6A13	14.21888279	2.027856332	69.82279647	2	42250	105310
ENSG00000010404	IDS	7604.208952	95.51932205	796.0088891	2	56949	66905
ENSG00000010438	PRSS3	328109.0939	350.2446793	9367.729349	2	48715	13138
ENSG00000010539	ZNF200	2.751465758	3.95454237	6.965408615	2	13896	83809
ENSG00000010610	CD4	292.4431816	24.12638728	121.1669245	2	33950	103313
ENSG00000010626	LRRC23	38.94314452	8.548008854	45.51659759	2	34164	377951
ENSG00000010671	BTK	74.46646104	14.21110113	52.37038986	2	36748	56001
ENSG00000010704	HFE	3.069735037	3.813421187	8.054919629	2	11062	41633
ENSG00000010803	SCMH1	150.1119973	30.63296825	48.99068396	2	214916	56535
ENSG00000010810	FYN	210.1458902	32.24767679	65.14910902	2	213120	33511
ENSG00000010818	HIVEP2	44.73677087	11.68517981	38.2608661	2	193734	11626
ENSG00000010932	FMO1	13.07858736	1.954687187	66.61919234	2	37479	65368
ENSG00000011028	MRC2	553.1126656	36.43664789	151.7622875	2	66196	152635
ENSG00000011083	SLC6A7	71.65424945	4.2224262	169.3219115	2	32831	34039
ENSG00000011105	TSPAN9	155.5847168	27.47494072	56.61089772	2	209209	47793
ENSG00000011114	BTBD7	4.422262218	7.695312426	5.752216098	2	95489	111252
ENSG00000011143	MKS1	8.430764732	8.496081797	9.923211337	2	14163	55772
ENSG00000011198	ABHD5	138.5678984	13.79189542	100.4049764	2	44258	8037
ENSG00000011201	KAL1	7.911083768	3.025947893	26.09097405	2	203312	11424
ENSG00000011258	MBTD1	7.974146851	7.919399345	10.0690437	2	82738	26452
ENSG00000011275	RNF216	63.63509438	20.28867972	31.35430248	2	161692	69209
ENSG00000011304	PTBP1	638.0815237	101.2881491	62.99142969	2	15252	109382
ENSG00000011332	DPF1	33.58687114	4.207221272	79.66589603	2	18708	46843
ENSG00000011347	SYT7	331.8480272	15.21215741	218.0098512	2	65835	31284
ENSG00000011376	LARS2	8.416747289	8.387289525	10.03508009	2	160915	22347
ENSG00000011422	PLAUR	1654.56736	18.63279532	887.5157033	2	24452	106014
ENSG00000011426	ANLN	275.1680649	8.276230685	332.0907604	2	63985	51845
ENSG00000011451	WIZ	35.26140382	20.58691675	17.12460377	2	28443	42410
ENSG00000011465	DCN	45265.92517	280.8928193	1611.444673	2	37875	14717
ENSG00000011485	PPP5C	188.4782379	44.97105891	41.903913	2	45987	100616
ENSG00000011566	MAP4K3	31.65300206	16.00555514	19.77015582	2	188046	45208
ENSG00000011590	ZBTB32	130.4389527	6.701390612	194.3694835	4	12511	80832
ENSG00000011600	TYROBP	66975.50985	195.74673	3421.364867	2	3894	45715
ENSG00000011638	TMEM159	174.1280855	25.54384865	68.14554155	2	22239	27478
ENSG00000011677	GABRA3	19.15625528	2.087144654	91.39214714	2	285124	18628
ENSG00000012061	ERCC1	65.58166443	27.32036598	23.99955583	2	71495	114551
ENSG00000012124	CD22	2617.414022	48.06740016	544.4187941	2	28094	112971
ENSG00000012171	SEMA3B	1297.95792	48.77877512	266.0382264	2	9987	148224
ENSG00000012174	MBTPS2	2.154004505	4.072622174	5.300526017	2	45788	17055
ENSG00000012211	PRICKLE3	6.302541149	7.542281582	8.35845576	2	11694	82955
ENSG00000012223	LTF	40789.77789	46.25646338	8816.275313	2	49588	46018
ENSG00000012232	EXTL3	43.87772913	15.21501166	28.82607259	2	150434	81355
ENSG00000012504	NR1H4	44.6080238	4.715991553	94.40986785	2	90705	29506
ENSG00000012660	ELOVL5	1127.959276	50.53563053	223.1586122	2	81751	35564
ENSG00000012779	ALOX5	4111.424395	45.48208583	903.7691546	2	71900	26938
ENSG00000012817	KDM5D	596.5929337	24.23446868	246.0779576	2	41074	27903
ENSG00000012822	CALCOCO1	1819.296117	99.20909857	183.362492	2	16626	26115
ENSG00000012963	UBR7	46.89966249	21.5284383	21.77950965	2	22160	55398
ENSG00000012983	MAP4K5	87.43674428	25.15997537	34.74248306	2	114108	89803
ENSG00000013016	EHD3	193.3309204	14.14036453	136.6331729	2	35433	22064
ENSG00000013275	PSMC4	447.7140985	69.81553935	64.12039243	2	10436	55532
ENSG00000013288	MAN2B2	32.78975656	19.48409028	16.82548715	2	48187	32402
ENSG00000013293	SLC7A14	5.428354605	1.362630939	39.61993316	4	126491	46548
ENSG00000013297	CLDN11	390.9312038	14.08255104	277.4098193	2	441516	94809
ENSG00000013306	SLC25A39	11443.90045	106.0908474	1078.588035	2	5245	60935
ENSG00000013374	NUB1	54.1873684	28.3975846	19.07848526	2	36750	33448
ENSG00000013523	ANGEL1	23.37623074	13.98228309	16.71366323	2	39001	22424
ENSG00000013563	DNASE1L1	18.30299855	12.58137412	14.54408262	1	10870	116874
ENSG00000013563	DNASE1L1	18.30299855	12.58137412	14.54408262	2	10870	116874
ENSG00000013573	DDX11	43.79659694	10.79159628	40.55566956	2	30946	114968
ENSG00000013583	HEBP1	105.8357812	29.15452743	36.29264402	2	25409	80154
ENSG00000013588	GPRC5A	1418.971625	22.18762738	639.2492318	2	27155	29899
ENSG00000013619	MAMLD1	16.43241623	7.579110198	21.66580245	2	152759	41866
ENSG00000013725	CD6	91.80724276	5.840888836	156.9287083	2	48734	80306
ENSG00000013810	TACC3	148.5815604	15.74936061	94.28781032	2	23671	119273
ENSG00000014138	POLA2	9.192009878	7.813952595	11.76133133	2	43827	53296
ENSG00000014164	ZC3H3	103.2164621	19.79185822	52.12968447	2	103798	66655
ENSG00000014257	ACPP	172.3604426	1.383710892	1236.773305	2	50931	14686
ENSG00000014641	MDH1	7820.019092	138.3144171	565.3397467	4	18588	5938
ENSG00000014919	COX15	20.78537795	17.21879672	12.07012787	4	20256	50475
ENSG00000015133	CCDC88C	38.97627206	9.411256641	41.38118039	2	146454	102474
ENSG00000015171	ZMYND11	257.6997605	41.37374802	62.27318037	2	120172	84272
ENSG00000015285	WAS	1511.547898	36.89390826	409.5929047	2	14833	23881
ENSG00000015413	DPEP1	16263.20931	39.69036517	4096.491113	2	25123	132514
ENSG00000015475	BID	102.0067759	21.96624923	46.42137738	2	40630	129997
ENSG00000015520	NPC1L1	12.48949059	2.419883228	51.44070483	2	28780	38894
ENSG00000015532	XYLT2	181.661652	17.0342458	106.588261	2	17046	28696
ENSG00000015592	STMN4	445.9605905	14.14514396	315.0590285	2	23097	18324
ENSG00000015676	NUDCD3	85.72751177	22.69944294	37.75412369	2	111759	95583
ENSG00000016082	ISL1	5.01062927	1.461873073	34.11047707	2	11643	9415
ENSG00000016391	CHDH	38.14412675	7.934463921	48.02605579	2	34055	47026
ENSG00000016402	IL20RA	8.203684632	2.277520571	35.90649516	2	45190	25973
ENSG00000016490	CLCA1	17995.56135	37.13071063	4845.241527	2	31921	27582
ENSG00000016602	CLCA4	28932.54531	17.21154077	16800.213	2	33676	37185
ENSG00000017260	ATP2C1	61.36508218	23.55414741	26.04595919	2	166117	131072
ENSG00000017373	SRCIN1	39.5715957	5.387206115	73.33719494	2	75932	38993
ENSG00000017427	IGF1	164.5515081	9.536941906	172.3709118	2	84778	227856
ENSG00000017483	SLC38A5	66.25277125	13.66779474	48.44550785	2	11724	64188
ENSG00000017621	MAGIX	1.200596646	1.896031641	6.351398476	2	5761	101015
ENSG00000017797	RALBP1	92.62451078	27.29851299	33.92147746	2	63107	31049
ENSG00000018236	CNTN1	139.3623404	12.50415281	111.3717744	2	379976	36234
ENSG00000018280	SLC11A1	12144.90414	65.41983977	1856.173603	2	14865	81834
ENSG00000018408	WWTR1	401.3452866	30.16857033	132.9934726	2	186038	102841
ENSG00000018510	AGPS	7.951963394	9.139606636	8.701973441	2	151192	48178
ENSG00000018607	ZNF806	0.023556574	0.113794712	2.710662956	2	9427	4874
ENSG00000018610	CXorf56	14.05104882	13.13888108	10.69372271	2	27285	53635
ENSG00000018625	ATP1A2	10441.66311	120.5064615	866.4105285	2	27832	76555
ENSG00000018699	TTC27	7.403177604	9.122647132	8.117227674	2	193019	21103
ENSG00000018869	ZNF582	0.779482676	2.101047783	3.739766965	2	17434	173604
ENSG00000019102	VSIG2	3746.996517	28.42860417	1317.577506	2	4766	32065
ENSG00000019144	PHLDB1	410.7174652	41.84822553	98.12347752	2	51586	191675
ENSG00000019169	MARCO	1638.033921	21.69155085	754.8050056	2	52494	10568
ENSG00000019186	CYP24A1	2.733593682	0.17098448	151.5927599	2	20524	12233
ENSG00000019485	PRDM11	5.90468178	4.797329778	12.30346586	2	132170	27446
ENSG00000019505	SYT13	170.4817945	7.023133215	242.4122923	2	46018	28982
ENSG00000019549	SNAI2	158.1341668	14.13648976	111.7903943	1	4050	2109
ENSG00000019549	SNAI2	158.1341668	14.13648976	111.7903943	2	4050	2109
ENSG00000019991	HGF	14.51605005	3.407601425	42.50363996	2	71432	13275
ENSG00000020129	NCDN	15056.65186	85.88903017	1752.832579	2	9801	37102
ENSG00000020181	GPR124	157.2529268	19.56521789	80.33776568	2	60705	70535
ENSG00000020219	CCT8L1P	0.004399778	0.04455875	2.639315967	2	1673	2746
ENSG00000020256	ZFP64	1.488691693	3.457222998	4.322455446	2	140116	29056
ENSG00000020426	MNAT1	5.646100855	8.072162978	6.998251422	1	235211	61373
ENSG00000020426	MNAT1	5.646100855	8.072162978	6.998251422	2	235211	61373
ENSG00000020577	SAMD4A	226.2459263	18.11535761	124.828393	2	226218	42548
ENSG00000020633	RUNX3	445.3466852	17.81944631	249.7871653	2	65610	29461
ENSG00000021300	PLEKHB1	7019.206109	81.42616726	861.9285933	2	16641	29078
ENSG00000021355	SERPINB1	7900.74231	69.14556615	1142.460795	2	9674	24783
ENSG00000021461	CYP3A43	7.228733708	0.705231654	101.2082403	2	38082	37731
ENSG00000021488	SLC7A9	867.2460477	7.730776325	1120.373476	2	39257	52333
ENSG00000021645	NRXN3	31.95530467	5.015211732	63.60986636	2	1619642	182815
ENSG00000021762	OSBPL5	58.39841421	17.43518229	33.48111429	2	79623	46721
ENSG00000021776	AQR	6.751699408	10.1207474	6.674432933	2	114308	34474
ENSG00000021826	CPS1	3176.049582	23.10310775	1374.137834	2	201425	32194
ENSG00000021852	C8B	1052.693258	15.4485387	680.9849743	2	36930	16332
ENSG00000022267	FHL1	58412.67096	295.3445792	1977.71374	2	63959	45813
ENSG00000022277	RTFDC1	507.2158113	76.72649233	66.09968685	4	50296	73482
ENSG00000022355	GABRA1	188.6946148	5.028539814	374.5224247	2	52778	21073
ENSG00000022556	NLRP2	12.66672068	2.176043333	57.98933849	2	48012	210154
ENSG00000022567	SLC45A4	24.52506204	6.874816837	35.63647751	2	101139	81442
ENSG00000023171	GRAMD1B	52.0450409	7.328952488	70.92979684	2	102138	68928
ENSG00000023191	RNH1	305.0488329	62.76395105	48.59640469	2	12788	91206
ENSG00000023287	RB1CC1	103.1558424	20.30782974	50.77601482	2	123387	15590
ENSG00000023318	ERP44	41.8908908	24.04888296	17.41597516	2	119861	37023
ENSG00000023516	AKAP11	67.28259051	16.93416675	39.71431083	2	51107	35283
ENSG00000023697	DERA	26.39857874	15.53935331	16.98371515	2	126114	15423
ENSG00000023839	ABCC2	57.73574144	4.458313392	129.2338661	2	69460	121919
ENSG00000023892	DEF6	303.352637	23.76080367	127.6198488	2	23953	35004
ENSG00000023902	PLEKHO1	1545.152725	54.085999	285.6334578	2	15543	39854
ENSG00000023909	GCLM	19.75463202	6.90052711	28.60075897	2	24205	17420
ENSG00000024048	UBR2	24.77356512	16.13309809	15.35242181	2	129442	37753
ENSG00000024422	EHD2	3349.419043	111.6265442	300.0298036	2	29791	31281
ENSG00000024526	DEPDC1	1.236274143	0.962099315	12.8204405	2	23069	44542
ENSG00000024862	CCDC28A	149.4172811	31.3916154	47.58585799	2	19799	14842
ENSG00000025039	RRAGD	43.93418096	11.97823015	36.65610387	2	47634	16235
ENSG00000025156	HSF2	28.94214816	14.3772522	20.12347303	2	33573	12721
ENSG00000025293	PHF20	20.3675667	11.96066733	17.02291622	2	178407	146683
ENSG00000025423	HSD17B6	2354.694246	26.75939375	879.625541	2	35629	20656
ENSG00000025708	TYMP	6274.182375	92.62439528	677.3069934	2	4304	148621
ENSG00000025796	SEC63	79.48390446	31.38681502	25.31909826	2	90433	38459
ENSG00000025800	KPNA6	50.34208576	22.9262736	21.95303677	1	68530	87614
ENSG00000025800	KPNA6	50.34208576	22.9262736	21.95303677	2	68530	87614
ENSG00000026025	VIM	95157.70692	619.5214938	1535.962544	2	9334	33177
ENSG00000026297	RNASET2	1422.346622	51.85431383	274.2457225	1	27687	15815
ENSG00000026297	RNASET2	1422.346622	51.85431383	274.2457225	2	27687	15815
ENSG00000026508	CD44	1096.793721	51.24294957	213.998166	2	93532	158808
ENSG00000026559	KCNG1	2.03581341	1.080642434	18.75787468	2	19473	10287
ENSG00000026652	AGPAT4	21.41457247	6.892372224	31.03943365	2	144082	101065
ENSG00000026751	SLAMF7	549.2875417	24.49792341	224.1305934	2	15574	48241
ENSG00000026950	BTN3A1	376.6857165	25.53523463	147.4622261	2	12979	85361
ENSG00000027001	MIPEP	10.86068368	8.089096619	13.42209408	2	159230	42245
ENSG00000027075	PRKCH	31.83921818	9.452247595	33.65925258	2	343025	79589
ENSG00000027644	INSRR	0.58837386	0.32292758	17.97309373	4	18955	71912
ENSG00000027697	IFNGR1	2917.886094	97.38921495	299.5810691	2	21965	13389
ENSG00000027869	SH2D2A	161.8061467	5.736614175	281.5851939	2	10619	63480
ENSG00000028116	VRK2	6.591237517	6.349546372	10.38004463	2	252269	27601
ENSG00000028137	TNFRSF1B	6805.510439	74.56216056	912.6087253	2	42225	77740
ENSG00000028277	POU2F2	29.44755094	6.83546028	43.03224288	2	110474	85970
ENSG00000028310	BRD9	21.96989582	18.81563631	11.67551283	2	42533	33311
ENSG00000028528	SNX1	58.97716749	31.14577084	18.93298285	2	51967	149420
ENSG00000028839	TBPL1	15.85617992	9.956497198	15.91951476	2	38262	18723
ENSG00000029153	ARNTL2	11.89234093	3.826772424	31.02175374	2	90454	64554
ENSG00000029363	BCLAF1	129.4981489	37.14584795	34.85538779	2	32988	105190
ENSG00000029364	SLC39A9	23.68471514	18.21057625	13.00437199	2	64373	46789
ENSG00000029534	ANK1	13.62321932	3.004179941	45.23027685	2	243541	227610
ENSG00000029559	IBSP	0.122299013	0.093358598	12.80000073	2	12341	15361
ENSG00000029639	TFB1M	3.760639763	6.465325519	5.823089128	2	56975	65496
ENSG00000029725	RABEP1	123.357997	29.25495118	42.15554512	2	103571	164925
ENSG00000029993	HMGB3	58.95615135	8.319796866	70.78942296	2	10266	13934
ENSG00000030066	NUP160	9.68571706	11.1361223	8.698735577	2	70380	120899
ENSG00000030110	BAK1	96.55137027	18.46542206	52.26477098	2	7690	19025
ENSG00000030304	MUSK	0.746612825	0.597302825	12.45857575	2	132808	49928
ENSG00000030419	IKZF2	82.03991775	5.879555703	139.3142741	2	152722	102466
ENSG00000030582	GRN	6928.269298	162.9692968	425.1018034	2	7856	60418
ENSG00000031003	FAM13B	49.67198419	16.32876466	30.40742995	2	95126	69655
ENSG00000031081	ARHGAP31	18.86020098	9.706282787	19.42121426	2	126341	72089
ENSG00000031544	NR2E3	0.035832028	0.220162285	1.99129184	2	25623	48861
ENSG00000031698	SARS	675.0031255	76.71885593	87.97382905	2	24251	77348
ENSG00000032389	TSSC1	6.275977227	6.837328978	9.180188724	2	188957	10200
ENSG00000032444	PNPLA6	171.5552063	34.76486182	49.33598505	2	27760	83685
ENSG00000032742	IFT88	3.002511866	5.144185529	5.844787404	2	124918	59292
ENSG00000033050	ABCF2	82.53337694	23.79365224	34.67676981	2	19393	50126
ENSG00000033122	LRRC7	4.529298871	1.54712554	29.15178484	2	555090	100253
ENSG00000033170	FUT8	14.11411983	7.839692138	17.993215	2	333529	64236
ENSG00000033178	UBA6	11.44127954	9.101923618	12.56735682	2	88527	68480
ENSG00000033327	GAB2	150.0349739	22.36949862	67.04572629	2	203051	43013
ENSG00000033800	PIAS1	21.45834761	12.40138654	17.29729998	2	136579	44032
ENSG00000033867	SLC4A7	51.34132722	11.04203341	46.46323922	2	111697	255387
ENSG00000034053	APBA2	227.0629952	12.95501637	175.1428527	2	280889	55988
ENSG00000034063	UHRF1	4.341614203	1.995287998	21.7006944	2	59073	32860
ENSG00000034152	MAP2K3	764.0998935	44.73830908	170.7572664	2	30568	19053
ENSG00000034239	EFCAB1	11.36016582	1.398532635	80.72348157	4	24522	10264
ENSG00000034510	TMSB10	666827.847	1884.981721	3537.56385	4	1046	12400
ENSG00000034677	RNF19A	142.962823	32.80221299	43.573051	2	79158	18961
ENSG00000034713	GABARAPL2	573.7808881	70.97773919	80.8295763	4	11530	48179
ENSG00000034971	MYOC	3224.781426	38.07900015	846.6463843	2	17266	43158
ENSG00000035115	SH3YL1	13.50922622	7.323494306	18.43490382	2	48668	28318
ENSG00000035141	FAM136A	58.54672087	25.73561776	22.74434485	2	6115	37741
ENSG00000035403	VCL	6226.869017	113.494053	548.6041117	2	122046	109479
ENSG00000035499	DEPDC1B	3.135917813	1.895441501	16.51017788	2	103249	53779
ENSG00000035664	DAPK2	43.71144329	9.009584253	48.47390086	2	139286	122304
ENSG00000035720	STAP1	45.3118321	6.248348355	72.41819971	2	48609	28949
ENSG00000035862	TIMP2	16955.57511	251.4443539	674.3007169	2	72410	92440
ENSG00000035928	RFC1	28.10660072	18.2084657	15.43302339	2	78919	89484
ENSG00000036257	CUL3	21.42684217	16.07361093	13.32837648	2	115243	44773
ENSG00000036448	MYOM2	1508.135084	22.55238256	668.4334334	2	120320	26208
ENSG00000036473	OTC	135.6955104	4.601171777	294.297235	4	68905	15872
ENSG00000036530	CYP46A1	58.41031538	6.194793638	94.1535187	2	42997	40298
ENSG00000036549	ZZZ3	5.985367683	7.472577932	8.012436005	2	121003	95523
ENSG00000036565	SLC18A1	0.098167439	0.148156612	6.839261263	2	38351	27654
ENSG00000036672	USP2	70.41718726	11.01214325	63.89609141	2	26511	71345
ENSG00000036828	CASR	0.605313961	0.480879755	12.53492235	2	102812	35967
ENSG00000037042	TUBG2	1123.845628	56.27609095	199.6684454	2	7701	114037
ENSG00000037241	RPL26L1	34.24183919	17.67119505	19.3719028	2	11042	27385
ENSG00000037280	FLT4	71.92969156	10.75861623	66.80495434	2	48118	35822
ENSG00000037474	NSUN2	94.19732018	35.60322093	26.45290645	2	34052	26836
ENSG00000037749	MFAP3	12.07419284	8.324665556	14.49871355	2	111041	55951
ENSG00000037897	METTL1	17.9270166	8.308957682	21.56161539	2	4322	113319
ENSG00000037965	HOXC8	4.987042816	1.527871458	32.49324116	4	4738	32869
ENSG00000038002	AGA	16.78811802	11.36442024	14.76832899	2	11733	11243
ENSG00000038210	PI4K2B	4.848854923	6.75345772	7.183980627	2	116665	43841
ENSG00000038219	BOD1L1	14.44668903	10.83957231	13.32466259	4	58985	32523
ENSG00000038274	MAT2B	113.738727	34.92725879	32.55799995	2	16222	34850
ENSG00000038295	TLL1	1.630739049	1.334028985	12.20761656	2	230637	24258
ENSG00000038382	TRIO	61.96735317	19.02839213	32.55387994	2	388424	39405
ENSG00000038427	VCAN	697.7896227	25.07665344	278.1557231	2	110838	160296
ENSG00000038532	CLEC16A	10.08302808	10.18509454	9.899886696	2	237701	69481
ENSG00000038945	MSR1	51.73381731	5.279863562	97.81692231	2	459542	16407
ENSG00000039068	CDH1	1095.240143	20.23481652	541.002751	2	98323	70190
ENSG00000039123	SKIV2L2	22.93745675	17.52992332	13.08298579	2	117821	38750
ENSG00000039139	DNAH5	2.00991327	0.584873108	33.95536364	1	254212	32758
ENSG00000039139	DNAH5	2.00991327	0.584873108	33.95536364	2	254212	32758
ENSG00000039319	ZFYVE16	26.34688703	12.22320612	21.54536331	2	71337	61335
ENSG00000039523	FAM65A	198.6312863	41.74434401	47.57380124	2	28370	131581
ENSG00000039537	C6	673.955887	15.14559924	444.6976172	2	119204	19168
ENSG00000039560	RAI14	83.10680159	13.59429873	61.09598388	2	176390	112200
ENSG00000039600	SOX30	0.030573605	0.138919885	2.724525674	2	45801	21450
ENSG00000039987	BEST2	341.9935474	3.239008378	1052.639783	2	6756	67740
ENSG00000040275	SPDL1	3.209622601	4.104417027	7.825221848	4	21144	12980
ENSG00000040341	STAU2	22.61369669	8.59955834	26.27741842	2	326568	485732
ENSG00000040608	RTN4R	52.64297958	5.41452493	97.06468356	2	41831	36839
ENSG00000040731	CDH10	11.79192144	2.075505762	56.59021258	2	157878	6735
ENSG00000040933	INPP4A	23.05162292	9.95067613	23.15266817	2	149536	66340
ENSG00000041353	RAB27B	9.88309801	2.427639881	40.58473972	2	166495	45492
ENSG00000041357	PSMA4	324.4238303	65.15654707	49.78533387	2	8857	44260
ENSG00000041515	MYO16	0.566936995	0.800538529	7.117946579	2	611855	20993
ENSG00000041802	LSG1	37.39063018	19.52425753	19.14617442	2	31689	82254
ENSG00000041880	PARP3	36.27710065	20.88247831	17.36849986	2	6522	55920
ENSG00000041982	TNC	11349.80431	50.87889412	2230.312626	2	97730	22493
ENSG00000042062	FAM65C	79.50097084	11.26573563	70.51510735	2	105420	25081
ENSG00000042088	TDP1	2.14098038	4.274265485	5.020651469	2	89823	30307
ENSG00000042286	AIFM2	78.04083313	12.98732522	60.05145813	2	34711	48744
ENSG00000042304	C2orf83	0.000937622	0.013230161	4.708371156	2	23230	49060
ENSG00000042317	SPATA7	5.587310309	4.871535777	11.46628964	2	85426	26687
ENSG00000042445	RETSAT	1762.364013	44.79632693	393.3315078	2	12532	71830
ENSG00000042493	CAPG	1260.451848	43.98255052	286.517111	2	23684	71746
ENSG00000042753	AP2S1	987.5093306	82.91951256	119.0793603	2	12856	24555
ENSG00000042781	USH2A	0.049978144	0.105519161	5.192051559	2	800502	179962
ENSG00000042813	ZPBP	0.008919063	0.031656623	4.54166988	2	242843	9207
ENSG00000042832	TG	71.14689063	1.49977282	471.3085948	2	267944	182895
ENSG00000042980	ADAM28	59.87498701	4.838286792	123.5178313	2	64978	60568
ENSG00000043039	BARX2	27.53336529	1.85786626	147.4589797	2	76336	1868
ENSG00000043093	DCUN1D1	4.073543503	6.799326522	5.996985884	2	47879	62200
ENSG00000043143	PHF15	48.12993888	16.92100755	28.43300302	2	58915	48207
ENSG00000043355	ZIC2	7.138567633	1.465355929	48.45317318	2	4992	12384
ENSG00000043462	LCP2	200.5886156	16.39809148	122.25591	2	51990	15665
ENSG00000043514	TRIT1	23.43383111	14.65800848	15.98296806	2	42460	85837
ENSG00000043591	ADRB1	39.83655429	5.843744431	68.07019808	2	2861	21864
ENSG00000044012	GUCA2B	3696.443607	13.49028574	2738.055829	2	2403	19454
ENSG00000044115	CTNNA1	796.2551259	101.2113751	78.66570921	1	199138	202388
ENSG00000044115	CTNNA1	796.2551259	101.2113751	78.66570921	2	199138	202388
ENSG00000044446	PHKA2	26.0236262	12.69418832	20.49216018	2	92298	175657
ENSG00000044459	CNTLN	1.184159172	2.383001813	4.990214239	2	368941	21772
ENSG00000044524	EPHA3	5.882540959	2.810763505	20.88987945	2	374610	14143
ENSG00000046604	DSG2	355.0830178	12.62902216	280.9497549	2	50965	39366
ENSG00000046647	GEMIN8	18.16280238	13.62649836	13.32659008	2	21614	10020
ENSG00000046653	GPM6B	2766.73387	58.50006729	472.8662943	2	167607	70675
ENSG00000046774	MAGEC2	0.008538588	0.012147305	8.370584141	3	2945	3116
ENSG00000046889	PREX2	7.832736142	4.77742417	16.38195377	2	284912	31446
ENSG00000047056	WDR37	18.71741225	13.23934138	14.13459863	2	82759	81417
ENSG00000047188	YTHDC2	21.8250976	14.75724272	14.786171	2	81602	17327
ENSG00000047230	CTPS2	5.407708149	7.78457368	6.950615096	2	124933	39430
ENSG00000047249	ATP6V1H	372.8364377	32.02305227	116.39429	2	128001	15521
ENSG00000047346	FAM214A	28.79234319	13.90820656	20.6940047	2	97442	81797
ENSG00000047365	ARAP2	10.55429234	5.13233845	20.54375153	2	125614	31381
ENSG00000047457	CP	4292.044036	31.12556211	1378.505395	2	59417	87410
ENSG00000047578	KIAA0556	7.078859652	7.900283377	8.961574844	2	230236	109200
ENSG00000047579	DTNBP1	33.00225142	15.50504016	21.27758039	2	140257	24400
ENSG00000047597	XK	6.883928914	3.34273849	20.56208361	4	46371	24921
ENSG00000047617	ANO2	2.939649482	1.596632312	18.35920677	2	414363	23005
ENSG00000047621	C12orf4	7.275384439	7.211572272	10.08836326	2	50780	33951
ENSG00000047634	SCML1	80.4661595	17.21970766	46.70779162	2	17517	65460
ENSG00000047644	WWC3	67.20399246	20.15588833	33.33053886	2	128916	84265
ENSG00000047648	ARHGAP6	20.92107476	7.029874693	29.7321695	2	547582	45710
ENSG00000047662	FAM184B	0.200259431	0.438818114	4.684735853	2	152206	41657
ENSG00000047932	GOPC	46.84743019	21.39812934	21.88768082	2	255360	57706
ENSG00000047936	ROS1	16.01371825	1.090613168	145.5890109	2	137555	38860
ENSG00000048028	USP28	28.28550759	11.18531078	25.27442797	2	77696	68014
ENSG00000048052	HDAC9	4.188475316	2.654552479	15.75677473	2	579974	176904
ENSG00000048140	TSPAN17	57.07487837	20.00053017	28.52741926	2	11670	41046
ENSG00000048162	NOP16	72.2827593	16.24352657	44.47819923	4	5027	38382
ENSG00000048342	CC2D2A	12.98986678	5.29929511	24.48510868	2	131691	183826
ENSG00000048392	RRM2B	20.93894156	12.41292062	16.86313726	2	34616	47600
ENSG00000048405	ZNF800	4.89257439	7.38869055	6.626273064	2	26775	29917
ENSG00000048462	TNFRSF17	165.0589885	8.945726553	184.3166911	4	2961	28158
ENSG00000048471	SNX29	9.608496567	7.702058556	12.47202222	2	597552	67645
ENSG00000048540	LMO3	329.3016487	19.71924451	166.9154886	2	62221	87450
ENSG00000048545	GUCA1A	1.721354798	0.687779065	24.81236375	2	24650	137873
ENSG00000048649	RSF1	6.811122641	8.08893348	8.422248013	2	161022	91061
ENSG00000048707	VPS13D	15.73852456	10.88161251	14.45931403	2	281975	83641
ENSG00000048740	CELF2	218.3246181	29.17326882	74.8149974	2	331407	205949
ENSG00000048828	FAM120A	113.0599875	37.70349695	29.98130554	2	114393	42042
ENSG00000048991	R3HDM1	162.922669	14.77326823	110.2142412	2	193815	71984
ENSG00000049089	COL9A2	276.1369953	18.18876041	151.7394532	2	17329	28666
ENSG00000049130	KITLG	123.1088692	11.86375763	103.6898958	2	88058	15770
ENSG00000049167	ERCC8	1.31651158	3.842278849	3.443446417	2	71227	35701
ENSG00000049192	ADAMTS6	1.032311228	1.227217094	8.424642959	2	333184	99556
ENSG00000049239	H6PD	206.2716693	32.31723183	63.81049586	2	36562	19240
ENSG00000049246	PER3	110.4769472	13.90697756	79.3900448	2	60857	118233
ENSG00000049247	UTS2	1.353766525	0.311565743	42.41019308	2	10429	54832
ENSG00000049249	TNFRSF9	0.835866122	0.46042435	17.98091706	2	21019	35609
ENSG00000049283	EPN3	54.0354281	4.973640355	108.4456828	2	11207	263322
ENSG00000049319	SRD5A2	7.172032496	0.786263901	90.19663565	2	58586	2443
ENSG00000049323	LTBP1	1304.088261	48.95583237	266.3282125	2	452534	98968
ENSG00000049449	RCN1	105.2100465	24.3390734	43.21316248	2	292272	98335
ENSG00000049540	ELN	53210.9862	169.9592366	3130.625122	2	42118	63557
ENSG00000049618	ARID1B	16.41676105	12.9845069	12.64131158	2	432850	121550
ENSG00000049656	CLPTM1L	243.1413017	51.75220536	46.97467969	2	27355	41530
ENSG00000049759	NEDD4L	37.03244299	9.458149858	39.12321155	2	357173	274883
ENSG00000049768	FOXP3	1.860592847	0.918676258	20.14257208	2	14391	78982
ENSG00000049769	PPP1R3F	36.78934546	9.4080512	39.07320599	2	31623	134567
ENSG00000049860	HEXB	294.7921605	53.91674613	54.66715158	2	82624	70203
ENSG00000049883	PTCD2	1.466425339	3.048280838	4.827631657	2	39858	27448
ENSG00000050030	KIAA2022	0.840642638	1.004627148	8.383795364	2	192598	11717
ENSG00000050130	JKAMP	55.32393182	24.63969923	22.44811643	4	20967	29215
ENSG00000050165	DKK3	14297.05294	164.4678427	869.2394492	2	46663	34246
ENSG00000050327	ARHGEF5	3.861978991	2.623968658	14.70017109	2	25344	43717
ENSG00000050344	NFE2L3	7.996178726	6.420904199	12.44953816	2	34885	35078
ENSG00000050393	MCUR1	9.405551233	8.888108291	10.58152017	4	28011	12466
ENSG00000050405	LIMA1	360.765652	40.54950042	88.94972775	2	107758	193353
ENSG00000050426	LETMD1	135.8634791	40.38611017	33.63528779	2	12462	78476
ENSG00000050438	SLC4A8	2.214979928	1.358978223	16.25285115	2	106547	168775
ENSG00000050555	LAMC3	41.23189846	4.917987497	83.68912966	2	83977	88285
ENSG00000050628	PTGER3	29.63271743	5.025834843	58.86356156	2	195455	118144
ENSG00000050730	TNIP3	2.270692168	0.362920292	61.15763119	2	96058	11578
ENSG00000050748	MAPK9	104.3189207	15.90689156	65.54603976	2	58956	59364
ENSG00000050767	COL23A1	5.804081267	2.887070397	20.06882978	2	352937	94266
ENSG00000050820	BCAR1	105.9362301	22.96180048	46.12012463	2	39023	51184
ENSG00000051128	HOMER3	279.0210608	21.58225894	129.2273595	2	12060	64925
ENSG00000051341	POLQ	1.307995467	1.115793414	11.70725864	2	114575	84744
ENSG00000051382	PIK3CB	27.51210025	11.86420425	23.17805865	2	180920	31386
ENSG00000051523	CYBA	4353.983038	88.98034342	489.2657867	2	7869	71787
ENSG00000051596	THOC3	5.017400863	4.205177861	11.9269009	2	43451	39886
ENSG00000051825	MPHOSPH9	2.03968	3.977949733	5.13968364	2	91694	150338
ENSG00000052126	PLEKHA5	8.978682368	6.179007398	14.52362518	2	246686	117791
ENSG00000052344	PRSS8	5189.820535	38.2654461	1355.916407	2	4327	93353
ENSG00000052723	SIKE1	7.193442908	9.768892301	7.366317867	2	11206	64293
ENSG00000052795	FNIP2	32.49927462	11.85638935	27.39609637	2	138911	46882
ENSG00000052802	MSMO1	1552.832748	37.82483648	410.4267105	2	15537	18948
ENSG00000052841	TTC17	50.2559104	25.04365596	20.06330353	2	136001	167168
ENSG00000052850	ALX4	1.432244604	0.336744157	41.59391225	2	49722	13911
ENSG00000053108	FSTL4	2.260969156	0.798269464	28.09668381	2	416108	23741
ENSG00000053254	FOXN3	95.23829728	22.54477269	42.22977486	2	494278	58677
ENSG00000053328	METTL24	5.08453939	2.074889397	24.43553791	2	112344	17852
ENSG00000053438	NNAT	11827.92254	64.69640854	1827.938346	4	2475	13796
ENSG00000053501	USE1	32.36965847	18.31423289	17.67040327	2	4483	70950
ENSG00000053524	MCF2L2	28.17450886	4.786276287	58.76331382	2	250232	154648
ENSG00000053702	NRIP2	30.88283901	7.688250168	40.12968965	4	10196	52389
ENSG00000053747	LAMA3	34.07848373	6.420568105	53.01006563	2	265623	104915
ENSG00000053770	AP5M1	17.01608958	12.12065409	14.03559071	2	21170	43681
ENSG00000053900	ANAPC4	60.78284039	24.78031449	24.52281935	1	41285	16209
ENSG00000053900	ANAPC4	60.78284039	24.78031449	24.52281935	2	41285	16209
ENSG00000053918	KCNQ1	217.6180209	13.03401079	166.8413377	2	404425	255830
ENSG00000054116	TRAPPC3	51.30433094	27.62658408	18.56753743	2	12925	40152
ENSG00000054118	THRAP3	229.5933135	57.90966863	39.64168286	2	80941	103634
ENSG00000054179	ENTPD2	34.32014642	5.562468376	61.60671376	2	5947	117557
ENSG00000054219	LY75	131.2798698	9.251682291	141.7559636	2	132859	120879
ENSG00000054267	ARID4B	25.06849719	15.42397544	16.24889018	2	62443	226131
ENSG00000054277	OPN3	11.58497867	3.86316998	29.93666359	2	87274	30514
ENSG00000054282	SDCCAG8	7.268296885	9.480869145	7.668735891	2	244074	73010
ENSG00000054356	PTPRN	702.3351469	15.714146	446.6666405	2	19950	329060
ENSG00000054392	HHAT	1.868924214	2.439231565	7.671484562	2	348042	95812
ENSG00000054523	KIF1B	88.23964985	17.62454014	50.04363547	2	170798	290023
ENSG00000054598	FOXC1	265.1392477	16.19468389	163.6250664	2	3446	5373
ENSG00000054611	TBC1D22A	14.83250547	14.35178695	10.33472055	2	412818	40163
ENSG00000054654	SYNE2	40.08166205	13.96783744	28.6823067	2	373482	271064
ENSG00000054690	PLEKHH1	490.6714563	13.65561072	359.0629547	2	56311	106331
ENSG00000054793	ATP9A	287.8805198	25.60263836	112.4017431	2	172120	37262
ENSG00000054796	SPO11	0.000154293	0.002305585	8.251775921	2	14235	20288
ENSG00000054803	CBLN4	35.22406588	2.332853716	150.3895256	2	8032	3107
ENSG00000054938	CHRDL2	2922.813267	13.17564373	2216.670894	2	34956	37502
ENSG00000054965	FAM168A	107.1549795	25.840368	41.4558816	2	197702	96480
ENSG00000054967	RELT	88.30467548	9.570770436	92.17909569	2	21210	42939
ENSG00000054983	GALC	20.37172922	12.327541	16.52009036	2	155845	47354
ENSG00000055044	NOP58	237.816153	43.48209025	54.68262197	2	37950	35128
ENSG00000055070	SZRD1	127.6398302	46.70846474	27.32320741	4	45570	45996
ENSG00000055118	KCNH2	179.2734985	12.5295897	142.9739751	2	33354	108677
ENSG00000055130	CUL1	210.7314667	46.49703339	45.31389154	2	103122	32871
ENSG00000055147	FAM114A2	3.51000387	6.491687057	5.413985384	2	48808	30310
ENSG00000055163	CYFIP2	393.073115	28.50989831	137.8276706	2	129517	195259
ENSG00000055208	TAB2	164.286781	31.77309813	51.69312958	2	191298	58374
ENSG00000055211	GINM1	238.7225657	50.74329114	47.03784924	4	25454	62318
ENSG00000055609	KMT2C	13.28443013	10.77888784	12.32233602	4	301080	64865
ENSG00000055732	MCOLN3	8.610917754	3.544065114	24.25649918	4	30417	28339
ENSG00000055813	CCDC85A	27.07805836	5.132929975	52.67047868	2	202050	14076
ENSG00000055917	PUM2	114.3280898	37.50555994	30.47751119	2	103543	51944
ENSG00000055950	MRPL43	63.8841535	32.25976365	19.80000665	2	17738	382388
ENSG00000055957	ITIH1	2572.647901	28.18916108	912.3171763	2	14475	79242
ENSG00000056050	C4orf27	83.96251971	26.43296665	31.7560888	2	28488	29828
ENSG00000056097	ZFR	191.0389449	42.90414378	44.51887608	2	90411	24274
ENSG00000056277	ZNF280C	0.661801483	2.250395057	2.972053407	2	66188	31312
ENSG00000056291	NPFFR2	0.060793402	0.106762287	6.063036604	2	116263	7770
ENSG00000056487	PHF21B	1.070903012	1.240466151	8.644000568	2	128838	60913
ENSG00000056558	TRAF1	124.5368516	18.81299158	66.16740547	2	26780	45732
ENSG00000056661	PCGF2	140.4636558	32.49751011	43.21267772	2	15920	50770
ENSG00000056736	IL17RB	212.8539408	13.7803114	154.3576027	2	19220	38967
ENSG00000056972	TRAF3IP2	12.23807	8.424218605	14.52187876	2	49824	102259
ENSG00000056998	GYG2	583.7583533	12.45125353	468.4667974	2	54030	82472
ENSG00000057019	DCBLD2	27.78730243	9.8824062	28.0996371	2	105748	103179
ENSG00000057149	SERPINB3	21.47755902	0.409790017	511.8644596	4	6766	38417
ENSG00000057252	SOAT1	16.38688201	10.77266399	15.20670775	2	64890	46277
ENSG00000057294	PKP2	261.3192647	12.96219062	201.4534571	2	106095	54599
ENSG00000057468	MSH4	0.305308994	0.476344321	6.483246136	2	116356	28303
ENSG00000057593	F7	52.14380081	4.486161456	115.9962811	2	14890	57962
ENSG00000057608	GDI2	479.046532	82.50109656	58.05964918	2	48326	84105
ENSG00000057657	PRDM1	38.40762484	6.336425488	60.53427226	2	23619	26144
ENSG00000057663	ATG5	19.05022507	14.57176518	13.07127418	2	141315	31062
ENSG00000057704	TMCC3	31.24677439	8.386981577	37.22382156	2	83438	23480
ENSG00000057935	MTA3	25.69274301	11.48570944	22.35855311	2	262378	79970
ENSG00000058056	USP13	18.23675746	6.614693819	27.54354836	2	136646	88958
ENSG00000058063	ATP11B	45.02757064	13.54549813	33.22457811	2	128135	47004
ENSG00000058085	LAMC2	58.76668131	4.785426016	122.5682163	2	58662	40764
ENSG00000058091	CDK14	69.08232514	10.80911597	63.86134073	2	324205	104625
ENSG00000058262	SEC61A1	1445.85397	112.4135307	128.6086606	2	20041	68295
ENSG00000058272	PPP1R12A	586.0509241	41.09026042	142.5929953	2	161897	106543
ENSG00000058335	RASGRF1	78.25804953	4.384381308	178.109372	2	130826	85524
ENSG00000058404	CAMK2B	541.5168982	19.11660838	283.1275088	2	117427	63249
ENSG00000058453	CROCC	34.13937049	12.32598029	27.68273756	2	201161	115771
ENSG00000058600	POLR3E	29.38798761	19.22698787	15.28201182	2	37694	44155
ENSG00000058668	ATP2B4	2445.145231	57.18866112	427.4846969	2	117520	123550
ENSG00000058729	RIOK2	3.519682455	6.819096369	5.168593712	4	22393	20316
ENSG00000058799	YIPF1	119.2943294	22.20537695	53.70349091	2	39015	52517
ENSG00000058804	NDC1	8.72046516	6.864990248	12.69887643	4	73400	97856
ENSG00000058866	DGKG	42.27095524	6.034355692	69.95113689	2	256569	33391
ENSG00000059122	FLYWCH1	87.13250142	21.84294101	39.87678426	2	39271	192775
ENSG00000059377	TBXAS1	176.8990089	10.60250633	166.6986133	2	243275	42375
ENSG00000059378	PARP12	47.97596901	15.80808369	30.33614561	2	39977	34963
ENSG00000059573	ALDH18A1	190.6150933	26.27155135	72.53190299	2	50767	28894
ENSG00000059588	TARBP1	61.0649529	14.04135253	43.46553314	2	87790	13682
ENSG00000059691	PET112	30.46593836	11.83982202	25.71847772	2	90519	22913
ENSG00000059728	MXD1	4105.104984	38.43717137	1067.72874	2	40571	104527
ENSG00000059758	CDK17	102.6225504	18.51002178	55.41707867	2	122299	33213
ENSG00000059804	SLC2A3	81696.50972	127.6309471	6400.494636	4	17045	16026
ENSG00000059915	PSD	3042.876878	58.21763214	522.5846847	2	18920	82614
ENSG00000060069	CTDP1	26.1473738	12.85851944	20.32663814	2	74709	28618
ENSG00000060138	YBX3	10307.19454	148.2057615	695.4189241	4	24228	17447
ENSG00000060140	STYK1	13.61100599	2.061685138	65.74843706	2	55379	21594
ENSG00000060237	WNK1	285.1915237	37.13173303	76.78734955	2	158859	184248
ENSG00000060303	RPS17P5	0.007278148	0.04355584	3.226193073	2	407	6548
ENSG00000060558	GNA15	111.4835241	9.631366562	115.6407895	1	27576	58701
ENSG00000060558	GNA15	111.4835241	9.631366562	115.6407895	2	27576	58701
ENSG00000060566	CREB3L3	6389.357891	28.85766431	2213.330397	2	19453	36763
ENSG00000060642	PIGV	7.461496422	8.159154047	9.14598547	2	10926	56719
ENSG00000060656	PTPRU	34.39710168	11.37996286	30.20826503	2	90297	74813
ENSG00000060709	RIMBP2	19.65893843	3.112399507	62.99302311	2	121728	39762
ENSG00000060718	COL11A1	1.99670978	1.375380569	14.48489913	2	232029	35073
ENSG00000060749	QSER1	3.793374832	6.004678874	6.323487773	2	100138	48245
ENSG00000060762	MPC1	1069.931606	73.6824961	145.1900346	4	18079	41399
ENSG00000060982	BCAT1	43.59480976	7.651738267	56.9124241	2	138098	108467
ENSG00000061273	HDAC7	552.8954682	55.91236763	98.8701823	2	37890	195408
ENSG00000061337	LZTS1	33.5633163	6.620686172	50.63324583	2	57798	23294
ENSG00000061455	PRDM6	15.18279868	3.527481907	42.94806045	2	105144	11655
ENSG00000061492	WNT8A	0.035883419	0.081088186	5.037252471	2	8473	43380
ENSG00000061656	SPAG4	30.74303765	6.471014933	47.45095941	2	5157	103634
ENSG00000061676	NCKAP1	56.15214194	16.87434036	33.26285821	2	129743	36107
ENSG00000061918	GUCY1B3	352.1361043	22.55029141	156.0911151	2	48599	110110
ENSG00000061936	SFSWAP	27.28623242	17.63974227	15.46551332	2	88656	38314
ENSG00000061938	TNK2	387.758818	43.27548402	89.58403187	2	48581	80546
ENSG00000061987	MON2	11.19777703	12.0919912	9.261101619	2	130766	168422
ENSG00000062038	CDH3	104.6702087	5.986925749	174.5564529	2	62879	87998
ENSG00000062096	ARSF	0.409951155	0.540188676	7.632857115	2	71255	21063
ENSG00000062194	GPBP1	142.3247383	36.18026301	39.32956725	2	90731	20234
ENSG00000062282	DGAT2	12295.78877	39.01244269	3150.955687	2	42022	25720
ENSG00000062370	ZNF112	1.37273372	2.802716775	4.916007656	4	40669	141778
ENSG00000062524	LTK	70.91977856	4.751668663	148.9599205	2	10249	27363
ENSG00000062582	MRPS24	79.586014	33.35742053	23.8544103	2	2999	91116
ENSG00000062598	ELMO2	51.82871937	20.70602515	25.02348737	2	67016	73459
ENSG00000062650	WAPAL	14.37471389	14.31771542	10.03978197	2	86559	25339
ENSG00000062716	VMP1	1947.847439	58.18467762	334.7140183	2	133900	96727
ENSG00000062725	APPBP2	8.276208892	8.644382055	9.574581801	2	83060	18936
ENSG00000062822	POLD1	22.2171648	11.79427144	18.82976422	2	33810	223774
ENSG00000063015	SEZ6	38.46168476	3.813738977	100.6127379	2	51539	83156
ENSG00000063046	EIF4B	3291.298698	167.0847786	196.972564	2	36051	115972
ENSG00000063127	SLC6A16	6.175206019	3.97581544	15.5180442	2	35587	55548
ENSG00000063169	GLTSCR1	10.03795078	9.958075407	10.08013119	2	95026	71235
ENSG00000063241	ISOC2	150.0229867	31.7420572	47.25142241	2	9358	53586
ENSG00000063438	AHRR	18.37269558	4.147697074	44.21364821	2	134115	210238
ENSG00000063515	GSC2	0.000910138	0.012981605	4.747335097	2	1707	51636
ENSG00000063587	ZNF275	25.37678947	9.631766529	26.33001888	2	18771	57403
ENSG00000063601	MTMR1	20.52650922	14.0681735	14.58748127	2	72141	55138
ENSG00000063660	GPC1	716.8844539	51.63886293	138.8015947	2	32405	101925
ENSG00000063761	ADCK1	7.185477633	7.383378009	9.732327529	2	133871	27104
ENSG00000063854	HAGH	138.5608936	29.66902982	46.68983267	2	31574	89973
ENSG00000063978	RNF4	31.02342348	20.72761598	14.96479803	2	34792	74561
ENSG00000064012	CASP8	62.72079183	8.384527418	74.72819935	2	54268	189563
ENSG00000064042	LIMCH1	142.7265494	20.18499184	70.67918152	2	340437	258757
ENSG00000064102	ASUN	14.68832088	11.2683038	13.03238602	2	33145	30770
ENSG00000064195	DLX3	0.181444354	0.320642256	5.790075241	2	5219	20626
ENSG00000064199	SPA17	0.543186378	0.946240691	5.785011903	2	23720	58885
ENSG00000064201	TSPAN32	16.94917184	3.333949376	50.71599457	2	16203	37213
ENSG00000064205	WISP2	2481.323943	44.92610048	552.1916491	4	13665	23792
ENSG00000064218	DMRT3	0.474632045	0.539528337	8.819054676	2	14767	18608
ENSG00000064225	ST3GAL6	8.415216961	5.209498641	16.14181273	2	63609	101475
ENSG00000064270	ATP2C2	124.1437986	4.863281896	254.7642456	2	95660	54580
ENSG00000064300	NGFR	258.5262039	14.67622535	176.039927	2	19724	27525
ENSG00000064309	CDON	39.65694323	5.236438281	75.6073761	2	107496	77806
ENSG00000064313	TAF2	6.99265543	9.561140557	7.316427325	2	102088	8876
ENSG00000064393	HIPK2	638.6999931	25.89101709	246.5964911	2	231261	37425
ENSG00000064545	TMEM161A	32.12591193	19.6027543	16.38521109	2	19344	54832
ENSG00000064547	LPAR2	589.9994463	18.9081792	311.87433	2	5262	59231
ENSG00000064607	SUGP2	295.7821099	42.25442141	69.98607813	2	42928	120226
ENSG00000064651	SLC12A2	74.579429	13.69492739	54.42526391	2	105922	63016
ENSG00000064652	SNX24	4.532732363	6.159093536	7.363695066	2	185915	23355
ENSG00000064655	EYA2	15.52929538	3.992861722	38.82046511	2	294229	241913
ENSG00000064666	CNN2	3296.351482	97.05306553	339.6102796	2	12770	92809
ENSG00000064687	ABCA7	220.0257872	15.31201611	143.6075942	2	25469	92659
ENSG00000064692	SNCAIP	10.46887917	3.240383588	32.23890008	2	152865	106956
ENSG00000064726	BTBD1	158.7523245	36.26141447	43.77064606	4	50932	50652
ENSG00000064763	FAR2	15.83340161	5.031990146	31.42291268	2	186513	37126
ENSG00000064787	BCAS1	2668.278476	25.61068759	1041.458574	2	91923	49193
ENSG00000064835	POU1F1	0.009391396	0.07805932	2.202083323	2	17183	7855
ENSG00000064886	CHI3L2	2325.686061	17.46486077	1330.881025	2	42669	40059
ENSG00000064932	SBNO2	1645.229009	50.5199472	325.5968193	2	66646	106139
ENSG00000064933	PMS1	5.358546969	7.205231087	7.440575228	2	93248	60846
ENSG00000064961	HMG20B	266.085196	58.08984578	45.79963895	2	6311	70581
ENSG00000064989	CALCRL	172.4226054	10.90966549	157.9101535	4	105331	36774
ENSG00000064999	ANKS1A	150.1040091	26.00289694	57.70753232	2	202137	98374
ENSG00000065054	SLC9A3R2	2045.934045	75.1611683	272.1713778	2	13670	119335
ENSG00000065060	UHRF1BP1	3.397435633	5.565368344	6.11158837	2	91058	42421
ENSG00000065150	IPO5	173.0515388	38.5563401	44.87372625	2	70639	28166
ENSG00000065154	OAT	1639.511169	63.57565278	257.8445132	2	21673	10952
ENSG00000065243	PKN2	21.86063541	15.50857203	14.09320095	2	152033	90914
ENSG00000065268	WDR18	57.58194279	22.69193953	25.36873236	2	11395	83901
ENSG00000065320	NTN1	361.4207164	18.49245938	195.3419862	2	222458	6889
ENSG00000065325	GLP2R	27.01786959	3.208870975	83.96692443	2	69896	68501
ENSG00000065328	MCM10	1.865007558	1.299573336	14.31769804	2	49550	40802
ENSG00000065361	ERBB3	305.1474581	17.50774087	174.1990936	2	23648	169354
ENSG00000065371	ROPN1	0.193571905	0.113114727	16.5351384	2	23657	32999
ENSG00000065413	ANKRD44	7.588748909	4.304544815	17.61193645	2	231021	55838
ENSG00000065485	PDIA5	31.07492289	13.0154147	23.86482397	2	158165	26313
ENSG00000065491	TBC1D22B	13.99571266	11.46928623	12.20085673	2	75198	38174
ENSG00000065518	NDUFB4	582.8498919	81.73299961	71.30395198	2	6191	10164
ENSG00000065534	MYLK	9453.221732	81.37052078	1161.608655	2	274282	195360
ENSG00000065548	ZC3H15	153.8434124	39.08561815	39.35310904	2	23207	10664
ENSG00000065559	MAP2K4	156.6705471	19.30537266	81.11702003	2	123006	80731
ENSG00000065600	TMEM206	13.68925746	5.445953364	25.10882434	2	50970	11865
ENSG00000065609	SNAP91	270.6508905	8.644913657	312.7251192	1	156811	34135
ENSG00000065609	SNAP91	270.6508905	8.644913657	312.7251192	2	156811	34135
ENSG00000065613	SLK	61.31472056	22.92751323	26.73555758	2	62032	62511
ENSG00000065615	CYB5R4	9.208076749	4.628000247	19.87511052	2	107781	3645
ENSG00000065618	COL17A1	254.8809973	5.595570649	454.7101683	2	54716	71386
ENSG00000065621	GSTO2	2.449847024	2.098230885	11.66782558	2	36072	46788
ENSG00000065675	PRKCQ	9.643779568	3.203254429	30.0436202	2	153158	25570
ENSG00000065717	TLE2	328.6145067	35.84065289	91.66485969	2	49997	37053
ENSG00000065802	ASB1	24.04598356	14.77453628	16.27104368	2	25508	33272
ENSG00000065809	FAM107B	219.6134363	23.56012254	93.17874183	2	256340	37467
ENSG00000065833	ME1	169.2157354	15.69433315	107.7573519	2	220689	67316
ENSG00000065882	TBC1D1	454.0154938	29.99378197	151.3227547	2	248086	88926
ENSG00000065883	CDK13	17.45601252	15.04925156	11.59819427	2	147097	28721
ENSG00000065911	MTHFD2	488.8776692	31.63657237	154.4836084	2	19003	60175
ENSG00000065923	SLC9A7	10.19703943	3.438537065	29.59817232	2	153737	29085
ENSG00000065970	FOXJ2	25.82188981	15.84499757	16.29258516	4	22800	27660
ENSG00000065978	YBX1	17274.40885	441.1313928	391.5846287	2	19922	40571
ENSG00000065989	PDE4A	37.94656489	13.28998944	28.53879325	2	52856	83826
ENSG00000066027	PPP2R5A	150.9171487	39.91431177	37.80331883	2	76321	23730
ENSG00000066032	CTNNA2	55.00016129	7.935825712	69.23152267	1	1463547	134081
ENSG00000066032	CTNNA2	55.00016129	7.935825712	69.23152267	2	1463547	134081
ENSG00000066044	ELAVL1	32.92603811	21.95788889	14.99280986	2	47029	123476
ENSG00000066056	TIE1	111.3976066	15.70381904	70.89785514	2	22115	70928
ENSG00000066084	DIP2B	30.84334471	11.98183245	25.72863225	2	243682	118830
ENSG00000066135	KDM4A	17.86440474	12.70866219	14.05368306	2	55357	62228
ENSG00000066136	NFYC	41.68446489	24.44375482	17.05033243	2	79955	77860
ENSG00000066185	ZMYND12	2.058396254	1.793935586	11.46602057	2	25938	21302
ENSG00000066230	SLC9A3	796.9874405	8.040665402	989.9771021	2	51022	116075
ENSG00000066248	NGEF	1074.999959	20.08739197	534.9002301	2	134586	60045
ENSG00000066279	ASPM	2.782386768	1.542466132	17.98678058	2	62566	43359
ENSG00000066294	CD84	11.94600582	4.262266912	27.98515651	2	38421	132854
ENSG00000066336	SPI1	16242.86764	78.00613714	2081.989475	2	23716	134621
ENSG00000066382	MPPED2	2.43949137	1.800724767	13.52768469	2	201788	23296
ENSG00000066405	CLDN18	7096.58541	31.40272953	2259.146377	2	34917	34652
ENSG00000066455	GOLGA5	53.32683903	26.64376861	20.0109935	2	45732	25133
ENSG00000066468	FGFR2	106.435633	12.44949248	85.43336189	2	120124	55947
ENSG00000066557	LRRC40	11.68533068	10.44356631	11.18788587	2	60815	33521
ENSG00000066583	ISOC1	120.4612625	23.62659776	50.96810621	2	19277	4521
ENSG00000066629	EML1	76.94750631	11.03806343	69.65700984	2	204367	35846
ENSG00000066651	TRMT11	25.98096241	13.77357165	18.85647862	4	52846	42500
ENSG00000066654	THUMPD1	70.65507448	22.27534496	31.70921276	4	8420	46098
ENSG00000066697	MSANTD3	15.10360567	7.936516397	19.01915873	2	24073	23588
ENSG00000066735	KIF26A	8.683208417	4.21707903	20.56552138	2	42171	15911
ENSG00000066739	ATG2B	14.99921899	11.49978723	13.04039657	2	82612	44977
ENSG00000066777	ARFGEF1	9.302649038	11.48678159	8.100222628	2	170165	46067
ENSG00000066813	ACSM2B	203.532884	7.054058804	288.1387169	2	40201	30772
ENSG00000066827	ZFAT	22.16657654	5.79503457	38.20231606	2	235261	73280
ENSG00000066855	MTFR1	4.603331602	7.131279326	6.460091241	2	126527	52301
ENSG00000066923	STAG3	12.45915889	4.041148089	30.77932136	2	36824	251355
ENSG00000066926	FECH	26.79124881	11.78058734	22.7310549	2	38489	52837
ENSG00000066933	MYO9A	4.781076106	5.402362778	8.852097139	2	295790	236254
ENSG00000067048	DDX3Y	762.1578153	25.46556387	299.1760336	2	16371	29973
ENSG00000067057	PFKP	727.7235248	45.59266007	159.5813761	2	71379	41040
ENSG00000067066	SP100	98.52389849	26.57544636	37.06309729	2	128148	71518
ENSG00000067082	KLF6	3131.892434	86.35432707	362.6384342	2	9285	21288
ENSG00000067113	PPAP2A	1998.467552	87.8273491	227.5202488	2	110196	37538
ENSG00000067141	NEO1	93.68559504	17.79590479	52.62051895	2	253496	114857
ENSG00000067167	TRAM1	342.752813	46.55519201	73.60923432	2	34927	29854
ENSG00000067177	PHKA1	9.370991964	6.632958031	14.12170891	2	135503	32324
ENSG00000067182	TNFRSF1A	2009.563109	87.13136019	230.6107117	2	13357	46025
ENSG00000067191	CACNB1	121.0521824	12.96187685	93.32665103	2	24247	54878
ENSG00000067208	EVI5	2.976934671	5.370476375	5.551431626	2	283708	103571
ENSG00000067221	STOML1	84.33157353	15.42521683	54.64229914	2	11416	87955
ENSG00000067225	PKM	21021.66582	357.1691038	588.5471909	4	32794	83111
ENSG00000067248	DHX29	23.11271964	16.27944507	14.19490937	2	51477	36118
ENSG00000067365	METTL22	6.444778192	7.575530301	8.50933018	2	24541	10140
ENSG00000067445	TRO	86.91909605	12.94008052	67.12629772	2	10969	46235
ENSG00000067533	RRP15	2.639696158	4.590744386	5.759277055	2	52696	26576
ENSG00000067560	RHOA	11195.55824	394.1826009	284.0126429	2	53057	112478
ENSG00000067606	PRKCZ	84.95536152	9.312740674	91.13775068	2	134925	72838
ENSG00000067715	SYT1	4010.814205	25.50101228	1572.193279	2	588015	37732
ENSG00000067798	NAV3	6.162077668	3.300544521	18.64369329	1	382105	90755
ENSG00000067798	NAV3	6.162077668	3.300544521	18.64369329	2	382105	90755
ENSG00000067836	ROGDI	588.083576	43.83128849	134.14149	2	5982	84180
ENSG00000067840	PDZD4	3097.190417	55.25438525	560.4333429	2	28399	116117
ENSG00000067842	ATP2B3	22.03584578	2.468989571	88.93077259	2	65263	57301
ENSG00000067900	ROCK1	51.98922148	18.2092517	28.54081075	2	164945	6648
ENSG00000067955	CBFB	48.10536114	20.58645784	23.36098834	2	71942	113859
ENSG00000067992	PDK3	14.44930479	8.009437622	18.03032266	2	74616	32518
ENSG00000068024	HDAC4	72.58138597	10.33692052	70.15747906	2	352779	116961
ENSG00000068078	FGFR3	643.3708869	28.86206941	222.838508	2	15565	67489
ENSG00000068097	HEATR6	10.85918885	7.491900982	14.48857946	2	35737	68586
ENSG00000068137	PLEKHH3	151.0818139	22.86381781	66.05447991	2	9116	104650
ENSG00000068305	MEF2A	141.0814646	28.51816161	49.45690736	2	239257	187559
ENSG00000068308	OTUD5	242.9523787	55.35165044	43.88640454	2	36343	87904
ENSG00000068323	TFE3	521.6894857	61.58036961	84.70471748	2	14770	74078
ENSG00000068354	TBC1D25	14.26548572	12.50854827	11.40346741	2	23152	71673
ENSG00000068366	ACSL4	257.2362256	21.64236868	118.8074291	2	35269	52992
ENSG00000068383	INPP5A	392.477633	34.0522033	115.2267308	2	245655	13755
ENSG00000068394	GPKOW	45.26988366	24.98013657	18.11910212	2	9817	90178
ENSG00000068400	GRIPAP1	109.1822598	28.56285795	38.21537908	2	28541	113070
ENSG00000068438	FTSJ1	34.96496999	20.45947812	17.08640044	2	10211	68620
ENSG00000068615	REEP1	172.5949944	13.83596402	124.6608717	2	124090	59442
ENSG00000068650	ATP11A	39.01300698	11.0451574	35.29846348	2	196839	86121
ENSG00000068654	POLR1A	5.94037082	6.836025115	8.691716317	2	85939	53054
ENSG00000068697	LAPTM4A	6179.600079	268.2828428	230.3307839	2	19378	19244
ENSG00000068781	STON1-GTF2A1L	11.1220125	1.509367159	73.26742871	2	246590	91808
ENSG00000068784	SRBD1	2.391086668	4.891567334	4.898609984	2	222601	10910
ENSG00000068793	CYFIP1	68.48304626	29.59756812	23.13362786	2	114011	68216
ENSG00000068796	KIF2A	24.33550646	11.82545688	20.56997605	2	231087	38720
ENSG00000068831	RASGRP2	781.9692283	33.81987785	231.1504735	2	18545	99686
ENSG00000068885	IFT80	30.98425089	11.49832771	26.93201973	4	142546	138540
ENSG00000068912	ERLEC1	212.627754	44.09070317	48.21640897	4	31775	48040
ENSG00000068971	PPP2R5B	228.6629979	31.87072453	71.72766657	2	16920	49965
ENSG00000068976	PYGM	348.9243565	17.85164733	195.3539615	2	13908	107900
ENSG00000068985	PAGE1	0.004667149	0.016154131	5.607966481	3	8543	10457
ENSG00000069011	PITX1	179.4138935	7.213701042	248.3822246	2	7078	6296
ENSG00000069018	TRPC7	0.002689635	0.031298697	3.072647788	2	152226	46123
ENSG00000069020	MAST4	9.677750582	7.223337183	13.39319644	2	573247	139951
ENSG00000069122	GPR116	327.2143696	27.9503485	117.0315776	2	102431	55991
ENSG00000069188	SDK2	0.921235787	1.214650724	7.604092896	2	309705	49675
ENSG00000069206	ADAM7	0.000438893	0.010085607	5.197200662	4	86040	17965
ENSG00000069275	NUCKS1	404.576387	59.82584174	67.61606008	2	37457	104157
ENSG00000069329	VPS35	74.17289654	23.46861319	31.59594476	2	33050	79822
ENSG00000069399	BCL3	2688.791714	57.39935264	468.3560414	2	12339	39311
ENSG00000069424	KCNAB2	588.7699247	32.49584285	181.1304901	1	109727	132408
ENSG00000069424	KCNAB2	588.7699247	32.49584285	181.1304901	2	109727	132408
ENSG00000069431	ABCC9	20.71522404	6.468324495	31.99164237	2	139293	32815
ENSG00000069482	GAL	50.36674854	3.122631242	160.8128907	2	7396	48945
ENSG00000069509	FUNDC1	43.89958487	16.98148798	25.8421069	2	19362	1170
ENSG00000069535	MAOB	1485.719424	64.72409387	229.5126625	2	115835	18522
ENSG00000069667	RORA	14.55034658	7.342915902	19.80213942	2	741035	313493
ENSG00000069696	DRD4	7.306446511	2.271959397	32.06212398	2	3413	120458
ENSG00000069702	TGFBR3	403.5662244	32.03742693	125.930929	2	225990	74661
ENSG00000069712	KIAA1107	35.17415075	5.396351084	65.07929323	2	17738	18078
ENSG00000069764	PLA2G10	6.437799705	1.05379637	60.61122116	2	22121	14644
ENSG00000069812	HES2	2.49531179	0.49695	49.41930743	2	12252	96322
ENSG00000069849	ATP1B3	6019.347071	85.61479634	702.9922789	2	50390	187131
ENSG00000069869	NEDD4	4.015197422	4.445071884	9.035089729	2	166824	70666
ENSG00000069956	MAPK6	70.93385854	16.44217946	43.12125254	2	93959	74945
ENSG00000069966	GNB5	33.09988066	11.8259128	27.97408296	2	70449	108225
ENSG00000069974	RAB27A	125.2033687	18.04358152	69.3565255	2	116147	60800
ENSG00000069998	CECR5	50.17628296	24.97421719	20.08719448	2	27776	45137
ENSG00000070018	LRP6	12.3111583	8.987237258	13.69437967	2	150787	61027
ENSG00000070019	GUCY2C	90.68608842	3.254701567	277.8082056	2	83943	34749
ENSG00000070031	SCT	46.35456555	1.208175377	380.606655	2	712	125014
ENSG00000070047	PHRF1	39.40064575	23.48065471	16.77715936	2	35736	128199
ENSG00000070081	NUCB2	24.12263719	10.44289921	23.08702754	2	87271	79333
ENSG00000070087	PFN2	3093.321176	63.59639386	486.3239351	2	85884	12762
ENSG00000070159	PTPN3	13.56834811	5.074492308	26.70541578	2	122844	68083
ENSG00000070182	SPTB	25.97431157	5.655926191	45.86066019	2	133599	93046
ENSG00000070190	DAPP1	31.56874498	6.499499907	48.51178344	2	53321	49871
ENSG00000070193	FGF10	15.52520981	3.398366841	45.57962958	2	86162	627
ENSG00000070214	SLC44A1	86.40536473	15.16627572	56.94108774	2	194549	12142
ENSG00000070269	TMEM260	6.071830928	6.318012945	9.610964739	4	97548	82684
ENSG00000070367	EXOC5	19.5238318	12.8921743	15.13995343	2	65208	87362
ENSG00000070371	CLTCL1	2.486385836	3.586576605	6.941005601	2	112253	113898
ENSG00000070404	FSTL3	2141.213769	64.5332028	331.7504673	2	6993	37458
ENSG00000070423	RNF126	209.5503738	43.99684237	47.61995238	2	15751	39124
ENSG00000070526	ST6GALNAC1	1342.713552	13.78024171	973.6765897	1	19077	72386
ENSG00000070526	ST6GALNAC1	1342.713552	13.78024171	973.6765897	2	19077	72386
ENSG00000070540	WIPI1	179.2340457	28.33679817	63.23255439	2	36551	94334
ENSG00000070601	FRMPD1	0.181163242	0.479802645	3.902862591	4	95904	80610
ENSG00000070614	NDST1	114.7354571	29.14721396	39.35405394	2	72392	95763
ENSG00000070669	ASNS	480.5433076	34.20520705	140.4502118	2	20424	15059
ENSG00000070729	CNGB1	1.227552816	0.401382382	30.082786	2	87517	41336
ENSG00000070731	ST6GALNAC2	101.1938087	9.330644444	108.3477798	1	22418	113372
ENSG00000070731	ST6GALNAC2	101.1938087	9.330644444	108.3477798	2	22418	113372
ENSG00000070748	CHAT	0.083864823	0.11195016	7.696982357	2	56009	93466
ENSG00000070756	PABPC1	11402.59031	327.3744153	348.2939253	2	36896	28969
ENSG00000070759	TESK2	8.671521797	6.89259203	12.57719094	2	147285	145186
ENSG00000070761	C16orf80	110.926309	29.16224033	38.0280389	2	15858	19442
ENSG00000070778	PTPN21	22.4740597	12.03597655	18.66520295	2	88955	145274
ENSG00000070785	EIF2B3	28.51147375	15.80564083	18.03371362	2	135832	158546
ENSG00000070808	CAMK2A	12121.01648	75.9346524	1596.03423	2	70800	49390
ENSG00000070814	TCOF1	43.37326384	19.12825243	22.66835177	2	42669	41251
ENSG00000070831	CDC42	799.4095525	97.93403735	81.62003264	2	40317	26604
ENSG00000070882	OSBPL3	15.83265621	6.506588068	24.31127462	2	185095	49678
ENSG00000070886	EPHA8	0.415045467	0.479600826	8.681469565	2	40030	38824
ENSG00000070915	SLC12A3	0.107002506	0.147415611	7.432713011	2	50643	76225
ENSG00000070950	RAD18	1.803420383	3.574596594	5.058924583	2	188098	67418
ENSG00000070961	ATP2B1	439.8826896	21.29897091	206.4354452	2	120780	88292
ENSG00000070985	TRPM5	2.186811712	0.632699101	34.18102979	2	18497	62458
ENSG00000071051	NCK2	209.4828651	41.74410917	50.17299357	2	149376	13286
ENSG00000071054	MAP4K4	775.8561949	35.64818148	217.5843419	2	197837	80792
ENSG00000071073	MGAT4A	20.74299115	8.16048498	25.39995019	2	112020	66226
ENSG00000071127	WDR1	963.0361249	89.80223857	107.2288299	2	42610	46049
ENSG00000071189	SNX13	4.242826154	6.937118485	6.121712424	2	149739	30733
ENSG00000071203	MS4A12	2880.91077	5.925859126	4853.418366	2	14652	62878
ENSG00000071205	ARHGAP10	492.1534352	33.50512043	146.8481774	2	340717	67563
ENSG00000071242	RPS6KA2	169.862819	25.85041629	65.68835439	2	453187	129929
ENSG00000071243	ING3	3.804521407	6.289985204	6.054810104	2	26467	19679
ENSG00000071246	VASH1	33.89075923	11.23843445	30.13820224	2	20822	44848
ENSG00000071282	LMCD1	4268.730439	56.85464804	750.6844034	4	66412	30088
ENSG00000071462	WBSCR22	33.43360883	23.07085123	14.48976405	2	22136	49198
ENSG00000071537	SEL1L	239.9694928	33.70286745	71.18335252	2	62312	13845
ENSG00000071539	TRIP13	4.859806378	2.506479705	19.35166164	2	26714	33855
ENSG00000071553	ATP6AP1	438.0720581	58.35591661	75.05785629	2	7884	118170
ENSG00000071564	TCF3	91.58629138	23.49529456	38.96836568	2	43313	83926
ENSG00000071575	TRIB2	404.4718756	36.00527593	112.3084206	2	25845	7323
ENSG00000071626	DAZAP1	267.2513066	60.83800779	43.92277024	2	28151	226904
ENSG00000071677	PRLH	0.022696304	0.042690204	6.20538573	2	601	27758
ENSG00000071794	HLTF	28.72223215	12.66567801	22.66721522	2	56427	49721
ENSG00000071859	FAM50A	601.6277144	77.02910191	78.09511008	2	6529	117018
ENSG00000071889	FAM3A	72.01931281	30.76997158	23.4013578	2	11216	82794
ENSG00000071909	MYO3B	0.488969199	0.194379643	24.41384042	2	477026	85346
ENSG00000071967	CYBRD1	2982.107037	98.68437744	302.1567301	2	35886	40910
ENSG00000071991	CDH19	110.1423726	7.479517181	147.0753988	2	103055	20146
ENSG00000071994	PDCD2	9.509672435	13.21319313	7.199223623	2	9397	25077
ENSG00000072041	SLC6A15	5.220047161	1.256948664	41.28065572	2	53902	14501
ENSG00000072062	PRKACA	550.6465669	67.88238322	81.10726723	2	26396	42277
ENSG00000072071	LPHN1	111.2132848	17.2307889	64.51171431	2	56249	73704
ENSG00000072080	SPP2	168.8486195	3.717145939	453.0507317	2	26455	13438
ENSG00000072110	ACTN1	15990.43799	164.2160508	973.6852291	2	105297	117860
ENSG00000072121	ZFYVE26	5.630130193	7.623639606	7.388520397	2	43103	190726
ENSG00000072133	RPS6KA6	1.505881448	1.530699706	9.83891567	2	123949	25940
ENSG00000072134	EPN2	28.96701858	14.02608426	20.64465989	2	67602	194666
ENSG00000072135	PTPN18	262.6176257	42.61656057	61.61126354	2	19402	27367
ENSG00000072163	LIMS2	5633.880886	94.40048387	596.744202	2	43404	55911
ENSG00000072182	ASIC4	1.525282341	1.473995669	10.34559853	4	24602	102340
ENSG00000072195	SPEG	916.7336419	34.07895427	268.9268889	4	58786	246913
ENSG00000072201	LNX1	16.66640678	4.781315213	34.80548876	4	132315	61180
ENSG00000072210	ALDH3A2	211.5756957	34.85804634	60.68183277	2	29462	192877
ENSG00000072274	TFRC	2417.304431	47.76165906	506.0143354	2	28031	83878
ENSG00000072315	TRPC5	0.026879031	0.085183463	3.874520829	2	308461	63587
ENSG00000072401	UBE2D1	122.1973482	16.12845602	75.72431219	2	35778	25699
ENSG00000072422	RHOBTB1	35.18066033	10.86554979	32.35759204	2	132002	39882
ENSG00000072444	ASAH2C	0.008026265	0.033033621	4.188879435	4	53415	10811
ENSG00000072501	SMC1A	36.143665	16.01044462	22.5672045	2	48607	29393
ENSG00000072506	HSD17B10	602.7937627	76.54251855	78.74381851	2	3114	30801
ENSG00000072609	CHFR	13.51087641	12.91922767	10.45760563	2	26005	160122
ENSG00000072657	TRHDE	7.005626999	2.139615056	32.63666664	2	385829	21656
ENSG00000072682	P4HA2	24.01223967	8.610810012	27.86540898	2	36244	96595
ENSG00000072694	FCGR2B	51.08043557	8.186064567	62.33532588	2	97339	244035
ENSG00000072786	STK10	167.1336454	20.76415852	80.4574805	2	146313	22074
ENSG00000072803	FBXW11	58.30147034	22.71511591	25.65948203	2	145324	22928
ENSG00000072818	ACAP1	1074.171089	35.36068597	303.6924672	2	14949	114498
ENSG00000072832	CRMP1	117.4982501	13.49499263	87.01096944	2	140387	59945
ENSG00000072840	EVC	25.89017316	9.213605904	28.08031201	2	117848	61264
ENSG00000072858	SIDT1	18.54985886	5.546719642	33.4007473	2	97282	216235
ENSG00000072952	MRVI1	976.4663981	47.24207834	206.6525817	2	120897	144612
ENSG00000072954	TMEM38A	84.98345746	11.81067796	71.90235429	2	28902	24033
ENSG00000072958	AP1M1	175.9851995	42.83205823	41.08000567	2	37771	36245
ENSG00000073008	PVR	178.5830655	20.31213988	87.88103347	2	19752	35512
ENSG00000073009	IKBKG	0.595134007	2.120352033	2.840535262	2	27368	59718
ENSG00000073060	SCARB1	312.7059664	29.58290656	105.6726097	2	105812	33916
ENSG00000073067	CYP2W1	0.795146099	0.414037419	18.98761909	2	6441	35259
ENSG00000073111	MCM2	49.76007139	10.93202946	45.48522883	2	24210	49528
ENSG00000073146	MOV10L1	0.395364569	0.57880596	6.884518781	2	71811	118908
ENSG00000073150	PANX2	86.15162589	9.314582321	92.40266526	2	9563	112368
ENSG00000073169	SELO	118.0937522	36.65222924	32.2140128	4	16637	223450
ENSG00000073282	TP63	9.454992934	1.02817012	91.16996099	2	265863	92288
ENSG00000073331	ALPK1	50.75256821	9.010779445	56.2729291	2	157097	86717
ENSG00000073350	LLGL2	701.2963892	21.97922736	318.9318013	2	50128	124527
ENSG00000073417	PDE8A	111.8472447	24.38197112	45.85822283	2	158705	49149
ENSG00000073464	CLCN4	49.20238742	5.871027365	83.67991571	2	80676	32353
ENSG00000073536	NLE1	6.024061167	6.664086062	9.041029904	2	13562	53112
ENSG00000073578	SDHA	2348.687122	112.0942794	209.5100325	2	38459	33292
ENSG00000073584	SMARCE1	35.68212443	22.66993089	15.73731622	2	23546	51360
ENSG00000073598	FNDC8	0.03919642	0.129205547	3.534084744	2	9153	56107
ENSG00000073605	GSDMB	513.2996902	26.34891659	194.7385388	2	15259	55661
ENSG00000073614	KDM5A	9.929271421	10.24740089	9.689853724	2	109325	56188
ENSG00000073670	ADAM11	146.9366985	8.713189824	168.4552342	2	22815	80855
ENSG00000073711	PPP2R3A	7.153179433	4.612336723	15.49687931	2	182218	53430
ENSG00000073712	FERMT2	486.4405884	35.79227545	135.8714166	2	93829	118904
ENSG00000073734	ABCB11	6.189066341	1.029531966	59.63324403	2	108384	42957
ENSG00000073737	DHRS9	354.3362661	5.711740743	619.2980109	2	31378	20849
ENSG00000073754	CD5L	4134.402998	27.79254657	1487.0627	2	67342	28435
ENSG00000073756	PTGS2	1474.06197	11.0828851	1328.844531	2	8636	8876
ENSG00000073792	IGF2BP2	20.67586493	6.263806315	32.97179398	2	181317	71385
ENSG00000073803	MAP3K13	1.666341158	4.461671105	3.748802447	2	206156	133596
ENSG00000073849	ST6GAL1	567.594673	34.7569278	163.2599453	2	148067	40031
ENSG00000073861	TBX21	83.37973697	4.478666874	185.7784044	2	12875	44417
ENSG00000073905	VDAC1P1	0.078392773	0.322378288	2.659402741	3	847	0
ENSG00000073910	FRY	34.25494209	10.734056	31.89199879	2	265357	47907
ENSG00000073921	PICALM	1302.167307	95.13538465	136.8618469	2	112197	29756
ENSG00000074047	GLI2	8.283144524	3.453153106	23.94680301	2	257030	31935
ENSG00000074054	CLASP1	40.78919005	18.68753046	21.82063034	2	311811	100057
ENSG00000074071	MRPS34	493.9886592	73.60226661	67.1081984	4	1265	96994
ENSG00000074181	NOTCH3	874.2363759	45.71771061	191.1852494	2	41348	44788
ENSG00000074201	CLNS1A	42.96842684	26.17860448	16.41111762	2	104759	30529
ENSG00000074211	PPP2R2C	439.7707522	18.08545721	243.0337886	2	243022	60916
ENSG00000074219	TEAD2	206.3750878	27.0860708	76.16790247	2	21862	115915
ENSG00000074266	EED	13.65850381	11.59028498	11.78290347	2	34269	14100
ENSG00000074276	CDHR2	1467.463343	11.53593462	1270.987054	2	53463	168527
ENSG00000074317	SNCB	10190.07284	64.94893182	1568.696183	2	10445	51738
ENSG00000074319	TSG101	50.33990668	30.31242431	16.60484207	2	58896	114692
ENSG00000074356	C17orf85	21.00277015	16.94797004	12.39108814	2	35085	72650
ENSG00000074370	ATP2A3	1282.831762	45.07308671	284.5505611	2	40567	73678
ENSG00000074410	CA12	612.3659335	12.23852628	499.9588681	2	60783	33458
ENSG00000074416	MGLL	278.1186377	38.41565898	72.38096758	2	134142	47514
ENSG00000074527	NTN4	390.7757165	31.06845502	125.7416806	2	133347	28295
ENSG00000074582	BCS1L	65.58054792	25.33303033	25.88109909	4	4679	85110
ENSG00000074590	NUAK1	113.8237837	12.60457434	90.23989287	2	76693	9290
ENSG00000074603	DPP8	11.69520062	9.772672249	11.96523846	2	75241	205235
ENSG00000074657	ZNF532	55.19494917	18.47393365	29.86645062	2	123880	71965
ENSG00000074695	LMAN1	169.728727	36.19789537	46.87892662	2	32139	32239
ENSG00000074696	PTPLAD1	154.0788109	26.61496238	57.87381357	2	47931	172903
ENSG00000074706	IPCEF1	36.72483604	4.313746836	84.96065434	2	202269	110333
ENSG00000074755	ZZEF1	62.13186666	18.11673268	34.2818906	2	138575	183142
ENSG00000074771	NOX3	0.001760058	0.016840729	4.381422725	2	60533	2833
ENSG00000074803	SLC12A1	0.067329193	0.119722004	5.961146962	2	93463	141144
ENSG00000074855	ANO8	29.73357599	12.38839246	23.98986488	2	11606	76325
ENSG00000074964	ARHGEF10L	126.9241852	24.53080314	51.72372904	2	158039	38761
ENSG00000074966	TXK	7.353872463	2.084095611	35.16492955	2	67863	29387
ENSG00000075035	WSCD2	32.78850722	3.829953073	85.41382302	2	121066	35009
ENSG00000075043	KCNQ2	65.27047254	5.119771329	127.2580557	2	66451	86886
ENSG00000075073	TACR2	2699.659548	27.03869811	998.0774443	2	12964	28975
ENSG00000075089	ACTR6	19.57663481	12.40500591	15.77658114	2	42743	38055
ENSG00000075131	TIPIN	2.659341782	3.865159132	6.888341075	2	50518	43110
ENSG00000075142	SRI	989.7203733	55.01969661	179.853867	2	21875	56796
ENSG00000075151	EIF4G3	66.22246833	21.22573358	31.18915957	2	370380	183327
ENSG00000075213	SEMA3A	10.01717454	3.048732815	32.78211974	2	536947	9763
ENSG00000075218	GTSE1	9.754427911	3.023816812	32.18529172	2	34069	105775
ENSG00000075223	SEMA3C	260.5163546	16.98497884	153.2960747	2	179821	30146
ENSG00000075234	TTC38	352.9447648	34.263843	102.9807964	2	26047	104575
ENSG00000075240	GRAMD4	1434.753089	22.24598	644.6640808	2	103779	24866
ENSG00000075275	CELSR1	10.62700513	2.91525895	36.36261033	2	176336	61517
ENSG00000075290	WNT8B	0.010151637	0.116753842	1.589824551	2	20703	51177
ENSG00000075292	ZNF638	40.86689332	18.62771574	21.93235152	2	158500	150456
ENSG00000075303	SLC25A40	14.02849218	8.539419837	16.42040331	2	42789	35356
ENSG00000075336	TIMM21	18.24468762	12.38099829	14.73221704	2	10451	9460
ENSG00000075340	ADD2	34.17521842	3.797221046	89.79047449	2	160594	67776
ENSG00000075388	FGF4	0.000615873	0.007116289	6.202204812	2	2374	7693
ENSG00000075391	RASAL2	11.10870304	7.437722535	14.92899741	2	385780	127419
ENSG00000075399	VPS9D1	210.2453799	24.95757094	84.21138781	4	13852	112055
ENSG00000075407	ZNF37A	4.780338995	6.520116582	7.335763359	2	31208	98293
ENSG00000075413	MARK3	90.32289971	36.29917978	24.87880482	2	118439	152527
ENSG00000075420	FNDC3B	48.1562247	16.72325999	28.7847226	2	362037	58530
ENSG00000075426	FOSL2	3760.281524	80.0925157	469.4348849	2	24864	22038
ENSG00000075429	CACNG5	0.035645823	0.104200113	3.997003313	2	50368	12033
ENSG00000075461	CACNG4	47.77877665	6.438576464	74.10748235	2	68488	39696
ENSG00000075539	FRYL	24.3830236	9.860616955	24.71276488	2	282938	128723
ENSG00000075568	TMEM131	34.34184922	21.74031531	15.7937247	2	239589	43784
ENSG00000075618	FSCN1	1784.311241	54.33695916	328.3203455	2	13847	37431
ENSG00000075624	ACTB	4443766.129	4116.280316	10795.56056	2	3558	81231
ENSG00000075643	MOCOS	6.512764991	2.889683782	22.49474592	2	84638	28085
ENSG00000075651	PLD1	15.59473574	6.946316226	22.43247034	2	210089	27269
ENSG00000075673	ATP12A	0.56542444	0.107754378	48.86650074	2	31372	24680
ENSG00000075702	WDR62	2.907505076	1.935152524	14.99884991	2	50225	57389
ENSG00000075711	DLG1	32.80216155	15.25040282	21.50150421	2	256740	62996
ENSG00000075785	RAB7A	4125.882757	202.109909	204.1309427	2	88674	40287
ENSG00000075826	SEC31B	54.4665704	16.80780109	32.39220758	2	33217	90834
ENSG00000075884	ARHGAP15	16.41559386	4.998483365	32.79554441	2	146990	16490
ENSG00000075886	TUBA3D	180.8731568	3.496807894	515.8057192	4	6841	27580
ENSG00000075891	PAX2	0.024270414	0.048611121	5.847083867	2	94338	39344
ENSG00000075914	EXOSC7	27.74413989	20.14050454	13.77342182	2	60825	86634
ENSG00000075945	KIFAP3	135.3094013	18.4971169	73.11749422	2	153369	53497
ENSG00000075975	MKRN2	54.13544716	25.13665428	21.53186923	2	26699	29551
ENSG00000076003	MCM6	47.32252423	15.57827801	30.36417762	2	36800	26744
ENSG00000076043	REXO2	344.5058149	44.7017804	77.05258252	2	10893	14882
ENSG00000076067	RBMS2	39.48379954	13.50349239	29.22545734	2	69032	114839
ENSG00000076248	UNG	56.02952302	21.26669538	26.33845248	2	13418	27736
ENSG00000076258	FMO4	9.031784461	4.930787542	18.30028995	2	27876	13112
ENSG00000076321	KLHL20	9.899713851	9.975357092	9.924245833	2	71760	67024
ENSG00000076344	RGS11	253.8085106	21.50337317	117.9817356	2	7640	115936
ENSG00000076351	SLC46A1	4.923289276	4.887171466	10.07375239	2	11567	213101
ENSG00000076356	PLXNA2	54.36380704	11.86112616	45.80341099	1	222078	19543
ENSG00000076356	PLXNA2	54.36380704	11.86112616	45.80341099	2	222078	19543
ENSG00000076513	ANKRD13A	122.853795	25.5620749	48.04607975	2	40577	151764
ENSG00000076554	TPD52	106.5914506	14.42002795	73.87473605	2	122439	82116
ENSG00000076555	ACACB	2292.132788	38.12034815	601.1334539	2	151631	62789
ENSG00000076641	PAG1	42.11886922	8.15876945	51.57309124	2	144258	10954
ENSG00000076650	GPATCH1	4.473430517	7.156773365	6.255856421	2	49662	28417
ENSG00000076662	ICAM3	6270.643152	51.72674921	1212.030761	2	6047	50399
ENSG00000076685	NT5C2	62.70915443	20.98453766	29.87403459	2	107116	52095
ENSG00000076706	MCAM	6595.812968	120.9320757	545.3704122	2	12990	35403
ENSG00000076716	GPC4	165.8473333	17.81515381	93.04678942	2	115387	8833
ENSG00000076770	MBNL3	7.345990632	3.583633838	20.46950514	2	120651	74011
ENSG00000076826	CAMSAP3	79.21966094	9.339456432	84.74253184	2	22402	71192
ENSG00000076864	RAP1GAP	1407.118976	32.54617435	432.2157023	2	73093	52032
ENSG00000076928	ARHGEF1	1629.802167	74.84526546	217.72846	2	47074	124544
ENSG00000076944	STXBP2	5478.409208	64.29168528	851.9868778	2	10992	108783
ENSG00000076984	MAP2K7	66.4901714	30.4022502	21.866245	2	10635	57208
ENSG00000077009	NMRK2	27768.89179	89.96780823	3086.194511	4	9313	30499
ENSG00000077044	DGKD	296.7805104	27.75447835	106.8957632	2	117593	119072
ENSG00000077063	CTTNBP2	7.229084458	4.182286688	17.26762742	2	163488	11991
ENSG00000077080	ACTL6B	158.0227625	7.567732746	208.5488731	2	13364	83794
ENSG00000077092	RARB	17.73028545	5.666509832	31.25210028	2	422284	78238
ENSG00000077097	TOP2B	228.6019173	50.54061848	45.22435614	2	66923	33016
ENSG00000077147	TM9SF3	161.1820283	48.26652425	33.3893193	2	69343	40220
ENSG00000077150	NFKB2	729.999924	41.7849369	174.6646791	2	8414	80622
ENSG00000077152	UBE2T	54.54836851	10.43679664	52.22497421	2	10323	21206
ENSG00000077157	PPP1R12B	2483.794622	56.26957861	441.3331946	2	244007	287869
ENSG00000077232	DNAJC10	9.506546389	9.341460041	10.17653537	1	78192	33728
ENSG00000077232	DNAJC10	9.506546389	9.341460041	10.17653537	2	78192	33728
ENSG00000077235	GTF3C1	37.24866397	21.99810645	16.92951825	2	90358	42232
ENSG00000077238	IL4R	1988.281545	56.58432241	351.3235004	2	51110	47051
ENSG00000077254	USP33	71.66283487	25.52196165	28.07180892	2	63865	30938
ENSG00000077264	PAK3	20.65492123	3.652307181	56.42596377	2	283076	71419
ENSG00000077274	CAPN6	39.24290165	2.938039115	133.1491887	2	25420	62900
ENSG00000077279	DCX	0.350063748	0.418492657	8.403031933	2	118596	62231
ENSG00000077327	SPAG6	23.21328895	1.148218583	200.5086889	2	72151	58133
ENSG00000077348	EXOSC5	62.17832112	20.80302702	29.87951779	4	11105	82095
ENSG00000077380	DYNC1I2	230.474211	46.63137983	49.41625051	2	61011	95144
ENSG00000077420	APBB1IP	749.0334289	25.08358592	298.4999558	2	129600	25845
ENSG00000077458	FAM76B	13.13621756	10.62239371	12.36430659	2	21467	43375
ENSG00000077463	SIRT6	74.3188055	17.83999031	41.64081	2	8495	35772
ENSG00000077498	TYR	0.004030039	0.018810033	4.869844821	2	118307	35094
ENSG00000077514	POLD3	9.045604501	8.019781865	11.27752242	2	175266	27614
ENSG00000077522	ACTN2	7283.129001	59.18070374	1230.453186	2	78177	32047
ENSG00000077585	GPR137B	80.4990412	19.75180366	40.73972325	2	79333	12025
ENSG00000077616	NAALAD2	7.284221105	3.37755824	21.53238583	1	61379	22689
ENSG00000077616	NAALAD2	7.284221105	3.37755824	21.53238583	2	61379	22689
ENSG00000077684	PHF17	38.7576626	13.68650184	28.30479129	2	65600	34536
ENSG00000077713	SLC25A43	11.91170927	9.756030398	12.20732353	2	55418	20574
ENSG00000077721	UBE2A	68.36602236	32.93003481	20.7577262	2	9880	42351
ENSG00000077782	FGFR1	725.4374782	55.13905805	131.5430406	2	57696	256949
ENSG00000077800	FKBP6	0.005582407	0.055661802	2.373131185	2	30467	36318
ENSG00000077935	SMC1B	0.066959961	0.110230745	6.401021719	2	69556	23338
ENSG00000077942	FBLN1	12395.94005	126.8144026	977.4104822	2	98897	24885
ENSG00000077943	ITGA8	3399.831133	49.15057086	691.5788555	2	206176	9183
ENSG00000077984	CST7	75882.05126	109.2846481	6942.889023	2	10698	31436
ENSG00000078018	MAP2	1618.943741	26.75763562	604.8176103	2	310060	54801
ENSG00000078043	PIAS2	4.61795538	6.818347756	6.777562516	2	111770	65377
ENSG00000078053	AMPH	126.3382691	6.822970439	184.9097259	2	247862	36891
ENSG00000078061	ARAF	92.90816467	44.73002568	20.76846476	2	10791	50935
ENSG00000078070	MCCC1	43.01048226	17.26683125	24.90067862	2	100857	63210
ENSG00000078081	LAMP3	847.2671647	13.09001642	646.7756509	2	41626	20671
ENSG00000078098	FAP	20.49597898	3.938526526	51.93324357	2	74467	16783
ENSG00000078114	NEBL	418.6920798	19.70236072	212.4058532	2	394214	102026
ENSG00000078124	ACER3	9.915552517	6.873127963	14.42011912	2	165930	151122
ENSG00000078142	PIK3C3	2.87502763	5.551207377	5.187772069	2	132623	13856
ENSG00000078177	N4BP2	1.06558462	2.4930944	4.297019801	2	101426	66674
ENSG00000078237	C12orf5	21.10778441	9.87286452	21.36808045	2	31967	37018
ENSG00000078246	TULP3	89.67960614	22.19568055	40.39038837	2	57339	170169
ENSG00000078269	SYNJ2	33.95134958	8.089602303	41.92965075	2	117320	123861
ENSG00000078295	ADCY2	26.45027515	6.41943822	41.15487893	2	433873	85996
ENSG00000078304	PPP2R5C	35.84762139	17.92138253	19.99713147	2	166191	118527
ENSG00000078328	RBFOX1	146.8288002	6.987841624	209.8344148	2	1692365	196542
ENSG00000078399	HOXA9	32.49384779	5.455193547	59.47428487	2	8063	134068
ENSG00000078401	EDN1	588.5427756	20.28142003	290.0500678	2	6831	8138
ENSG00000078403	MLLT10	28.02035317	14.37428776	19.48678561	2	209465	104298
ENSG00000078487	ZCWPW1	6.715855107	6.112424979	10.98560641	2	28166	61813
ENSG00000078549	ADCYAP1R1	84.45059837	12.41850655	67.95715803	2	59013	37471
ENSG00000078579	FGF20	0.107972613	0.270111643	4.211628326	2	10012	2954
ENSG00000078589	P2RY10	37.24045296	6.962448278	53.42521231	2	16622	4464
ENSG00000078596	ITM2A	1140.133039	57.02125421	199.915477	2	7283	3536
ENSG00000078618	NRD1	243.1548874	48.61701831	50.00612743	2	89614	353462
ENSG00000078668	VDAC3	1276.073632	100.7629205	126.6296169	2	14273	58469
ENSG00000078674	PCM1	130.1510234	31.6487058	41.11381691	2	105129	76698
ENSG00000078687	TNRC6C	8.915695957	7.396215497	12.05162874	2	104667	157519
ENSG00000078699	CBFA2T2	13.51108409	10.16155741	13.29303227	2	159961	94236
ENSG00000078725	BRINP1	68.56336151	6.415908989	106.7138698	4	216009	4873
ENSG00000078795	PKD2L2	0.007728141	0.130345132	1.263181754	2	54779	38628
ENSG00000078804	TP53INP2	6720.525407	67.48072388	995.771718	4	9149	37690
ENSG00000078814	MYH7B	132.451315	8.557048558	154.6172105	2	27034	90078
ENSG00000078898	BPIFB2	201.9455786	0.298497895	6546.416746	2	16109	9934
ENSG00000078900	TP73	5.849874963	1.498096509	38.85610057	2	83681	384614
ENSG00000078967	UBE2D4	12.03878227	11.06386905	10.88037272	2	29698	138950
ENSG00000079101	CLUL1	0.649772811	0.484473136	13.34294551	2	53346	138705
ENSG00000079102	RUNX1T1	5.785222857	3.831499929	15.08583357	2	148251	242650
ENSG00000079112	CDH17	3162.534942	16.23665328	1946.582405	2	90132	14590
ENSG00000079134	THOC1	41.61968245	17.91784904	23.22067882	2	53530	23013
ENSG00000079156	OSBPL6	2.378662682	2.281206245	10.42534991	2	204952	67934
ENSG00000079215	SLC1A3	5359.094959	58.49088126	916.0725178	2	81979	26374
ENSG00000079246	XRCC5	862.9126658	104.2576628	82.76033457	2	98839	46992
ENSG00000079257	LXN	446.4188822	15.84226925	281.6182814	4	23771	62655
ENSG00000079263	SP140	49.88423709	6.286842011	79.23692067	2	31855	71680
ENSG00000079277	MKNK1	643.943943	34.70835871	185.4793737	2	59425	58126
ENSG00000079308	TNS1	10357.15605	126.4926077	818.7314268	2	144339	127977
ENSG00000079313	REXO1	45.12792205	23.10196828	19.5301073	2	33204	213334
ENSG00000079332	SAR1A	61.86668557	28.62977079	21.60516089	2	23234	50201
ENSG00000079335	CDC14A	3.715861504	3.90754744	9.510699133	2	175249	57508
ENSG00000079337	RAPGEF3	146.297776	19.2691374	75.88917127	2	36368	103531
ENSG00000079385	CEACAM1	4087.818658	14.43497886	2829.930523	2	53930	46609
ENSG00000079387	SENP1	3.300416502	6.325350229	5.225309387	2	63410	274433
ENSG00000079393	DUSP13	3.079253607	0.879320549	34.73723407	2	14787	78736
ENSG00000079432	CIC	140.2031593	33.29958716	42.09393489	2	27260	77452
ENSG00000079435	LIPE	5911.844445	39.63617689	1491.153727	2	25919	146547
ENSG00000079462	PAFAH1B3	52.21572172	13.74984506	37.955167	2	6513	78516
ENSG00000079482	OPHN1	5.826394267	4.612397208	12.62633652	2	391461	54217
ENSG00000079557	AFM	1130.637744	13.41930079	841.9259958	2	22291	37018
ENSG00000079689	SCGN	144.5899341	7.1604589	201.6606414	2	49547	25681
ENSG00000079691	LRRC16A	15.48443623	7.30188071	21.19076725	2	341452	32099
ENSG00000079739	PGM1	565.846312	47.57732357	118.9090433	2	66969	12309
ENSG00000079785	DDX1	395.0452285	59.75006289	66.10689638	2	39933	11148
ENSG00000079805	DNM2	508.4703202	56.01921592	90.75271032	2	113824	326297
ENSG00000079819	EPB41L2	345.3904463	37.22698901	92.75735109	2	223975	38233
ENSG00000079841	RIMS1	32.13991979	3.685967582	86.98647668	2	516439	230964
ENSG00000079931	MOXD1	49.75048858	6.683166299	74.34521474	2	105490	17147
ENSG00000079950	STX7	14.86884589	10.72828503	13.85588653	2	67331	18936
ENSG00000079974	RABL2B	27.62803148	11.29276741	24.45244645	4	16162	39103
ENSG00000079999	KEAP1	72.37261296	30.21677144	23.94652472	2	17621	130384
ENSG00000080007	DDX43	1.47748892	1.470700414	10.04584659	2	22821	32527
ENSG00000080031	PTPRH	146.4521566	7.562556423	193.4117733	2	28258	87376
ENSG00000080166	DCT	0.378735542	0.518536178	7.354946703	2	42378	22650
ENSG00000080189	SLC35C2	45.88315182	27.32915849	16.78660001	2	14876	49048
ENSG00000080224	EPHA6	0.401967667	0.486672275	8.294557352	2	934660	31075
ENSG00000080293	SCTR	47.24769966	4.632884937	101.7852053	2	84651	20689
ENSG00000080298	RFX3	3.835406023	3.696859869	10.37375611	2	307707	13453
ENSG00000080345	RIF1	3.995617292	6.350856987	6.297291859	2	98130	545915
ENSG00000080371	RAB21	77.11909814	23.94603242	32.19610693	2	36045	24963
ENSG00000080493	SLC4A4	100.0851692	10.47363692	95.47752365	2	384801	95745
ENSG00000080503	SMARCA2	218.6967318	37.81630345	57.81869013	2	178282	45482
ENSG00000080511	RDH8	0.002516129	0.022736046	3.823347817	2	9030	36511
ENSG00000080546	SESN1	221.5953109	28.40817072	77.98014625	2	108382	58228
ENSG00000080561	MID2	5.637044454	4.611139094	12.22002701	2	101438	35660
ENSG00000080572	PIH1D3	0.803471995	0.161607208	47.40313676	4	37611	8062
ENSG00000080573	COL5A3	341.425238	29.04773229	117.5023689	2	50910	26669
ENSG00000080608	KIAA0020	64.08885249	19.31515137	33.168616	2	123772	18089
ENSG00000080618	CPB2	2225.740797	22.12817563	1005.390342	2	51890	42726
ENSG00000080644	CHRNA3	9.074062779	1.556850499	57.97657648	1	28243	39453
ENSG00000080644	CHRNA3	9.074062779	1.556850499	57.97657648	2	28243	39453
ENSG00000080709	KCNN2	3.072303937	1.811842469	16.91860844	2	135695	9188
ENSG00000080802	CNOT4	4.66002816	7.005807856	6.656436801	2	148328	25928
ENSG00000080815	PSEN1	24.70012451	12.83909921	19.23101698	2	87273	235303
ENSG00000080819	CPOX	70.14595472	18.01723563	38.91664599	2	64366	46526
ENSG00000080823	MOK	4.896592202	4.553594337	10.75159587	2	80700	67520
ENSG00000080824	HSP90AA1	259313.1781	452.8456268	5726.177898	2	58961	58022
ENSG00000080839	RBL1	1.698075481	2.923814401	5.822029779	2	99646	44171
ENSG00000080845	DLGAP4	145.9246487	31.14002199	46.84897133	2	262782	142816
ENSG00000080854	IGSF9B	8.080968491	2.758404634	29.22610514	2	48421	15619
ENSG00000080910	CFHR2	842.3513925	15.48963587	543.4717303	2	139458	34641
ENSG00000080947	CROCCP3	6.81230537	4.683022618	14.53712442	2	31821	54272
ENSG00000080986	NDC80	6.386462425	2.769293384	23.01470749	2	45124	26122
ENSG00000081014	AP4E1	2.179745901	4.527320357	4.826077351	2	97228	54951
ENSG00000081019	RSBN1	8.667426866	8.575318447	10.10728597	2	50644	117282
ENSG00000081026	MAGI3	5.150189304	4.834554284	10.65152541	2	295174	55121
ENSG00000081041	CXCL2	8318.139998	41.59692514	1999.222478	2	2258	16441
ENSG00000081051	AFP	0.233509095	0.158489773	14.45245552	2	25036	14663
ENSG00000081052	COL4A4	6.861539662	3.816381016	17.95832572	2	161402	41976
ENSG00000081059	TCF7	103.6677703	7.6361924	135.5939857	2	37154	38421
ENSG00000081087	OSTM1	36.82080606	14.56628994	25.26761351	2	124431	33449
ENSG00000081138	CDH7	0.04395588	0.079271551	6.044017315	2	131150	9055
ENSG00000081148	IMPG2	0.034949136	0.224440451	1.917294384	2	98014	42195
ENSG00000081177	EXD2	16.47055502	11.89871289	13.83907327	2	50847	49913
ENSG00000081181	ARG2	135.1475673	5.768296731	233.9055497	2	31922	58521
ENSG00000081189	MEF2C	229.1461624	19.77991344	115.7944238	2	185947	61979
ENSG00000081237	PTPRC	1994.06382	35.56417084	560.5397885	2	118744	43705
ENSG00000081248	CACNA1S	0.221369609	0.127923838	16.77517189	1	73052	74061
ENSG00000081248	CACNA1S	0.221369609	0.127923838	16.77517189	2	73052	74061
ENSG00000081277	PKP1	28.4950001	2.815698101	100.8777268	2	49541	59966
ENSG00000081307	UBA5	39.10193103	22.82001842	17.13180003	4	23651	36137
ENSG00000081320	STK17B	172.3063617	15.10376368	114.0128729	2	42937	39148
ENSG00000081377	CDC14B	7.878423126	7.609371031	10.35311589	2	129589	31202
ENSG00000081386	ZNF510	3.528230926	4.524022145	7.803735431	2	22264	20865
ENSG00000081479	LRP2	5.231721	0.820285101	63.13157967	2	235576	30988
ENSG00000081665	ZNF506	6.828352245	6.632765603	10.29443556	2	35912	60042
ENSG00000081692	JMJD4	4.874675632	6.645658263	7.339132268	4	4986	37480
ENSG00000081721	DUSP12	18.59770763	16.2173144	11.46690523	2	7480	48878
ENSG00000081760	AACS	23.61936734	4.740941789	49.73617525	2	77948	17665
ENSG00000081791	KIAA0141	77.05292126	33.46480304	23.02117242	2	18239	72615
ENSG00000081800	SLC13A1	5.03875483	0.494154719	100.1429648	2	86455	8095
ENSG00000081803	CADPS2	105.7559731	9.427591118	112.0688233	2	568332	50243
ENSG00000081818	PCDHB4	3.524604448	3.569645478	9.874174607	3	3620	56838
ENSG00000081842	PCDHA6	0.168500262	0.25954758	6.622217198	4	184366	169449
ENSG00000081853	PCDHGA2	2.186686763	2.320232154	9.426900917	4	174007	210476
ENSG00000081870	HSPB11	7.105171175	8.971427324	7.922094026	2	29355	50082
ENSG00000081913	PHLPP1	17.59586317	8.000962949	21.97721208	2	264994	19291
ENSG00000081923	ATP8B1	227.3423701	12.78589695	177.6759933	2	156675	40930
ENSG00000081985	IL12RB2	7.659467792	1.158775601	65.61967743	2	89536	107959
ENSG00000082014	SMARCD3	310.7370367	38.32941709	81.05158093	2	38688	107544
ENSG00000082068	WDR70	11.81886254	13.11102034	9.015200216	2	374223	62594
ENSG00000082074	FYB	79.01570802	5.386862783	146.428974	2	114370	69821
ENSG00000082126	MPP4	1.301336828	0.300499804	42.2330968	2	53824	170408
ENSG00000082146	STRADB	186.0862805	21.70037393	85.71767631	2	90255	54507
ENSG00000082175	PGR	12.77753725	3.27693994	38.90407943	2	100900	99512
ENSG00000082196	C1QTNF3	120.8638537	8.619568838	140.0694009	2	24384	34745
ENSG00000082212	ME2	104.014787	28.11946815	36.9807159	2	69272	44139
ENSG00000082213	C5orf22	10.42311718	9.165432703	11.37070863	2	22792	22534
ENSG00000082258	CCNT2	20.56999016	14.8238269	13.87368903	2	41107	55743
ENSG00000082269	FAM135A	3.282739385	5.013770115	6.554319385	2	148233	74274
ENSG00000082293	COL19A1	1.187658553	0.735010961	16.07571721	2	343216	34853
ENSG00000082397	EPB41L3	142.0902276	15.78226859	89.98088323	2	236607	63443
ENSG00000082438	COBLL1	17.84329357	8.645455644	20.62663631	2	188544	78751
ENSG00000082458	DLG3	46.40616082	12.66490462	36.62052079	2	60626	112224
ENSG00000082482	KCNK2	8.346784062	2.147768196	38.72883138	2	231318	18172
ENSG00000082497	SERTAD4	6.907421114	2.698222932	25.54228838	2	13832	32760
ENSG00000082512	TRAF5	62.31879977	13.62492858	45.71259718	2	48331	40403
ENSG00000082515	MRPL22	5.805177242	9.592216301	6.056078159	2	28341	45338
ENSG00000082516	GEMIN5	7.937087591	8.890951574	8.928357294	2	50793	67680
ENSG00000082556	OPRK1	0.453340779	0.354797845	12.70130253	2	25973	19875
ENSG00000082641	NFE2L1	1665.456806	109.1369249	152.5894392	2	13158	71590
ENSG00000082684	SEMA5B	4.882100006	2.057832343	23.6581076	2	119411	92738
ENSG00000082701	GSK3B	25.05645406	13.75902709	18.2049566	2	273094	63576
ENSG00000082781	ITGB5	1008.680406	63.17487472	159.6411183	2	125349	189227
ENSG00000082805	ERC1	15.07456088	9.652757978	15.61103043	2	505424	251234
ENSG00000082898	XPO1	206.9783364	32.16680706	64.32842638	2	60434	50351
ENSG00000082929	C4orf6	0.120872009	0.097871182	12.13224946	2	3232	13478
ENSG00000082996	RNF13	203.9373521	33.56216568	60.74894126	4	149431	60325
ENSG00000083067	TRPM3	0.505646778	0.768614179	6.622622499	2	917772	113526
ENSG00000083097	DOPEY1	12.50523845	8.820857944	14.17216598	2	101053	137688
ENSG00000083123	BCKDHB	20.42082499	12.09019181	16.88471167	2	239623	10779
ENSG00000083168	KAT6A	31.75414388	13.35318472	23.7698906	2	122508	72186
ENSG00000083223	ZCCHC6	24.45573691	10.89811469	22.42893259	2	66721	50229
ENSG00000083290	ULK2	24.58974931	11.17754191	21.98852036	2	97107	84915
ENSG00000083307	GRHL2	10.94158285	2.272616153	47.97820622	2	177294	68472
ENSG00000083312	TNPO1	26.98283602	17.19964343	15.68471545	2	100421	68534
ENSG00000083444	PLOD1	704.9038201	54.84792189	128.4980903	2	41333	40941
ENSG00000083454	P2RX5	708.6533273	17.38952745	407.2888355	2	24205	73536
ENSG00000083457	ITGAE	5.589512429	6.648629998	8.409406185	2	86615	244185
ENSG00000083535	PIBF1	9.328934095	8.098044363	11.51810927	2	234394	62260
ENSG00000083544	TDRD3	7.353885366	8.60290706	8.549825645	2	177421	25939
ENSG00000083622	AC000111.6	0.014623888	0.032610671	5.778807848	4	42624	14506
ENSG00000083635	NUFIP1	2.067744006	4.268843642	4.855854011	2	50234	12745
ENSG00000083642	PDS5B	17.59441728	11.55003909	15.22868318	2	191593	60327
ENSG00000083720	OXCT1	351.9994026	29.65396099	118.6656774	2	140454	16348
ENSG00000083750	RRAGB	23.44838578	13.55900989	17.28820744	2	41035	7119
ENSG00000083782	EPYC	1.151221362	0.087317625	119.3228217	2	41347	9302
ENSG00000083799	CYLD	35.94293103	15.50448776	23.17377898	2	59885	233282
ENSG00000083807	SLC27A5	751.0133402	16.56383113	453.1380429	2	19751	136158
ENSG00000083814	ZNF671	7.40574621	6.015571634	12.3071248	2	7873	83539
ENSG00000083817	ZNF416	1.521375128	3.156558363	4.836086857	2	7361	128219
ENSG00000083828	ZNF586	6.006443234	6.121041905	9.813084509	2	50284	113784
ENSG00000083844	ZNF264	1.21032139	3.106946377	3.915118332	2	21856	58255
ENSG00000083845	RPS5	25277.04634	472.2900731	535.1906083	2	8406	148224
ENSG00000083857	FAT1	36.73810773	11.62924109	31.57259777	2	138939	21702
ENSG00000083896	YTHDC1	67.38922365	27.71186414	24.31265925	2	39702	15620
ENSG00000083937	CHMP2B	90.73086404	30.76248804	29.48765921	2	28277	7855
ENSG00000084070	SMAP2	15266.57243	98.56878122	1548.668206	2	69390	82602
ENSG00000084072	PPIE	16.82557632	12.03265386	13.97995535	2	53221	222272
ENSG00000084073	ZMPSTE24	87.17733365	26.25919501	33.18995257	2	36077	46117
ENSG00000084090	STARD7	754.3558182	79.68525819	94.65629892	2	23966	46683
ENSG00000084093	REST	5.690401778	7.456762462	7.63436872	2	27935	132419
ENSG00000084110	HAL	300.7292362	7.826918572	383.7467921	2	23703	30489
ENSG00000084207	GSTP1	12594.94081	363.7518748	346.24164	2	3065	46338
ENSG00000084234	APLP2	4988.429499	215.7181052	231.2373483	2	74967	98417
ENSG00000084444	KIAA1467	26.97921297	4.992669952	53.94961736	2	98237	43775
ENSG00000084453	SLCO1A2	117.1007864	5.045493227	231.6505653	2	154994	73135
ENSG00000084628	NKAIN1	4.780480378	1.435801497	33.13373508	2	59809	12591
ENSG00000084636	COL16A1	2164.983368	53.80341276	402.3148239	2	52072	247271
ENSG00000084674	APOB	3056.756682	27.04013406	1130.037535	2	42644	14121
ENSG00000084676	NCOA1	58.73550104	22.76829283	25.79012461	2	278788	169430
ENSG00000084710	EFR3B	3.282706462	1.655799468	19.76652367	2	113244	89872
ENSG00000084731	KIF3C	605.6068978	17.23951925	351.0920444	2	56147	17755
ENSG00000084733	RAB10	289.9292488	55.39685745	52.32912714	2	103347	47627
ENSG00000084734	GCKR	55.41811666	6.874804313	80.50790428	2	26845	67364
ENSG00000084754	HADHA	1410.925267	110.5930027	127.5675373	2	54090	49366
ENSG00000084764	MAPRE3	991.0888748	46.18430838	214.5499975	2	56584	191553
ENSG00000084774	CAD	25.96993846	13.72784064	18.91122422	2	26553	76292
ENSG00000085063	CD59	10895.84186	259.7389569	419.4762508	2	24206	178487
ENSG00000085117	CD82	761.8293975	39.96270088	190.5899228	2	55936	6614
ENSG00000085185	BCORL1	4.742208428	5.320583599	8.914987149	2	76975	43127
ENSG00000085224	ATRX	21.13870575	12.96775865	16.29611578	2	281346	53974
ENSG00000085265	FCN1	17507.69673	67.6513758	2587.548143	2	8378	13902
ENSG00000085276	MECOM	25.35573863	7.664483357	33.05204722	2	580119	51655
ENSG00000085365	SCAMP1	39.38759483	11.78113684	33.41288916	2	120223	42221
ENSG00000085377	PREP	54.75845402	19.15249826	28.58106144	2	125519	6037
ENSG00000085382	HACE1	12.23626811	7.013627033	17.43581778	2	131826	60928
ENSG00000085415	SEH1L	8.299086804	7.704745835	10.77039605	2	40403	35462
ENSG00000085449	WDFY1	77.9431304	21.83571666	35.68348506	2	89671	28283
ENSG00000085465	OVGP1	36.41708789	5.17107994	70.30790552	2	13463	40314
ENSG00000085491	SLC25A24	18.42020088	8.984860549	20.48970162	2	66813	16161
ENSG00000085511	MAP3K4	20.68092202	13.94930198	14.82231852	2	125658	58761
ENSG00000085514	PILRA	384.0887064	18.27179541	210.0990071	2	32566	63788
ENSG00000085552	IGSF9	54.35392638	3.247107567	166.9085999	2	18557	46489
ENSG00000085563	ABCB1	78.45478425	7.341776162	106.7290169	2	209389	48619
ENSG00000085662	AKR1B1	763.5660461	69.23376378	110.2736195	2	16934	3271
ENSG00000085721	RRN3	39.71580122	21.76936497	18.24010997	4	34295	54042
ENSG00000085733	CTTN	905.00034	103.3018944	87.59982045	2	38180	75159
ENSG00000085741	WNT11	66.38457655	7.204387601	92.03078656	2	20207	46908
ENSG00000085760	MTIF2	24.04310942	16.87376308	14.24629646	2	32752	82489
ENSG00000085831	TTC39A	8.017964419	1.784411971	44.73869183	2	57858	40337
ENSG00000085832	EPS15	156.651244	33.07124252	47.35651749	2	165065	77259
ENSG00000085840	ORC1	5.683915299	2.379880136	23.82510827	2	31630	48285
ENSG00000085871	MGST2	56.50129314	19.48079189	28.99384153	2	74977	12832
ENSG00000085872	CHERP	42.18092358	22.90667589	18.41057743	4	24641	80598
ENSG00000085978	ATG16L1	40.79020772	18.50849374	22.03214165	2	85623	107061
ENSG00000085982	USP40	13.23984728	11.97125545	11.05881377	2	91262	70520
ENSG00000085998	POMGNT1	64.26903493	24.2973716	26.44425567	2	31623	43231
ENSG00000085999	RAD54L	5.783918702	2.939138796	19.64613775	2	30785	168560
ENSG00000086015	MAST2	196.9301615	30.45628307	64.64200475	2	249137	116522
ENSG00000086062	B4GALT1	831.4818477	49.62626882	167.5169926	2	63274	30920
ENSG00000086102	NFX1	18.3600164	16.63692302	11.03508221	2	80646	131721
ENSG00000086159	AQP6	0.104265834	0.282045113	3.912609008	2	9945	49477
ENSG00000086189	DIMT1	29.15321361	16.98879721	17.15604537	4	16685	26298
ENSG00000086200	IPO11	6.326982282	7.165757623	8.831098561	2	224605	112239
ENSG00000086205	FOLH1	41.45951212	3.393042127	121.8601198	2	62035	15720
ENSG00000086288	NME8	2.322068976	0.788626662	29.20099074	4	51804	15025
ENSG00000086289	EPDR1	327.2034218	25.7163819	127.189833	2	266568	31220
ENSG00000086300	SNX10	185.8900948	14.34564179	129.4961922	2	82408	27092
ENSG00000086475	SEPHS1	24.11157725	20.8557438	11.56037258	2	30873	33482
ENSG00000086504	MRPL28	347.3532484	61.38489948	56.57851896	2	3143	47746
ENSG00000086506	HBQ1	74096.85086	76.15964731	9727.872384	2	728	59804
ENSG00000086548	CEACAM6	6222.489495	22.32123654	2786.455414	2	21228	28942
ENSG00000086570	FAT2	1.885397825	0.348020013	52.9411138	2	64851	39310
ENSG00000086619	ERO1LB	129.5161405	14.49102991	89.32202837	2	66464	8197
ENSG00000086666	ZFAND6	85.51772795	36.13757243	23.66071141	2	78825	26099
ENSG00000086696	HSD17B2	140.1212286	6.247473245	223.9421938	2	63530	13604
ENSG00000086712	TXLNG	32.00891249	13.13217864	24.36347379	2	58092	49535
ENSG00000086717	PPEF1	0.971881697	0.524541504	18.3686709	2	21999	51642
ENSG00000086730	LAT2	343.1598174	20.34184715	168.6185116	2	30179	29056
ENSG00000086758	HUWE1	85.55460006	30.76487785	27.80339226	2	154616	54688
ENSG00000086827	ZW10	8.703854872	9.878825677	8.811819681	4	40624	42030
ENSG00000086848	ALG9	4.976750462	7.227032712	6.890600969	2	97230	234675
ENSG00000086967	MYBPC2	16.46796504	0.773819486	210.2265296	2	33418	61749
ENSG00000086991	NOX4	13.8405653	2.988721251	46.18823872	2	265255	48232
ENSG00000087008	ACOX3	17.22598111	12.04325487	14.29985618	2	74441	58867
ENSG00000087053	MTMR2	19.29408334	11.94996789	16.14058124	2	91413	94492
ENSG00000087074	PPP1R15A	12950.37812	113.2249901	1143.67371	2	3665	47492
ENSG00000087076	HSD17B14	240.2258653	21.20339238	113.2472643	2	23661	53123
ENSG00000087085	ACHE	35.57702627	6.87045162	51.72193373	2	6979	97134
ENSG00000087095	NLK	97.1530855	12.36278815	78.52966067	2	154644	23128
ENSG00000087116	ADAMTS2	94.92144481	14.74819674	64.32455569	2	234579	13778
ENSG00000087128	TMPRSS11E	2.087022049	0.261986035	77.10035734	2	50155	4974
ENSG00000087157	PGS1	238.0425686	25.69978381	92.59220939	2	45917	77485
ENSG00000087206	UIMC1	56.16496649	23.11230375	24.29471003	2	117628	54441
ENSG00000087237	CETP	64.2799211	4.06448569	157.786592	2	21995	72404
ENSG00000087245	MMP2	21005.81331	180.1654233	1165.853973	2	116537	49030
ENSG00000087250	MT3	29032.55423	178.492297	1626.453257	2	2014	21714
ENSG00000087253	LPCAT2	41.0046941	8.718812603	46.98771295	2	77672	75851
ENSG00000087258	GNAO1	334.5280052	24.12666259	138.6015999	1	166054	67070
ENSG00000087258	GNAO1	334.5280052	24.12666259	138.6015999	2	166054	67070
ENSG00000087266	SH3BP2	79.05978702	19.05301251	41.47811736	2	48075	126904
ENSG00000087274	ADD1	1256.768781	126.1233759	99.63887607	2	86219	125026
ENSG00000087299	L2HGDH	1.043883422	2.405842164	4.362385249	2	74985	52748
ENSG00000087301	TXNDC16	6.358716493	6.131859544	10.36936199	2	121932	23869
ENSG00000087303	NID2	100.33036	11.736614	85.42066676	2	64191	38732
ENSG00000087365	SF3B2	551.8367146	98.7856983	55.85736263	2	18579	97985
ENSG00000087448	KLHL42	83.43590648	17.79010324	46.87945084	4	23020	33229
ENSG00000087460	GNAS	4956.341506	204.7655011	242.0383044	1	71474	117585
ENSG00000087460	GNAS	4956.341506	204.7655011	242.0383044	2	71474	117585
ENSG00000087470	DNM1L	163.0003267	30.64596917	53.17409011	2	66352	303652
ENSG00000087494	PTHLH	61.29735061	2.004911713	304.2681732	2	14621	12740
ENSG00000087495	PHACTR3	61.98241676	11.03616416	56.12121625	2	270202	85046
ENSG00000087510	TFAP2C	90.82148585	2.873851206	314.9659236	2	9981	6585
ENSG00000087589	CASS4	7.995482022	2.029089876	39.26007439	2	47228	51393
ENSG00000087842	PIR	28.41225822	11.23123053	25.28393857	2	108766	61581
ENSG00000087884	AAMDC	13.65708857	9.136784586	14.94195959	4	97323	46673
ENSG00000087903	RFX2	45.77937816	6.85737578	66.6766748	2	206365	172667
ENSG00000087916	SLC6A14	53.79054398	1.469114119	363.7349092	3	24835	6099
ENSG00000087995	METTL2A	3.483112842	6.696312041	5.208694168	2	26226	12019
ENSG00000088002	SULT2B1	8.389302084	1.727789349	48.33325793	2	47350	76471
ENSG00000088035	ALG6	2.084546553	4.137975106	5.049563943	2	70972	13717
ENSG00000088038	CNOT3	44.7825651	22.63194023	19.78300651	2	17975	147781
ENSG00000088053	GP6	0.526693782	0.656361335	8.054095486	2	24559	160614
ENSG00000088179	PTPN4	3.014171269	3.561631805	8.467197724	2	224187	81761
ENSG00000088205	DDX18	95.27109468	32.37705722	29.41949743	2	17729	8798
ENSG00000088256	GNA11	509.2907386	53.26358345	95.60099126	1	29594	74662
ENSG00000088256	GNA11	509.2907386	53.26358345	95.60099126	2	29594	74662
ENSG00000088280	ASAP3	79.28115909	20.57553259	38.51790511	2	56005	45989
ENSG00000088298	EDEM2	48.416231	19.8307735	24.40743099	2	32000	91460
ENSG00000088305	DNMT3B	0.469295145	1.291089397	3.683798716	2	46971	53603
ENSG00000088320	REM1	26.03013897	6.29779543	41.28247223	2	9612	16404
ENSG00000088340	FER1L4	146.4295727	6.428501285	227.4435714	2	48977	227229
ENSG00000088356	PDRG1	54.95472406	23.00304505	23.88415959	2	7137	35448
ENSG00000088367	EPB41L1	376.8842667	26.40802097	142.6655945	2	141295	251140
ENSG00000088386	SLC15A1	828.328448	8.25477254	1002.25196	2	68853	48694
ENSG00000088387	DOCK9	112.2750947	19.58635514	57.29896907	2	292919	228222
ENSG00000088448	ANKRD10	436.8004075	57.499785	75.95410198	2	36529	38746
ENSG00000088451	TGDS	13.59444942	10.94102307	12.42299403	2	22203	30140
ENSG00000088538	DOCK3	51.05176417	6.108773848	83.45097472	2	708957	57605
ENSG00000088543	C3orf18	30.12272375	11.70316807	25.7255113	2	12996	41771
ENSG00000088726	TMEM40	1.170840505	0.625085951	18.59339674	2	35932	20174
ENSG00000088727	KIF9	0.854799122	2.105973215	4.087004107	2	55425	64944
ENSG00000088756	ARHGAP28	1.604385834	1.483718244	10.80783368	2	185998	82010
ENSG00000088766	CRLS1	51.00212949	17.62608958	28.92485279	2	33963	69402
ENSG00000088782	DEFB127	0.000499416	0.002458531	8.427491171	2	1693	4736
ENSG00000088808	PPP1R13B	26.41241566	14.15967934	18.64715145	2	113838	107241
ENSG00000088812	ATRN	30.69521393	14.08251934	21.78830711	2	180082	74582
ENSG00000088826	SMOX	119.7839629	14.86648177	80.52573502	2	66767	19789
ENSG00000088827	SIGLEC1	117.2468177	9.494256094	123.3729569	2	20158	113214
ENSG00000088832	FKBP1A	5540.777352	178.7975246	309.8743951	2	24184	52836
ENSG00000088833	NSFL1C	81.9148606	28.42081354	28.81551753	2	31680	37741
ENSG00000088836	SLC4A11	3.931441267	1.611233121	24.31137889	2	11773	55063
ENSG00000088854	C20orf194	30.84821919	13.27072706	23.23533874	2	158321	95492
ENSG00000088876	ZNF343	8.378528379	8.370631016	10.00942335	2	42885	32550
ENSG00000088881	EBF4	150.0935415	19.36787456	77.46130311	2	67229	80180
ENSG00000088882	CPXM1	1063.925576	16.73858081	635.2392409	2	6568	27857
ENSG00000088899	LZTS3	544.2924588	25.56080033	212.8609397	4	10929	64423
ENSG00000088926	F11	39.47572671	3.931460342	100.1804491	2	23736	54327
ENSG00000088930	XRN2	226.4081027	43.53118095	52.00090989	2	86521	16780
ENSG00000088970	PLK1S1	103.7216947	15.71439189	65.96865267	2	120636	85340
ENSG00000088992	TESC	295.0491165	23.16137604	127.3377619	2	60556	25678
ENSG00000089006	SNX5	83.24136795	36.08095013	23.06710343	2	27382	39054
ENSG00000089012	SIRPG	7.917458146	1.637591575	48.11543265	2	28627	14200
ENSG00000089022	MAPKAPK5	25.19236143	22.28182225	11.30565332	2	51438	56921
ENSG00000089041	P2RX7	39.70336198	5.30367961	74.73796859	2	53254	76348
ENSG00000089048	ESF1	12.78031562	11.68544386	10.93615238	2	70563	18780
ENSG00000089050	RBBP9	6.839646587	8.24819569	8.294362164	2	10703	43612
ENSG00000089053	ANAPC5	237.634704	58.95294079	40.30407928	1	91651	117033
ENSG00000089053	ANAPC5	237.634704	58.95294079	40.30407928	2	91651	117033
ENSG00000089057	SLC23A2	118.8879522	23.38073281	50.83122156	2	157937	91020
ENSG00000089060	SLC8B1	60.12422054	18.65191372	32.22296568	4	60734	39008
ENSG00000089091	DZANK1	0.911688007	1.713072161	5.349096967	2	83914	73856
ENSG00000089101	C20orf26	0.615412653	0.41913266	14.57387683	2	308188	103286
ENSG00000089116	LHX5	0.100880563	0.089626287	11.12964925	2	10246	12318
ENSG00000089123	TASP1	9.298473804	6.972830414	13.33051678	2	372878	22195
ENSG00000089127	OAS1	193.7152411	15.50995436	124.8233317	2	25408	100978
ENSG00000089159	PXN	665.5474292	52.57630927	126.5647729	2	55324	51554
ENSG00000089169	RPH3A	296.2113126	9.106303303	324.9357802	2	326535	99009
ENSG00000089177	KIF16B	6.228254321	6.640608706	9.379974972	2	301329	24837
ENSG00000089195	TRMT6	9.714427236	7.823613499	12.41371844	2	13301	50335
ENSG00000089199	CHGB	927.6787199	14.16994022	654.2261149	2	13931	38128
ENSG00000089225	TBX5	61.5353212	7.425711823	82.76991183	2	54511	20126
ENSG00000089234	BRAP	8.096539488	10.85902365	7.458387937	2	43840	33292
ENSG00000089250	NOS1	2.071979098	1.184221254	17.43378031	2	153635	101951
ENSG00000089289	IGBP1	578.7270548	67.73700685	85.42621759	2	32875	25228
ENSG00000089327	FXYD5	677.8196041	47.33930799	143.1551237	2	15153	56968
ENSG00000089335	ZNF302	78.49490687	24.93880686	31.4663973	2	8758	35683
ENSG00000089351	GRAMD1A	842.5746018	56.43031512	149.287721	2	31687	188856
ENSG00000089356	FXYD3	18054.61985	35.29450665	5113.973134	2	8496	56521
ENSG00000089472	HEPH	161.1579415	18.9903053	84.82386938	2	106318	23076
ENSG00000089486	CDIP1	237.7492363	32.86649757	72.31890678	4	28153	50080
ENSG00000089505	CMTM1	1.840103472	1.469161621	12.50778445	4	12746	97887
ENSG00000089558	KCNH4	2.983262629	0.982175089	30.16869363	2	24387	41359
ENSG00000089639	GMIP	612.2140472	26.4677852	231.2217742	2	14191	59032
ENSG00000089682	RBM41	1.039905403	2.839080517	3.685067504	2	54407	16044
ENSG00000089685	BIRC5	6.085980991	2.226426613	27.257684	2	11450	145980
ENSG00000089692	LAG3	79.2652052	8.134746198	97.33293497	2	5943	92049
ENSG00000089693	MLF2	1244.129493	106.7091297	116.5807383	2	19471	103336
ENSG00000089723	OTUB2	0.305484349	0.73633464	4.227116525	2	22601	38710
ENSG00000089737	DDX24	1997.761862	117.3834037	170.1775227	2	30325	24827
ENSG00000089818	NECAP1	406.3465147	34.57703352	117.4881085	2	15560	36591
ENSG00000089820	ARHGAP4	1000.392989	45.91654822	217.8267315	2	27631	93805
ENSG00000089847	ANKRD24	36.76515093	5.615701339	65.36989562	2	41460	91204
ENSG00000089876	DHX32	18.65307987	13.41622065	13.90047159	2	44978	77800
ENSG00000089902	RCOR1	19.25210129	12.99497893	14.81132833	2	137915	27627
ENSG00000089916	GPATCH2L	7.277311688	6.796702865	10.70608169	4	102426	25868
ENSG00000090006	LTBP4	9807.659586	156.7737423	625.5539919	2	36936	194677
ENSG00000090020	SLC9A1	109.1175658	19.18980073	56.83786375	2	68166	20370
ENSG00000090054	SPTLC1	24.71553692	17.55678611	14.07516251	2	83385	22559
ENSG00000090060	PAPOLA	157.3812192	38.42445524	40.95055289	2	65678	32664
ENSG00000090061	CCNK	50.05503745	25.70271106	19.47092912	2	53875	20795
ENSG00000090104	RGS1	17698.20772	73.06466329	2421.936267	2	4304	5567
ENSG00000090238	YPEL3	2263.387273	91.73428851	246.7071585	2	4601	78493
ENSG00000090263	MRPS33	68.54308362	25.39184452	26.9874432	2	9174	2094
ENSG00000090273	NUDC	865.7840661	80.05433352	108.1372976	2	42538	42591
ENSG00000090316	MAEA	88.39462799	30.16679102	29.29556954	2	50296	73530
ENSG00000090339	ICAM1	6243.514005	44.8215513	1392.66294	2	15780	56283
ENSG00000090376	IRAK3	204.3891027	12.77250066	159.9054114	2	65743	46499
ENSG00000090382	LYZ	183765.1777	190.4783291	9647.057569	2	5893	22518
ENSG00000090402	SI	1113.680511	8.062040116	1379.689019	2	99597	6011
ENSG00000090432	MUL1	60.13553378	25.80564604	23.2980936	2	8711	9392
ENSG00000090447	TFAP4	11.48386553	8.044367016	14.27035235	2	15889	38957
ENSG00000090470	PDCD7	34.3933287	19.14499515	17.96049982	2	16457	30778
ENSG00000090512	FETUB	103.0878204	2.720713654	377.548998	2	17172	33036
ENSG00000090520	DNAJB11	382.7704153	38.41852023	99.60841922	1	29869	27105
ENSG00000090520	DNAJB11	382.7704153	38.41852023	99.60841922	2	29869	27105
ENSG00000090530	LEPREL1	166.2338677	14.60530639	113.746413	2	165709	77371
ENSG00000090534	THPO	3.508541644	2.657020426	13.19278101	4	6209	150841
ENSG00000090539	CHRD	235.0888999	25.17437228	93.35110571	4	10663	143576
ENSG00000090554	FLT3LG	36.52324193	9.256926523	39.42325629	2	12024	120528
ENSG00000090565	RAB11FIP3	161.4059758	33.4172318	48.28876551	2	97392	181713
ENSG00000090612	ZNF268	2.181049117	4.207656841	5.194944017	2	71385	201881
ENSG00000090615	GOLGA3	38.44628275	19.22878203	19.98893833	4	59944	232830
ENSG00000090621	PABPC4	872.4245919	90.4819639	96.41017327	2	15935	131003
ENSG00000090659	CD209	37.61815642	3.876112609	96.82724153	2	7585	99945
ENSG00000090661	CERS4	95.74201054	21.67944981	44.14681395	2	55685	36092
ENSG00000090674	MCOLN1	259.6441143	33.45786362	77.58311593	2	11383	72962
ENSG00000090686	USP48	40.93221115	21.0812439	19.41194713	2	105308	80698
ENSG00000090776	EFNB1	319.5246771	28.31677631	112.8030502	2	13150	5165
ENSG00000090889	KIF4A	3.63545573	1.989783176	18.22925492	2	130803	51034
ENSG00000090905	TNRC6A	54.06391304	24.32014753	22.22506583	2	96532	135781
ENSG00000090920	FCGBP	5402.763216	20.85200576	2589.766908	2	86570	59485
ENSG00000090924	PLEKHG2	124.9157519	19.53857667	63.90529296	2	15829	90147
ENSG00000090932	DLL3	1.259674167	1.322365339	9.529474611	2	9586	72515
ENSG00000090971	NAT14	77.46942921	16.22774382	47.71563714	1	2564	42145
ENSG00000090971	NAT14	77.46942921	16.22774382	47.71563714	2	2564	42145
ENSG00000090975	PITPNM2	58.85947303	15.07489775	39.02543723	2	127015	252812
ENSG00000090989	EXOC1	54.36319189	25.46862768	21.34070664	2	51418	38806
ENSG00000091009	RBM27	7.020881894	8.945458353	7.850945889	2	135701	48161
ENSG00000091010	POU4F3	0.008601835	0.086774982	1.922173956	4	1496	7524
ENSG00000091039	OSBPL8	38.58016671	13.38117145	28.81761827	2	208012	27944
ENSG00000091106	NLRC4	151.8250911	4.568231905	331.645697	2	41401	54972
ENSG00000091128	LAMB4	0.05981108	0.134937507	4.816633144	2	106808	126904
ENSG00000091129	NRCAM	277.8181166	13.8033318	201.1304156	2	309093	82972
ENSG00000091136	LAMB1	2949.944455	74.37963729	396.5544883	2	79456	89092
ENSG00000091137	SLC26A4	1.412790852	0.7951469	17.6711958	2	57174	128132
ENSG00000091138	SLC26A3	69013.55091	35.59385297	19383.73382	2	37758	35512
ENSG00000091140	DLD	208.3313438	36.88917065	56.46233781	2	40760	36338
ENSG00000091157	WDR7	11.07925376	5.692975784	19.44467973	2	380254	63065
ENSG00000091164	TXNL1	10.96635605	10.97775369	9.989626961	2	54392	17046
ENSG00000091181	IL5RA	0.238831527	0.260574317	9.196420775	2	57064	143928
ENSG00000091262	ABCC6	13.905014	3.708337219	37.42267896	2	74594	39008
ENSG00000091409	ITGA6	248.735237	25.3787331	97.97465514	2	79099	139254
ENSG00000091428	RAPGEF4	1189.103294	33.04286926	359.7609892	2	317619	48389
ENSG00000091436	MLTK	641.4618694	28.77710503	222.8330597	4	192575	47720
ENSG00000091482	SMPX	2049.210275	32.24808254	635.2579303	2	52191	21889
ENSG00000091483	FH	514.3996266	61.54686345	83.56657532	2	22158	16574
ENSG00000091490	SEL1L3	203.1646279	18.52942603	109.5905707	2	116162	34892
ENSG00000091513	TF	82663.87938	133.7309214	6180.897254	2	33050	49092
ENSG00000091536	MYO15A	0.282397094	0.72351316	3.986255598	2	71096	199354
ENSG00000091583	APOH	168359.8813	170.0914103	9897.618779	2	44492	4169
ENSG00000091592	NLRP1	284.934612	29.78146354	95.64639603	2	85104	194945
ENSG00000091622	PITPNM3	310.0125086	18.01671113	171.9795177	2	105230	68096
ENSG00000091656	ZFHX4	2.453860914	2.069581369	11.84786972	2	186067	28578
ENSG00000091664	SLC17A6	1.354384757	0.305900763	43.19029635	2	41406	15086
ENSG00000091704	CPA1	14601407.22	2504.10892	58309.55995	2	7775	62282
ENSG00000091732	ZC3HC1	6.879643897	9.375560192	7.340684792	2	33165	46612
ENSG00000091831	ESR1	17.18061107	1.899100386	90.04561099	2	472928	246440
ENSG00000091844	RGS17	0.604267578	1.076604967	5.653090099	2	126790	24687
ENSG00000091879	ANGPT2	21.31313418	3.384028793	62.82543691	4	63758	31604
ENSG00000091947	TMEM101	61.25867208	15.23922894	40.17820988	2	12758	51797
ENSG00000091972	CD200	292.8067484	19.0700612	153.4674052	2	30465	14930
ENSG00000091986	CCDC80	4684.757475	52.06878427	899.5539241	2	44970	23820
ENSG00000092009	CMA1	29.96436062	2.624306483	113.7846367	4	2912	37562
ENSG00000092010	PSME1	3013.215005	191.3434493	157.4690718	2	2809	196863
ENSG00000092051	JPH4	1184.938116	28.76759051	411.7607121	2	10765	75091
ENSG00000092054	MYH7	405324.0593	265.4090754	15271.09793	2	22980	68739
ENSG00000092067	CEBPE	13.88768095	1.219726367	113.0144179	2	2312	74860
ENSG00000092068	SLC7A8	420.6358747	24.29714634	173.054405	2	58346	132408
ENSG00000092096	SLC22A17	5838.020729	82.38403382	708.5501775	2	6606	75834
ENSG00000092140	G2E3	1.39759509	3.600796247	3.898295538	2	60940	28972
ENSG00000092148	HECTD1	58.36527536	26.64821752	21.89766638	2	107692	137841
ENSG00000092200	RPGRIP1	0.104803318	0.350652033	3.183215607	2	63362	82650
ENSG00000092208	GEMIN2	4.376549419	6.154881539	7.115383144	2	22750	35558
ENSG00000092345	DAZL	0.013758502	0.038390978	4.909696597	2	83514	7942
ENSG00000092377	TBL1Y	0.097676884	0.189246702	5.404199062	2	180997	10957
ENSG00000092421	SEMA6A	53.28695725	9.254351616	57.5290743	2	131318	136772
ENSG00000092439	TRPM7	13.92805439	11.74063606	11.86153185	2	22535	109357
ENSG00000092445	TYRO3	262.3765339	19.47146954	134.6851855	2	21663	30539
ENSG00000092529	CAPN3	229.6266898	22.06926605	104.0055812	2	64214	160811
ENSG00000092531	SNAP23	52.62537952	20.71915341	25.39195812	1	54116	82725
ENSG00000092531	SNAP23	52.62537952	20.71915341	25.39195812	2	54116	82725
ENSG00000092607	TBX15	16.96269372	5.243207368	32.30920185	2	106510	20390
ENSG00000092621	PHGDH	192.337327	20.4204505	94.14737428	2	84417	35998
ENSG00000092758	COL9A3	155.8747617	11.75596243	132.4878969	2	24915	73813
ENSG00000092820	EZR	6775.471322	128.0850795	528.9415759	2	53671	23679
ENSG00000092847	AGO1	5.574325351	8.32073254	6.703282483	4	51150	74102
ENSG00000092850	TEKT2	32.01100842	1.694664017	187.843517	2	4200	42091
ENSG00000092853	CLSPN	1.509680959	0.977406021	15.39063897	2	49749	52217
ENSG00000092931	MFSD11	4.48041259	8.341296603	5.376904693	2	42952	170614
ENSG00000092964	DPYSL2	1191.792326	61.82860628	192.7278763	2	143898	47674
ENSG00000092969	TGFB2	25.11475493	5.506251511	45.54679003	2	98384	40240
ENSG00000092978	GPATCH2	0.921698601	2.82050913	3.291629026	2	204090	14608
ENSG00000093009	CDC45	10.14986709	2.912210856	34.76774124	2	41153	44572
ENSG00000093072	CECR1	169.9475105	20.04979208	84.72545968	2	42685	84897
ENSG00000093134	VNN3	61.02568508	4.114909722	147.9685355	2	11978	42070
ENSG00000093144	ECHDC1	46.78244372	20.72037753	22.57192068	4	54899	132714
ENSG00000093167	LRRFIP2	35.96916206	20.39761183	17.63026578	2	123906	108567
ENSG00000093183	SEC22C	20.63505786	14.79648873	13.94325031	2	53111	96958
ENSG00000093217	XYLB	1.275796895	1.500577077	8.511958208	2	74588	59905
ENSG00000094631	HDAC6	119.559123	34.53601832	34.6115497	2	23608	90284
ENSG00000094661	OR1I1	0.000260671	0.004346208	7.15218335	2	1241	28523
ENSG00000094755	GABRP	352.5585873	3.646085132	964.3336371	2	34171	39679
ENSG00000094796	KRT31	0.632256571	0.900919879	7.050637337	2	3868	23231
ENSG00000094841	UPRT	4.0927791	6.76626988	6.054627653	2	30515	20024
ENSG00000094880	CDC23	13.9732502	14.21572917	9.829549004	2	25693	48078
ENSG00000094916	CBX5	27.52715239	16.11453946	17.07779156	2	49162	167444
ENSG00000094963	FMO2	1069.314021	27.66903215	386.3299899	4	27475	53595
ENSG00000094975	SUCO	17.19526578	11.14434397	15.42472227	4	79482	33533
ENSG00000095002	MSH2	14.82397021	8.103947839	18.28206257	2	159342	32039
ENSG00000095015	MAP3K1	42.90512995	9.188410514	46.65494096	2	80578	75046
ENSG00000095110	NXPE1	233.0121298	2.688061149	863.665117	4	38143	22552
ENSG00000095203	EPB41L4B	134.4905422	11.11955383	120.8498959	2	148989	128548
ENSG00000095209	TMEM38B	6.772915617	5.500404205	12.30928869	2	82068	70647
ENSG00000095261	PSMD5	18.86136299	15.86609899	11.88664986	2	27488	167438
ENSG00000095303	PTGS1	1024.442231	22.79385545	449.2451872	2	25158	99408
ENSG00000095370	SH2D3C	119.1344601	18.86750098	63.11452995	2	40424	89120
ENSG00000095380	NANS	81.53948938	12.70628018	64.12998788	1	26336	73962
ENSG00000095380	NANS	81.53948938	12.70628018	64.12998788	2	26336	73962
ENSG00000095383	TBC1D2	75.78891964	11.54598509	65.59278075	2	56604	34607
ENSG00000095397	DFNB31	101.515744	11.66385127	86.96850907	2	103370	93400
ENSG00000095464	PDE6C	0.038791383	0.352530898	1.345854471	2	53422	28429
ENSG00000095539	SEMA4G	183.1548364	10.57919683	172.9733042	4	16098	286791
ENSG00000095564	BTAF1	203.9758903	30.44556357	66.97820247	2	106556	38345
ENSG00000095585	BLNK	172.7160884	20.39485631	84.64949999	2	79886	78456
ENSG00000095587	TLL2	0.472405591	0.63153599	7.519540579	2	149312	48379
ENSG00000095596	CYP26A1	8.874542088	0.655167204	133.5685529	2	4415	21451
ENSG00000095627	TDRD1	0.078495015	0.182352851	4.600660429	2	53034	92709
ENSG00000095637	SORBS1	6505.272591	99.20183268	655.6962426	2	249643	110616
ENSG00000095713	CRTAC1	177.9609044	7.517668673	236.4223402	2	165828	30313
ENSG00000095739	BAMBI	452.3347549	20.60868507	219.3858403	2	5597	27398
ENSG00000095752	IL11	5.81275835	0.529183051	107.9922364	2	6074	69114
ENSG00000095777	MYO3A	0.048027863	0.169595806	3.231025506	2	278260	25343
ENSG00000095787	WAC	239.0336445	46.58365948	51.30389997	2	90619	40628
ENSG00000095794	CREM	77.30942616	10.75771718	71.80670226	2	86167	213089
ENSG00000095906	NUBP2	34.96304137	22.81996555	15.31891991	4	6290	91483
ENSG00000095917	TPSD1	187.0195519	6.756266185	276.414712	2	2472	82060
ENSG00000095932	C19orf77	6920.737351	27.68867718	2498.584068	2	6135	70409
ENSG00000095951	HIVEP1	4.928651539	5.728821585	8.605689279	2	156237	17239
ENSG00000095970	TREM2	117.6048663	5.848045595	200.7749247	2	4680	62017
ENSG00000095981	KCNK16	0.547399363	0.218786012	24.36334976	2	8270	21180
ENSG00000096006	CRISP3	91.19049078	2.317816852	391.785508	2	17053	23696
ENSG00000096060	FKBP5	3349.012583	63.17566771	530.0288348	2	154998	49117
ENSG00000096063	SRPK1	105.8520554	16.45083946	64.31145608	2	88376	40702
ENSG00000096070	BRPF3	32.84789807	15.56968606	21.09021834	2	36046	68213
ENSG00000096080	MRPS18A	99.90445375	36.43159783	27.41769288	2	16488	67603
ENSG00000096088	PGC	72787458.28	2180.795227	333764.1408	2	17398	43349
ENSG00000096092	TMEM14A	391.4577863	36.51990169	107.1636572	2	15479	20249
ENSG00000096093	EFHC1	19.57103577	7.557533374	25.87505704	2	102786	31055
ENSG00000096264	NCR2	3.438776657	0.249534562	132.8831363	2	15232	11364
ENSG00000096395	MLN	2.538349321	0.118453319	198.3871916	2	9338	33524
ENSG00000096401	CDC5L	14.4375082	13.50377219	10.69095142	2	62901	17954
ENSG00000096433	ITPR3	223.8100078	27.69117636	80.79801554	2	76209	43654
ENSG00000096654	ZNF184	6.617224822	4.637753154	14.25898623	2	22375	18727
ENSG00000096696	DSP	396.9147212	18.4850005	214.6119008	2	45142	39110
ENSG00000096872	IFT74	8.302335873	8.015356203	10.35759119	2	115886	64545
ENSG00000096968	JAK2	43.56132319	12.88270802	33.795323	2	143150	33278
ENSG00000096996	IL12RB1	10.6688452	3.49265478	30.48786098	2	39949	41248
ENSG00000097007	ABL1	1086.088734	56.84841253	191.0181248	2	171737	54615
ENSG00000097021	ACOT7	329.2507312	20.80368091	158.1943783	2	130122	117067
ENSG00000097033	SH3GLB1	214.7383246	36.9213963	58.1479029	2	43608	28928
ENSG00000097046	CDC7	15.42672262	5.119705227	30.09280638	2	24913	15446
ENSG00000097096	SYDE2	6.397089515	2.268261655	28.12271146	2	44173	26612
ENSG00000099139	PCSK5	11.47471971	4.467968152	25.64716702	2	471695	46000
ENSG00000099194	SCD	79288.43653	152.2122806	5208.728066	2	17710	27955
ENSG00000099203	TMED1	50.50667351	27.75035269	18.19741776	2	3880	51193
ENSG00000099204	ABLIM1	1027.232274	62.5375238	164.2338835	2	253890	83712
ENSG00000099219	ERMP1	19.14740498	9.029123526	21.19387452	2	67994	105358
ENSG00000099246	RAB18	75.50912707	25.55480241	29.54027411	2	37946	31041
ENSG00000099250	NRP1	130.5484983	18.24963694	71.50114689	2	158770	85048
ENSG00000099251	HSD17B7P2	23.88891482	7.288122139	32.74666327	2	22128	10691
ENSG00000099256	PRTFDC1	24.84133781	9.59515854	25.87290747	2	103997	39568
ENSG00000099260	PALMD	439.6333996	28.84574978	152.3590283	2	48598	5312
ENSG00000099282	TSPAN15	376.8378007	37.36407283	100.8313443	2	56196	28903
ENSG00000099284	H2AFY2	22.0262807	10.03653654	21.93420649	2	59484	55035
ENSG00000099308	MAST3	257.3264022	22.97571147	111.9549432	2	53899	168422
ENSG00000099326	MZF1	138.6022021	30.84869709	44.91835857	2	11644	47172
ENSG00000099330	OCEL1	42.9466293	19.20491085	22.3558827	2	3015	76686
ENSG00000099337	KCNK6	37.99650284	9.920853168	38.27113562	2	9176	92169
ENSG00000099338	CATSPERG	0.150243981	0.712138839	2.219019008	2	35174	289575
ENSG00000099341	PSMD8	922.3971014	78.8261934	117.0029984	2	9288	97753
ENSG00000099365	STX1B	620.7915123	17.87634251	347.0813063	2	21372	84988
ENSG00000099377	HSD3B7	404.5939774	24.1406004	167.5337137	2	3954	78860
ENSG00000099385	BCL7C	15.18629591	12.19788608	12.44793391	2	60676	162954
ENSG00000099399	MAGEB2	0.015715678	0.024779481	7.393922296	2	4529	16155
ENSG00000099617	EFNA2	35.81995781	2.275403972	156.7773499	4	15277	56761
ENSG00000099624	ATP5D	3091.821111	174.2310669	177.4456026	2	3075	23425
ENSG00000099625	C19orf26	34.08406037	3.857759583	88.14937857	2	9740	23795
ENSG00000099715	PCDH11Y	0.389618663	0.203984462	18.67512525	2	105218	55710
ENSG00000099721	AMELY	0.004022177	0.018904264	4.851248591	3	8109	2957
ENSG00000099725	PRKY	18.18597674	3.937009306	46.10066845	2	107576	14434
ENSG00000099769	IGFALS	87.17716756	4.679974776	185.9011439	4	4558	89483
ENSG00000099785	MARCH2	457.5687898	50.28646771	90.97632709	4	25747	38294
ENSG00000099795	NDUFB7	4928.146052	223.8275695	220.1666174	2	5984	37130
ENSG00000099800	TIMM13	235.9941368	49.34952035	47.81329622	4	2270	30782
ENSG00000099804	CDC34	356.2099009	57.49286153	61.94820421	2	10383	29575
ENSG00000099810	MTAP	4.257422638	5.949016539	7.161286783	2	64535	144640
ENSG00000099812	MISP	3066.639828	17.93027224	1709.366384	4	13193	43337
ENSG00000099814	CEP170B	222.3738703	27.70024704	80.25329763	4	31490	98134
ENSG00000099821	POLRMT	52.99152863	25.85569869	20.4910485	2	16374	63782
ENSG00000099822	HCN2	451.4893252	18.92514384	238.445152	2	27266	35036
ENSG00000099834	CDHR5	11538.60983	35.62607426	3237.904306	2	9513	116516
ENSG00000099860	GADD45B	82355.49308	237.8593482	3462.215864	2	2137	17352
ENSG00000099864	PALM	965.0091416	62.83087494	153.5655165	2	39376	49169
ENSG00000099866	MADCAM1	23.40912444	2.607722335	89.46374536	2	16166	57968
ENSG00000099869	IGF2-AS	0.463370318	0.404322643	11.42516167	4	8163	54843
ENSG00000099875	MKNK2	5478.753394	133.6499756	409.903067	2	13773	61357
ENSG00000099889	ARVCF	106.1048364	16.03697705	66.12761772	2	46912	78265
ENSG00000099910	KLHL22	20.67561828	12.81311442	16.13150878	2	66642	192931
ENSG00000099937	SERPIND1	731.3998158	11.1707144	654.170914	4	13841	25171
ENSG00000099940	SNAP29	20.71526257	16.04351034	12.91011257	1	32235	35101
ENSG00000099940	SNAP29	20.71526257	16.04351034	12.91011257	2	32235	35101
ENSG00000099942	CRKL	96.12448658	32.5330561	29.54070641	2	36323	70147
ENSG00000099953	MMP11	36.85138588	2.506095542	146.5023298	2	16090	75070
ENSG00000099954	CECR2	2.185512655	2.043592674	10.69108145	2	192195	105233
ENSG00000099957	P2RX6	8.28738907	2.878445599	28.72613932	2	19022	81299
ENSG00000099958	DERL3	228.5395362	10.42250198	219.0745198	2	4625	55658
ENSG00000099960	SLC7A4	3.575814389	1.397116388	25.48342425	4	3840	160958
ENSG00000099974	DDTL	12.73521303	5.270037542	24.13848941	2	5632	34874
ENSG00000099984	GSTT2	13.93623469	4.209361515	33.05295041	4	3767	30693
ENSG00000099985	OSM	642.0078154	6.636230238	965.9879246	4	4011	42390
ENSG00000099991	CABIN1	59.8450897	23.89873246	25.03482349	2	166954	121995
ENSG00000099992	TBC1D10A	51.72660098	23.19268725	22.29767631	4	35056	84447
ENSG00000099995	SF3A1	177.7834053	50.51428919	35.18968958	4	24959	87878
ENSG00000099998	GGT5	784.5309935	45.55520759	172.1798352	2	25488	48586
ENSG00000099999	RNF215	19.75402677	12.18202371	16.21062035	4	43925	96476
ENSG00000100003	SEC14L2	186.4631917	10.03697193	185.6013862	4	28459	80048
ENSG00000100012	SEC14L3	0.272067966	0.108834126	23.7362764	4	24090	76995
ENSG00000100023	PPIL2	25.46507417	18.79029574	13.55035821	2	17967	110754
ENSG00000100024	UPB1	47.22767923	3.179117327	148.1214844	2	59430	139803
ENSG00000100027	YPEL1	22.09940893	6.329879378	34.87354824	2	38290	55285
ENSG00000100029	PES1	89.52835605	31.00746954	28.8670731	4	30458	87866
ENSG00000100030	MAPK1	149.5275189	27.07822734	55.20387769	2	113181	54120
ENSG00000100033	PRODH	682.3669608	24.35350121	280.0816496	2	23772	48600
ENSG00000100034	PPM1F	135.4293309	19.597639	69.0747779	2	33416	57066
ENSG00000100036	SLC35E4	1.298063939	2.660887467	4.897488027	4	33364	38836
ENSG00000100038	TOP3B	22.85903901	10.87727424	21.00529343	2	25816	28570
ENSG00000100053	CRYBB3	0.33965307	0.488088192	7.019902813	2	7513	15638
ENSG00000100055	CYTH4	1763.796169	30.01969072	587.3540908	2	33314	43889
ENSG00000100056	DGCR14	8.726588072	10.3672262	8.419001286	2	14405	147132
ENSG00000100058	CRYBB2P1	10.01280235	6.860318997	14.58855456	2	72749	18031
ENSG00000100060	MFNG	115.4557601	20.99384557	54.97362838	2	17338	42473
ENSG00000100065	CARD10	47.39225868	10.11661504	46.80957901	2	29149	35585
ENSG00000100068	LRP5L	21.43060883	8.508823058	25.16851058	2	53959	11704
ENSG00000100077	ADRBK2	34.04375835	9.643234345	35.27704512	2	164445	39277
ENSG00000100078	PLA2G3	2.04117237	0.440470474	45.53400252	2	5798	68314
ENSG00000100079	LGALS2	312.6090912	9.512544276	328.2936599	2	12368	63918
ENSG00000100083	GGA1	60.98447195	25.76825907	23.66120683	2	25090	64617
ENSG00000100084	HIRA	29.40898006	20.632215	14.25185236	2	117003	171954
ENSG00000100092	SH3BP1	85.60472754	11.88689491	71.96392688	2	32278	134392
ENSG00000100095	SEZ6L	72.41086369	5.433050748	133.0519722	2	214122	173262
ENSG00000100099	HPS4	28.35259346	16.24776276	17.44556977	2	40414	87372
ENSG00000100106	TRIOBP	41.61084225	20.09288397	20.70391607	2	79552	97945
ENSG00000100116	GCAT	34.50713949	13.34112485	25.85335684	2	9271	58259
ENSG00000100121	GGTLC2	0.065041837	0.097257628	6.996410269	2	1588	32019
ENSG00000100122	CRYBB1	0.635228457	0.8426903	7.566973109	2	18810	56700
ENSG00000100124	ANKRD54	19.19768302	13.37755713	14.34741442	2	18472	97622
ENSG00000100142	POLR2F	8.778253326	8.670406034	10.12424222	2	88499	149938
ENSG00000100146	SOX10	352.9391189	15.12423315	233.2124234	4	16736	38871
ENSG00000100150	DEPDC5	5.028429639	5.911399353	8.508849579	2	153068	314228
ENSG00000100151	PICK1	121.0681621	27.36800514	44.22461077	2	2995	88863
ENSG00000100154	TTC28	7.562346024	6.88051879	10.98951509	2	701849	106120
ENSG00000100156	SLC16A8	1.683689163	1.708585331	9.855135689	2	5959	37874
ENSG00000100162	CENPM	32.43033392	5.89854353	54.90411259	2	8443	37391
ENSG00000100167	SEPT3	1581.859115	30.72528927	514.6751999	4	12935	89685
ENSG00000100170	SLC5A1	3029.668724	18.14673982	1668.624849	2	69997	23678
ENSG00000100181	TPTEP1	6.314432465	3.426009757	18.4063286	2	96855	35821
ENSG00000100191	SLC5A4	1.232653678	0.844013769	14.55074524	4	36863	10547
ENSG00000100196	KDELR3	38.33982951	8.885640774	43.11081178	2	15385	38235
ENSG00000100201	DDX17	11506.78243	303.6108148	378.9856251	2	24220	38516
ENSG00000100206	DMC1	0.237948229	0.768746952	3.183938356	2	51337	41744
ENSG00000100207	TCF20	12.35388155	10.14507444	12.17507722	2	183603	48040
ENSG00000100218	RTDR1	0.662535023	0.77296344	8.589609535	2	82687	51498
ENSG00000100220	RTCB	290.2190259	59.75405916	48.56246881	4	24673	30956
ENSG00000100225	FBXO7	1338.851706	76.17180858	175.7455922	2	24155	32636
ENSG00000100228	RAB36	13.32173104	4.586026889	29.00707799	2	19024	21291
ENSG00000100234	TIMP3	64067.21989	367.723797	1742.217615	4	61343	6509
ENSG00000100239	PPP6R2	111.0175448	40.03990575	27.72229865	2	101781	337040
ENSG00000100241	SBF1	295.9335807	44.08580961	67.11376508	2	30025	109736
ENSG00000100242	SUN2	2391.34295	106.6022895	224.3036859	2	20803	236369
ENSG00000100243	CYB5R3	3122.305861	180.8798418	172.6086899	2	31728	59000
ENSG00000100246	DNAL4	27.72919162	13.06447695	21.21629165	1	15690	46329
ENSG00000100246	DNAL4	27.72919162	13.06447695	21.21629165	2	15690	46329
ENSG00000100249	C22orf31	0.229434659	0.390341526	5.980760012	2	3172	29640
ENSG00000100253	MIOX	0.144813293	0.155022227	9.381360064	2	3864	124519
ENSG00000100258	LMF2	464.6223897	73.70603322	63.03003151	2	4759	128213
ENSG00000100266	PACSIN2	355.809981	54.77383609	64.94981118	2	40795	41380
ENSG00000100271	TTLL1	13.95348739	8.029413995	17.36878757	2	49912	27300
ENSG00000100276	RASL10A	27.66922104	4.528969338	60.98129108	2	6746	62615
ENSG00000100280	AP1B1	235.0441184	49.47520259	47.49987998	2	95499	148096
ENSG00000100281	HMGXB4	6.900411416	9.103003134	7.583023197	2	38355	28307
ENSG00000100284	TOM1	309.8783751	43.07182734	71.93018361	2	48717	77502
ENSG00000100285	NEFH	569.0102157	10.20659099	556.9570283	2	11160	30049
ENSG00000100288	CHKB	333.4869753	53.65269795	62.14688937	2	22506	113487
ENSG00000100290	BIK	34.74024315	3.521382986	98.40406234	2	18964	31617
ENSG00000100292	HMOX1	30736.85348	109.7599062	2800.117495	2	13853	34453
ENSG00000100297	MCM5	89.09640124	18.50237152	48.13343398	2	25367	27793
ENSG00000100298	APOBEC3H	7.878027083	2.462489326	31.90317952	2	6843	34049
ENSG00000100299	ARSA	134.2467475	36.04078453	37.24100578	2	5425	95624
ENSG00000100300	TSPO	25573.85155	160.6730637	1591.571692	2	11728	29671
ENSG00000100302	RASD2	1107.179776	23.82834724	464.4574411	2	13133	10519
ENSG00000100304	TTLL12	108.1718923	24.38352118	44.34861679	2	20511	29494
ENSG00000100307	CBX7	1315.224553	77.00461172	170.7772751	2	29665	73833
ENSG00000100311	PDGFB	183.197891	16.86187333	108.5877587	2	21392	19096
ENSG00000100312	ACR	2.09436787	1.385837699	15.07602117	2	7138	78206
ENSG00000100314	CABP7	85.79937714	3.178804225	269.0957835	2	11755	79273
ENSG00000100316	RPL3	188083.459	1362.993639	1379.919052	2	7507	71300
ENSG00000100320	RBFOX2	361.9336805	38.2815571	94.52310324	2	289690	74404
ENSG00000100321	SYNGR1	1438.635202	32.31361952	445.0755279	2	35663	30220
ENSG00000100324	TAB1	33.42741199	19.42450898	17.20517458	2	37319	61419
ENSG00000100325	ASCC2	74.66930668	30.07818885	24.82014024	2	49674	60697
ENSG00000100330	MTMR3	93.52081324	22.84180809	40.92928353	2	147711	121418
ENSG00000100335	MIEF1	11.69090014	11.45437242	10.20631545	4	18700	48169
ENSG00000100336	APOL4	101.3767331	5.170325612	195.7149814	2	15714	64555
ENSG00000100341	PNPLA5	1.452935842	0.36963785	38.53503654	2	12335	37734
ENSG00000100342	APOL1	1031.800965	40.10272423	257.227846	2	14520	58756
ENSG00000100344	PNPLA3	13.73012079	1.968435782	69.44941511	2	40749	36780
ENSG00000100346	CACNA1I	9.455719566	2.384571164	39.52991545	1	118984	65626
ENSG00000100346	CACNA1I	9.455719566	2.384571164	39.52991545	2	118984	65626
ENSG00000100347	SAMM50	88.16183691	35.17340749	25.06063034	2	41112	51715
ENSG00000100350	FOXRED2	11.80900137	6.979313926	16.91010233	2	19911	29008
ENSG00000100351	GRAP2	12.82888919	3.248392578	39.40252404	2	72639	37613
ENSG00000100353	EIF3D	848.6761594	118.4774692	71.62665935	2	18586	28796
ENSG00000100354	TNRC6B	4.110363516	5.672844165	7.250530538	2	290990	224802
ENSG00000100360	IFT27	17.18481133	12.23513534	14.04215703	2	18054	18539
ENSG00000100362	PVALB	162.3413294	4.189332444	386.6122332	2	18795	19364
ENSG00000100364	KIAA0930	226.1130469	25.04896106	90.2364014	2	50431	136140
ENSG00000100365	NCF4	9788.778858	62.10888329	1575.81533	2	17027	28671
ENSG00000100368	CSF2RB	581.792179	14.0737748	413.1010239	2	26821	30627
ENSG00000100372	SLC25A17	13.74963916	9.495663321	14.47520146	2	49769	63778
ENSG00000100373	UPK3A	1.220846025	0.353825967	33.83062609	2	10892	65818
ENSG00000100376	FAM118A	229.6744756	15.98265411	143.6187352	2	32987	23604
ENSG00000100379	KCTD17	313.0064012	24.5932658	127.2255495	2	11651	68104
ENSG00000100385	IL2RB	560.5550544	15.22581313	367.9259188	2	49216	80638
ENSG00000100387	RBX1	89.78320841	34.73370098	25.84445695	2	21962	27760
ENSG00000100393	EP300	56.60960703	23.20114187	24.39328808	2	88291	36676
ENSG00000100395	L3MBTL2	44.51250342	20.68344486	21.51526907	2	26066	80272
ENSG00000100399	CHADL	40.16262679	6.117536725	65.56080949	2	11421	44820
ENSG00000100413	POLR3H	40.38189843	17.27176749	23.37255055	2	18802	39273
ENSG00000100417	PMM1	390.4001255	49.41457109	78.99110036	4	12996	40942
ENSG00000100418	DESI1	51.97039441	24.66289713	21.06781143	4	23068	51918
ENSG00000100422	CERK	108.3049025	30.34402632	35.68386657	2	53850	24100
ENSG00000100425	BRD1	29.79655743	19.36954469	15.38042194	2	54229	102851
ENSG00000100426	ZBED4	3.717415696	6.30043649	5.906747817	2	36236	56743
ENSG00000100427	MLC1	933.9044913	30.09791918	310.1889857	2	26511	53629
ENSG00000100433	KCNK10	0.718396768	0.616788995	11.62108419	2	144138	32627
ENSG00000100439	ABHD4	165.4282143	36.8335935	44.90284432	2	14119	51429
ENSG00000100445	SDR39U1	134.0054065	39.55478196	33.8723986	2	3139	147434
ENSG00000100448	CTSG	2751.457068	15.30935943	1796.071879	2	2738	8674
ENSG00000100450	GZMH	1461.133093	8.855720007	1648.081703	4	3219	7218
ENSG00000100453	GZMB	1436.375733	10.88928167	1317.871926	4	3313	6619
ENSG00000100473	COCH	113.0656589	5.447663488	207.1869384	2	20551	44326
ENSG00000100483	VCPKMT	30.47394476	13.11416369	23.22734269	4	7968	27270
ENSG00000100490	CDKL1	1.682019898	2.253585626	7.474954243	2	86869	33341
ENSG00000100503	NIN	26.21042014	12.01603525	21.80304614	2	111358	124699
ENSG00000100504	PYGL	4331.64359	47.28874839	915.8072333	2	86565	92566
ENSG00000100505	TRIM9	56.82218333	7.305260885	77.68989271	2	120799	26472
ENSG00000100519	PSMC6	30.82126553	21.69078986	14.20743933	2	21415	29806
ENSG00000100523	DDHD1	6.922847703	6.75761215	10.24415636	2	109314	55935
ENSG00000100526	CDKN3	10.28752498	3.634003183	28.25882543	2	23369	9475
ENSG00000100528	CNIH1	191.7832817	43.1356725	44.4524956	4	14495	11184
ENSG00000100532	CGRRF1	11.90708937	11.14099466	10.68701917	2	29037	11926
ENSG00000100557	C14orf105	15.36044069	2.47238578	61.91801779	2	24566	31170
ENSG00000100558	PLEK2	71.83759055	4.125677763	173.7262782	2	25217	23992
ENSG00000100564	PIGH	18.68939792	14.93009255	12.51625307	2	18214	103328
ENSG00000100565	C14orf166B	0.005686404	0.069809522	1.965480259	2	43930	22337
ENSG00000100567	PSMA3	481.5752175	71.30696889	67.52743772	4	27181	81404
ENSG00000100578	KIAA0586	1.775003406	4.080703288	4.363561178	2	121113	231026
ENSG00000100591	AHSA1	1341.312941	65.59798762	204.4450668	2	11604	77616
ENSG00000100592	DAAM1	48.25863352	14.68245107	32.85267604	2	182759	24021
ENSG00000100593	ISM2	1.044367623	0.265589036	38.25869266	2	24470	39432
ENSG00000100596	SPTLC2	78.7620762	14.8301909	53.08023106	2	110776	63214
ENSG00000100599	RIN3	163.4625013	17.35372771	94.14597144	2	175221	83686
ENSG00000100600	LGMN	1757.810667	68.30442959	257.313232	2	44895	27533
ENSG00000100601	ALKBH1	5.091481927	7.440211295	6.847432543	2	35616	25814
ENSG00000100603	SNW1	127.1023915	50.86575438	24.98486618	4	43608	13563
ENSG00000100604	CHGA	26715.1122	51.18477246	5218.330098	2	12213	18921
ENSG00000100605	ITPK1	288.3663319	43.64030395	66.06513719	2	179406	33419
ENSG00000100612	DHRS7	603.0136645	46.31275574	130.1787113	4	25736	52783
ENSG00000100614	PPM1A	22.42900022	14.23960242	15.74710617	2	53335	34200
ENSG00000100625	SIX4	0.88438499	0.835710725	10.57554272	2	14820	13209
ENSG00000100626	GALNT16	28.44285664	7.313407677	38.851936	4	95189	61711
ENSG00000100628	ASB2	447.7191226	19.7566034	226.5078696	2	42638	73954
ENSG00000100629	CEP128	0.31079281	0.992696169	3.19930224	2	464799	38363
ENSG00000100632	ERH	555.8986254	92.08747596	60.36089693	2	18496	41762
ENSG00000100647	KIAA0247	275.621938	30.98014401	88.94180611	2	103546	31451
ENSG00000100650	SRSF5	7173.483977	224.779255	319.1208573	2	45105	23631
ENSG00000100652	SLC10A1	282.8004704	4.95827432	569.2328003	2	21872	23799
ENSG00000100664	EIF5	459.6515879	58.5709574	78.46604226	2	11481	60562
ENSG00000100665	SERPINA4	319.9952069	10.73234994	297.8912516	1	8822	70670
ENSG00000100665	SERPINA4	319.9952069	10.73234994	297.8912516	2	8822	70670
ENSG00000100678	SLC8A3	1.581347732	1.072766882	14.69704845	2	144853	44104
ENSG00000100697	DICER1	43.13525656	17.54024276	24.58385172	2	71782	70702
ENSG00000100721	TCL1A	476.1173641	13.18986481	360.7062428	2	4229	45156
ENSG00000100722	ZC3H14	25.09605651	17.0451339	14.72052735	2	50600	72510
ENSG00000100726	TELO2	58.84445075	26.06926389	22.5675276	2	17113	38479
ENSG00000100731	PCNX	38.79475225	12.84846419	30.17837253	2	207977	128670
ENSG00000100739	BDKRB1	16.45984074	1.02978868	158.3960381	2	13143	67664
ENSG00000100744	GSKIP	68.67370131	10.81395005	63.45530143	4	23811	26055
ENSG00000100749	VRK1	10.51648346	8.054225868	13.05330931	2	134418	1703
ENSG00000100764	PSMC1	242.1753393	52.52772736	46.09741446	2	16129	17001
ENSG00000100767	PAPLN	98.67901821	13.08592927	75.35854553	2	37143	213724
ENSG00000100784	RPS6KA5	10.06889013	5.086267243	19.77700472	2	190181	20168
ENSG00000100796	SMEK1	73.40457696	33.21006923	22.09946537	2	52943	29574
ENSG00000100815	TRIP11	5.230159316	7.926570061	6.602549055	2	74905	520777
ENSG00000100823	APEX1	735.6973246	102.6014456	71.69836857	4	2577	75142
ENSG00000100836	PABPN1	1686.00423	138.1062648	122.0720986	2	4896	147126
ENSG00000100842	EFS	219.3028735	24.6819234	88.81968	2	9231	151668
ENSG00000100852	ARHGAP5	43.21246246	16.38054951	26.37035594	2	83614	41301
ENSG00000100867	DHRS2	778.1201978	5.946480596	1306.35899	2	15524	59638
ENSG00000100883	SRP54	85.9118527	35.3435196	24.30362059	2	47610	34596
ENSG00000100884	CPNE6	248.8271774	12.46836379	199.4149085	2	7263	125239
ENSG00000100889	PCK2	1189.969432	27.16613227	437.8766707	4	16545	172005
ENSG00000100890	KIAA0391	13.64930095	12.41038127	10.99748925	2	195628	43065
ENSG00000100902	PSMA6	794.7245088	93.6075191	84.89164383	2	38834	26068
ENSG00000100906	NFKBIA	26497.64352	203.7870881	1300.197847	2	3238	4812
ENSG00000100908	EMC9	63.64590586	22.28918469	28.54629295	4	2623	401964
ENSG00000100916	BRMS1L	12.01577294	7.317885782	16.41097214	2	106007	13320
ENSG00000100926	TM9SF1	57.21244662	27.57113743	20.74694953	2	24330	205826
ENSG00000100934	SEC23A	99.18659302	22.86815372	43.35865308	2	71609	69536
ENSG00000100968	NFATC4	334.1029424	28.72087577	116.2905527	2	13931	203501
ENSG00000100979	PLTP	13333.7495	103.5017329	1288.139917	2	13395	90893
ENSG00000100982	PCIF1	126.426861	41.62458311	30.36823034	2	13395	95298
ENSG00000100983	GSS	133.1163372	31.27739863	42.54950652	2	27384	53198
ENSG00000100985	MMP9	25131.56636	53.51705193	4695.116853	2	7653	54807
ENSG00000100987	VSX1	0.122780615	0.345066178	3.739601889	2	11475	47025
ENSG00000100994	PYGB	2720.70854	98.29055054	276.775514	2	49945	46568
ENSG00000100997	ABHD12	221.9689729	35.57751651	62.37551666	2	96240	59368
ENSG00000101000	PROCR	1747.86518	29.50819702	592.1348038	4	5289	24330
ENSG00000101003	GINS1	2.840399139	2.052875344	13.81760244	2	44901	24384
ENSG00000101004	NINL	37.35428246	9.157411345	40.75772435	2	132812	40153
ENSG00000101017	CD40	493.1211505	31.849776	154.7817381	2	11591	42576
ENSG00000101019	UQCC1	24.4243716	15.22796252	16.03519602	4	109575	81410
ENSG00000101040	ZMYND8	34.96692128	15.62444515	22.37170616	2	147708	213113
ENSG00000101049	SGK2	77.77814192	6.436133699	120.6741057	2	29269	44146
ENSG00000101052	IFT52	22.53313247	15.53950079	14.49765673	2	56365	42843
ENSG00000101057	MYBL2	299.8818198	13.23617043	226.3988837	2	49382	21690
ENSG00000101074	R3HDML	0.02097823	0.049997978	5.163212334	2	14249	48051
ENSG00000101076	HNF4A	308.9452718	9.561848615	322.7749249	2	73971	147528
ENSG00000101079	NDRG3	698.5946621	39.75100414	175.7009606	2	94312	65838
ENSG00000101082	SLA2	105.2276467	3.999777753	262.4525677	2	33898	50920
ENSG00000101084	C20orf24	1632.439226	77.73839956	209.9656373	4	6823	50864
ENSG00000101096	NFATC2	19.69810729	5.12544899	38.37660023	2	175876	75303
ENSG00000101098	RIMS4	105.760188	9.615936514	109.880413	2	58530	26666
ENSG00000101109	STK4	51.03340041	14.24807425	35.79964553	2	113485	52962
ENSG00000101115	SALL4	0.091417674	0.27530121	3.554757935	2	18478	8429
ENSG00000101132	PFDN4	22.58526816	12.7794428	17.66712476	2	20205	10382
ENSG00000101134	DOK5	9.280792486	4.119384063	22.49922106	2	175574	1833
ENSG00000101144	BMP7	17.94631336	5.550660685	32.29169046	2	97881	14974
ENSG00000101146	RAE1	21.52111111	15.31498691	14.04967667	2	28201	38272
ENSG00000101152	DNAJC5	506.7532392	46.80596379	108.2458201	1	40866	73343
ENSG00000101152	DNAJC5	506.7532392	46.80596379	108.2458201	2	40866	73343
ENSG00000101158	NELFCD	179.9883983	50.37127515	35.72724147	4	13925	39420
ENSG00000101161	PRPF6	349.8177026	63.2240792	55.32265307	4	51965	104015
ENSG00000101166	SLMO2	123.8410476	29.85708264	41.46740714	2	9764	19120
ENSG00000101180	HRH3	75.34394354	5.670048341	132.6642645	2	5297	78144
ENSG00000101181	MTG2	11.54359633	11.93863711	9.669384235	4	20539	65136
ENSG00000101187	SLCO4A1	604.3960395	21.47419813	281.3258544	2	29850	22293
ENSG00000101188	NTSR1	105.9549507	3.774104566	280.0264867	2	53934	73317
ENSG00000101189	MRGBP	34.35684685	21.03341279	16.33140365	4	4140	56244
ENSG00000101190	TCFL5	63.78364613	12.92392763	49.3227177	2	20648	160172
ENSG00000101191	DIDO1	22.36764208	16.39433861	13.64129491	2	60214	82492
ENSG00000101193	GID8	78.51494126	36.15471003	21.71314002	4	7525	68936
ENSG00000101194	SLC17A9	163.1970432	19.84287639	82.2082604	2	15897	65569
ENSG00000101197	BIRC7	9.458510936	0.90293523	103.715035	2	4624	46820
ENSG00000101198	NKAIN4	34.40315429	5.56138143	61.76772264	2	31910	70529
ENSG00000101199	ARFGAP1	190.2399758	42.10749172	45.17125024	2	17005	143321
ENSG00000101200	AVP	18.2073349	0.36090726	491.1560615	2	2168	54656
ENSG00000101203	COL20A1	1.048923261	0.802862186	13.02709462	2	41665	85125
ENSG00000101204	CHRNA4	49.77864087	2.990224665	165.9497085	1	33925	153017
ENSG00000101204	CHRNA4	49.77864087	2.990224665	165.9497085	2	33925	153017
ENSG00000101210	EEF1A2	32833.49319	166.7033058	1969.459068	2	11139	66113
ENSG00000101213	PTK6	174.4416143	5.6879725	306.1643669	2	8945	55377
ENSG00000101216	GMEB2	11.9596272	11.86345155	10.08100058	2	39439	130399
ENSG00000101220	C20orf27	1603.123367	47.4421357	337.8421947	2	14879	149859
ENSG00000101222	SPEF1	31.69521894	3.677004621	85.9918069	2	3944	120993
ENSG00000101230	ISM1	118.5146289	8.156412552	145.1367147	2	78880	7992
ENSG00000101236	RNF24	194.9779543	17.06517941	114.1937953	2	88273	58341
ENSG00000101247	NDUFAF5	4.868531461	6.309991975	7.719205151	4	33471	18231
ENSG00000101251	SEL1L2	0.043484947	0.098482017	4.930305361	2	147196	19377
ENSG00000101255	TRIB3	313.601473	11.28310882	277.7016303	2	16942	50427
ENSG00000101265	RASSF2	1832.661631	36.81838048	497.6248228	2	43622	65516
ENSG00000101266	CSNK2A1	50.58482792	28.49151381	17.7516283	2	65349	41880
ENSG00000101276	SLC52A3	15.87347807	2.698231952	58.64888367	2	8407	15207
ENSG00000101278	RPS10L	0.185977951	0.394334747	4.846923309	4	530	14630
ENSG00000101280	ANGPT4	7.689718054	1.584917808	48.27658212	2	43681	14011
ENSG00000101282	RSPO4	14.51537164	2.389037385	60.54666647	2	43812	8943
ENSG00000101290	CDS2	47.63113136	17.23547919	27.62528709	2	71101	51116
ENSG00000101292	PROKR2	0.072111693	0.08070312	9.052796971	3	15061	5912
ENSG00000101294	HM13	341.0297714	47.69895865	71.48338196	2	55139	64656
ENSG00000101306	MYLK2	5.205590481	1.007791982	51.24416947	2	15381	32402
ENSG00000101307	SIRPB1	181.6827162	6.457664873	280.9247538	2	56540	39612
ENSG00000101310	SEC23B	79.76867931	22.71000296	35.11385076	2	53922	40019
ENSG00000101311	FERMT1	13.50441206	1.963882721	68.46613487	2	48699	45579
ENSG00000101323	HAO1	413.7954774	8.733365013	473.2794259	2	57493	7253
ENSG00000101327	PDYN	149.3872579	3.131040649	475.6298138	4	15329	35325
ENSG00000101331	CCM2L	283.0504492	12.95021405	218.4072332	4	21739	32931
ENSG00000101333	PLCB4	15.98851317	6.824481375	23.40852552	2	412479	44660
ENSG00000101335	MYL9	5224395.772	2266.242654	23053.01561	4	8341	48710
ENSG00000101336	HCK	10559.41332	55.8686106	1889.707565	2	49668	35720
ENSG00000101337	TM9SF4	74.56205332	35.34207306	21.09411043	2	57752	94093
ENSG00000101342	TLDC2	12.901725	5.031595596	25.61039408	4	18114	22829
ENSG00000101343	CRNKL1	12.80756222	11.55118433	11.08672075	2	21678	23743
ENSG00000101346	POFUT1	17.35576333	14.91614235	11.63446182	2	30787	50052
ENSG00000101347	SAMHD1	3455.664559	75.05325914	460.3683078	2	61614	24434
ENSG00000101349	PAK7	4.118296876	1.292987421	31.68332103	2	301653	36469
ENSG00000101350	KIF3B	65.60062385	20.70581964	31.67174893	2	57347	93893
ENSG00000101353	MROH8	0.665714564	1.845370646	3.641938421	4	78362	29214
ENSG00000101363	MANBAL	249.4760065	50.43867095	49.45343491	2	27622	23910
ENSG00000101384	JAG1	309.0149702	32.12062601	96.17769978	2	36362	10037
ENSG00000101400	SNTA1	802.0488063	62.43375428	128.4450007	2	35937	24776
ENSG00000101405	OXT	23.04152574	1.342645692	170.418062	2	897	54672
ENSG00000101407	TTI1	10.31045817	11.48644318	8.977087964	2	50461	29614
ENSG00000101412	E2F1	19.02135177	6.93959725	27.3848269	2	10721	87383
ENSG00000101417	PXMP4	6.308345121	5.32214776	11.84953119	2	13613	96621
ENSG00000101421	CHMP4B	2434.25309	170.8397495	142.4797576	2	43062	18817
ENSG00000101425	BPI	131.7785457	2.575978362	509.6274108	2	44183	68417
ENSG00000101435	CST9L	0.03802765	0.0286987	12.41066237	2	4017	8710
ENSG00000101438	SLC32A1	72.31756139	3.549815056	203.1778625	2	4910	9054
ENSG00000101439	CST3	43750.72195	443.6082066	986.2248956	2	10048	14314
ENSG00000101440	ASIP	59.81215457	3.831277203	155.7350626	2	74607	14310
ENSG00000101441	CST4	0.001965938	0.006796746	7.123961986	2	3400	6047
ENSG00000101442	ACTR5	11.85943288	11.11435818	10.66976871	2	23749	8216
ENSG00000101443	WFDC2	1809.023693	24.2017805	747.170863	2	11826	61334
ENSG00000101444	AHCY	430.955379	62.52770351	68.91288852	2	31534	14750
ENSG00000101445	PPP1R16B	407.4576709	26.83720833	151.7728271	2	117319	32767
ENSG00000101446	SPINT3	0.002128266	0.010425552	5.937791057	2	3163	46258
ENSG00000101447	FAM83D	5793.544798	27.58020019	2099.859645	2	26748	34246
ENSG00000101448	EPPIN	0.151143549	0.06470235	21.57141629	4	10415	29450
ENSG00000101452	DHX35	73.96852661	16.42141227	45.02262215	2	77424	62575
ENSG00000101460	MAP1LC3A	764.0547212	54.22550865	140.8790551	2	13491	25814
ENSG00000101463	SYNDIG1	40.31949104	6.712467375	59.99209634	2	197417	4319
ENSG00000101470	TNNC2	1552.450812	6.447930751	2403.960141	2	10531	76292
ENSG00000101474	APMAP	2774.554857	90.13854502	307.7769981	4	30054	43592
ENSG00000101489	CELF4	134.1772868	7.970695455	168.1398414	2	322990	106527
ENSG00000101493	ZNF516	27.16223994	10.650565	25.48855519	2	137502	38752
ENSG00000101542	CDH20	11.06222853	3.296161057	33.48968287	2	222191	12053
ENSG00000101544	ADNP2	9.636944683	9.658557603	9.97764618	2	38491	28324
ENSG00000101546	RBFA	29.90291697	19.9901987	14.95630989	2	12034	86799
ENSG00000101557	USP14	53.68655318	22.40324111	23.95751374	2	56246	20865
ENSG00000101558	VAPA	142.1824494	38.35255982	37.06542266	2	46019	46094
ENSG00000101574	METTL4	3.636816749	5.451083191	6.677826763	2	33984	20248
ENSG00000101577	LPIN2	99.02139552	21.31326884	46.44287715	2	94953	66482
ENSG00000101596	SMCHD1	102.1353869	19.79662424	51.57132566	2	149278	80259
ENSG00000101605	MYOM1	1151.372635	25.57203575	450.074672	2	153301	28149
ENSG00000101608	MYL12A	21474.38101	218.0051448	984.9953786	2	8755	18352
ENSG00000101638	ST8SIA5	3.842148018	1.599701123	23.93082767	2	80024	65530
ENSG00000101639	CEP192	11.16167812	7.564717877	14.74863923	2	133690	50274
ENSG00000101654	RNMT	40.78882598	16.06713037	25.37693297	2	37898	109267
ENSG00000101665	SMAD7	862.405387	28.77955083	299.5584725	2	30858	23514
ENSG00000101670	LIPG	49.81085583	3.51505768	141.3334486	2	32203	24102
ENSG00000101680	LAMA1	2.894287963	1.111694929	25.89195946	2	176070	115458
ENSG00000101695	RNF125	7.060219331	4.120142777	17.11858333	2	54841	35881
ENSG00000101745	ANKRD12	14.68257533	10.86670331	13.50829834	2	149757	42115
ENSG00000101746	NOL4	3.601503241	1.319881216	27.1565851	2	372451	39075
ENSG00000101751	POLI	9.606583344	8.323727977	11.53935354	2	51862	58089
ENSG00000101752	MIB1	13.53961864	11.10211081	12.19355969	2	160017	98470
ENSG00000101773	RBBP8	10.57490644	6.844736328	15.4417412	2	138622	64908
ENSG00000101782	RIOK3	186.9840252	33.53097462	55.75092177	2	30317	80030
ENSG00000101811	CSTF2	9.875043394	9.172918936	10.76459834	2	20537	19621
ENSG00000101812	H2BFM	0.001027988	0.011284532	5.181221744	3	28752	26586
ENSG00000101825	MXRA5	44.94110814	4.290678909	104.5209584	2	38076	10466
ENSG00000101842	VSIG1	484.2356362	5.734115762	843.029034	2	34214	40636
ENSG00000101843	PSMD10	123.0078782	37.67526475	32.64349581	2	7411	44080
ENSG00000101844	ATG4A	7.208085985	9.590799108	7.518213748	2	63003	96028
ENSG00000101846	STS	19.16208091	7.682790401	24.92214127	2	135354	8614
ENSG00000101849	TBL1X	34.31119553	13.27631455	25.83199081	2	256445	30852
ENSG00000101850	GPR143	1.220767089	1.420332921	8.60475957	2	60951	28914
ENSG00000101856	PGRMC1	2404.528771	114.2591736	210.4275979	2	8213	4086
ENSG00000101868	POLA1	3.483561212	5.127964778	6.799504012	2	303067	33505
ENSG00000101871	MID1	22.23010625	7.029570063	31.59298942	2	438423	94710
ENSG00000101882	NKAP	6.348066051	8.716441645	7.285977847	2	18721	12752
ENSG00000101883	RHOXF1	3.857018038	1.787757933	21.51022653	4	6836	5489
ENSG00000101888	NXT2	2.999203359	4.582485889	6.552449875	2	8909	23469
ENSG00000101890	GUCY2F	0.001245797	0.01593372	4.336360923	2	109166	18669
ENSG00000101892	ATP1B4	0.62912991	0.075290113	74.93599053	2	20259	43556
ENSG00000101898	RP3-324O17.4	1.662351819	2.584426251	6.445940864	4	545	14793
ENSG00000101901	ALG13	15.1774057	12.3408927	12.29660565	2	47482	152091
ENSG00000101911	PRPS2	3657.758612	33.32617258	1097.237124	2	32867	36374
ENSG00000101916	TLR8	311.5257169	5.583631173	556.9471909	2	16549	21851
ENSG00000101928	MOSPD1	4.613811599	6.110059661	7.555174059	2	27641	58465
ENSG00000101935	AMMECR1	2.66210016	3.097168565	8.599791431	2	246047	45409
ENSG00000101938	CHRDL1	1590.007597	44.8791269	354.2099628	2	122202	19774
ENSG00000101940	WDR13	289.5301434	58.10673423	49.82044281	2	15151	66489
ENSG00000101945	SUV39H1	4.748216576	5.889091678	8.066015644	2	13458	52671
ENSG00000101951	PAGE4	0.200229766	0.089516864	21.12503927	2	4713	6935
ENSG00000101955	SRPX	3851.30657	66.38991078	580.0183351	4	72107	32376
ENSG00000101958	GLRA2	0.714919903	0.4306363	16.451661	2	202514	16027
ENSG00000101966	XIAP	7.810211213	10.12930634	7.712767472	2	54255	51082
ENSG00000101972	STAG2	54.77453763	20.41109327	26.82742638	2	462452	104691
ENSG00000101974	ATP11C	7.893560627	8.033366494	9.826184885	2	218930	29573
ENSG00000101977	MCF2	2.430009281	1.224196695	19.77001957	2	126457	90816
ENSG00000101981	F9	623.4489153	12.63667407	492.9825121	2	32700	37081
ENSG00000101986	ABCD1	31.75152647	12.65692259	25.0743827	2	19893	106652
ENSG00000101997	CCDC22	24.60275361	18.43882115	13.34109828	2	15060	74947
ENSG00000102001	CACNA1F	0.348189352	0.614374389	5.736772012	1	28310	75216
ENSG00000102001	CACNA1F	0.348189352	0.614374389	5.736772012	2	28310	75216
ENSG00000102003	SYP	8037.427206	43.99439241	1826.507938	2	12449	72399
ENSG00000102007	PLP2	6349.866741	148.8556747	426.5507649	2	3315	75053
ENSG00000102010	BMX	23.28491854	4.581451887	50.73540813	2	92283	39561
ENSG00000102021	LUZP4	0.000490365	0.005955147	6.574909651	2	17828	7566
ENSG00000102024	PLS3	3169.308881	94.6761513	334.7183128	2	89680	28568
ENSG00000102032	RENBP	70.55127303	17.32759253	40.69842621	2	9516	90796
ENSG00000102034	ELF4	62.98782697	16.79714167	37.48277263	2	45842	41185
ENSG00000102038	SMARCA1	182.4183169	27.57885166	66.1239254	2	76997	28442
ENSG00000102043	MTMR8	0.183353758	0.784176245	2.434645448	2	171146	23106
ENSG00000102048	ASB9	3.106171017	1.909559289	16.23378363	2	35179	40468
ENSG00000102053	ZC3H12B	0.94692803	1.725682664	5.513266047	2	19152	22686
ENSG00000102054	RBBP7	546.4110872	69.92417037	78.133634	2	12782	45946
ENSG00000102055	PPP1R2P9	0.02826179	0.032410136	9.021850343	2	608	890
ENSG00000102057	KCND1	2.385987389	2.669071152	8.943351083	2	9337	99956
ENSG00000102069	UBE2NL	0.000888581	0.013412532	4.650749009	2	1182	1185
ENSG00000102076	OPN1LW	0.000866486	0.008918735	5.743769866	3	14809	13093
ENSG00000102078	SLC25A14	8.422137262	6.411473713	13.13115593	2	33461	13887
ENSG00000102080	TEX28P2	1.93E-06	7.77E-05	9.9248134	4	20952	16290
ENSG00000102081	FMR1	37.67633727	20.00303559	18.83089504	2	39176	51883
ENSG00000102096	PIM2	2192.166895	42.95263033	510.2520209	2	5842	93167
ENSG00000102098	SCML2	0.808618933	1.52470633	5.334042852	2	115413	20496
ENSG00000102100	SLC35A2	15.70076621	11.207323	14.0058071	2	8776	102639
ENSG00000102104	RS1	0.171327418	0.326111888	5.394852859	2	32199	16937
ENSG00000102109	PCSK1N	10321.62433	78.61264535	1312.806798	2	4531	86215
ENSG00000102119	EMD	1421.333099	93.53646208	151.9398027	2	2326	99195
ENSG00000102125	TAZ	177.2757526	38.10488058	46.51352697	2	10211	117694
ENSG00000102128	RAB40AL	0.028444473	0.139618557	2.569498983	3	1028	4647
ENSG00000102144	PGK1	4789.509671	132.5861177	361.2111541	2	64108	22852
ENSG00000102145	GATA1	17.95685598	2.111544073	84.68763958	2	7754	53635
ENSG00000102158	MAGT1	70.1420972	25.75000824	27.23294828	2	69229	35612
ENSG00000102172	SMS	254.0120795	43.26800409	58.69542389	2	67107	21010
ENSG00000102174	PHEX	1.380574624	0.69429655	19.74416351	2	218868	29991
ENSG00000102178	UBL4A	131.9152941	33.85738972	38.95348747	2	2953	106263
ENSG00000102181	CD99L2	370.312058	37.19053599	99.54750601	2	132479	111374
ENSG00000102189	EEA1	7.923892308	8.584703653	9.23114121	2	158694	26427
ENSG00000102195	GPR50	0.001960091	0.018056595	4.262844796	2	4812	3171
ENSG00000102218	RP2	18.08726562	6.731558058	26.84433697	2	45418	5612
ENSG00000102221	PHF16	9.040955139	5.048316829	17.89321516	2	148930	26730
ENSG00000102225	CDK16	227.3829195	41.28460342	55.06601364	2	12137	51532
ENSG00000102226	USP11	1353.877831	70.11972925	193.0547637	2	15638	51532
ENSG00000102230	PCYT1B	4.380737969	2.675460015	16.35004038	2	114590	36338
ENSG00000102239	BRS3	1.735257997	0.208931402	79.717116	2	5893	11962
ENSG00000102241	HTATSF1	182.9497546	43.61448821	41.93969078	2	15267	11416
ENSG00000102243	VGLL1	1.312712057	0.27300574	46.73799397	2	24655	10943
ENSG00000102245	CD40LG	7.665778927	1.549475036	49.22027445	2	12197	19812
ENSG00000102265	TIMP1	154943.0827	293.904211	5271.711503	4	4476	48154
ENSG00000102271	KLHL4	2.796656142	1.515280649	18.40091621	2	152298	8402
ENSG00000102287	GABRE	278.8065559	18.82345331	148.0432459	2	21555	83116
ENSG00000102290	PCDH11X	0.317710805	0.389381124	8.205465539	2	104746	92739
ENSG00000102302	FGD1	7.741994365	7.09452049	10.91135479	2	50712	29348
ENSG00000102309	PIN4	4.066011355	6.958854625	5.848897092	2	121573	40204
ENSG00000102312	PORCN	22.17216469	12.0399105	18.40857215	2	11852	72471
ENSG00000102313	ITIH6	0.079692532	0.042862668	16.96708384	2	49341	15274
ENSG00000102316	MAGED2	2952.805134	110.7853368	266.5107774	2	8413	15274
ENSG00000102349	KLF8	16.79100984	7.911951422	21.20817075	2	55468	29074
ENSG00000102359	SRPX2	155.2162534	14.36959589	107.9489678	2	27081	35080
ENSG00000102362	SYTL4	72.75670152	12.63942706	57.52568964	2	57622	38489
ENSG00000102383	ZDHHC15	0.413604142	1.216503306	3.453754588	2	155075	31022
ENSG00000102384	CENPI	0.601438888	0.974382027	6.211398331	2	65492	42157
ENSG00000102385	DRP2	12.89461822	2.584970944	49.72933608	2	44728	44279
ENSG00000102387	TAF7L	0.147955662	0.355115167	4.326187359	2	24818	45410
ENSG00000102390	PBDC1	62.48295391	29.41625447	21.23714181	4	5268	1530
ENSG00000102393	GLA	76.86952742	15.90084526	48.31894608	4	10122	54911
ENSG00000102401	ARMCX3	201.22726	40.54213728	49.62432895	2	5046	89536
ENSG00000102409	BEX4	3339.24547	95.71491304	348.838705	2	2154	11616
ENSG00000102445	KIAA0226L	16.11645048	3.247463452	49.50615937	2	48038	72526
ENSG00000102452	NALCN	6.185986503	2.59112012	23.8204551	1	362713	19452
ENSG00000102452	NALCN	6.185986503	2.59112012	23.8204551	2	362713	19452
ENSG00000102466	FGF14	22.56623768	4.805506053	46.88237837	2	681990	19490
ENSG00000102468	HTR2A	10.13389607	1.495379914	67.38429267	2	65484	26118
ENSG00000102471	NDFIP2	119.7755718	14.09687644	84.91289501	2	74923	18544
ENSG00000102524	TNFSF13B	107.2842122	6.978910888	153.5206471	2	57244	69282
ENSG00000102531	FNDC3A	59.16857677	25.22478791	23.45118849	2	233867	144287
ENSG00000102539	MLNR	0.257874469	0.110052782	22.31305802	2	2039	49149
ENSG00000102543	CDADC1	6.416169757	6.500280994	9.870802448	2	45571	46482
ENSG00000102547	CAB39L	304.047353	21.67539098	140.212991	2	135476	65122
ENSG00000102554	KLF5	1165.048988	16.28833744	714.8330266	2	22562	9040
ENSG00000102572	STK24	94.52321837	34.4784274	27.41012725	2	127739	28533
ENSG00000102575	ACP5	609.3542742	23.78641487	256.0739832	2	4348	28457
ENSG00000102580	DNAJC3	80.79737669	23.34350683	34.60181688	1	117850	46069
ENSG00000102580	DNAJC3	80.79737669	23.34350683	34.60181688	2	117850	46069
ENSG00000102595	UGGT2	6.022923213	6.825021046	8.82648813	2	251803	36686
ENSG00000102606	ARHGEF7	86.22693484	22.91409114	37.61847495	2	191172	101178
ENSG00000102678	FGF9	4.027913157	1.609041117	24.94015201	2	33115	5118
ENSG00000102683	SGCG	76.31404789	6.997466822	108.9181723	2	144213	41224
ENSG00000102699	PARP4	131.0077403	25.54417545	51.27058024	4	91884	18155
ENSG00000102710	SUPT20H	44.76007337	20.20072026	22.15164665	4	50401	71848
ENSG00000102743	SLC25A15	64.39879645	5.93731515	108.2989464	2	20699	22951
ENSG00000102753	KPNA3	61.26934901	19.94823249	30.70379556	1	93610	14914
ENSG00000102753	KPNA3	61.26934901	19.94823249	30.70379556	2	93610	14914
ENSG00000102755	FLT1	116.2052379	12.21331631	95.07668374	2	194776	54639
ENSG00000102760	RGCC	24215.43206	125.2539907	1933.15269	2	13323	10949
ENSG00000102763	VWA8	5.985319569	7.125072219	8.402605307	4	394247	31927
ENSG00000102780	DGKH	9.282628062	4.967571877	18.66899824	2	189118	182072
ENSG00000102781	KATNAL1	11.18872332	6.366406335	17.56275045	1	104854	33310
ENSG00000102781	KATNAL1	11.18872332	6.366406335	17.56275045	2	104854	33310
ENSG00000102794	IRG1	1.333791724	0.052511501	214.9671185	2	10145	26191
ENSG00000102796	DHRS12	19.26674011	10.27954698	18.73429428	2	36164	19884
ENSG00000102802	MEDAG	4992.578107	39.58028015	1261.064102	4	19381	7195
ENSG00000102804	TSC22D1	2746.98288	91.41112637	300.4768142	2	143046	32708
ENSG00000102837	OLFM4	278712.8376	124.763769	22337.45521	2	23298	5324
ENSG00000102854	MSLN	1490.161278	6.520568834	2281.839937	2	8103	119363
ENSG00000102858	MGRN1	103.3036082	28.54286097	36.18327715	2	74481	148320
ENSG00000102870	ZNF629	6.07300206	5.759112254	10.54408684	2	8745	98493
ENSG00000102871	TRADD	43.54549271	20.42315172	21.31609128	2	6118	104329
ENSG00000102878	HSF4	408.3120423	33.34893445	122.4026034	2	6560	321327
ENSG00000102879	CORO1A	14898.67426	136.0747862	1094.808955	2	6249	267430
ENSG00000102882	MAPK3	557.4831915	63.99948843	87.09539869	2	9401	74621
ENSG00000102891	MT4	0.040623117	0.182793034	2.625775213	2	3908	23346
ENSG00000102893	PHKB	14.18067125	14.48752206	9.788342581	2	240400	46884
ENSG00000102897	LYRM1	30.48294653	15.52280373	19.6313216	2	25138	37786
ENSG00000102900	NUP93	15.16013989	12.14528404	12.48028416	2	114780	45128
ENSG00000102901	CENPT	194.7671911	39.92908385	48.76856761	2	19654	90205
ENSG00000102904	TSNAXIP1	7.310346607	3.171688927	23.00773826	1	25383	86631
ENSG00000102904	TSNAXIP1	7.310346607	3.171688927	23.00773826	2	25383	86631
ENSG00000102908	NFAT5	14.32304285	9.107767146	15.71990447	2	139556	206216
ENSG00000102910	LONP2	47.85048767	22.01269098	21.7323522	2	118826	84187
ENSG00000102921	N4BP1	28.41373016	15.77579845	18.00588691	2	81422	15271
ENSG00000102924	CBLN1	23.36187979	2.046551334	113.645983	2	3914	2871
ENSG00000102934	PLLP	1738.305919	36.66379107	473.9940618	2	28595	21908
ENSG00000102935	ZNF423	3.628527194	3.511409205	10.33258841	2	370395	24736
ENSG00000102962	CCL22	28405.02565	44.78893181	6340.560925	2	7418	21938
ENSG00000102967	DHODH	86.64101581	8.924967406	96.97966637	2	16467	60218
ENSG00000102970	CCL17	68.63079058	1.547567408	440.692263	2	11295	29737
ENSG00000102977	ACD	62.44020003	23.20334812	26.90271119	4	3298	72934
ENSG00000102984	ZNF821	8.874256422	6.615311769	13.40956733	4	35656	62612
ENSG00000102996	MMP15	177.5302176	16.02759208	110.7025398	2	21335	30613
ENSG00000103005	USB1	142.4246408	22.57577021	63.06388468	4	22072	32773
ENSG00000103018	CYB5B	241.1915511	52.53117273	45.90715025	2	41741	23749
ENSG00000103021	CCDC113	6.893797369	2.661214166	25.84516606	2	52679	24899
ENSG00000103023	PRSS54	0.007586883	0.035737271	3.845197279	2	15050	35127
ENSG00000103034	NDRG4	3777.76028	57.14035975	661.0230096	2	50782	181451
ENSG00000103035	PSMD7	273.2641246	57.83368204	47.24355625	2	9513	10017
ENSG00000103037	SETD6	11.2596427	11.08076175	10.16128825	2	5048	84670
ENSG00000103042	SLC38A7	7.813859973	7.588290356	10.29686891	2	19995	25296
ENSG00000103043	VAC14	11.69001714	12.17320715	9.603396705	2	113722	68624
ENSG00000103044	HAS3	29.75234657	2.161961729	137.0297928	2	13155	33612
ENSG00000103047	TANGO6	3.226199332	5.22122751	6.186309668	4	241576	135701
ENSG00000103056	SMPD3	90.49935636	7.965566371	113.4832965	2	90360	59873
ENSG00000103089	FA2H	301.9663323	9.66280546	312.1910531	2	61876	27142
ENSG00000103091	WDR59	46.54918142	22.08391337	21.07330677	2	126603	17415
ENSG00000103111	MON1B	21.33444839	16.39586646	13.01025364	2	11570	17288
ENSG00000103121	CMC2	48.76207792	19.86329212	24.54151915	2	44177	47511
ENSG00000103126	AXIN1	37.5502127	21.02874871	17.85287387	2	65233	70718
ENSG00000103145	HCFC1R1	4424.128672	122.5002074	361.1240864	4	1666	123694
ENSG00000103148	NPRL3	101.2419068	23.25647399	43.5183719	2	54586	109588
ENSG00000103150	MLYCD	170.2560413	21.37355355	79.62476438	2	17056	27793
ENSG00000103154	NECAB2	277.9540287	12.74409164	217.9410628	2	34144	20529
ENSG00000103168	TAF1C	316.6703985	46.72817552	67.75626027	2	9211	53852
ENSG00000103174	NAGPA	33.69510258	11.85389391	28.40981455	1	9297	36012
ENSG00000103174	NAGPA	33.69510258	11.85389391	28.40981455	2	9297	36012
ENSG00000103175	WFDC1	1343.568551	25.84997445	519.5591177	2	35198	27826
ENSG00000103184	SEC14L5	34.37918978	4.089616188	83.88392523	2	60841	57905
ENSG00000103187	COTL1	1893.214368	55.96758028	338.2111836	2	52483	31253
ENSG00000103194	USP10	115.1346121	27.40741446	41.99688934	2	79944	28171
ENSG00000103196	CRISPLD2	4597.49782	51.91935247	885.3389463	2	89524	74731
ENSG00000103200	RP11-723C11.2	0.004942937	0.020623212	4.879611257	2	471	35309
ENSG00000103202	NME4	1616.966045	74.2311637	217.8004714	2	13642	27339
ENSG00000103222	ABCC1	78.87275111	20.11178235	39.20266592	2	193497	63811
ENSG00000103227	LMF1	6.936309907	8.002670513	8.66915705	2	127684	117675
ENSG00000103241	FOXF1	1263.3778	31.09328365	406.1911322	2	3943	37715
ENSG00000103245	NARFL	14.88351984	11.63852791	12.78575281	4	11249	282355
ENSG00000103248	MTHFSD	3.34413141	6.400194332	5.232495672	2	25059	37715
ENSG00000103249	CLCN7	88.3913661	27.17159573	32.52250787	2	30646	199362
ENSG00000103253	HAGHL	29.23231923	7.860492306	37.15437115	4	6911	292015
ENSG00000103254	FAM173A	73.592623	21.46236421	34.27783838	4	2020	152492
ENSG00000103257	SLC7A5	570.3911639	29.34384707	194.3190487	2	39465	10375
ENSG00000103260	METRN	138.764704	22.00092972	63.04808827	4	4540	153102
ENSG00000103266	STUB1	479.7304232	70.12437249	68.40303922	4	2575	273512
ENSG00000103269	RHBDL1	37.94103999	7.431056845	51.00221754	4	2602	141547
ENSG00000103274	NUBP1	31.39018454	20.26353593	15.48826246	2	25565	46810
ENSG00000103275	UBE2I	28.84348961	21.04852909	13.70156932	2	21471	188906
ENSG00000103310	ZP2	0.539628595	0.078873313	61.84405379	2	17058	27029
ENSG00000103313	MEFV	192.1451887	7.220215154	265.7669027	2	14599	79086
ENSG00000103316	CRYM	590.6561155	15.73673325	375.1039064	2	64209	30819
ENSG00000103319	EEF2K	65.68096057	17.21495375	38.13708967	2	80951	53234
ENSG00000103326	CAPN15	47.9724811	17.05013913	28.12549226	4	26919	222778
ENSG00000103335	PIEZO1	408.175518	44.28636244	92.14876697	2	69868	302972
ENSG00000103343	ZNF174	7.481172126	7.511202432	9.960072467	4	8135	54439
ENSG00000103355	PRSS33	2.779588329	0.186089728	142.2608087	2	3995	60932
ENSG00000103363	TCEB2	2695.74942	189.1570388	142.5068256	2	5883	65428
ENSG00000103365	GGA2	291.8025656	38.69532878	75.39338246	2	58453	34832
ENSG00000103375	AQP8	12818.55062	24.05239143	5327.21806	2	13209	22706
ENSG00000103381	CPPED1	538.1296569	19.43481065	276.7523256	2	140955	23252
ENSG00000103404	USP31	12.36650569	5.843580294	21.14347983	2	87864	41430
ENSG00000103449	SALL1	10.45474206	3.670615836	28.43204107	2	15392	14942
ENSG00000103460	TOX3	9.596821278	2.299956373	41.58875635	2	109797	7245
ENSG00000103472	RRN3P2	6.288624495	3.291487057	19.07814384	2	41876	38174
ENSG00000103479	RBL2	187.4530641	39.40623214	47.55986403	2	57672	70488
ENSG00000103485	QPRT	272.1232294	26.2737589	103.536648	2	31865	56565
ENSG00000103489	XYLT1	15.08331321	6.789745902	22.19687828	2	369112	20798
ENSG00000103490	PYCARD	1808.206281	40.91267195	441.8617345	2	1507	119586
ENSG00000103494	RPGRIP1L	0.525361062	1.244399702	4.267866623	2	106255	32109
ENSG00000103496	STX4	89.70891557	32.05413292	27.98108272	2	10086	91430
ENSG00000103507	BCKDK	127.1242053	36.72021485	34.61297622	2	6682	179814
ENSG00000103522	IL21R	16.77014756	4.698404668	35.6387115	2	48632	45715
ENSG00000103528	SYT17	6.638055072	3.549895748	18.67485888	2	100359	33987
ENSG00000103534	TMC5	148.6314405	5.594569658	265.2147258	2	88617	172500
ENSG00000103544	C16orf62	14.43798823	12.93152172	11.1640567	2	151553	66968
ENSG00000103546	SLC6A2	0.08612407	0.197971833	4.621975419	2	50588	33845
ENSG00000103550	KNOP1	4.039165916	4.25542322	9.492999187	4	14654	34800
ENSG00000103569	AQP9	17884.63195	52.957322	3376.542607	4	47742	7017
ENSG00000103591	AAGAB	35.8301548	17.02587275	21.03805031	2	54162	72023
ENSG00000103599	IQCH	0.070786809	0.30023211	2.604076316	2	247004	89955
ENSG00000103642	LACTB	23.14162258	13.0249732	17.76115856	2	20261	68580
ENSG00000103647	CORO2B	224.6044421	19.49680275	115.1467234	2	148837	20149
ENSG00000103653	CSK	599.9875899	49.10337396	122.165826	2	21141	161179
ENSG00000103657	HERC1	35.11701514	15.15914096	23.1568915	2	225270	106346
ENSG00000103707	MTFMT	5.580656494	8.922284799	6.258932199	2	27132	79396
ENSG00000103710	RASL12	761.1987256	38.64024445	196.9479719	2	23349	36952
ENSG00000103723	AP3B2	69.42428078	6.277360933	110.4346983	2	50633	38282
ENSG00000103740	ACSBG1	28.30061311	4.705340609	60.03938094	2	78220	58061
ENSG00000103742	IGDCC4	9.239618585	2.975093474	30.98602662	2	41608	58404
ENSG00000103769	RAB11A	133.0968203	36.56706064	36.39079193	2	161869	122174
ENSG00000103811	CTSH	2875.00643	62.98202404	456.4095969	2	28516	40766
ENSG00000103832	GOLGA8UP	0.004342276	0.037055117	3.04797372	4	10286	17321
ENSG00000103852	TTC23	25.04982936	8.502263624	29.43967723	2	114900	185719
ENSG00000103855	CD276	56.25562178	17.77154084	31.64271437	2	30552	18455
ENSG00000103888	KIAA1199	241.6560831	3.598282317	669.7538105	2	172433	64877
ENSG00000103932	RPAP1	9.221573451	10.31873505	8.937758018	2	27093	27387
ENSG00000103942	HOMER2	22.30676775	5.68585899	39.18068862	2	144823	51642
ENSG00000103966	EHD4	134.5849355	27.68194652	48.60436062	2	73826	144451
ENSG00000103978	TMEM87A	44.73948005	21.60643889	20.70159672	2	63131	51632
ENSG00000103994	ZNF106	450.4683965	26.34816536	170.9065826	4	78282	186079
ENSG00000103995	CEP152	2.59974832	2.805413912	9.2695014	2	29086	82391
ENSG00000104043	ATP8B4	2.294045093	2.228134146	10.2944906	2	260988	97329
ENSG00000104044	OCA2	1.528146252	1.045695341	14.56998238	2	344483	34164
ENSG00000104047	DTWD1	16.64814053	10.86448893	15.31855027	4	24156	11269
ENSG00000104055	TGM5	6.366963165	0.801957778	78.53811291	2	34262	85905
ENSG00000104059	FAM189A1	21.53178462	4.182925533	51.3765018	2	450470	26649
ENSG00000104064	GABPB1	6.950697651	8.007025315	8.682394501	2	78216	48484
ENSG00000104067	TJP1	81.28964528	23.08879036	35.19649471	2	123135	60196
ENSG00000104081	BMF	58.82092481	9.633330788	61.00685137	2	20984	90934
ENSG00000104093	DMXL2	17.61409474	7.940626264	22.16692642	2	175122	159696
ENSG00000104112	SCG3	371.7686682	19.14929703	194.0460903	2	39673	38134
ENSG00000104133	SPG11	19.65660812	14.63024034	13.43325496	2	100982	72055
ENSG00000104140	RHOV	85.03838104	5.036373937	168.5336483	2	2075	38107
ENSG00000104142	VPS18	35.08454755	14.90906072	23.52329561	2	9545	42654
ENSG00000104164	BLOC1S6	32.87230536	16.865726	19.4849723	4	22588	77823
ENSG00000104177	MYEF2	25.25350846	8.69819646	29.0111834	2	39089	113092
ENSG00000104205	SGK3	17.67027797	6.236077327	28.30621051	2	148441	102306
ENSG00000104213	PDGFRL	202.6190757	13.89562656	145.7173288	2	67638	48317
ENSG00000104219	ZDHHC2	8.366828358	7.959423893	10.51120943	2	68770	43241
ENSG00000104221	BRF2	11.55046425	8.986359808	12.85015773	2	6636	63097
ENSG00000104228	TRIM35	9.351187066	9.348838	10.00251	2	26432	19288
ENSG00000104231	ZFAND1	42.31561079	20.56054711	20.57583134	2	31569	33314
ENSG00000104237	RP1	0.06722451	0.062640278	10.63108679	2	14767	9633
ENSG00000104267	CA2	25642.07392	64.66450465	3964.790153	2	17641	7839
ENSG00000104290	FZD3	3.328861271	2.640770412	12.59581462	2	80046	60317
ENSG00000104299	INTS9	5.318042815	8.769859236	6.068483186	2	122581	64550
ENSG00000104312	RIPK2	35.83862914	11.12390772	32.19770636	2	33316	5016
ENSG00000104313	EYA1	4.255651485	1.346429592	31.44764395	2	164799	30331
ENSG00000104320	NBN	64.23717113	17.80987154	36.05366682	2	69892	31819
ENSG00000104321	TRPA1	9.155310461	1.183743804	76.77786834	4	55700	34284
ENSG00000104324	CPQ	159.3449103	29.01267467	54.90703807	2	504427	9022
ENSG00000104325	DECR1	327.8614182	44.37167036	73.87541198	2	50687	31819
ENSG00000104327	CALB1	367.8797703	5.416664606	677.9298096	2	36867	13236
ENSG00000104331	IMPAD1	64.56154318	21.6621096	29.79476589	2	35911	7337
ENSG00000104332	SFRP1	1724.856549	28.99928983	594.5910979	2	47535	4467
ENSG00000104341	LAPTM4B	389.7164462	38.21707663	101.9503662	2	77956	23266
ENSG00000104343	UBE2W	7.170905245	7.117227698	10.07531336	2	98813	67658
ENSG00000104356	POP1	2.744900115	3.385004201	8.114570563	2	42537	32480
ENSG00000104361	NIPAL2	55.70335758	14.73576494	37.7826161	2	104560	45824
ENSG00000104368	PLAT	1136.945564	29.50103988	385.264487	2	33006	35482
ENSG00000104369	JPH1	9.253173801	3.33166559	27.72022978	2	86628	21534
ENSG00000104371	DKK4	1.106524267	0.280160823	38.47949752	2	3164	59553
ENSG00000104375	STK3	6.947569585	6.742107107	10.30429387	2	125523	57901
ENSG00000104381	GDAP1	105.9575225	9.982038555	106.0519552	2	43160	36590
ENSG00000104388	RAB2A	223.2735423	45.82579828	48.71378937	2	106770	15740
ENSG00000104408	EIF3E	2511.817157	129.6879097	193.6675127	2	47549	10904
ENSG00000104412	EMC2	150.8383156	42.18251429	35.75238834	4	43315	1238
ENSG00000104413	ESRP1	105.4681411	5.941205025	177.2382915	2	66392	68696
ENSG00000104415	WISP1	58.33846344	4.330624779	134.4241127	2	39305	62283
ENSG00000104419	NDRG1	5934.340552	135.980456	436.3799289	2	64851	55021
ENSG00000104427	ZC2HC1A	22.00343456	8.45240769	26.01320495	2	53718	56050
ENSG00000104432	IL7	3.034213244	1.805849919	16.76467428	2	62827	77747
ENSG00000104435	STMN2	11002.33566	55.81762258	1970.770947	2	55361	12135
ENSG00000104442	ARMC1	39.18597599	17.58612847	22.27534088	2	31748	28898
ENSG00000104447	TRPS1	52.99879264	5.693425988	92.94201898	2	260504	52258
ENSG00000104450	SPAG1	6.435573475	3.860862601	16.65151709	2	83996	68324
ENSG00000104490	NCALD	400.17878	17.21802422	232.2894227	2	438364	125954
ENSG00000104497	SNX16	3.853955828	4.7460367	8.12431878	2	42723	37990
ENSG00000104499	GML	0.002717782	0.020224192	4.207815382	2	82259	44812
ENSG00000104518	GSDMD	533.3142389	52.71569471	101.1507277	2	9855	66853
ENSG00000104537	ANXA13	106.6944494	3.186923909	333.7722524	2	56613	18360
ENSG00000104549	SQLE	205.4269331	17.38230323	118.1194523	2	23786	24907
ENSG00000104611	SH2D4A	24.57038304	6.277286667	39.09537507	2	82601	21459
ENSG00000104613	INTS10	79.43176605	29.88020018	26.5778635	2	34943	5892
ENSG00000104626	ERI1	2.687523732	4.475885305	6.013358676	2	114599	34707
ENSG00000104635	SLC39A14	3329.661259	58.50953942	568.9845293	2	66880	64342
ENSG00000104643	MTMR9	10.78095076	6.63138387	16.24804554	2	43721	41563
ENSG00000104660	LEPROTL1	41.79582846	15.42243885	27.08957986	2	81810	10160
ENSG00000104671	DCTN6	116.4811089	35.79256272	32.53708675	2	27343	10160
ENSG00000104679	R3HCC1	48.33655078	24.0636499	20.08276725	2	26159	28184
ENSG00000104687	GSR	202.4289556	31.38170966	64.48803133	2	49860	22332
ENSG00000104689	TNFRSF10A	9.353500066	4.821253421	19.38109896	2	34674	29789
ENSG00000104695	PPP2CB	703.0774734	75.82770145	92.70949145	2	39857	31347
ENSG00000104714	ERICH1	2.532569253	5.317257244	4.77275479	2	123360	10588
ENSG00000104722	NEFM	9212.867932	40.25239936	2288.208869	2	6082	13824
ENSG00000104723	TUSC3	69.72468611	12.63501425	55.14796957	2	256621	29431
ENSG00000104725	NEFL	9037.822177	39.26591008	2301.113369	2	6156	13824
ENSG00000104728	ARHGEF10	68.94975762	18.32782256	37.60520498	2	134665	46423
ENSG00000104731	KLHDC4	11.42228625	10.54174125	10.83450208	2	2930	87499
ENSG00000104755	ADAM2	0.004291319	0.012085864	6.47079915	2	94554	32033
ENSG00000104760	FGL1	68652.93239	86.04711609	7977.602029	2	45985	81702
ENSG00000104765	BNIP3L	779.4379869	64.82586984	120.2186365	2	122738	37499
ENSG00000104783	KCNN4	197.542576	10.89891394	181.0927991	2	14724	31629
ENSG00000104804	TULP2	0.135701344	0.437127113	3.258611249	2	17768	53288
ENSG00000104805	NUCB1	2929.640357	169.8508383	172.4735605	2	23322	99192
ENSG00000104808	DHDH	9.527141749	1.610228156	58.86295528	2	11287	48971
ENSG00000104814	MAP4K1	259.9232491	18.09325459	143.5837119	2	31241	78601
ENSG00000104818	CGB2	0.005479861	0.024646502	4.467943402	3	1326	64280
ENSG00000104824	HNRNPL	1244.203211	147.8781668	84.13203287	2	15959	130429
ENSG00000104826	LHB	2.858313918	1.20647043	23.57898595	4	1101	60977
ENSG00000104827	CGB	0.011655352	0.043492246	4.048316087	2	1464	61043
ENSG00000104833	TUBB4A	4613.716837	42.93767141	1074.267052	2	8265	70326
ENSG00000104835	SARS2	30.37092544	16.44034709	18.46825801	2	15630	126778
ENSG00000104848	KCNA7	0.122302292	0.107159594	11.29248468	1	5523	78369
ENSG00000104848	KCNA7	0.122302292	0.107159594	11.29248468	2	5523	78369
ENSG00000104852	SNRNP70	9649.605248	254.7603411	378.7574019	2	23186	83430
ENSG00000104870	FCGRT	2359.983158	111.4013068	211.827078	2	19517	64024
ENSG00000104879	CKM	162334.0332	286.7677287	5660.62239	2	16563	64715
ENSG00000104881	PPP1R13L	169.3026334	19.85782553	85.21950887	2	26715	103263
ENSG00000104883	PEX11G	6.895366992	4.816051741	14.3085225	2	20574	58934
ENSG00000104884	ERCC2	8.270930398	9.482137365	8.723989213	2	21081	74420
ENSG00000104885	DOT1L	42.34176182	15.47454071	27.35099646	2	68429	111352
ENSG00000104888	SLC17A7	16470.04682	67.97490419	2422.604991	2	12959	82390
ENSG00000104892	KLC3	0.92328502	0.523308204	17.49991868	2	16953	127825
ENSG00000104894	CD37	2933.133033	60.16672663	487.4214995	4	5435	103256
ENSG00000104899	AMH	10.68653487	1.72325994	61.71339118	2	2764	47547
ENSG00000104901	DKKL1	0.185270299	0.301848573	6.261702503	2	13333	67815
ENSG00000104918	RETN	4925.822035	16.95249919	2903.954176	2	1404	107913
ENSG00000104921	FCER2	5142.322525	35.08346985	1465.324617	2	13388	115514
ENSG00000104936	DMPK	2995.285902	79.00324069	379.0878435	2	12835	173222
ENSG00000104938	CLEC4M	56.73230163	2.340122511	241.4440156	2	6456	100964
ENSG00000104941	RSPH6A	0.002716258	0.030446807	3.143946072	2	19609	83044
ENSG00000104946	TBC1D17	426.5739052	62.65766631	68.07081392	2	11323	130708
ENSG00000104951	IL4I1	513.7333013	9.619526544	533.5083703	2	39885	142384
ENSG00000104953	TLE6	1.336481711	1.489474282	8.97969193	2	17733	35297
ENSG00000104957	CCDC130	118.109441	36.35613874	32.48061111	2	31536	20419
ENSG00000104960	PTOV1	218.6570121	41.71112417	52.41158201	2	10009	606393
ENSG00000104964	AES	11183.27863	321.8871159	347.4181059	2	10197	66860
ENSG00000104967	NOVA2	12.14379633	4.863070262	24.9407369	2	39812	24811
ENSG00000104969	SGTA	191.9914696	50.58136494	37.95143101	2	28657	46787
ENSG00000104970	KIR3DX1	1.138081611	0.326188122	34.14997544	2	13144	63493
ENSG00000104972	LILRB1	157.0220243	11.81302101	132.818866	2	63124	191482
ENSG00000104974	LILRA1	46.9032405	4.088067926	114.4764834	4	8508	57064
ENSG00000104976	SNAPC2	77.18797497	22.87739475	33.72947241	1	2934	57208
ENSG00000104976	SNAPC2	77.18797497	22.87739475	33.72947241	2	2934	57208
ENSG00000104983	CCDC61	8.944304344	9.121958228	9.805459158	2	26237	12293
ENSG00000104998	IL27RA	35.42178388	8.942563648	39.57724879	2	21183	50307
ENSG00000105011	ASF1B	51.16634644	7.017065597	72.82747789	2	17447	41095
ENSG00000105048	TNNT1	667.2225938	8.475611621	786.3105497	2	16560	83150
ENSG00000105058	FAM32A	349.5410227	73.5600869	47.51265595	2	6666	35790
ENSG00000105072	C19orf44	4.410775885	4.603521521	9.582215808	4	25041	53637
ENSG00000105085	MED26	4.465363849	6.575089256	6.796208335	4	54155	82556
ENSG00000105088	OLFM2	627.9982038	29.666876	211.6153344	2	82834	29378
ENSG00000105122	RASAL3	244.8321132	15.53128012	157.5430797	2	12947	43204
ENSG00000105131	EPHX3	0.516536816	0.824874786	6.306775876	2	6516	30890
ENSG00000105135	ILVBL	149.7197491	37.03972374	40.41318908	2	10801	60475
ENSG00000105136	ZNF419	9.060903818	7.37480245	12.28320443	2	6961	332079
ENSG00000105137	SYDE1	95.61215457	20.4658693	46.69992427	2	7585	31659
ENSG00000105141	CASP14	0.347778346	0.212057345	16.11197981	2	8909	65028
ENSG00000105143	SLC1A6	3.279201213	1.078285921	30.22368616	2	72956	34287
ENSG00000105146	AURKC	1.668354406	2.083558721	8.016753431	2	4539	61586
ENSG00000105171	POP4	4.907371286	8.406026087	5.842866022	2	13220	33830
ENSG00000105173	CCNE1	5.804938126	3.577906668	16.20704958	2	12410	5474
ENSG00000105176	URI1	39.81053741	22.66990347	17.55763091	2	92060	26126
ENSG00000105185	PDCD5	215.4326481	48.3942548	44.50903107	2	6384	28785
ENSG00000105193	RPS16	229600.6374	1505.030163	1525.544986	2	2741	89197
ENSG00000105197	TIMM50	34.65133469	21.13511038	16.39212757	2	13370	82732
ENSG00000105198	LGALS13	0.001882636	0.011294896	5.580039461	2	4952	17059
ENSG00000105202	FBL	1412.871434	120.9238716	116.8309106	2	11956	30225
ENSG00000105204	DYRK1B	62.70628831	13.66798246	45.85200229	2	8851	28880
ENSG00000105205	CLC	842.7917986	6.689535313	1258.000382	2	6778	18649
ENSG00000105219	CNTD2	1.003132055	0.901916233	11.10992456	2	4482	43684
ENSG00000105221	AKT2	78.16667886	31.17023714	25.07250939	2	55219	112799
ENSG00000105227	PRX	86.47503428	7.213079703	119.7342932	2	19598	50252
ENSG00000105245	NUMBL	247.0423891	32.87382457	75.12884901	2	24281	91359
ENSG00000105246	EBI3	2079.759176	31.32680703	663.6825424	2	8033	50118
ENSG00000105248	CCDC94	30.73370666	21.13102642	14.54220152	2	22011	63240
ENSG00000105251	SHD	8.297849847	2.160525926	38.27574574	2	12123	47091
ENSG00000105254	TBCB	429.5548138	58.60639797	73.28406874	2	11658	46936
ENSG00000105255	FSD1	125.5427381	9.3861309	133.6217422	2	19243	45845
ENSG00000105258	POLR2I	477.7085334	66.44329285	71.88786483	4	1636	47187
ENSG00000105278	ZFR2	4.621145027	1.656810196	27.78447743	2	65008	62339
ENSG00000105281	SLC1A5	585.117516	41.55880847	140.7611951	2	13711	48663
ENSG00000105289	TJP3	336.6259373	8.128187413	413.6497726	2	42704	68761
ENSG00000105290	APLP1	6357.687237	60.81894719	1045.176274	2	11892	57351
ENSG00000105298	CACTIN	22.96407704	17.46106905	13.14978321	4	16174	66931
ENSG00000105321	CCDC9	76.67020544	22.25612704	34.43805261	2	15973	32450
ENSG00000105327	BBC3	35.75725277	8.539013891	41.83786952	2	11942	27679
ENSG00000105329	TGFB1	1555.792709	73.95514142	210.3426938	2	40443	189492
ENSG00000105339	DENND3	263.0927869	25.26336078	104.1028097	2	23998	79674
ENSG00000105341	ATP5SL	90.21054545	34.05268924	26.48661849	2	9399	47997
ENSG00000105352	CEACAM4	2016.785375	13.61990318	1479.6843	2	8098	18676
ENSG00000105355	PLIN3	458.1493411	39.16052159	116.9653409	2	29427	39821
ENSG00000105357	MYH14	729.9160554	17.70271232	412.0916335	2	122359	55117
ENSG00000105364	MRPL4	74.6229679	30.76618544	24.25023336	2	8144	109862
ENSG00000105366	SIGLEC8	6.236495733	1.663624943	37.32315152	2	7609	62377
ENSG00000105369	CD79A	5399.75762	70.98024146	760.6351956	2	4249	51761
ENSG00000105370	LIM2	0.118839251	0.089597877	12.9359435	2	8051	51579
ENSG00000105372	RPS19	12982.7169	332.8160903	390.0753961	2	13006	49689
ENSG00000105373	GLTSCR2	22549.86166	378.3049808	596.0607643	2	11536	62562
ENSG00000105374	NKG7	30721.76074	58.45766107	5254.489435	2	1109	50382
ENSG00000105376	ICAM5	172.7154658	9.382656555	183.8941569	2	6797	54714
ENSG00000105383	CD33	23.1687183	5.637135333	41.04509089	2	18795	40920
ENSG00000105388	CEACAM5	83024.76049	37.08522389	22381.52565	2	20761	59973
ENSG00000105392	CRX	0.000595961	0.01248433	4.712598063	2	23884	42172
ENSG00000105393	BABAM1	316.3758182	59.95411293	52.76252791	2	13899	184088
ENSG00000105397	TYK2	217.2705937	42.93795266	50.59160687	2	30143	76099
ENSG00000105398	SULT2A1	6022.976444	23.36211621	2576.996618	2	15931	13932
ENSG00000105401	CDC37	1984.378593	151.6157145	130.8741462	2	28987	73587
ENSG00000105402	NAPA	875.3574787	92.71255915	94.40717413	1	27603	60942
ENSG00000105402	NAPA	875.3574787	92.71255915	94.40717413	2	27603	60942
ENSG00000105404	RABAC1	4160.638287	206.3307457	201.6396845	2	2709	52462
ENSG00000105409	ATP1A3	6602.484815	48.35955895	1365.010341	2	30915	82569
ENSG00000105419	MEIS3	131.7794178	14.23899644	92.49031562	2	16399	59884
ENSG00000105426	PTPRS	190.5461756	28.92368323	65.8596329	2	182308	114646
ENSG00000105427	CNFN	78.18819514	4.324873784	180.3932457	2	3268	53064
ENSG00000105428	ZNRF4	0.056158152	0.060129241	9.433747044	2	1441	1442
ENSG00000105429	MEGF8	53.86426772	15.78158004	34.11581842	2	53160	70320
ENSG00000105438	KDELR1	770.7245509	114.131208	67.5246534	2	8983	67270
ENSG00000105443	CYTH2	159.1350948	41.54567962	38.29683361	2	13282	35817
ENSG00000105447	GRWD1	13.26838309	10.97961609	12.08266329	2	11249	38126
ENSG00000105464	GRIN2D	0.548659138	0.968850482	5.707297981	2	50056	64065
ENSG00000105467	SYNGR4	0.040422634	0.143029698	3.294957427	2	11981	65007
ENSG00000105472	CLEC11A	181.1564532	17.13338528	105.6771753	2	2388	36806
ENSG00000105479	CCDC114	65.90844741	2.129286159	308.1329122	2	25437	124567
ENSG00000105483	CARD8	38.90150362	11.33578803	34.2959903	2	75128	283750
ENSG00000105492	SIGLEC6	1.383647217	0.69324237	19.81745237	2	12331	80332
ENSG00000105497	ZNF175	3.017420944	5.072595589	5.956446644	2	18440	33584
ENSG00000105499	PLA2G4C	25.78271068	7.85126485	32.80987369	2	62974	218910
ENSG00000105501	SIGLEC5	368.1809019	8.353713088	440.2242138	2	35370	44949
ENSG00000105507	CABP5	0.062710167	0.101769629	6.505359967	2	14100	31013
ENSG00000105509	HAS1	528.0970958	4.534165288	1162.165243	2	10882	32820
ENSG00000105520	DKFZP761J1410	805.0133734	54.92555687	146.5395855	4	10312	74342
ENSG00000105523	FAM83E	251.1964217	6.613073315	379.2898097	2	12752	128255
ENSG00000105538	RASIP1	170.7426308	18.26425131	93.4389201	2	20134	87805
ENSG00000105549	THEG	0.048246023	0.072567676	7.05433722	2	14263	19282
ENSG00000105550	FGF21	233.2117172	1.861466137	1246.197901	2	2771	60568
ENSG00000105552	BCAT2	111.7028824	27.19611499	41.06168133	2	15967	55571
ENSG00000105556	MIER2	45.82567779	19.67199509	23.28812581	2	39223	15742
ENSG00000105559	PLEKHA4	378.1240471	27.13667324	139.29296	2	31535	59470
ENSG00000105568	PPP2R1A	1270.091931	111.9370269	113.4556197	2	37395	50839
ENSG00000105583	WDR83OS	185.9741425	57.77447461	32.18583257	4	3285	136820
ENSG00000105605	CACNG7	204.1792665	14.85041155	137.404853	2	34606	60325
ENSG00000105607	GCDH	57.49100382	16.79217019	34.22236721	2	8943	152915
ENSG00000105609	LILRB5	339.0221948	18.41223155	184.0342707	2	6901	142224
ENSG00000105610	KLF1	72.05830298	1.847239686	388.0398611	2	2758	52203
ENSG00000105612	DNASE2	134.7448178	36.99730897	36.41302801	1	6257	52635
ENSG00000105612	DNASE2	134.7448178	36.99730897	36.41302801	2	6257	52635
ENSG00000105613	MAST1	148.4360488	7.502048291	197.6106157	2	41000	113963
ENSG00000105618	PRPF31	128.5138999	45.97157378	27.95117464	2	16303	112274
ENSG00000105639	JAK3	677.6634644	24.21454609	279.7466099	2	23291	53183
ENSG00000105640	RPL18A	15372.53442	374.0204596	410.9971267	2	4277	44196
ENSG00000105641	SLC5A5	113.814262	1.876086108	603.4945145	2	23201	44139
ENSG00000105642	KCNN1	112.6512431	9.3678212	120.1358404	2	48787	24080
ENSG00000105643	ARRDC2	577.9197613	42.35033542	136.431819	2	12970	19732
ENSG00000105650	PDE4C	5.36068152	2.380882703	22.46317443	2	47458	96950
ENSG00000105655	ISYNA1	577.1835419	40.39347073	142.8574158	1	3913	62347
ENSG00000105655	ISYNA1	577.1835419	40.39347073	142.8574158	2	3913	62347
ENSG00000105662	CRTC1	83.61707702	14.75640993	56.63331671	2	98517	59258
ENSG00000105664	COMP	1144.970795	19.01731181	601.756468	2	8540	47616
ENSG00000105668	UPK1A	0.228672702	0.282658564	8.155329499	2	11652	64430
ENSG00000105675	ATP4A	54023.89267	64.19335298	8414.498646	2	13615	63248
ENSG00000105679	GAPDHS	0.182084747	0.09293951	18.65996322	2	11904	62737
ENSG00000105694	TCEB1P28	0.027849501	0.140794225	2.510009982	4	678	6678
ENSG00000105695	MAG	3005.782418	23.22091136	1293.876237	2	21679	56713
ENSG00000105696	TMEM59L	9129.622026	68.94402014	1324.017368	2	13609	31676
ENSG00000105697	HAMP	31631.86952	57.84684457	5467.266622	2	4427	53763
ENSG00000105698	USF2	862.6915305	111.3433101	77.47426006	2	10843	58390
ENSG00000105699	LSR	843.8185547	28.01251024	301.1252552	2	19634	120136
ENSG00000105700	KXD1	124.6545709	43.60209967	28.58485875	2	11625	67264
ENSG00000105701	FKBP8	43007.57268	328.7883739	1308.022974	2	11909	96214
ENSG00000105707	HPN	1035.843393	37.4116137	276.8061798	2	26065	129190
ENSG00000105708	ZNF14	4.320214651	4.672046416	9.248551309	2	22626	57939
ENSG00000105711	SCN1B	1395.38819	35.9822017	387.6945905	2	9764	128268
ENSG00000105717	PBX4	8.037579686	3.192901117	25.12590739	2	57203	83065
ENSG00000105722	ERF	359.0885637	41.76760273	85.95480359	2	7585	61737
ENSG00000105726	ATP13A1	175.7602623	41.08004636	42.77684692	2	18495	55777
ENSG00000105732	ZNF574	4.976416124	7.083382806	7.029672951	2	13072	57197
ENSG00000105737	GRIK5	61.62596286	11.14711874	55.24362006	2	71177	76645
ENSG00000105738	SIPA1L3	17.67457638	7.103069099	24.86208996	2	301144	128292
ENSG00000105750	ZNF85	1.03911718	1.74491133	5.978177712	2	27475	17975
ENSG00000105767	CADM4	529.9368007	35.94653241	147.3854026	2	17471	55735
ENSG00000105771	SMG9	37.45457441	16.95326494	22.08570965	2	23841	29392
ENSG00000105778	AVL9	4.167602186	6.066021865	6.875554892	2	543478	64364
ENSG00000105784	RUNDC3B	5.091077962	2.600522368	19.54044916	2	204747	42015
ENSG00000105792	C7orf63	9.562754047	4.207181331	22.69941294	2	65889	225735
ENSG00000105793	GTPBP10	0.913763014	3.001433447	3.067519274	2	56232	81170
ENSG00000105808	RASA4	1.182141006	1.568849949	7.550692241	4	37111	235441
ENSG00000105810	CDK6	9.474976078	6.331990324	14.95583499	2	231673	48554
ENSG00000105819	PMPCB	91.26458896	39.55589909	23.06900413	2	32089	61708
ENSG00000105825	TFPI2	398.524046	7.255622705	548.5201506	4	5594	13750
ENSG00000105829	BET1	4.626896245	6.587840031	7.027900378	2	41593	34416
ENSG00000105835	NAMPT	18190.72668	104.765984	1736.155175	1	38041	9020
ENSG00000105835	NAMPT	18190.72668	104.765984	1736.155175	2	38041	9020
ENSG00000105849	TWISTNB	9.328697577	8.413978089	11.08585217	2	13625	10566
ENSG00000105851	PIK3CG	3.927509543	1.736519563	22.54489229	2	41867	15801
ENSG00000105852	PON3	245.4502959	11.12836692	220.3736846	2	36424	56834
ENSG00000105854	PON2	926.906275	62.72578175	147.7492189	2	30335	25248
ENSG00000105855	ITGB8	21.53758275	5.295464394	40.61394281	2	85052	19748
ENSG00000105856	HBP1	94.99152093	22.64356969	41.93666704	2	33568	54460
ENSG00000105866	SP4	2.23850487	3.516303996	6.376378419	2	86788	19421
ENSG00000105875	WDR91	87.93504541	19.03744284	46.17157597	2	27726	36106
ENSG00000105877	DNAH11	1.060444759	0.544783276	19.29482746	1	358624	47330
ENSG00000105877	DNAH11	1.060444759	0.544783276	19.29482746	2	358624	47330
ENSG00000105880	DLX5	3.113435349	1.314356666	23.5845481	2	4705	11153
ENSG00000105887	MTPN	562.4812511	44.99550458	124.9827674	2	50555	15494
ENSG00000105889	STEAP1B	0.231911356	0.543701173	4.368987602	2	213481	11973
ENSG00000105894	PTN	2363.120343	54.39195843	434.3833221	2	116523	7665
ENSG00000105926	MPP6	3.373401392	3.686724292	9.152430976	2	120925	22430
ENSG00000105928	DFNA5	110.1210886	11.97256651	91.90943235	1	71272	49423
ENSG00000105928	DFNA5	110.1210886	11.97256651	91.90943235	2	71272	49423
ENSG00000105929	ATP6V0A4	0.323466259	0.200545743	15.83818577	2	93265	53377
ENSG00000105939	ZC3HAV1	38.5835317	12.03810028	32.03287722	2	66128	59304
ENSG00000105948	TTC26	1.514215639	2.234027889	6.792320392	2	58242	38029
ENSG00000105953	OGDH	1000.514054	67.91470242	147.298997	2	102494	96422
ENSG00000105954	NPVF	0.000916681	0.006940044	6.444304985	2	3916	5186
ENSG00000105963	ADAP1	175.0749948	21.59194159	81.05058245	2	57503	125246
ENSG00000105967	TFEC	3.224409174	2.106714179	15.28033027	2	224748	40637
ENSG00000105971	CAV2	167.9008953	25.55598136	65.67746919	2	218728	86961
ENSG00000105974	CAV1	10738.00172	151.6182194	708.1802954	2	36394	30695
ENSG00000105976	MET	16.63301048	5.600320815	29.66498892	2	125996	46108
ENSG00000105982	RNF32	0.178450288	1.002401282	1.861418899	2	36849	76374
ENSG00000105983	LMBR1	5.502363546	6.725425448	8.18413564	2	224278	47468
ENSG00000105988	NHP2P1	0.194120699	0.301992498	6.542487409	4	461	7588
ENSG00000105989	WNT2	8.014258548	1.911631275	41.75753513	2	46658	32674
ENSG00000105991	HOXA1	0.208785767	0.597858513	3.599287701	2	3003	55636
ENSG00000105993	DNAJB6	357.1612408	41.63419864	85.76734634	1	82058	24907
ENSG00000105993	DNAJB6	357.1612408	41.63419864	85.76734634	2	82058	24907
ENSG00000105996	HOXA2	3.84781347	2.638634374	14.56529262	2	2709	60028
ENSG00000105997	HOXA3	9.66320184	4.862916274	19.85095022	2	20836	190690
ENSG00000106003	LFNG	107.8156517	13.78398925	78.16857745	2	16648	57618
ENSG00000106004	HOXA5	101.0964192	10.92591184	92.45357925	4	2616	64147
ENSG00000106006	HOXA6	3.619895078	1.762733214	20.47626258	4	5207	67034
ENSG00000106012	IQCE	9.523177377	7.997245451	11.90568896	2	55736	74078
ENSG00000106013	ANKRD7	0.523887933	0.278631722	18.49720222	2	28058	13877
ENSG00000106018	VIPR2	31.33649093	5.734470311	54.56811374	2	116783	22581
ENSG00000106025	TSPAN12	62.87239473	11.83673934	53.07991754	2	71080	12754
ENSG00000106028	SSBP1	209.4846132	53.5864385	39.08741309	2	49601	37828
ENSG00000106031	HOXA13	10.26229769	1.449340813	70.38998429	2	6603	67034
ENSG00000106034	CPED1	61.73869056	10.15130104	60.76848852	4	308767	103265
ENSG00000106038	EVX1	0.040318911	0.032400341	11.86757224	4	7948	41119
ENSG00000106049	HIBADH	187.9080977	38.07525839	49.34142648	2	137553	9481
ENSG00000106066	CPVL	199.578369	14.82160641	134.5696235	2	200045	42766
ENSG00000106069	CHN2	9.816543791	4.206242678	23.3063999	2	392054	116683
ENSG00000106070	GRB10	71.41864898	19.22631367	37.13219186	2	203399	43532
ENSG00000106077	ABHD11	187.8111764	18.30144337	102.5703832	2	2773	32282
ENSG00000106078	COBL	57.50592985	11.95105521	48.08599981	2	300606	80298
ENSG00000106080	FKBP14	7.522316455	6.024575524	12.48193253	4	16097	66267
ENSG00000106086	PLEKHA8	2.631687352	3.39221634	7.764607209	2	103076	44133
ENSG00000106089	STX1A	1128.421573	21.39585647	527.1602071	2	20466	33485
ENSG00000106113	CRHR2	0.659467908	0.631762227	10.43171255	2	47545	48539
ENSG00000106123	EPHB6	733.4380605	25.83117183	283.8292572	2	16055	50544
ENSG00000106125	FAM188B	27.69202408	8.549274413	32.36492107	4	120969	65805
ENSG00000106128	GHRHR	0.078954083	0.122032044	6.737310149	2	54585	30081
ENSG00000106153	CHCHD2	8891.889897	346.624203	256.5211344	2	5007	43493
ENSG00000106178	CCL24	452.7922692	8.888863345	508.8315795	2	11691	5096
ENSG00000106236	NPTX2	547.8630065	16.36264371	334.6270866	2	12571	2713
ENSG00000106258	CYP3A5	1471.651883	23.55907187	624.4038336	2	31804	93115
ENSG00000106261	ZKSCAN1	76.56861332	21.75974591	35.17662247	2	26108	94782
ENSG00000106266	SNX8	30.56086087	12.88557707	23.70646983	2	102548	44831
ENSG00000106278	PTPRZ1	113.13113	12.24960301	92.28775998	2	188947	47155
ENSG00000106299	WASL	152.5543961	30.43941932	50.10420544	2	67132	16675
ENSG00000106302	HYAL4	0.065110491	0.089741366	7.5305256	2	48495	19234
ENSG00000106304	SPAM1	0.000927579	0.009677641	5.553297268	2	46182	41933
ENSG00000106327	TFR2	1645.474775	24.15577341	680.91542	2	22363	71793
ENSG00000106328	FSCN3	0.047027919	0.143628107	3.712075877	2	4059	44188
ENSG00000106330	MOSPD3	36.76133241	20.52415658	17.90739847	2	3282	64961
ENSG00000106331	PAX4	0.014434156	0.037835625	5.107941205	2	5636	22663
ENSG00000106333	PCOLCE	2341.746506	56.46200172	414.6756684	2	5998	129922
ENSG00000106336	FBXO24	0.16726962	0.674219095	2.590831231	2	17135	139783
ENSG00000106341	PPP1R17	0.307793805	0.217488325	13.96967537	2	21740	24936
ENSG00000106346	USP42	2.160146098	5.187996585	4.174966379	2	56680	46992
ENSG00000106348	IMPDH1	1989.060505	51.45647788	386.4788474	2	17975	54197
ENSG00000106351	AGFG2	94.34020488	18.2233327	51.74600082	2	29008	69779
ENSG00000106366	SERPINE1	135769.8993	150.9810523	8991.91755	2	12177	79753
ENSG00000106367	AP1S1	757.9193319	40.8996894	185.268904	2	7199	58074
ENSG00000106384	MOGAT3	85.09485381	3.500841524	242.4058541	2	6014	49272
ENSG00000106392	C1GALT1	9.678131838	7.19810356	13.44061133	2	81494	70956
ENSG00000106399	RPA3	15.52167019	10.99522021	14.11300264	2	82089	9808
ENSG00000106410	NOBOX	0.020026645	0.011485319	13.97542434	2	12987	29234
ENSG00000106415	GLCCI1	32.7656265	9.918263277	33.01244698	2	120285	34314
ENSG00000106436	MYL10	0.001230188	0.010222836	5.553221121	2	15971	9682
ENSG00000106443	PHF14	6.455234637	8.175933671	7.897980727	2	195751	45516
ENSG00000106459	NRF1	7.642822408	10.18576841	7.50588097	2	145367	33629
ENSG00000106460	TMEM106B	5.175596639	6.445542821	8.032781724	2	32126	15819
ENSG00000106462	EZH2	12.7950659	6.072661113	21.05174966	2	76938	31528
ENSG00000106477	CEP41	1.026965579	1.983778185	5.201007749	2	48662	76760
ENSG00000106479	ZNF862	20.3278698	11.38869885	17.84227311	2	29112	53843
ENSG00000106483	SFRP4	1971.06169	22.5672924	873.0328044	2	119754	15025
ENSG00000106484	MEST	984.7193272	20.04509281	491.0121018	2	20121	106885
ENSG00000106511	MEOX2	179.0977525	11.03924519	162.0995366	2	75600	6692
ENSG00000106524	ANKMY2	46.39378821	16.77331779	27.64875741	2	46041	16251
ENSG00000106526	ACTR3C	0.189494706	0.697848178	2.818326192	2	79809	40446
ENSG00000106536	POU6F2	0.172854327	0.2564036	6.863808409	2	486792	20260
ENSG00000106537	TSPAN13	989.4665498	41.01117109	241.2111901	2	31001	13812
ENSG00000106538	RARRES2	9069.602468	161.3614314	562.0333407	4	3355	40798
ENSG00000106541	AGR2	25615.77279	50.50537197	5070.88868	2	41622	8673
ENSG00000106546	AHR	90.71005257	18.02965916	50.28922762	2	47530	6247
ENSG00000106554	CHCHD3	89.01692289	27.25644771	32.65072291	2	297213	13983
ENSG00000106560	GIMAP2	94.75015293	13.98037825	67.7323738	2	7944	31166
ENSG00000106565	TMEM176B	5568.270277	110.2583033	504.9756014	2	10075	29807
ENSG00000106571	GLI3	20.32658984	5.985841675	33.91782329	2	276064	17328
ENSG00000106588	PSMA2	70.93309976	33.44328467	21.20661707	4	22901	36384
ENSG00000106591	MRPL32	45.73419113	22.83833564	20.02079795	2	16758	18192
ENSG00000106603	COA1	4.109199897	6.349041665	6.477705469	4	121057	45932
ENSG00000106605	BLVRA	421.861446	52.13919362	80.89702193	2	48660	63965
ENSG00000106609	TMEM248	121.6147252	47.15933491	25.78470217	4	37326	13327
ENSG00000106615	RHEB	536.0756723	58.17836654	92.12935578	2	54108	35487
ENSG00000106617	PRKAG2	141.7506185	19.01156503	74.52626441	2	321013	36704
ENSG00000106624	AEBP1	36614.70828	254.5165526	1438.542184	2	10201	168678
ENSG00000106631	MYL7	730853.6591	417.7372707	17495.11536	2	2468	101556
ENSG00000106633	GCK	13.73140315	1.315427266	103.6752714	2	53897	100003
ENSG00000106635	BCL7B	278.2322215	48.57431209	57.26997245	2	21646	54349
ENSG00000106636	YKT6	178.5511301	47.05103269	37.94245895	2	13326	61459
ENSG00000106638	TBL2	10.46231802	11.89277056	8.798218841	2	9859	51342
ENSG00000106648	GALNTL5	0.264169549	0.242293491	10.86708769	2	63555	24551
ENSG00000106665	CLIP2	207.6852563	28.91477105	71.80532421	2	116468	30050
ENSG00000106682	EIF4H	2025.151492	180.6941173	112.0705783	2	22856	31241
ENSG00000106683	LIMK1	288.6492509	25.3917283	113.6376421	2	39592	72720
ENSG00000106686	SPATA6L	1.36208428	1.593396401	8.557361605	2	113122	180255
ENSG00000106688	SLC1A1	164.962874	11.42247186	144.3020162	2	97025	47562
ENSG00000106689	LHX2	60.24671045	8.51172621	70.70951233	2	13691	13808
ENSG00000106692	FKTN	3.807985087	5.725177666	6.657134808	2	82988	46492
ENSG00000106701	FSD1L	2.630981086	3.066040343	8.585651654	2	104637	51889
ENSG00000106714	CNTNAP3	2.537876552	1.13072368	22.33561551	1	215548	54092
ENSG00000106714	CNTNAP3	2.537876552	1.13072368	22.33561551	2	215548	54092
ENSG00000106723	SPIN1	264.4311914	38.00135583	69.56899738	2	90275	21325
ENSG00000106733	NMRK1	29.72233369	13.57430414	21.88727033	4	27644	11291
ENSG00000106772	PRUNE2	823.2379514	25.83495709	318.5333017	2	294711	89643
ENSG00000106780	MEGF9	228.7429317	16.72899095	136.6587343	2	113657	74068
ENSG00000106785	TRIM14	45.52020427	12.88692031	35.30316012	2	49935	89394
ENSG00000106789	CORO2A	44.05701949	4.853151126	90.61412724	2	71665	50269
ENSG00000106799	TGFBR1	193.9897952	16.33685769	118.6771176	2	50154	35972
ENSG00000106803	SEC61B	823.6515258	88.27738455	93.29322983	2	8551	31580
ENSG00000106804	C5	412.7976894	11.3482155	363.4441426	2	97938	51792
ENSG00000106809	OGN	6972.180766	58.95000559	1182.528851	4	20729	43130
ENSG00000106819	ASPN	1320.807596	26.29654874	502.0869933	4	26301	29318
ENSG00000106823	ECM2	173.6829355	16.09342282	107.8608799	4	42572	41701
ENSG00000106829	TLE4	19.06693238	9.51044018	20.03786802	2	154970	32303
ENSG00000106852	LHX6	15.78533459	4.472448783	35.23818197	2	27049	43554
ENSG00000106853	PTGR1	993.7369543	29.17987933	340.4422961	2	50133	97668
ENSG00000106868	SUSD1	8.696241372	5.52318821	15.73458383	2	134623	50591
ENSG00000106927	AMBP	135020.5201	170.5687009	7915.438996	2	18345	63365
ENSG00000106948	AKNA	219.6596905	21.56706022	101.8070526	1	60249	79254
ENSG00000106948	AKNA	219.6596905	21.56706022	101.8070526	2	60249	79254
ENSG00000106952	TNFSF8	6.826440666	2.043920563	33.28483481	2	36694	10483
ENSG00000106976	DNM1	6260.117466	49.073159	1275.412503	2	51869	96030
ENSG00000106991	ENG	12130.03202	169.3650645	716.1645698	2	39744	295271
ENSG00000106992	AK1	631.6149523	55.53281337	113.7185738	2	11263	131371
ENSG00000106993	CDC37L1	44.3117896	14.82100146	29.88455616	2	28839	43490
ENSG00000107014	RLN2	0.112327722	0.341570286	3.479467033	2	5101	4632
ENSG00000107018	RLN1	0.047646709	0.155331624	3.486732157	2	4904	4716
ENSG00000107020	PLGRKT	36.02561747	14.67515327	24.53880924	4	79905	19205
ENSG00000107021	TBC1D13	52.97335951	24.69100361	21.44988129	2	23228	65162
ENSG00000107036	KIAA1432	17.64388046	12.48989278	14.12322551	2	147532	134909
ENSG00000107077	KDM4C	4.000134375	7.217543084	5.548406047	2	356399	106431
ENSG00000107099	DOCK8	60.90197135	10.68600447	56.94834134	2	250405	161281
ENSG00000107104	KANK1	224.1707265	23.73014912	94.43105238	2	275814	200957
ENSG00000107105	ELAVL2	25.63050546	2.2291642	114.5092685	2	136233	20812
ENSG00000107130	NCS1	5940.245892	90.44975905	656.6738575	2	64726	42978
ENSG00000107147	KCNT1	155.3087713	8.556574114	181.3079175	2	90961	46729
ENSG00000107159	CA9	5421.384587	25.83398931	2097.739061	2	7303	71880
ENSG00000107164	FUBP3	27.97004793	20.43746203	13.68387328	2	59387	20253
ENSG00000107165	TYRP1	5.660806356	1.423492157	39.55938181	2	24851	7782
ENSG00000107185	RGP1	16.64009834	12.69498484	13.10516978	2	9369	89490
ENSG00000107186	MPDZ	72.46887663	17.1326573	42.27983758	2	173886	50163
ENSG00000107187	LHX3	0.005384342	0.029032932	3.941374939	2	8859	21861
ENSG00000107201	DDX58	21.07067645	8.003184273	26.30748992	2	71022	48434
ENSG00000107223	EDF1	3358.712656	242.8520028	138.2975771	2	4167	69308
ENSG00000107242	PIP5K1B	29.62515342	7.080837701	41.79358585	2	303517	31687
ENSG00000107249	GLIS3	3.368706031	2.710344662	12.42013954	2	475789	122829
ENSG00000107263	RAPGEF1	223.5730025	40.4769635	55.22345545	2	163304	84655
ENSG00000107281	NPDC1	2497.889011	108.4647629	230.2746689	2	6733	126738
ENSG00000107282	APBA1	81.81042552	9.299600595	87.88822322	2	244776	44529
ENSG00000107290	SETX	27.68909804	16.83051666	16.44789088	2	93629	42126
ENSG00000107295	SH3GL2	1253.866245	16.74589813	748.3193293	2	218047	17972
ENSG00000107317	PTGDS	182258.6811	374.378214	4868.173844	2	7931	111071
ENSG00000107331	ABCA2	1795.898151	35.25774638	509.2211256	2	21681	128835
ENSG00000107338	SHB	78.11069989	14.33273897	54.46707219	2	150077	45560
ENSG00000107341	UBE2R2	269.8258557	48.71908136	55.37470606	2	102837	46573
ENSG00000107362	ABHD17B	30.55965342	11.48095726	26.60322611	4	48479	13465
ENSG00000107371	EXOSC3	7.352277817	9.055730175	8.120998171	4	18083	126224
ENSG00000107372	ZFAND5	4543.152392	88.95835883	510.6492299	2	13822	59336
ENSG00000107404	DVL1	407.8297985	62.09020551	65.67446841	2	14074	134969
ENSG00000107438	PDLIM1	7082.944986	158.7965021	446.0116489	2	53452	81384
ENSG00000107443	CCNJ	1.86741235	3.805132845	4.920961933	4	17476	47731
ENSG00000107447	DNTT	0.010727548	0.030474374	5.121153449	2	34236	43566
ENSG00000107485	GATA3	324.5770259	6.012711291	538.9383788	2	21594	16578
ENSG00000107518	ATRNL1	32.42444756	3.653128716	88.54301903	2	855379	36609
ENSG00000107521	HPS1	64.93186186	31.84462122	20.38695152	2	30728	54304
ENSG00000107537	PHYH	336.2629992	33.54151131	100.2258873	2	24616	35464
ENSG00000107554	DNMBP	16.54143282	9.791146496	16.88724154	2	134342	29030
ENSG00000107560	RAB11FIP2	20.6474597	11.23006013	18.37842455	2	41687	42452
ENSG00000107562	CXCL12	2002.462706	51.39757441	389.5287278	2	87502	22914
ENSG00000107566	ERLIN1	42.50393886	13.38280385	31.74386733	2	38240	38717
ENSG00000107593	PKD2L1	1.251068177	0.587890702	21.09195164	2	42340	40509
ENSG00000107611	CUBN	6.808125893	1.587545587	42.67875639	2	305867	50299
ENSG00000107614	TRDMT1	0.256746201	1.35442966	1.955001484	2	59800	34825
ENSG00000107618	RBP3	0.017082785	0.095951838	2.556141121	2	9504	18252
ENSG00000107623	GDF10	88.53234453	7.982105377	110.7872586	2	13161	18252
ENSG00000107643	MAPK8	11.89773008	8.90405593	13.35837488	2	132705	35964
ENSG00000107651	SEC23IP	16.67419421	14.30936176	11.65149292	2	49791	41272
ENSG00000107669	ATE1	12.60411714	10.57920864	11.9122378	2	188377	37308
ENSG00000107672	NSMCE4A	57.51003218	26.49361319	21.70271343	2	18129	14087
ENSG00000107679	PLEKHA1	80.10836459	18.13629574	44.15136055	2	57655	20107
ENSG00000107719	PALD1	74.40300107	13.70475076	54.25764009	4	89628	27661
ENSG00000107731	UNC5B	36.5382762	8.914137306	40.95440819	2	90294	25385
ENSG00000107736	CDH23	37.96676061	5.261840241	72.03700961	2	418344	258691
ENSG00000107738	C10orf54	13896.80785	81.77125241	1699.26694	4	25939	54669
ENSG00000107742	SPOCK2	976.045514	36.58661565	266.7064964	2	29997	30405
ENSG00000107745	MICU1	73.02575097	25.99715245	28.08294799	2	258801	53743
ENSG00000107771	CCSER2	45.88647492	14.78734004	31.01670624	4	189931	69051
ENSG00000107779	BMPR1A	16.80728581	7.655215483	21.93974305	2	176188	66439
ENSG00000107789	MINPP1	10.48796552	9.001042317	11.65011233	2	48585	10849
ENSG00000107798	LIPA	614.9050837	34.5220152	178.0710104	2	200988	240150
ENSG00000107807	TLX1	36.46779271	2.759572268	131.7091203	4	8288	22348
ENSG00000107819	SFXN3	172.3981428	32.62272676	52.83289505	2	10007	88557
ENSG00000107821	KAZALD1	22.91500122	4.53762775	50.41090098	2	6290	86363
ENSG00000107831	FGF8	0.191363172	0.231984711	8.321317953	2	5955	67237
ENSG00000107833	NPM3	67.2111739	20.47250244	32.8188287	2	2088	66822
ENSG00000107854	TNKS2	52.30039339	23.21985647	22.51860379	2	66964	13630
ENSG00000107859	PITX3	0.249438288	0.148620703	16.35589069	4	11288	45101
ENSG00000107862	GBF1	73.99478542	34.72467845	21.305735	2	137367	174006
ENSG00000107863	ARHGAP21	355.7932245	36.54381267	97.33682987	2	140059	94066
ENSG00000107864	CPEB3	7.440381708	4.343099675	17.11511857	2	244395	43006
ENSG00000107874	CUEDC2	438.2836868	69.76230779	62.81771389	2	9416	82892
ENSG00000107882	SUFU	5.015768138	6.57288952	7.634592868	2	129548	93131
ENSG00000107890	ANKRD26	1.811921944	3.28691078	5.526148766	2	108578	68316
ENSG00000107902	LHPP	177.2477987	16.40722474	107.9706232	2	152307	43911
ENSG00000107929	LARP4B	26.50391398	20.47804279	12.94116488	2	122080	18325
ENSG00000107951	MTPAP	2.254508144	5.764806864	3.921357367	2	64640	52034
ENSG00000107954	NEURL	106.2690293	10.47916273	101.3227004	2	98573	150641
ENSG00000107957	SH3PXD2A	123.3486612	24.58988052	50.14604079	2	267016	79262
ENSG00000107959	PITRM1	95.12847312	31.1763222	30.50647412	2	35083	82080
ENSG00000107960	OBFC1	38.78504821	20.06446858	19.32556673	2	35663	19069
ENSG00000107968	MAP3K8	246.3269586	20.64425855	119.2669095	2	27896	16463
ENSG00000107984	DKK1	16.17255008	3.033945328	53.16307731	2	3746	21472
ENSG00000108001	EBF3	14.6005709	4.694058163	31.05950308	2	128558	11656
ENSG00000108010	GLRX3	75.54338617	28.74601975	26.27393736	2	48122	10969
ENSG00000108018	SORCS1	21.88871697	3.6105347	60.48475925	2	590871	38097
ENSG00000108021	FAM208B	18.00484689	12.94776941	13.90273767	2	78902	72830
ENSG00000108039	XPNPEP1	54.45695215	27.54100605	19.76949664	2	58787	35650
ENSG00000108055	SMC3	58.50171601	26.29295007	22.24530551	2	36945	6997
ENSG00000108061	SHOC2	47.97613205	21.10126487	22.73010753	2	94124	90953
ENSG00000108064	TFAM	8.477336211	9.841701192	8.615097074	2	14199	24553
ENSG00000108091	CCDC6	97.3990252	23.38546359	41.63586023	2	117893	13390
ENSG00000108094	CUL2	17.68929969	12.82866994	13.78592936	2	82091	36750
ENSG00000108100	CCNY	104.8144627	32.53212351	32.21193069	2	324899	117357
ENSG00000108106	UBE2S	202.537955	28.29191368	71.56687611	2	6493	73461
ENSG00000108175	ZMIZ1	103.3360115	29.81048833	34.65604264	2	247484	50445
ENSG00000108176	DNAJC12	39.95729889	7.683461699	51.94969502	1	41495	53604
ENSG00000108176	DNAJC12	39.95729889	7.683461699	51.94969502	2	41495	53604
ENSG00000108179	PPIF	805.0455869	51.34294564	156.7691156	2	7868	40852
ENSG00000108187	PBLD	224.983595	13.95075454	161.1614862	2	50389	67866
ENSG00000108219	TSPAN14	25.29765462	13.44937146	18.80299886	2	78957	39707
ENSG00000108231	LGI1	45.11611399	6.841685056	65.86133721	2	40350	21105
ENSG00000108239	TBC1D12	6.751596061	6.047011006	11.16325537	2	133426	49122
ENSG00000108242	CYP2C18	82.22960381	5.582996678	147.040323	2	52696	24845
ENSG00000108244	KRT23	179.3097314	3.86128556	463.204609	4	14938	30713
ENSG00000108256	NUFIP2	70.3594654	20.69006137	33.99481004	2	38282	24669
ENSG00000108270	AATF	83.67877871	32.94631007	25.39385584	2	107996	156557
ENSG00000108278	ZNHIT3	30.21883917	18.12040155	16.6730114	2	12681	125440
ENSG00000108298	RPL19	183142.4381	1427.48459	1282.964218	2	4444	49860
ENSG00000108306	FBXL20	2.351578779	3.62251592	6.501220727	2	143392	72903
ENSG00000108309	RUNDC3A	3127.36099	53.35048379	586.0837024	2	10258	70236
ENSG00000108352	RAPGEFL1	378.3111251	16.76058595	225.5861102	2	18645	79489
ENSG00000108370	RGS9	112.6786778	8.710583191	129.2214928	2	90272	23396
ENSG00000108375	RNF43	13.20984142	2.876456356	45.79955416	2	65095	97712
ENSG00000108379	WNT3	3.565657623	2.023547557	17.58334892	2	70648	21613
ENSG00000108381	ASPA	62.78439803	6.604031378	94.94118555	4	31045	100850
ENSG00000108387	SEPT4	7555.482781	64.98447602	1162.482298	4	10308	94905
ENSG00000108395	TRIM37	134.2275853	13.82491795	97.02810366	2	124283	141842
ENSG00000108405	P2RX1	261.236912	15.58816013	167.4857226	2	19908	83680
ENSG00000108406	DHX40	33.77473201	17.98748075	18.77192285	2	42820	37112
ENSG00000108417	KRT37	0.001738496	0.024802327	3.372905496	4	3770	37115
ENSG00000108424	KPNB1	252.3488741	50.90045019	49.56916962	2	36029	35778
ENSG00000108433	GOSR2	15.10128333	13.82084184	10.9257871	2	104520	44912
ENSG00000108442	TVP23BP2	0.000580555	0.003792368	7.671311409	4	614	88825
ENSG00000108452	ZNF29P	0.056316448	0.145192082	4.27318502	4	167	42598
ENSG00000108465	CDK5RAP3	1528.956648	105.446922	144.9849492	2	13963	133774
ENSG00000108468	CBX1	213.1284952	40.06828995	53.18053626	2	31469	61767
ENSG00000108474	PIGL	9.355186968	7.1099258	13.15348956	2	131610	91438
ENSG00000108479	GALK1	51.07151298	15.9431316	32.01974024	2	13642	155836
ENSG00000108510	MED13	11.98681872	11.84536821	10.11931347	2	122677	50342
ENSG00000108511	HOXB6	14.42267326	2.693762777	53.37995398	4	10715	90880
ENSG00000108516	AC003958.6	0.000990657	0.007092441	6.430127212	2	1101	19002
ENSG00000108528	SLC25A11	697.004884	76.23437385	91.41853343	4	3121	114190
ENSG00000108551	RASD1	10329.59948	73.87571249	1398.052361	2	1958	11099
ENSG00000108556	CHRNE	93.6316284	6.722964104	139.0793519	2	5300	219896
ENSG00000108557	RAI1	25.25448212	11.56459049	21.82753864	2	129980	165579
ENSG00000108576	SLC6A4	224.2148098	3.887251849	575.340826	2	41683	33627
ENSG00000108578	BLMH	37.09887691	23.43289474	15.82947726	2	43842	53817
ENSG00000108582	CPD	113.1923275	15.99846147	70.71405813	2	91084	48543
ENSG00000108587	GOSR1	6.33199304	9.959530186	6.361376034	2	50230	47869
ENSG00000108591	DRG2	41.74305177	26.13701758	15.96857142	2	20085	61565
ENSG00000108599	AKAP10	19.34039983	14.50354386	13.33264985	2	73535	25274
ENSG00000108602	ALDH3A1	1522.709544	7.770854667	1957.008078	2	10959	52936
ENSG00000108622	ICAM2	249.0193795	28.51702648	87.29594712	2	18040	51849
ENSG00000108641	B9D1	8.664219959	5.510354077	15.71315868	2	40628	131884
ENSG00000108651	UTP6	19.57661627	15.99086874	12.24097053	2	40861	33566
ENSG00000108654	DDX5	10898.75897	313.9864216	347.0985088	4	6905	217891
ENSG00000108666	C17orf75	10.89733097	9.533642357	11.42889744	2	10797	101692
ENSG00000108669	CYTH1	368.1528925	45.89355948	80.20356083	2	108249	83772
ENSG00000108671	PSMD11	67.71485801	30.57917233	22.14014073	2	39057	65546
ENSG00000108679	LGALS3BP	4812.430817	146.0470112	329.490572	2	8871	42056
ENSG00000108684	ASIC2	2.561985496	1.205416237	21.16135541	2	1144208	24307
ENSG00000108688	CCL7	2.355916322	0.255584272	89.08345002	3	2021	6720
ENSG00000108691	CCL2	55900.69975	81.58806646	6850.739506	2	1918	6491
ENSG00000108700	CCL8	91.90382795	2.162959869	422.9890725	2	2366	5827
ENSG00000108702	CCL1	0.255215629	0.073911274	31.60667409	2	2903	5080
ENSG00000108733	PEX12	4.542546985	5.368458023	8.464409252	2	4068	26714
ENSG00000108753	HNF1B	68.9733889	6.480175209	106.288947	2	58802	32786
ENSG00000108759	KRT32	0.021504528	0.172359172	1.727608634	2	7618	39841
ENSG00000108771	DHX58	37.9068701	14.36365653	26.3794185	2	11329	58451
ENSG00000108785	HSD17B1P1	1.507687091	2.002452707	7.541479537	2	1942	84653
ENSG00000108797	CNTNAP1	595.9572086	24.16488651	246.5232705	1	17201	180058
ENSG00000108797	CNTNAP1	595.9572086	24.16488651	246.5232705	2	17201	180058
ENSG00000108798	ABI3	146.8112802	17.6970324	82.91693203	2	12998	49053
ENSG00000108799	EZH1	266.966852	43.95354557	60.72687008	2	44778	259252
ENSG00000108813	DLX4	0.095235454	0.278125446	3.652417912	2	5987	14418
ENSG00000108819	PPP1R9B	702.2347758	59.79310724	117.4261352	2	16887	108450
ENSG00000108821	COL1A1	87881.7776	204.492608	4297.343122	2	18343	50425
ENSG00000108823	SGCA	488.4600732	32.07948054	152.2212466	2	11717	99194
ENSG00000108825	PTGES3L-AARSD1	0.098853058	0.181904564	5.672249567	4	29964	342576
ENSG00000108828	VAT1	1868.149869	95.2994735	196.0098824	2	10518	109291
ENSG00000108839	ALOX12	2.09326996	1.805766704	11.58337112	4	14671	75459
ENSG00000108846	ABCC3	549.2243678	19.39566071	283.0279144	2	57475	267030
ENSG00000108849	PPY	2446.661976	2.239968706	10874.24891	2	1664	50533
ENSG00000108852	MPP2	26.43379501	7.3313984	36.02010621	2	34343	57482
ENSG00000108854	SMURF2	13.13833941	10.84149328	12.11661757	2	119773	82483
ENSG00000108861	DUSP3	721.8484665	54.49122449	132.448119	2	12867	51359
ENSG00000108878	CACNG1	0.97503065	0.340342065	28.11625404	2	12203	40449
ENSG00000108924	HLF	207.0262925	17.40710415	118.8695266	2	60053	46775
ENSG00000108932	SLC16A6	10.23180487	2.903352923	35.15470024	4	24241	25127
ENSG00000108946	PRKAR1A	968.0560165	87.71235559	110.3556796	2	39539	46128
ENSG00000108947	EFNB3	123.2444781	7.498257934	164.1585561	2	6176	86705
ENSG00000108950	FAM20A	69.85966821	9.63481558	72.44272079	2	66276	41593
ENSG00000108953	YWHAE	6583.654264	246.5947119	266.9723629	2	56106	48433
ENSG00000108958	AC016292.3	0.133425706	0.481044528	2.920828923	4	407	16579
ENSG00000108960	MMD	372.6750145	23.6493122	157.5214915	2	29379	21210
ENSG00000108961	RANGRF	41.66551583	19.44225985	21.42451116	4	1595	147932
ENSG00000108963	DPH1	67.89419335	23.72265796	28.61213163	2	13320	48775
ENSG00000108984	MAP2K6	17.50422733	3.616932796	48.28936271	2	128633	20932
ENSG00000109016	DHRS7B	10.20567055	10.86895281	9.390306887	2	69901	13220
ENSG00000109046	WSB1	5032.174225	146.1140836	344.3774702	2	19555	15653
ENSG00000109047	RCVRN	0.635445429	0.460809477	13.70927011	2	9301	57827
ENSG00000109061	MYH1	78.16574615	0.955196888	809.9461066	4	26236	33332
ENSG00000109062	SLC9A3R1	3053.524724	76.41853802	399.5280825	2	20701	82548
ENSG00000109063	MYH3	124.4278104	3.543825737	350.1516946	2	28783	32409
ENSG00000109072	VTN	33122.66764	108.3451975	3056.860991	4	6083	124094
ENSG00000109084	TMEM97	153.1847879	16.45563973	93.03907435	2	9586	64259
ENSG00000109089	CDR2L	53.34322445	13.11677174	40.64458917	2	18168	50564
ENSG00000109099	PMP22	6728.208909	156.2818902	430.4905968	2	35548	21456
ENSG00000109101	FOXN1	0.014371551	0.071423281	2.993191959	2	32653	51386
ENSG00000109107	ALDOC	7462.930586	133.7796744	557.8114021	4	4149	122717
ENSG00000109113	RAB34	584.1875555	57.07214893	102.3433011	2	4148	74331
ENSG00000109132	PHOX2B	1.530548587	0.483521103	31.21545518	2	4888	71257
ENSG00000109133	TMEM33	12.83759342	9.483507391	13.53303146	2	25452	23584
ENSG00000109158	GABRA4	4.311867901	1.257142661	34.10719277	2	75507	38998
ENSG00000109163	GNRHR	0.018153348	0.15214534	1.736303245	4	15032	31145
ENSG00000109171	SLAIN2	37.25748837	16.60945203	22.42401753	2	84890	27830
ENSG00000109180	OCIAD1	549.6624173	65.72805003	83.61556466	2	56605	31150
ENSG00000109182	CWH43	16.69194647	0.844805495	195.3888524	2	75834	10772
ENSG00000109184	DCUN1D4	32.67755196	15.90020724	20.5450196	2	73837	59206
ENSG00000109189	USP46	12.03949102	7.460832616	16.12871234	2	68364	38960
ENSG00000109193	SULT1E1	33.66583607	2.284509952	146.7670081	2	49372	8492
ENSG00000109205	ODAM	6.289668483	1.105283066	56.48492903	2	8080	12571
ENSG00000109208	SMR3A	0.001163904	0.004843792	7.520924572	3	6397	6071
ENSG00000109220	CHIC2	93.35852228	20.02151589	46.61081208	4	54901	4146
ENSG00000109255	NMU	1.099482773	0.474305862	22.90872071	2	41469	4295
ENSG00000109265	KIAA1211	3.431280841	1.508962115	22.65547512	2	158430	98001
ENSG00000109270	LAMTOR3	27.7812174	16.62331054	16.70816963	2	16154	49871
ENSG00000109272	PF4V1	3.302127066	0.606421094	53.73156594	2	966	4761
ENSG00000109320	NFKB1	77.28814985	22.75239985	33.95869959	2	115973	35410
ENSG00000109321	AREG	2.413127881	0.69425511	34.406962	2	9875	7159
ENSG00000109323	MANBA	41.76009885	17.00684287	24.54632694	2	129491	91066
ENSG00000109332	UBE2D3	742.6925102	91.17456285	81.45046563	2	74513	35304
ENSG00000109339	MAPK10	59.98368883	7.510544697	79.77306332	2	578987	89591
ENSG00000109381	ELF2	24.12872971	15.07277318	16.00417206	2	32483	98135
ENSG00000109390	NDUFC1	202.551817	44.66504657	45.34115408	2	35671	13505
ENSG00000109424	UCP1	1.80409665	0.130227457	129.3681486	2	9371	12954
ENSG00000109436	TBC1D9	89.24566286	15.17589924	58.77535564	2	135355	23155
ENSG00000109445	ZNF330	182.6237731	36.74799051	49.68546174	2	13810	9962
ENSG00000109452	INPP4B	5.279594575	3.170852604	16.6294866	2	823140	26377
ENSG00000109458	GAB1	27.55599346	10.51183036	26.19885753	2	137806	104548
ENSG00000109466	KLHL2	209.5571836	21.53731523	97.2590698	2	115538	39996
ENSG00000109471	IL2	0.089793514	0.117649675	7.817764832	2	5255	10083
ENSG00000109472	CPE	21213.52713	213.8871	991.7636625	2	137126	33211
ENSG00000109501	WFS1	820.6700716	64.09072232	128.0297697	2	33416	39465
ENSG00000109511	ANXA10	3065.402573	16.20672732	1890.278175	2	95175	11858
ENSG00000109519	GRPEL1	64.92936618	21.27787658	30.5053282	2	9291	44245
ENSG00000109536	FRG1	42.96403112	24.31593208	17.66593402	2	22416	8166
ENSG00000109572	CLCN3	40.35592417	14.47414156	27.86904837	2	111040	45925
ENSG00000109576	AADAT	11.33207795	5.951800799	19.0245839	2	31477	20137
ENSG00000109586	GALNT7	48.0696021	10.98472931	43.72968242	2	155214	33936
ENSG00000109606	DHX15	68.39426287	31.82909864	21.4843591	2	15510	28675
ENSG00000109610	SOD3	24901.76643	197.1010586	1263.33736	2	10930	22057
ENSG00000109618	SEPSECS	5.21440247	6.184484572	8.433958321	2	40577	20452
ENSG00000109625	CPZ	18.13545789	1.878258822	96.09624316	2	27101	36776
ENSG00000109654	TRIM2	134.0829658	16.10137627	83.22874691	2	186978	40870
ENSG00000109667	SLC2A9	0.961054761	1.432842028	6.730153005	2	116489	58461
ENSG00000109670	FBXW7	93.35113503	14.29006724	65.28720003	2	214843	73909
ENSG00000109674	NEIL3	0.464005031	0.613761039	7.599144566	2	53107	11911
ENSG00000109680	TBC1D19	3.426165536	3.516479006	9.743899028	2	178914	8079
ENSG00000109684	CLNK	3.027020839	0.803292891	37.34227697	2	198470	15602
ENSG00000109686	SH3D19	283.8113756	32.60540275	87.0206564	2	18060	92435
ENSG00000109689	STIM2	13.68878627	9.807427078	13.95354013	2	144716	56451
ENSG00000109705	NKX3-2	81.96696311	3.553811237	230.0261087	2	4220	32632
ENSG00000109738	GLRB	99.95394184	7.415286796	134.6263715	2	96033	11934
ENSG00000109743	BST1	111.2242304	8.164119114	136.0810001	2	35363	31348
ENSG00000109756	RAPGEF2	54.8449185	16.74268714	32.74395208	2	210590	21112
ENSG00000109758	HGFAC	727.4815033	12.36162482	588.0323029	2	7597	53252
ENSG00000109762	SNX25	52.72146429	14.85213383	35.48041277	2	165948	43165
ENSG00000109771	LRP2BP	3.733798201	2.882922442	12.94123253	2	32021	61188
ENSG00000109787	KLF3	145.1563941	26.23018199	55.32217503	2	36846	37966
ENSG00000109794	FAM149A	10.65596999	6.852410898	15.54259887	2	68243	124508
ENSG00000109805	NCAPG	18.14041759	4.216028873	42.94910928	2	33960	28453
ENSG00000109819	PPARGC1A	42.71622756	4.518734817	94.34473266	2	127070	101038
ENSG00000109832	DDX25	11.44881255	2.76553854	41.28500608	4	19887	43186
ENSG00000109846	CRYAB	319873.8272	415.4377299	7699.496571	2	15157	51926
ENSG00000109851	DBX1	0.000753086	0.011395366	5.02589486	2	4458	55175
ENSG00000109854	HTATIP2	242.5716559	26.32200386	92.12426718	2	20098	11372
ENSG00000109861	CTSC	207.9727764	20.53356352	101.2398731	2	44195	16417
ENSG00000109881	CCDC34	4.454146513	3.743220335	11.89417651	2	33041	12685
ENSG00000109906	ZBTB16	358.0776326	24.43918838	146.4619713	2	191083	35088
ENSG00000109911	ELP4	5.589623353	8.112082178	6.894319991	2	274249	90668
ENSG00000109927	TECTA	0.246122757	0.860211903	2.943222865	2	90320	22259
ENSG00000109929	SC5D	177.9119721	22.27456552	79.84089793	4	16241	19186
ENSG00000109943	CRTAM	2.357779034	0.779366655	29.99593432	2	34139	15918
ENSG00000109944	C11orf63	1.907626974	2.366153733	8.07029843	2	77115	37323
ENSG00000109956	B3GAT1	221.7652286	15.4591695	143.3659568	2	33414	30854
ENSG00000109991	P2RX3	0.074366951	0.143731041	5.487958089	2	32225	46941
ENSG00000110002	VWA5A	32.22637048	11.11061013	28.98795129	2	32359	19202
ENSG00000110011	DNAJC4	339.100723	65.67517484	51.62667586	4	4003	190122
ENSG00000110013	SIAE	304.3997521	21.27342176	143.0266973	2	40768	118785
ENSG00000110031	LPXN	289.9967323	27.47675647	105.5078043	2	51349	27706
ENSG00000110042	DTX4	144.7714803	17.12091016	84.51476247	2	37157	54474
ENSG00000110047	EHD1	459.9276326	42.27697075	108.7658029	2	36654	108351
ENSG00000110057	UNC93B1	211.0923309	29.85307906	70.69007535	2	13877	37836
ENSG00000110066	SUV420H1	12.57775696	12.93474503	9.724221629	2	58965	31091
ENSG00000110076	NRXN2	120.4905079	11.82781615	101.792853	2	117014	268406
ENSG00000110077	MS4A6A	502.7866183	23.35722142	215.171761	2	13058	19354
ENSG00000110079	MS4A4A	314.2947715	15.31202358	205.1326771	2	28431	32765
ENSG00000110080	ST3GAL4	238.7572441	22.07611672	108.1073903	2	84704	54316
ENSG00000110090	CPT1A	159.0315369	29.07653934	54.67874161	2	89790	32881
ENSG00000110092	CCND1	607.477613	31.51830265	192.680088	2	13387	19129
ENSG00000110104	CCDC86	70.62203065	18.6330259	37.88657004	4	9010	41970
ENSG00000110148	CCKBR	56.3993092	4.468310266	125.9611457	2	12391	33213
ENSG00000110169	HPX	81676.80446	114.213564	7150.609874	2	11568	90912
ENSG00000110172	CHORDC1	106.956737	10.11224276	105.6749374	2	22204	18755
ENSG00000110195	FOLR1	176.4836089	7.350573089	239.7824283	4	6743	55201
ENSG00000110200	ANAPC15	8.387866394	8.705128403	9.635964045	4	6402	77853
ENSG00000110203	FOLR3	3813.802064	11.18485013	3406.755803	2	24757	139489
ENSG00000110218	PANX1	37.99480984	10.26042701	37.00411853	2	53044	11850
ENSG00000110237	ARHGEF17	461.793011	43.58517603	105.929842	2	60802	117411
ENSG00000110243	APOA5	2368.988197	17.88215479	1324.042981	2	3053	43413
ENSG00000110244	APOA4	355345.0693	113.0360117	31433.66793	2	2603	44160
ENSG00000110245	APOC3	625431.2407	416.4401354	15018.15458	2	3366	44646
ENSG00000110274	CEP164	26.42109141	14.11853684	18.7075928	2	37385	230714
ENSG00000110315	RNF141	89.06781265	19.82811953	44.90234698	2	29552	83266
ENSG00000110318	KIAA1377	8.314612643	4.778338389	17.38518034	2	86043	32392
ENSG00000110324	IL10RA	394.1841234	25.75198932	153.0138525	2	15133	41728
ENSG00000110328	GALNT18	114.8233304	16.68890747	68.76697209	4	351129	5473
ENSG00000110344	UBE4A	31.93364668	15.63333423	20.41997327	2	39626	45525
ENSG00000110347	MMP12	178.5525143	2.12757381	835.3513383	2	12297	14803
ENSG00000110367	DDX6	100.5743068	24.63865321	40.80722218	2	41824	37816
ENSG00000110375	UPK2	1.042312944	0.512753989	20.13017531	2	33391	148192
ENSG00000110395	CBL	20.3999536	9.801732813	20.80157908	2	102107	89050
ENSG00000110400	PVRL1	67.3600188	9.441424232	71.28028236	2	14790	26002
ENSG00000110422	HIPK3	230.7626766	34.29053585	67.27961266	2	100351	32883
ENSG00000110427	KIAA1549L	39.91319157	3.147958795	126.4208755	4	132030	96786
ENSG00000110435	PDHX	55.87189774	18.94415209	29.48266822	2	80293	20655
ENSG00000110436	SLC1A2	8149.488764	66.80562995	1219.699458	2	168857	167260
ENSG00000110442	COMMD9	72.66654258	25.90015542	28.04944293	2	15948	17203
ENSG00000110446	SLC15A3	281.7157506	32.58128689	86.44204555	2	15446	49118
ENSG00000110448	CD5	72.74616604	4.059917814	178.7656886	2	25457	24548
ENSG00000110455	ACCS	92.58804766	17.52977567	52.79317672	2	18289	35524
ENSG00000110484	SCGB2A2	37438.68522	21.65057104	17284.26049	2	3001	5234
ENSG00000110492	MDK	2577.712765	42.58511101	605.1686928	2	3069	67635
ENSG00000110497	AMBRA1	6.920248726	9.201019471	7.523867198	2	197631	281141
ENSG00000110514	MADD	156.4172726	24.88855936	62.82583275	2	60870	270777
ENSG00000110536	PTPMT1	13.47857534	13.63496175	9.885388898	4	8031	76240
ENSG00000110583	NAA40	27.94889611	14.55889135	19.19081929	1	18369	52757
ENSG00000110583	NAA40	27.94889611	14.55889135	19.19081929	2	18369	52757
ENSG00000110619	CARS	49.27541608	17.33085082	28.42156743	2	56691	103448
ENSG00000110628	SLC22A18	260.5287831	14.71065402	176.9885922	2	25525	38296
ENSG00000110660	SLC35F2	14.25718121	6.749067638	21.10820896	2	137302	13390
ENSG00000110665	C11orf21	35.57200362	4.898333438	72.49304488	2	7404	27574
ENSG00000110675	ELMOD1	115.1957669	5.509920426	208.7091081	2	75688	72286
ENSG00000110680	CALCA	1134.160297	1.964929142	5742.840454	4	5686	18290
ENSG00000110693	SOX6	1.040949541	1.569859681	6.652170149	2	509940	119672
ENSG00000110696	C11orf58	431.6068256	71.32635337	60.50447005	2	143749	26254
ENSG00000110697	PITPNM1	176.6493477	23.50743114	75.11847134	2	14495	90658
ENSG00000110711	AIP	772.7145106	85.92541141	89.91921932	2	8062	89912
ENSG00000110723	EXPH5	1.756281931	1.173288178	14.92689578	2	88307	42997
ENSG00000110777	POU2AF1	259.448999	18.91837828	137.0740774	2	97729	70486
ENSG00000110786	PTPN5	718.2190715	13.14469052	545.9870534	2	64793	39733
ENSG00000110799	VWF	2653.644886	69.63185896	381.0430861	2	175896	23668
ENSG00000110811	LEPREL2	140.2381175	23.69651377	59.16016115	2	11446	106447
ENSG00000110841	PPFIBP1	106.479128	20.59335861	51.68532472	2	172133	152603
ENSG00000110844	PRPF40B	14.8507476	9.644711698	15.39222306	2	62407	408933
ENSG00000110848	CD69	519.4914183	15.15238746	342.6250778	2	8415	76580
ENSG00000110851	PRDM4	22.39321936	15.55613821	14.39227833	2	28406	45101
ENSG00000110852	CLEC2B	314.9668653	21.35988597	147.392862	2	17152	15465
ENSG00000110876	SELPLG	8637.970224	50.32999856	1715.927785	2	12049	63773
ENSG00000110881	ASIC1	22.19436765	6.346686836	34.93072448	2	26063	100273
ENSG00000110887	DAO	13.43206643	1.340748387	99.51569485	2	42111	32607
ENSG00000110900	TSPAN11	90.49420042	5.41033146	166.9717084	2	70172	35887
ENSG00000110911	SLC11A2	21.88469682	13.4678322	16.24496914	2	49165	86452
ENSG00000110917	MLEC	457.3112142	48.4701416	94.3316581	2	14995	26925
ENSG00000110921	MVK	66.16052415	14.86793494	44.47561064	2	24007	53297
ENSG00000110934	BIN2	934.0932706	23.76571692	392.8812215	2	43630	58590
ENSG00000110955	ATP5B	47424.01323	511.1440844	927.7833177	2	7839	91305
ENSG00000110958	PTGES3	4295.094132	131.1341825	327.5100771	2	25032	93153
ENSG00000110975	SYT10	0.233242946	0.227029405	10.2621422	2	65581	13504
ENSG00000110987	BCL7A	13.54682179	6.435615207	21.03262661	2	42620	14841
ENSG00000111012	CYP27B1	0.789823927	0.94279735	8.394481019	2	6652	113319
ENSG00000111046	MYF6	1.444191435	0.174004335	79.03028127	2	1976	11506
ENSG00000111049	MYF5	0.006429002	0.002550659	13.09015088	2	2761	11445
ENSG00000111052	LIN7A	18.66280021	5.556384152	33.54565495	2	145405	17609
ENSG00000111057	KRT18	16322.2566	80.79776407	2019.888409	2	4030	89763
ENSG00000111058	ACSS3	23.22075812	8.583065834	27.03430716	2	318939	176154
ENSG00000111087	GLI1	6.418285884	2.164377458	29.56379933	2	12127	73423
ENSG00000111110	PPM1H	32.07375761	5.453403645	58.72485303	2	291055	109225
ENSG00000111142	METAP2	80.23920115	31.90041581	25.14827811	2	42319	24039
ENSG00000111144	LTA4H	1128.998699	68.13369997	165.6805691	2	42692	29580
ENSG00000111145	ELK3	115.5095876	18.92408893	61.01143183	2	75453	27890
ENSG00000111181	SLC6A12	15.44370348	4.185929986	36.83022246	2	24446	151761
ENSG00000111186	WNT5B	42.17837244	5.112450542	82.35974578	2	109936	125224
ENSG00000111196	MAGOHB	11.26732835	9.62133128	11.70900265	2	7610	20208
ENSG00000111199	TRPV4	3.144001735	1.604429583	19.53632272	2	50322	59338
ENSG00000111203	ITFG2	17.50706509	13.21851652	13.24189682	2	18272	168200
ENSG00000111215	PRR4	2880.328967	2.968941504	9669.001433	2	57697	217389
ENSG00000111218	PRMT8	25.86829735	2.796573027	92.20603598	2	211833	62514
ENSG00000111224	PARP11	1.68071801	3.455467015	4.878759494	2	82395	23820
ENSG00000111241	FGF6	0.000803538	0.006555675	6.525579899	2	17459	20973
ENSG00000111245	MYL2	3759728.996	747.6921954	50283.77647	2	9903	7997
ENSG00000111249	CUX2	17.22186818	2.226154904	77.06026156	2	316530	62273
ENSG00000111252	SH2B3	64.53905356	19.50889883	33.07002824	2	45675	59246
ENSG00000111254	AKAP3	0.681718539	0.894605794	7.646629544	4	33539	64712
ENSG00000111261	MANSC1	171.9992322	20.48325945	83.93454083	2	21277	20900
ENSG00000111262	KCNA1	9.586098742	1.592294496	59.88973167	1	21456	17039
ENSG00000111262	KCNA1	9.586098742	1.592294496	59.88973167	2	21456	17039
ENSG00000111269	CREBL2	95.43360503	28.32662547	33.68206462	2	33281	18198
ENSG00000111291	GPRC5D	5.228896098	1.078006731	48.15132066	4	9609	27084
ENSG00000111300	NAA25	15.06127598	10.27798668	14.64939298	1	82326	132181
ENSG00000111300	NAA25	15.06127598	10.27798668	14.64939298	2	82326	132181
ENSG00000111305	GSG1	0.344685761	0.289591762	11.83896909	4	20125	36252
ENSG00000111319	SCNN1A	663.6507278	14.85451201	446.4732696	2	30887	60321
ENSG00000111321	LTBR	436.4655602	59.73974349	73.05061657	2	16522	60321
ENSG00000111325	OGFOD2	12.4633203	10.08412309	12.35701228	4	5463	144100
ENSG00000111331	OAS3	197.0689829	12.75541721	154.38507	4	34897	50603
ENSG00000111335	OAS2	147.8034285	16.5662448	89.17184217	4	33328	56709
ENSG00000111339	ART4	4.201658348	2.068812683	20.25992232	4	17926	25854
ENSG00000111341	MGP	1445809.284	1070.310565	13508.18943	4	4745	17761
ENSG00000111344	RASAL1	24.83950161	3.584939278	69.12356423	2	37420	44930
ENSG00000111371	SLC38A1	233.2903615	26.57927518	87.74227952	2	86954	57658
ENSG00000111404	RERGL	205.519468	9.694452477	211.7888345	2	239238	10529
ENSG00000111405	ENDOU	3.293140096	1.723220762	19.05781519	4	15833	86143
ENSG00000111412	C12orf49	31.7476488	10.63491875	29.83362254	2	22282	11006
ENSG00000111424	VDR	101.0977431	6.323509725	159.6393587	2	101511	93168
ENSG00000111432	FZD10	5.432728042	0.81297793	66.13455651	2	3281	9875
ENSG00000111445	RFC5	10.11369405	8.880211803	11.38746104	2	19542	23526
ENSG00000111450	STX2	88.2078068	20.02947972	44.02200458	2	49666	12348
ENSG00000111452	GPR133	91.16703839	12.50332025	72.86398539	2	187340	78520
ENSG00000111490	TBC1D30	2.946215744	2.104260973	13.98226511	2	100223	52761
ENSG00000111530	CAND1	20.45560801	15.12483486	13.52218785	2	50670	10021
ENSG00000111536	IL26	0.022634998	0.081113326	3.581802952	4	24470	15990
ENSG00000111537	IFNG	62.2956015	1.02445945	602.301052	4	4979	4567
ENSG00000111554	MDM1	31.32652124	6.928859436	45.16091085	2	59938	16855
ENSG00000111596	CNOT2	7.123026777	9.720734262	7.330409592	2	111999	20648
ENSG00000111602	TIMELESS	22.59382756	8.953050495	25.21890016	2	32284	70147
ENSG00000111605	CPSF6	101.1269894	28.38712606	35.61522007	2	34821	22208
ENSG00000111615	KRR1	15.25292862	13.18399364	11.56808851	2	14732	17886
ENSG00000111639	MRPL51	791.5748293	97.58181477	81.11180545	2	1857	89268
ENSG00000111640	GAPDH	324634.9092	1397.509515	2322.936572	4	4444	106869
ENSG00000111644	ACRBP	7.301589929	3.258399547	22.37055116	2	9385	112355
ENSG00000111647	UHRF1BP1L	13.773313	8.684029742	15.85376794	2	114393	37218
ENSG00000111652	COPS7A	259.5589112	45.44539322	57.10409542	2	8134	85649
ENSG00000111665	CDCA3	6.751987008	4.123917859	16.35733277	4	6476	220174
ENSG00000111666	CHPT1	74.18999213	21.21771501	34.95430012	2	32699	178582
ENSG00000111670	GNPTAB	24.90553717	12.68532349	19.62575998	2	85441	216236
ENSG00000111674	ENO2	11859.70173	100.673614	1177.918755	2	9952	122679
ENSG00000111696	NT5DC3	1124.990383	17.41176599	645.7441706	2	70744	27826
ENSG00000111700	SLCO1B3	54.96517725	2.390643184	229.0018676	2	106022	50112
ENSG00000111701	APOBEC1	29.46666873	1.577000651	185.7382271	2	16503	7721
ENSG00000111704	NANOG	0.001232379	0.026724682	3.058536763	4	8265	22914
ENSG00000111707	SUDS3	25.14883592	18.22647797	13.79588535	2	41655	5128
ENSG00000111713	GYS2	29.12986413	2.770954547	104.7836764	2	68658	35783
ENSG00000111716	LDHB	25556.01918	394.6406956	647.5607281	2	122515	16321
ENSG00000111726	CMAS	564.4349715	46.84017986	120.4787203	2	19500	3416
ENSG00000111728	ST8SIA1	1.092215319	1.305811166	8.376698325	2	270941	69442
ENSG00000111731	C2CD5	53.89422212	19.65557448	27.41044874	4	95963	62986
ENSG00000111732	AICDA	227.8980817	5.529972744	411.388453	2	10705	25931
ENSG00000111752	PHC1	24.35644363	10.97927512	22.17293076	2	27571	35433
ENSG00000111775	COX6A1	15213.81756	316.5081342	480.6621143	2	2652	47418
ENSG00000111783	RFX4	15.61976658	2.707472507	57.51582229	4	179895	50326
ENSG00000111785	RIC8B	10.34240326	6.588917247	15.68803316	2	114717	57784
ENSG00000111788	RP11-22B23.1	13.08228365	5.347676494	24.43649531	2	36853	16017
ENSG00000111790	FGFR1OP2	143.1840174	29.47252321	48.56911886	2	28267	29243
ENSG00000111799	COL12A1	539.6806366	30.85871164	174.8341955	2	121725	53487
ENSG00000111816	FRK	2.746269333	1.907837563	14.37175591	2	129609	9331
ENSG00000111817	DSE	40.64623472	12.09566656	33.58446602	2	172416	126508
ENSG00000111832	RWDD1	33.68526891	17.57543462	19.1608963	2	26308	27629
ENSG00000111834	RSPH4A	8.280201883	1.308459432	62.87794438	2	16506	25829
ENSG00000111837	MAK	3.054612221	0.786043959	38.49802748	4	75808	81073
ENSG00000111843	TMEM14C	582.088007	97.04770824	59.97442321	2	8214	56055
ENSG00000111845	PAK1IP1	37.63015121	14.88116286	25.27683806	2	15087	52690
ENSG00000111846	GCNT2	3.386305661	3.103654905	10.90777804	2	134999	142636
ENSG00000111850	SMIM8	4.090638741	5.152232687	7.943537205	4	19742	57224
ENSG00000111859	NEDD9	257.235771	22.12636253	116.2095944	2	199050	31926
ENSG00000111860	CEP85L	3.800937191	4.226163109	8.996200318	2	249303	63873
ENSG00000111863	ADTRP	69.15841901	3.505327743	196.7623621	2	94992	6988
ENSG00000111875	ASF1A	18.34947449	12.50184113	14.67367936	4	14948	16882
ENSG00000111877	MCM9	1.854619819	4.123583673	4.510903774	2	121722	43439
ENSG00000111879	FAM184A	4.472748587	3.458613911	12.92374621	2	189624	22753
ENSG00000111880	RNGTT	10.68862086	7.845465059	13.61933479	2	353363	18376
ENSG00000111885	MAN1A1	246.5869877	33.519481	73.54631815	2	172552	7929
ENSG00000111886	GABRR2	1.396837883	1.205902191	11.57032114	2	58091	33921
ENSG00000111897	SERINC1	7458.239234	185.8002481	401.3906289	2	28468	12721
ENSG00000111906	HDDC2	108.3814248	33.05075909	32.78552211	2	81996	22692
ENSG00000111907	TPD52L1	109.5241531	15.38003	71.17215048	2	145358	28014
ENSG00000111911	HINT3	75.99432291	21.7705198	34.89555052	4	23460	49470
ENSG00000111912	NCOA7	104.7926272	15.14257036	69.16491705	2	149959	171481
ENSG00000111913	FAM65B	906.3849949	20.04789741	451.8893363	2	138587	64328
ENSG00000111961	SASH1	143.6105919	24.01397197	59.78220091	2	168390	23395
ENSG00000111962	UST	34.72389434	9.196225249	37.72870357	2	329662	9886
ENSG00000111981	ULBP1	0.56561464	0.342884699	16.31169166	2	9703	23896
ENSG00000112029	FBXO5	3.620319343	3.3897134	10.67830995	2	13050	24556
ENSG00000112033	PPARD	188.9412965	30.55775943	61.81391768	2	85633	68984
ENSG00000112038	OPRM1	0.000996693	0.012499177	4.887597889	2	236370	75413
ENSG00000112039	FANCE	7.196876968	5.847277809	12.3041406	2	14742	41046
ENSG00000112041	TULP1	0.11689237	0.270124118	4.529862366	2	15064	60132
ENSG00000112053	SLC26A8	6.708305836	1.538825231	43.37678456	2	81342	82000
ENSG00000112062	MAPK14	380.4481353	27.41364796	138.733598	2	83525	61665
ENSG00000112077	RHAG	21.46058065	0.910172237	233.3321935	2	31681	26340
ENSG00000112079	STK38	233.5361058	39.07529129	59.75293981	2	53578	43404
ENSG00000112081	SRSF3	842.4405314	82.99890436	101.4891761	4	11232	30535
ENSG00000112096	SOD2	8548.510682	69.3172268	1233.068316	2	93472	91526
ENSG00000112115	IL17A	0.018177171	0.020182749	9.335521758	2	4251	10480
ENSG00000112116	IL17F	0.014041522	0.021301978	7.680512075	2	7856	10096
ENSG00000112118	MCM3	162.9872956	34.11212215	47.76880373	2	20872	10013
ENSG00000112130	RNF8	3.811509678	5.951492424	6.410323802	2	40766	67457
ENSG00000112137	PHACTR1	9.377903936	3.224830641	29.02131511	2	570752	146301
ENSG00000112139	MDGA1	7.169109471	3.55449781	20.14059162	2	66798	12237
ENSG00000112146	FBXO9	94.33735025	25.90318534	36.40901302	2	48882	89435
ENSG00000112149	CD83	410.1044431	17.82376885	229.9650997	2	19277	7257
ENSG00000112164	GLP1R	0.67082242	0.59869711	11.18491297	2	38945	21652
ENSG00000112167	SAYSD1	5.101147172	8.06849203	6.326857974	2	11125	41498
ENSG00000112175	BMP5	15.34492904	2.297235722	66.55119325	2	121919	4229
ENSG00000112182	BACH2	3.176199506	2.09616105	15.12799558	2	370379	65878
ENSG00000112183	RBM24	166.0824646	10.64013873	155.9533343	2	12529	15740
ENSG00000112186	CAP2	672.1852925	24.8532602	270.3568587	2	164576	45043
ENSG00000112195	TREML2	185.8009385	4.942605906	375.1781224	2	10917	56939
ENSG00000112200	ZNF451	3.098421774	5.358356589	5.790266951	2	83463	119734
ENSG00000112208	BAG2	196.453318	14.01116799	140.1190815	2	17507	50957
ENSG00000112210	RAB23	397.4473734	16.68168041	238.1170521	2	33471	51992
ENSG00000112212	TSPO2	8.121361963	0.706556731	113.478272	4	1783	53643
ENSG00000112214	FHL5	253.2316221	11.83177392	213.8544646	2	54088	12601
ENSG00000112218	GPR63	1.396904132	1.315067825	10.61760089	2	43351	20248
ENSG00000112232	KHDRBS2	2.226781903	1.142216398	19.41286296	2	606267	2300
ENSG00000112234	FBXL4	3.084800232	5.535764849	5.58047504	2	79429	13785
ENSG00000112237	CCNC	22.38340972	16.77469514	13.34156476	2	26593	26454
ENSG00000112238	PRDM13	0.003169014	0.021166175	4.225418743	2	8848	21235
ENSG00000112242	E2F3	11.63265453	7.417782074	15.67446973	2	91543	14065
ENSG00000112245	PTP4A1	989.790384	47.19014661	209.7028198	2	54821	36163
ENSG00000112246	SIM1	0.052800721	0.295636721	2.054750515	2	79914	29588
ENSG00000112249	ASCC3	4.005971044	6.087256577	6.58652132	2	373170	41111
ENSG00000112273	HDGFL1	0.032725843	0.041894214	8.233257565	2	2214	1073
ENSG00000112276	BVES	46.3444666	6.675333034	69.33755785	2	40352	31710
ENSG00000112280	COL9A1	3.772777465	1.648579912	22.80732715	2	88022	35788
ENSG00000112290	WASF1	867.1530797	24.52229763	353.4781343	2	80185	18358
ENSG00000112293	GPLD1	4.711861878	2.196379438	21.40095124	2	70640	70740
ENSG00000112294	ALDH5A1	56.32105995	14.44921344	38.95859217	2	42355	72612
ENSG00000112297	AIM1	83.61406416	11.32722553	73.76060742	2	58596	24976
ENSG00000112299	VNN1	956.7798845	13.855479	690.0518074	2	32459	43687
ENSG00000112303	VNN2	40564.42976	65.92394744	6152.28442	2	19577	83000
ENSG00000112304	ACOT13	7.883378672	8.257789007	9.547145755	2	38030	37208
ENSG00000112305	SMAP1	7.315872783	6.616081314	11.05611663	2	194239	32751
ENSG00000112306	RPS12	522127.2469	2118.431519	2464.676283	2	3123	33581
ENSG00000112308	C6orf62	506.5659119	74.97630559	67.55579008	2	15975	25227
ENSG00000112309	B3GAT2	15.1170212	2.792140901	53.9837993	2	100359	15477
ENSG00000112319	EYA4	0.687823055	0.768912625	8.958938816	2	291522	66506
ENSG00000112320	SOBP	47.50238795	12.12248763	39.16129107	2	170195	51527
ENSG00000112333	NR2E1	10.72471086	3.122637493	34.26732549	2	22751	10087
ENSG00000112335	SNX3	4900.926084	167.5008676	292.5742165	2	50038	10433
ENSG00000112337	SLC17A2	27.46212187	1.9589121	139.5294481	2	17964	28218
ENSG00000112339	HBS1L	8.068197224	7.736598788	10.42805681	2	142678	116655
ENSG00000112343	TRIM38	27.2003508	13.79349826	19.71264841	2	24354	21770
ENSG00000112357	PEX7	7.021623591	7.461185817	9.411656681	2	91358	21626
ENSG00000112365	ZBTB24	2.139807288	4.563980632	4.700079561	2	20643	75795
ENSG00000112378	PERP	440.8898115	31.23715449	141.1007878	2	19006	4692
ENSG00000112379	KIAA1244	9.547534711	3.659948822	26.04269208	2	182742	35569
ENSG00000112394	SLC16A10	1.507407823	1.31289962	11.47031717	2	135442	41179
ENSG00000112406	HECA	95.5771599	22.49390222	42.47581551	2	45690	10884
ENSG00000112414	GPR126	18.78311977	4.838406069	38.76143933	2	144412	42054
ENSG00000112419	PHACTR2	4.941070373	5.6867994	8.690968429	2	287319	111568
ENSG00000112425	EPM2A	27.33959994	8.330780455	32.7902168	2	234441	22528
ENSG00000112462	OR12D3	0.000147667	0.003176911	7.701097017	3	1868	15707
ENSG00000112473	SLC39A7	716.4671045	79.72830596	89.85356484	4	3994	94333
ENSG00000112486	CCR6	19.65710432	3.03927827	64.49757149	2	27889	20310
ENSG00000112494	UNC93A	0.944514326	0.249220192	36.82252986	2	44850	15900
ENSG00000112499	SLC22A2	0.027326177	0.049469677	6.276505756	2	106577	17023
ENSG00000112514	CUTA	1211.51848	124.8990988	96.9928125	4	1875	67449
ENSG00000112530	PACRG	2.775837453	1.759014565	15.74796222	2	588360	40222
ENSG00000112531	QKI	162.6632054	23.85386705	68.16716044	2	164596	89174
ENSG00000112539	C6orf118	3.689543381	0.456457103	79.31154563	2	29943	31147
ENSG00000112541	PDE10A	33.6480602	2.683107885	124.9785068	2	334812	57669
ENSG00000112559	MDFI	62.47528588	6.074097087	102.7026443	2	17364	44813
ENSG00000112561	TFEB	72.61113163	16.16485135	44.89755736	2	52281	117262
ENSG00000112562	SMOC2	4103.007099	62.04422998	661.1986162	2	232153	8673
ENSG00000112576	CCND3	491.0552241	45.15831061	108.7189708	2	115424	50561
ENSG00000112584	FAM120B	15.007642	14.1171527	10.63033884	2	114645	47591
ENSG00000112599	GUCA1B	1.679061346	2.290639893	7.341702416	2	10515	56291
ENSG00000112619	PRPH2	3.044364957	2.061874396	14.74203727	2	25972	36737
ENSG00000112624	GLTSCR1L	15.23091234	10.80267727	14.09541038	4	86533	70737
ENSG00000112651	MRPL2	52.09192612	27.06807269	19.24137169	4	5777	100329
ENSG00000112655	PTK7	121.1673698	12.27869795	98.60879508	2	85451	142567
ENSG00000112667	DNPH1	219.5696844	42.36238556	51.82141187	4	3855	93245
ENSG00000112679	DUSP22	135.5178804	27.26761858	49.68464531	2	59725	26526
ENSG00000112685	EXOC2	15.07042305	12.49831744	12.05631623	2	207984	56790
ENSG00000112695	COX7A2	1800.826893	124.2590981	144.9142965	2	12648	45517
ENSG00000112699	GMDS	205.1863736	13.48561769	152.0466705	2	621885	11269
ENSG00000112701	SENP6	49.80922206	22.1784127	22.45281027	2	116772	99472
ENSG00000112706	IMPG1	0.089669427	0.298757416	3.228082042	2	151563	29374
ENSG00000112715	VEGFA	9105.945771	94.35034742	965.0193137	2	16303	85054
ENSG00000112742	TTK	2.784541266	1.715920704	16.1915971	2	38640	12572
ENSG00000112759	SLC29A1	1892.955323	74.4192876	254.3307056	2	14646	70369
ENSG00000112761	WISP3	0.065211017	0.288884551	2.51639025	2	16896	25110
ENSG00000112763	BTN2A1	103.069752	27.39440931	37.61429441	2	18699	96187
ENSG00000112769	LAMA4	681.0558372	31.94544301	213.1298374	2	145954	111590
ENSG00000112773	FAM46A	74.87778015	12.34719127	60.60259044	2	260373	25026
ENSG00000112782	CLIC5	35.64914248	4.581241617	77.66775407	2	180087	42807
ENSG00000112787	FBRSL1	34.66985591	20.56894698	16.85210421	2	95637	52890
ENSG00000112796	ENPP5	11.50768108	4.104094303	27.99566619	2	11784	25937
ENSG00000112799	LY86	147.4036891	15.45085156	95.34642288	2	66875	3684
ENSG00000112812	PRSS16	10.09774969	3.104546309	32.45336138	2	8923	16489
ENSG00000112818	MEP1A	7501.906905	21.98221611	3411.169146	2	46388	70238
ENSG00000112837	TBX18	9.196846973	3.25131175	28.23050257	2	76102	14616
ENSG00000112851	ERBB2IP	61.97034062	19.7702749	31.33441822	2	156074	165886
ENSG00000112852	PCDHB2	0.855958003	1.407064869	6.110927043	2	2735	97565
ENSG00000112874	NUDT12	7.374250698	6.572658433	11.21773334	2	13938	7855
ENSG00000112877	CEP72	1.324417627	2.64633929	5.023521024	2	54896	18020
ENSG00000112893	MAN2A1	11.90899578	6.898808251	17.2518839	2	177812	18800
ENSG00000112902	SEMA5A	9.946695926	4.212918088	23.57776239	2	511049	17587
ENSG00000112936	C7	67240.17974	217.1409112	3096.472834	2	73687	63883
ENSG00000112941	PAPD7	68.42190233	24.18867474	28.27919424	2	42443	23984
ENSG00000112964	GHR	130.5989169	10.87506248	119.9891293	2	298100	147816
ENSG00000112972	HMGCS1	2226.198157	36.65555534	607.1660817	2	24098	50296
ENSG00000112977	DAP	540.9675675	81.22763636	66.59198762	2	82042	13463
ENSG00000112981	NME5	18.61393865	4.439163536	41.85941582	2	24238	128154
ENSG00000112983	BRD8	62.27338166	24.04868042	25.88811214	2	39220	43241
ENSG00000112992	NNT	133.1772117	22.77122504	58.46358634	2	104713	32948
ENSG00000112996	MRPS30	8.880132999	9.230060535	9.621293027	2	11503	1968
ENSG00000113013	HSPA9	1789.004428	116.6896548	153.3007472	2	20562	73049
ENSG00000113048	MRPS27	53.10966046	25.66175668	20.69186816	2	101237	56885
ENSG00000113070	HBEGF	1198.903617	24.63583439	486.456899	2	13788	33950
ENSG00000113073	SLC4A9	0.046425201	0.169841762	3.137491558	2	14941	70788
ENSG00000113083	LOX	209.30947	12.43608884	168.1809223	2	15090	27656
ENSG00000113088	GZMK	80.78650105	4.473172968	180.2216904	2	10317	26196
ENSG00000113100	CDH9	2.814252147	0.841119486	33.1827927	2	240548	6794
ENSG00000113108	APBB3	156.6627898	27.82459719	56.28706919	2	33855	247339
ENSG00000113119	TMCO6	18.94850716	11.56622372	16.37710848	4	5981	99915
ENSG00000113140	SPARC	122218.8943	542.6649889	2252.156573	2	26069	22663
ENSG00000113163	COL4A3BP	40.92671008	17.98259841	22.75197231	2	143652	114639
ENSG00000113194	FAF2	18.81846507	17.54434325	10.72581572	2	62446	110494
ENSG00000113196	HAND1	581.7438019	10.3923661	559.2514206	2	3292	51733
ENSG00000113205	PCDHB3	0.356108877	0.975381727	3.715401524	2	3172	100836
ENSG00000113209	PCDHB5	2.405710693	2.799749716	8.597600986	2	2903	60002
ENSG00000113211	PCDHB6	0.46669923	1.240333404	3.812576937	3	3185	67281
ENSG00000113212	PCDHB7	1.455569571	2.039441744	7.151067237	3	3714	64747
ENSG00000113231	PDE8B	42.55281308	9.430995065	45.08297355	2	219358	62742
ENSG00000113240	CLK4	50.3731019	18.3324522	27.46802955	2	27951	60313
ENSG00000113248	PCDHB15	6.93956918	4.717702256	14.69967609	2	2652	68431
ENSG00000113249	HAVCR1	0.211567429	0.19598685	10.75638707	2	29706	15654
ENSG00000113262	GRM6	0.019395815	0.180874179	1.54006242	2	17879	36927
ENSG00000113263	ITK	49.55656248	4.103621543	120.4937352	2	80029	118399
ENSG00000113269	RNF130	70.22520337	17.44174238	40.24538172	2	160070	120526
ENSG00000113272	THG1L	5.816548479	6.899225271	8.432998275	2	10251	71246
ENSG00000113273	ARSB	11.81918159	4.566869465	25.84557344	2	208878	21377
ENSG00000113282	CLINT1	121.9928081	35.52726157	34.33095368	2	73432	30661
ENSG00000113296	THBS4	917.4567821	18.96643818	483.4768113	2	64656	130340
ENSG00000113300	CNOT6	8.62226728	10.0171306	8.608910788	2	83993	35562
ENSG00000113302	IL12B	2.638117123	0.18605249	135.0718434	4	16104	6445
ENSG00000113303	BTNL8	148.060292	4.439911046	332.7488808	2	51829	83911
ENSG00000113318	MSH3	2.902202271	5.317173743	5.466692868	2	221812	34511
ENSG00000113319	RASGRF2	29.75386671	5.423804197	54.77537583	2	269484	45655
ENSG00000113327	GABRG2	183.4101342	5.139831191	356.167275	2	87996	16021
ENSG00000113356	POLR3G	1.343613301	2.118594351	6.359188637	2	13936	43422
ENSG00000113360	DROSHA	22.87423373	15.80389916	14.47096222	2	131612	60001
ENSG00000113361	CDH6	2.369131141	2.042538912	11.59116218	2	135396	34843
ENSG00000113368	LMNB1	161.4539988	14.76891961	109.2529109	2	60397	16135
ENSG00000113369	ARRDC3	927.2296628	36.87971008	251.3545541	2	14635	9603
ENSG00000113384	GOLPH3	723.597409	65.93187709	109.7341236	2	49646	47225
ENSG00000113387	SUB1	458.048634	48.45268885	94.51779191	2	72446	7750
ENSG00000113389	NPR3	5.097949535	1.997200673	25.44812586	2	102643	29576
ENSG00000113391	FAM172A	13.4783986	10.2705988	13.12024607	2	493578	132626
ENSG00000113396	SLC27A6	32.04570449	3.015117702	105.965148	2	477931	19575
ENSG00000113407	TARS	80.90905262	22.05078343	36.68004488	2	28842	18528
ENSG00000113430	IRX4	3.494776916	0.754599491	45.83807545	2	9809	15381
ENSG00000113441	LNPEP	12.19741143	6.455453481	18.88098254	2	102121	117278
ENSG00000113448	PDE4D	20.79756481	5.145429742	40.36048565	2	1519038	144424
ENSG00000113492	AGXT2	64.5612132	3.10076859	207.5731811	2	49992	74782
ENSG00000113494	PRLR	4.45000225	1.428351087	31.00774415	2	40878	141986
ENSG00000113504	SLC12A7	232.1640458	33.93942164	68.38821829	2	61651	27375
ENSG00000113520	IL4	0.114438788	0.18367477	6.425141902	2	8690	76345
ENSG00000113525	IL5	0.009663528	0.080248146	2.178829025	2	15394	25444
ENSG00000113532	ST8SIA4	8.882093693	3.940220262	22.51037437	2	96331	16366
ENSG00000113552	GNPDA1	53.67372778	19.08991929	28.10678253	2	21292	60194
ENSG00000113555	PCDH12	22.8895289	5.662153081	40.3718457	2	15477	143681
ENSG00000113558	SKP1	224.1836659	45.12711054	49.66947667	2	28096	76842
ENSG00000113569	NUP155	2.595609119	5.397573527	4.81844418	2	83044	36595
ENSG00000113575	PPP2CA	288.7372961	46.07322649	62.65778638	4	31808	48769
ENSG00000113578	FGF1	895.5968103	21.83443953	409.9930369	2	105874	58542
ENSG00000113580	NR3C1	62.4196074	17.00251477	36.69628403	2	157581	117002
ENSG00000113583	C5orf15	91.55897007	33.16403444	27.60260294	2	13277	10173
ENSG00000113594	LIFR	160.5318722	20.14593779	79.64991452	2	120441	52201
ENSG00000113597	TRAPPC13	17.51035775	12.41361739	14.10246082	4	41517	111639
ENSG00000113600	C9	6030.574467	24.52933514	2457.517464	2	140606	17483
ENSG00000113621	TXNDC15	68.69545922	25.5266982	26.90459772	2	27722	27290
ENSG00000113638	TTC33	12.74036612	9.495833354	13.41320182	2	41500	39480
ENSG00000113643	RARS	91.20896845	36.32025432	25.10826587	2	32854	39155
ENSG00000113645	WWC1	42.96860346	8.039790816	53.39095691	2	180652	67905
ENSG00000113648	H2AFY	49.75747562	20.44669192	24.3282129	2	65987	67990
ENSG00000113649	TCERG1	60.04611112	24.66617097	24.33769453	2	64650	21434
ENSG00000113657	DPYSL3	3124.001816	75.30671448	414.7833369	2	119245	80532
ENSG00000113658	SMAD5	26.28698438	14.42452374	18.2181171	2	55901	45913
ENSG00000113712	CSNK1A1	174.0991255	34.44430677	50.53334164	2	59200	96790
ENSG00000113719	ERGIC1	252.752702	39.78343931	63.5186871	2	118410	31181
ENSG00000113721	PDGFRB	1793.605011	84.1639216	213.0844063	2	42035	49787
ENSG00000113722	CDX1	1681.098499	11.87313367	1414.701329	2	17762	39677
ENSG00000113732	ATP6V0E1	4181.207436	155.722599	268.4869747	2	51688	35751
ENSG00000113734	BNIP1	3.7564788	6.869048913	5.47529004	2	19945	27238
ENSG00000113739	STC2	799.1011396	11.47224573	695.9536996	2	14790	15444
ENSG00000113742	CPEB4	30.02513962	12.37674137	24.24781363	2	73696	44600
ENSG00000113749	HRH2	64.60274717	3.531645058	182.4371051	2	28212	5649
ENSG00000113758	DBN1	476.1200448	44.05893902	108.0420939	2	17793	90816
ENSG00000113761	ZNF346	4.960983268	6.712977545	7.394020335	2	58493	42782
ENSG00000113763	UNC5A	175.4748269	7.671356421	228.4555192	2	70419	23585
ENSG00000113790	EHHADH	112.355133	7.543344065	148.7621006	2	63474	24720
ENSG00000113805	CNTN3	8.886032242	3.701989566	23.96567146	2	258572	4997
ENSG00000113810	SMC4	40.19058052	11.65133854	34.47338432	4	35688	111276
ENSG00000113811	SELK	314.3652236	51.88924817	60.57413829	4	7578	30803
ENSG00000113851	CRBN	97.00286254	30.00679615	32.31952606	2	30718	125273
ENSG00000113889	KNG1	2454.546025	22.25000878	1102.675228	2	26678	34555
ENSG00000113905	HRG	12163.23025	33.71349463	3606.755582	2	18024	24320
ENSG00000113916	BCL6	15508.46666	110.4634566	1403.819265	2	24350	16222
ENSG00000113924	HGD	1011.631672	14.52453733	696.0260578	2	54398	13610
ENSG00000113946	CLDN16	0.081417767	0.148005485	5.785733767	2	89602	10986
ENSG00000113966	ARL6	4.084353626	3.211065407	12.71117816	2	36588	15753
ENSG00000114013	CD86	27.88609308	6.718767323	41.45795469	2	65770	24431
ENSG00000114019	AMOTL2	438.8120099	31.47522123	139.3739643	2	19605	19100
ENSG00000114030	KPNA1	18.57019044	13.39265211	13.86307	1	92996	86388
ENSG00000114030	KPNA1	18.57019044	13.39265211	13.86307	2	92996	86388
ENSG00000114054	PCCB	21.00824395	10.61398018	19.78377557	2	87590	30036
ENSG00000114062	UBE3A	52.75069405	22.57697475	23.35890248	2	101747	52929
ENSG00000114098	ARMC8	17.93777933	12.761474	14.05302108	2	111122	117191
ENSG00000114107	CEP70	6.448227577	6.999922673	9.212979769	2	100194	66154
ENSG00000114113	RBP2	5247.825806	15.30915198	3425.669915	4	27839	42435
ENSG00000114115	RBP1	2180.799297	37.73328669	577.8005808	4	22395	11961
ENSG00000114120	SLC25A36	94.93049303	24.64696525	38.50453293	2	38103	47980
ENSG00000114124	GRK7	0.017661208	0.076609654	3.193778837	2	40342	13841
ENSG00000114125	RNF7	62.00242735	31.68276128	19.566748	2	9356	12217
ENSG00000114126	TFDP2	7.788548581	6.358308461	12.2458713	2	205109	112741
ENSG00000114127	XRN1	11.78531511	9.45546089	12.46142713	2	141455	124310
ENSG00000114166	KAT2B	76.33523438	22.27532908	34.25806911	2	114381	103795
ENSG00000114200	BCHE	187.6678092	8.853721316	211.7370374	2	64568	3369
ENSG00000114204	SERPINI2	440.87606	13.37231804	329.4541788	2	37215	14015
ENSG00000114209	PDCD10	29.20526073	20.03091906	14.57780486	2	51641	20060
ENSG00000114248	LRRC31	16.3923906	1.337973868	121.6818144	2	30751	60644
ENSG00000114251	WNT5A	11.02271847	3.357618675	32.76118686	2	24230	35235
ENSG00000114270	COL7A1	49.47069168	7.980274252	61.92614937	2	31194	152262
ENSG00000114279	FGF12	51.04597489	5.972318623	85.34479373	2	628369	17835
ENSG00000114315	HES1	3018.616658	55.2754484	546.0074478	2	2587	5142
ENSG00000114331	ACAP2	23.32608695	13.26007673	17.58549511	2	168342	43528
ENSG00000114346	ECT2	6.337645016	4.158790637	15.22658624	2	70792	50946
ENSG00000114349	GNAT1	0.016864045	0.051507968	4.367571532	1	4904	96481
ENSG00000114349	GNAT1	0.016864045	0.051507968	4.367571532	2	4904	96481
ENSG00000114353	GNAI2	2055.523278	123.4224849	166.5309809	1	33063	283556
ENSG00000114353	GNAI2	2055.523278	123.4224849	166.5309809	2	33063	283556
ENSG00000114354	TFG	84.66245307	35.45532646	23.87471413	2	39605	42443
ENSG00000114374	USP9Y	26.54546351	5.351836209	49.52680849	2	159604	80262
ENSG00000114405	C3orf14	15.45523599	4.702271543	32.81906794	4	17240	36414
ENSG00000114416	FXR1	46.06367965	19.14425773	24.05401467	2	81185	138378
ENSG00000114423	CBLB	38.04036604	12.16933949	31.24173201	2	214091	27676
ENSG00000114439	BBX	18.50632131	10.66138151	17.35138163	2	288388	49887
ENSG00000114446	IFT57	45.95123784	18.00227941	25.51661386	2	61758	8593
ENSG00000114450	GNB4	13.39807796	5.976759788	22.39621838	2	52388	62200
ENSG00000114455	HHLA2	241.3001112	3.885823537	619.4071906	2	81756	32872
ENSG00000114473	IQCG	57.92536493	6.455730892	89.60373684	2	70944	149938
ENSG00000114480	GBE1	364.7686286	26.99095037	135.0984405	2	272462	12914
ENSG00000114487	MORC1	0.020487236	0.047036524	5.345212832	2	159903	13922
ENSG00000114491	UMPS	11.80750561	9.774292472	12.07803798	2	14827	140750
ENSG00000114520	SNX4	36.65069861	21.00603427	17.44415628	2	73546	10841
ENSG00000114529	C3orf52	7.66922512	2.680160134	28.54560598	2	44669	47543
ENSG00000114541	FRMD4B	20.25047516	6.925045422	29.21462503	2	372593	31133
ENSG00000114544	SLC41A3	77.42420013	27.98661702	27.65841318	2	95206	92547
ENSG00000114547	ROPN1B	0.482549217	0.403372857	11.91537395	2	14310	20379
ENSG00000114554	PLXNA1	95.99282706	19.57037804	49.03011927	1	48798	16346
ENSG00000114554	PLXNA1	95.99282706	19.57037804	49.03011927	2	48798	16346
ENSG00000114573	ATP6V1A	482.4728677	27.49572785	175.4117798	2	65037	58282
ENSG00000114631	PODXL2	265.7281668	18.88640922	140.6289225	2	43628	50135
ENSG00000114638	UPK1B	35.10429405	0.555951053	620.4475434	2	31636	25084
ENSG00000114646	CSPG5	74.769019	9.460295531	78.96165305	2	18553	33238
ENSG00000114648	KLHL18	10.51677588	9.485725335	11.08580494	2	63899	61717
ENSG00000114650	SCAP	79.14339096	32.84305696	24.09315853	2	63413	62266
ENSG00000114654	EFCC1	44.7573289	6.760989541	66.1163758	4	39113	63952
ENSG00000114656	KIAA1257	0.214908667	0.463127591	4.753657814	2	84210	115888
ENSG00000114670	NEK11	7.249799782	3.198082344	22.62971771	2	323615	192149
ENSG00000114686	MRPL3	211.4282118	46.43945197	45.52006597	2	40771	65620
ENSG00000114698	PLSCR4	263.9457298	30.39252146	86.82034158	2	58840	19609
ENSG00000114737	CISH	281.0215024	19.00410164	147.8016199	2	5341	41263
ENSG00000114738	MAPKAPK3	267.6745776	27.20841446	98.3468666	2	37769	41263
ENSG00000114739	ACVR2B	1.006850446	2.305163621	4.392132101	2	39291	146960
ENSG00000114742	WDR48	16.68640218	13.84718839	12.04891044	2	44666	83027
ENSG00000114744	COMMD2	11.55842465	11.36595982	10.16918557	2	14029	17751
ENSG00000114757	PEX5L	26.26808601	3.236025252	80.95465676	2	242095	308631
ENSG00000114767	RRP9	85.32623799	22.018709	38.73864691	2	8511	55920
ENSG00000114770	ABCC5	80.38143026	16.84886214	47.68496806	2	98081	50216
ENSG00000114771	AADAC	593.7296224	12.40949975	478.0704814	4	14451	7345
ENSG00000114784	EIF1B	3100.799111	133.6710315	231.9558038	2	2740	19679
ENSG00000114790	ARHGEF26	184.601428	16.48910175	111.8918053	2	136824	32559
ENSG00000114796	KLHL24	41.56716169	14.61260668	28.43348153	2	48909	21285
ENSG00000114805	PLCH1	3.111998924	1.474303811	21.03342254	2	300836	69834
ENSG00000114812	VIPR1	1111.578844	20.11528732	552.3343972	2	48268	249416
ENSG00000114841	DNAH1	10.5756338	6.399550057	16.51540858	1	84172	176380
ENSG00000114841	DNAH1	10.5756338	6.399550057	16.51540858	2	84172	176380
ENSG00000114850	SSR3	471.8651644	54.45875008	86.63227331	2	15044	27828
ENSG00000114853	ZBTB47	233.8306682	34.79120749	67.19326284	2	13896	78824
ENSG00000114854	TNNC1	168191.7968	260.4222173	6458.179735	2	2968	109515
ENSG00000114859	CLCN2	44.32270872	7.299129921	60.65387974	4	15466	154843
ENSG00000114861	FOXP1	24.28723064	12.06111085	20.12841315	2	629296	151080
ENSG00000114867	EIF4G1	1012.941084	98.46162967	102.8673017	4	20863	346530
ENSG00000114904	NEK4	9.479830908	9.037745895	10.48861343	2	60165	270019
ENSG00000114923	SLC4A3	1404.730437	39.79295511	352.9236543	4	14653	67016
ENSG00000114933	INO80D	3.652331193	5.863395692	6.235457962	2	92461	146286
ENSG00000114942	EEF1B2	16717.79646	427.0259992	391.4847107	2	3343	88026
ENSG00000114948	ADAM23	72.47697855	7.008717373	103.2766739	2	177588	15277
ENSG00000114956	DGUOK	84.34990987	36.87464731	22.87128006	2	32135	34508
ENSG00000114978	MOB1A	109.5564447	34.07861369	32.1416546	2	26370	59851
ENSG00000114982	KANSL3	70.07803672	29.4071291	23.82558695	2	49617	108092
ENSG00000114993	RTKN	178.2491881	16.99914778	104.8019515	2	16586	139105
ENSG00000114999	TTL	5.048205866	5.684867755	8.882042716	2	59585	61058
ENSG00000115008	IL1A	12.53851104	0.899277246	138.0053344	2	10675	18180
ENSG00000115009	CCL20	2921.24217	7.532926187	3872.836745	2	3714	5366
ENSG00000115041	KCNIP3	49.85232741	8.795068113	56.62912174	2	88773	31595
ENSG00000115042	FAHD2A	13.73720721	11.88454921	11.55756891	2	13895	13603
ENSG00000115053	NCL	2882.940114	173.0163814	166.6191069	2	30110	55846
ENSG00000115084	SLC35F5	13.24512696	10.53932969	12.56489971	2	51812	45118
ENSG00000115085	ZAP70	731.8847005	14.23752401	513.6995733	2	26302	18202
ENSG00000115091	ACTR3	277.6452801	44.7405764	62.04507348	2	72636	19934
ENSG00000115107	STEAP3	177.7131	16.26482533	109.2012334	2	41844	42286
ENSG00000115109	EPB41L5	10.4595818	8.255480934	12.66663354	2	166114	65847
ENSG00000115112	TFCP2L1	186.4689447	5.664667919	328.6164889	2	68620	79640
ENSG00000115128	SF3B14	498.6974509	92.64113583	53.82637206	4	8859	33663
ENSG00000115129	TP53I3	334.9049913	16.93671264	197.6282943	4	7782	66356
ENSG00000115137	DNAJC27	8.530334907	5.542061199	15.38227804	1	28458	26886
ENSG00000115137	DNAJC27	8.530334907	5.542061199	15.38227804	2	28458	26886
ENSG00000115138	POMC	127.1329079	6.162260479	205.9908332	2	8050	30090
ENSG00000115145	STAM2	8.571779121	10.50914871	8.15824489	2	59191	19308
ENSG00000115155	OTOF	3.973890636	0.894397124	44.05023557	2	101495	49023
ENSG00000115159	GPD2	15.46263957	9.814554394	15.74894794	2	178445	49950
ENSG00000115163	CENPA	5.429641758	2.286274517	23.68898717	2	30300	53019
ENSG00000115165	CYTIP	1295.701276	30.17362885	429.2761757	2	74342	52619
ENSG00000115170	ACVR1	30.03666539	13.92767702	21.55787177	2	139416	8977
ENSG00000115183	TANC1	67.58123357	18.6890774	36.14682806	2	264024	80623
ENSG00000115194	SLC30A3	79.52977085	4.20890217	188.5319158	2	22133	89300
ENSG00000115204	MPV17	39.85382115	21.98467695	18.124304	4	16187	105901
ENSG00000115207	GTF3C2	32.22644063	24.62421394	13.08604395	4	31152	517562
ENSG00000115211	EIF2B4	94.2110487	34.62575848	27.20340274	4	6134	99439
ENSG00000115221	ITGB6	19.85913876	2.632184313	75.19966969	2	172222	42992
ENSG00000115226	FNDC4	813.530057	35.07296878	231.8903118	2	3362	43621
ENSG00000115232	ITGA4	53.45575932	7.867120201	67.87475366	2	78985	59393
ENSG00000115233	PSMD14	152.9091478	32.60092664	46.89199712	2	103679	38401
ENSG00000115234	SNX17	496.5571934	88.82730019	55.89624992	4	6606	102092
ENSG00000115239	GPR75-ASB3	3.896397895	5.873950186	6.639073703	4	232876	222685
ENSG00000115252	PDE1A	26.26289815	5.639334264	46.50618449	2	383156	30145
ENSG00000115255	REEP6	1127.760304	33.78792484	333.6803396	2	6761	104156
ENSG00000115257	PCSK4	2.80489986	2.920181453	9.606571829	2	8983	210559
ENSG00000115263	GCG	8106.291772	25.0324059	3237.029942	2	9522	12632
ENSG00000115266	APC2	46.14661047	7.448902241	61.88123799	2	26943	116302
ENSG00000115267	IFIH1	55.4980563	11.12783192	49.83739807	2	51624	18884
ENSG00000115271	GCA	6003.168756	34.69747393	1729.650152	2	52755	14737
ENSG00000115274	INO80B	205.0634687	43.07001284	47.60292655	2	5861	159615
ENSG00000115289	PCGF1	14.48441908	11.44242485	12.656201	2	3537	134622
ENSG00000115290	GRB14	31.19009888	6.336418563	49.16174149	2	129036	28532
ENSG00000115295	CLIP4	61.27656824	16.46559752	37.19838881	2	91938	39941
ENSG00000115297	TLX2	0.200139424	0.287759163	7.057362127	2	3684	135180
ENSG00000115306	SPTBN1	2379.465333	122.132526	194.8113741	2	213390	103419
ENSG00000115307	AUP1	2807.343375	171.7727035	163.4246823	4	3294	128569
ENSG00000115310	RTN4	3267.276009	113.0089161	289.091961	2	78639	62335
ENSG00000115318	LOXL3	24.28542184	7.320186371	33.14434396	2	23276	128553
ENSG00000115325	DOK1	32.17402905	13.15408073	24.44836803	4	8528	123985
ENSG00000115339	GALNT3	48.65771362	6.070035212	80.04511803	2	47091	35023
ENSG00000115350	POLE4	86.34244035	28.46614455	30.32448448	2	11636	13540
ENSG00000115353	TACR1	3.615968934	1.947894617	18.51973494	2	153236	13922
ENSG00000115355	CCDC88A	19.7208505	8.923832947	22.08553777	2	132079	228831
ENSG00000115361	ACADL	70.6593026	9.594836295	73.57679031	4	37552	18961
ENSG00000115363	EVA1A	11.19772803	3.868500117	28.89706766	4	91634	49066
ENSG00000115364	MRPL19	9.997251349	10.25229038	9.751479425	2	43976	52798
ENSG00000115365	LANCL1	406.017288	30.80665795	131.7557824	2	46403	14800
ENSG00000115368	WDR75	33.39342704	18.88230298	17.68097149	2	34132	13289
ENSG00000115380	EFEMP1	9936.280145	141.7583101	700.8823155	2	58172	9898
ENSG00000115386	REG1A	65658776.82	3530.97112	185950.518	2	3057	17610
ENSG00000115392	FANCL	23.36511971	12.36758881	18.88503494	2	82129	23370
ENSG00000115414	FN1	211013.9135	398.4656972	5295.528058	2	75732	102113
ENSG00000115415	STAT1	1114.109209	59.44572571	187.3863611	2	49892	111394
ENSG00000115421	PAPOLG	2.77657881	4.846370831	5.737986054	2	45855	30986
ENSG00000115423	DNAH6	0.881662433	0.552491205	15.85202444	1	303134	34925
ENSG00000115423	DNAH6	0.881662433	0.552491205	15.85202444	2	303134	34925
ENSG00000115457	IGFBP2	32490.9322	181.072112	1794.265698	2	31608	11987
ENSG00000115461	IGFBP5	142422.5084	381.6900149	3731.268348	2	23420	11987
ENSG00000115464	USP34	40.23332147	15.9019989	25.29117914	2	283306	138903
ENSG00000115468	EFHD1	1698.756429	51.16646788	331.942883	2	76724	94600
ENSG00000115474	KCNJ13	90.83797183	2.173142311	416.1339889	4	10104	157268
ENSG00000115484	CCT4	1040.478616	92.05455081	113.0172913	2	20715	50462
ENSG00000115488	NEU2	0.000380457	0.008348638	5.657344703	2	2385	3403
ENSG00000115504	EHBP1	112.131799	18.23630975	61.45998864	2	372636	117210
ENSG00000115507	OTX1	0.765250193	0.625352099	12.20189867	2	7779	26960
ENSG00000115520	COQ10B	49.816805	19.54403747	25.48159431	2	21885	51410
ENSG00000115523	GNLY	19456.26869	31.78277615	6119.716818	2	11555	99311
ENSG00000115525	ST3GAL5	62.52851342	14.29116592	43.72966076	2	49870	23377
ENSG00000115526	CHST10	13.34105208	7.844665163	16.99760818	2	25791	6720
ENSG00000115539	PDCL3	41.77554378	16.35350929	25.53580839	2	14045	1560
ENSG00000115540	MOB4	27.77501043	15.35034167	18.08879713	2	38128	48892
ENSG00000115541	HSPE1	7950.019932	121.7981954	652.6679019	4	3463	100221
ENSG00000115548	KDM3A	62.85151709	18.58420522	33.80704706	2	52069	29292
ENSG00000115556	PLCD4	89.91195925	6.5638716	136.7869115	2	29416	228829
ENSG00000115561	CHMP3	110.3537596	31.24340108	35.31255985	2	217691	154597
ENSG00000115590	IL1R2	56252.91483	58.38030591	9633.949327	2	36700	44164
ENSG00000115592	PRKAG3	0.070758473	0.140791335	5.355644142	2	9703	30046
ENSG00000115593	SMYD1	495.2234081	12.27109832	403.2484678	2	45607	56480
ENSG00000115594	IL1R1	1138.779634	42.18015736	269.9183187	2	115330	23712
ENSG00000115596	WNT6	21.85262379	4.344322983	50.20900809	2	14411	17986
ENSG00000115598	IL1RL2	0.626207885	0.805997632	7.796687883	2	53029	19679
ENSG00000115602	IL1RL1	4412.044451	19.17413563	2299.845318	2	40535	55090
ENSG00000115604	IL18R1	440.202341	13.1698526	334.0039941	2	85357	57291
ENSG00000115607	IL18RAP	2540.006549	19.69641186	1288.928988	2	33876	30053
ENSG00000115616	SLC9A2	25.09211112	1.786644901	139.7165968	2	91611	17538
ENSG00000115641	FHL2	1446.476885	36.77202052	393.2592241	2	80791	85483
ENSG00000115648	MLPH	459.8244952	16.53967473	277.8510773	2	69890	33662
ENSG00000115652	UXS1	18.16720714	12.45255362	14.58545952	2	101036	12090
ENSG00000115665	SLC5A7	3.138974672	0.758989603	40.94950907	2	27471	25783
ENSG00000115677	HDLBP	690.3603016	97.80400544	70.579903	2	45622	202411
ENSG00000115685	PPP1R7	246.2064319	44.8227889	54.91883016	2	34076	90903
ENSG00000115687	PASK	18.23837434	5.975622868	30.48700986	2	44165	167668
ENSG00000115694	STK25	151.2254517	44.17324756	34.22913888	2	16018	91484
ENSG00000115705	TPO	11.65792534	3.432577769	33.89298986	2	169488	26039
ENSG00000115718	PROC	265.7182158	11.98772317	221.4822029	2	10819	17873
ENSG00000115738	ID2	6768.776834	107.6368504	628.7956228	2	5608	20321
ENSG00000115750	TAF1B	2.095073383	3.994247596	5.257100947	2	91062	27951
ENSG00000115756	HPCAL1	226.5590891	26.05422995	86.92721386	2	124728	20693
ENSG00000115758	ODC1	1254.439301	61.00056044	205.6118305	2	8536	19572
ENSG00000115760	BIRC6	13.36414749	12.68224714	10.53725738	2	261870	53127
ENSG00000115761	NOL10	10.27898651	11.1522819	9.21763722	2	119209	57910
ENSG00000115762	PLEKHB2	232.9458978	32.55720281	71.53082786	2	248862	105381
ENSG00000115806	GORASP2	103.6106955	40.4471068	25.61248287	2	38665	46605
ENSG00000115808	STRN	14.20635303	9.832092117	14.44444216	2	122832	85903
ENSG00000115825	PRKD3	37.251668	14.75870962	25.23014465	2	74306	38509
ENSG00000115827	DCAF17	6.62269382	6.764496524	9.790681561	2	50835	44188
ENSG00000115828	QPCT	804.8009342	14.99109505	536.5014564	2	28748	21763
ENSG00000115839	RAB3GAP1	51.38689919	21.78746099	23.5793055	2	124129	131278
ENSG00000115840	SLC25A12	154.6548282	24.34755303	63.49768715	2	223886	64731
ENSG00000115841	RMDN2	1.871707979	2.37748692	7.881542568	4	94557	32065
ENSG00000115844	DLX2	0.345997359	0.36068486	9.603773917	2	3461	12132
ENSG00000115850	LCT	10.92791022	0.216509414	482.8898732	2	49340	34024
ENSG00000115884	SDC1	1013.602772	31.80591502	318.5867109	2	24636	48698
ENSG00000115896	PLCL1	23.5731078	5.560232991	42.33774034	2	345182	32553
ENSG00000115902	SLC1A4	120.8667685	18.96983863	63.68693162	2	35388	101042
ENSG00000115904	SOS1	33.95602962	15.55982886	21.81528771	2	139655	59376
ENSG00000115919	KYNU	32.78800292	6.235900349	52.51124912	2	164823	4992
ENSG00000115934	RP11-153K16.2	0.000199454	0.002447855	8.193744223	2	70165	735
ENSG00000115935	WIPF1	165.3511927	24.56262292	67.2948888	4	123327	66776
ENSG00000115944	COX7A2L	64.77672052	26.2246749	24.69507275	2	91542	34845
ENSG00000115946	PNO1	50.79828296	13.82632848	36.72092856	4	18394	11933
ENSG00000115947	ORC4	6.650058055	7.140912993	9.313577247	2	91179	130761
ENSG00000115956	PLEK	3093.968009	56.27312228	549.7168394	2	32280	17342
ENSG00000115963	RND3	492.8423103	24.16932574	203.8321149	2	70816	6833
ENSG00000115970	THADA	2.443682634	4.784455206	5.117750669	2	410527	161721
ENSG00000115977	AAK1	16.82874695	3.369719262	49.82291618	2	182317	71425
ENSG00000115993	TRAK2	131.9698927	24.75815335	53.28612547	2	74372	94138
ENSG00000116014	KISS1R	1.691677242	0.495076196	33.69149557	2	3728	43725
ENSG00000116016	EPAS1	16806.89196	168.3775355	998.1084354	2	93030	10211
ENSG00000116017	ARID3A	13.07697991	6.533210996	20.00085267	2	50158	146929
ENSG00000116030	SUMO1	283.0779477	57.16485156	49.51266859	2	32428	13464
ENSG00000116031	CD207	1.714276505	0.316784886	52.76487925	2	5605	10416
ENSG00000116032	GRIN3B	1.788864667	0.793403213	22.39055854	2	9313	84142
ENSG00000116035	VAX2	0.643768446	0.915448872	7.064338893	2	32856	27588
ENSG00000116039	ATP6V1B1	36.82120945	1.801800959	203.2850754	2	29524	63045
ENSG00000116044	NFE2L2	365.4296553	53.12780724	68.7720616	2	4892	65197
ENSG00000116096	SPR	343.3129497	31.7237141	108.188707	2	4798	31675
ENSG00000116106	EPHA4	75.62528553	8.992402425	84.01677903	2	156175	21845
ENSG00000116117	PARD3B	10.75329214	5.693698629	18.87072379	2	1074370	73703
ENSG00000116120	FARSB	69.0777999	22.65695907	30.47951853	2	85801	12935
ENSG00000116127	ALMS1	2.896970009	4.048426779	7.162800187	2	224160	112394
ENSG00000116128	BCL9	13.37179188	8.905313708	15.00989457	2	84835	16684
ENSG00000116132	PRRX1	71.20951674	14.38963367	49.45925596	2	76691	16140
ENSG00000116133	DHCR24	5189.803274	89.6938814	578.5494666	2	37585	28436
ENSG00000116138	DNAJC16	3.009136517	5.37469709	5.606882739	1	49279	159451
ENSG00000116138	DNAJC16	3.009136517	5.37469709	5.606882739	2	49279	159451
ENSG00000116141	MARK1	9.487394572	5.508142398	17.2112169	2	136235	29453
ENSG00000116147	TNR	24.82737257	5.445679308	45.52571947	2	428576	15587
ENSG00000116151	MORN1	2.530555047	2.284153335	11.07404204	2	70454	178592
ENSG00000116157	GPX7	14.2360177	7.408321674	19.20382848	2	6679	16244
ENSG00000116171	SCP2	249.9703208	33.23342223	75.1969274	2	124474	280782
ENSG00000116176	TPSG1	50.70316016	4.02069637	125.8173663	2	3606	52902
ENSG00000116183	PAPPA2	2.460078003	0.631576653	38.50012296	2	382428	47666
ENSG00000116191	RALGPS2	38.29974346	7.773455293	49.21945591	2	194938	42316
ENSG00000116194	ANGPTL1	553.6612818	22.54660125	245.4586467	4	21347	20906
ENSG00000116198	CEP104	9.197500128	9.317504369	9.871343678	2	45133	145951
ENSG00000116199	FAM20B	92.44508134	22.64277919	40.81401252	4	50758	96868
ENSG00000116205	TCEANC2	0.730910359	2.442365274	3.021207187	2	58932	87602
ENSG00000116209	TMEM59	658.7703003	87.61226301	75.18412304	2	21830	61714
ENSG00000116213	WRAP73	27.34888631	19.61145263	13.94335416	2	21994	113510
ENSG00000116218	NPHS2	0.018517246	0.043039644	5.376590763	2	25413	27071
ENSG00000116237	ICMT	88.84241144	26.36712138	33.68540871	2	14779	46648
ENSG00000116251	RPL22	2804.86524	167.3713113	167.5739793	2	28120	82168
ENSG00000116254	CHD5	204.3680876	9.242236518	220.8958744	2	78330	84548
ENSG00000116260	QSOX1	394.9239803	42.24589943	93.462448	2	49196	42094
ENSG00000116266	STXBP3	34.59477316	18.67999076	18.51513658	2	62852	72675
ENSG00000116285	ERRFI1	10326.77414	103.4860887	997.7946287	2	21904	16432
ENSG00000116288	PARK7	2161.060767	167.8528803	128.740241	2	31214	16432
ENSG00000116299	KIAA1324	211.8491453	11.63693882	181.9011404	2	93100	76436
ENSG00000116329	OPRD1	0.066567438	0.101524052	6.865553809	2	51554	19711
ENSG00000116337	AMPD2	330.3382838	30.14232132	109.5598181	2	15947	113080
ENSG00000116353	MECR	10.92903291	9.384948039	11.64352678	2	38069	78394
ENSG00000116396	KCNC4	26.45001202	8.185586792	32.28568337	2	71757	52893
ENSG00000116406	EDEM3	24.39375971	13.45789266	18.11995412	2	64682	44640
ENSG00000116473	RAP1A	325.7316687	38.79751992	83.93777015	2	170895	98562
ENSG00000116514	RNF19B	126.1174591	20.84986781	60.46416988	2	28240	54852
ENSG00000116525	TRIM62	4.513735709	5.68817721	7.938917205	2	36657	31365
ENSG00000116539	ASH1L	38.65980874	16.7373687	23.09008026	2	227425	324254
ENSG00000116544	DLGAP3	149.2276893	9.28076423	160.6301544	2	64149	66568
ENSG00000116560	SFPQ	657.8121056	86.91952333	75.67303724	2	16770	34826
ENSG00000116574	RHOU	290.1826913	26.17024899	110.8441296	2	11592	10937
ENSG00000116641	DOCK7	5.306905416	6.642892256	7.99187062	2	233570	110511
ENSG00000116649	SRM	894.4016481	70.28965958	127.2284465	2	5440	35174
ENSG00000116652	DLEU2L	0.237694081	0.709469732	3.442731084	4	817	11593
ENSG00000116661	FBXO2	1535.605185	49.87991632	307.8007137	2	7418	40423
ENSG00000116667	C1orf21	74.05734565	16.44074945	45.02369079	2	241962	77033
ENSG00000116668	SWT1	2.316022802	3.894484058	5.957311561	2	134685	45243
ENSG00000116670	MAD2L2	47.25426376	17.50732276	26.98144255	2	17170	61419
ENSG00000116675	DNAJC6	270.8478189	9.710126475	278.6566817	1	167650	118442
ENSG00000116675	DNAJC6	270.8478189	9.710126475	278.6566817	2	167650	118442
ENSG00000116678	LEPR	33.9046492	5.9728351	56.68658526	2	205605	223518
ENSG00000116690	PRG4	3973.891676	16.34002671	2430.516932	2	18289	43344
ENSG00000116698	SMG7	42.94141671	24.04731589	17.85378589	2	81977	99775
ENSG00000116701	NCF2	8052.080842	55.1227894	1460.490378	4	35313	49674
ENSG00000116703	PDC	0.01153151	0.108529079	1.816559293	2	17556	31810
ENSG00000116704	SLC35D1	23.86386243	8.751801102	27.24766535	2	54767	64903
ENSG00000116711	PLA2G4A	27.86061901	6.881111554	40.44430103	2	160028	5676
ENSG00000116717	GADD45A	2777.349511	63.48395987	437.4210581	2	3277	9181
ENSG00000116721	PRAMEF1	0.000670821	0.004710859	7.25370354	3	5231	22643
ENSG00000116726	PRAMEF12	0.001672993	0.007754878	6.574527293	2	3065	19333
ENSG00000116729	WLS	399.1116128	37.27639102	107.0421679	2	134124	50889
ENSG00000116731	PRDM2	35.73441778	16.38784521	21.79824076	2	124881	50475
ENSG00000116741	RGS2	23098.31551	140.1874964	1647.556205	2	3234	1650
ENSG00000116745	RPE65	0.24371238	0.153522114	15.51547823	2	21137	22271
ENSG00000116748	AMPD1	7.609805201	0.78354539	96.02229812	2	22520	72313
ENSG00000116750	UCHL5	9.93989051	8.750008684	11.35831124	2	47857	54156
ENSG00000116752	BCAS2	247.9458629	41.2587579	60.08319017	2	14082	20443
ENSG00000116761	CTH	474.2641558	10.09040716	469.5594428	2	28633	14553
ENSG00000116771	AGMAT	20.87890953	3.482104912	59.81753142	4	12757	51467
ENSG00000116774	OLFML3	1445.471761	48.30255365	299.1938227	2	2813	95091
ENSG00000116783	TNNI3K	16.55662547	3.740165744	44.17571542	4	346161	107289
ENSG00000116785	CFHR3	267.8942745	5.938794185	450.350552	2	19278	15065
ENSG00000116791	CRYZ	114.0932952	20.68785368	55.12808089	4	27922	29763
ENSG00000116793	PHTF1	6.992592108	5.033611216	13.88408386	2	62645	156494
ENSG00000116809	ZBTB17	37.04997125	19.70056867	18.80208119	2	34263	76577
ENSG00000116815	CD58	56.37799603	19.23174942	29.30502565	2	56504	22673
ENSG00000116819	TFAP2E	5.940901704	3.206422665	18.501616	2	21958	35949
ENSG00000116824	CD2	203.8530715	9.98482536	203.9686179	2	14843	6164
ENSG00000116830	TTF2	3.095319708	4.139933938	7.482817207	2	47150	85970
ENSG00000116833	NR5A2	7.606843376	3.232470747	23.49086228	2	149822	20334
ENSG00000116852	KIF21B	49.40740071	8.896577636	55.4841632	2	54308	64560
ENSG00000116857	TMEM9	110.8597967	30.37784218	36.48491921	2	36802	33141
ENSG00000116871	MAP7D1	2037.618476	99.73778386	204.2780699	2	25270	39197
ENSG00000116874	WARS2	3.867469638	6.03608702	6.413188605	2	109455	29823
ENSG00000116882	HAO2	253.9546576	6.290984245	403.055535	2	25351	26948
ENSG00000116883	RP11-268J15.5	166.814357	12.82643615	129.9615836	4	5487	41791
ENSG00000116885	OSCP1	10.07946132	5.167086291	19.48868679	2	34658	82723
ENSG00000116903	EXOC8	5.87436257	6.897084238	8.519314905	2	5118	39058
ENSG00000116918	TSNAX	74.81926484	24.36302271	30.70167608	1	37871	29324
ENSG00000116918	TSNAX	74.81926484	24.36302271	30.70167608	2	37871	29324
ENSG00000116922	C1orf109	3.980354979	6.144340244	6.483806258	2	10672	48103
ENSG00000116954	RRAGC	24.67832427	14.90278758	16.55513708	2	21625	21500
ENSG00000116957	TBCE	19.36401177	16.89778467	11.45863408	2	81608	83404
ENSG00000116962	NID1	3488.91189	80.54153453	433.1291651	2	89332	19436
ENSG00000116977	LGALS8	81.72099532	24.66915677	33.1174181	2	34981	175697
ENSG00000116981	NT5C1A	0.813082483	0.590475944	13.70716831	2	12917	63218
ENSG00000116983	HPCAL4	1075.575421	21.13196368	508.744333	2	13041	55637
ENSG00000116984	MTR	30.73994093	14.58882092	21.06330443	2	108671	116491
ENSG00000116985	BMP8B	4.715334239	2.833718778	16.6167424	2	31679	150972
ENSG00000116990	MYCL	5.77590928	2.065993929	27.8705501	4	6587	97774
ENSG00000116991	SIPA1L2	63.98218573	13.54199435	47.21975532	2	163593	10169
ENSG00000116996	ZP4	0.218849191	0.029813409	57.48043103	4	8389	14198
ENSG00000117000	RLF	39.86526752	11.90391336	33.46949597	2	79548	42955
ENSG00000117009	KMO	3.277149569	1.743657316	18.74453771	2	63510	26830
ENSG00000117010	ZNF684	0.973908536	2.61708873	3.74524288	2	16608	37903
ENSG00000117013	KCNQ4	33.8871106	7.131746943	47.46333197	2	56440	57431
ENSG00000117016	RIMS3	637.5227018	16.47119801	386.8242475	2	44978	28741
ENSG00000117020	AKT3	89.30633413	17.26910475	51.69037136	2	361895	23624
ENSG00000117036	ETV3	8.384723806	7.365761641	11.38150094	2	17176	16100
ENSG00000117054	ACADM	251.2913005	37.51910362	66.96171138	2	39328	53227
ENSG00000117069	ST6GALNAC5	22.95485884	3.95699695	57.88978194	1	198270	20917
ENSG00000117069	ST6GALNAC5	22.95485884	3.95699695	57.88978194	2	198270	20917
ENSG00000117090	SLAMF1	163.2817607	10.95164412	148.9664862	2	39195	58594
ENSG00000117091	CD48	2037.889311	42.71233379	477.0102965	2	33105	38036
ENSG00000117114	LPHN2	102.1036021	16.66135823	61.25091951	2	686275	92153
ENSG00000117115	PADI2	978.2948767	20.68027789	472.8331257	2	52692	35939
ENSG00000117118	SDHB	362.4711248	54.11966039	66.96534251	2	35448	49272
ENSG00000117122	MFAP2	41.19722638	7.96581811	51.66520326	2	6333	46482
ENSG00000117133	RPF1	63.399523	27.78152086	22.81613997	2	18531	20272
ENSG00000117139	KDM5B	20.49362661	11.77799342	17.39365291	2	82072	81714
ENSG00000117143	UAP1	1770.500855	53.49288183	330.9187831	2	38304	56436
ENSG00000117148	ACTL8	0.032366661	0.034026542	9.622981746	2	71750	18318
ENSG00000117151	CTBS	12.74139496	6.663414809	19.10775117	2	24874	64378
ENSG00000117152	RGS4	1474.247601	16.96635194	868.4183776	2	8027	34851
ENSG00000117153	KLHL12	36.96482938	20.56421264	17.9714432	2	37536	47397
ENSG00000117154	IGSF21	113.1326431	10.28409832	109.9102025	2	270736	9427
ENSG00000117155	SSX2IP	26.9678508	5.802219343	46.41574794	2	47096	60204
ENSG00000117174	ZNHIT6	6.121710687	7.871053016	7.780319044	2	59010	31653
ENSG00000117215	PLA2G2D	7.340648318	0.76516353	94.82706595	2	7618	15296
ENSG00000117222	RBBP5	8.808374932	8.929617469	9.864376146	2	35873	248081
ENSG00000117226	GBP3	120.9774123	13.15759637	91.88268603	2	16228	79538
ENSG00000117228	GBP1	451.1862522	19.03958216	236.8536215	2	13041	40625
ENSG00000117245	KIF17	17.43570717	4.087727522	42.57410254	2	54003	70086
ENSG00000117266	CDK18	468.4119644	21.55535381	217.210424	2	28198	62540
ENSG00000117280	RAB7L1	59.98346933	17.3482756	34.56188317	2	7474	36453
ENSG00000117281	CD160	2.862939777	0.880005619	32.28001841	2	19816	31087
ENSG00000117298	ECE1	657.023099	69.28673212	94.81444202	2	128257	75527
ENSG00000117305	HMGCL	52.8995783	18.63446277	28.37817263	2	36735	32438
ENSG00000117318	ID3	5256.942068	111.8429311	469.9878686	2	1876	14953
ENSG00000117322	CR2	528.5727428	10.34263456	510.577998	2	35665	44314
ENSG00000117394	SLC2A1	787.6835212	31.11611449	253.0651622	2	33478	30311
ENSG00000117395	EBNA1BP2	108.2341856	26.40119523	40.98420562	1	106761	188086
ENSG00000117395	EBNA1BP2	108.2341856	26.40119523	40.98420562	2	106761	188086
ENSG00000117400	MPL	0.071856396	0.310726037	2.552221727	2	14965	87881
ENSG00000117407	ARTN	3.216469699	1.232964061	25.95786797	2	3921	107066
ENSG00000117411	B4GALT2	115.5156996	26.06250718	44.30939411	2	12225	105104
ENSG00000117419	ERI3	124.2291389	35.46121557	35.0253401	2	134138	39249
ENSG00000117425	PTCH2	80.07630436	6.278904527	127.345397	2	23100	75456
ENSG00000117448	AKR1A1	209.5129146	48.48883793	43.20163607	2	19506	65288
ENSG00000117461	PIK3R3	87.51240374	13.12288977	66.64367498	2	136348	159525
ENSG00000117472	TSPAN1	21995.54858	34.38336897	6395.290499	2	10885	82696
ENSG00000117477	CCDC181	4.71966373	2.634158714	17.88721571	4	65799	38068
ENSG00000117479	SLC19A2	347.3987085	18.32116254	189.5180994	2	22094	35857
ENSG00000117480	FAAH	121.626206	17.56246096	69.21979015	2	19583	56042
ENSG00000117500	TMED5	29.04598868	13.96770336	20.78738397	2	30986	52778
ENSG00000117501	MROH9	0.055139927	0.040109367	12.99955096	4	129294	19094
ENSG00000117507	FMO6P	0.468138908	0.21393614	21.35157407	2	23828	21440
ENSG00000117519	CNN3	5357.720134	138.7840849	386.0200626	2	30327	27765
ENSG00000117523	PRRC2C	118.9092265	35.02461941	33.94334761	2	107999	94410
ENSG00000117525	F3	5528.162827	64.13275963	861.8545349	2	12575	28968
ENSG00000117528	ABCD3	24.52807253	13.16050673	18.63107702	2	100289	30028
ENSG00000117533	VAMP4	25.64473526	13.83455533	18.53055923	2	42087	36504
ENSG00000117560	FASLG	2.93966822	0.859514033	33.92318132	2	7860	23946
ENSG00000117569	PTBP2	10.51766503	6.136906435	17.12676961	2	102073	29713
ENSG00000117586	TNFSF4	7.426679582	2.074641097	35.67366868	2	23579	11889
ENSG00000117592	PRDX6	8266.601958	198.1812973	417.1026715	2	11541	12816
ENSG00000117594	HSD11B1	1181.424337	27.57665928	428.2629241	2	48785	49166
ENSG00000117595	IRF6	112.9177352	8.922333876	126.4257883	2	20353	82122
ENSG00000117597	DIEXF	1.753567061	3.703101658	4.749579256	2	29558	40500
ENSG00000117598	LPPR5	3.001571868	1.18309884	25.24159581	2	114782	8385
ENSG00000117600	LPPR4	69.48331358	4.946438952	140.2081499	4	45637	9870
ENSG00000117601	SERPINC1	24616.4064	61.86248844	3978.572225	2	13569	48816
ENSG00000117602	RCAN3	6.118667408	4.211190901	14.51881128	2	38143	91576
ENSG00000117616	C1orf63	414.8269986	45.51385892	91.12518324	2	95976	167723
ENSG00000117620	SLC35A3	28.77062059	8.930841541	32.19005779	2	57190	126294
ENSG00000117625	RCOR3	34.09143756	18.03894356	18.89386902	2	58008	40113
ENSG00000117632	STMN1	1510.042926	40.84319393	369.6290989	2	22285	107758
ENSG00000117640	MTFR1L	144.3146425	40.09804128	35.98396678	4	10874	100044
ENSG00000117643	MAN1C1	18.57456942	7.190825648	25.80894237	2	168739	98147
ENSG00000117650	NEK2	4.625946351	2.108331949	21.88489086	2	12846	23669
ENSG00000117676	RPS6KA1	1165.030432	33.86786456	343.8942941	2	45269	64068
ENSG00000117682	DHDDS	37.83390015	15.39317257	24.56889967	2	39012	45027
ENSG00000117691	NENF	547.9724774	69.52036721	78.81196366	2	13485	10429
ENSG00000117697	NSL1	6.045711864	8.270888475	7.312876972	2	65629	63467
ENSG00000117707	PROX1	13.63995562	4.959177119	27.46924751	2	58071	18977
ENSG00000117724	CENPF	6.274779737	2.374199006	26.36013068	2	61393	28718
ENSG00000117748	RPA2	149.6613826	38.33120517	39.03669223	2	23222	55569
ENSG00000117751	PPP1R8	35.91931572	22.56091218	15.91841545	2	20898	89601
ENSG00000117791	MARCH2	100.3584902	25.04401579	40.06083936	4	36583	28052
ENSG00000117834	SLC5A9	137.1434324	4.922861306	278.0403176	2	25959	63444
ENSG00000117859	OSBPL9	118.064875	35.46136661	33.28737691	2	212038	183683
ENSG00000117862	TXNDC12	51.57390631	25.7535664	20.02203636	2	36040	51713
ENSG00000117868	ESYT2	342.4315111	41.93789683	81.63496551	2	99258	58561
ENSG00000117906	RCN2	187.7153698	35.42000427	52.98485667	2	18641	27016
ENSG00000117971	CHRNB4	0.106795551	0.179062147	6.177627455	2	17126	102957
ENSG00000117983	MUC5B	116.82422	2.130370913	545.8596886	2	39110	86449
ENSG00000117984	CTSD	95008.98541	583.2653185	1628.887635	2	11240	16812
ENSG00000118004	COLEC11	136.2118502	8.501677031	160.0411408	2	49622	63822
ENSG00000118007	STAG1	12.32513744	10.40648481	11.84193868	2	416143	43594
ENSG00000118017	A4GNT	3.787675098	0.563408219	66.22986857	2	8669	30090
ENSG00000118058	KMT2A	20.54479739	11.87206598	17.29900964	4	90334	260301
ENSG00000118094	TREH	36.4411481	1.853622366	195.5929955	2	22373	74963
ENSG00000118113	MMP8	1882.209227	7.540411104	2492.86986	2	15255	17648
ENSG00000118137	APOA1	622516.4894	339.1946866	18352.23757	2	2199	44646
ENSG00000118156	ZNF541	0.624089407	0.54855446	11.35232914	2	35171	46861
ENSG00000118160	SLC8A2	145.5948807	7.579013054	191.8627359	2	44151	73875
ENSG00000118162	KPTN	12.74733482	8.215966768	15.50861459	2	9124	64277
ENSG00000118193	KIF14	1.06443292	1.001699694	10.62007754	2	69234	20172
ENSG00000118194	TNNT2	87921.91487	238.9715531	3679.025587	2	18754	47307
ENSG00000118197	DDX59	6.123479704	7.84525932	7.808118681	2	46073	20574
ENSG00000118200	CAMSAP2	45.31001525	14.95422137	30.28558194	2	121146	37870
ENSG00000118217	ATF6	28.8474454	14.3068174	20.15632706	2	197776	64006
ENSG00000118231	CRYGD	10.46754967	1.002410879	103.4910814	2	2894	5171
ENSG00000118242	MREG	13.97113977	4.272171067	32.6496526	2	89606	22804
ENSG00000118245	TNP1	58.77153559	0.895354491	649.2654112	4	606	1224
ENSG00000118257	NRP2	180.9077261	15.15710704	119.2829494	2	116143	84848
ENSG00000118263	KLF7	30.14446379	11.75211538	25.63693929	2	93109	98356
ENSG00000118271	TTR	269067.4422	192.5628559	13972.24188	2	7285	26407
ENSG00000118276	B4GALT6	17.909629	4.113943986	43.45264887	2	63589	26881
ENSG00000118298	CA14	11.46024145	2.396517044	47.66324626	2	7924	101428
ENSG00000118307	CASC1	1.679438099	0.803866696	20.75816724	2	86742	50010
ENSG00000118308	LRMP	235.7103346	13.33636798	176.6175899	2	87332	98452
ENSG00000118322	ATP10B	56.21073312	2.351994826	238.0222535	2	289092	73080
ENSG00000118402	ELOVL4	22.78806878	3.614414353	62.90138643	2	32768	11909
ENSG00000118407	FILIP1	32.95355633	6.931818488	47.48547717	2	201879	34297
ENSG00000118418	HMGN3	2068.894311	137.4832796	150.4731225	2	33444	11267
ENSG00000118420	UBE3D	0.234334455	1.110790881	2.180018228	2	173443	95542
ENSG00000118432	CNR1	70.61059232	7.679149894	91.84447344	2	26495	37082
ENSG00000118434	SPACA1	0.005067189	0.013765026	6.340068385	2	19043	37082
ENSG00000118473	SGIP1	12.48353931	4.468785875	27.89492434	2	214916	78789
ENSG00000118482	PHF3	39.34041925	16.91215119	23.2537925	2	143376	92279
ENSG00000118491	ZC2HC1B	0.033948053	0.144758527	2.839782327	2	73910	127975
ENSG00000118492	ADGB	0.51758997	0.157027522	31.58700816	2	216497	58745
ENSG00000118495	PLAGL1	91.2800424	19.5905773	46.57518042	2	124298	95152
ENSG00000118496	FBXO30	25.09206255	6.731798432	37.23348125	2	21251	33259
ENSG00000118503	TNFAIP3	1759.506598	45.40428039	387.4368553	2	16098	21869
ENSG00000118507	AKAP7	8.600494261	6.15943289	13.95670301	2	147869	16560
ENSG00000118508	RAB32	673.778824	37.06518477	181.7357966	2	11272	4699
ENSG00000118513	MYB	29.12899704	2.838245236	102.3050848	2	37858	232373
ENSG00000118514	ALDH8A1	85.05152579	6.53278248	130.0081824	2	32732	104166
ENSG00000118515	SGK1	2219.77067	40.07238575	553.8045275	2	148812	60494
ENSG00000118518	RNF146	161.4615647	35.64127083	45.291952	4	21957	37831
ENSG00000118520	ARG1	3735.682846	33.20374074	1124.743182	2	11188	84061
ENSG00000118523	CTGF	286294.852	350.3004862	8172.603256	2	3197	11106
ENSG00000118526	TCF21	320.8574545	16.42543051	195.2291145	2	6415	17648
ENSG00000118557	PMFBP1	0.412141934	0.523006803	7.920010244	2	64721	39592
ENSG00000118564	FBXL5	709.2659915	51.84175625	136.7891934	2	77140	50226
ENSG00000118596	SLC16A7	2.02833915	1.676048043	12.08944881	2	186547	118602
ENSG00000118620	ZNF430	0.934501475	2.492626672	3.774040633	2	39430	73060
ENSG00000118640	VAMP8	2166.260198	77.39773213	279.8519138	2	20435	138864
ENSG00000118655	DCLRE1B	2.047904453	3.559994301	5.764447446	2	8945	123755
ENSG00000118680	MYL12B	6621.923722	262.940045	251.832386	2	16375	8777
ENSG00000118689	FOXO3	154.5775435	27.17397468	56.86715991	2	124939	68213
ENSG00000118690	ARMC2	2.257786013	2.49643523	9.047854043	2	125567	44876
ENSG00000118702	GHRH	3.618923811	0.484566694	73.37582282	2	10749	18978
ENSG00000118707	TGIF2	22.5867823	12.45864946	18.1228788	4	20462	115790
ENSG00000118729	CASQ2	6553.893934	62.58999017	1046.949675	2	68774	36617
ENSG00000118733	OLFM3	14.73761231	1.438637305	101.8033448	2	194456	24313
ENSG00000118762	PKD2	588.6945596	35.79646638	164.4129173	2	70109	37634
ENSG00000118777	ABCG2	47.71934327	5.726768478	83.1990056	2	141058	42545
ENSG00000118785	SPP1	125525.4544	88.99117718	14103.79822	2	7743	23728
ENSG00000118804	FAM47E-STBD1	213.4696167	20.13347369	105.9795445	4	58311	66789
ENSG00000118849	RARRES1	14988.66233	35.2164645	4254.946542	2	35804	36252
ENSG00000118855	MFSD1	196.0710573	31.11501141	62.99790696	2	75223	80043
ENSG00000118873	RAB3GAP2	8.36128066	9.289870418	9.001502477	2	124161	130602
ENSG00000118894	FAM86A	5.863091189	5.949181479	9.855533364	2	13504	71234
ENSG00000118898	PPL	223.4028417	21.58869227	103.4381336	2	78234	72523
ENSG00000118903	BTF3P11	0.001397277	0.008928252	6.021304556	2	770	21337
ENSG00000118922	KLF12	5.113961448	4.842503545	10.55941825	2	448168	36378
ENSG00000118946	PCDH17	72.65443665	5.642973458	128.5419739	2	97501	20516
ENSG00000118960	HS1BP3	9.377194179	8.139833692	11.51826471	2	90634	67453
ENSG00000118961	C2orf43	4.049807578	6.661924414	6.084912427	2	139094	25973
ENSG00000118965	WDR35	6.443334046	5.751276663	11.20122227	2	79871	44048
ENSG00000118971	CCND2	355.9921878	39.0026073	91.2531134	2	31578	17765
ENSG00000118972	FGF23	14.95993319	0.441012753	331.9181795	2	11501	18509
ENSG00000118976	HIN1L	0.002018037	0.041890674	2.316030237	4	3066	22592
ENSG00000118990	GLRXP3	0.014790976	0.052559694	3.962771301	3	320	6596
ENSG00000118997	DNAH7	0.694537115	0.617146781	11.23400672	1	331109	54231
ENSG00000118997	DNAH7	0.694537115	0.617146781	11.23400672	2	331109	54231
ENSG00000119004	CYP20A1	2.396139408	5.471877326	4.38926168	2	59346	81729
ENSG00000119041	GTF3C3	6.43487532	9.487339143	6.785979971	2	36693	60803
ENSG00000119042	SATB2	39.05079732	3.612428715	107.8304099	2	201766	60998
ENSG00000119121	TRPM6	8.937783122	1.075396101	82.43795158	2	165599	122170
ENSG00000119125	GDA	131.6418661	6.533326161	201.2002197	2	142598	68280
ENSG00000119138	KLF9	2303.710952	71.87483854	320.4738299	2	30037	16133
ENSG00000119139	TJP2	233.0198735	32.15865602	72.44004019	2	133915	53037
ENSG00000119147	C2orf40	1737.701043	26.81918796	647.6942372	2	14913	11322
ENSG00000119227	PIGZ	432.5446834	10.65787182	405.4742039	2	22717	58893
ENSG00000119231	SENP5	20.01111038	13.32473126	15.01425862	2	66858	90247
ENSG00000119242	CCDC92	119.5328699	25.72771344	46.44657738	2	25709	58928
ENSG00000119280	C1orf198	652.280729	44.79887933	145.5717569	2	32470	33989
ENSG00000119283	TRIM67	0.064188697	0.25927017	2.755176966	2	59444	25201
ENSG00000119285	HEATR1	13.30994964	9.910967092	13.42605969	2	55499	59477
ENSG00000119314	PTBP3	63.57352118	18.2075972	34.90225439	2	115232	149958
ENSG00000119318	RAD23B	292.254179	55.52749215	52.62466267	2	49057	13665
ENSG00000119326	CTNNAL1	369.7115059	30.56735428	120.9135043	1	70958	64205
ENSG00000119326	CTNNAL1	369.7115059	30.56735428	120.9135043	2	70958	64205
ENSG00000119335	SET	853.1523939	102.2843127	83.40272019	2	12976	58070
ENSG00000119383	PPP2R4	276.1849	45.2066697	61.08253921	2	37996	62689
ENSG00000119396	RAB14	177.3442583	49.96358406	35.48960148	2	44877	50380
ENSG00000119401	TRIM32	7.455904279	7.671705964	9.719070626	4	13998	19839
ENSG00000119403	PHF19	44.59611937	15.72196705	28.3538093	2	21629	85495
ENSG00000119408	NEK6	126.6256144	20.91444598	60.52041451	2	95701	81632
ENSG00000119411	BSPRY	88.16669815	8.792655315	100.1705679	2	21692	59135
ENSG00000119421	NDUFA8	609.4015492	61.36897302	99.28669693	2	27353	36233
ENSG00000119440	LCN1P1	0.379985387	0.384597065	9.88312944	2	3701	23001
ENSG00000119446	RBM18	14.11712777	10.39837721	13.57284376	2	27215	43468
ENSG00000119457	SLC46A2	7.069322919	1.009032908	69.47099415	2	11993	16605
ENSG00000119471	HSDL2	223.6748798	35.57376221	62.86150365	2	92473	19766
ENSG00000119487	MAPKAP1	68.76428409	26.5532419	25.89077205	2	269841	113033
ENSG00000119508	NR4A3	988.4030593	13.95984793	707.5331559	2	45036	18939
ENSG00000119509	INVS	3.155374925	4.908992552	6.435006542	2	201744	75448
ENSG00000119514	GALNT12	70.95016164	9.601221423	73.83053466	2	42382	38671
ENSG00000119522	DENND1A	5.18038527	7.335316119	7.066251725	2	550484	97557
ENSG00000119523	ALG2	31.59402921	18.34241287	17.22063983	2	5530	31580
ENSG00000119535	CSF3R	147553.5519	165.5812875	8910.708053	2	17235	16200
ENSG00000119537	KDSR	51.43299878	20.11781244	25.55816681	2	39784	23131
ENSG00000119541	VPS4B	57.90358077	25.19217752	22.97959401	2	33293	27073
ENSG00000119547	ONECUT2	0.856394733	0.613647989	13.89236794	2	55612	95321
ENSG00000119559	C19orf25	13.30044094	11.05440221	12.02996844	2	18413	116158
ENSG00000119574	ZBTB45	9.143292092	9.277234271	9.855778184	2	25381	65313
ENSG00000119596	YLPM1	26.08522035	17.25170921	15.11740236	2	92175	74525
ENSG00000119599	DCAF4	4.265247257	5.877296207	7.261817831	2	33371	64884
ENSG00000119608	PROX2	0.205583021	0.703725438	3.020531559	2	10801	59861
ENSG00000119614	VSX2	0.00436732	0.042146391	2.755189712	2	23266	21974
ENSG00000119630	PGF	306.318059	11.48720979	266.43687	2	13950	61491
ENSG00000119632	IFI27L2	555.9705382	58.58483905	94.8855816	2	2474	16560
ENSG00000119636	CCDC176	5.551588746	3.782617061	14.66425072	4	46739	78223
ENSG00000119650	IFT43	23.43973509	13.21120164	17.73646279	2	120495	66927
ENSG00000119660	RP11-293M10.4	0.0050761	0.023957131	4.439744924	2	2207	6823
ENSG00000119661	DNAL1	3.626148666	4.125237034	8.793084015	1	58857	65687
ENSG00000119661	DNAL1	3.626148666	4.125237034	8.793084015	2	58857	65687
ENSG00000119669	IRF2BPL	370.6742274	34.58570354	107.1474748	2	4146	15247
ENSG00000119673	ACOT2	150.2132343	20.66526211	72.65844249	2	8033	50322
ENSG00000119681	LTBP2	3883.383945	60.38909634	642.9556368	2	114433	23532
ENSG00000119682	AREL1	22.13732633	13.44671248	16.45819985	4	10628	43769
ENSG00000119685	TTLL5	2.146874948	4.353603242	4.942875941	2	29539	80073
ENSG00000119686	FLVCR2	40.27485853	6.592894057	61.01091155	2	84597	52517
ENSG00000119688	ABCD4	59.08508593	22.37303078	26.40173554	2	17633	43948
ENSG00000119689	DLST	345.9440008	81.76525521	42.30546269	2	21854	58962
ENSG00000119698	PPP4R4	18.53568441	2.977712646	62.07318644	2	133607	51649
ENSG00000119699	TGFB3	284.2983618	17.97530735	158.0781225	4	23092	25062
ENSG00000119711	ALDH6A1	281.9554612	27.04790878	104.2081498	4	27643	23242
ENSG00000119714	GPR68	8.487062598	3.578290673	23.67997292	2	21393	45049
ENSG00000119715	ESRRB	0.598864072	0.512377549	11.65563247	2	190090	15301
ENSG00000119718	EIF2B2	50.58982919	24.79222244	20.40132868	2	6678	120688
ENSG00000119720	NRDE2	1.906684133	4.775396686	4.005277428	4	55901	29839
ENSG00000119725	ZNF410	7.794035196	9.786433338	7.96620048	4	45894	158621
ENSG00000119729	RHOQ	734.981391	61.98488135	118.5567865	2	41315	29193
ENSG00000119737	GPR75	2.708690926	2.196230661	12.32278643	4	7076	53648
ENSG00000119771	KLHL29	23.91497561	6.958701646	34.33204179	2	323388	64781
ENSG00000119772	DNMT3A	9.464009282	8.331372628	11.35785404	2	109614	45276
ENSG00000119778	ATAD2B	2.498813414	4.60345515	5.438035772	2	178450	49449
ENSG00000119787	ATL2	225.3291653	26.58823464	84.7195945	2	82405	19106
ENSG00000119801	YPEL5	524.3700511	58.49410958	89.63131904	2	13592	21256
ENSG00000119812	FAM98A	100.9489951	25.62335691	39.38578761	2	15724	24076
ENSG00000119820	YIPF4	7.388973834	9.120203215	8.10384354	2	38684	48138
ENSG00000119844	AFTPH	52.04851063	23.58509524	22.06327633	2	68674	28154
ENSG00000119865	CNRIP1	156.2029512	21.43339964	72.84896697	2	35880	14877
ENSG00000119866	BCL11A	8.964911165	3.586273746	24.95614016	2	102400	71130
ENSG00000119878	CRIPT	21.2064735	12.65668019	16.74982962	2	9326	12524
ENSG00000119888	EPCAM	25646.99364	56.32889522	4552.273086	2	42443	38460
ENSG00000119899	SLC17A5	24.34171823	12.56374391	19.36711802	2	60776	47747
ENSG00000119900	OGFRL1	59.73278259	13.47920682	44.28932211	4	20147	2184
ENSG00000119906	FAM178A	17.55906962	10.64693923	16.48603716	2	52567	109248
ENSG00000119912	IDE	6.532026813	8.310882833	7.862178743	2	122392	28565
ENSG00000119913	TECTB	0.025744388	0.053512736	5.627908708	2	21300	6623
ENSG00000119915	ELOVL3	2.114284337	0.747979278	28.02562548	4	3261	45101
ENSG00000119917	IFIT3	1782.907684	28.00079534	636.5109103	4	13077	51242
ENSG00000119919	NKX2-3	153.9373343	9.962958098	154.364766	2	3588	10353
ENSG00000119922	IFIT2	296.0569057	9.562164496	309.2998515	4	7321	48679
ENSG00000119927	GPAM	1884.013539	18.18698808	1035.349109	2	65511	19097
ENSG00000119929	CUTC	73.96860639	26.37532084	28.03778921	2	40765	101437
ENSG00000119938	PPP1R3C	2628.699127	46.71000266	562.6517503	2	4612	2877
ENSG00000119943	PYROXD2	21.3322524	8.009736459	26.61216177	2	31619	54304
ENSG00000119946	CNNM1	13.6403004	3.029512457	44.90950635	2	65231	30981
ENSG00000119950	MXI1	510.7475619	43.26553868	118.0245417	2	79760	82626
ENSG00000119953	SMNDC1	13.48921211	13.05797612	10.32999447	2	14221	18324
ENSG00000119969	HELLS	3.920516006	2.647565885	14.78990993	2	56309	74056
ENSG00000119973	PRLHR	0.076451182	0.159479835	5.10097157	2	2244	9471
ENSG00000119986	AVPI1	1694.967519	39.06051772	433.8252007	2	9899	66476
ENSG00000120008	WDR11	17.41713691	15.49283379	11.24125895	2	58349	30212
ENSG00000120029	C10orf76	22.99753841	16.9288915	13.58267063	2	210594	132342
ENSG00000120049	KCNIP2	1888.079276	40.67298753	464.0979905	2	17946	66450
ENSG00000120051	CCDC147	0.879391891	0.913861877	9.62689243	2	101326	37199
ENSG00000120054	CPN1	144.1935983	3.048869028	471.4278283	2	39684	15266
ENSG00000120055	C10orf95	1.298199246	0.719574491	17.93098939	2	1706	82775
ENSG00000120057	SFRP5	769.142684	17.9561196	428.1128597	2	5201	48695
ENSG00000120068	HOXB8	12.39251631	1.452295712	84.81537768	4	3739	45440
ENSG00000120071	KANSL1	47.1577873	22.19364951	21.24325881	2	193892	245865
ENSG00000120075	HOXB5	34.2117972	4.780219194	71.44098383	4	2704	45440
ENSG00000120088	CRHR1	5.284779439	1.467937715	35.82545723	2	212870	139169
ENSG00000120093	HOXB3	62.12281087	10.99354608	56.46617047	2	5052	136320
ENSG00000120094	HOXB1	0.001422926	0.018545362	4.001674948	2	2471	46002
ENSG00000120129	DUSP1	322179.1233	633.4787688	5085.79077	4	3105	28311
ENSG00000120137	PANK3	26.55713296	14.14731608	18.76565644	2	31105	118948
ENSG00000120149	MSX2	2.149296304	1.14083995	18.76278542	2	6360	2262
ENSG00000120156	TEK	57.48611728	11.73484065	48.95436132	2	121034	34949
ENSG00000120158	RCL1	100.1318302	9.993528059	100.106512	2	68195	39763
ENSG00000120159	CAAP1	8.236233923	9.689933447	8.501330414	4	52119	15988
ENSG00000120160	EQTN	0.050304185	0.199331832	2.88079383	4	12481	26963
ENSG00000120162	MOB3B	29.98930924	8.311110806	36.05204875	2	204572	30536
ENSG00000120210	INSL6	0.004684831	0.044539506	2.692512653	2	53689	10277
ENSG00000120211	INSL4	0.000729222	0.009122602	5.610754227	2	3885	3732
ENSG00000120215	MLANA	0.035377804	0.187611757	2.296310943	4	19804	23818
ENSG00000120217	CD274	118.7318204	8.305226486	142.8004644	2	20063	22174
ENSG00000120235	IFNA6	0.050275173	0.098581563	5.551142508	1	1543	13794
ENSG00000120235	IFNA6	0.050275173	0.098581563	5.551142508	2	1543	13794
ENSG00000120242	IFNA8	0.001627651	0.008534829	6.273406137	1	1038	15630
ENSG00000120242	IFNA8	0.001627651	0.008534829	6.273406137	2	1038	15630
ENSG00000120251	GRIA2	277.242456	10.5819715	261.7571771	2	99523	103102
ENSG00000120254	MTHFD1L	45.12998037	9.479958952	47.56604386	2	236338	57050
ENSG00000120256	LRP11	115.6538702	19.45712143	59.41498368	2	46265	36248
ENSG00000120262	CCDC170	4.804499849	1.483450452	32.23742604	4	127163	19136
ENSG00000120278	PLEKHG1	34.6641447	8.684492606	39.88058449	2	243800	64250
ENSG00000120279	MYCT1	95.8197935	12.27794665	77.98682419	2	26672	10385
ENSG00000120280	CXorf21	29.89705268	4.899824917	60.91266631	2	19020	6322
ENSG00000120289	MAGEB4	0.000954494	0.005828766	6.920624135	3	2236	16155
ENSG00000120306	CYSTM1	5066.521091	74.91208648	676.2399886	2	107410	48978
ENSG00000120318	ARAP3	74.32685777	13.93833099	53.29444636	2	28820	55249
ENSG00000120322	PCDHB8	0.0954361	0.440470363	2.340577953	2	2710	64747
ENSG00000120324	PCDHB10	1.512818214	2.125102941	7.132294115	3	3273	64747
ENSG00000120327	PCDHB14	5.648381468	5.074230166	11.12927874	3	2927	59884
ENSG00000120328	PCDHB12	0.580359892	1.426927249	4.10848839	2	3427	57589
ENSG00000120329	SLC25A2	0.027505354	0.133810152	2.6079768	2	1416	101669
ENSG00000120332	TNN	3.674192499	1.046885985	34.85893986	2	80208	73083
ENSG00000120333	MRPS14	31.91807062	22.05915843	14.46728054	2	12636	54788
ENSG00000120334	CENPL	0.343356188	1.514167485	2.318355374	2	25170	70020
ENSG00000120337	TNFSF18	0.083787929	0.157489599	5.599627055	4	11003	748
ENSG00000120341	SEC16B	16.35092254	6.664698953	24.51185088	2	12410	72306
ENSG00000120370	GORAB	6.261889811	6.950135958	9.01115991	2	21317	17147
ENSG00000120436	GPR31	0.002722621	0.022398553	3.926910254	4	2058	16156
ENSG00000120440	TTLL2	0.063995274	0.238177012	2.981552296	2	34417	13845
ENSG00000120451	SNX19	57.07473109	23.84199269	23.93289812	2	41073	23656
ENSG00000120457	KCNJ5	8.230735326	2.292458488	35.79102672	2	29679	178658
ENSG00000120471	TP53AIP1	0.382187843	0.272460861	13.88467916	2	8414	78326
ENSG00000120498	TEX11	0.809309221	0.495882274	16.19564992	2	379791	33888
ENSG00000120500	ARR3	0.045977059	0.176297702	3.004710117	2	13535	18331
ENSG00000120509	PDZD11	88.78385913	31.80895568	27.90596273	2	3919	18545
ENSG00000120519	SLC10A7	0.745986262	2.725550202	2.763562012	2	267996	20631
ENSG00000120526	NUDCD1	8.698613894	7.506119787	11.58658209	2	93466	31021
ENSG00000120533	ENY2	49.15417228	25.98167789	18.91535148	2	11629	33457
ENSG00000120549	KIAA1217	37.25803673	10.29497455	36.16509342	2	853097	327408
ENSG00000120555	SEPT7P9	0.063454873	0.349767314	2.041732813	4	19847	10691
ENSG00000120563	LYZL1	0.006715666	0.018174415	5.932923896	2	29267	1427
ENSG00000120586	MRC1	1.924815398	0.732920908	26.04335639	4	101739	30459
ENSG00000120594	PLXDC2	47.1528049	12.46523649	37.80513895	2	473617	7414
ENSG00000120616	EPC1	24.88711312	15.18813072	16.38169429	2	111047	60915
ENSG00000120645	IQSEC3	68.19682594	7.395709077	92.10033129	2	111695	92120
ENSG00000120647	CCDC77	3.066620054	4.956493902	6.194752505	2	53372	20521
ENSG00000120656	TAF12	18.72853032	13.95875164	13.41460626	2	28707	111323
ENSG00000120658	ENOX1	12.20154267	4.203825179	28.97970882	2	573390	15937
ENSG00000120659	TNFSF11	7.405824271	0.984763103	74.54864629	2	45277	4557
ENSG00000120662	MTRF1	4.570681381	5.869017976	7.791575735	2	47237	29878
ENSG00000120664	SPG20OS	0.580486003	1.013485959	5.769361053	4	23170	45723
ENSG00000120669	SOHLH2	0.570692057	0.45242223	12.55761552	2	46407	75061
ENSG00000120675	DNAJC15	48.59570897	18.96575909	25.61463219	1	85706	4302
ENSG00000120675	DNAJC15	48.59570897	18.96575909	25.61463219	2	85706	4302
ENSG00000120686	UFM1	174.1844512	45.16106553	38.56328142	2	13154	4865
ENSG00000120690	ELF1	144.1990061	32.28292951	44.65652646	2	129520	23066
ENSG00000120693	SMAD9	36.21087767	8.736988606	41.40954024	2	75441	65756
ENSG00000120694	HSPH1	14495.28216	61.17980368	2368.906466	2	25763	22498
ENSG00000120696	KBTBD7	6.219555482	3.967431823	15.66225585	2	4733	22468
ENSG00000120697	ALG5	30.95157328	18.64612785	16.59592683	2	50486	37937
ENSG00000120705	ETF1	399.8012244	50.2194522	79.59697088	2	37205	43686
ENSG00000120708	TGFBI	2023.747095	59.38294573	340.7403135	2	34923	23555
ENSG00000120725	SIL1	22.73414056	15.96767678	14.23494847	2	251678	206113
ENSG00000120729	MYOT	63.64001594	4.300549345	147.6610308	4	20060	66628
ENSG00000120733	KDM3B	70.41871901	28.28046172	24.89486376	2	84432	76679
ENSG00000120738	EGR1	200704.6622	236.6864094	8479.413469	2	3825	49020
ENSG00000120742	SERP1	242.4687143	53.00447851	45.73820607	2	61180	122109
ENSG00000120756	PLS1	540.6727657	7.583943638	711.9920709	2	117277	63232
ENSG00000120784	ZFP30	0.816921272	2.386519521	3.450509227	2	78588	92608
ENSG00000120798	NR2C1	19.26944523	12.98658478	14.83423958	2	53474	25266
ENSG00000120800	UTP20	4.44945124	5.691249292	7.821884313	2	106507	25676
ENSG00000120802	TMPO	48.20557198	17.86745664	26.97003995	2	34867	97663
ENSG00000120820	GLT8D2	77.29525937	12.45996283	61.99317546	2	75199	48663
ENSG00000120833	SOCS2	118.2988915	10.59980266	111.5090405	2	13673	41243
ENSG00000120837	NFYB	122.9173075	23.39921621	52.51235513	2	21212	34865
ENSG00000120860	CCDC53	74.89841078	26.69715417	28.04806918	2	49222	15566
ENSG00000120875	DUSP4	220.8976377	11.09685037	198.8931428	2	17604	12989
ENSG00000120885	CLU	130356.7536	509.5042117	2558.451965	2	18114	27781
ENSG00000120889	TNFRSF10B	324.7617299	38.37767863	84.60311785	2	49046	51877
ENSG00000120896	SORBS3	579.9785938	69.15624412	83.85428487	2	30802	101784
ENSG00000120899	PTK2B	710.6469974	41.38442064	171.6794163	2	147904	61338
ENSG00000120903	CHRNA2	1.325805824	0.460104874	28.41506008	1	20121	43014
ENSG00000120903	CHRNA2	1.325805824	0.460104874	28.41506008	2	20121	43014
ENSG00000120907	ADRA1A	5.182963341	2.043868081	25.28382124	2	119123	66426
ENSG00000120910	PPP3CC	38.33971413	18.06152196	21.22107602	2	100320	137661
ENSG00000120913	PDLIM2	99.4214926	18.25279031	54.44485257	2	19746	123496
ENSG00000120915	EPHX2	209.547582	21.79484361	96.10597799	2	54785	55479
ENSG00000120937	NPPB	1327233.136	222.7898978	59570.63531	2	1467	63523
ENSG00000120942	UBIAD1	4.657826989	7.058147018	6.604032114	2	22843	10318
ENSG00000120949	TNFRSF8	50.25239413	5.961843147	84.1656301	2	80830	62147
ENSG00000120952	PRAMEF2	0.002042722	0.008284145	6.586428843	3	4823	18256
ENSG00000120963	ZNF706	36.92564555	21.35524897	17.28772064	2	28315	11522
ENSG00000120992	LYPLA1	36.05351294	18.34434583	19.64848722	2	55639	42387
ENSG00000121005	CRISPLD1	210.043288	6.77594674	309.5416101	2	50043	11823
ENSG00000121039	RDH10	374.0356122	15.05457588	248.2948177	2	30669	35224
ENSG00000121053	EPX	49.83359645	1.109949107	445.0523344	2	12437	43728
ENSG00000121057	AKAP1	491.7832733	46.38902057	105.9921669	2	36257	48591
ENSG00000121058	COIL	8.149558958	10.83541081	7.523513033	2	22867	69006
ENSG00000121060	TRIM25	491.5423267	31.04418024	158.2886178	2	26129	107041
ENSG00000121064	SCPEP1	1109.676701	71.93431607	154.2424422	2	28663	65534
ENSG00000121067	SPOP	555.953208	35.71653108	155.616342	2	79350	38538
ENSG00000121068	TBX2	935.8293059	33.34112869	280.6019894	2	9570	33718
ENSG00000121073	SLC35B1	132.3014592	30.74404221	43.02246134	2	8071	24018
ENSG00000121075	TBX4	31.61780756	2.891906474	108.989755	2	32706	65606
ENSG00000121089	NACA3P	0.5888431	1.052136579	5.638098827	3	647	11631
ENSG00000121101	TEX14	0.083953485	0.353263541	2.586372548	2	135377	55278
ENSG00000121152	NCAPH	14.03207276	3.824497181	36.62037576	2	38058	56827
ENSG00000121207	LRAT	0.827667125	0.680636517	12.12891448	2	121375	66737
ENSG00000121210	KIAA0922	80.86130312	18.15049864	44.53143315	2	170365	33447
ENSG00000121211	MND1	3.392156054	1.773566817	19.07501318	2	70469	20883
ENSG00000121236	TRIM6	2.434656339	2.468020982	9.865357706	4	16843	137134
ENSG00000121270	ABCC11	1.937618413	0.360545012	52.56091298	2	80658	58662
ENSG00000121274	PAPD5	5.897523908	5.818364402	10.1358177	2	82392	40202
ENSG00000121281	ADCY7	25.08835457	7.414867256	33.80310207	2	71998	33524
ENSG00000121289	CEP89	3.329587281	5.766869687	5.780963501	2	92967	64450
ENSG00000121297	TSHZ3	47.88107273	11.29496382	42.36287129	2	74602	4913
ENSG00000121310	ECHDC2	1045.898899	58.7942855	177.8627	2	31228	57909
ENSG00000121314	TAS2R8	0.002523341	0.019671579	4.220652025	3	1242	11148
ENSG00000121316	PLBD1	4262.27216	37.18538127	1145.917051	2	64688	59905
ENSG00000121318	TAS2R10	0.087555736	0.377662793	2.516510167	4	1041	10946
ENSG00000121335	PRB2	0.852162154	0.286820806	29.0465539	2	109499	10185
ENSG00000121350	PYROXD1	3.50826167	5.245465654	6.69448133	2	32751	70177
ENSG00000121351	IAPP	86.7511906	1.48972238	578.5150089	4	25019	55352
ENSG00000121361	KCNJ8	149.7783045	20.64142537	72.53170269	2	10626	11159
ENSG00000121377	TAS2R7	0.00078894	0.006170154	6.67213188	3	1095	11694
ENSG00000121380	BCL2L14	3.293356196	0.837099944	38.99606203	2	161240	23379
ENSG00000121381	TAS2R9	0.001139226	0.01037873	5.466104119	3	1074	12785
ENSG00000121388	RP11-408E5.4	0.000870021	0.005222634	7.140696544	3	5323	2440
ENSG00000121390	PSPC1	40.36334494	21.13788422	19.09096178	2	108186	53775
ENSG00000121406	ZNF549	0.783600998	2.273988047	3.474628508	2	30217	130468
ENSG00000121410	A1BG	1684.630372	26.13926544	644.2400364	2	8321	222613
ENSG00000121413	ZSCAN18	92.61017317	21.74841933	42.56750997	2	34589	86525
ENSG00000121417	ZNF211	24.12015052	12.33563648	19.54548926	2	12386	98820
ENSG00000121440	PDZRN3	391.8873026	25.2037164	155.4302017	2	242507	19995
ENSG00000121446	RGSL1	0.00074438	0.010217312	5.314445362	2	110478	52311
ENSG00000121454	LHX4	0.627781643	1.281777838	4.937239394	2	49959	15310
ENSG00000121481	RNF2	4.886232153	6.168454004	7.924688198	2	57244	19488
ENSG00000121486	TRMT1L	8.173243786	8.434679089	9.690414165	2	38984	20495
ENSG00000121542	SEC22A	1.93499294	4.963832658	3.910451102	2	72203	27266
ENSG00000121552	CSTA	140.2308454	9.184277302	152.5305805	2	16728	45800
ENSG00000121570	DPPA4	0.018808356	0.096534092	2.704144322	2	11431	8024
ENSG00000121579	NAA50	59.8820005	23.98096552	24.96439772	1	29840	66724
ENSG00000121579	NAA50	59.8820005	23.98096552	24.96439772	2	29840	66724
ENSG00000121594	CD80	59.33809271	4.812181219	123.0731281	2	35309	63447
ENSG00000121621	KIF18A	1.177497695	1.354770227	8.701081482	2	87688	15058
ENSG00000121634	GJA8	0.002553331	0.007527973	7.161884035	2	6447	19560
ENSG00000121644	DESI2	19.18780233	14.72871588	13.02542398	4	56098	20841
ENSG00000121653	MAPK8IP1	962.1617237	34.45473258	279.1757404	2	20814	69132
ENSG00000121671	CRY2	281.1340955	40.53595306	69.33961944	2	36129	69781
ENSG00000121680	PEX16	23.13246268	17.29846193	13.37060611	2	9143	66036
ENSG00000121690	DEPDC7	18.18856376	4.589845713	39.56342211	2	17718	43771
ENSG00000121691	CAT	1474.73682	71.48831691	206.2631519	2	33137	16395
ENSG00000121716	PILRB	1086.7191	70.04977183	155.1145646	2	31618	152811
ENSG00000121741	ZMYM2	31.98825191	15.91682466	20.09079185	2	133158	149950
ENSG00000121742	GJB6	275.2137071	9.420609974	291.8408331	2	10424	20606
ENSG00000121743	GJA3	0.855635171	0.517903945	16.3975886	2	22794	67334
ENSG00000121749	TBC1D15	27.59446046	15.07754836	18.2961869	2	87142	63465
ENSG00000121753	BAI2	365.8517282	16.11147221	226.9406438	2	37776	75338
ENSG00000121764	HCRTR1	0.091211644	0.231388919	4.192886915	2	14832	52684
ENSG00000121769	FABP3	85779.62001	241.3952418	3553.345792	2	11225	25273
ENSG00000121774	KHDRBS1	306.0076771	64.41200136	47.50204443	2	47021	22104
ENSG00000121797	CCRL2	12.28204704	3.247726062	37.73198484	2	5834	31407
ENSG00000121807	CCR2	49.62771177	3.538043725	139.9016349	2	7194	40915
ENSG00000121848	RNF115	44.43750548	14.76438491	30.08416645	2	85182	86089
ENSG00000121851	POLR3GL	227.5730439	55.006662	41.36620355	2	14152	88720
ENSG00000121853	GHSR	0.009118138	0.026891892	5.18220589	2	3323	20937
ENSG00000121858	TNFSF10	3097.897492	48.99993876	632.0978092	2	17999	14878
ENSG00000121864	ZNF639	20.35259807	14.41305258	14.11809182	2	12544	41909
ENSG00000121871	SLITRK3	9.895658712	2.31936369	42.52517009	2	10389	11711
ENSG00000121879	PIK3CA	12.63971916	9.259281804	13.64692479	2	91979	35164
ENSG00000121892	PDS5A	38.0765123	22.16088244	17.17861813	2	155093	48264
ENSG00000121895	TMEM156	9.723120139	2.860363491	33.90901595	2	66177	48579
ENSG00000121898	CPXM2	1100.609188	35.44284556	310.4459376	2	234060	45591
ENSG00000121900	TMEM54	5382.426239	44.42744745	1211.238842	2	6844	39521
ENSG00000121903	ZSCAN20	0.220072375	1.165219979	1.957696254	2	23861	25701
ENSG00000121904	CSMD2	0.415003451	0.584100943	7.153724565	2	651834	52304
ENSG00000121905	HPCA	18914.52605	70.92370807	2666.508852	2	12447	39836
ENSG00000121931	LRIF1	16.41547168	9.150248379	17.93125143	2	16894	11528
ENSG00000121933	ADORA3	15.06432006	3.702874158	40.6001373	2	80614	53016
ENSG00000121957	GPSM2	11.25039761	6.246438307	17.99809581	4	59195	60754
ENSG00000121964	GTDC1	4.978849226	4.5008582	11.05964543	2	394500	56280
ENSG00000121966	CXCR4	36066.06973	102.3657858	3522.91115	2	3816	5342
ENSG00000121988	ZRANB3	0.123595632	0.984507629	1.343334411	2	101945	59933
ENSG00000121989	ACVR2A	4.197750757	5.398345158	7.780107656	2	86307	131482
ENSG00000122008	POLK	7.543585276	7.883264763	9.569659074	2	89388	109764
ENSG00000122012	SV2C	0.542040685	0.27287225	19.51554757	2	270767	4278
ENSG00000122025	FLT3	3.970533969	1.363719014	28.97633307	2	97318	22230
ENSG00000122033	MTIF3	171.0808585	45.43855063	37.64495372	2	14963	14837
ENSG00000122034	GTF3A	307.6933031	52.03771187	59.1194679	2	11144	24240
ENSG00000122035	RASL11A	282.9191411	20.56603327	137.5042203	2	3363	2986
ENSG00000122042	UBL3	167.306606	32.12181343	52.07194619	2	86313	5955
ENSG00000122043	LINC00544	0.004244682	0.030808333	3.4906307	4	14583	2781
ENSG00000122121	XPNPEP2	852.6422931	10.86596068	783.9788302	2	30564	22688
ENSG00000122122	SASH3	865.3876637	39.35208014	219.8556734	2	15222	19464
ENSG00000122126	OCRL	78.55293812	20.67975155	37.97190988	2	52712	31666
ENSG00000122133	PAEP	0.340275233	0.078912992	39.39528129	2	5199	45792
ENSG00000122136	OBP2A	0.447145468	0.110086879	38.06789483	2	3830	44738
ENSG00000122145	TBX22	0.037373533	0.052806749	7.542745605	2	17013	6954
ENSG00000122176	FMOD	5639.795282	97.49756251	578.3967045	2	10861	15317
ENSG00000122180	MYOG	0.797415787	0.071666615	98.86730177	2	2904	61701
ENSG00000122188	LAX1	9.303003005	2.103428845	44.06584602	2	11057	83677
ENSG00000122194	PLG	4344.071039	21.230438	2045.193719	2	51077	7802
ENSG00000122203	KIAA1191	262.6001565	52.96179381	49.57546981	2	15907	114927
ENSG00000122223	CD244	45.05405476	3.423123053	131.2625678	2	32742	47728
ENSG00000122224	LY9	61.47544619	3.975151394	154.2863498	2	32187	44780
ENSG00000122254	HS3ST2	146.2948769	4.943592559	295.3510511	2	102161	2189
ENSG00000122257	RBBP6	57.28163862	22.82517354	25.08920658	2	35170	33821
ENSG00000122304	PRM2	406.1902618	2.173833075	1860.033473	4	841	18717
ENSG00000122335	SERAC1	1.366732285	2.716066987	5.050251118	2	58776	57230
ENSG00000122359	ANXA11	344.5686255	59.47659082	57.92542836	2	54683	57051
ENSG00000122367	LDB3	2780.546738	44.90174347	619.1157419	2	67619	39924
ENSG00000122375	OPN4	0.684725249	0.765159654	8.962350471	2	12291	39924
ENSG00000122376	FAM35A	11.94237299	13.22837544	9.028579862	2	97307	32176
ENSG00000122378	FAM213A	4193.665902	77.56782428	540.5766327	2	25168	44354
ENSG00000122390	NAA60	0.713284439	2.222787243	3.239379127	4	121854	228364
ENSG00000122406	RPL5	198263.4067	1264.474569	1567.938602	2	9899	18771
ENSG00000122417	ODF2L	15.6796778	8.234707632	19.029999	2	47679	29050
ENSG00000122420	PTGFR	12.52222026	3.83764955	32.57110633	2	235866	29686
ENSG00000122432	SPATA1	0.071716576	0.525910789	1.524816773	2	59903	63532
ENSG00000122435	TRMT13	14.5315081	9.365026452	15.51089821	4	17347	49977
ENSG00000122477	LRRC39	134.140491	8.757831547	153.0030433	2	29362	53160
ENSG00000122482	ZNF644	7.884915203	8.572127903	9.199251389	2	106970	19084
ENSG00000122483	CCDC18	1.661822799	2.370434427	7.023183584	2	98811	120634
ENSG00000122484	RPAP2	0.778460509	2.4573511	3.195574837	2	103091	21964
ENSG00000122490	PQLC1	274.627195	40.07030326	68.52173578	2	49244	31651
ENSG00000122507	BBS9	6.373085057	5.266443421	12.09732494	2	476824	72888
ENSG00000122515	ZMIZ2	347.5230456	55.71356813	62.36733527	2	21297	66536
ENSG00000122543	OCM	0.229506147	0.486604431	4.822875755	2	6535	27080
ENSG00000122545	SEPT7	477.4201269	55.73173811	85.65038391	4	55782	34176
ENSG00000122547	EEPD1	17.38946262	9.302332938	18.68432189	2	148394	69303
ENSG00000122548	KIAA0087	0.068102681	0.163422299	4.503612364	2	5667	10421
ENSG00000122557	HERPUD2	52.8617567	23.88143264	22.13000681	2	62912	9643
ENSG00000122565	CBX3	181.605883	51.20648463	35.46043511	2	12194	18162
ENSG00000122574	WIPF3	123.0872908	10.322851	119.1319712	2	110580	56602
ENSG00000122584	NXPH1	6.701917192	1.716441131	38.87718539	2	319008	9040
ENSG00000122585	NPY	680.8968997	13.62672432	499.3185194	2	7702	560
ENSG00000122591	FAM126A	34.24081001	11.38393358	30.06056668	2	72871	19312
ENSG00000122592	HOXA7	4.447138485	2.137348457	20.75647513	2	4220	67034
ENSG00000122641	INHBA	59.26650333	3.661971286	161.4296483	4	17994	9223
ENSG00000122642	FKBP9	188.8603524	41.27132594	45.75200726	4	49526	62274
ENSG00000122643	NT5C3A	84.70224715	21.99957146	38.48882169	4	48667	34115
ENSG00000122644	ARL4A	48.74179081	11.3630526	42.86605586	2	4078	20495
ENSG00000122674	CCZ1	11.40366463	8.113041038	14.05097497	2	27249	45711
ENSG00000122679	RAMP3	1556.159111	43.44064896	358.1463449	2	28511	28386
ENSG00000122691	TWIST1	77.64537364	8.223750511	94.31348878	2	95933	16043
ENSG00000122692	SMU1	18.66410505	17.27227531	10.80535098	2	34895	124094
ENSG00000122694	GLIPR2	716.1311605	36.03251619	198.6934421	2	27178	58044
ENSG00000122696	SLC25A51	2.242156535	4.293324983	5.233526503	4	24950	85402
ENSG00000122705	CLTA	588.1332693	89.22419255	65.91007914	2	113925	83225
ENSG00000122707	RECK	20.61472742	9.156245509	22.50073642	2	88018	52504
ENSG00000122711	SPINK4	7339.497864	19.44507536	3772.541472	2	30202	29653
ENSG00000122718	OR2S2	0.002869875	0.024611613	3.718369034	2	1046	10800
ENSG00000122729	ACO1	141.9948227	20.62349643	68.82247184	2	70149	46074
ENSG00000122733	KIAA1045	202.1953421	8.135109819	248.2536719	2	25057	49897
ENSG00000122735	DNAI1	13.85201839	0.950799065	144.2759355	1	63570	100045
ENSG00000122735	DNAI1	13.85201839	0.950799065	144.2759355	2	63570	100045
ENSG00000122741	DCAF10	6.049859281	8.034679928	7.532753739	4	67164	125857
ENSG00000122756	CNTFR	596.210078	30.27880046	196.8450612	2	38691	47106
ENSG00000122778	KIAA1549	1.705392846	1.739211028	9.806666083	2	149938	67078
ENSG00000122779	TRIM24	3.888745985	5.675758159	6.857038017	2	129659	25552
ENSG00000122783	C7orf49	4.759485714	7.728150855	6.163598776	2	78332	110708
ENSG00000122786	CALD1	70109.20021	278.172526	2520.259314	2	226476	50659
ENSG00000122787	AKR1D1	102.5748581	2.798954838	365.2065057	2	114542	49695
ENSG00000122824	NUDT10	30.53591981	4.828144451	63.13560936	2	5294	3919
ENSG00000122852	SFTPA1	797934.8146	209.4876233	38088.01322	2	4501	31471
ENSG00000122859	NEUROG3	1.215033056	0.366567242	32.5315885	2	1540	4454
ENSG00000122861	PLAU	703.4092562	18.59306025	378.1201839	2	3872	98787
ENSG00000122862	SRGN	212549.3516	388.1699351	5475.537048	2	16705	20455
ENSG00000122863	CHST3	79.47649362	15.50219613	51.24128973	2	49199	27928
ENSG00000122870	BICC1	20.11090239	7.025309054	28.59988415	2	318295	14667
ENSG00000122872	ARL4P	0.00224387	0.013617048	5.184335485	4	704	2350
ENSG00000122877	EGR2	70.54736347	5.909669668	119.1913864	2	107904	17930
ENSG00000122952	ZWINT	102.4035485	9.618522625	106.3647586	2	4047	7823
ENSG00000122958	VPS26A	53.2119768	29.01374757	18.33738964	2	49349	56934
ENSG00000122965	RBM19	38.67956401	17.51873654	22.072078	2	149633	24481
ENSG00000122966	CIT	77.53820719	8.989743485	86.16713056	2	191500	93995
ENSG00000122970	IFT81	13.52178484	7.37531364	18.32255947	2	94462	38188
ENSG00000122986	HVCN1	35.26336807	10.74468939	32.79812814	2	61576	66842
ENSG00000123009	NME2P1	0.294831742	0.895984423	3.364646613	2	692	40802
ENSG00000123066	MED13L	55.04209616	19.86153825	27.70399325	2	319432	20291
ENSG00000123080	CDKN2C	55.8912994	11.40644287	48.96560166	2	13888	4707
ENSG00000123094	RASSF8	26.45124855	8.774288537	30.12338272	2	120863	33116
ENSG00000123095	BHLHE41	160.2959039	16.52666057	96.93970752	2	5101	62106
ENSG00000123096	SSPN	7.946211353	3.888025438	20.41087592	2	177299	88142
ENSG00000123104	ITPR2	18.68179924	7.03230242	26.54217062	2	495789	51046
ENSG00000123106	CCDC91	9.400197183	8.604249969	10.92398899	2	350861	36149
ENSG00000123119	NECAB1	133.3684949	10.3386958	128.8843517	2	167858	25782
ENSG00000123124	WWP1	54.18831479	20.72840327	26.13427566	2	135682	30267
ENSG00000123130	ACOT9	35.28719492	18.19134042	19.39263489	2	64222	15445
ENSG00000123131	PRDX4	556.964325	52.8633821	105.3411571	2	22137	13842
ENSG00000123136	DDX39A	229.3922089	41.99440582	54.61384453	2	10561	36584
ENSG00000123143	PKN1	727.248736	76.65284612	94.86456254	2	38814	84302
ENSG00000123146	CD97	3336.454886	74.93856345	445.1672897	2	28224	64738
ENSG00000123159	GIPC1	786.0801659	61.96131033	126.8474334	2	18372	44045
ENSG00000123165	ACTRT1	0.001147167	0.010865787	5.342318025	2	1439	1442
ENSG00000123171	CCDC70	0.055043032	0.04365923	12.12149932	2	4249	59237
ENSG00000123178	SPRYD7	15.58236708	9.605621734	16.21566188	2	23784	49937
ENSG00000123191	ATP7B	4.422267617	3.552428629	12.44170222	2	78821	86718
ENSG00000123200	ZC3H13	41.44710287	16.49303221	25.12090042	2	98294	40884
ENSG00000123201	GUCY1B2	0.182780591	0.202713842	9.062907669	2	86351	10369
ENSG00000123213	NLN	2.258596802	3.470226478	6.518532102	2	107088	63050
ENSG00000123243	ITIH5	351.5300657	22.95192702	153.0969354	2	107729	28671
ENSG00000123268	ATF1	14.40144102	11.8936663	12.10672465	2	57412	28835
ENSG00000123307	NEUROD4	0.002050786	0.010326139	5.928713761	2	10069	28265
ENSG00000123329	ARHGAP9	1789.042482	34.36524632	520.4479018	2	16559	154747
ENSG00000123338	NCKAP1L	280.3994101	23.57738892	118.8810729	2	46231	41190
ENSG00000123342	MMP19	2160.079621	22.90427159	942.683084	2	7533	62826
ENSG00000123349	PFDN5	17982.26003	427.3831495	420.7430571	2	4159	69307
ENSG00000123352	SPATS2	11.08604562	8.313865067	13.33040064	2	160838	107695
ENSG00000123353	ORMDL2	75.50067394	20.99171756	35.95452311	4	3960	58709
ENSG00000123358	NR4A1	90299.61148	184.4155756	4896.263503	2	36675	45624
ENSG00000123360	PDE1B	1189.033167	29.31602122	405.456696	2	29889	37427
ENSG00000123364	HOXC13	0.013441999	0.095907432	2.213442301	2	7793	27641
ENSG00000123374	CDK2	105.3436801	18.38266188	57.28027883	4	6015	221994
ENSG00000123384	LRP1	1282.666618	87.03655685	147.3552389	2	84858	333387
ENSG00000123388	HOXC11	0.046859495	0.194686259	2.7778853	2	4517	31361
ENSG00000123395	C12orf44	27.90813395	14.95929541	18.65026588	2	8248	46343
ENSG00000123405	NFE2	3893.288681	24.01065296	1620.813009	4	9010	77523
ENSG00000123407	HOXC12	0.005583865	0.085537922	1.631170605	2	4122	31361
ENSG00000123415	SMUG1	7.629114291	9.733072143	7.840560122	2	24249	65632
ENSG00000123444	KBTBD4	6.993456484	7.377199096	9.480530297	4	6818	95648
ENSG00000123447	TYRL	0.005454282	0.020133612	5.128585979	2	10772	0
ENSG00000123453	SARDH	21.4636742	4.035459956	53.08092141	2	76395	43299
ENSG00000123454	DBH	11.09551681	2.082942634	53.06173533	2	22984	32142
ENSG00000123472	ATPAF1	120.8157265	28.37615386	42.56502205	2	35717	104316
ENSG00000123473	STIL	2.301864131	2.033023051	11.31589842	2	64008	59361
ENSG00000123485	HJURP	11.17807476	3.312237876	33.67632053	2	21150	50075
ENSG00000123496	IL13RA2	30.68339942	3.223103628	94.93478388	2	16002	20190
ENSG00000123500	COL10A1	0.684581761	0.340170793	19.83551384	4	7210	26892
ENSG00000123505	AMD1	318.9395517	44.10603361	72.29787576	2	20943	20852
ENSG00000123545	NDUFAF4	55.92893284	14.35083245	38.95243053	2	8568	21593
ENSG00000123552	USP45	1.653387508	3.880804342	4.275176446	2	89414	62654
ENSG00000123560	PLP1	158841.8324	191.0037703	8315.727298	2	18901	63176
ENSG00000123561	SERPINA7	156.8107661	4.254459425	367.7389101	1	5532	13610
ENSG00000123561	SERPINA7	156.8107661	4.254459425	367.7389101	2	5532	13610
ENSG00000123562	MORF4L2	2835.346107	134.2806381	211.1357982	2	12662	58086
ENSG00000123569	H2BFWT	0.000863617	0.008764273	5.789521928	2	2540	26586
ENSG00000123570	RAB9B	19.38939374	5.993430994	32.3138448	2	9906	27045
ENSG00000123572	NRK	58.47323076	3.431498594	169.9353615	2	136066	44281
ENSG00000123575	FAM199X	29.87873255	14.5640766	20.50814839	2	29282	30536
ENSG00000123576	ESX1	0.000573719	0.007222039	6.139644092	2	4895	15975
ENSG00000123584	MAGEA9B	5.14E-05	0.001747621	8.556113531	3	5807	66905
ENSG00000123594	ATXN3L	0.00043189	0.004973749	6.966785673	4	1748	4580
ENSG00000123595	RAB9A	46.48898065	21.67618319	21.44175406	2	21381	74041
ENSG00000123600	METTL8	3.445722535	4.153789587	8.299464857	2	117393	69113
ENSG00000123607	TTC21B	5.074618122	6.961845813	7.293073109	2	96368	73943
ENSG00000123609	NMI	119.458524	19.17236569	62.28039124	2	19592	11979
ENSG00000123610	TNFAIP6	532.7686349	9.147418315	581.8000408	2	22454	55996
ENSG00000123612	ACVR1C	18.84453407	2.332444428	80.49084898	2	102238	36007
ENSG00000123636	BAZ2B	5.574886406	6.508432463	8.567836574	2	297713	151325
ENSG00000123643	SLC36A1	40.10630808	7.875627661	50.87268865	2	55335	35427
ENSG00000123684	LPGAT1	80.19526661	17.15540584	46.7249463	2	87315	40549
ENSG00000123685	BATF3	5.921999188	3.656398113	16.17936461	2	13567	60928
ENSG00000123689	G0S2	176736.5848	203.0207298	8704.918461	4	968	34305
ENSG00000123700	KCNJ2	35.9798581	3.713185998	96.66414227	2	11375	35777
ENSG00000123728	RAP2C	32.68076558	19.57147544	16.69474074	2	16408	30882
ENSG00000123737	EXOSC9	11.34103766	11.77441296	9.632247019	2	15704	30970
ENSG00000123739	PLA2G12A	13.96312846	12.36073121	11.29531329	2	20088	26715
ENSG00000123810	B9D2	11.63512374	6.159182788	18.87628255	4	9752	95368
ENSG00000123838	C4BPA	8907.437292	33.22221365	2680.365318	2	40710	58643
ENSG00000123843	C4BPB	751.8281039	16.51989807	454.8352934	2	11151	58643
ENSG00000123870	ZNF137P	2.362694545	3.260676918	7.254444889	2	8840	168248
ENSG00000123892	RAB38	35.21705728	3.116353811	112.6777691	2	62225	1545
ENSG00000123901	GPR83	2.417505982	0.920968367	26.07506407	2	24108	27691
ENSG00000123908	AGO2	17.37082752	6.792766935	25.54964426	4	104454	51528
ENSG00000123975	CKS2	692.646937	31.88385797	217.1756511	2	5505	47127
ENSG00000123977	DAW1	3.204847411	0.690453694	45.8966444	4	53290	39245
ENSG00000123983	ACSL3	84.82520534	22.27554406	38.06737009	2	83705	34460
ENSG00000123989	CHPF	1051.655432	63.82607258	164.7446952	4	4840	102442
ENSG00000123992	DNPEP	66.53566872	34.37230058	19.35462945	2	26476	62434
ENSG00000123999	INHA	708.3758542	11.490733	615.9484393	4	5891	164150
ENSG00000124003	MOGAT1	0.826919422	0.476434976	17.2051654	2	38144	10865
ENSG00000124006	OBSL1	1215.449228	43.57822658	278.850351	4	20817	269163
ENSG00000124019	FAM124B	1.490461433	1.340609278	11.10951522	2	23387	19814
ENSG00000124067	SLC12A4	196.8934368	36.13309308	54.47885613	2	25220	166094
ENSG00000124074	ENKD1	168.5898769	28.9095276	58.29966493	4	4320	72591
ENSG00000124089	MC3R	0.00190657	0.010125299	5.916220176	2	1083	1206
ENSG00000124091	GCNT7	0.062303575	0.213638953	3.233049253	2	34433	32151
ENSG00000124092	CTCFL	0.00493144	0.017713395	5.387806149	2	29673	72737
ENSG00000124097	HMGB1P1	0.808035527	0.737815068	10.93900835	2	635	65987
ENSG00000124098	FAM210B	364.8599852	43.21680715	84.40826636	2	9748	42430
ENSG00000124102	PI3	34826.69023	27.65242348	12589.89483	2	1668	37320
ENSG00000124103	FAM209A	1.41328327	0.908572678	15.49450908	2	8888	45060
ENSG00000124107	SLPI	94369.85851	121.2029294	7785.462242	2	2325	30064
ENSG00000124116	WFDC3	0.476919995	0.645251712	7.431037357	2	43988	181614
ENSG00000124120	TTPAL	13.93596602	7.545923415	18.45699758	2	18718	64476
ENSG00000124126	PREX1	980.4078809	42.56080885	230.3028548	2	203630	14150
ENSG00000124134	KCNS1	54.51228821	2.766484503	196.3716641	2	8802	31295
ENSG00000124140	SLC12A5	338.6631918	9.553796108	354.120046	2	38428	59013
ENSG00000124143	ARHGAP40	303.060183	2.684034723	1124.96762	2	48718	65921
ENSG00000124145	SDC4	8967.619404	106.0426982	845.5823903	2	23136	77739
ENSG00000124151	NCOA3	58.83982019	19.74437117	29.79078386	2	155020	121165
ENSG00000124155	PIGT	574.5631128	88.9132888	64.61446945	2	10167	67534
ENSG00000124157	SEMG2	0.007867106	0.013962845	7.456170584	2	3158	25753
ENSG00000124159	MATN4	0.284100843	0.414600206	6.92653557	2	15084	45962
ENSG00000124160	NCOA5	80.72513871	26.68546423	30.24301732	2	28967	48681
ENSG00000124164	VAPB	31.18557453	16.2720086	19.15953694	2	61979	50229
ENSG00000124171	PARD6B	4.552552663	2.241379839	20.26558373	2	25251	8100
ENSG00000124177	CHD6	10.89433462	8.755344394	12.44028087	2	216392	62650
ENSG00000124191	TOX2	71.63112521	10.59569271	67.54968975	2	154752	42365
ENSG00000124193	SRSF6	1057.076208	95.17102952	111.0605982	2	5677	28011
ENSG00000124194	GDAP1L1	32.68072765	4.256149008	76.62818994	2	33126	37225
ENSG00000124196	GTSF1L	0.449277329	0.159803378	27.04759672	2	834	8707
ENSG00000124198	ARFGEF2	25.98178528	15.24655811	17.03646726	2	114803	51273
ENSG00000124201	ZNFX1	38.6708029	17.16445206	22.52229228	2	40480	28814
ENSG00000124203	ZNF831	1.498347599	0.963534545	15.49351902	2	68093	20706
ENSG00000124205	EDN3	75.3409278	4.503669206	166.9394108	2	25565	16831
ENSG00000124209	RAB22A	7.783539403	9.42836012	8.257302438	2	57811	51861
ENSG00000124212	PTGIS	1330.095362	41.19559435	322.7972762	2	64272	16923
ENSG00000124215	CDH26	0.292440866	0.726124227	4.108557427	2	75595	39313
ENSG00000124216	SNAI1	165.9545919	10.51435225	157.6957783	1	5887	76762
ENSG00000124216	SNAI1	165.9545919	10.51435225	157.6957783	2	5887	76762
ENSG00000124217	MOCS3	2.905881924	4.573316886	6.361947028	2	2457	20980
ENSG00000124222	STX16	699.4323877	71.87713804	97.29729222	2	28254	104632
ENSG00000124224	PPP4R1L	3.689409643	4.115465577	8.967253693	2	78307	17637
ENSG00000124225	PMEPA1	402.9979467	26.57487879	151.5929224	2	63144	38427
ENSG00000124227	ANKRD60	0.000356418	0.006210703	6.388629784	2	10158	7555
ENSG00000124228	DDX27	44.74229519	20.53520347	21.78235677	4	24730	23617
ENSG00000124232	RBPJL	3177.260403	32.27733769	984.0608208	2	10312	60844
ENSG00000124233	SEMG1	0.096734761	0.06570832	14.09815473	3	2775	22364
ENSG00000124237	C20orf85	350.837503	2.467729834	1416.003868	2	10246	6422
ENSG00000124243	BCAS4	37.95678309	9.8590334	38.47061972	2	82283	23536
ENSG00000124249	KCNK15	45.83221881	4.513851375	101.3344936	2	5254	20162
ENSG00000124251	TP53TG5	3.987399019	1.454221854	27.300501	4	34003	152484
ENSG00000124253	PCK1	43228.98189	81.09566353	5329.95971	2	5377	91216
ENSG00000124256	ZBP1	26.66098258	3.591598975	74.05317129	2	16730	79793
ENSG00000124260	MAGEA10	0.000270066	0.005363035	6.684920004	4	5251	14707
ENSG00000124275	MTRR	18.58617559	12.65380768	14.68450569	2	26852	77448
ENSG00000124279	FASTKD3	3.129911955	5.40459254	5.798981053	4	9878	38706
ENSG00000124299	PEPD	921.5494498	50.11755723	183.8428802	2	134844	19860
ENSG00000124302	CHST8	6.874755715	1.860086989	36.81516291	2	151553	27665
ENSG00000124313	IQSEC2	65.03591016	10.38078112	62.59963463	2	88464	57015
ENSG00000124333	VAMP7	63.77998353	26.70289751	23.87984437	2	62477	69586
ENSG00000124334	IL9R	0.446233	0.315398019	14.02076759	2	13236	93728
ENSG00000124343	XG	6.446818619	2.878060486	22.35693695	2	64448	38331
ENSG00000124356	STAMBP	5.334255844	9.127912701	5.848442657	2	44700	37936
ENSG00000124357	NAGK	99.72630458	26.47201593	37.66190038	1	4037	52754
ENSG00000124357	NAGK	99.72630458	26.47201593	37.66190038	2	4037	52754
ENSG00000124370	MCEE	13.01591834	12.00595737	10.84051644	2	20555	22697
ENSG00000124374	PAIP2B	441.6878511	13.57028447	325.2493363	2	44344	13609
ENSG00000124380	SNRNP27	33.18971147	19.12009223	17.35470539	2	11658	106315
ENSG00000124383	MPHOSPH10	27.81953605	18.6952912	14.87789511	2	19787	20180
ENSG00000124391	IL17C	0.154009057	0.184482195	8.43311425	2	1882	69202
ENSG00000124406	ATP8A1	97.04466096	14.64682418	66.21807	2	248732	67858
ENSG00000124422	USP22	393.379631	58.56329587	67.16194217	2	44163	47124
ENSG00000124429	POF1B	70.92610354	3.463911208	204.1966512	2	102346	21801
ENSG00000124440	HIF3A	724.4354069	34.67856703	208.8427021	2	46387	128258
ENSG00000124449	IRGC	0.107466779	0.076098802	13.6432536	2	4011	23273
ENSG00000124459	ZNF45	2.405216881	4.944400123	4.874892663	2	22649	54204
ENSG00000124466	LYPD3	46.54950671	3.662039169	126.7946897	2	4873	27826
ENSG00000124467	PSG8	0.002079861	0.009958373	6.052527929	2	103005	35182
ENSG00000124469	CEACAM8	144.9709438	2.456508026	587.7983865	2	14814	37514
ENSG00000124479	NDP	51.82597652	7.08473059	73.06264257	2	24728	2827
ENSG00000124486	USP9X	45.81854503	21.05908492	21.75155931	2	150944	32252
ENSG00000124490	CRISP2	2.424157449	0.398138107	59.64053361	2	21201	22883
ENSG00000124491	F13A1	2333.491767	34.5956279	674.3127949	2	176749	19288
ENSG00000124493	GRM4	7.357366455	0.882422002	82.55473799	2	133771	103573
ENSG00000124496	TRERF1	8.308351026	5.107560213	16.25452497	2	227120	50852
ENSG00000124507	PACSIN1	2882.081725	39.19124362	735.2041565	2	69090	45496
ENSG00000124523	SIRT5	12.50773776	8.930660789	14.00090894	2	39974	24585
ENSG00000124529	HIST1H4B	0.193510885	0.203632717	9.526204032	4	356	38942
ENSG00000124532	MRS2	13.98498689	13.03171857	10.73093766	2	22657	30353
ENSG00000124549	BTN2A3P	1.678827932	2.552890036	6.589545038	2	10992	90669
ENSG00000124557	BTN1A1	7.05285046	0.17805454	375.5745785	2	9201	57080
ENSG00000124564	SLC17A3	3.937680716	0.64003973	60.72983748	2	49220	34730
ENSG00000124568	SLC17A1	2.698621098	0.687172382	38.85152608	2	49162	36339
ENSG00000124570	SERPINB6	414.8862805	64.76691304	64.05002354	2	23697	40439
ENSG00000124574	ABCC10	13.07780068	9.923730549	13.17511142	2	23064	72987
ENSG00000124575	HIST1H1D	11.45554403	1.325947565	85.82330872	2	776	15868
ENSG00000124578	HIST1H4G	0.001061366	0.003937141	7.936610529	2	373	14817
ENSG00000124588	NQO2	431.6541787	28.3926053	151.9804871	2	27656	103215
ENSG00000124596	OARD1	7.251505919	9.873865001	7.346828309	4	37590	123779
ENSG00000124602	UNC5CL	192.5796185	10.28306443	187.1062013	2	12156	52011
ENSG00000124608	AARS2	10.24266103	9.539704655	10.73610274	4	13672	60787
ENSG00000124610	HIST1H1A	0.003873105	0.02917048	3.541724533	4	780	39533
ENSG00000124613	ZNF391	1.599413918	2.203807725	7.269890243	2	29289	23197
ENSG00000124614	RPS10	31794.97047	578.6240698	549.4833804	2	8671	3684
ENSG00000124615	MOCS1	106.0565274	21.0237199	50.42689924	2	34936	34969
ENSG00000124635	HIST1H2BJ	35.12957843	3.209278433	109.1535857	2	6865	5878
ENSG00000124657	OR2B6	1.335420323	0.301445253	43.19925605	3	941	5830
ENSG00000124659	TBCC	43.76526913	16.60699087	26.34368008	2	2339	38812
ENSG00000124664	SPDEF	675.6995918	9.060138484	744.9826626	2	18531	20201
ENSG00000124678	TCP11	0.203594168	0.166503071	12.10144202	2	30539	71628
ENSG00000124693	HIST1H3B	0.11010496	0.155270671	7.267167204	4	471	38500
ENSG00000124701	APOBEC2	349.5330796	11.38538976	306.7407846	4	11207	60288
ENSG00000124721	DNAH8	0.084748136	0.153825642	5.783474116	1	315184	76914
ENSG00000124721	DNAH8	0.084748136	0.153825642	5.783474116	2	315184	76914
ENSG00000124731	TREM1	484.8973951	10.17844967	475.9383526	2	18739	34908
ENSG00000124743	KLHL31	70.05475368	4.293240036	162.8186043	2	17807	19500
ENSG00000124749	COL21A1	68.15059717	7.325065901	92.92431464	2	337504	45296
ENSG00000124762	CDKN1A	16761.74462	142.615006	1175.232527	4	10811	34106
ENSG00000124766	SOX4	280.6946905	15.76123491	177.985232	2	4875	6616
ENSG00000124767	GLO1	454.6239265	68.1538028	66.69726568	2	27216	15015
ENSG00000124772	CPNE5	339.4285275	17.37942107	195.198291	4	99226	57728
ENSG00000124780	KCNK17	64.95554271	4.026297972	160.9532873	2	15552	20844
ENSG00000124782	RREB1	11.00813881	11.8204417	9.313379069	2	144383	67468
ENSG00000124783	SSR1	31.00158436	18.6628121	16.60788112	2	44901	166430
ENSG00000124784	RIOK1	25.29763908	15.44408232	16.37602192	2	28541	29596
ENSG00000124785	NRN1	2031.732924	44.06028515	461.0233215	2	8968	4307
ENSG00000124786	SLC35B3	18.09950109	14.65459688	12.34912984	2	22493	14544
ENSG00000124787	RPP40	3.441749471	3.771455551	9.128097434	2	9331	18262
ENSG00000124788	ATXN1	12.35968095	7.669457709	16.10749277	2	462378	34530
ENSG00000124795	DEK	318.9980966	49.87959813	63.94280743	2	40955	26505
ENSG00000124802	EEF1E1	19.12806819	10.88074691	17.57277839	2	29218	20388
ENSG00000124812	CRISP1	0.000429931	0.004662309	7.113430088	2	42839	10467
ENSG00000124813	RUNX2	3.527918082	2.19924956	16.01411695	2	336192	37430
ENSG00000124818	OPN5	0.002848951	0.022836189	3.913045756	2	50798	27873
ENSG00000124827	GCM2	0.000907659	0.015258325	4.318441148	4	8718	26786
ENSG00000124831	LRRFIP1	242.8434876	40.90680718	59.3529907	2	186106	48647
ENSG00000124835	AC105760.3	0.000453687	0.010936342	4.993081886	2	7568	8375
ENSG00000124839	RAB17	187.7632334	13.04061108	143.8807978	2	27292	29190
ENSG00000124875	CXCL6	205.3819573	5.444525852	376.553275	2	12567	6466
ENSG00000124882	EREG	8.88813435	1.158022446	76.1811931	2	23608	29982
ENSG00000124900	TRIM51	0.000472677	0.004910667	7.023614034	4	8513	12257
ENSG00000124915	RP11-467L20.10	0.161478351	0.088520256	17.40539032	2	11156	84058
ENSG00000124920	MYRF	1024.388435	23.54184649	434.9546162	4	35876	151509
ENSG00000124935	SCGB1D2	19101.58686	17.20139347	11098.22798	4	2598	9684
ENSG00000124939	SCGB2A1	214.8145291	2.620951485	816.5279	2	5268	15004
ENSG00000124942	AHNAK	9112.93448	176.8617679	515.2288909	1	113252	171499
ENSG00000124942	AHNAK	9112.93448	176.8617679	515.2288909	2	113252	171499
ENSG00000125037	EMC3	92.17903359	31.85145598	28.93434426	4	48579	112978
ENSG00000125046	SSUH2	1.305228154	0.654834894	19.78277864	4	125636	62907
ENSG00000125084	WNT1	0.779390103	0.595490278	13.03720525	2	3061	53936
ENSG00000125089	SH3TC1	31.80427688	9.521354112	33.37854885	2	59731	24016
ENSG00000125107	CNOT1	81.22903496	33.92598046	23.93890905	2	109935	437421
ENSG00000125124	BBS2	144.9484014	29.64090161	48.88836208	2	53447	24395
ENSG00000125144	MT1G	132576.7451	148.6252751	8919.602363	2	1334	14467
ENSG00000125148	MT2A	491037.9371	486.3345536	10096.50347	2	1298	15852
ENSG00000125166	GOT2	1860.987626	86.67721698	214.6795907	2	27226	15942
ENSG00000125170	DOK4	87.01772512	14.87140796	58.48084089	2	15376	38737
ENSG00000125207	PIWIL1	0.043267445	0.05810156	7.821765757	2	34750	15811
ENSG00000125245	GPR18	8.362757134	1.651872818	50.38145545	4	7030	20805
ENSG00000125246	CLYBL	1.055555624	2.451694197	4.328545866	2	290468	36825
ENSG00000125247	TMTC4	21.57299203	7.137406033	30.19695807	2	70952	44804
ENSG00000125249	RAP2A	92.37862135	17.45493905	52.89948112	2	34906	27526
ENSG00000125255	SLC10A2	902.2795885	6.845465651	1316.160906	2	22846	3779
ENSG00000125257	ABCC4	13.23669551	4.612309169	28.65817717	2	281604	29257
ENSG00000125266	EFNB2	112.1488093	19.00914555	58.97152898	2	45383	10928
ENSG00000125285	SOX21	11.7977178	2.759511108	42.63466489	2	2503	31278
ENSG00000125304	TM9SF2	475.3410372	62.55101736	75.98198643	2	62589	19329
ENSG00000125319	C17orf53	2.364746762	1.969593776	11.99613169	2	20570	107051
ENSG00000125337	KIF25	2.424493731	0.675702709	35.50363297	2	48848	65851
ENSG00000125347	IRF1	1661.475305	35.47138343	468.269595	2	9189	22825
ENSG00000125351	UPF3B	24.85652423	15.67277955	15.85594196	2	18976	14596
ENSG00000125352	RNF113A	57.1389862	23.96609796	23.83581611	2	1294	13006
ENSG00000125354	SEPT6	229.9513163	26.59886927	86.42280661	4	104375	46378
ENSG00000125355	TMEM255A	12.42290342	3.360707508	36.88514471	4	52906	89109
ENSG00000125356	NDUFA1	13278.59395	308.7731734	430.0300371	2	5175	13006
ENSG00000125363	AMELX	0.002755635	0.021987845	3.987650622	4	7348	4630
ENSG00000125378	BMP4	80.93341885	9.472285855	85.36277021	2	9025	7226
ENSG00000125384	PTGER2	38.70163193	6.745183887	57.30655535	2	14301	5420
ENSG00000125385	RP11-297B17.2	0.007010628	0.030320054	4.218900104	2	402	25742
ENSG00000125386	FAM193A	16.88515647	15.48123526	10.90626808	2	107304	52975
ENSG00000125388	GRK4	1.154448337	2.698792922	4.298772075	2	77139	70995
ENSG00000125398	SOX9	255.2860816	17.61161119	144.8766965	4	5400	10505
ENSG00000125409	TEKT3	0.442419639	0.639920942	6.961148807	2	37830	34912
ENSG00000125414	MYH2	69.62374234	0.904782362	761.2055636	2	28809	34192
ENSG00000125430	HS3ST3B1	6.413744269	2.816639862	22.72572589	2	48321	10215
ENSG00000125434	SLC25A35	7.322686895	5.80909444	12.60107903	2	7580	232689
ENSG00000125449	ARMC7	12.86888539	9.366075518	13.73590194	2	20313	41471
ENSG00000125459	MSTO1	8.730309436	7.874110216	11.08598078	2	138174	245175
ENSG00000125462	C1orf61	115.5168849	12.2974452	93.86747861	2	25329	124167
ENSG00000125482	TTF1	12.10280722	10.85577406	11.1476708	2	31201	28119
ENSG00000125484	GTF3C4	4.984942372	6.240448273	7.991334627	2	24920	23276
ENSG00000125485	DDX31	2.969016887	4.676158964	6.357054701	2	77404	23924
ENSG00000125492	BARHL1	0.051901352	0.032760558	14.4762732	2	8081	22745
ENSG00000125498	KIR2DL1	2.477056361	0.338746305	71.31419962	4	14511	53503
ENSG00000125503	PPP1R12C	5899.321312	138.9780705	424.4487524	2	26646	84006
ENSG00000125505	MBOAT7	1773.861436	45.61182371	388.8208081	2	16626	161330
ENSG00000125508	SRMS	0.39213458	0.400745313	9.790363207	2	6694	59538
ENSG00000125510	OPRL1	20.13685556	3.734535879	53.80334496	2	20470	98596
ENSG00000125514	LINC00029	0.007385303	0.045742515	3.118858738	2	2811	25113
ENSG00000125522	NPBWR2	0.022650975	0.029985759	8.165650926	2	1351	47620
ENSG00000125531	C20orf195	0.517259839	0.606457825	8.553056148	2	3688	57180
ENSG00000125533	BHLHE23	0.003942346	0.02813638	3.655917525	2	1056	42535
ENSG00000125534	PPDPF	15018.63414	279.2390077	537.8226502	2	1482	55697
ENSG00000125538	IL1B	606.7256156	6.812608866	889.3014791	2	7152	20250
ENSG00000125551	PLGLB2	1.461277355	0.627771492	23.06903606	4	10706	22652
ENSG00000125571	IL37	0.142075922	0.113476664	12.31616705	2	5911	8972
ENSG00000125618	PAX8	4.671239451	1.470240806	31.62485071	2	62953	127554
ENSG00000125629	INSIG2	50.33535427	15.89744568	31.64892421	2	22545	8296
ENSG00000125631	HTR5BP	0.006380499	0.084754903	1.728723104	2	75515	12789
ENSG00000125633	CCDC93	27.691703	16.76168358	16.51694826	2	98655	38124
ENSG00000125637	PSD4	67.8454139	11.84544875	57.23563513	2	25719	148942
ENSG00000125648	SLC25A23	2367.581201	76.11175339	311.0268873	2	29124	42768
ENSG00000125656	CLPP	231.2350624	59.24021779	39.02855905	2	7456	35126
ENSG00000125657	TNFSF9	86.0332961	9.121536099	94.22653009	2	4921	28979
ENSG00000125675	GRIA3	76.1542455	6.186909379	122.9068247	2	306760	33012
ENSG00000125676	THOC2	26.45647724	16.8648002	15.68402406	2	132492	29694
ENSG00000125703	ATG4C	14.45840621	8.06212825	17.92390527	2	81378	6110
ENSG00000125726	CD70	294.8874958	18.0023337	163.7197604	2	20920	14313
ENSG00000125730	C3	218064.6449	298.7125626	7299.905739	2	52858	33937
ENSG00000125731	SH2D3A	51.25230128	7.506935299	68.19574633	2	15428	37601
ENSG00000125733	TRIP10	1550.999575	83.43940299	185.8622734	2	13601	35281
ENSG00000125735	TNFSF14	706.6566821	11.94494149	591.1084405	2	7451	28101
ENSG00000125740	FOSB	23497.41541	37.6213128	6244.115249	4	7184	95190
ENSG00000125741	OPA3	2.723957614	5.039431317	5.41438717	2	74785	101327
ENSG00000125744	RTN2	91.45827264	12.74799934	71.69484039	2	11772	185831
ENSG00000125746	EML2	43.49152434	16.0109492	27.15290074	2	38635	266978
ENSG00000125753	VASP	3763.228166	98.28795487	382.8399249	2	20404	97226
ENSG00000125755	SYMPK	68.15473422	30.12542454	22.61947036	2	47880	144693
ENSG00000125772	GPCPD1	269.6017685	27.57051001	97.75445356	2	66587	39496
ENSG00000125775	SDCBP2	1514.534224	20.73905098	729.934215	2	19264	34004
ENSG00000125780	TGM3	61.73975684	1.701250093	360.8458933	2	45077	7127
ENSG00000125788	DEFB126	0.000579667	0.003908025	7.606879481	2	3382	2616
ENSG00000125798	FOXA2	33.36568359	4.943952763	67.37182445	2	4450	12062
ENSG00000125804	FAM182A	0.065216665	0.170823174	4.159680606	3	38392	14382
ENSG00000125810	CD93	615.0332951	31.5756086	194.7226355	2	6991	18891
ENSG00000125813	PAX1	0.005860754	0.034878478	3.534155949	2	10323	16379
ENSG00000125814	NAPB	1986.871756	29.14270536	681.5428385	1	46966	93302
ENSG00000125814	NAPB	1986.871756	29.14270536	681.5428385	2	46966	93302
ENSG00000125815	CST8	0.001715535	0.007091128	6.854746509	2	4917	9912
ENSG00000125816	NKX2-4	0.002062704	0.008081458	6.671311572	2	2661	12710
ENSG00000125818	PSMF1	76.11389599	39.83446931	19.10526036	2	55116	42658
ENSG00000125820	NKX2-2	3.880125556	1.553834658	24.87555533	2	3016	2080
ENSG00000125821	DTD1	18.82835868	12.85699373	14.64083925	2	176024	31123
ENSG00000125823	CSTL1	0.003594864	0.016812937	5.070262911	2	5245	47563
ENSG00000125826	RBCK1	327.4090727	60.56909043	54.04819887	2	23468	47196
ENSG00000125827	TMX4	199.2020509	27.02818388	73.67804427	2	42481	7374
ENSG00000125831	CST11	0.292011965	0.066573023	39.44103983	2	2454	47563
ENSG00000125834	STK35	17.52425355	12.70682058	13.78823696	2	75427	12364
ENSG00000125841	NRSN2	516.508279	36.28309462	142.3186103	2	12878	52124
ENSG00000125844	RRBP1	1031.974031	75.5408506	136.5946277	2	68617	33113
ENSG00000125845	BMP2	41.34496944	7.477343751	55.23316521	2	12616	3150
ENSG00000125846	ZNF133	11.5036455	9.232456455	12.45734352	2	28519	77014
ENSG00000125848	FLRT3	21.71801157	2.880353325	75.1742404	4	14628	10087
ENSG00000125850	OVOL2	9.425114841	1.948346266	48.17899166	2	102209	45252
ENSG00000125851	PCSK2	35.82397477	4.379058611	81.64387388	2	258471	23596
ENSG00000125861	GFRA4	0.027953648	0.073574464	4.541297208	2	4107	83284
ENSG00000125864	BFSP1	0.747802573	1.309814235	5.741736624	2	75315	48355
ENSG00000125869	LAMP5	1244.253462	17.73340641	701.2539944	2	16166	34217
ENSG00000125870	SNRPB2	92.92473304	36.0992297	25.73711315	2	11815	4858
ENSG00000125871	MGME1	17.03101968	12.50095713	13.62087609	4	22209	19527
ENSG00000125872	LRRN4	37.4786402	1.285586209	289.3565858	2	13271	62593
ENSG00000125875	TBC1D20	53.54553758	25.80619594	20.74493768	2	27073	43039
ENSG00000125878	TCF15	7.680392327	2.276978327	33.62687016	2	6601	11962
ENSG00000125879	OTOR	0.000891805	0.010586572	5.290732716	2	21704	4858
ENSG00000125888	BANF2	0.02495853	0.060497521	4.958831106	2	42199	30041
ENSG00000125895	TMEM74B	66.03642046	8.274155412	79.72619679	2	4854	21329
ENSG00000125898	FAM110A	20.19057042	7.09382701	28.43618009	2	12564	29260
ENSG00000125899	C20orf187	0.000875831	0.004999432	7.250828565	2	1606	237
ENSG00000125900	SIRPD	0.558164455	0.379412337	14.59030444	4	24592	35218
ENSG00000125901	MRPS26	302.2169468	60.1160727	50.26553926	2	2309	47900
ENSG00000125903	DEFB129	0.000281335	0.002392376	8.296500203	2	2628	19680
ENSG00000125910	S1PR4	4960.736626	30.29226194	1637.087897	2	7985	22216
ENSG00000125912	NCLN	159.7116009	35.02414376	45.59026817	2	24012	36298
ENSG00000125931	CITED1	12.98864662	1.584076443	81.54343336	2	5549	18344
ENSG00000125945	ZNF436	57.23874184	10.21482938	55.98992385	2	9994	50260
ENSG00000125952	MAX	179.1266116	37.9726703	47.16272189	2	96213	156562
ENSG00000125962	ARMCX5	2.322911636	4.662028164	4.993359531	2	4991	255755
ENSG00000125965	GDF5	1.950550625	0.583531146	33.03197546	2	21423	50996
ENSG00000125966	MMP24	10.849745	2.689298819	40.23172582	4	50344	57320
ENSG00000125968	ID1	10748.5155	117.2283356	916.8097999	2	1232	18110
ENSG00000125970	RALY	549.7170951	103.6406835	53.03651424	2	86625	45357
ENSG00000125975	C20orf173	0.001217935	0.005874962	7.066432663	4	6467	59648
ENSG00000125977	EIF2S2	347.1910222	58.52165836	59.31850078	2	24034	15119
ENSG00000125997	BPIFB9P	0.04891092	0.206742056	2.718019801	2	6724	28239
ENSG00000125998	FAM83C	0.012696742	0.04919888	3.833981656	2	6670	51367
ENSG00000125999	BPIFB1	4576.614626	5.616398233	8134.199601	2	36398	34379
ENSG00000126005	MMP24-AS1	63.72118318	27.31368263	23.32452182	4	61663	220676
ENSG00000126010	GRPR	2.213117644	0.892163986	24.64205708	2	29465	4044
ENSG00000126012	KDM5C	123.5768532	33.97968427	36.36010627	2	34101	69858
ENSG00000126016	AMOT	11.35108701	5.754116418	19.71002351	2	66312	33947
ENSG00000126067	PSMB2	186.4565505	48.16306593	38.70763608	2	40260	49048
ENSG00000126070	AGO3	1.391256615	3.476742071	4.018813513	4	141782	94953
ENSG00000126091	ST3GAL3	20.62439756	11.15911916	18.47450749	2	225336	510447
ENSG00000126106	TMEM53	6.355391482	6.287325026	10.10808789	2	39239	66540
ENSG00000126214	KLC1	1635.640723	65.75011742	248.729897	2	95838	318776
ENSG00000126216	TUBGCP3	13.25368206	12.3014121	10.77348557	2	103156	14785
ENSG00000126217	MCF2L	25.0376943	8.469347698	29.53964761	2	202483	235453
ENSG00000126218	F10	99.16538629	14.23770172	69.60798888	2	26715	127819
ENSG00000126231	PROZ	112.2836519	3.819885158	293.2037052	2	13726	71394
ENSG00000126233	SLURP1	6.535092668	0.506606404	126.6939902	2	1467	59904
ENSG00000126243	LRFN3	8.674039005	7.986043975	10.86041927	2	10409	60382
ENSG00000126251	GPR42	0.071822112	0.100369482	7.413472503	2	2024	43579
ENSG00000126259	KIRREL2	8.693559854	2.340557386	37.02764249	2	11248	61298
ENSG00000126261	UBA2	246.1049905	53.824944	45.71658707	2	41596	39286
ENSG00000126262	FFAR2	2344.499376	17.63458081	1328.741896	2	7860	58299
ENSG00000126266	FFAR1	1.308931868	0.826613223	15.76513294	2	922	54686
ENSG00000126337	KRT36	0.028270305	0.088567541	3.882647838	2	6410	39617
ENSG00000126351	THRA	448.3800799	45.06997808	99.46546094	2	35577	103369
ENSG00000126353	CCR7	864.1812755	17.78008847	485.7712074	2	11703	31279
ENSG00000126467	TSKS	0.36435898	0.631624441	5.834549872	2	23577	115813
ENSG00000126500	FLRT1	6.435541917	2.604204956	24.65584002	4	15985	13020
ENSG00000126542	PTPN20CP	0.045887341	0.142296733	3.669634923	4	55164	18957
ENSG00000126545	CSN1S1	12017.52342	3.616988665	33133.63931	2	15490	9059
ENSG00000126549	STATH	4.851963969	0.079457306	543.4954602	2	6640	8355
ENSG00000126550	HTN1	0.000147982	0.001437769	8.872343899	3	8443	7865
ENSG00000126562	WNK4	36.92849629	2.762082757	133.2517804	2	16258	135408
ENSG00000126583	PRKCG	631.9100847	13.33427496	473.5514568	2	28462	63876
ENSG00000126603	GLIS2	153.6856633	20.45566288	75.0992842	2	24836	87050
ENSG00000126653	NSRP1	30.0230568	17.85688584	16.80934051	2	70954	93368
ENSG00000126705	AHDC1	79.64953141	19.53647594	40.75390963	2	70396	33813
ENSG00000126709	IFI6	55992.7512	133.6753994	4188.397645	2	6157	32979
ENSG00000126733	DACH2	1.812678376	0.800751239	22.48135172	2	684145	57150
ENSG00000126746	ZNF384	56.72331442	30.43753043	18.63314155	2	23033	171408
ENSG00000126752	SSX1	0.013573581	0.013699984	9.946665365	3	12127	7429
ENSG00000126756	UXT	688.6692014	100.6342597	68.42707209	2	7363	49114
ENSG00000126759	CFP	1251.009412	23.76321421	526.2306565	2	6092	48319
ENSG00000126767	ELK1	273.1641796	26.77695202	101.9803147	2	15083	49114
ENSG00000126768	TIMM17B	57.78034521	28.98356392	19.93212886	2	4696	103082
ENSG00000126773	PCNXL4	14.15105102	9.39154468	15.06247271	4	77222	37458
ENSG00000126775	ATG14	30.50405068	14.76113402	20.65789305	2	45466	24984
ENSG00000126777	KTN1	349.1767923	58.31164526	59.87258946	2	53158	129991
ENSG00000126778	SIX1	0.981658332	0.76596684	12.77964832	2	14844	11221
ENSG00000126785	RHOJ	86.28385276	14.61985638	58.98475728	2	89105	14234
ENSG00000126790	L3HYPDH	22.20879534	11.85781487	18.72189243	4	15535	58500
ENSG00000126803	HSPA2	2780.879306	49.36302782	563.2405847	2	7332	41449
ENSG00000126814	TRMT5	2.230930923	5.197100658	4.303605922	4	9907	38734
ENSG00000126821	SGPP1	26.1855514	13.3161329	19.65727912	2	43825	14589
ENSG00000126822	PLEKHG3	80.581806	17.90081825	44.99616091	2	42790	60822
ENSG00000126838	PZP	29.57772155	1.491981624	196.9912353	2	59530	62990
ENSG00000126856	PRDM7	0.001052099	0.025622243	3.102583686	2	35506	106327
ENSG00000126858	RHOT1	27.17313097	14.26519379	19.04221503	2	83316	119023
ENSG00000126860	EVI2A	389.1898091	16.52904113	235.3218703	4	4324	61934
ENSG00000126861	OMG	152.3580702	10.45382926	145.6140639	4	25526	66639
ENSG00000126870	WDR60	32.07532414	16.45043634	19.4923898	2	100169	34184
ENSG00000126878	AIF1L	1117.104326	36.61325458	305.028687	2	26676	59720
ENSG00000126882	FAM78A	25.07557378	7.835653211	31.97384986	2	18471	37351
ENSG00000126883	NUP214	35.37864753	16.66150711	21.22702363	2	109109	468979
ENSG00000126890	CTAG2	6.198362228	0.38025532	159.0846277	3	1607	33180
ENSG00000126895	AVPR2	5.808137237	2.566383733	22.58257247	4	4635	79188
ENSG00000126903	SLC10A3	112.4030085	27.28684899	41.18167945	2	3371	106263
ENSG00000126934	MAP2K2	451.6679655	82.55723945	54.70425904	2	33807	41633
ENSG00000126945	HNRNPH2	709.2494829	83.8587437	84.56779625	2	5838	54911
ENSG00000126947	ARMCX1	234.9191792	30.3732778	77.32186789	2	4169	44941
ENSG00000126950	TMEM35	271.7792678	12.372599	219.4929092	2	17644	31444
ENSG00000126952	NXF5	0.013006484	0.1197803	1.772725444	3	25464	29150
ENSG00000126953	TIMM8A	1.92829025	3.706383661	5.215527854	2	3535	56383
ENSG00000126970	ZC4H2	3.081086216	4.328830644	7.124238002	2	118343	21658
ENSG00000127074	RGS13	0.590845018	0.417619427	14.05092893	2	24115	5567
ENSG00000127080	IPPK	4.415665468	5.473160945	8.071376187	2	57081	37386
ENSG00000127081	ZNF484	1.175303786	2.569349534	4.595359297	4	32430	33494
ENSG00000127083	OMD	379.562444	15.33232233	247.4022093	4	10216	40794
ENSG00000127084	FGD3	534.4641911	17.49308327	305.3600231	2	88785	42974
ENSG00000127124	HIVEP3	2.369372564	2.223251348	10.65429812	2	412342	48612
ENSG00000127129	EDN2	84.07519011	2.723377875	307.6237314	2	5898	43187
ENSG00000127152	BCL11B	7.583755355	2.399200174	31.51981905	2	102237	30828
ENSG00000127184	COX7C	3708.995515	202.2579801	183.3708683	2	3058	486
ENSG00000127191	TRAF2	19.46615643	9.594862627	20.27739197	2	44695	250948
ENSG00000127220	ABHD8	295.6377141	27.43896505	107.7081462	2	11342	173567
ENSG00000127241	MASP1	129.7095518	8.041134176	161.1196	2	73868	25792
ENSG00000127249	ATP13A4	16.57576616	3.57980452	46.20242152	2	191034	43281
ENSG00000127252	HRASLS	2.695857213	2.261988549	11.90964283	2	36613	6851
ENSG00000127311	HELB	0.624174382	1.073848785	5.851133394	2	41098	38753
ENSG00000127314	RAP1B	85.90160544	27.20241677	31.57073705	2	49753	50669
ENSG00000127318	IL22	0.102776839	0.042149541	21.62566282	2	5365	18065
ENSG00000127324	TSPAN8	25505.02429	55.41900705	4601.387549	2	316813	6957
ENSG00000127325	BEST3	0.096734664	0.174081025	5.798243681	2	56116	57602
ENSG00000127328	RAB3IP	2.972867432	3.416904371	8.704262241	2	84523	150811
ENSG00000127329	PTPRB	57.28191768	10.74575378	53.26629714	2	120590	168978
ENSG00000127337	YEATS4	19.29493148	12.28383976	15.70293078	2	31093	20065
ENSG00000127362	TAS2R3	0.025799664	0.143212142	2.336607499	4	1100	29422
ENSG00000127364	TAS2R4	0.528606962	1.040155226	5.128831897	4	993	28777
ENSG00000127377	CRYGN	0.398028462	0.312559061	12.64972873	2	11978	29027
ENSG00000127412	TRPV5	0.034464386	0.10787243	3.772246487	2	25638	39096
ENSG00000127415	IDUA	44.56363266	16.12597722	27.6237578	2	17531	203940
ENSG00000127418	FGFRL1	186.7502959	26.25227853	71.11351579	2	16961	67370
ENSG00000127423	AUNIP	0.53553751	1.098346898	4.922082707	4	27489	50022
ENSG00000127463	EMC1	7.954094483	9.598749704	8.288377498	4	35888	84221
ENSG00000127472	PLA2G5	252.8501529	16.73776875	150.9813974	2	63011	19077
ENSG00000127481	UBR4	138.4795256	25.78235325	53.69402484	2	135770	183064
ENSG00000127507	EMR2	102.8877332	5.587294177	183.8347779	2	46148	56881
ENSG00000127511	SIN3B	162.1445854	31.94358268	50.74691844	2	50953	95125
ENSG00000127515	OR7A10	0.00025595	0.002407472	8.26594652	2	929	24867
ENSG00000127526	SLC35E1	20.25583366	15.78132104	12.83352647	4	22551	79026
ENSG00000127527	EPS15L1	15.79934681	12.67369713	12.46430489	2	116846	231747
ENSG00000127528	KLF2	9275.279941	105.8275971	876.3700419	2	3057	27934
ENSG00000127529	OR7C2	0.000932099	0.00535724	7.118531064	3	959	19011
ENSG00000127530	OR7C1	0.047800149	0.083241323	6.198984221	2	1065	51133
ENSG00000127533	F2RL3	442.5303046	8.899575574	496.7018922	2	3746	42631
ENSG00000127554	GFER	19.98154028	14.8366008	13.46539895	2	3542	84407
ENSG00000127561	SYNGR3	361.1606908	13.0557712	276.4250845	2	4615	96350
ENSG00000127564	PKMYT1	8.38580474	2.786082796	30.02702478	2	12392	216160
ENSG00000127578	WFIKKN1	2.370592638	1.70016955	13.92021416	2	4877	148116
ENSG00000127580	WDR24	9.662614327	11.19987708	8.628653337	4	5822	137711
ENSG00000127585	FBXL16	22222.52614	113.1895036	1963.130176	4	13329	152361
ENSG00000127586	CHTF18	22.92886827	9.557149745	23.97670036	2	10028	170071
ENSG00000127588	GNG13	23.22528932	1.98009261	116.7548143	4	2692	80194
ENSG00000127589	TUBBP1	0.13857395	0.511598026	2.848437735	2	1645	4650
ENSG00000127603	MACF1	197.7330059	26.79532774	73.77003849	2	405861	637751
ENSG00000127616	SMARCA4	76.78222302	28.03339953	27.3833502	2	101360	226887
ENSG00000127663	KDM4B	40.93741175	15.82138991	25.86469791	2	184481	72842
ENSG00000127666	TICAM1	65.10203423	19.00970124	34.23399422	2	15772	28058
ENSG00000127720	METTL25	1.237549248	3.199548923	3.886992465	4	120739	7023
ENSG00000127743	IL17B	3.265025513	1.586762841	20.51040661	2	3018	102561
ENSG00000127774	EMC6	137.806151	40.70339299	33.85032317	4	853	74227
ENSG00000127780	OR1E2	0.001588779	0.011852433	5.303198504	3	971	63744
ENSG00000127804	METTL16	6.671644626	8.018502854	8.322404248	2	10523	106836
ENSG00000127824	TUBA4A	2382.815459	67.57689369	352.5573272	2	28459	130164
ENSG00000127831	VIL1	1498.08072	13.20296751	1133.803378	2	34203	85976
ENSG00000127863	TNFRSF19	13.99677936	4.413362851	31.66545416	2	105723	18246
ENSG00000127870	RNF6	25.82692465	13.41911643	19.2394822	2	90538	16528
ENSG00000127884	ECHS1	5904.795426	151.1847676	390.5429745	2	11209	78189
ENSG00000127903	ZNF835	1.818001015	2.023635466	8.988833277	2	9131	22565
ENSG00000127914	AKAP9	16.53514181	11.50145792	14.37275967	2	169806	94241
ENSG00000127920	GNG11	730.761813	39.94484089	182.8994427	2	6911	17208
ENSG00000127922	SHFM1	95.50177993	38.37851659	24.88029974	2	21897	17384
ENSG00000127928	GNGT1	0.001335987	0.012907374	4.948619165	2	319502	35568
ENSG00000127946	HIP1	46.31136524	14.67746899	31.53801739	2	205644	51407
ENSG00000127947	PTPN12	437.4154479	50.22592629	87.07422759	2	102796	18016
ENSG00000127951	FGL2	2022.834983	50.73261356	398.6481659	4	6455	11539
ENSG00000127954	STEAP4	963.3827358	30.40350062	316.7648301	2	30462	86016
ENSG00000127955	GNAI1	139.828484	18.61862602	75.06645088	1	85447	6499
ENSG00000127955	GNAI1	139.828484	18.61862602	75.06645088	2	85447	6499
ENSG00000127957	PMS2P3	7.784510194	7.204698733	10.80365305	2	25224	64441
ENSG00000127989	MTERF	1.371785501	3.321622376	4.147485354	2	188711	9496
ENSG00000127990	SGCE	275.9263151	34.47724321	80.01112568	2	70979	31866
ENSG00000127993	RBM48	12.92073886	7.517842208	17.17721826	2	9232	65079
ENSG00000127995	CASD1	49.47652287	15.58539872	31.73148937	2	47800	23662
ENSG00000128000	ZNF780B	7.149396516	5.536587072	12.90775106	2	27949	46799
ENSG00000128011	LRFN1	29.11232754	5.667107891	51.29782294	2	8768	42114
ENSG00000128039	SRD5A3	4.661576904	4.724489698	9.86711811	2	26987	77152
ENSG00000128040	SPINK2	4.765393194	1.03006158	45.91452358	2	11882	28431
ENSG00000128045	RASL11B	612.9423239	13.40111867	457.0478712	2	4543	10519
ENSG00000128052	KDR	144.7347769	14.24970516	101.5061499	2	47112	13337
ENSG00000128059	PPAT	4.82863715	5.669529808	8.519432618	2	42253	152828
ENSG00000128165	ADM2	6.014442476	1.778942194	33.67600416	2	4884	124519
ENSG00000128185	DGCR6L	296.1462568	54.19626811	54.63505737	2	5804	38789
ENSG00000128203	ASPHD2	10.21107602	3.501029042	29.11134	2	15742	88655
ENSG00000128218	VPREB3	786.2177644	11.07579806	709.2207166	2	1725	65294
ENSG00000128228	SDF2L1	1139.030803	46.28169525	246.0572673	2	2037	56053
ENSG00000128242	GAL3ST1	11.19627276	3.314868638	33.70440754	4	19952	53798
ENSG00000128250	RFPL1	0.065956526	0.110867399	6.284285641	2	3872	29901
ENSG00000128253	RFPL2	3.363079859	0.901737424	36.99617642	2	14296	17866
ENSG00000128254	C22orf24	0.185052266	0.366844979	5.175928482	2	11997	42065
ENSG00000128266	GNAZ	93.34356196	12.99756438	71.76867185	4	54684	17166
ENSG00000128268	MGAT3	94.99612061	13.21660219	71.8295744	4	34850	108485
ENSG00000128271	ADORA2A	105.153886	9.948910107	105.5977862	4	24481	111706
ENSG00000128274	A4GALT	182.8185053	24.85778923	73.52020866	2	29177	35227
ENSG00000128276	RFPL3	0.008299216	0.058548804	2.669516451	2	6276	31691
ENSG00000128283	CDC42EP1	1119.428928	66.82282301	167.4983754	2	8958	66240
ENSG00000128284	APOL3	106.4623802	20.28638428	52.45879203	2	25853	58072
ENSG00000128285	MCHR1	6.832143503	1.530191816	44.42397	2	4064	14898
ENSG00000128294	TPST2	215.686558	26.80373872	80.44255232	2	71223	102382
ENSG00000128298	BAIAP2L2	585.1138058	11.70282352	499.5582874	2	25781	67923
ENSG00000128309	MPST	478.4327691	45.65289101	104.7771524	2	10187	42638
ENSG00000128310	GALR3	0.017798084	0.108025233	2.355266183	2	2113	57352
ENSG00000128311	TST	2680.665586	44.26273197	605.4913412	2	8668	79303
ENSG00000128313	APOL5	0.032857371	0.082274744	4.64453968	2	11611	72708
ENSG00000128322	IGLL1	0.219880293	0.215388874	10.19927421	2	7183	7364
ENSG00000128335	APOL2	621.8533712	34.11853685	182.2121393	2	13744	69657
ENSG00000128340	RAC2	4689.937648	87.82911511	533.9247375	2	19009	67536
ENSG00000128342	LIF	1443.622255	8.930980902	1614.624023	4	6404	39894
ENSG00000128346	C22orf23	25.11644491	5.782449578	43.37792599	2	10148	30899
ENSG00000128383	APOBEC3A	2284.030993	18.63403474	1225.078705	2	10442	30464
ENSG00000128394	APOBEC3F	2.823225122	3.480164656	8.117740569	2	13306	84428
ENSG00000128408	RIBC2	1.65226257	0.580310669	28.15911447	2	18804	23161
ENSG00000128422	KRT17	23528.58098	27.17949335	8653.559916	2	5140	66620
ENSG00000128438	TBC1D27	75.29729067	5.228305681	143.7626883	2	11924	11543
ENSG00000128463	EMC4	217.8171807	55.71359888	39.09065191	4	5157	92103
ENSG00000128482	RNF112	96.12625511	10.85044752	88.51960744	2	6151	107736
ENSG00000128487	SPECC1	9.489607841	6.635252463	14.29533023	2	304794	196790
ENSG00000128510	CPA4	22.47584376	1.335782221	167.0838224	2	31046	62895
ENSG00000128512	DOCK4	28.07976093	8.385536373	33.45797062	2	480300	71332
ENSG00000128513	POT1	5.952737679	7.652583454	7.78162837	2	107597	30390
ENSG00000128519	TAS2R16	0.000288183	0.001948041	8.610769749	2	995	996
ENSG00000128524	ATP6V1F	2977.580306	150.27967	198.1234177	4	3018	117459
ENSG00000128534	NAA38	5.676929859	8.490397521	6.690192835	1	8792	13877
ENSG00000128534	NAA38	5.676929859	8.490397521	6.690192835	2	8792	13877
ENSG00000128536	CDHR3	43.64722045	2.883927149	150.8580493	2	159635	36988
ENSG00000128563	PRKRIP1	68.65935749	25.33604959	27.09272593	2	62804	328000
ENSG00000128564	VGF	348.1781413	7.650439049	454.5276571	2	3084	56206
ENSG00000128567	PODXL	530.4564651	31.80491343	166.7351591	2	57955	57289
ENSG00000128573	FOXP2	6.838510175	2.396482952	28.45858588	2	604578	154228
ENSG00000128578	STRIP2	57.40951014	4.047945771	141.4989588	4	53966	32442
ENSG00000128581	RABL5	35.0926283	12.87314691	27.24693628	2	8129	33522
ENSG00000128585	MKLN1	11.09316199	9.622753851	11.52646705	2	377748	178322
ENSG00000128591	FLNC	54676.85062	102.4550859	5336.145492	2	28897	129403
ENSG00000128594	LRRC4	80.34391901	6.991547692	114.7659383	4	5036	12326
ENSG00000128595	CALU	1732.923467	69.98170497	247.5912635	2	32515	116583
ENSG00000128596	CCDC136	64.86037771	7.236989023	89.51355867	2	31375	109636
ENSG00000128602	SMO	56.52011134	11.96304451	47.21448358	2	24673	28870
ENSG00000128604	IRF5	76.91597816	13.84158853	55.5358528	2	12423	69660
ENSG00000128606	LRRC17	163.7601035	10.03502368	163.0360552	4	31958	29573
ENSG00000128607	KLHDC10	18.98111265	15.10457474	12.5647681	2	65210	31649
ENSG00000128609	NDUFA5	96.49051705	21.80384108	44.23820486	2	21258	27638
ENSG00000128610	FEZF1	0.048239385	0.146286113	3.726459369	2	3111	42621
ENSG00000128617	OPN1SW	2.855964452	2.085166888	13.67893158	2	3299	106560
ENSG00000128626	MRPS12	112.9560635	31.49543251	35.85605862	4	2614	61996
ENSG00000128641	MYO1B	116.2552114	21.28707207	54.5921106	2	180204	44914
ENSG00000128645	HOXD1	2.687151309	1.559005379	17.19019798	2	2381	37462
ENSG00000128652	HOXD3	5.281250055	2.959104625	17.82102931	2	32803	117033
ENSG00000128654	MTX2	99.48075602	29.0664203	34.21698923	2	68630	17138
ENSG00000128655	PDE11A	0.178363768	0.388626915	4.725314847	2	485086	65660
ENSG00000128656	CHN1	9618.235315	60.78339958	1582.119997	2	206006	63384
ENSG00000128683	GAD1	213.8750506	8.154745068	261.961701	2	16372	38426
ENSG00000128692	EIF2S2P4	0.087221082	0.458118085	2.07684952	4	1341	26692
ENSG00000128708	HAT1	44.94271301	21.03084603	21.36449882	4	69641	11926
ENSG00000128709	HOXD9	96.99247771	6.354237778	152.4180603	4	2765	38325
ENSG00000128710	HOXD10	23.09768045	2.584122804	89.07704914	2	11152	38325
ENSG00000128713	HOXD11	0.946333632	0.473826637	19.7660393	2	5778	38325
ENSG00000128714	HOXD13	25.58316653	1.737454511	146.4597011	2	3047	40109
ENSG00000128731	HERC2	26.25698236	13.80276614	19.0164534	2	211112	75003
ENSG00000128739	SNRPN	6.239248718	3.90095707	15.97882208	2	154935	179641
ENSG00000128791	TWSG1	152.2581411	22.65228329	67.19011458	2	67653	43276
ENSG00000128802	GDF2	1.571413899	0.4605909	33.60485507	2	3761	18252
ENSG00000128805	ARHGAP22	3.4105819	2.329729261	14.61956286	2	210233	74142
ENSG00000128815	WDFY4	32.48152029	5.542222864	58.51984167	2	298079	88468
ENSG00000128829	EIF2AK4	12.1490355	11.10605636	10.93826363	2	101450	102994
ENSG00000128833	MYO5C	23.99490213	7.39702611	32.4082861	2	103476	66492
ENSG00000128849	CGNL1	30.63345749	9.958431785	30.74049976	2	174760	63340
ENSG00000128872	TMOD2	209.4633818	17.06096941	122.7073734	2	64807	90926
ENSG00000128881	TTBK2	9.060349621	6.373614346	14.20879948	2	181745	155969
ENSG00000128891	C15orf57	1.242583431	3.415589515	3.656548531	2	36328	118098
ENSG00000128908	INO80	11.36907077	12.94787851	8.781584702	2	137474	55992
ENSG00000128917	DLL4	190.7914244	13.6642113	139.5337692	2	9699	33276
ENSG00000128918	ALDH1A2	32.41278698	3.672241765	88.05176045	2	325840	97711
ENSG00000128928	IVD	80.27794759	28.57340262	28.08900979	2	30460	66275
ENSG00000128944	KNSTRN	11.04559765	7.487100058	14.74649873	4	11525	80554
ENSG00000128951	DUT	128.0778008	35.30530043	36.26977521	2	12362	32767
ENSG00000128965	CHAC1	133.2159046	5.417700085	245.4555383	2	3550	32467
ENSG00000128973	CLN6	35.73665767	17.16134785	20.81761897	2	50219	51555
ENSG00000128989	ARPP19	1386.732656	54.44716667	254.6483302	2	22838	27927
ENSG00000129003	VPS13C	18.98962794	12.81825488	14.81076586	2	208084	125806
ENSG00000129009	ISLR	2561.182157	65.35076615	391.8546718	4	3201	65279
ENSG00000129028	THAP10	3.204854719	2.81147606	11.39423001	4	11443	13718
ENSG00000129038	LOXL1	211.3748806	18.67141915	113.1524746	2	26148	85227
ENSG00000129048	ACKR4	7.807946795	2.552132891	30.51343208	4	21730	35301
ENSG00000129055	ANAPC13	217.6562322	47.32936271	45.97996672	1	9010	25061
ENSG00000129055	ANAPC13	217.6562322	47.32936271	45.97996672	2	9010	25061
ENSG00000129084	PSMA1	275.2788464	65.78828672	41.83830007	2	26561	34739
ENSG00000129116	PALLD	12220.93943	110.4049105	1106.820571	2	431391	157887
ENSG00000129128	SPCS3	240.4770801	45.8560246	52.43251016	2	12281	6069
ENSG00000129151	BBOX1	32.12069488	4.084036743	78.48169642	2	87084	19090
ENSG00000129152	MYOD1	0.174994913	0.025983479	51.41106923	2	2563	18022
ENSG00000129158	SERGEF	29.55854225	14.07430687	20.99396337	2	225114	36613
ENSG00000129159	KCNC1	12.76561137	1.763333319	72.04292184	2	48243	16679
ENSG00000129167	TPH1	12.64497663	2.362653421	53.33681067	2	24862	13794
ENSG00000129170	CSRP3	35275.29829	77.97681639	4523.239943	2	28542	19813
ENSG00000129173	E2F8	3.719183392	1.619191157	22.88978415	4	17557	19549
ENSG00000129187	DCTD	67.14997538	34.43932461	19.49529523	2	27876	13022
ENSG00000129194	SOX15	15.25240322	6.67434463	22.83305853	4	1992	113723
ENSG00000129195	FAM64A	4.588766048	1.610519749	28.37834004	2	7054	44272
ENSG00000129204	USP6	5.167277753	1.014894055	50.51524816	2	58553	146276
ENSG00000129214	SHBG	14.09329796	1.495816463	93.65881106	2	19290	237608
ENSG00000129221	AIPL1	0.003173152	0.027221165	3.539156284	2	41386	88160
ENSG00000129244	ATP1B2	3932.494623	57.08745437	688.7355428	2	11141	124394
ENSG00000129270	MMP28	58.55262497	10.89913223	53.68220289	2	39443	119551
ENSG00000129277	CCL4	3589.7364	28.07354582	1278.238305	2	2031	8132
ENSG00000129282	MRM1	7.982022596	7.32257618	10.89933797	2	7406	35496
ENSG00000129292	PHF20L1	12.11897481	11.00533755	11.01098787	2	73434	108876
ENSG00000129295	LRRC6	4.973519526	2.885869609	17.20906049	2	103518	14715
ENSG00000129315	CCNT1	14.24260879	11.99422537	11.87299334	2	28434	46208
ENSG00000129317	PUS7L	2.044021968	3.036395563	6.742466385	2	30210	165963
ENSG00000129351	ILF3	300.9424323	61.02719679	49.30639809	2	38156	72470
ENSG00000129353	SLC44A2	1328.876023	94.16575196	141.1070255	2	42102	159348
ENSG00000129354	AP1M2	270.7287438	9.767401947	276.9025404	2	14644	74963
ENSG00000129355	CDKN2D	974.9764681	41.75884829	233.4243121	2	2597	69930
ENSG00000129422	MTUS1	85.59479598	20.64872644	41.43759599	2	157122	161343
ENSG00000129437	KLK14	22.66705839	1.10353122	203.6499559	2	6750	73138
ENSG00000129450	SIGLEC9	104.2935535	6.427297988	162.0300221	2	11743	49122
ENSG00000129451	KLK10	6.843340059	1.348031875	50.46523712	2	7436	144196
ENSG00000129455	KLK8	3.293655999	0.334951072	95.77172727	2	6704	159156
ENSG00000129460	NGDN	20.23998782	17.25717054	11.72744995	2	40174	90025
ENSG00000129465	RIPK3	60.75642515	11.69204456	51.92804115	2	4024	227233
ENSG00000129467	ADCY4	200.4163081	22.22963	90.12124217	2	16744	439634
ENSG00000129473	BCL2L2	846.7439897	63.77745408	132.7461649	2	12969	209181
ENSG00000129474	AJUBA	11.0359063	4.70309001	23.43665467	4	11468	110897
ENSG00000129480	DTD2	5.173340979	6.567630019	7.880256208	4	11474	15650
ENSG00000129493	HEATR5A	6.298754608	7.052892914	8.932252952	2	128794	103506
ENSG00000129514	FOXA1	82.33977571	4.510978501	182.1503369	2	10056	38400
ENSG00000129515	SNX6	76.59927672	27.55315473	27.79408869	2	69089	54963
ENSG00000129521	EGLN3	131.4527135	10.02014322	131.0676334	2	298646	18994
ENSG00000129534	MIS18BP1	10.42503676	7.392947418	14.09578668	2	50350	43918
ENSG00000129535	NRL	0.151557606	1.140470996	1.404273611	2	34907	187058
ENSG00000129538	RNASE1	31135.77395	235.5301035	1321.888863	1	2050	9347
ENSG00000129538	RNASE1	31135.77395	235.5301035	1321.888863	2	2050	9347
ENSG00000129559	NEDD8	192.98961	46.26071136	41.71096668	4	15602	205820
ENSG00000129562	DAD1	2728.39099	189.0381803	144.3230496	2	24370	56345
ENSG00000129595	EPB41L4A	2.215573694	3.224777481	6.880144638	2	86337	55230
ENSG00000129596	CDO1	591.6636341	27.89228216	212.0520575	2	12221	26202
ENSG00000129625	REEP5	1120.524832	75.82385888	147.761811	2	46152	243167
ENSG00000129636	ITFG1	60.21385582	15.99125487	37.63695804	2	306887	33458
ENSG00000129646	QRICH2	2.962667365	2.51557502	11.77025961	2	33631	38878
ENSG00000129654	FOXJ1	133.6455407	2.963265824	449.5243568	2	4966	71873
ENSG00000129657	SEC14L1	248.7575649	31.95476639	77.82555388	2	12458	246888
ENSG00000129667	RHBDF2	87.25430997	15.74349654	55.39361357	2	30899	70535
ENSG00000129673	AANAT	0.151629373	0.371514562	4.236519103	1	16766	70205
ENSG00000129673	AANAT	0.151629373	0.371514562	4.236519103	2	16766	70205
ENSG00000129675	ARHGEF6	66.59552754	18.63719329	35.71879505	2	116541	32554
ENSG00000129680	MAP7D3	11.55772638	7.880411339	14.66048585	2	43260	64954
ENSG00000129682	FGF13	123.4432569	9.956466486	123.868632	2	573433	41294
ENSG00000129691	ASH2L	36.79968478	20.58283296	17.87499799	2	34723	63574
ENSG00000129696	TTI2	2.180362716	4.642374746	4.70805306	2	36399	52751
ENSG00000129744	ART1	0.03291364	0.062663215	5.905827316	2	19288	35357
ENSG00000129757	CDKN1C	2792.317881	53.85745397	518.3701243	2	2668	27872
ENSG00000129816	TTTY1B	1.66E-06	4.96E-05	9.952296609	4	21133	6825
ENSG00000129824	RPS4Y1	7844.066569	97.39303149	805.3216054	2	90514	21345
ENSG00000129845	TTTY1	5.18E-07	1.18E-05	9.988731697	4	21133	7252
ENSG00000129862	VCY1B	5.00E-05	0.000740383	9.357210446	3	741	1098
ENSG00000129864	VCY	4.18E-05	0.000513533	9.551289372	4	741	1098
ENSG00000129873	CDY2B	2.47E-06	1.14E-05	9.991084364	4	2810	1961
ENSG00000129910	CDH15	0.891134193	0.366000176	23.9663237	2	23725	89000
ENSG00000129911	KLF16	66.65762683	15.13435497	44.02143701	2	11168	58508
ENSG00000129932	DOHH	38.82981556	13.34201138	29.08911209	2	10119	76000
ENSG00000129933	MAU2	87.47949756	29.55889715	29.5883533	2	38073	54198
ENSG00000129946	SHC2	579.2648771	41.82753121	138.4581882	2	44413	21554
ENSG00000129951	LPPR3	46.53041483	4.981479493	93.2397196	2	9449	111716
ENSG00000129965	INS-IGF2	2.211498713	0.357926988	60.37879214	4	28671	109686
ENSG00000129968	ABHD17A	178.3425245	36.37205557	49.02211316	4	8737	66929
ENSG00000129988	LBP	55238.85764	57.94834632	9530.787393	2	30906	28561
ENSG00000129990	SYT5	164.4463451	8.451426521	194.36007	2	9242	81298
ENSG00000129991	TNNI3	359130.6196	345.0910662	10406.53492	2	6004	155344
ENSG00000129993	CBFA2T3	29.88129969	10.38581257	28.75321144	2	102346	108785
ENSG00000130005	GAMT	545.3688261	37.03064079	147.2379566	2	4478	101912
ENSG00000130021	HDHD1	17.40407441	8.379028052	20.75815494	2	99270	10475
ENSG00000130023	ERMARD	24.73289495	16.53314346	14.9565861	4	29962	75649
ENSG00000130032	PRRG3	4.310213538	1.951028058	22.03035046	2	10800	10246
ENSG00000130035	GALNT8	2.656174779	0.730732537	35.99375815	2	130662	47774
ENSG00000130037	KCNA5	159.2899952	9.382524663	169.6029565	1	2864	2870
ENSG00000130037	KCNA5	159.2899952	9.382524663	169.6029565	2	2864	2870
ENSG00000130038	EFCAB4B	0.841582078	1.192209159	7.083476878	2	146567	92692
ENSG00000130045	NXNL2	1.51597518	0.904999148	16.6773399	2	49173	19874
ENSG00000130052	STARD8	23.59481605	9.436440291	24.98805404	2	78176	14650
ENSG00000130054	FAM155B	32.52289802	3.777929603	85.8856986	2	27267	8536
ENSG00000130055	GDPD2	432.1303335	9.442112667	457.1891478	2	10359	37900
ENSG00000130066	SAT1	81436.68137	372.3793661	2186.869411	2	3053	15375
ENSG00000130119	GNL3L	4.044713502	4.985436452	8.116835318	2	30860	28708
ENSG00000130147	SH3BP4	31.51468294	12.30508033	25.59843874	2	103741	16774
ENSG00000130150	MOSPD2	15.37049433	7.476683382	20.5438023	2	48886	12277
ENSG00000130158	DOCK6	229.9610165	24.07502013	95.4830078	2	63157	271450
ENSG00000130159	ECSIT	164.8214489	40.37939414	40.81057723	2	23258	110162
ENSG00000130164	LDLR	949.6229897	26.83261763	353.7780863	2	44454	115458
ENSG00000130167	TSPAN16	0.112796734	0.146344368	7.854247362	2	30848	126030
ENSG00000130173	C19orf80	5690.982689	17.98863764	3161.901919	4	4441	41814
ENSG00000130176	CNN1	323883.1714	377.3039093	8583.918414	2	11606	43241
ENSG00000130177	CDC16	134.313758	41.09811576	32.67572729	2	37836	78180
ENSG00000130182	ZSCAN10	0.002551195	0.041797128	2.423144967	2	10427	93494
ENSG00000130193	THEM6	69.7419673	20.1578014	34.58580631	4	9724	119402
ENSG00000130201	EXOC3L2	19.15075722	4.557337799	41.95169717	2	21590	32166
ENSG00000130202	PVRL2	239.6588078	35.0254246	68.40756478	2	43053	72144
ENSG00000130203	APOE	181781.1743	515.2800442	3527.744934	2	3639	38323
ENSG00000130204	TOMM40	90.07243051	24.29135175	37.068897	2	13120	39369
ENSG00000130208	APOC1	72574.38851	180.6598332	4016.962723	2	5102	37314
ENSG00000130222	GADD45G	6386.370376	55.93663215	1141.512926	2	1542	2686
ENSG00000130224	LRCH2	12.59057065	4.820719835	26.08425055	2	123450	19227
ENSG00000130226	DPP6	143.4999234	9.401403684	152.4851427	2	1101813	151611
ENSG00000130227	XPO7	77.94701054	27.25244817	28.59501467	2	86916	57462
ENSG00000130234	ACE2	240.2520745	5.754422799	416.8016172	2	41115	18224
ENSG00000130244	FAM98C	36.65046481	18.51667913	19.78793099	2	5953	105782
ENSG00000130270	ATP8B3	0.758890264	1.160738017	6.567568942	2	30201	47934
ENSG00000130287	NCAN	124.6660287	9.917086828	125.591758	2	40260	132075
ENSG00000130294	KIF1A	1825.272918	47.27335349	386.0307663	2	106544	59576
ENSG00000130299	GTPBP3	12.16350783	10.98444091	11.07242099	2	7815	75911
ENSG00000130300	PLVAP	8822.794231	110.4286264	798.8875377	2	25902	143187
ENSG00000130303	BST2	14598.78169	219.1408408	666.1526662	2	2709	53555
ENSG00000130304	SLC27A1	42.63570084	15.45945514	27.56768125	2	37399	109065
ENSG00000130305	NSUN5	34.68597022	20.20094659	17.16691995	2	6350	33441
ENSG00000130307	USHBP1	12.73186227	5.254578554	24.20300531	2	33610	94252
ENSG00000130309	COLGALT1	517.3616171	56.43183186	91.66456865	4	27568	54493
ENSG00000130332	LSM7	317.7421407	51.41042539	61.79492649	2	7103	52842
ENSG00000130338	TULP4	5.590172177	5.574389813	10.02826157	2	199168	28579
ENSG00000130340	SNX9	201.7278208	44.5335821	45.28998596	2	121813	11810
ENSG00000130347	RTN4IP1	2.85151904	3.896927065	7.324219245	2	58470	26677
ENSG00000130348	QRSL1	6.260417542	6.884111857	9.095323186	2	38839	24045
ENSG00000130349	C6orf203	9.898813148	10.50296906	9.425323228	2	23139	10528
ENSG00000130363	RSPH3	2.674422233	3.608535383	7.418532497	2	27316	15549
ENSG00000130368	MAS1	0.05793665	0.072121137	8.272736165	2	1134	9876
ENSG00000130377	ACSBG2	0.187971261	0.178502626	10.50230786	2	57854	48770
ENSG00000130382	MLLT1	167.1857687	29.62135147	56.42529294	2	66993	29648
ENSG00000130383	FUT5	0.022263454	0.068759705	4.096441702	2	4714	147438
ENSG00000130385	BMP15	0.003134618	0.006822604	7.807719899	3	5823	1548
ENSG00000130396	MLLT4	71.73513946	22.81803492	31.42852186	2	145101	75200
ENSG00000130413	STK33	7.080995265	3.609385986	19.5917078	2	202418	34429
ENSG00000130414	NDUFA10	101.0616407	33.370378	30.27875859	2	119210	31168
ENSG00000130427	EPO	110.552043	2.111873063	521.0587048	2	2900	87702
ENSG00000130433	CACNG6	2.336377486	0.380330715	60.11255061	2	20381	43988
ENSG00000130449	ZSWIM6	41.40953109	12.69784579	32.59366833	2	213897	6784
ENSG00000130475	FCHO1	37.18244851	7.762486809	47.85141413	2	40850	54184
ENSG00000130477	UNC13A	186.1032279	7.618317789	243.9767627	2	87264	114218
ENSG00000130479	MAP1S	45.69148863	17.3556653	26.3171539	2	15274	91272
ENSG00000130487	KLHDC7B	1.238645745	1.049846163	11.78138666	2	2989	125963
ENSG00000130489	SCO2	331.1155301	31.75326677	104.2479454	4	2871	284539
ENSG00000130508	PXDN	241.4125858	27.04094496	89.24737607	2	112965	25169
ENSG00000130513	GDF15	1945.410092	17.49735926	1111.201331	2	14445	124675
ENSG00000130518	KIAA1683	6.247085777	2.794972993	22.30711594	2	17411	110288
ENSG00000130520	LSM4	169.1054439	41.41540155	40.82409284	2	17044	100945
ENSG00000130528	HRC	4384.687034	44.87923013	976.7815178	2	4226	73485
ENSG00000130529	TRPM4	659.585883	23.98418217	274.8982559	2	54095	71658
ENSG00000130538	OR11H1	0.000302129	0.001654882	8.839325014	4	981	981
ENSG00000130540	SULT4A1	1793.933213	23.14728536	774.6776814	2	38009	33596
ENSG00000130544	ZNF557	0.39779123	1.748479378	2.318999217	2	18524	43364
ENSG00000130545	CRB3	58.50048153	5.639785522	103.5623057	2	3444	42278
ENSG00000130558	OLFM1	2910.092569	45.60493198	637.9714805	2	45757	14315
ENSG00000130559	CAMSAP1	17.53535809	10.03507088	17.46663443	2	98741	53094
ENSG00000130560	UBAC1	73.5195925	31.2388934	23.53030284	2	28411	17232
ENSG00000130561	SAG	0.083573292	0.102239863	8.336903619	2	39239	37505
ENSG00000130584	ZBTB46	12.75979335	7.160368193	17.80911803	2	87578	267436
ENSG00000130589	HELZ2	24.26647272	7.6112467	31.85367654	4	16153	66584
ENSG00000130590	SAMD10	57.784208	8.413385287	68.61161639	4	5895	89620
ENSG00000130592	LSP1	2164.596707	56.16290005	385.3471523	2	39293	128402
ENSG00000130595	TNNT3	200.6628083	7.268295614	275.7140118	2	19144	83222
ENSG00000130598	TNNI2	525.4118642	5.214190545	1005.747895	2	2691	29462
ENSG00000130600	H19	40487.32865	146.5737092	2762.062638	2	6294	25494
ENSG00000130612	CYP2G1P	0.470501439	0.213128158	21.53477371	2	9682	30993
ENSG00000130635	COL5A1	759.5644239	34.65398135	219.1249805	2	203066	43232
ENSG00000130638	ATXN10	174.4247149	36.24295922	48.11599347	2	173509	38277
ENSG00000130643	CALY	1152.099593	23.50353839	489.9771246	4	11548	75216
ENSG00000130649	CYP2E1	84701.13683	131.4456132	6443.326745	4	18716	72240
ENSG00000130653	PNPLA7	54.29840975	11.61285753	46.72552306	2	90582	92400
ENSG00000130656	HBZ	0.739534334	0.326801912	22.25445603	2	1816	51771
ENSG00000130669	PAK4	21.72605527	10.61825298	20.45120239	2	57046	64886
ENSG00000130675	MNX1	3.789979604	1.248985949	30.18285952	2	16600	32206
ENSG00000130684	ZNF337	25.45465007	10.77654597	23.60778894	2	22626	26789
ENSG00000130695	CEP85	10.62838423	6.616558957	16.05416069	2	44608	115498
ENSG00000130699	TAF4	5.506604355	8.808236131	6.255904552	2	44718	57985
ENSG00000130700	GATA5	12.42744285	2.09160491	59.18068991	2	12473	18025
ENSG00000130701	RBBP8NL	2.213320554	0.800621943	27.42734234	4	17296	32637
ENSG00000130702	LAMA5	1179.08021	48.93792771	240.8866453	2	59357	116101
ENSG00000130703	OSBPL2	68.00892438	28.9326202	23.50130151	2	57688	86738
ENSG00000130707	ASS1	13769.90273	80.97217499	1700.363411	2	56345	36006
ENSG00000130711	PRDM12	0.023424753	0.123047083	2.512249968	2	18387	17841
ENSG00000130713	EXOSC2	11.41878	11.6482389	9.803178763	2	11140	14058
ENSG00000130717	UCK1	74.7132387	31.56493737	23.66536403	2	7467	93209
ENSG00000130720	FIBCD1	29.2140807	1.377916932	210.5607333	2	36702	43886
ENSG00000130723	PRRC2B	202.1417282	42.78950313	47.23226052	2	106104	251348
ENSG00000130726	TRIM28	1352.518651	125.1189819	108.0907581	2	6631	57055
ENSG00000130734	ATG4D	64.17648065	20.42829896	31.40500135	2	9523	153744
ENSG00000130741	EIF2S3	647.5062055	78.65398884	82.31418404	2	23255	12332
ENSG00000130748	TMEM160	414.969431	26.66714457	155.5561653	2	2723	22329
ENSG00000130749	ZC3H4	15.18328685	13.53848785	11.21400928	2	49565	70350
ENSG00000130751	NPAS1	5.497376436	2.150222162	25.49449095	2	25956	26155
ENSG00000130755	GMFG	4424.914787	59.35664372	745.3553898	2	14019	62877
ENSG00000130758	MAP3K10	393.8426122	28.32126152	139.0169696	2	23831	75040
ENSG00000130762	ARHGEF16	115.9583865	6.936930097	166.934725	2	26687	56662
ENSG00000130764	LRRC47	156.0999965	43.28967072	36.05339115	2	16284	149120
ENSG00000130766	SESN2	171.2936825	16.67322237	102.6802129	2	22964	17503
ENSG00000130768	SMPDL3B	18.72580571	2.827337551	66.03305167	2	24164	54449
ENSG00000130772	MED18	16.29920838	9.805885139	16.61511738	2	6963	13444
ENSG00000130775	THEMIS2	1018.417618	32.38399291	314.3878005	4	14141	49964
ENSG00000130779	CLIP1	227.9346334	24.13107804	94.42189492	2	151200	176098
ENSG00000130783	CCDC62	0.043691594	0.298040328	1.743005351	2	53201	39953
ENSG00000130787	HIP1R	683.8148349	45.3997601	150.5898365	2	28507	53893
ENSG00000130803	ZNF317	16.04482318	14.96223894	10.72306102	2	23044	30855
ENSG00000130810	PPAN	106.6617024	28.22109017	37.7851871	4	8449	223008
ENSG00000130812	ANGPTL6	34.84870682	5.754547006	60.47085189	2	10458	57512
ENSG00000130813	C19orf66	340.0838554	48.02545299	70.80059294	2	7130	113646
ENSG00000130816	DNMT1	52.66992062	18.79398939	28.01528948	2	97941	89686
ENSG00000130818	ZNF426	2.262317968	3.186945796	7.107777588	2	10636	36693
ENSG00000130821	SLC6A8	571.5618301	38.16602783	149.7200894	2	8494	87058
ENSG00000130822	PNCK	257.9502834	13.86358128	185.9363334	2	19280	96195
ENSG00000130826	DKC1	99.23267495	28.41142243	34.91826463	2	14933	116382
ENSG00000130827	PLXNA3	98.33959456	20.14671595	48.79246937	1	15368	117019
ENSG00000130827	PLXNA3	98.33959456	20.14671595	48.79246937	2	15368	117019
ENSG00000130829	DUSP9	0.928557624	0.836978421	11.081246	2	8835	60287
ENSG00000130830	MPP1	369.0671574	36.60271206	100.8057411	2	42323	31199
ENSG00000130844	ZNF331	645.5704922	15.6268596	412.8581497	2	59288	74938
ENSG00000130856	ZNF236	2.188201899	4.399559369	4.985082896	2	148120	153744
ENSG00000130876	SLC7A10	116.6173952	5.543632907	210.0019882	2	17186	25825
ENSG00000130881	LRP3	668.3689473	50.96475796	131.1195921	2	27688	53981
ENSG00000130921	C12orf65	3.443982027	6.054540518	5.695372991	2	25043	231973
ENSG00000130935	NOL11	36.94084192	20.36939892	18.13146799	2	26698	38468
ENSG00000130939	UBE4B	59.63913491	20.11123857	29.64486242	2	148407	125428
ENSG00000130940	CASZ1	27.72844599	8.05496348	34.39376515	2	160044	57060
ENSG00000130943	PKDREJ	0.014455894	0.192729713	1.206330026	2	7659	98763
ENSG00000130948	HSD17B3	4.98000086	2.470351967	20.118116	2	66846	24479
ENSG00000130950	NUTM2F	0.000376135	0.011477005	4.831276521	4	13321	15114
ENSG00000130956	HABP4	297.3179438	29.47486287	100.8408773	2	41135	32350
ENSG00000130957	FBP2	46.62843024	2.555359935	181.8007275	2	35073	10279
ENSG00000130958	SLC35D2	70.03596445	19.25653624	36.35628303	2	63004	15039
ENSG00000130962	PRRG1	10.32261749	4.750437592	21.70518422	2	108020	43506
ENSG00000130985	UBA1	513.1673059	87.94894285	58.34282328	2	24267	105880
ENSG00000130988	RGN	117.4071179	14.69499747	79.84844482	2	14937	37307
ENSG00000130997	POLN	0.684910201	1.154448718	5.967718374	2	170203	159408
ENSG00000131007	TTTY9B	1.29E-05	0.000398362	9.629292383	4	9315	5635
ENSG00000131013	PPIL4	32.15406645	19.2575721	16.69336764	2	41305	28422
ENSG00000131015	ULBP2	1.618012191	1.078812825	14.95217684	2	7235	21544
ENSG00000131016	AKAP12	2765.67935	51.77693208	534.0515916	2	118558	94621
ENSG00000131018	SYNE1	43.30577304	13.40013245	32.30077943	2	515715	366915
ENSG00000131019	ULBP3	0.273762288	0.469661194	5.91589004	2	5945	9226
ENSG00000131023	LATS1	7.239250014	8.499397213	8.519111087	2	60103	50352
ENSG00000131037	EPS8L1	67.98936036	4.249658106	159.6357235	2	15903	90223
ENSG00000131042	LILRB2	809.6215736	20.69423643	391.0463331	2	7364	145136
ENSG00000131043	AAR2	54.51112548	22.68597772	24.02237355	4	34459	57776
ENSG00000131044	TTLL9	5.559807948	1.336398752	41.36819007	2	74259	46430
ENSG00000131050	BPIFA2	0.046791859	0.043021378	10.71112467	2	19644	12503
ENSG00000131051	RBM39	875.4693596	104.1174192	84.07769695	2	38703	187553
ENSG00000131055	COX4I2	206.151209	12.44864595	165.4764168	2	7118	21780
ENSG00000131059	BPIFA3	0.012215749	0.012839816	9.726763561	3	10448	13993
ENSG00000131061	ZNF341	3.540773938	4.713220692	7.51769644	2	60612	124001
ENSG00000131067	GGT7	152.7352376	28.22070027	54.10607464	2	28140	50171
ENSG00000131068	DEFB118	0.000581919	0.003694151	7.727327528	3	5305	7062
ENSG00000131080	EDA2R	11.42015865	4.353987805	26.1920041	2	43629	20822
ENSG00000131089	ARHGEF9	223.0902791	19.31549471	115.4435022	2	150579	33236
ENSG00000131094	C1QL1	53.33454691	8.803274708	60.52749821	2	8378	53589
ENSG00000131095	GFAP	742009.5876	385.3982333	19252.56218	2	11929	80208
ENSG00000131096	PYY	386.3008449	4.703164826	819.6421283	2	51731	82007
ENSG00000131097	HIGD1B	70.32075027	8.712311414	80.63315666	2	4127	95386
ENSG00000131115	ZNF227	4.754756207	5.598999064	8.494842222	2	29721	94952
ENSG00000131116	ZNF428	200.0528637	34.3982235	58.14390961	2	12655	106812
ENSG00000131126	TEX101	0.038037408	0.059966705	6.865752503	2	17115	22986
ENSG00000131127	ZNF141	5.679646635	4.396555876	12.9117769	2	47050	61579
ENSG00000131142	CCL25	400.8577377	5.26630351	759.7510965	2	9883	20016
ENSG00000131143	COX4I1	4034.7816	208.1413228	193.8393447	2	8411	8666
ENSG00000131148	EMC8	19.13359357	16.50718758	11.59010484	4	27850	37538
ENSG00000131149	GSE1	61.56093646	23.75640305	25.90671223	4	64795	71810
ENSG00000131153	GINS2	7.221107246	2.939906194	24.51300743	2	13875	38780
ENSG00000131171	SH3BGRL	3427.770506	122.6617506	279.4270473	2	96604	23928
ENSG00000131183	SLC34A1	0.029867513	0.078724154	4.493422727	2	19613	101528
ENSG00000131187	F12	1126.878355	20.13537088	559.3783116	2	7436	156453
ENSG00000131188	PRR7	19.74985485	5.533740467	35.64354242	2	9837	91368
ENSG00000131196	NFATC1	22.05810462	8.737527433	25.22781985	2	133469	91610
ENSG00000131203	IDO1	89.44466622	2.669356532	333.8662293	2	26151	56062
ENSG00000131233	GJA9	0.078994977	0.1739859	4.837054198	4	17110	43000
ENSG00000131236	CAP1	7784.529132	175.1502969	444.4237233	2	32416	35285
ENSG00000131238	PPT1	1445.064521	70.08538615	206.1582938	2	24996	24064
ENSG00000131242	RAB11FIP4	96.80629107	11.92659839	81.10877815	2	146594	97286
ENSG00000131263	RLIM	32.2777834	13.39550216	24.08547104	2	29400	27954
ENSG00000131264	CDX4	0.000166459	0.003330763	7.626314413	3	7991	3268
ENSG00000131269	ABCB7	23.49382064	16.65964089	14.09977623	2	103452	12313
ENSG00000131323	TRAF3	19.23152106	10.87562265	17.67608678	2	134024	144111
ENSG00000131351	HAUS8	1.405668886	3.240741677	4.354910438	2	25896	24512
ENSG00000131355	EMR3	39.9707264	2.072818945	191.9548816	2	70910	128564
ENSG00000131370	SH3BP5	112.392207	15.9798756	70.29586084	2	86515	77054
ENSG00000131374	TBC1D5	14.03846883	12.0953402	11.605183	2	1287655	60207
ENSG00000131378	RFTN1	261.0891186	32.55123826	80.18709747	2	13293	94503
ENSG00000131379	C3orf20	0.010576904	0.085315244	2.158826137	2	97935	26242
ENSG00000131381	ZFYVE20	16.50885233	11.78191083	14.00863064	2	29090	44061
ENSG00000131386	GALNT15	1020.164439	33.22573473	306.9510716	4	57343	34097
ENSG00000131389	SLC6A6	702.6985356	27.82274008	252.4755139	2	86781	45078
ENSG00000131398	KCNC3	19.84768233	3.990399118	49.63925285	2	21578	70296
ENSG00000131400	NAPSA	29240.21839	49.06803617	5957.905139	4	7353	68433
ENSG00000131401	NAPSB	1026.532129	24.4894587	419.0060448	4	10971	69307
ENSG00000131408	NR1H2	299.8331469	63.48367977	47.22409348	2	53326	156558
ENSG00000131409	LRRC4B	345.6091923	21.25219285	162.5510571	2	51153	57198
ENSG00000131435	PDLIM4	924.2919166	30.6940308	301.0360179	4	15783	31905
ENSG00000131437	KIF3A	52.86753502	8.179319797	64.56889746	2	45010	83552
ENSG00000131459	GFPT2	985.6759422	19.00807513	518.2890148	2	52697	28893
ENSG00000131467	PSME3	105.5327081	31.58790021	33.40181069	2	19372	101170
ENSG00000131471	AOC3	5694.83338	98.97510058	575.3232907	2	6946	100022
ENSG00000131475	VPS25	121.0611488	39.13442195	30.929349	2	6163	140254
ENSG00000131477	RAMP2	2721.488831	68.51398033	397.1600625	2	4594	144180
ENSG00000131480	AOC2	3.846892983	2.603158809	14.75950474	2	6107	97444
ENSG00000131482	G6PC	1236.11852	10.8678881	1136.368115	2	12572	91641
ENSG00000131484	RP11-798G7.5	0.050431408	0.235710574	2.45945492	4	31005	93772
ENSG00000131504	DIAPH1	233.6327879	39.62583653	58.94735884	2	104039	303723
ENSG00000131507	NDFIP1	1267.343255	66.30689936	191.1056258	2	45935	7022
ENSG00000131508	UBE2D2	146.5936859	47.75740617	30.69115484	2	100424	21575
ENSG00000131538	TTTY6	4.22E-05	0.000181915	9.862817456	4	1865	8995
ENSG00000131548	TTTY6B	9.44E-07	1.36E-05	9.987361189	4	1865	10976
ENSG00000131558	EXOC4	12.15527394	12.79215517	9.502520301	2	812683	56880
ENSG00000131591	C1orf159	7.721154324	7.576799826	10.1902706	2	34543	46991
ENSG00000131620	ANO1	217.2855279	15.855293	136.9628206	2	111226	37330
ENSG00000131626	PPFIA1	12.81178273	12.68970701	10.09612483	2	113700	274436
ENSG00000131634	TMEM204	655.7728462	41.40637803	158.339014	4	26892	35390
ENSG00000131650	KREMEN2	0.3890647	0.571180722	6.866447645	2	4439	98930
ENSG00000131668	BARX1	3850.0104	16.61903186	2315.240257	2	3749	3494
ENSG00000131669	NINJ1	870.4086644	46.52509663	187.0456338	2	12799	15440
ENSG00000131686	CA6	0.240964076	0.06963319	31.51500976	2	29225	27340
ENSG00000131697	NPHP4	4.825312718	5.628259347	8.575896248	2	129662	26406
ENSG00000131711	MAP1B	1502.572982	42.03018791	357.4158577	2	102334	90650
ENSG00000131721	RHOXF2	0.010724189	0.018909322	7.168687318	4	5478	27288
ENSG00000131724	IL13RA1	302.5425655	39.92663098	75.75815938	2	66967	31480
ENSG00000131725	WDR44	10.98440391	10.00254349	10.98063037	2	103888	32860
ENSG00000131730	CKMT2	6291.955811	52.98208285	1187.340726	4	33112	58348
ENSG00000131737	KRT34	0.051780238	0.080349726	6.837899874	3	4753	21587
ENSG00000131738	KRT33B	0.016992705	0.153659722	1.649318762	2	6306	20909
ENSG00000131746	TNS4	75.368124	2.204507258	340.3832782	2	25769	16998
ENSG00000131747	TOP2A	91.41476092	9.440007659	96.74570034	2	29434	82143
ENSG00000131748	STARD3	186.742728	41.90518388	44.55491083	2	26419	225541
ENSG00000131759	RARA	426.0202911	36.24997315	117.4932726	2	47650	135925
ENSG00000131771	PPP1R1B	26235.73528	107.3117735	2444.587377	2	9886	82177
ENSG00000131773	KHDRBS3	67.67634472	10.85682167	62.28715882	2	199265	8692
ENSG00000131778	CHD1L	84.49557597	25.54701461	33.06551147	2	53152	56588
ENSG00000131781	FMO5	354.8914542	9.742302397	363.9155553	2	67770	164641
ENSG00000131788	PIAS3	128.5503131	30.62272877	41.96828629	2	11313	69342
ENSG00000131791	PRKAB2	83.80341866	20.86754515	40.14524603	2	17444	39337
ENSG00000131797	CLUHP3	10.40922225	6.344854664	16.39568928	4	9186	22039
ENSG00000131808	FSHB	0.0202048	0.037965549	6.297186341	2	4245	6457
ENSG00000131828	PDHA1	371.8481106	47.76043494	77.84273077	2	17812	30589
ENSG00000131831	RAI2	305.5574243	32.79110662	93.1576571	2	61288	64669
ENSG00000131844	MCCC2	58.37713268	20.89216777	27.93352982	2	71416	68449
ENSG00000131845	ZNF304	5.660208642	6.259491017	9.044129143	2	8591	70549
ENSG00000131848	ZSCAN5A	0.219987215	1.388100052	1.644998258	2	147071	195174
ENSG00000131849	ZNF132	2.112223934	3.237751928	6.534439763	4	7408	73977
ENSG00000131864	USP29	0.001480475	0.008751419	6.122456652	2	12788	25397
ENSG00000131871	VIMP	179.7699369	38.8368237	46.27918573	4	6683	31218
ENSG00000131873	CHSY1	180.0333094	19.29264545	93.27390376	2	76209	28393
ENSG00000131885	KRT17P1	0.761408393	0.343530248	21.82015251	3	5140	31986
ENSG00000131910	NR0B2	227.8730021	8.946577899	254.4308827	4	2477	21414
ENSG00000131914	LIN28A	0.000611751	0.014551663	4.322212715	2	18944	39207
ENSG00000131931	THAP1	5.91903084	6.539184716	9.053082326	2	6651	33595
ENSG00000131941	RHPN2	118.511593	6.921749039	170.9836757	2	86295	30997
ENSG00000131943	C19orf12	85.51504191	19.11490631	44.71919523	2	14643	32813
ENSG00000131951	LRRC9	0.065556103	0.072290159	9.181669342	2	143846	33930
ENSG00000131966	ACTR10	230.0647077	45.48710615	50.56908607	4	34952	32893
ENSG00000131969	ABHD12B	0.801254932	0.668572195	11.95532234	4	32810	27778
ENSG00000131979	GCH1	75.6277373	11.93018842	63.34718904	2	60844	43448
ENSG00000131981	LGALS3	31555.88774	216.6642661	1456.374968	2	21298	29732
ENSG00000131982	UBE2L2	0.009423159	0.036357342	4.189877625	4	428	1000
ENSG00000132000	PODNL1	4.811515002	1.828482415	26.22551602	2	22204	53957
ENSG00000132002	DNAJB1	164315.522	140.8842529	11662.33034	1	15000	72371
ENSG00000132002	DNAJB1	164315.522	140.8842529	11662.33034	2	15000	72371
ENSG00000132005	RFX1	8.187650164	9.107600065	8.991017489	2	45501	58777
ENSG00000132010	ZNF20	0.80042029	2.269444144	3.555341736	2	47498	125975
ENSG00000132016	C19orf57	0.961747234	1.494255087	6.459989681	2	24104	52827
ENSG00000132026	RTBDN	0.797086418	0.5742671	13.81365506	2	9950	95966
ENSG00000132031	MATN3	6.169901514	2.381265751	25.84364164	2	20583	36137
ENSG00000132109	TRIM21	121.6478145	22.51441818	54.01152364	2	8799	5150
ENSG00000132122	SPATA6	6.707511375	5.436605074	12.33339169	2	176801	58833
ENSG00000132130	LHX1	0.088259935	0.035014052	21.82872473	2	7833	16392
ENSG00000132139	GAS2L2	3.905083154	0.724985897	53.26745955	2	8367	51099
ENSG00000132141	CCT6B	2.430974851	2.529285329	9.612841941	2	53219	40144
ENSG00000132142	ACACA	26.94877541	9.679013471	27.82406639	2	324948	217301
ENSG00000132155	RAF1	571.700847	79.69070135	71.73222284	2	80625	34472
ENSG00000132164	SLC6A11	13.06003771	2.34772462	55.43496301	2	124534	16558
ENSG00000132170	PPARG	267.8491394	16.38565462	163.3720309	2	146976	62374
ENSG00000132182	NUP210	161.5065281	18.97222606	85.08829659	2	104072	21998
ENSG00000132185	FCRLA	192.1438625	9.276543349	206.9164546	2	7380	61513
ENSG00000132204	LINC00470	0.01847429	0.068274174	3.637763076	2	152797	21346
ENSG00000132205	EMILIN2	63.20370935	9.93166615	63.58462294	2	68963	27765
ENSG00000132256	TRIM5	11.91154861	10.1466231	11.73770897	2	275424	76925
ENSG00000132259	CNGA4	1.047258826	0.626603384	16.60781033	2	9664	34120
ENSG00000132274	TRIM22	1183.979997	56.52779574	209.4156628	4	47400	67564
ENSG00000132275	RRP8	5.335967131	6.949173418	7.681899573	2	8545	79077
ENSG00000132286	TIMM10B	49.73677413	26.37202078	18.85631679	4	27531	131480
ENSG00000132294	EFR3A	100.369724	24.08933508	41.65248695	2	109554	17830
ENSG00000132297	HHLA1	0.000177271	0.004777339	6.887079602	2	49673	48379
ENSG00000132321	IQCA1	7.648176364	3.261707482	23.40727711	2	183391	53933
ENSG00000132323	ILKAP	77.47885807	30.15185616	25.69101108	2	33328	58985
ENSG00000132326	PER2	32.38672502	8.794154144	36.79708975	2	46064	42116
ENSG00000132329	RAMP1	7810.130348	119.4724973	653.6639696	2	53220	27898
ENSG00000132330	SCLY	5.455973896	6.355468485	8.586915337	4	38524	54002
ENSG00000132334	PTPRE	129.0792358	11.26995253	114.4412935	2	178794	128456
ENSG00000132341	RAN	1370.701765	106.9567572	128.143715	2	5799	14122
ENSG00000132356	PRKAA1	58.22175096	26.21405792	22.20546917	2	38995	39480
ENSG00000132357	CARD6	33.21861387	7.009280255	47.33906136	2	18989	24082
ENSG00000132359	RAP1GAP2	138.2727273	17.12194339	80.71631113	2	260683	54484
ENSG00000132361	CLUH	243.1811647	42.25383565	57.54119591	4	23277	26037
ENSG00000132383	RPA1	58.08434203	28.43710918	20.42187896	2	42781	92561
ENSG00000132386	SERPINF1	12797.03803	173.9836579	735.4893382	2	15615	56236
ENSG00000132388	UBE2G1	93.9913615	25.45327147	36.91645106	2	97369	26423
ENSG00000132394	EEFSEC	23.47475959	18.66029791	12.57867427	2	255188	38513
[truncated: 2,911,342 more chars]
