# Supplementary material for: Transposable elements generate regulatory novelty in a tissue-specific fashion
Source: BMC Genomics. 2018 Jun 18;19:468. doi: 10.1186/s12864-018-4850-3 (PMC6006921; doi:10.1186/s12864-018-4850-3)
Supplement: Supplementary file 8 — Table S5. Analysis of tissue specific enrichment in active regions. For each TE enriched in active regions (FDR < 5%), Z-SCORES are presented. (XLSX 38 kb) [file 12864_2018_4850_MOESM8_ESM.xlsx]

## Sheet: Z_score_with_TE_names_for_strip
Table S5 – For each TE enriched in active regions (FDR <5%), Z-SCORES are presented
E027_ENRICHED_TE	E062_ENRICHED_TE	E063_ENRICHED_TE	E065_ENRICHED_TE	E066_ENRICHED_TE	E067_ENRICHED_TE	E068_ENRICHED_TE	E069_ENRICHED_TE	E071_ENRICHED_TE	E072_ENRICHED_TE	E073_ENRICHED_TE	E075_ENRICHED_TE	E076_ENRICHED_TE	E079_ENRICHED_TE	E095_ENRICHED_TE	E096_ENRICHED_TE	E097_ENRICHED_TE	E098_ENRICHED_TE	E104_ENRICHED_TE	E106_ENRICHED_TE	E110_ENRICHED_TE	E111_ENRICHED_TE	E113_ENRICHED_TE	E116_ENRICHED_TE	E027_Z_score	E062_Z_score	E063_Z_score	E065_Z_score	E066_Z_score	E067_Z_score	E068_Z_score	E069_Z_score	E071_Z_score	E072_Z_score	E073_Z_score	E075_Z_score	E076_Z_score	E079_Z_score	E095_Z_score	E096_Z_score	E097_Z_score	E098_Z_score	E104_Z_score	E106_Z_score	E110_Z_score	E111_Z_score	E113_Z_score	E116_Z_score
MARE8	tot	tot	tot	tot	tot	tot	tot	tot	tot	tot	MER104	MER104	MER104	MER104	MER104	MER104	MER104	NA	Tigger16b	Tigger16b	Tigger16b	NA	Tigger16b	1.902063268	-0.639520507	0.205167576	0.251109366	0.146813028	0.19195257	0.266193821	0.244230829	0.415580112	0.384204346	0.427032353	0.983936203	1.097242477	0.849366459	0.948222636	1.072152864	1.076642213	1.064072523	NA	1.455182209	1.4280385	1.458407024	NA	1.588272384
MER85	X32_DNA	X32_DNA	X32_DNA	X32_DNA	X32_DNA	X32_DNA	X32_DNA	MER104	MER104	MER104	Tigger15a	Tigger15a	Tigger15a	Tigger15a	Tigger15a	Tigger15a	Tigger15a	NA	Tigger19a	Tigger19a	Tigger19a	NA	Tigger19a	0.410910051	0.411462449	0.655504832	0.333657578	0.728897793	0.639408143	0.588763686	0.741305646	0.863161699	0.851123934	0.949922013	0.609211703	1.188104365	0.765964766	1.177989462	0.831855623	1.125092258	0.783718012	NA	1.06203869	1.0986069	1.374156144	NA	1.056053105
X4b_DNA	MER104	MER104	MER104	MER104	MER104	MER104	MER104	Tigger15a	Tigger15a	Tigger15a	Tigger16b	Tigger16b	Tigger16b	Tigger16b	Tigger16b	Tigger16b	Tigger16b	NA	Tigger19b	Tigger19b	Tigger19b	NA	Tigger19b	0.159959962	0.439619466	0.420945997	0.456142255	0.518857175	0.737711714	0.715866341	0.599439609	0.897709834	0.840728724	0.780813548	0.538456521	1.046968793	0.809932205	1.162888177	1.072186356	1.314772056	1.065897399	NA	1.327872937	1.143711297	1.328839576	NA	1.20640322
tot	Tigger15a	Tigger15a	Tigger15a	Tigger15a	Tigger15a	Tigger15a	Tigger15a	Tigger16b	Tigger16b	Tigger16b	Tigger19a	Tigger19a	Tigger19a	Tigger19a	Tigger19a	Tigger19a	Tigger19a	NA	Charlie15a	Charlie15a	Charlie15a	NA	Charlie15a	1.583528267	0.145689357	0.413330554	0.507386607	0.525483066	0.618133571	0.79248977	0.778806643	0.837769248	0.852678499	0.72384356	0.686658535	1.074993364	0.653512542	0.986009201	0.860705523	1.027313544	0.994773896	NA	0.792392141	0.868443083	0.959116612	NA	0.959879736
X32_DNA	Tigger16b	Tigger16b	Tigger16b	Tigger16b	Tigger16b	Tigger16b	Tigger16b	Tigger19a	Tigger19a	Tigger19a	Tigger19b	Tigger19b	Tigger19b	Tigger19b	Tigger19b	Tigger19b	Tigger19b	NA	Charlie4z	Charlie4z	Charlie4z	NA	Charlie4z	-0.09269397	0.26447071	0.469710257	0.388624715	0.369207055	0.536173417	0.635152346	0.679860533	0.80635538	0.881168201	0.969889548	0.811256501	1.094004122	0.798148094	1.019199425	0.91807465	1.129576679	1.032727725	NA	1.186517476	1.247488503	1.314024308	NA	1.357728032
MER104	Tigger19a	Tigger19a	Tigger19a	Tigger19a	Tigger19a	Tigger19a	Tigger19a	Tigger19b	Tigger19b	Tigger19b	Tigger4a	Tigger4a	Tigger4a	Tigger4a	Tigger4a	Tigger4a	Tigger4a	NA	Alu	Alu	Alu	NA	Alu	0.309790969	-0.082970043	0.305711247	0.430734541	0.279367164	0.699236775	0.720831132	0.754423643	0.832769793	0.903497248	0.986028837	1.051965497	1.06278666	0.985022358	1.101381792	1.244372081	1.284448816	1.046060581	NA	1.192197682	1.146027874	1.131977609	NA	1.413141336
MER46C	Tigger19b	Tigger19b	Tigger19b	Tigger19b	Tigger19b	Tigger19b	Tigger19b	Tigger4a	Tigger4a	Tigger4a	Tigger4b	Tigger4b	Tigger4b	Tigger4b	Tigger4b	Tigger4b	Tigger4b	NA	AluJb	AluJb	AluJb	NA	AluJb	0.537081222	0.063241099	0.3200868	0.350565125	0.390228862	0.738189251	0.780836129	0.720905219	0.694987937	0.785226362	0.836019149	0.934601342	1.146530914	0.793844848	1.054709716	0.996677012	1.142618626	0.888767503	NA	1.20691219	0.984649854	1.10367404	NA	1.371248052
Tigger10	Tigger4a	Tigger4a	Tigger4a	Tigger4a	Tigger4a	Tigger4a	Tigger4a	Tigger4b	Tigger4b	Tigger4b	Charlie15a	Charlie15a	Charlie15a	Charlie15a	Charlie15a	Charlie15a	Charlie15a	NA	AluJo	AluJo	AluJo	NA	AluJo	0.909246429	0.656818884	0.365287006	0.411757219	0.454852005	0.582485077	0.638560151	0.702112548	0.729258659	0.682971647	0.875628935	0.624818006	0.650644433	0.665672844	0.735129578	0.780945759	0.762146648	0.762213031	NA	1.202985846	1.075555328	1.154976317	NA	1.381471558
Tigger12c	Tigger4b	Tigger4b	Tigger4b	Tigger4b	Tigger4b	Tigger4b	Tigger4b	Charlie15a	Charlie15a	Charlie15a	Charlie17a	Charlie17a	Charlie17a	Charlie17a	Charlie17a	Charlie17a	Charlie17a	NA	AluJr	AluJr	AluJr	NA	AluJr	-0.0299839	0.506819373	0.377184478	0.356840046	0.523846122	0.692008074	0.722415734	0.640328152	0.490286659	0.503538236	0.587771979	0.670269216	0.916398861	0.785173911	1.05101005	1.09150907	0.969777328	1.218230518	NA	1.202434201	1.0138653	1.112580006	NA	1.326049537
Tigger15a	Charlie15a	Charlie15a	Charlie15a	Charlie15a	Charlie15a	Charlie15a	Charlie15a	Charlie17a	Charlie17a	Charlie17a	Charlie4z	Charlie4z	Charlie4z	Charlie4z	Charlie4z	Charlie4z	Charlie4z	NA	AluJr4	AluJr4	AluJr4	NA	AluJr4	0.420064728	-2.376974802	0.269293176	0.279230765	0.232096149	0.334296909	0.379210035	0.438016263	0.63867871	0.599178973	0.776575149	0.851827829	0.951622871	0.79686937	0.870498879	0.920555772	0.954948268	0.956563286	NA	1.361143849	1.060591577	1.253341115	NA	1.429304201
Tigger16a	Charlie17a	Charlie17a	Charlie17a	Charlie17a	Charlie17a	Charlie17a	Charlie17a	Charlie4z	Charlie4z	Charlie4z	MER105	MER105	MER105	MER105	MER105	MER105	MER105	NA	AluSg	AluSg	AluSg	NA	AluSg	0.051945877	0.314241843	0.358530531	0.424704095	0.419839139	0.40147593	0.599558961	0.520159556	0.649135576	0.688852291	0.788857993	0.972840187	1.048646582	0.873289911	0.968643255	0.971785908	1.125072433	1.016124818	NA	1.208985693	1.012156204	1.178599288	NA	1.373044779
Tigger16b	Charlie4z	Charlie4z	Charlie4z	Charlie4z	Charlie4z	Charlie4z	Charlie4z	MER105	MER105	MER105	MER3	MER3	Alu	Alu	Alu	Alu	Alu	NA	AluSg4	AluSg4	AluSg4	NA	AluSg4	-0.218990092	0.164028447	0.363278159	0.350087448	0.350813502	0.522287737	0.576426045	0.623257742	0.612888392	0.793515669	0.999869879	0.87735534	0.950216351	0.849583629	0.800195939	1.072888387	0.938379197	0.887985268	NA	1.183101699	1.12879292	1.200827798	NA	1.413080223
Tigger19a	MER105	MER105	MER105	MER105	MER105	MER105	MER105	MER112	MER112	MER112	Alu	Alu	AluJb	AluJb	AluJb	AluJb	AluJb	NA	AluSq	AluSq	AluSq	NA	AluSq	-0.269769585	0.452907706	0.155553206	0.34244418	0.339500296	0.672733178	0.728691468	0.753928479	0.695582895	0.819224225	0.789541377	0.93901066	0.823334122	0.860195512	0.947431301	1.110269325	1.024414848	1.006336668	NA	1.144890454	1.068203172	1.145095001	NA	1.300852352
Tigger19b	MER112	MER112	MER112	MER112	MER112	MER112	MER112	MER3	MER3	MER3	AluJb	AluJb	AluJo	AluJo	AluJo	AluJo	AluJo	NA	AluSq2	AluSq2	AluSq2	NA	AluSq2	0.375584411	0.199170614	0.472123724	0.358398465	0.529184677	0.520223288	0.613753415	0.680286354	0.721158188	0.835430157	0.828111408	0.858108531	0.769944055	0.833617958	0.86877505	1.032389806	0.954678395	0.966551859	NA	1.139254667	1.033576253	1.133512703	NA	1.317141842
Tigger4a	MER3	MER3	MER3	MER3	MER3	MER3	MER3	MER58C	hAT-5_Mam	hAT-5_Mam	AluJo	AluJo	AluJr	AluJr	AluJr	AluJr	AluJr	NA	AluSx	AluSx	AluSx	NA	AluSx	-0.493250105	0.152433762	0.335603235	0.411713964	0.384084349	0.563886406	0.649470323	0.709624467	0.734853559	0.792769203	0.744720788	0.84761833	0.768765567	0.84230792	0.959088799	1.086747741	1.019309068	0.982465112	NA	1.159700086	0.972232438	1.132627641	NA	1.341287113
Tigger4b	MER30	MER30	MER30	MER30	MER58C	MER58C	MER58C	hAT-5_Mam	Alu	Alu	AluJr	AluJr	AluJr4	AluJr4	AluJr4	AluJr4	AluJr4	NA	AluSx1	AluSx1	AluSx1	NA	AluSx1	0.025673308	0.477841284	0.266085554	0.415260285	0.46218486	0.551418696	0.589124532	0.611039701	0.859002326	0.654017064	0.748682042	0.835012005	0.788578717	0.838274865	0.954301109	1.108256747	1.10858918	1.008997457	NA	1.123548365	1.00270531	1.118315924	NA	1.308174743
UCON55	MER58C	MER58C	MER58C	MER58C	hAT-5_Mam	hAT-5_Mam	hAT-5_Mam	Alu	AluJb	AluJb	AluJr4	AluJr4	AluSc	AluSc	AluSc	AluSc	AluSc	NA	AluSx3	AluSx3	AluSx3	NA	AluSx3	1.756847471	0.425518722	0.412140345	0.289371154	0.55767837	0.766942856	0.757809835	0.766532591	0.662440796	0.624038198	0.665884682	0.867262674	0.893460871	0.823438077	0.909555395	0.996626158	1.00528986	0.952412289	NA	1.23481571	1.04394939	1.160989548	NA	1.35902144
X12_DNA	hAT-5_Mam	hAT-5_Mam	hAT-5_Mam	hAT-5_Mam	Alu	Alu	Alu	AluJb	AluJo	AluJo	AluSc	AluSc	AluSc8	AluSc8	AluSc8	AluSc8	AluSc8	NA	AluSx4	AluSx4	AluSx4	NA	AluSx4	0.267928088	0.881060904	0.296314067	0.42665619	0.491489729	0.463366597	0.535932353	0.562739771	0.559749879	0.639007228	0.677343538	0.914927405	0.830962175	0.832483589	0.883540668	1.027628698	0.968601854	0.926023591	NA	1.219102533	1.08880703	1.132284323	NA	1.358183767
Charlie15a	MER57E3	MER57E3	MER57E3	SVA_A	AluJb	AluJb	AluJb	AluJo	AluJr	AluJr	AluSc8	AluSc8	AluSg	AluSg	AluSg	AluSg	AluSg	NA	AluSz	AluSz	AluSz	NA	AluSz	1.170184525	0.747272149	1.190593574	0.668763209	0.47678728	0.400921021	0.454134278	0.512891244	0.562669808	0.632490759	0.670489445	0.849162605	0.79377095	0.838349422	0.869003035	1.028370958	0.940403707	0.955325409	NA	1.227511256	0.967252126	1.133355264	NA	1.360401137
Charlie17a	MER68	MER68	MER68	Alu	AluJo	AluJo	AluJo	AluJr	AluJr4	AluJr4	AluSg	AluSg	AluSg4	AluSg4	AluSg4	AluSg4	AluSg4	NA	AluSz6	AluSz6	AluSz6	NA	AluSz6	-0.528404938	0.281557137	0.258701311	0.373447412	0.455204686	0.425051565	0.462643764	0.533222424	0.578420287	0.67632119	0.756668355	0.905096976	0.827018595	0.88088931	0.806924393	1.087004182	0.960024114	0.960488131	NA	1.289445451	1.005751127	1.170924335	NA	1.408780425
Charlie22a	SVA_A	SVA_A	SVA_A	AluJb	AluJr	AluJr	AluJr	AluJr4	AluSc	AluSc	AluSg4	AluSg4	AluSg7	AluSg7	AluSg7	AluSg7	AluSg7	NA	FAM	FAM	FAM	NA	FAM	0.451121767	0.847678759	0.359304099	0.308042219	0.421772687	0.419911366	0.480853993	0.527681656	0.635079673	0.684414489	0.702945385	0.936342017	0.823763918	0.833851172	0.873048091	1.001926083	0.970476047	0.911770707	NA	1.443605665	1.255569652	1.298643879	NA	1.649330092
Charlie4z	Alu	Alu	Alu	AluJo	AluJr4	AluJr4	AluJr4	AluSc	AluSc8	AluSc8	AluSg7	AluSg7	AluSp	AluSp	AluSp	AluSp	AluSp	NA	FLAM_A	FLAM_A	FLAM_A	NA	FLAM_A	-1.187670747	0.43841927	0.301362839	0.124381522	0.401841275	0.497447175	0.519764551	0.605925933	0.621337332	0.693641411	0.711676365	0.926155355	0.823837234	0.834164407	0.874643991	1.032150958	0.953049802	0.903507254	NA	1.438703813	1.200632827	1.322449736	NA	1.577731017
MER105	AluJb	AluJb	AluJb	AluJr	AluSc	AluSc	AluSc	AluSc8	AluSg	AluSg	AluSp	AluSp	AluSq	AluSq	AluSq	AluSq	AluSq	NA	FLAM_C	FLAM_C	FLAM_C	NA	FLAM_C	-0.459882427	0.370204163	0.247399592	0.203620361	0.417470568	0.459235393	0.494333191	0.553190937	0.619672463	0.65543978	0.705543038	0.919827971	0.829279593	0.854616781	0.777194979	0.995232611	0.895133836	0.934621261	NA	1.362344004	1.252928951	1.284031816	NA	1.668123015
MER112	AluJo	AluJo	AluJo	AluJr4	AluSc8	AluSc8	AluSc8	AluSg	AluSg4	AluSg4	AluSq	AluSq	AluSq10	AluSq10	AluSq10	AluSq10	AluSq10	NA	FRAM	FRAM	FRAM	NA	FRAM	-0.040819023	0.363122554	0.251906544	0.220285738	0.484687576	0.478461407	0.49543495	0.570075573	0.592294441	0.653789281	0.715372766	0.867409068	0.778295838	0.91499965	0.880990254	1.157531436	1.090288157	1.010414717	NA	1.159564175	1.118106827	1.141125344	NA	1.398749945
MER20	AluJr	AluJr	AluJr	AluSc	AluSg	AluSg	AluSg	AluSg4	AluSg7	AluSg7	AluSq10	AluSq10	AluSq2	AluSq2	AluSq2	AluSq2	AluSq2	NA	MIR1_Amn	MIR1_Amn	MIR1_Amn	NA	MIR1_Amn	1.10783526	0.376862702	0.265866543	0.247518993	0.52879591	0.436670156	0.480237604	0.556363509	0.572597534	0.642881566	0.724892044	1.03389631	0.94562882	0.835178913	0.865153248	1.023971946	0.939241386	0.934366816	NA	0.782713792	1.180512316	1.146525208	NA	0.898798656
MER3	AluJr4	AluJr4	AluJr4	AluSc8	AluSg4	AluSg4	AluSg4	AluSg7	AluSp	AluSp	AluSq2	AluSq2	AluSq4	AluSq4	AluSq4	AluSq4	AluSq4	NA	MIR3	MIR3	MIR3	NA	MIR3	0.55124584	0.494193066	0.288784403	0.272102817	0.470887167	0.441880668	0.474200664	0.538918489	0.614323381	0.66126488	0.694307497	0.861517468	0.795408117	0.895656486	0.861193975	0.984125891	1.06331855	1.017082585	NA	0.806181742	1.208629136	1.133505514	NA	0.894113855
MER30	AluSc	AluSc	AluSc	AluSg	AluSg7	AluSg7	AluSg7	AluSp	AluSq	AluSq	AluSq4	AluSq4	AluSx	AluSx	AluSx	AluSx	AluSx	NA	tot	tot	tot	NA	tot	-0.100745561	0.491958489	0.287392719	0.252976289	0.455728792	0.471549952	0.461180991	0.532728895	0.615486861	0.609513987	0.678737015	0.999694616	0.834295997	0.863831198	0.88467232	1.07327003	0.93409015	0.944302341	NA	0.476344605	0.814384577	0.678453514	NA	0.66903445
MER58C	AluSc5	AluSc8	AluSc8	AluSg4	AluSp	AluSp	AluSp	AluSq	AluSq10	AluSq10	AluSx	AluSx	AluSx1	AluSx1	AluSx1	AluSx1	AluSx1	NA	tot	tot	tot	NA	tot	-0.13971678	0.842508727	0.258176142	0.212359785	0.490966039	0.426076065	0.488141753	0.548172565	0.533982294	0.707553624	0.775121756	0.895626311	0.78511616	0.886918992	0.859239722	1.055844548	0.915601819	0.955648165	NA	0.476344605	0.814384577	0.678453514	NA	0.66903445
UCON38	AluSc8	AluSg	AluSg	AluSg7	AluSq	AluSq	AluSq	AluSq10	AluSq2	AluSq2	AluSx1	AluSx1	AluSx3	AluSx3	AluSx3	AluSx3	AluSx3	NA	MIRc	MIRc	MIRc	NA	MIRc	0.693980281	0.493232484	0.270134886	0.173609153	0.51290008	0.415536298	0.450556372	0.524865948	0.590824997	0.640051566	0.685529986	0.914636391	0.759754362	0.871370987	0.872399218	1.037436499	0.984429348	0.959655653	NA	0.792629706	1.168605743	1.033591345	NA	0.842599127
hAT-5_Mam	AluSg	AluSg4	AluSg4	AluSp	AluSq10	AluSq10	AluSq10	AluSq2	AluSq4	AluSq4	AluSx3	AluSx3	AluSx4	AluSx4	AluSx4	AluSx4	AluSx4	NA	AluSq10	AluSq10	AluSq10	NA	AluSq10	0.323116351	0.487528679	0.26421903	0.181848142	0.48942257	0.46945795	0.453362045	0.683229369	0.579587384	0.703508141	0.797886865	0.907884283	0.821612601	0.855838539	0.867201089	1.021298678	0.94583066	0.942888652	NA	1.40676243	1.074852535	1.376789543	NA	1.573698269
tot	AluSg4	AluSg7	AluSg7	AluSq	AluSq2	AluSq2	AluSq2	AluSq4	AluSx	AluSx	AluSx4	AluSx4	AluSz	AluSz	AluSz	AluSz	AluSz	NA	AluSp	AluSp	AluSp	NA	AluSp	1.583528267	0.505674875	0.271782409	0.263731121	0.405056151	0.39884426	0.47387001	0.524185714	0.633317484	0.647954978	0.680063283	0.87745194	0.848455268	0.879939609	0.952864213	1.131248616	0.985442623	0.969353074	NA	1.224139282	1.022072062	1.140103337	NA	1.426760245
X7A_LINE	AluSg7	AluSp	AluSp	AluSq10	AluSq4	AluSq4	AluSq4	AluSx	AluSx1	AluSx1	AluSz	AluSz	AluSz6	AluSz6	AluSz6	AluSz6	AluSz6	NA	MER112	MER112	MER112	NA	AluSq4	-0.610852254	0.472055719	0.287477216	0.141466202	0.387894947	0.482615948	0.543313823	0.615456207	0.603348827	0.621799328	0.686225106	0.863232007	0.77987945	0.865947578	0.974935418	1.142406599	1.039542152	0.969907309	NA	1.206488358	1.209022245	1.197068437	NA	1.51623172
X7C_LINE	AluSp	AluSq	AluSq	AluSq2	AluSx	AluSx	AluSx	AluSx1	AluSx3	AluSx3	AluSz6	AluSz6	AluYk2	AluYk2	AluYk2	AluYk2	AluYk2	NA	AluSq4	AluSq4	AluSq4	NA	MER105	1.382346126	0.47578946	0.266228301	0.193624921	0.462510367	0.414494233	0.478419016	0.543376087	0.582732942	0.643388086	0.700468599	0.874088434	0.831504058	0.756268983	0.782805566	0.896633915	0.933383427	0.863559373	NA	1.254403944	1.173550336	1.328484209	NA	1.732569551
MER57E3	AluSq	AluSq10	AluSq10	AluSq4	AluSx1	AluSx1	AluSx1	AluSx3	AluSx4	AluSx4	AluYk2	AluYk2	FAM	FAM	FAM	FAM	FAM	NA	MER105	MER105	MER105	NA	MER104	0.361583149	0.34188207	0.171351355	0.283232669	0.498225526	0.381132632	0.470670711	0.53105367	0.599199309	0.652387244	0.709697455	0.856561984	0.719106746	0.9363863	1.011583391	1.141407978	1.119826064	1.017642278	NA	1.459206792	1.266827612	1.222262938	NA	1.266532456
MER68	AluSq10	AluSq2	AluSq2	AluSx	AluSx3	AluSx3	AluSx3	AluSx4	AluSz	AluSz	FAM	FAM	FLAM_A	FLAM_A	FLAM_A	FLAM_A	FLAM_A	NA	MamSINE1	MamSINE1	MamSINE1	NA	Tigger4a	-0.517537653	0.760998306	0.294448835	0.182722025	0.471039997	0.428847077	0.471338046	0.542607718	0.605594754	0.65349788	0.692261005	0.921940441	0.918253488	0.898844572	0.972643482	1.098205001	1.090834359	1.026356861	NA	1.015063327	1.160998772	1.085398507	NA	1.738173705
LTR87	AluSq2	AluSq4	AluSq4	AluSx1	AluSx4	AluSx4	AluSx4	AluSz	AluSz6	AluSz6	FLAM_A	FLAM_A	FLAM_C	FLAM_C	FLAM_C	FLAM_C	FLAM_C	NA	tot	tot	tot	NA	Charlie17a	0.082669697	0.423544992	0.25174781	0.270235394	0.466057778	0.460972644	0.496030311	0.573248708	0.613318373	0.653240036	0.70423825	0.920193816	0.895366608	0.875759908	0.875309504	1.076746089	1.003456043	1.016205065	NA	0.476344605	0.814384577	0.678453514	NA	1.253502888
SVA_A	AluSq4	AluSx	AluSx	AluSx3	AluSz	AluSz	AluSz	AluSz6	AluYk2	AluYk2	FLAM_C	FLAM_C	FRAM	FRAM	FRAM	FRAM	FRAM	NA	MER57E3	MER57E3	MER57E3	NA	AluSc	-0.275852421	0.350263398	0.288166123	0.147785647	0.474423489	0.406221575	0.476984535	0.532294982	0.60889248	0.617260367	0.725622789	0.936424315	0.874037859	0.820766424	0.842306214	0.974259166	0.960686156	0.958960056	NA	1.202472458	1.595686219	1.263651864	NA	1.213460258
AmnSINE1	AluSx	AluSx1	AluSx1	AluSx4	AluSz6	AluSz6	AluSz6	AluYk2	FAM	FAM	FRAM	FRAM	MIR1_Amn	MIR1_Amn	MIR1_Amn	MIR1_Amn	MIR1_Amn	NA	Tigger16a	Tigger16a	Tigger16a	NA	AluSc8	0.891328417	0.401600214	0.298651778	0.154110723	0.456321922	0.46638235	0.48754969	0.548410589	0.589408642	0.709886411	0.796626574	0.825810333	0.762855801	0.971873516	0.779796521	0.930911754	0.81222451	0.989960713	NA	1.364250119	1.149387311	1.04051858	NA	1.230768654
tot	AluSx1	AluSx3	AluSx3	AluSz	AluYk2	AluYk2	AluYk2	FAM	FLAM_A	FLAM_A	MIR1_Amn	MIR1_Amn	MIR3	MIR3	MIR3	MIR3	MIR3	NA	X5a_DNA	MER104	MER104	NA	AluSg7	1.583528267	0.38281651	0.257186268	0.201979522	0.49203866	0.462449279	0.478998808	0.568378608	0.629816245	0.7261565	0.798338607	0.951878393	0.798543543	0.890045779	0.824733323	0.871866266	0.822483861	0.954373553	NA	1.283342488	1.127565949	1.174468503	NA	1.304228137
Alu	AluSx3	AluSx4	AluSx4	AluSz6	FAM	FAM	FAM	FLAM_A	FLAM_C	FLAM_C	MIR3	MIR3	tot	tot	tot	tot	tot	NA	hAT-5_Mam	Tigger15a	Tigger15a	NA	AluYk2	-0.476605153	0.473860264	0.283257884	0.198535868	0.46846038	0.489681427	0.532295998	0.606916048	0.655704139	0.674368361	0.744520129	0.840520437	0.877318537	0.419023875	0.65244143	0.509125961	0.576303405	0.670835438	NA	1.573236948	1.226667253	1.251718432	NA	1.068013365
AluJb	AluSx4	AluSz	AluSz	AluYk2	FLAM_A	FLAM_A	FLAM_A	FLAM_C	FRAM	FRAM	tot	tot	tot	tot	tot	tot	tot	NA	MER104	Tigger4a	Tigger4a	NA	AluSc5	-0.649954054	0.469971204	0.293294517	0.193510015	0.435044986	0.50601743	0.569080631	0.620758991	0.603785276	0.626658467	0.679356696	0.294873172	0.552139316	0.419023875	0.65244143	0.509125961	0.576303405	0.670835438	NA	1.297765915	1.037725083	1.543708378	NA	1.085882923
AluJo	AluSz	AluSz6	AluSz6	FAM	FLAM_C	FLAM_C	FLAM_C	FRAM	MIR1_Amn	MIR1_Amn	tot	tot	MIRc	MIRc	MIRc	MIRc	MIRc	NA	Tigger15a	Charlie17a	Charlie17a	NA	X32_DNA	-1.114401652	0.414462538	0.255402245	0.25671997	0.417268082	0.470728611	0.513662966	0.577698869	0.572077166	0.690753584	0.819684491	0.294873172	0.552139316	0.890876002	0.771325999	0.846406098	0.798462335	0.93555878	NA	1.217075819	1.226692339	1.171038086	NA	1.398884325
AluJr	AluSz6	AluYk2	AluYk2	FLAM_A	FRAM	FRAM	FRAM	MIR1_Amn	MIR3	MIR3	MIRc	MIRc	MER20	MER20	MER20	MER20	MER20	NA	Tigger4a	AluSc	AluSc	NA	Tigger15a	-0.562084512	0.420494175	0.2217249	0.269819514	0.455674575	0.431429436	0.469857961	0.539929776	0.595908867	0.694096436	0.833519099	0.83314678	0.849435559	0.588639282	0.638919554	0.657893751	0.681554742	0.691629184	NA	1.606676081	0.966377614	1.11082488	NA	1.327182405
AluJr4	AluYk2	FAM	FAM	FLAM_C	MIR1_Amn	MIR1_Amn	MIR1_Amn	MIR3	tot	tot	MER20	MER20	MIRb	MIRb	MIRb	MIRb	MIRb	NA	Tigger4b	AluSc8	AluSc8	NA	MER112	-0.696980322	0.371315509	0.245820294	0.269693986	0.438605481	0.39443402	0.569019254	0.563941354	0.632334272	0.384204346	0.427032353	0.538990845	0.606009917	0.878286551	0.766000905	0.821489576	0.774333037	0.936036771	NA	1.340385224	1.018347935	1.104154987	NA	1.290467664
AluSc	FAM	FLAM_A	FLAM_A	FRAM	MIR3	MIR3	MIR3	tot	tot	tot	MIRb	MIRb	MIR	MER58C	MER58C	MER58C	MER58C	NA	Charlie17a	AluSg7	AluSg7	NA	MER58C	-0.286407424	0.476517905	0.281142564	0.265030782	0.388297866	0.476607649	0.573609856	0.612308661	0.415580112	0.384204346	0.427032353	0.813328059	0.840708824	0.831989932	0.982078232	1.016839099	1.106455938	0.89439339	NA	1.235830373	1.120432401	1.140597682	NA	1.229688181
AluSc5	FLAM_A	FLAM_C	FLAM_C	MIR1_Amn	tot	tot	tot	tot	Tigger16a	Tigger16a	MIR	MIR	MER58C	X32_DNA	MER112	MER112	MER112	NA	AluSc	MER58A	MER20	NA	tot	0.266199576	0.498882641	0.254338993	0.140481514	0.227212516	0.19195257	0.266193821	0.244230829	0.415580112	0.810628115	0.836134048	0.780969684	0.870268868	0.862050026	1.240632939	0.918119995	1.006430773	1.013319484	NA	1.189349675	1.162000367	0.818347969	NA	0.66903445
AluSc8	FLAM_C	FRAM	FRAM	MIR3	tot	tot	tot	Tigger16a	X4b_DNA	X12_DNA	AluYc3	MER58C	AluSc5	MER112	MER68	MER68	MER68	NA	AluSc8	MER20	Charlie10a	NA	LTR13	-0.611911663	0.464754973	0.248225514	0.212333519	0.20752195	0.19195257	0.266193821	0.244230829	0.684673409	0.865796462	0.914756284	0.924003408	1.029950238	0.940706176	0.957434289	0.895152874	1.204083502	0.961865263	NA	1.199648957	0.793696856	1.306958586	NA	1.636399927
AluSg	FRAM	MIR1_Amn	MIR1_Amn	tot	Tigger16a	Tigger16a	Tigger16a	X4b_DNA	X12_DNA	MIRc	MER58C	X7C_LINE	X32_DNA	MER68	Tigger16a	Tigger16a	Tigger16a	NA	AluSg7	Charlie10a	MIRb	NA	LTR13_	-0.623929268	0.327651741	0.21840819	0.031079875	0.146813028	0.590078315	0.650714722	0.78203171	0.872402606	0.767669231	0.817683115	1.033917745	0.980932408	1.080912955	1.179830563	0.955476553	0.9320218	0.930202853	NA	1.187070272	1.480908552	1.029542363	NA	2.280499071
AluSg4	MIR1_Amn	MIR3	MIR3	tot	X4b_DNA	X4b_DNA	X4b_DNA	X12_DNA	MIRc	MamSINE1	X7C_LINE	AluSc5	MER112	Tigger16a	MER1B	MER1B	MER1B	NA	AluYk2	Charlie30a	MIR	NA	Charlie22a	-0.600512226	-0.310570813	0.294292159	0.217867457	0.146813028	0.836985522	0.746819385	0.799347007	0.970077552	0.709275706	0.775047907	0.774456492	0.834169056	0.891550837	1.111052336	1.058992051	1.023250299	1.211141434	NA	1.088127605	1.371685751	0.997515406	NA	1.318653371
AluSg7	MIR3	tot	tot	Tigger16a	Tigger12c	X12_DNA	X12_DNA	MIRc	MamSINE1	tot	Charlie10b	X32_DNA	MER68	MER1B	SVA_A	SVA_A	SVA_A	NA	MER58C	MIRb	MER58C	NA	hAT-5_Mam	-0.858676212	-0.343040972	0.205167576	0.251109366	0.521283564	0.561829392	0.823350405	0.742437958	0.645038154	0.749758381	0.427032353	1.11898622	1.209452353	0.881356265	1.052578277	1.249541496	1.003492954	0.936121427	NA	1.188027553	1.167131395	1.214419548	NA	1.863528975
AluSp	tot	tot	tot	X4b_DNA	X12_DNA	MIRc	MIRc	MamSINE1	tot	X7A_LINE	AluSc5	MER46C	Tigger16a	X4b_DNA	hAT-5_Mam	hAT-5_Mam	hAT-5_Mam	NA	MER68	MIR	LTR13_	NA	X7A_LINE	-0.53635194	-0.639520507	0.205167576	0.251109366	0.337790016	0.697474756	0.590873836	0.625605292	0.780654994	0.384204346	0.885387735	0.918702301	1.026724265	0.851763874	1.085600728	1.055178335	1.253957304	1.04977373	NA	1.203346038	1.14908937	1.733110027	NA	1.267584448
AluSq	tot	AluYc3	X5a_DNA	Tigger12c	MIRc	MamSINE1	MamSINE1	tot	Charlie30a	MER20	X32_DNA	MER112	MER1B	SVA_A	tot	tot	tot	NA	MER1B	tot	AluYk2	NA	Tigger4b	-1.256906665	-0.639520507	0.254098923	0.348817102	0.444855844	0.501145719	0.726291812	0.713800211	0.415580112	0.964042612	0.543366318	1.131124359	0.973192321	0.985323422	0.975005175	0.509125961	0.576303405	0.670835438	NA	1.040090765	0.814384577	1.08985371	NA	1.372395648
AluSq10	AluYc3	LTR13_	Tigger16a	X12_DNA	MamSINE1	tot	tot	MER46C	X5a_DNA	MIRb	AluYe5	MER30	X4b_DNA	X7C_LINE	MER3	MER3	LTR87	NA	SVA_A	Charlie19a	tot	NA	Tigger16a	0.151670487	0.521252709	0.433589512	0.409012004	0.274230255	0.610349504	0.266193821	0.244230829	0.793907646	0.779882755	0.828847199	0.965798556	0.893369617	0.949208492	0.759119131	1.001686574	1.031645203	1.212718142	NA	1.213819936	1.240462032	0.678453514	NA	1.376518258
AluSq2	Charlie10b	X5a_DNA	X4b_DNA	MIRc	tot	MER46C	MER46C	Charlie30a	AluSc5	MIR	AluYj4	MER68	SVA_A	hAT-5_Mam	LTR87	LTR87	MER30	NA	tot	HERV15-int	MER68B	NA	X4a_DNA	-0.557994018	0.235183162	0.44967254	0.361724998	0.253497067	0.19195257	0.625606853	0.71288955	0.950335265	0.617757029	0.796499764	0.954658016	1.037262574	1.03472787	1.325709703	1.282000791	1.339575353	0.974879732	NA	0.476344605	2.078583149	1.252355288	NA	1.956085368
AluSq4	AluYj4	Tigger16a	Tigger12c	MamSINE1	MER46C	AluYc3	AluYc3	X5a_DNA	X7A_LINE	MER57E3	MER46C	X7A_LINE	L2b	tot	MER30	MER30	Charlie10b	NA	LTR87	HERV3-int	X4a_DNA	NA	MER46C	-0.648468966	0.534590787	0.363759856	0.585916072	0.386373295	0.556847039	0.479110018	0.645177525	0.867267258	0.760323257	0.825410172	1.078171955	0.942177036	0.919626043	0.65244143	1.082255835	1.079972162	1.105431584	NA	1.096994931	1.712403243	1.472982125	NA	1.315232267
AluSx	MER6B	X4b_DNA	MER5C1	tot	AluYc3	Charlie30a	Charlie30a	AluSc5	MER20	Charlie10a	SVA_A	MER57E3		UCON38	AluSc5	AluSc5	X5a_DNA	NA	MER30		X5a_DNA	NA	MER30	-0.462288969	0.560002423	0.213674734	0.725232052	0.146813028	0.508125044	0.583362438	0.850093195	0.664343727	0.516235921	0.895134102	1.142438502	2.069946257	NA	0.91815368	1.085131307	1.131399981	1.02641173	NA	1.208928211	NA	1.359376763	NA	1.157432883
AluSx1	MER1B	Tigger12c	X12_DNA	MER58A	Charlie30a	X5a_DNA	X5a_DNA	MER68	MIRb	LTR87	AluY	X5a_DNA		MER57E3	Charlie10a		X7A_LINE	NA	X4b_DNA		Tigger4b	NA	X12_DNA	-0.562244461	0.355192327	0.503106003	0.626759601	0.526977176	0.766610086	0.747834534	0.687462323	0.646914602	0.705806906	0.892398982	0.90517228	1.236876703	NA	1.082892279	1.221859761	NA	0.936647652	NA	1.409307422	NA	1.104609868	NA	1.313610941
AluSx3	LTR13_	Charlie22a	X7A_LINE	Charlie10b	X5a_DNA	AluSc5	AluSc5	X7A_LINE	MIR	AluYc3		Charlie30a		X5a_DNA	AluYc3		X4b_DNA	NA	MER85		MER68	NA	MER6B	-0.565107743	0.831936002	0.585395768	0.462876301	0.521085847	0.497001584	0.540771101	0.57233819	0.765695521	0.705698142	0.758409225	NA	0.984510103	NA	1.083978426	1.03701841	NA	0.891033231	NA	1.164539464	NA	1.067943815	NA	1.474756946
AluSx4	AluY	MER46C	MER20	MER8	AluSc5	MER68	MER68	MER20	tot	MER58C		MER6B		MER3	Charlie10b		MER85	NA	MER68B		MER46C	NA	AluY	-0.709425133	0.570943022	0.381672431	0.246808804	0.572793737	0.422397679	0.611347921	0.621150021	0.474149887	0.384204346	0.812786811	NA	0.902749513	NA	0.972724702	0.995688496	NA	1.079035497	NA	1.308543277	NA	1.172779737	NA	1.186095854
AluSz	AluYc	MER5C1	MIRb	MER46C	MER68	X7A_LINE	X7A_LINE	MIRb	Tigger12	MER30		Tigger12c		LTR87	AluYj4		LTR13_	NA	MER8		X32_DNA	NA	AluYe5	-0.297574448	0.430645525	0.656534808	0.252785349	0.640355413	0.621958248	0.596753179	0.682044792	0.657515196	1.012723824	0.782576877	NA	1.203216152	NA	1.400210278	1.086892451	NA	1.614600338	NA	1.310158788	NA	1.351406134	NA	1.324595857
AluSz6	AluYe5	X12_DNA	MIRc	AluYc3	X7A_LINE	X7C_LINE	MER20	MIR	MER57E3	MER102b		hAT-5_Mam		Tigger12c	AluY		X12_DNA	NA	Tigger12c		AluSc5	NA	Tigger10	-0.696743308	0.560602361	0.483052871	0.235482219	0.496167602	0.531507023	0.457098234	0.427776203	0.633649658	0.565162946	0.84592569	NA	1.165103247	NA	1.176947284	1.015428142	NA	0.900389846	NA	1.239170312	NA	1.169103682	NA	1.408109253
AluYk2	AluYe6	X7A_LINE	MamSINE1	LTR13_	X7C_LINE	MER20	MIRb	MER30	CR1-3_Croc	X7C_LINE		tot		MER30	tot		MER68B	NA	AluSc5		Charlie10b	NA	tot	-0.986310046	0.476753115	0.257615913	0.552061926	0.509336399	0.407400629	0.411562883	0.632298677	0.657038967	1.005786699	0.706024627	NA	0.552139316	NA	1.020790032	0.509125961	NA	1.071888915	NA	1.222683787	NA	1.454256711	NA	0.66903445
FAM	AluYh3	MER20	tot	Charlie9	MER5C1	MIRb	MIR	Charlie10b	X32_DNA	LTR13_		Tigger16a		Charlie30a			MamSINE1	NA	X32_DNA		MER3	NA	tot	-0.639109168	0.666275381	0.229063053	0.251109366	0.559523409	0.83979638	0.591659888	0.621024175	0.588365458	0.613490676	0.725394804	NA	0.944573885	NA	0.923949303	NA	NA	0.897062874	NA	1.350979664	NA	1.108650643	NA	0.66903445
FLAM_A	AluYk3	X7C_LINE	X10b_DNA	LTR13	MER57E3	MER68B	MER30	tot	UCON38	Charlie10b		X12_DNA		Charlie19a			tot	NA	AluYc3		MER30	NA	MER44A	-0.591715361	0.500752729	0.232610763	0.929880104	0.80575548	0.429194387	0.613374799	0.611961485	0.415580112	0.974594431	1.009916752	NA	1.005863185	NA	0.914111862	NA	NA	0.670835438	NA	1.123449124	NA	1.081310097	NA	1.721969401
FLAM_C	tot	MIR	MARNA	AluY	AluYj4	MIR	Charlie10b	LTR13_	Tigger10	L2b		MamSINE1		X12_DNA			MIR	NA	MER6B		X7A_LINE	NA	Charlie1b	-0.800171196	-0.639520507	0.267978299	0.63601298	0.515742524	0.591324572	0.575374218	0.698095073	0.786476663	0.967296539	0.796529921	NA	1.021092064	NA	1.08411586	NA	NA	0.93728165	NA	1.284028081	NA	1.181271097	NA	1.604526008
FRAM		MIRb	L2-3_Crp	HERV15-int	Charlie10a	MER30	UCON38	Tigger12	Charlie10a			tot		MamSINE1			LTR13	NA	AluYj4		hAT-5_Mam	NA	LTR2B	-1.228973427	NA	0.272300849	0.722309286	1.836492327	0.682984344	0.550100013	1.144876597	0.843700573	0.892764313	NA	NA	0.552139316	NA	1.043347866	NA	NA	1.205563936	NA	1.172851846	NA	1.02243537	NA	3.194804526
MIR		MIRc	AluSc5	Charlie30a	MER20	Charlie10b	tot	MER57E3	LTR87			Tigger10		tot				NA	AluY		LTR87	NA		-0.192141274	NA	0.275508765	0.295730289	0.506485241	0.351111514	0.641444229	0.244230829	0.848256419	0.909411595	NA	NA	1.082622027	NA	0.65244143	NA	NA	NA	NA	1.158324525	NA	1.269834401	NA	NA
MIR1_Amn		MamSINE1	Tigger12		AluYe6	UCON38	LTR13	MER102b	AluYc3			MER1B		Tigger10				NA	Tigger10		X12_DNA	NA		-0.180858143	NA	0.370430074	0.556951482	NA	0.689621416	1.028045031	0.833479066	0.693927825	0.777807684	NA	NA	0.757587302	NA	1.040803894	NA	NA	NA	NA	1.222014082	NA	1.233826545	NA	NA
MIR3		tot	X4a_DNA		MIRb	tot	LTR13_	CR1-3_Croc	LTR13			X4a_DNA		X4a_DNA				NA	MER58A		MER5C1	NA		-0.11403459	NA	0.205167576	0.440393009	NA	0.517407009	0.266193821	0.52500884	0.822326818	0.878500509	NA	NA	1.223690951	NA	1.414706887	NA	NA	NA	NA	1.081733184	NA	1.491100425	NA	NA
MIRb		X10b_DNA	MER58A		MER68B	LTR87	Charlie10a	SVA_A	MER6B			MER58A		tot				NA			UCON55	NA		-0.238594295	NA	0.840918185	0.45983744	NA	0.922600673	0.567051453	0.724576603	0.669579962	0.929751154	NA	NA	0.975289294	NA	0.65244143	NA	NA	NA	NA	NA	NA	1.206270703	NA	NA
MIRc		Charlie19a	X15_LINE		MIR	LTR13	Tigger12	Charlie19a				UCON78		MER85				NA				NA		-0.179357576	NA	0.395716815	0.575460745	NA	0.534207828	0.779995844	0.95009654	0.718130374	NA	NA	NA	1.079834307	NA	1.255793687	NA	NA	NA	NA	NA	NA	NA	NA	NA
tot		MARNA	LTR87		CR1-3_Croc	LTR13_	Tigger12c	AmnSINE1				Charlie30b		MER8				NA				NA		1.583528267	NA	0.572574271	0.533390493	NA	0.72861119	0.874257458	0.688852321	0.598101293	NA	NA	NA	1.320820626	NA	1.119573367	NA	NA	NA	NA	NA	NA	NA	NA	NA
MamSINE1		Charlie30b	MER68B			MER102b	MER57E3	tot				AmnSINE1		L2-3_Crp				NA				NA		0.091899831	NA	0.716386028	0.500951115	NA	NA	0.572460106	0.551746418	0.415580112	NA	NA	NA	0.820253069	NA	1.117768853	NA	NA	NA	NA	NA	NA	NA	NA	NA
tot		AmnSINE2	Charlie10b			X6b_DNA	X15_LINE	UCON23				tot		UCON55				NA				NA		1.583528267	NA	0.755829135	0.662110935	NA	NA	0.538749264	1.004868393	1.192190952	NA	NA	NA	0.552139316	NA	1.042011649	NA	NA	NA	NA	NA	NA	NA	NA	NA
tot		tot	Tigger10			MER1B						MARNA		X10b_DNA				NA				NA		1.583528267	NA	0.205167576	0.569149466	NA	NA	0.448271534	NA	NA	NA	NA	NA	1.191978833	NA	1.211929105	NA	NA	NA	NA	NA	NA	NA	NA	NA
		L2-3_Crp	MADE2			MADE2												NA				NA		NA	NA	0.604350008	0.691660396	NA	NA	0.6960821	NA	NA	NA	NA	NA	NA	NA	NA	NA	NA	NA	NA	NA	NA	NA	NA	NA
		Charlie16a	MER8			AmnSINE1												NA				NA		NA	NA	0.459870497	0.587391417	NA	NA	0.552772575	NA	NA	NA	NA	NA	NA	NA	NA	NA	NA	NA	NA	NA	NA	NA	NA	NA
			UCON55			tot												NA				NA		NA	NA	NA	0.490811986	NA	NA	0.266193821	NA	NA	NA	NA	NA	NA	NA	NA	NA	NA	NA	NA	NA	NA	NA	NA	NA
			MER85															NA				NA		NA	NA	NA	0.643815028	NA	NA	NA	NA	NA	NA	NA	NA	NA	NA	NA	NA	NA	NA	NA	NA	NA	NA	NA	NA
			MER1B															NA				NA		NA	NA	NA	0.560174107	NA	NA	NA	NA	NA	NA	NA	NA	NA	NA	NA	NA	NA	NA	NA	NA	NA	NA	NA	NA
			X6b_DNA															NA				NA		NA	NA	NA	0.396756639	NA	NA	NA	NA	NA	NA	NA	NA	NA	NA	NA	NA	NA	NA	NA	NA	NA	NA	NA	NA
