# Supplementary material for: Transposable elements generate regulatory novelty in a tissue-specific fashion
Source: BMC Genomics. 2018 Jun 18;19:468. doi: 10.1186/s12864-018-4850-3 (PMC6006921; doi:10.1186/s12864-018-4850-3)
Supplement: Supplementary file 9 — It contains five “HTML” files with the following names: HERV15_meme-chip.html; LTR13_PANCREAS_meme-chip.html; SVA_ADIPOSE_NUCLEI_meme-chip.html; SVA_LIVER_meme-chip.html; X7C_CHarlie15a_BREAST_ACTIVE.html. The HTML files represent the outputs of the “MEME-ChIP” analyses (i.e. motif analyses) for: HERV15 regions in the liver; LTR13C_ in the pancreas; SVAs in adipose nuclei and liver; X7C_Charlie_15a in Breast. (ZIP 399 kb) [file 12864_2018_4850_MOESM9_ESM.zip]

Archive with 7 entries (6 files):
- Supplemental_File_S2_LIGHT/.DS_Store
- Supplemental_File_S2_LIGHT/HERV15_meme-chip.html
- Supplemental_File_S2_LIGHT/LTR13_PANCREAS_meme-chip.html
- Supplemental_File_S2_LIGHT/SVA_ADIPOSE_NUCLEAI_meme-chip.html
- Supplemental_File_S2_LIGHT/SVA_LIVER_meme-chip.html
- Supplemental_File_S2_LIGHT/X7C_CHarlie15a_BREAST_ACTIVE.html
- Supplemental_File_S2_LIGHT/
